# Supplementary material for: Simple biochemical features underlie transcriptional activation domain diversity and dynamic, fuzzy binding to Mediator
Source: eLife. 2021 Apr 27;10:e68068. doi: 10.7554/eLife.68068 (PMC8137143; doi:10.7554/eLife.68068)
Supplement: Figure 6—source data 2. — The 10 best-scoring models from different binding poses are provided as pdb files. Top500.txt contains the score, cluster number, and RMSD to best model for the 500 best-scoring models. [file elife-68068-fig6-data2.zip]

Archive with 1,600 entries (1,477 files):
- Med15-cAD structural models/
- Med15-cAD structural models/.DS_Store
- __MACOSX/
- __MACOSX/Med15-cAD structural models/
- __MACOSX/Med15-cAD structural models/._.DS_Store
- Med15-cAD structural models/Icon
- __MACOSX/Med15-cAD structural models/._Icon
- Med15-cAD structural models/ABD1/
- Med15-cAD structural models/ABD1/Stb4_932/
- Med15-cAD structural models/ABD1/Stb4_932/2lpb_Stb4_932_prepack_10438.pdb
- __MACOSX/Med15-cAD structural models/ABD1/
- __MACOSX/Med15-cAD structural models/ABD1/Stb4_932/
- __MACOSX/Med15-cAD structural models/ABD1/Stb4_932/._2lpb_Stb4_932_prepack_10438.pdb
- Med15-cAD structural models/ABD1/Stb4_932/Icon
- __MACOSX/Med15-cAD structural models/ABD1/Stb4_932/._Icon
- Med15-cAD structural models/ABD1/Stb4_932/2lpb_Stb4_932_prepack_46283.pdb
- __MACOSX/Med15-cAD structural models/ABD1/Stb4_932/._2lpb_Stb4_932_prepack_46283.pdb
- Med15-cAD structural models/ABD1/Stb4_932/2lpb_Stb4_932_prepack_19056.pdb
- __MACOSX/Med15-cAD structural models/ABD1/Stb4_932/._2lpb_Stb4_932_prepack_19056.pdb
- Med15-cAD structural models/ABD1/Stb4_932/2lpb_Stb4_932_prepack_15848.pdb
- __MACOSX/Med15-cAD structural models/ABD1/Stb4_932/._2lpb_Stb4_932_prepack_15848.pdb
- Med15-cAD structural models/ABD1/Stb4_932/2lpb_Stb4_932_prepack_35637.pdb
- __MACOSX/Med15-cAD structural models/ABD1/Stb4_932/._2lpb_Stb4_932_prepack_35637.pdb
- Med15-cAD structural models/ABD1/Stb4_932/2lpb_Stb4_932_prepack_29373.pdb
- __MACOSX/Med15-cAD structural models/ABD1/Stb4_932/._2lpb_Stb4_932_prepack_29373.pdb
- Med15-cAD structural models/ABD1/Stb4_932/2lpb_Stb4_932_prepack_14187.pdb
- __MACOSX/Med15-cAD structural models/ABD1/Stb4_932/._2lpb_Stb4_932_prepack_14187.pdb
- Med15-cAD structural models/ABD1/Stb4_932/2lpb_Stb4_932_prepack_37361.pdb
- __MACOSX/Med15-cAD structural models/ABD1/Stb4_932/._2lpb_Stb4_932_prepack_37361.pdb
- Med15-cAD structural models/ABD1/Stb4_932/2lpb_Stb4_932_prepack_13361.pdb
- __MACOSX/Med15-cAD structural models/ABD1/Stb4_932/._2lpb_Stb4_932_prepack_13361.pdb
- Med15-cAD structural models/ABD1/Stb4_932/top500.txt
- __MACOSX/Med15-cAD structural models/ABD1/Stb4_932/._top500.txt
- Med15-cAD structural models/ABD1/Stb4_932/2lpb_Stb4_932_prepack_02230.pdb
- __MACOSX/Med15-cAD structural models/ABD1/Stb4_932/._2lpb_Stb4_932_prepack_02230.pdb
- __MACOSX/Med15-cAD structural models/ABD1/._Stb4_932
- Med15-cAD structural models/ABD1/Crz1_252/
- Med15-cAD structural models/ABD1/Crz1_252/2lpb_Crz1_252_prepack_42832.pdb
- __MACOSX/Med15-cAD structural models/ABD1/Crz1_252/
- __MACOSX/Med15-cAD structural models/ABD1/Crz1_252/._2lpb_Crz1_252_prepack_42832.pdb
- Med15-cAD structural models/ABD1/Crz1_252/Icon
- __MACOSX/Med15-cAD structural models/ABD1/Crz1_252/._Icon
- Med15-cAD structural models/ABD1/Crz1_252/2lpb_Crz1_252_prepack_21773.pdb
- __MACOSX/Med15-cAD structural models/ABD1/Crz1_252/._2lpb_Crz1_252_prepack_21773.pdb
- Med15-cAD structural models/ABD1/Crz1_252/2lpb_Crz1_252_prepack_07510.pdb
- __MACOSX/Med15-cAD structural models/ABD1/Crz1_252/._2lpb_Crz1_252_prepack_07510.pdb
- Med15-cAD structural models/ABD1/Crz1_252/2lpb_Crz1_252_prepack_39361.pdb
- __MACOSX/Med15-cAD structural models/ABD1/Crz1_252/._2lpb_Crz1_252_prepack_39361.pdb
- Med15-cAD structural models/ABD1/Crz1_252/2lpb_Crz1_252_prepack_42867.pdb
- __MACOSX/Med15-cAD structural models/ABD1/Crz1_252/._2lpb_Crz1_252_prepack_42867.pdb
- Med15-cAD structural models/ABD1/Crz1_252/2lpb_Crz1_252_prepack_03344.pdb
- __MACOSX/Med15-cAD structural models/ABD1/Crz1_252/._2lpb_Crz1_252_prepack_03344.pdb
- Med15-cAD structural models/ABD1/Crz1_252/2lpb_Crz1_252_prepack_44221.pdb
- __MACOSX/Med15-cAD structural models/ABD1/Crz1_252/._2lpb_Crz1_252_prepack_44221.pdb
- Med15-cAD structural models/ABD1/Crz1_252/2lpb_Crz1_252_prepack_32475.pdb
- __MACOSX/Med15-cAD structural models/ABD1/Crz1_252/._2lpb_Crz1_252_prepack_32475.pdb
- Med15-cAD structural models/ABD1/Crz1_252/2lpb_Crz1_252_prepack_00148.pdb
- __MACOSX/Med15-cAD structural models/ABD1/Crz1_252/._2lpb_Crz1_252_prepack_00148.pdb
- Med15-cAD structural models/ABD1/Crz1_252/top500.txt
- __MACOSX/Med15-cAD structural models/ABD1/Crz1_252/._top500.txt
- Med15-cAD structural models/ABD1/Crz1_252/2lpb_Crz1_252_prepack_16474.pdb
- __MACOSX/Med15-cAD structural models/ABD1/Crz1_252/._2lpb_Crz1_252_prepack_16474.pdb
- __MACOSX/Med15-cAD structural models/ABD1/._Crz1_252
- Med15-cAD structural models/ABD1/Tda9_456/
- Med15-cAD structural models/ABD1/Tda9_456/2lpb_Tda9_456_prepack_00635.pdb
- __MACOSX/Med15-cAD structural models/ABD1/Tda9_456/
- __MACOSX/Med15-cAD structural models/ABD1/Tda9_456/._2lpb_Tda9_456_prepack_00635.pdb
- Med15-cAD structural models/ABD1/Tda9_456/2lpb_Tda9_456_prepack_28168.pdb
- __MACOSX/Med15-cAD structural models/ABD1/Tda9_456/._2lpb_Tda9_456_prepack_28168.pdb
- Med15-cAD structural models/ABD1/Tda9_456/Icon
- __MACOSX/Med15-cAD structural models/ABD1/Tda9_456/._Icon
- Med15-cAD structural models/ABD1/Tda9_456/2lpb_Tda9_456_prepack_21895.pdb
- __MACOSX/Med15-cAD structural models/ABD1/Tda9_456/._2lpb_Tda9_456_prepack_21895.pdb
- Med15-cAD structural models/ABD1/Tda9_456/2lpb_Tda9_456_prepack_27008.pdb
- __MACOSX/Med15-cAD structural models/ABD1/Tda9_456/._2lpb_Tda9_456_prepack_27008.pdb
- Med15-cAD structural models/ABD1/Tda9_456/2lpb_Tda9_456_prepack_19643.pdb
- __MACOSX/Med15-cAD structural models/ABD1/Tda9_456/._2lpb_Tda9_456_prepack_19643.pdb
- Med15-cAD structural models/ABD1/Tda9_456/2lpb_Tda9_456_prepack_42240.pdb
- __MACOSX/Med15-cAD structural models/ABD1/Tda9_456/._2lpb_Tda9_456_prepack_42240.pdb
- Med15-cAD structural models/ABD1/Tda9_456/2lpb_Tda9_456_prepack_20605.pdb
- __MACOSX/Med15-cAD structural models/ABD1/Tda9_456/._2lpb_Tda9_456_prepack_20605.pdb
- Med15-cAD structural models/ABD1/Tda9_456/2lpb_Tda9_456_prepack_25816.pdb
- __MACOSX/Med15-cAD structural models/ABD1/Tda9_456/._2lpb_Tda9_456_prepack_25816.pdb
- Med15-cAD structural models/ABD1/Tda9_456/top500.txt
- __MACOSX/Med15-cAD structural models/ABD1/Tda9_456/._top500.txt
- Med15-cAD structural models/ABD1/Tda9_456/2lpb_Tda9_456_prepack_30706.pdb
- __MACOSX/Med15-cAD structural models/ABD1/Tda9_456/._2lpb_Tda9_456_prepack_30706.pdb
- Med15-cAD structural models/ABD1/Tda9_456/2lpb_Tda9_456_prepack_12163.pdb
- __MACOSX/Med15-cAD structural models/ABD1/Tda9_456/._2lpb_Tda9_456_prepack_12163.pdb
- __MACOSX/Med15-cAD structural models/ABD1/._Tda9_456
- Med15-cAD structural models/ABD1/YLR278C_1327/
- Med15-cAD structural models/ABD1/YLR278C_1327/2lpb_YLR278C_1327_prepack_20563.pdb
- __MACOSX/Med15-cAD structural models/ABD1/YLR278C_1327/
- __MACOSX/Med15-cAD structural models/ABD1/YLR278C_1327/._2lpb_YLR278C_1327_prepack_20563.pdb
- Med15-cAD structural models/ABD1/YLR278C_1327/2lpb_YLR278C_1327_prepack_07490.pdb
- __MACOSX/Med15-cAD structural models/ABD1/YLR278C_1327/._2lpb_YLR278C_1327_prepack_07490.pdb
- Med15-cAD structural models/ABD1/YLR278C_1327/Icon
- __MACOSX/Med15-cAD structural models/ABD1/YLR278C_1327/._Icon
- Med15-cAD structural models/ABD1/YLR278C_1327/2lpb_YLR278C_1327_prepack_09745.pdb
- __MACOSX/Med15-cAD structural models/ABD1/YLR278C_1327/._2lpb_YLR278C_1327_prepack_09745.pdb
- Med15-cAD structural models/ABD1/YLR278C_1327/2lpb_YLR278C_1327_prepack_15958.pdb
- __MACOSX/Med15-cAD structural models/ABD1/YLR278C_1327/._2lpb_YLR278C_1327_prepack_15958.pdb
- Med15-cAD structural models/ABD1/YLR278C_1327/2lpb_YLR278C_1327_prepack_30677.pdb
- __MACOSX/Med15-cAD structural models/ABD1/YLR278C_1327/._2lpb_YLR278C_1327_prepack_30677.pdb
- Med15-cAD structural models/ABD1/YLR278C_1327/2lpb_YLR278C_1327_prepack_19037.pdb
- __MACOSX/Med15-cAD structural models/ABD1/YLR278C_1327/._2lpb_YLR278C_1327_prepack_19037.pdb
- Med15-cAD structural models/ABD1/YLR278C_1327/2lpb_YLR278C_1327_prepack_06939.pdb
- __MACOSX/Med15-cAD structural models/ABD1/YLR278C_1327/._2lpb_YLR278C_1327_prepack_06939.pdb
- Med15-cAD structural models/ABD1/YLR278C_1327/2lpb_YLR278C_1327_prepack_15460.pdb
- __MACOSX/Med15-cAD structural models/ABD1/YLR278C_1327/._2lpb_YLR278C_1327_prepack_15460.pdb
- Med15-cAD structural models/ABD1/YLR278C_1327/top500.txt
- __MACOSX/Med15-cAD structural models/ABD1/YLR278C_1327/._top500.txt
- Med15-cAD structural models/ABD1/YLR278C_1327/2lpb_YLR278C_1327_prepack_00679.pdb
- __MACOSX/Med15-cAD structural models/ABD1/YLR278C_1327/._2lpb_YLR278C_1327_prepack_00679.pdb
- Med15-cAD structural models/ABD1/YLR278C_1327/2lpb_YLR278C_1327_prepack_08025.pdb
- __MACOSX/Med15-cAD structural models/ABD1/YLR278C_1327/._2lpb_YLR278C_1327_prepack_08025.pdb
- __MACOSX/Med15-cAD structural models/ABD1/._YLR278C_1327
- Med15-cAD structural models/ABD1/Oaf3_846/
- Med15-cAD structural models/ABD1/Oaf3_846/2lpb_Oaf3_846_prepack_15257.pdb
- __MACOSX/Med15-cAD structural models/ABD1/Oaf3_846/
- __MACOSX/Med15-cAD structural models/ABD1/Oaf3_846/._2lpb_Oaf3_846_prepack_15257.pdb
- Med15-cAD structural models/ABD1/Oaf3_846/Icon
- __MACOSX/Med15-cAD structural models/ABD1/Oaf3_846/._Icon
- Med15-cAD structural models/ABD1/Oaf3_846/2lpb_Oaf3_846_prepack_05730.pdb
- __MACOSX/Med15-cAD structural models/ABD1/Oaf3_846/._2lpb_Oaf3_846_prepack_05730.pdb
- Med15-cAD structural models/ABD1/Oaf3_846/2lpb_Oaf3_846_prepack_48535.pdb
- __MACOSX/Med15-cAD structural models/ABD1/Oaf3_846/._2lpb_Oaf3_846_prepack_48535.pdb
- Med15-cAD structural models/ABD1/Oaf3_846/2lpb_Oaf3_846_prepack_32671.pdb
- __MACOSX/Med15-cAD structural models/ABD1/Oaf3_846/._2lpb_Oaf3_846_prepack_32671.pdb
- Med15-cAD structural models/ABD1/Oaf3_846/2lpb_Oaf3_846_prepack_23032.pdb
- __MACOSX/Med15-cAD structural models/ABD1/Oaf3_846/._2lpb_Oaf3_846_prepack_23032.pdb
- Med15-cAD structural models/ABD1/Oaf3_846/2lpb_Oaf3_846_prepack_38000.pdb
- __MACOSX/Med15-cAD structural models/ABD1/Oaf3_846/._2lpb_Oaf3_846_prepack_38000.pdb
- Med15-cAD structural models/ABD1/Oaf3_846/2lpb_Oaf3_846_prepack_31014.pdb
- __MACOSX/Med15-cAD structural models/ABD1/Oaf3_846/._2lpb_Oaf3_846_prepack_31014.pdb
- Med15-cAD structural models/ABD1/Oaf3_846/2lpb_Oaf3_846_prepack_26543.pdb
- __MACOSX/Med15-cAD structural models/ABD1/Oaf3_846/._2lpb_Oaf3_846_prepack_26543.pdb
- Med15-cAD structural models/ABD1/Oaf3_846/2lpb_Oaf3_846_prepack_00618.pdb
- __MACOSX/Med15-cAD structural models/ABD1/Oaf3_846/._2lpb_Oaf3_846_prepack_00618.pdb
- Med15-cAD structural models/ABD1/Oaf3_846/top500.txt
- __MACOSX/Med15-cAD structural models/ABD1/Oaf3_846/._top500.txt
- Med15-cAD structural models/ABD1/Oaf3_846/2lpb_Oaf3_846_prepack_02650.pdb
- __MACOSX/Med15-cAD structural models/ABD1/Oaf3_846/._2lpb_Oaf3_846_prepack_02650.pdb
- __MACOSX/Med15-cAD structural models/ABD1/._Oaf3_846
- Med15-cAD structural models/ABD1/.DS_Store
- __MACOSX/Med15-cAD structural models/ABD1/._.DS_Store
- Med15-cAD structural models/ABD1/Pip2/
- Med15-cAD structural models/ABD1/Pip2/Icon
- __MACOSX/Med15-cAD structural models/ABD1/Pip2/
- __MACOSX/Med15-cAD structural models/ABD1/Pip2/._Icon
- Med15-cAD structural models/ABD1/Pip2/2lpb_Pip2_prepack_28182.pdb
- __MACOSX/Med15-cAD structural models/ABD1/Pip2/._2lpb_Pip2_prepack_28182.pdb
- Med15-cAD structural models/ABD1/Pip2/2lpb_Pip2_prepack_09560.pdb
- __MACOSX/Med15-cAD structural models/ABD1/Pip2/._2lpb_Pip2_prepack_09560.pdb
- Med15-cAD structural models/ABD1/Pip2/2lpb_Pip2_prepack_36948.pdb
- __MACOSX/Med15-cAD structural models/ABD1/Pip2/._2lpb_Pip2_prepack_36948.pdb
- Med15-cAD structural models/ABD1/Pip2/2lpb_Pip2_prepack_34394.pdb
- __MACOSX/Med15-cAD structural models/ABD1/Pip2/._2lpb_Pip2_prepack_34394.pdb
- Med15-cAD structural models/ABD1/Pip2/2lpb_Pip2_prepack_06261.pdb
- __MACOSX/Med15-cAD structural models/ABD1/Pip2/._2lpb_Pip2_prepack_06261.pdb
- Med15-cAD structural models/ABD1/Pip2/2lpb_Pip2_prepack_35657.pdb
- __MACOSX/Med15-cAD structural models/ABD1/Pip2/._2lpb_Pip2_prepack_35657.pdb
- Med15-cAD structural models/ABD1/Pip2/2lpb_Pip2_prepack_35520.pdb
- __MACOSX/Med15-cAD structural models/ABD1/Pip2/._2lpb_Pip2_prepack_35520.pdb
- Med15-cAD structural models/ABD1/Pip2/2lpb_Pip2_prepack_35123.pdb
- __MACOSX/Med15-cAD structural models/ABD1/Pip2/._2lpb_Pip2_prepack_35123.pdb
- Med15-cAD structural models/ABD1/Pip2/top500.txt
- __MACOSX/Med15-cAD structural models/ABD1/Pip2/._top500.txt
- Med15-cAD structural models/ABD1/Pip2/2lpb_Pip2_prepack_26138.pdb
- __MACOSX/Med15-cAD structural models/ABD1/Pip2/._2lpb_Pip2_prepack_26138.pdb
- Med15-cAD structural models/ABD1/Pip2/2lpb_Pip2_prepack_31447.pdb
- __MACOSX/Med15-cAD structural models/ABD1/Pip2/._2lpb_Pip2_prepack_31447.pdb
- __MACOSX/Med15-cAD structural models/ABD1/._Pip2
- Med15-cAD structural models/ABD1/Icon
- __MACOSX/Med15-cAD structural models/ABD1/._Icon
- Med15-cAD structural models/ABD1/Leu3_857/
- Med15-cAD structural models/ABD1/Leu3_857/2lpb_Leu3_857_prepack_00133.pdb
- __MACOSX/Med15-cAD structural models/ABD1/Leu3_857/
- __MACOSX/Med15-cAD structural models/ABD1/Leu3_857/._2lpb_Leu3_857_prepack_00133.pdb
- Med15-cAD structural models/ABD1/Leu3_857/2lpb_Leu3_857_prepack_29945.pdb
- __MACOSX/Med15-cAD structural models/ABD1/Leu3_857/._2lpb_Leu3_857_prepack_29945.pdb
- Med15-cAD structural models/ABD1/Leu3_857/Icon
- __MACOSX/Med15-cAD structural models/ABD1/Leu3_857/._Icon
- Med15-cAD structural models/ABD1/Leu3_857/2lpb_Leu3_857_prepack_04068.pdb
- __MACOSX/Med15-cAD structural models/ABD1/Leu3_857/._2lpb_Leu3_857_prepack_04068.pdb
- Med15-cAD structural models/ABD1/Leu3_857/2lpb_Leu3_857_prepack_05614.pdb
- __MACOSX/Med15-cAD structural models/ABD1/Leu3_857/._2lpb_Leu3_857_prepack_05614.pdb
- Med15-cAD structural models/ABD1/Leu3_857/2lpb_Leu3_857_prepack_10033.pdb
- __MACOSX/Med15-cAD structural models/ABD1/Leu3_857/._2lpb_Leu3_857_prepack_10033.pdb
- Med15-cAD structural models/ABD1/Leu3_857/2lpb_Leu3_857_prepack_29535.pdb
- __MACOSX/Med15-cAD structural models/ABD1/Leu3_857/._2lpb_Leu3_857_prepack_29535.pdb
- Med15-cAD structural models/ABD1/Leu3_857/2lpb_Leu3_857_prepack_01252.pdb
- __MACOSX/Med15-cAD structural models/ABD1/Leu3_857/._2lpb_Leu3_857_prepack_01252.pdb
- Med15-cAD structural models/ABD1/Leu3_857/2lpb_Leu3_857_prepack_19998.pdb
- __MACOSX/Med15-cAD structural models/ABD1/Leu3_857/._2lpb_Leu3_857_prepack_19998.pdb
- Med15-cAD structural models/ABD1/Leu3_857/2lpb_Leu3_857_prepack_44053.pdb
- __MACOSX/Med15-cAD structural models/ABD1/Leu3_857/._2lpb_Leu3_857_prepack_44053.pdb
- Med15-cAD structural models/ABD1/Leu3_857/top500.txt
- __MACOSX/Med15-cAD structural models/ABD1/Leu3_857/._top500.txt
- Med15-cAD structural models/ABD1/Leu3_857/2lpb_Leu3_857_prepack_36670.pdb
- __MACOSX/Med15-cAD structural models/ABD1/Leu3_857/._2lpb_Leu3_857_prepack_36670.pdb
- __MACOSX/Med15-cAD structural models/ABD1/._Leu3_857
- Med15-cAD structural models/ABD1/Pul4_139/
- Med15-cAD structural models/ABD1/Pul4_139/2lpb_Pul4_139_prepack_05404.pdb
- __MACOSX/Med15-cAD structural models/ABD1/Pul4_139/
- __MACOSX/Med15-cAD structural models/ABD1/Pul4_139/._2lpb_Pul4_139_prepack_05404.pdb
- Med15-cAD structural models/ABD1/Pul4_139/2lpb_Pul4_139_prepack_09203.pdb
- __MACOSX/Med15-cAD structural models/ABD1/Pul4_139/._2lpb_Pul4_139_prepack_09203.pdb
- Med15-cAD structural models/ABD1/Pul4_139/Icon
- __MACOSX/Med15-cAD structural models/ABD1/Pul4_139/._Icon
- Med15-cAD structural models/ABD1/Pul4_139/2lpb_Pul4_139_prepack_39000.pdb
- __MACOSX/Med15-cAD structural models/ABD1/Pul4_139/._2lpb_Pul4_139_prepack_39000.pdb
- Med15-cAD structural models/ABD1/Pul4_139/2lpb_Pul4_139_prepack_13211.pdb
- __MACOSX/Med15-cAD structural models/ABD1/Pul4_139/._2lpb_Pul4_139_prepack_13211.pdb
- Med15-cAD structural models/ABD1/Pul4_139/2lpb_Pul4_139_prepack_05675.pdb
- __MACOSX/Med15-cAD structural models/ABD1/Pul4_139/._2lpb_Pul4_139_prepack_05675.pdb
- Med15-cAD structural models/ABD1/Pul4_139/2lpb_Pul4_139_prepack_30165.pdb
- __MACOSX/Med15-cAD structural models/ABD1/Pul4_139/._2lpb_Pul4_139_prepack_30165.pdb
- Med15-cAD structural models/ABD1/Pul4_139/2lpb_Pul4_139_prepack_48635.pdb
- __MACOSX/Med15-cAD structural models/ABD1/Pul4_139/._2lpb_Pul4_139_prepack_48635.pdb
- Med15-cAD structural models/ABD1/Pul4_139/2lpb_Pul4_139_prepack_48644.pdb
- __MACOSX/Med15-cAD structural models/ABD1/Pul4_139/._2lpb_Pul4_139_prepack_48644.pdb
- Med15-cAD structural models/ABD1/Pul4_139/top500.txt
- __MACOSX/Med15-cAD structural models/ABD1/Pul4_139/._top500.txt
- Med15-cAD structural models/ABD1/Pul4_139/2lpb_Pul4_139_prepack_48681.pdb
- __MACOSX/Med15-cAD structural models/ABD1/Pul4_139/._2lpb_Pul4_139_prepack_48681.pdb
- Med15-cAD structural models/ABD1/Pul4_139/2lpb_Pul4_139_prepack_44456.pdb
- __MACOSX/Med15-cAD structural models/ABD1/Pul4_139/._2lpb_Pul4_139_prepack_44456.pdb
- __MACOSX/Med15-cAD structural models/ABD1/._Pul4_139
- Med15-cAD structural models/ABD1/YKL222C_669/
- Med15-cAD structural models/ABD1/YKL222C_669/2lpb_YKL222C_669_prepack_20529.pdb
- __MACOSX/Med15-cAD structural models/ABD1/YKL222C_669/
- __MACOSX/Med15-cAD structural models/ABD1/YKL222C_669/._2lpb_YKL222C_669_prepack_20529.pdb
- Med15-cAD structural models/ABD1/YKL222C_669/Icon
- __MACOSX/Med15-cAD structural models/ABD1/YKL222C_669/._Icon
- Med15-cAD structural models/ABD1/YKL222C_669/2lpb_YKL222C_669_prepack_28943.pdb
- __MACOSX/Med15-cAD structural models/ABD1/YKL222C_669/._2lpb_YKL222C_669_prepack_28943.pdb
- Med15-cAD structural models/ABD1/YKL222C_669/2lpb_YKL222C_669_prepack_03034.pdb
- __MACOSX/Med15-cAD structural models/ABD1/YKL222C_669/._2lpb_YKL222C_669_prepack_03034.pdb
- Med15-cAD structural models/ABD1/YKL222C_669/2lpb_YKL222C_669_prepack_18393.pdb
- __MACOSX/Med15-cAD structural models/ABD1/YKL222C_669/._2lpb_YKL222C_669_prepack_18393.pdb
- Med15-cAD structural models/ABD1/YKL222C_669/2lpb_YKL222C_669_prepack_31932.pdb
- __MACOSX/Med15-cAD structural models/ABD1/YKL222C_669/._2lpb_YKL222C_669_prepack_31932.pdb
- Med15-cAD structural models/ABD1/YKL222C_669/2lpb_YKL222C_669_prepack_02245.pdb
- __MACOSX/Med15-cAD structural models/ABD1/YKL222C_669/._2lpb_YKL222C_669_prepack_02245.pdb
- Med15-cAD structural models/ABD1/YKL222C_669/top500.txt
- __MACOSX/Med15-cAD structural models/ABD1/YKL222C_669/._top500.txt
- Med15-cAD structural models/ABD1/YKL222C_669/2lpb_YKL222C_669_prepack_11857.pdb
- __MACOSX/Med15-cAD structural models/ABD1/YKL222C_669/._2lpb_YKL222C_669_prepack_11857.pdb
- Med15-cAD structural models/ABD1/YKL222C_669/2lpb_YKL222C_669_prepack_42349.pdb
- __MACOSX/Med15-cAD structural models/ABD1/YKL222C_669/._2lpb_YKL222C_669_prepack_42349.pdb
- Med15-cAD structural models/ABD1/YKL222C_669/2lpb_YKL222C_669_prepack_44289.pdb
- __MACOSX/Med15-cAD structural models/ABD1/YKL222C_669/._2lpb_YKL222C_669_prepack_44289.pdb
- Med15-cAD structural models/ABD1/YKL222C_669/2lpb_YKL222C_669_prepack_32325.pdb
- __MACOSX/Med15-cAD structural models/ABD1/YKL222C_669/._2lpb_YKL222C_669_prepack_32325.pdb
- __MACOSX/Med15-cAD structural models/ABD1/._YKL222C_669
- Med15-cAD structural models/ABD1/Tog1_772/
- Med15-cAD structural models/ABD1/Tog1_772/2lpb_Tog1_772_prepack_11027.pdb
- __MACOSX/Med15-cAD structural models/ABD1/Tog1_772/
- __MACOSX/Med15-cAD structural models/ABD1/Tog1_772/._2lpb_Tog1_772_prepack_11027.pdb
- Med15-cAD structural models/ABD1/Tog1_772/2lpb_Tog1_772_prepack_15518.pdb
- __MACOSX/Med15-cAD structural models/ABD1/Tog1_772/._2lpb_Tog1_772_prepack_15518.pdb
- Med15-cAD structural models/ABD1/Tog1_772/Icon
- __MACOSX/Med15-cAD structural models/ABD1/Tog1_772/._Icon
- Med15-cAD structural models/ABD1/Tog1_772/2lpb_Tog1_772_prepack_31091.pdb
- __MACOSX/Med15-cAD structural models/ABD1/Tog1_772/._2lpb_Tog1_772_prepack_31091.pdb
- Med15-cAD structural models/ABD1/Tog1_772/2lpb_Tog1_772_prepack_48509.pdb
- __MACOSX/Med15-cAD structural models/ABD1/Tog1_772/._2lpb_Tog1_772_prepack_48509.pdb
- Med15-cAD structural models/ABD1/Tog1_772/2lpb_Tog1_772_prepack_14868.pdb
- __MACOSX/Med15-cAD structural models/ABD1/Tog1_772/._2lpb_Tog1_772_prepack_14868.pdb
- Med15-cAD structural models/ABD1/Tog1_772/2lpb_Tog1_772_prepack_41715.pdb
- __MACOSX/Med15-cAD structural models/ABD1/Tog1_772/._2lpb_Tog1_772_prepack_41715.pdb
- Med15-cAD structural models/ABD1/Tog1_772/2lpb_Tog1_772_prepack_40349.pdb
- __MACOSX/Med15-cAD structural models/ABD1/Tog1_772/._2lpb_Tog1_772_prepack_40349.pdb
- Med15-cAD structural models/ABD1/Tog1_772/2lpb_Tog1_772_prepack_14292.pdb
- __MACOSX/Med15-cAD structural models/ABD1/Tog1_772/._2lpb_Tog1_772_prepack_14292.pdb
- Med15-cAD structural models/ABD1/Tog1_772/2lpb_Tog1_772_prepack_29488.pdb
- __MACOSX/Med15-cAD structural models/ABD1/Tog1_772/._2lpb_Tog1_772_prepack_29488.pdb
- Med15-cAD structural models/ABD1/Tog1_772/top500.txt
- __MACOSX/Med15-cAD structural models/ABD1/Tog1_772/._top500.txt
- Med15-cAD structural models/ABD1/Tog1_772/2lpb_Tog1_772_prepack_09339.pdb
- __MACOSX/Med15-cAD structural models/ABD1/Tog1_772/._2lpb_Tog1_772_prepack_09339.pdb
- __MACOSX/Med15-cAD structural models/ABD1/._Tog1_772
- Med15-cAD structural models/ABD1/Ace2_53/
- Med15-cAD structural models/ABD1/Ace2_53/2lpb_Ace2_53_prepack_39258.pdb
- __MACOSX/Med15-cAD structural models/ABD1/Ace2_53/
- __MACOSX/Med15-cAD structural models/ABD1/Ace2_53/._2lpb_Ace2_53_prepack_39258.pdb
- Med15-cAD structural models/ABD1/Ace2_53/2lpb_Ace2_53_prepack_32278.pdb
- __MACOSX/Med15-cAD structural models/ABD1/Ace2_53/._2lpb_Ace2_53_prepack_32278.pdb
- Med15-cAD structural models/ABD1/Ace2_53/2lpb_Ace2_53_prepack_17942.pdb
- __MACOSX/Med15-cAD structural models/ABD1/Ace2_53/._2lpb_Ace2_53_prepack_17942.pdb
- Med15-cAD structural models/ABD1/Ace2_53/Icon
- __MACOSX/Med15-cAD structural models/ABD1/Ace2_53/._Icon
- Med15-cAD structural models/ABD1/Ace2_53/2lpb_Ace2_53_prepack_46836.pdb
- __MACOSX/Med15-cAD structural models/ABD1/Ace2_53/._2lpb_Ace2_53_prepack_46836.pdb
- Med15-cAD structural models/ABD1/Ace2_53/2lpb_Ace2_53_prepack_02281.pdb
- __MACOSX/Med15-cAD structural models/ABD1/Ace2_53/._2lpb_Ace2_53_prepack_02281.pdb
- Med15-cAD structural models/ABD1/Ace2_53/2lpb_Ace2_53_prepack_05483.pdb
- __MACOSX/Med15-cAD structural models/ABD1/Ace2_53/._2lpb_Ace2_53_prepack_05483.pdb
- Med15-cAD structural models/ABD1/Ace2_53/2lpb_Ace2_53_prepack_22772.pdb
[truncated: 1,300 more entries]
