# Supplementary material for: Simple biochemical features underlie transcriptional activation domain diversity and dynamic, fuzzy binding to Mediator
Source: eLife. 2021 Apr 27;10:e68068. doi: 10.7554/eLife.68068 (PMC8137143; doi:10.7554/eLife.68068)
Supplement: Figure 6—source data 2. — The 10 best-scoring models from different binding poses are provided as pdb files. Top500.txt contains the score, cluster number, and RMSD to best model for the 500 best-scoring models. [file elife-68068-fig6-data2.zip › Med15-cAD structural models/ABD1/Stb4_932/2lpb_Stb4_932_prepack_10438.pdb]

HEADER                                            17-SEP-20   XXXX              
EXPDTA    THEORETICAL MODEL                                                     
REMARK 220                                                                      
REMARK 220 EXPERIMENTAL DETAILS                                                 
REMARK 220  EXPERIMENT TYPE                : THEORETICAL MODELLING              
REMARK 220  DATE OF DATA COLLECTION        : 17-SEP-20                          
REMARK 220                                                                      
REMARK 220 REMARK: MODEL GENERATED BY ROSETTA                                   
REMARK 220  VERSION 2020.08+release.cb1caba                                     
ATOM      1  N   GLN A 158     -12.016 -12.395 -23.603  1.00  0.00           N  
ATOM      2  CA  GLN A 158     -11.969 -12.966 -22.241  1.00  0.00           C  
ATOM      3  C   GLN A 158     -12.554 -11.986 -21.232  1.00  0.00           C  
ATOM      4  O   GLN A 158     -13.092 -10.945 -21.605  1.00  0.00           O  
ATOM      5  CB  GLN A 158     -10.534 -13.324 -21.846  1.00  0.00           C  
ATOM      6  CG  GLN A 158      -9.893 -14.385 -22.724  1.00  0.00           C  
ATOM      7  CD  GLN A 158     -10.563 -15.739 -22.579  1.00  0.00           C  
ATOM      8  OE1 GLN A 158     -10.628 -16.301 -21.482  1.00  0.00           O  
ATOM      9  NE2 GLN A 158     -11.065 -16.270 -23.687  1.00  0.00           N  
ATOM     10 1H   GLN A 158     -11.629 -13.049 -24.253  1.00  0.00           H  
ATOM     11 2H   GLN A 158     -12.965 -12.201 -23.851  1.00  0.00           H  
ATOM     12 3H   GLN A 158     -11.486 -11.548 -23.628  1.00  0.00           H  
ATOM     13  HA  GLN A 158     -12.567 -13.877 -22.227  1.00  0.00           H  
ATOM     14 1HB  GLN A 158      -9.911 -12.431 -21.888  1.00  0.00           H  
ATOM     15 2HB  GLN A 158     -10.519 -13.685 -20.817  1.00  0.00           H  
ATOM     16 1HG  GLN A 158      -9.971 -14.075 -23.766  1.00  0.00           H  
ATOM     17 2HG  GLN A 158      -8.845 -14.491 -22.443  1.00  0.00           H  
ATOM     18 1HE2 GLN A 158     -11.519 -17.162 -23.654  1.00  0.00           H  
ATOM     19 2HE2 GLN A 158     -10.991 -15.780 -24.556  1.00  0.00           H  
ATOM     20  N   ARG A 159     -12.454 -12.331 -19.958  1.00  0.00           N  
ATOM     21  CA  ARG A 159     -12.963 -11.479 -18.889  1.00  0.00           C  
ATOM     22  C   ARG A 159     -12.021 -10.302 -18.654  1.00  0.00           C  
ATOM     23  O   ARG A 159     -10.801 -10.445 -18.767  1.00  0.00           O  
ATOM     24  CB  ARG A 159     -13.124 -12.269 -17.599  1.00  0.00           C  
ATOM     25  CG  ARG A 159     -14.191 -13.351 -17.640  1.00  0.00           C  
ATOM     26  CD  ARG A 159     -14.288 -14.077 -16.347  1.00  0.00           C  
ATOM     27  NE  ARG A 159     -15.295 -15.125 -16.388  1.00  0.00           N  
ATOM     28  CZ  ARG A 159     -15.547 -15.983 -15.380  1.00  0.00           C  
ATOM     29  NH1 ARG A 159     -14.859 -15.905 -14.263  1.00  0.00           N  
ATOM     30  NH2 ARG A 159     -16.486 -16.903 -15.515  1.00  0.00           N  
ATOM     31  H   ARG A 159     -12.025 -13.184 -19.727  1.00  0.00           H  
ATOM     32  HA  ARG A 159     -13.941 -11.098 -19.186  1.00  0.00           H  
ATOM     33 1HB  ARG A 159     -12.179 -12.748 -17.345  1.00  0.00           H  
ATOM     34 2HB  ARG A 159     -13.375 -11.589 -16.785  1.00  0.00           H  
ATOM     35 1HG  ARG A 159     -15.160 -12.898 -17.852  1.00  0.00           H  
ATOM     36 2HG  ARG A 159     -13.949 -14.071 -18.422  1.00  0.00           H  
ATOM     37 1HD  ARG A 159     -13.327 -14.536 -16.116  1.00  0.00           H  
ATOM     38 2HD  ARG A 159     -14.556 -13.377 -15.557  1.00  0.00           H  
ATOM     39  HE  ARG A 159     -15.846 -15.216 -17.232  1.00  0.00           H  
ATOM     40 1HH1 ARG A 159     -14.141 -15.202 -14.160  1.00  0.00           H  
ATOM     41 2HH1 ARG A 159     -15.048 -16.548 -13.509  1.00  0.00           H  
ATOM     42 1HH2 ARG A 159     -17.016 -16.962 -16.375  1.00  0.00           H  
ATOM     43 2HH2 ARG A 159     -16.675 -17.546 -14.761  1.00  0.00           H  
ATOM     44  N   ARG A 160     -12.586  -9.144 -18.344  1.00  0.00           N  
ATOM     45  CA  ARG A 160     -11.792  -7.949 -18.098  1.00  0.00           C  
ATOM     46  C   ARG A 160     -12.633  -6.875 -17.411  1.00  0.00           C  
ATOM     47  O   ARG A 160     -13.441  -6.198 -18.052  1.00  0.00           O  
ATOM     48  CB  ARG A 160     -11.230  -7.400 -19.401  1.00  0.00           C  
ATOM     49  CG  ARG A 160     -10.294  -6.213 -19.244  1.00  0.00           C  
ATOM     50  CD  ARG A 160      -9.731  -5.780 -20.549  1.00  0.00           C  
ATOM     51  NE  ARG A 160      -8.783  -4.689 -20.396  1.00  0.00           N  
ATOM     52  CZ  ARG A 160      -8.186  -4.045 -21.418  1.00  0.00           C  
ATOM     53  NH1 ARG A 160      -8.449  -4.394 -22.658  1.00  0.00           N  
ATOM     54  NH2 ARG A 160      -7.336  -3.063 -21.174  1.00  0.00           N  
ATOM     55  H   ARG A 160     -13.563  -9.090 -18.275  1.00  0.00           H  
ATOM     56  HA  ARG A 160     -10.960  -8.215 -17.446  1.00  0.00           H  
ATOM     57 1HB  ARG A 160     -10.682  -8.186 -19.919  1.00  0.00           H  
ATOM     58 2HB  ARG A 160     -12.050  -7.091 -20.049  1.00  0.00           H  
ATOM     59 1HG  ARG A 160     -10.839  -5.375 -18.810  1.00  0.00           H  
ATOM     60 2HG  ARG A 160      -9.466  -6.485 -18.588  1.00  0.00           H  
ATOM     61 1HD  ARG A 160      -9.216  -6.618 -21.018  1.00  0.00           H  
ATOM     62 2HD  ARG A 160     -10.538  -5.442 -21.198  1.00  0.00           H  
ATOM     63  HE  ARG A 160      -8.555  -4.392 -19.456  1.00  0.00           H  
ATOM     64 1HH1 ARG A 160      -9.099  -5.145 -22.844  1.00  0.00           H  
ATOM     65 2HH1 ARG A 160      -8.002  -3.911 -23.424  1.00  0.00           H  
ATOM     66 1HH2 ARG A 160      -7.134  -2.795 -20.220  1.00  0.00           H  
ATOM     67 2HH2 ARG A 160      -6.889  -2.580 -21.939  1.00  0.00           H  
ATOM     68  N   GLN A 161     -12.454  -6.736 -16.108  1.00  0.00           N  
ATOM     69  CA  GLN A 161     -13.186  -5.737 -15.341  1.00  0.00           C  
ATOM     70  C   GLN A 161     -12.283  -4.548 -15.024  1.00  0.00           C  
ATOM     71  O   GLN A 161     -11.141  -4.722 -14.597  1.00  0.00           O  
ATOM     72  CB  GLN A 161     -13.737  -6.344 -14.048  1.00  0.00           C  
ATOM     73  CG  GLN A 161     -14.575  -5.387 -13.218  1.00  0.00           C  
ATOM     74  CD  GLN A 161     -15.161  -6.049 -11.986  1.00  0.00           C  
ATOM     75  OE1 GLN A 161     -14.581  -6.988 -11.433  1.00  0.00           O  
ATOM     76  NE2 GLN A 161     -16.317  -5.564 -11.547  1.00  0.00           N  
ATOM     77  H   GLN A 161     -11.811  -7.320 -15.646  1.00  0.00           H  
ATOM     78  HA  GLN A 161     -14.024  -5.385 -15.943  1.00  0.00           H  
ATOM     79 1HB  GLN A 161     -14.353  -7.211 -14.286  1.00  0.00           H  
ATOM     80 2HB  GLN A 161     -12.910  -6.691 -13.428  1.00  0.00           H  
ATOM     81 1HG  GLN A 161     -13.946  -4.557 -12.894  1.00  0.00           H  
ATOM     82 2HG  GLN A 161     -15.397  -5.016 -13.830  1.00  0.00           H  
ATOM     83 1HE2 GLN A 161     -16.752  -5.961 -10.738  1.00  0.00           H  
ATOM     84 2HE2 GLN A 161     -16.753  -4.801 -12.025  1.00  0.00           H  
ATOM     85  N   LEU A 162     -12.793  -3.344 -15.237  1.00  0.00           N  
ATOM     86  CA  LEU A 162     -12.021  -2.140 -14.973  1.00  0.00           C  
ATOM     87  C   LEU A 162     -12.920  -0.927 -14.750  1.00  0.00           C  
ATOM     88  O   LEU A 162     -13.442  -0.340 -15.694  1.00  0.00           O  
ATOM     89  CB  LEU A 162     -11.064  -1.866 -16.140  1.00  0.00           C  
ATOM     90  CG  LEU A 162     -10.156  -0.640 -15.981  1.00  0.00           C  
ATOM     91  CD1 LEU A 162      -9.018  -0.717 -16.990  1.00  0.00           C  
ATOM     92  CD2 LEU A 162     -10.974   0.628 -16.175  1.00  0.00           C  
ATOM     93  H   LEU A 162     -13.712  -3.261 -15.574  1.00  0.00           H  
ATOM     94  HA  LEU A 162     -11.437  -2.296 -14.067  1.00  0.00           H  
ATOM     95 1HB  LEU A 162     -10.425  -2.736 -16.277  1.00  0.00           H  
ATOM     96 2HB  LEU A 162     -11.653  -1.727 -17.047  1.00  0.00           H  
ATOM     97  HG  LEU A 162      -9.717  -0.639 -14.983  1.00  0.00           H  
ATOM     98 1HD1 LEU A 162      -8.372   0.154 -16.877  1.00  0.00           H  
ATOM     99 2HD1 LEU A 162      -8.437  -1.623 -16.817  1.00  0.00           H  
ATOM    100 3HD1 LEU A 162      -9.427  -0.736 -18.000  1.00  0.00           H  
ATOM    101 1HD2 LEU A 162     -10.328   1.499 -16.061  1.00  0.00           H  
ATOM    102 2HD2 LEU A 162     -11.412   0.628 -17.173  1.00  0.00           H  
ATOM    103 3HD2 LEU A 162     -11.769   0.665 -15.430  1.00  0.00           H  
ATOM    104  N   THR A 163     -13.130  -0.568 -13.497  1.00  0.00           N  
ATOM    105  CA  THR A 163     -13.931   0.599 -13.185  1.00  0.00           C  
ATOM    106  C   THR A 163     -13.038   1.835 -13.283  1.00  0.00           C  
ATOM    107  O   THR A 163     -11.937   1.838 -12.733  1.00  0.00           O  
ATOM    108  CB  THR A 163     -14.563   0.499 -11.784  1.00  0.00           C  
ATOM    109  OG1 THR A 163     -15.440  -0.635 -11.734  1.00  0.00           O  
ATOM    110  CG2 THR A 163     -15.351   1.760 -11.463  1.00  0.00           C  
ATOM    111  H   THR A 163     -12.740  -1.095 -12.770  1.00  0.00           H  
ATOM    112  HA  THR A 163     -14.738   0.670 -13.915  1.00  0.00           H  
ATOM    113  HB  THR A 163     -13.779   0.368 -11.040  1.00  0.00           H  
ATOM    114  HG1 THR A 163     -15.207  -1.185 -10.981  1.00  0.00           H  
ATOM    115 1HG2 THR A 163     -15.790   1.671 -10.469  1.00  0.00           H  
ATOM    116 2HG2 THR A 163     -14.685   2.621 -11.490  1.00  0.00           H  
ATOM    117 3HG2 THR A 163     -16.143   1.891 -12.199  1.00  0.00           H  
ATOM    118  N   PRO A 164     -13.497   2.899 -13.960  1.00  0.00           N  
ATOM    119  CA  PRO A 164     -12.714   4.131 -14.141  1.00  0.00           C  
ATOM    120  C   PRO A 164     -12.220   4.737 -12.826  1.00  0.00           C  
ATOM    121  O   PRO A 164     -11.099   5.240 -12.749  1.00  0.00           O  
ATOM    122  CB  PRO A 164     -13.714   5.060 -14.836  1.00  0.00           C  
ATOM    123  CG  PRO A 164     -14.579   4.140 -15.627  1.00  0.00           C  
ATOM    124  CD  PRO A 164     -14.775   2.947 -14.731  1.00  0.00           C  
ATOM    125  HA  PRO A 164     -11.851   3.919 -14.789  1.00  0.00           H  
ATOM    126 1HB  PRO A 164     -14.277   5.636 -14.086  1.00  0.00           H  
ATOM    127 2HB  PRO A 164     -13.178   5.788 -15.463  1.00  0.00           H  
ATOM    128 1HG  PRO A 164     -15.527   4.637 -15.884  1.00  0.00           H  
ATOM    129 2HG  PRO A 164     -14.089   3.882 -16.578  1.00  0.00           H  
ATOM    130 1HD  PRO A 164     -15.638   3.119 -14.072  1.00  0.00           H  
ATOM    131 2HD  PRO A 164     -14.929   2.047 -15.345  1.00  0.00           H  
ATOM    132  N   GLN A 165     -13.054   4.663 -11.798  1.00  0.00           N  
ATOM    133  CA  GLN A 165     -12.719   5.223 -10.492  1.00  0.00           C  
ATOM    134  C   GLN A 165     -11.666   4.392  -9.762  1.00  0.00           C  
ATOM    135  O   GLN A 165     -10.776   4.940  -9.115  1.00  0.00           O  
ATOM    136  CB  GLN A 165     -13.978   5.338  -9.628  1.00  0.00           C  
ATOM    137  CG  GLN A 165     -14.990   6.351 -10.134  1.00  0.00           C  
ATOM    138  CD  GLN A 165     -16.244   6.392  -9.282  1.00  0.00           C  
ATOM    139  OE1 GLN A 165     -16.594   5.411  -8.621  1.00  0.00           O  
ATOM    140  NE2 GLN A 165     -16.928   7.530  -9.292  1.00  0.00           N  
ATOM    141  H   GLN A 165     -13.924   4.226 -11.924  1.00  0.00           H  
ATOM    142  HA  GLN A 165     -12.302   6.219 -10.639  1.00  0.00           H  
ATOM    143 1HB  GLN A 165     -14.471   4.368  -9.573  1.00  0.00           H  
ATOM    144 2HB  GLN A 165     -13.698   5.620  -8.613  1.00  0.00           H  
ATOM    145 1HG  GLN A 165     -14.535   7.342 -10.121  1.00  0.00           H  
ATOM    146 2HG  GLN A 165     -15.277   6.085 -11.151  1.00  0.00           H  
ATOM    147 1HE2 GLN A 165     -17.764   7.617  -8.749  1.00  0.00           H  
ATOM    148 2HE2 GLN A 165     -16.609   8.302  -9.842  1.00  0.00           H  
ATOM    149  N   GLN A 166     -11.757   3.072  -9.874  1.00  0.00           N  
ATOM    150  CA  GLN A 166     -10.822   2.186  -9.190  1.00  0.00           C  
ATOM    151  C   GLN A 166      -9.517   2.063  -9.956  1.00  0.00           C  
ATOM    152  O   GLN A 166      -8.440   2.098  -9.365  1.00  0.00           O  
ATOM    153  CB  GLN A 166     -11.442   0.800  -8.993  1.00  0.00           C  
ATOM    154  CG  GLN A 166     -12.641   0.781  -8.061  1.00  0.00           C  
ATOM    155  CD  GLN A 166     -13.249  -0.603  -7.928  1.00  0.00           C  
ATOM    156  OE1 GLN A 166     -13.169  -1.422  -8.847  1.00  0.00           O  
ATOM    157  NE2 GLN A 166     -13.861  -0.871  -6.780  1.00  0.00           N  
ATOM    158  H   GLN A 166     -12.454   2.687 -10.440  1.00  0.00           H  
ATOM    159  HA  GLN A 166     -10.598   2.609  -8.211  1.00  0.00           H  
ATOM    160 1HB  GLN A 166     -11.758   0.403  -9.957  1.00  0.00           H  
ATOM    161 2HB  GLN A 166     -10.692   0.120  -8.589  1.00  0.00           H  
ATOM    162 1HG  GLN A 166     -12.326   1.113  -7.072  1.00  0.00           H  
ATOM    163 2HG  GLN A 166     -13.405   1.453  -8.455  1.00  0.00           H  
ATOM    164 1HE2 GLN A 166     -14.281  -1.767  -6.633  1.00  0.00           H  
ATOM    165 2HE2 GLN A 166     -13.903  -0.176  -6.061  1.00  0.00           H  
ATOM    166  N   GLN A 167      -9.625   1.917 -11.272  1.00  0.00           N  
ATOM    167  CA  GLN A 167      -8.469   1.777 -12.140  1.00  0.00           C  
ATOM    168  C   GLN A 167      -7.449   2.886 -11.907  1.00  0.00           C  
ATOM    169  O   GLN A 167      -6.258   2.627 -11.753  1.00  0.00           O  
ATOM    170  CB  GLN A 167      -8.907   1.771 -13.607  1.00  0.00           C  
ATOM    171  CG  GLN A 167      -7.759   1.685 -14.599  1.00  0.00           C  
ATOM    172  CD  GLN A 167      -7.036   0.353 -14.533  1.00  0.00           C  
ATOM    173  OE1 GLN A 167      -7.458  -0.565 -13.823  1.00  0.00           O  
ATOM    174  NE2 GLN A 167      -5.941   0.238 -15.275  1.00  0.00           N  
ATOM    175  H   GLN A 167     -10.519   1.896 -11.678  1.00  0.00           H  
ATOM    176  HA  GLN A 167      -7.981   0.829 -11.916  1.00  0.00           H  
ATOM    177 1HB  GLN A 167      -9.569   0.924 -13.785  1.00  0.00           H  
ATOM    178 2HB  GLN A 167      -9.470   2.678 -13.823  1.00  0.00           H  
ATOM    179 1HG  GLN A 167      -8.153   1.810 -15.607  1.00  0.00           H  
ATOM    180 2HG  GLN A 167      -7.041   2.474 -14.377  1.00  0.00           H  
ATOM    181 1HE2 GLN A 167      -5.422  -0.618 -15.272  1.00  0.00           H  
ATOM    182 2HE2 GLN A 167      -5.634   1.006 -15.837  1.00  0.00           H  
ATOM    183  N   GLN A 168      -7.937   4.113 -11.843  1.00  0.00           N  
ATOM    184  CA  GLN A 168      -7.085   5.278 -11.654  1.00  0.00           C  
ATOM    185  C   GLN A 168      -6.316   5.237 -10.336  1.00  0.00           C  
ATOM    186  O   GLN A 168      -5.210   5.765 -10.240  1.00  0.00           O  
ATOM    187  CB  GLN A 168      -7.925   6.557 -11.721  1.00  0.00           C  
ATOM    188  CG  GLN A 168      -8.447   6.885 -13.109  1.00  0.00           C  
ATOM    189  CD  GLN A 168      -9.411   8.057 -13.102  1.00  0.00           C  
ATOM    190  OE1 GLN A 168      -9.677   8.654 -12.055  1.00  0.00           O  
ATOM    191  NE2 GLN A 168      -9.941   8.394 -14.272  1.00  0.00           N  
ATOM    192  H   GLN A 168      -8.906   4.243 -11.920  1.00  0.00           H  
ATOM    193  HA  GLN A 168      -6.346   5.299 -12.454  1.00  0.00           H  
ATOM    194 1HB  GLN A 168      -8.780   6.466 -11.052  1.00  0.00           H  
ATOM    195 2HB  GLN A 168      -7.328   7.401 -11.378  1.00  0.00           H  
ATOM    196 1HG  GLN A 168      -7.606   7.138 -13.753  1.00  0.00           H  
ATOM    197 2HG  GLN A 168      -8.972   6.014 -13.504  1.00  0.00           H  
ATOM    198 1HE2 GLN A 168     -10.582   9.159 -14.330  1.00  0.00           H  
ATOM    199 2HE2 GLN A 168      -9.698   7.883 -15.098  1.00  0.00           H  
ATOM    200  N   LEU A 169      -6.894   4.616  -9.325  1.00  0.00           N  
ATOM    201  CA  LEU A 169      -6.252   4.555  -8.026  1.00  0.00           C  
ATOM    202  C   LEU A 169      -5.281   3.380  -7.910  1.00  0.00           C  
ATOM    203  O   LEU A 169      -4.148   3.543  -7.454  1.00  0.00           O  
ATOM    204  CB  LEU A 169      -7.318   4.453  -6.928  1.00  0.00           C  
ATOM    205  CG  LEU A 169      -6.789   4.409  -5.488  1.00  0.00           C  
ATOM    206  CD1 LEU A 169      -6.041   5.700  -5.183  1.00  0.00           C  
ATOM    207  CD2 LEU A 169      -7.949   4.208  -4.526  1.00  0.00           C  
ATOM    208  H   LEU A 169      -7.756   4.169  -9.461  1.00  0.00           H  
ATOM    209  HA  LEU A 169      -5.678   5.470  -7.881  1.00  0.00           H  
ATOM    210 1HB  LEU A 169      -7.985   5.310  -7.010  1.00  0.00           H  
ATOM    211 2HB  LEU A 169      -7.902   3.547  -7.094  1.00  0.00           H  
ATOM    212  HG  LEU A 169      -6.084   3.583  -5.385  1.00  0.00           H  
ATOM    213 1HD1 LEU A 169      -5.664   5.669  -4.160  1.00  0.00           H  
ATOM    214 2HD1 LEU A 169      -5.204   5.807  -5.873  1.00  0.00           H  
ATOM    215 3HD1 LEU A 169      -6.716   6.547  -5.295  1.00  0.00           H  
ATOM    216 1HD2 LEU A 169      -7.572   4.176  -3.503  1.00  0.00           H  
ATOM    217 2HD2 LEU A 169      -8.654   5.035  -4.628  1.00  0.00           H  
ATOM    218 3HD2 LEU A 169      -8.455   3.271  -4.756  1.00  0.00           H  
ATOM    219  N   VAL A 170      -5.722   2.200  -8.332  1.00  0.00           N  
ATOM    220  CA  VAL A 170      -4.902   0.999  -8.214  1.00  0.00           C  
ATOM    221  C   VAL A 170      -3.789   0.914  -9.259  1.00  0.00           C  
ATOM    222  O   VAL A 170      -2.696   0.433  -8.966  1.00  0.00           O  
ATOM    223  CB  VAL A 170      -5.795  -0.250  -8.336  1.00  0.00           C  
ATOM    224  CG1 VAL A 170      -4.947  -1.513  -8.344  1.00  0.00           C  
ATOM    225  CG2 VAL A 170      -6.800  -0.281  -7.194  1.00  0.00           C  
ATOM    226  H   VAL A 170      -6.621   2.137  -8.726  1.00  0.00           H  
ATOM    227  HA  VAL A 170      -4.424   1.001  -7.234  1.00  0.00           H  
ATOM    228  HB  VAL A 170      -6.326  -0.213  -9.287  1.00  0.00           H  
ATOM    229 1HG1 VAL A 170      -5.595  -2.385  -8.431  1.00  0.00           H  
ATOM    230 2HG1 VAL A 170      -4.261  -1.485  -9.190  1.00  0.00           H  
ATOM    231 3HG1 VAL A 170      -4.379  -1.575  -7.416  1.00  0.00           H  
ATOM    232 1HG2 VAL A 170      -7.429  -1.166  -7.288  1.00  0.00           H  
ATOM    233 2HG2 VAL A 170      -6.268  -0.312  -6.243  1.00  0.00           H  
ATOM    234 3HG2 VAL A 170      -7.424   0.612  -7.233  1.00  0.00           H  
ATOM    235  N   ASN A 171      -4.053   1.377 -10.470  1.00  0.00           N  
ATOM    236  CA  ASN A 171      -3.052   1.320 -11.538  1.00  0.00           C  
ATOM    237  C   ASN A 171      -1.928   2.323 -11.293  1.00  0.00           C  
ATOM    238  O   ASN A 171      -0.785   2.112 -11.702  1.00  0.00           O  
ATOM    239  CB  ASN A 171      -3.697   1.562 -12.890  1.00  0.00           C  
ATOM    240  CG  ASN A 171      -2.797   1.186 -14.035  1.00  0.00           C  
ATOM    241  OD1 ASN A 171      -2.389   0.026 -14.165  1.00  0.00           O  
ATOM    242  ND2 ASN A 171      -2.480   2.144 -14.868  1.00  0.00           N  
ATOM    243  H   ASN A 171      -4.938   1.764 -10.655  1.00  0.00           H  
ATOM    244  HA  ASN A 171      -2.604   0.325 -11.540  1.00  0.00           H  
ATOM    245 1HB  ASN A 171      -4.619   0.984 -12.963  1.00  0.00           H  
ATOM    246 2HB  ASN A 171      -3.963   2.616 -12.983  1.00  0.00           H  
ATOM    247 1HD2 ASN A 171      -1.885   1.952 -15.649  1.00  0.00           H  
ATOM    248 2HD2 ASN A 171      -2.832   3.069 -14.724  1.00  0.00           H  
ATOM    249  N   GLN A 172      -2.252   3.402 -10.600  1.00  0.00           N  
ATOM    250  CA  GLN A 172      -1.276   4.444 -10.306  1.00  0.00           C  
ATOM    251  C   GLN A 172      -0.409   4.077  -9.107  1.00  0.00           C  
ATOM    252  O   GLN A 172       0.673   4.635  -8.924  1.00  0.00           O  
ATOM    253  CB  GLN A 172      -1.982   5.778 -10.050  1.00  0.00           C  
ATOM    254  CG  GLN A 172      -2.577   6.417 -11.294  1.00  0.00           C  
ATOM    255  CD  GLN A 172      -3.241   7.749 -10.998  1.00  0.00           C  
ATOM    256  OE1 GLN A 172      -2.961   8.386  -9.980  1.00  0.00           O  
ATOM    257  NE2 GLN A 172      -4.125   8.178 -11.891  1.00  0.00           N  
ATOM    258  H   GLN A 172      -3.169   3.504 -10.275  1.00  0.00           H  
ATOM    259  HA  GLN A 172      -0.619   4.556 -11.169  1.00  0.00           H  
ATOM    260 1HB  GLN A 172      -2.786   5.632  -9.329  1.00  0.00           H  
ATOM    261 2HB  GLN A 172      -1.277   6.485  -9.613  1.00  0.00           H  
ATOM    262 1HG  GLN A 172      -1.781   6.584 -12.019  1.00  0.00           H  
ATOM    263 2HG  GLN A 172      -3.327   5.745 -11.710  1.00  0.00           H  
ATOM    264 1HE2 GLN A 172      -4.596   9.050 -11.751  1.00  0.00           H  
ATOM    265 2HE2 GLN A 172      -4.322   7.630 -12.704  1.00  0.00           H  
ATOM    266  N   MET A 173      -0.880   3.129  -8.300  1.00  0.00           N  
ATOM    267  CA  MET A 173      -0.141   2.679  -7.114  1.00  0.00           C  
ATOM    268  C   MET A 173       1.107   1.888  -7.506  1.00  0.00           C  
ATOM    269  O   MET A 173       1.901   1.499  -6.654  1.00  0.00           O  
ATOM    270  CB  MET A 173      -1.044   1.835  -6.216  1.00  0.00           C  
ATOM    271  CG  MET A 173      -0.357   1.278  -4.978  1.00  0.00           C  
ATOM    272  SD  MET A 173       0.452   2.557  -3.996  1.00  0.00           S  
ATOM    273  CE  MET A 173      -0.962   3.520  -3.465  1.00  0.00           C  
ATOM    274  H   MET A 173      -1.749   2.722  -8.499  1.00  0.00           H  
ATOM    275  HA  MET A 173       0.186   3.557  -6.556  1.00  0.00           H  
ATOM    276 1HB  MET A 173      -1.891   2.435  -5.887  1.00  0.00           H  
ATOM    277 2HB  MET A 173      -1.440   0.994  -6.786  1.00  0.00           H  
ATOM    278 1HG  MET A 173      -1.091   0.774  -4.350  1.00  0.00           H  
ATOM    279 2HG  MET A 173       0.394   0.547  -5.276  1.00  0.00           H  
ATOM    280 1HE  MET A 173      -0.624   4.351  -2.846  1.00  0.00           H  
ATOM    281 2HE  MET A 173      -1.487   3.907  -4.339  1.00  0.00           H  
ATOM    282 3HE  MET A 173      -1.636   2.888  -2.887  1.00  0.00           H  
ATOM    283  N   LYS A 174       1.265   1.642  -8.799  1.00  0.00           N  
ATOM    284  CA  LYS A 174       2.421   0.919  -9.300  1.00  0.00           C  
ATOM    285  C   LYS A 174       3.640   1.815  -9.205  1.00  0.00           C  
ATOM    286  O   LYS A 174       4.701   1.407  -8.734  1.00  0.00           O  
ATOM    287  CB  LYS A 174       2.202   0.457 -10.742  1.00  0.00           C  
ATOM    288  CG  LYS A 174       1.185  -0.667 -10.894  1.00  0.00           C  
ATOM    289  CD  LYS A 174       1.011  -1.060 -12.354  1.00  0.00           C  
ATOM    290  CE  LYS A 174       0.143  -2.301 -12.494  1.00  0.00           C  
ATOM    291  NZ  LYS A 174      -0.067  -2.676 -13.918  1.00  0.00           N  
ATOM    292  H   LYS A 174       0.598   1.971  -9.427  1.00  0.00           H  
ATOM    293  HA  LYS A 174       2.574   0.037  -8.677  1.00  0.00           H  
ATOM    294 1HB  LYS A 174       1.863   1.299 -11.346  1.00  0.00           H  
ATOM    295 2HB  LYS A 174       3.147   0.112 -11.161  1.00  0.00           H  
ATOM    296 1HG  LYS A 174       1.518  -1.538 -10.329  1.00  0.00           H  
ATOM    297 2HG  LYS A 174       0.224  -0.344 -10.497  1.00  0.00           H  
ATOM    298 1HD  LYS A 174       0.546  -0.238 -12.899  1.00  0.00           H  
ATOM    299 2HD  LYS A 174       1.987  -1.259 -12.796  1.00  0.00           H  
ATOM    300 1HE  LYS A 174       0.615  -3.135 -11.977  1.00  0.00           H  
ATOM    301 2HE  LYS A 174      -0.828  -2.120 -12.032  1.00  0.00           H  
ATOM    302 1HZ  LYS A 174      -0.647  -3.502 -13.968  1.00  0.00           H  
ATOM    303 2HZ  LYS A 174      -0.522  -1.916 -14.404  1.00  0.00           H  
ATOM    304 3HZ  LYS A 174       0.825  -2.865 -14.352  1.00  0.00           H  
ATOM    305  N   VAL A 175       3.472   3.053  -9.647  1.00  0.00           N  
ATOM    306  CA  VAL A 175       4.547   4.019  -9.596  1.00  0.00           C  
ATOM    307  C   VAL A 175       4.194   5.108  -8.603  1.00  0.00           C  
ATOM    308  O   VAL A 175       3.738   6.192  -8.973  1.00  0.00           O  
ATOM    309  CB  VAL A 175       4.793   4.636 -10.985  1.00  0.00           C  
ATOM    310  CG1 VAL A 175       5.975   5.593 -10.942  1.00  0.00           C  
ATOM    311  CG2 VAL A 175       5.029   3.534 -12.007  1.00  0.00           C  
ATOM    312  H   VAL A 175       2.602   3.324 -10.005  1.00  0.00           H  
ATOM    313  HA  VAL A 175       5.457   3.508  -9.278  1.00  0.00           H  
ATOM    314  HB  VAL A 175       3.919   5.219 -11.274  1.00  0.00           H  
ATOM    315 1HG1 VAL A 175       6.134   6.021 -11.932  1.00  0.00           H  
ATOM    316 2HG1 VAL A 175       5.770   6.393 -10.231  1.00  0.00           H  
ATOM    317 3HG1 VAL A 175       6.870   5.052 -10.632  1.00  0.00           H  
ATOM    318 1HG2 VAL A 175       5.201   3.978 -12.988  1.00  0.00           H  
ATOM    319 2HG2 VAL A 175       5.900   2.948 -11.715  1.00  0.00           H  
ATOM    320 3HG2 VAL A 175       4.153   2.886 -12.052  1.00  0.00           H  
ATOM    321  N   ALA A 176       4.412   4.808  -7.342  1.00  0.00           N  
ATOM    322  CA  ALA A 176       4.130   5.744  -6.275  1.00  0.00           C  
ATOM    323  C   ALA A 176       5.181   5.632  -5.178  1.00  0.00           C  
ATOM    324  O   ALA A 176       5.362   4.567  -4.590  1.00  0.00           O  
ATOM    325  CB  ALA A 176       2.736   5.497  -5.714  1.00  0.00           C  
ATOM    326  H   ALA A 176       4.738   3.912  -7.118  1.00  0.00           H  
ATOM    327  HA  ALA A 176       4.174   6.752  -6.688  1.00  0.00           H  
ATOM    328 1HB  ALA A 176       2.681   4.494  -5.314  1.00  0.00           H  
ATOM    329 2HB  ALA A 176       2.004   5.610  -6.501  1.00  0.00           H  
ATOM    330 3HB  ALA A 176       2.531   6.210  -4.930  1.00  0.00           H  
ATOM    331  N   PRO A 177       5.938   6.710  -4.936  1.00  0.00           N  
ATOM    332  CA  PRO A 177       6.955   6.738  -3.898  1.00  0.00           C  
ATOM    333  C   PRO A 177       6.377   7.101  -2.532  1.00  0.00           C  
ATOM    334  O   PRO A 177       5.520   7.983  -2.420  1.00  0.00           O  
ATOM    335  CB  PRO A 177       7.920   7.815  -4.404  1.00  0.00           C  
ATOM    336  CG  PRO A 177       7.033   8.837  -5.029  1.00  0.00           C  
ATOM    337  CD  PRO A 177       5.917   8.037  -5.646  1.00  0.00           C  
ATOM    338  HA  PRO A 177       7.448   5.756  -3.848  1.00  0.00           H  
ATOM    339 1HB  PRO A 177       8.510   8.215  -3.567  1.00  0.00           H  
ATOM    340 2HB  PRO A 177       8.632   7.375  -5.118  1.00  0.00           H  
ATOM    341 1HG  PRO A 177       6.675   9.545  -4.267  1.00  0.00           H  
ATOM    342 2HG  PRO A 177       7.593   9.425  -5.770  1.00  0.00           H  
ATOM    343 1HD  PRO A 177       4.959   8.553  -5.481  1.00  0.00           H  
ATOM    344 2HD  PRO A 177       6.108   7.909  -6.722  1.00  0.00           H  
ATOM    345  N   ILE A 178       6.852   6.415  -1.506  1.00  0.00           N  
ATOM    346  CA  ILE A 178       6.412   6.640  -0.137  1.00  0.00           C  
ATOM    347  C   ILE A 178       6.911   7.989   0.384  1.00  0.00           C  
ATOM    348  O   ILE A 178       8.119   8.227   0.445  1.00  0.00           O  
ATOM    349  CB  ILE A 178       6.904   5.512   0.789  1.00  0.00           C  
ATOM    350  CG1 ILE A 178       6.361   4.160   0.319  1.00  0.00           C  
ATOM    351  CG2 ILE A 178       6.489   5.786   2.226  1.00  0.00           C  
ATOM    352  CD1 ILE A 178       7.008   2.974   0.994  1.00  0.00           C  
ATOM    353  H   ILE A 178       7.526   5.718  -1.675  1.00  0.00           H  
ATOM    354  HA  ILE A 178       5.323   6.649  -0.121  1.00  0.00           H  
ATOM    355  HB  ILE A 178       7.990   5.449   0.739  1.00  0.00           H  
ATOM    356 1HG1 ILE A 178       5.288   4.116   0.504  1.00  0.00           H  
ATOM    357 2HG1 ILE A 178       6.509   4.062  -0.757  1.00  0.00           H  
ATOM    358 1HG2 ILE A 178       6.845   4.978   2.867  1.00  0.00           H  
ATOM    359 2HG2 ILE A 178       6.924   6.728   2.557  1.00  0.00           H  
ATOM    360 3HG2 ILE A 178       5.403   5.845   2.287  1.00  0.00           H  
ATOM    361 1HD1 ILE A 178       6.571   2.052   0.610  1.00  0.00           H  
ATOM    362 2HD1 ILE A 178       8.079   2.979   0.792  1.00  0.00           H  
ATOM    363 3HD1 ILE A 178       6.841   3.031   2.069  1.00  0.00           H  
ATOM    364  N   PRO A 179       5.983   8.898   0.732  1.00  0.00           N  
ATOM    365  CA  PRO A 179       6.327  10.225   1.255  1.00  0.00           C  
ATOM    366  C   PRO A 179       7.071  10.158   2.582  1.00  0.00           C  
ATOM    367  O   PRO A 179       7.006   9.158   3.299  1.00  0.00           O  
ATOM    368  CB  PRO A 179       4.956  10.889   1.420  1.00  0.00           C  
ATOM    369  CG  PRO A 179       4.075  10.148   0.473  1.00  0.00           C  
ATOM    370  CD  PRO A 179       4.543   8.721   0.564  1.00  0.00           C  
ATOM    371  HA  PRO A 179       6.939  10.759   0.513  1.00  0.00           H  
ATOM    372 1HB  PRO A 179       4.623  10.809   2.465  1.00  0.00           H  
ATOM    373 2HB  PRO A 179       5.028  11.962   1.188  1.00  0.00           H  
ATOM    374 1HG  PRO A 179       3.021  10.268   0.764  1.00  0.00           H  
ATOM    375 2HG  PRO A 179       4.174  10.563  -0.541  1.00  0.00           H  
ATOM    376 1HD  PRO A 179       4.078   8.236   1.434  1.00  0.00           H  
ATOM    377 2HD  PRO A 179       4.281   8.189  -0.362  1.00  0.00           H  
ATOM    378  N   LYS A 180       7.742  11.248   2.920  1.00  0.00           N  
ATOM    379  CA  LYS A 180       8.516  11.337   4.156  1.00  0.00           C  
ATOM    380  C   LYS A 180       7.624  11.176   5.380  1.00  0.00           C  
ATOM    381  O   LYS A 180       8.061  10.675   6.418  1.00  0.00           O  
ATOM    382  CB  LYS A 180       9.265  12.669   4.225  1.00  0.00           C  
ATOM    383  CG  LYS A 180      10.417  12.795   3.236  1.00  0.00           C  
ATOM    384  CD  LYS A 180      11.102  14.148   3.355  1.00  0.00           C  
ATOM    385  CE  LYS A 180      12.253  14.275   2.369  1.00  0.00           C  
ATOM    386  NZ  LYS A 180      12.911  15.608   2.449  1.00  0.00           N  
ATOM    387  H   LYS A 180       7.709  12.023   2.317  1.00  0.00           H  
ATOM    388  HA  LYS A 180       9.245  10.526   4.167  1.00  0.00           H  
ATOM    389 1HB  LYS A 180       8.570  13.487   4.035  1.00  0.00           H  
ATOM    390 2HB  LYS A 180       9.669  12.808   5.228  1.00  0.00           H  
ATOM    391 1HG  LYS A 180      11.148  12.008   3.427  1.00  0.00           H  
ATOM    392 2HG  LYS A 180      10.039  12.676   2.221  1.00  0.00           H  
ATOM    393 1HD  LYS A 180      10.378  14.941   3.161  1.00  0.00           H  
ATOM    394 2HD  LYS A 180      11.488  14.272   4.367  1.00  0.00           H  
ATOM    395 1HE  LYS A 180      12.995  13.505   2.574  1.00  0.00           H  
ATOM    396 2HE  LYS A 180      11.881  14.129   1.355  1.00  0.00           H  
ATOM    397 1HZ  LYS A 180      13.666  15.652   1.780  1.00  0.00           H  
ATOM    398 2HZ  LYS A 180      12.234  16.330   2.242  1.00  0.00           H  
ATOM    399 3HZ  LYS A 180      13.277  15.747   3.379  1.00  0.00           H  
ATOM    400  N   GLN A 181       6.375  11.598   5.250  1.00  0.00           N  
ATOM    401  CA  GLN A 181       5.408  11.494   6.336  1.00  0.00           C  
ATOM    402  C   GLN A 181       5.146  10.029   6.680  1.00  0.00           C  
ATOM    403  O   GLN A 181       4.888   9.680   7.833  1.00  0.00           O  
ATOM    404  CB  GLN A 181       4.098  12.191   5.960  1.00  0.00           C  
ATOM    405  CG  GLN A 181       4.203  13.704   5.866  1.00  0.00           C  
ATOM    406  CD  GLN A 181       2.897  14.349   5.439  1.00  0.00           C  
ATOM    407  OE1 GLN A 181       2.047  13.709   4.814  1.00  0.00           O  
ATOM    408  NE2 GLN A 181       2.731  15.623   5.775  1.00  0.00           N  
ATOM    409  H   GLN A 181       6.099  12.000   4.400  1.00  0.00           H  
ATOM    410  HA  GLN A 181       5.822  11.985   7.216  1.00  0.00           H  
ATOM    411 1HB  GLN A 181       3.750  11.818   4.997  1.00  0.00           H  
ATOM    412 2HB  GLN A 181       3.333  11.952   6.700  1.00  0.00           H  
ATOM    413 1HG  GLN A 181       4.476  14.100   6.844  1.00  0.00           H  
ATOM    414 2HG  GLN A 181       4.967  13.960   5.132  1.00  0.00           H  
ATOM    415 1HE2 GLN A 181       1.890  16.102   5.520  1.00  0.00           H  
ATOM    416 2HE2 GLN A 181       3.446  16.105   6.282  1.00  0.00           H  
ATOM    417  N   LEU A 182       5.231   9.176   5.671  1.00  0.00           N  
ATOM    418  CA  LEU A 182       4.985   7.754   5.846  1.00  0.00           C  
ATOM    419  C   LEU A 182       6.278   6.995   6.126  1.00  0.00           C  
ATOM    420  O   LEU A 182       6.263   5.978   6.816  1.00  0.00           O  
ATOM    421  CB  LEU A 182       4.307   7.180   4.596  1.00  0.00           C  
ATOM    422  CG  LEU A 182       2.791   7.394   4.503  1.00  0.00           C  
ATOM    423  CD1 LEU A 182       2.498   8.877   4.316  1.00  0.00           C  
ATOM    424  CD2 LEU A 182       2.232   6.577   3.348  1.00  0.00           C  
ATOM    425  H   LEU A 182       5.479   9.510   4.781  1.00  0.00           H  
ATOM    426  HA  LEU A 182       4.321   7.620   6.699  1.00  0.00           H  
ATOM    427 1HB  LEU A 182       4.760   7.633   3.716  1.00  0.00           H  
ATOM    428 2HB  LEU A 182       4.493   6.107   4.561  1.00  0.00           H  
ATOM    429  HG  LEU A 182       2.321   7.077   5.434  1.00  0.00           H  
ATOM    430 1HD1 LEU A 182       1.421   9.029   4.251  1.00  0.00           H  
ATOM    431 2HD1 LEU A 182       2.892   9.435   5.165  1.00  0.00           H  
ATOM    432 3HD1 LEU A 182       2.971   9.228   3.399  1.00  0.00           H  
ATOM    433 1HD2 LEU A 182       1.154   6.728   3.283  1.00  0.00           H  
ATOM    434 2HD2 LEU A 182       2.700   6.894   2.416  1.00  0.00           H  
ATOM    435 3HD2 LEU A 182       2.440   5.520   3.516  1.00  0.00           H  
ATOM    436  N   LEU A 183       7.393   7.504   5.602  1.00  0.00           N  
ATOM    437  CA  LEU A 183       8.704   6.872   5.793  1.00  0.00           C  
ATOM    438  C   LEU A 183       9.061   6.750   7.271  1.00  0.00           C  
ATOM    439  O   LEU A 183       9.811   5.860   7.667  1.00  0.00           O  
ATOM    440  CB  LEU A 183       9.791   7.677   5.069  1.00  0.00           C  
ATOM    441  CG  LEU A 183       9.806   7.550   3.541  1.00  0.00           C  
ATOM    442  CD1 LEU A 183      10.913   8.425   2.969  1.00  0.00           C  
ATOM    443  CD2 LEU A 183      10.007   6.092   3.155  1.00  0.00           C  
ATOM    444  H   LEU A 183       7.333   8.319   5.058  1.00  0.00           H  
ATOM    445  HA  LEU A 183       8.669   5.869   5.369  1.00  0.00           H  
ATOM    446 1HB  LEU A 183       9.662   8.731   5.312  1.00  0.00           H  
ATOM    447 2HB  LEU A 183      10.765   7.356   5.438  1.00  0.00           H  
ATOM    448  HG  LEU A 183       8.857   7.905   3.137  1.00  0.00           H  
ATOM    449 1HD1 LEU A 183      10.923   8.334   1.882  1.00  0.00           H  
ATOM    450 2HD1 LEU A 183      10.733   9.464   3.244  1.00  0.00           H  
ATOM    451 3HD1 LEU A 183      11.874   8.104   3.368  1.00  0.00           H  
ATOM    452 1HD2 LEU A 183      10.016   6.001   2.068  1.00  0.00           H  
ATOM    453 2HD2 LEU A 183      10.956   5.736   3.557  1.00  0.00           H  
ATOM    454 3HD2 LEU A 183       9.193   5.492   3.562  1.00  0.00           H  
ATOM    455  N   GLN A 184       8.520   7.649   8.080  1.00  0.00           N  
ATOM    456  CA  GLN A 184       8.772   7.642   9.516  1.00  0.00           C  
ATOM    457  C   GLN A 184       8.196   6.395  10.182  1.00  0.00           C  
ATOM    458  O   GLN A 184       8.633   6.003  11.265  1.00  0.00           O  
ATOM    459  CB  GLN A 184       8.185   8.898  10.165  1.00  0.00           C  
ATOM    460  CG  GLN A 184       8.906  10.183   9.798  1.00  0.00           C  
ATOM    461  CD  GLN A 184       8.298  11.401  10.471  1.00  0.00           C  
ATOM    462  OE1 GLN A 184       7.707  11.300  11.549  1.00  0.00           O  
ATOM    463  NE2 GLN A 184       8.441  12.558   9.837  1.00  0.00           N  
ATOM    464  H   GLN A 184       7.946   8.345   7.700  1.00  0.00           H  
ATOM    465  HA  GLN A 184       9.850   7.636   9.678  1.00  0.00           H  
ATOM    466 1HB  GLN A 184       7.139   9.004   9.873  1.00  0.00           H  
ATOM    467 2HB  GLN A 184       8.212   8.794  11.250  1.00  0.00           H  
ATOM    468 1HG  GLN A 184       9.947  10.105  10.111  1.00  0.00           H  
ATOM    469 2HG  GLN A 184       8.849  10.325   8.719  1.00  0.00           H  
ATOM    470 1HE2 GLN A 184       8.061  13.396  10.232  1.00  0.00           H  
ATOM    471 2HE2 GLN A 184       8.929  12.595   8.964  1.00  0.00           H  
ATOM    472  N   ARG A 185       7.222   5.771   9.528  1.00  0.00           N  
ATOM    473  CA  ARG A 185       6.577   4.580  10.068  1.00  0.00           C  
ATOM    474  C   ARG A 185       7.439   3.343   9.852  1.00  0.00           C  
ATOM    475  O   ARG A 185       7.341   2.372  10.601  1.00  0.00           O  
ATOM    476  CB  ARG A 185       5.217   4.367   9.420  1.00  0.00           C  
ATOM    477  CG  ARG A 185       4.175   5.421   9.758  1.00  0.00           C  
ATOM    478  CD  ARG A 185       2.838   5.066   9.216  1.00  0.00           C  
ATOM    479  NE  ARG A 185       1.840   6.075   9.531  1.00  0.00           N  
ATOM    480  CZ  ARG A 185       1.170   6.149  10.698  1.00  0.00           C  
ATOM    481  NH1 ARG A 185       1.401   5.270  11.647  1.00  0.00           N  
ATOM    482  NH2 ARG A 185       0.278   7.107  10.887  1.00  0.00           N  
ATOM    483  H   ARG A 185       6.941   6.112   8.650  1.00  0.00           H  
ATOM    484  HA  ARG A 185       6.433   4.720  11.140  1.00  0.00           H  
ATOM    485 1HB  ARG A 185       5.329   4.349   8.337  1.00  0.00           H  
ATOM    486 2HB  ARG A 185       4.817   3.399   9.724  1.00  0.00           H  
ATOM    487 1HG  ARG A 185       4.092   5.517  10.840  1.00  0.00           H  
ATOM    488 2HG  ARG A 185       4.474   6.379   9.330  1.00  0.00           H  
ATOM    489 1HD  ARG A 185       2.898   4.973   8.132  1.00  0.00           H  
ATOM    490 2HD  ARG A 185       2.513   4.119   9.645  1.00  0.00           H  
ATOM    491  HE  ARG A 185       1.634   6.770   8.825  1.00  0.00           H  
ATOM    492 1HH1 ARG A 185       2.082   4.538  11.501  1.00  0.00           H  
ATOM    493 2HH1 ARG A 185       0.899   5.327  12.521  1.00  0.00           H  
ATOM    494 1HH2 ARG A 185       0.100   7.783  10.158  1.00  0.00           H  
ATOM    495 2HH2 ARG A 185      -0.224   7.164  11.760  1.00  0.00           H  
ATOM    496  N   ILE A 186       8.274   3.384   8.823  1.00  0.00           N  
ATOM    497  CA  ILE A 186       9.169   2.275   8.510  1.00  0.00           C  
ATOM    498  C   ILE A 186      10.596   2.788   8.321  1.00  0.00           C  
ATOM    499  O   ILE A 186      11.022   3.085   7.205  1.00  0.00           O  
ATOM    500  CB  ILE A 186       8.709   1.531   7.243  1.00  0.00           C  
ATOM    501  CG1 ILE A 186       7.329   0.906   7.462  1.00  0.00           C  
ATOM    502  CG2 ILE A 186       9.724   0.467   6.854  1.00  0.00           C  
ATOM    503  CD1 ILE A 186       6.872   0.021   6.324  1.00  0.00           C  
ATOM    504  H   ILE A 186       8.299   4.187   8.261  1.00  0.00           H  
ATOM    505  HA  ILE A 186       9.155   1.574   9.343  1.00  0.00           H  
ATOM    506  HB  ILE A 186       8.607   2.240   6.422  1.00  0.00           H  
ATOM    507 1HG1 ILE A 186       7.341   0.310   8.374  1.00  0.00           H  
ATOM    508 2HG1 ILE A 186       6.589   1.695   7.597  1.00  0.00           H  
ATOM    509 1HG2 ILE A 186       9.383  -0.050   5.957  1.00  0.00           H  
ATOM    510 2HG2 ILE A 186      10.687   0.937   6.658  1.00  0.00           H  
ATOM    511 3HG2 ILE A 186       9.829  -0.251   7.668  1.00  0.00           H  
ATOM    512 1HD1 ILE A 186       5.886  -0.384   6.552  1.00  0.00           H  
ATOM    513 2HD1 ILE A 186       6.819   0.608   5.406  1.00  0.00           H  
ATOM    514 3HD1 ILE A 186       7.579  -0.797   6.193  1.00  0.00           H  
ATOM    515  N   PRO A 187      11.351   2.908   9.421  1.00  0.00           N  
ATOM    516  CA  PRO A 187      12.720   3.411   9.388  1.00  0.00           C  
ATOM    517  C   PRO A 187      13.758   2.333   9.085  1.00  0.00           C  
ATOM    518  O   PRO A 187      13.455   1.139   9.120  1.00  0.00           O  
ATOM    519  CB  PRO A 187      12.898   3.970  10.803  1.00  0.00           C  
ATOM    520  CG  PRO A 187      12.126   3.031  11.667  1.00  0.00           C  
ATOM    521  CD  PRO A 187      10.915   2.677  10.846  1.00  0.00           C  
ATOM    522  HA  PRO A 187      12.795   4.207   8.632  1.00  0.00           H  
ATOM    523 1HB  PRO A 187      13.966   4.007  11.062  1.00  0.00           H  
ATOM    524 2HB  PRO A 187      12.520   5.002  10.851  1.00  0.00           H  
ATOM    525 1HG  PRO A 187      12.739   2.153  11.916  1.00  0.00           H  
ATOM    526 2HG  PRO A 187      11.865   3.518  12.618  1.00  0.00           H  
ATOM    527 1HD  PRO A 187      10.649   1.624  11.018  1.00  0.00           H  
ATOM    528 2HD  PRO A 187      10.080   3.338  11.120  1.00  0.00           H  
ATOM    529  N   ASN A 188      14.979   2.783   8.787  1.00  0.00           N  
ATOM    530  CA  ASN A 188      16.103   1.893   8.484  1.00  0.00           C  
ATOM    531  C   ASN A 188      15.767   0.949   7.333  1.00  0.00           C  
ATOM    532  O   ASN A 188      15.730  -0.273   7.506  1.00  0.00           O  
ATOM    533  CB  ASN A 188      16.510   1.106   9.716  1.00  0.00           C  
ATOM    534  CG  ASN A 188      16.934   1.992  10.855  1.00  0.00           C  
ATOM    535  OD1 ASN A 188      17.766   2.890  10.682  1.00  0.00           O  
ATOM    536  ND2 ASN A 188      16.377   1.757  12.016  1.00  0.00           N  
ATOM    537  H   ASN A 188      15.132   3.752   8.774  1.00  0.00           H  
ATOM    538  HA  ASN A 188      16.951   2.502   8.165  1.00  0.00           H  
ATOM    539 1HB  ASN A 188      15.674   0.486  10.044  1.00  0.00           H  
ATOM    540 2HB  ASN A 188      17.334   0.438   9.465  1.00  0.00           H  
ATOM    541 1HD2 ASN A 188      16.621   2.316  12.809  1.00  0.00           H  
ATOM    542 2HD2 ASN A 188      15.708   1.021  12.110  1.00  0.00           H  
ATOM    543  N   ILE A 189      15.512   1.513   6.163  1.00  0.00           N  
ATOM    544  CA  ILE A 189      15.184   0.709   4.997  1.00  0.00           C  
ATOM    545  C   ILE A 189      16.421   0.501   4.122  1.00  0.00           C  
ATOM    546  O   ILE A 189      17.003   1.461   3.620  1.00  0.00           O  
ATOM    547  CB  ILE A 189      14.065   1.370   4.171  1.00  0.00           C  
ATOM    548  CG1 ILE A 189      12.745   1.347   4.945  1.00  0.00           C  
ATOM    549  CG2 ILE A 189      13.911   0.670   2.828  1.00  0.00           C  
ATOM    550  CD1 ILE A 189      11.646   2.161   4.302  1.00  0.00           C  
ATOM    551  H   ILE A 189      15.568   2.487   6.079  1.00  0.00           H  
ATOM    552  HA  ILE A 189      14.833  -0.265   5.336  1.00  0.00           H  
ATOM    553  HB  ILE A 189      14.311   2.417   3.998  1.00  0.00           H  
ATOM    554 1HG1 ILE A 189      12.398   0.319   5.041  1.00  0.00           H  
ATOM    555 2HG1 ILE A 189      12.907   1.731   5.952  1.00  0.00           H  
ATOM    556 1HG2 ILE A 189      13.116   1.149   2.257  1.00  0.00           H  
ATOM    557 2HG2 ILE A 189      14.847   0.738   2.274  1.00  0.00           H  
ATOM    558 3HG2 ILE A 189      13.660  -0.378   2.992  1.00  0.00           H  
ATOM    559 1HD1 ILE A 189      10.742   2.096   4.908  1.00  0.00           H  
ATOM    560 2HD1 ILE A 189      11.959   3.202   4.229  1.00  0.00           H  
ATOM    561 3HD1 ILE A 189      11.441   1.772   3.305  1.00  0.00           H  
ATOM    562  N   PRO A 190      16.831  -0.769   3.930  1.00  0.00           N  
ATOM    563  CA  PRO A 190      18.009  -1.127   3.118  1.00  0.00           C  
ATOM    564  C   PRO A 190      18.013  -0.542   1.691  1.00  0.00           C  
ATOM    565  O   PRO A 190      19.017   0.044   1.284  1.00  0.00           O  
ATOM    566  CB  PRO A 190      17.920  -2.656   3.083  1.00  0.00           C  
ATOM    567  CG  PRO A 190      17.296  -3.015   4.389  1.00  0.00           C  
ATOM    568  CD  PRO A 190      16.242  -1.962   4.602  1.00  0.00           C  
ATOM    569  HA  PRO A 190      18.920  -0.789   3.634  1.00  0.00           H  
ATOM    570 1HB  PRO A 190      17.319  -2.978   2.220  1.00  0.00           H  
ATOM    571 2HB  PRO A 190      18.923  -3.089   2.955  1.00  0.00           H  
ATOM    572 1HG  PRO A 190      16.877  -4.031   4.342  1.00  0.00           H  
ATOM    573 2HG  PRO A 190      18.056  -3.022   5.183  1.00  0.00           H  
ATOM    574 1HD  PRO A 190      15.304  -2.279   4.124  1.00  0.00           H  
ATOM    575 2HD  PRO A 190      16.093  -1.806   5.681  1.00  0.00           H  
ATOM    576  N   PRO A 191      16.918  -0.679   0.897  1.00  0.00           N  
ATOM    577  CA  PRO A 191      16.887  -0.148  -0.471  1.00  0.00           C  
ATOM    578  C   PRO A 191      17.027   1.369  -0.505  1.00  0.00           C  
ATOM    579  O   PRO A 191      17.645   1.926  -1.412  1.00  0.00           O  
ATOM    580  CB  PRO A 191      15.511  -0.592  -0.978  1.00  0.00           C  
ATOM    581  CG  PRO A 191      14.734  -0.864   0.265  1.00  0.00           C  
ATOM    582  CD  PRO A 191      15.745  -1.440   1.220  1.00  0.00           C  
ATOM    583  HA  PRO A 191      17.693  -0.613  -1.058  1.00  0.00           H  
ATOM    584 1HB  PRO A 191      15.064   0.201  -1.596  1.00  0.00           H  
ATOM    585 2HB  PRO A 191      15.614  -1.480  -1.619  1.00  0.00           H  
ATOM    586 1HG  PRO A 191      14.279   0.065   0.639  1.00  0.00           H  
ATOM    587 2HG  PRO A 191      13.908  -1.559   0.052  1.00  0.00           H  
ATOM    588 1HD  PRO A 191      15.403  -1.284   2.254  1.00  0.00           H  
ATOM    589 2HD  PRO A 191      15.876  -2.512   1.013  1.00  0.00           H  
ATOM    590  N   ASN A 192      16.439   2.024   0.497  1.00  0.00           N  
ATOM    591  CA  ASN A 192      16.461   3.484   0.616  1.00  0.00           C  
ATOM    592  C   ASN A 192      15.739   4.142  -0.554  1.00  0.00           C  
ATOM    593  O   ASN A 192      15.877   5.342  -0.797  1.00  0.00           O  
ATOM    594  CB  ASN A 192      17.887   3.993   0.715  1.00  0.00           C  
ATOM    595  CG  ASN A 192      17.986   5.295   1.461  1.00  0.00           C  
ATOM    596  OD1 ASN A 192      17.297   5.501   2.467  1.00  0.00           O  
ATOM    597  ND2 ASN A 192      18.830   6.176   0.989  1.00  0.00           N  
ATOM    598  H   ASN A 192      15.983   1.506   1.191  1.00  0.00           H  
ATOM    599  HA  ASN A 192      15.928   3.765   1.526  1.00  0.00           H  
ATOM    600 1HB  ASN A 192      18.505   3.250   1.221  1.00  0.00           H  
ATOM    601 2HB  ASN A 192      18.295   4.130  -0.286  1.00  0.00           H  
ATOM    602 1HD2 ASN A 192      18.937   7.060   1.444  1.00  0.00           H  
ATOM    603 2HD2 ASN A 192      19.366   5.967   0.172  1.00  0.00           H  
ATOM    604  N   ILE A 193      14.963   3.345  -1.271  1.00  0.00           N  
ATOM    605  CA  ILE A 193      14.193   3.829  -2.403  1.00  0.00           C  
ATOM    606  C   ILE A 193      12.766   4.063  -1.944  1.00  0.00           C  
ATOM    607  O   ILE A 193      12.276   3.346  -1.075  1.00  0.00           O  
ATOM    608  CB  ILE A 193      14.218   2.833  -3.577  1.00  0.00           C  
ATOM    609  CG1 ILE A 193      15.653   2.617  -4.064  1.00  0.00           C  
ATOM    610  CG2 ILE A 193      13.337   3.327  -4.713  1.00  0.00           C  
ATOM    611  CD1 ILE A 193      15.813   1.430  -4.986  1.00  0.00           C  
ATOM    612  H   ILE A 193      14.902   2.400  -1.023  1.00  0.00           H  
ATOM    613  HA  ILE A 193      14.633   4.765  -2.745  1.00  0.00           H  
ATOM    614  HB  ILE A 193      13.851   1.864  -3.239  1.00  0.00           H  
ATOM    615 1HG1 ILE A 193      15.997   3.507  -4.589  1.00  0.00           H  
ATOM    616 2HG1 ILE A 193      16.311   2.472  -3.205  1.00  0.00           H  
ATOM    617 1HG2 ILE A 193      13.366   2.611  -5.534  1.00  0.00           H  
ATOM    618 2HG2 ILE A 193      12.312   3.430  -4.359  1.00  0.00           H  
ATOM    619 3HG2 ILE A 193      13.699   4.295  -5.060  1.00  0.00           H  
ATOM    620 1HD1 ILE A 193      16.858   1.342  -5.287  1.00  0.00           H  
ATOM    621 2HD1 ILE A 193      15.509   0.521  -4.465  1.00  0.00           H  
ATOM    622 3HD1 ILE A 193      15.192   1.569  -5.868  1.00  0.00           H  
ATOM    623  N   ASN A 194      12.099   5.055  -2.510  1.00  0.00           N  
ATOM    624  CA  ASN A 194      10.742   5.373  -2.087  1.00  0.00           C  
ATOM    625  C   ASN A 194       9.680   4.789  -3.014  1.00  0.00           C  
ATOM    626  O   ASN A 194       8.531   4.642  -2.611  1.00  0.00           O  
ATOM    627  CB  ASN A 194      10.571   6.877  -1.974  1.00  0.00           C  
ATOM    628  CG  ASN A 194      11.451   7.481  -0.915  1.00  0.00           C  
ATOM    629  OD1 ASN A 194      11.767   6.834   0.090  1.00  0.00           O  
ATOM    630  ND2 ASN A 194      11.855   8.709  -1.122  1.00  0.00           N  
ATOM    631  H   ASN A 194      12.521   5.581  -3.224  1.00  0.00           H  
ATOM    632  HA  ASN A 194      10.571   4.924  -1.107  1.00  0.00           H  
ATOM    633 1HB  ASN A 194      10.804   7.343  -2.933  1.00  0.00           H  
ATOM    634 2HB  ASN A 194       9.532   7.109  -1.742  1.00  0.00           H  
ATOM    635 1HD2 ASN A 194      12.443   9.161  -0.451  1.00  0.00           H  
ATOM    636 2HD2 ASN A 194      11.575   9.194  -1.950  1.00  0.00           H  
ATOM    637  N   THR A 195      10.044   4.426  -4.241  1.00  0.00           N  
ATOM    638  CA  THR A 195       9.060   3.891  -5.177  1.00  0.00           C  
ATOM    639  C   THR A 195       8.646   2.488  -4.757  1.00  0.00           C  
ATOM    640  O   THR A 195       9.495   1.626  -4.538  1.00  0.00           O  
ATOM    641  CB  THR A 195       9.607   3.866  -6.616  1.00  0.00           C  
ATOM    642  OG1 THR A 195       9.973   5.193  -7.015  1.00  0.00           O  
ATOM    643  CG2 THR A 195       8.560   3.322  -7.576  1.00  0.00           C  
ATOM    644  H   THR A 195      10.977   4.513  -4.518  1.00  0.00           H  
ATOM    645  HA  THR A 195       8.180   4.534  -5.159  1.00  0.00           H  
ATOM    646  HB  THR A 195      10.493   3.233  -6.658  1.00  0.00           H  
ATOM    647  HG1 THR A 195      10.509   5.153  -7.810  1.00  0.00           H  
ATOM    648 1HG2 THR A 195       8.965   3.311  -8.588  1.00  0.00           H  
ATOM    649 2HG2 THR A 195       8.289   2.308  -7.282  1.00  0.00           H  
ATOM    650 3HG2 THR A 195       7.675   3.957  -7.546  1.00  0.00           H  
ATOM    651  N   TRP A 196       7.335   2.252  -4.728  1.00  0.00           N  
ATOM    652  CA  TRP A 196       6.777   0.971  -4.294  1.00  0.00           C  
ATOM    653  C   TRP A 196       7.317  -0.211  -5.074  1.00  0.00           C  
ATOM    654  O   TRP A 196       7.583  -1.257  -4.494  1.00  0.00           O  
ATOM    655  CB  TRP A 196       5.252   0.995  -4.367  1.00  0.00           C  
ATOM    656  CG  TRP A 196       4.625   1.430  -3.077  1.00  0.00           C  
ATOM    657  CD1 TRP A 196       3.867   2.542  -2.864  1.00  0.00           C  
ATOM    658  CD2 TRP A 196       4.716   0.762  -1.813  1.00  0.00           C  
ATOM    659  NE1 TRP A 196       3.487   2.610  -1.548  1.00  0.00           N  
ATOM    660  CE2 TRP A 196       3.992   1.528  -0.882  1.00  0.00           C  
ATOM    661  CE3 TRP A 196       5.339  -0.410  -1.380  1.00  0.00           C  
ATOM    662  CZ2 TRP A 196       3.875   1.157   0.456  1.00  0.00           C  
ATOM    663  CZ3 TRP A 196       5.226  -0.776  -0.053  1.00  0.00           C  
ATOM    664  CH2 TRP A 196       4.498   0.006   0.851  1.00  0.00           C  
ATOM    665  H   TRP A 196       6.718   2.975  -4.977  1.00  0.00           H  
ATOM    666  HA  TRP A 196       7.041   0.815  -3.248  1.00  0.00           H  
ATOM    667 1HB  TRP A 196       4.943   1.681  -5.142  1.00  0.00           H  
ATOM    668 2HB  TRP A 196       4.890   0.004  -4.602  1.00  0.00           H  
ATOM    669  HD1 TRP A 196       3.615   3.259  -3.629  1.00  0.00           H  
ATOM    670  HE1 TRP A 196       2.938   3.324  -1.150  1.00  0.00           H  
ATOM    671  HE3 TRP A 196       5.905  -1.025  -2.066  1.00  0.00           H  
ATOM    672  HZ2 TRP A 196       3.319   1.751   1.167  1.00  0.00           H  
ATOM    673  HZ3 TRP A 196       5.705  -1.675   0.297  1.00  0.00           H  
ATOM    674  HH2 TRP A 196       4.436  -0.318   1.879  1.00  0.00           H  
ATOM    675  N   GLN A 197       7.501  -0.040  -6.371  1.00  0.00           N  
ATOM    676  CA  GLN A 197       8.009  -1.113  -7.211  1.00  0.00           C  
ATOM    677  C   GLN A 197       9.357  -1.617  -6.706  1.00  0.00           C  
ATOM    678  O   GLN A 197       9.664  -2.802  -6.803  1.00  0.00           O  
ATOM    679  CB  GLN A 197       8.135  -0.641  -8.662  1.00  0.00           C  
ATOM    680  CG  GLN A 197       8.491  -1.742  -9.646  1.00  0.00           C  
ATOM    681  CD  GLN A 197       8.514  -1.251 -11.081  1.00  0.00           C  
ATOM    682  OE1 GLN A 197       9.187  -0.268 -11.404  1.00  0.00           O  
ATOM    683  NE2 GLN A 197       7.779  -1.933 -11.951  1.00  0.00           N  
ATOM    684  H   GLN A 197       7.285   0.827  -6.773  1.00  0.00           H  
ATOM    685  HA  GLN A 197       7.305  -1.944  -7.174  1.00  0.00           H  
ATOM    686 1HB  GLN A 197       7.194  -0.194  -8.983  1.00  0.00           H  
ATOM    687 2HB  GLN A 197       8.903   0.130  -8.728  1.00  0.00           H  
ATOM    688 1HG  GLN A 197       9.480  -2.129  -9.401  1.00  0.00           H  
ATOM    689 2HG  GLN A 197       7.749  -2.537  -9.569  1.00  0.00           H  
ATOM    690 1HE2 GLN A 197       7.755  -1.656 -12.913  1.00  0.00           H  
ATOM    691 2HE2 GLN A 197       7.248  -2.724 -11.647  1.00  0.00           H  
ATOM    692  N   GLN A 198      10.175  -0.711  -6.199  1.00  0.00           N  
ATOM    693  CA  GLN A 198      11.478  -1.081  -5.673  1.00  0.00           C  
ATOM    694  C   GLN A 198      11.403  -1.414  -4.177  1.00  0.00           C  
ATOM    695  O   GLN A 198      12.272  -2.104  -3.643  1.00  0.00           O  
ATOM    696  CB  GLN A 198      12.485   0.047  -5.913  1.00  0.00           C  
ATOM    697  CG  GLN A 198      12.693   0.395  -7.377  1.00  0.00           C  
ATOM    698  CD  GLN A 198      13.164  -0.793  -8.193  1.00  0.00           C  
ATOM    699  OE1 GLN A 198      14.040  -1.550  -7.765  1.00  0.00           O  
ATOM    700  NE2 GLN A 198      12.585  -0.964  -9.376  1.00  0.00           N  
ATOM    701  H   GLN A 198       9.892   0.225  -6.159  1.00  0.00           H  
ATOM    702  HA  GLN A 198      11.821  -1.974  -6.195  1.00  0.00           H  
ATOM    703 1HB  GLN A 198      12.152   0.948  -5.397  1.00  0.00           H  
ATOM    704 2HB  GLN A 198      13.451  -0.232  -5.493  1.00  0.00           H  
ATOM    705 1HG  GLN A 198      11.748   0.744  -7.794  1.00  0.00           H  
ATOM    706 2HG  GLN A 198      13.446   1.180  -7.449  1.00  0.00           H  
ATOM    707 1HE2 GLN A 198      12.854  -1.732  -9.959  1.00  0.00           H  
ATOM    708 2HE2 GLN A 198      11.879  -0.327  -9.684  1.00  0.00           H  
ATOM    709  N   VAL A 199      10.352  -0.934  -3.509  1.00  0.00           N  
ATOM    710  CA  VAL A 199      10.176  -1.172  -2.075  1.00  0.00           C  
ATOM    711  C   VAL A 199       9.600  -2.567  -1.810  1.00  0.00           C  
ATOM    712  O   VAL A 199       9.919  -3.196  -0.799  1.00  0.00           O  
ATOM    713  CB  VAL A 199       9.240  -0.109  -1.469  1.00  0.00           C  
ATOM    714  CG1 VAL A 199       8.809  -0.516  -0.068  1.00  0.00           C  
ATOM    715  CG2 VAL A 199       9.937   1.243  -1.449  1.00  0.00           C  
ATOM    716  H   VAL A 199       9.680  -0.403  -3.994  1.00  0.00           H  
ATOM    717  HA  VAL A 199      11.150  -1.099  -1.590  1.00  0.00           H  
ATOM    718  HB  VAL A 199       8.337  -0.044  -2.077  1.00  0.00           H  
ATOM    719 1HG1 VAL A 199       8.148   0.247   0.345  1.00  0.00           H  
ATOM    720 2HG1 VAL A 199       8.281  -1.468  -0.111  1.00  0.00           H  
ATOM    721 3HG1 VAL A 199       9.688  -0.615   0.569  1.00  0.00           H  
ATOM    722 1HG2 VAL A 199       9.269   1.990  -1.020  1.00  0.00           H  
ATOM    723 2HG2 VAL A 199      10.843   1.176  -0.846  1.00  0.00           H  
ATOM    724 3HG2 VAL A 199      10.199   1.533  -2.466  1.00  0.00           H  
ATOM    725  N   THR A 200       8.776  -3.060  -2.735  1.00  0.00           N  
ATOM    726  CA  THR A 200       8.155  -4.378  -2.600  1.00  0.00           C  
ATOM    727  C   THR A 200       9.204  -5.486  -2.514  1.00  0.00           C  
ATOM    728  O   THR A 200       8.948  -6.567  -1.971  1.00  0.00           O  
ATOM    729  CB  THR A 200       7.201  -4.662  -3.775  1.00  0.00           C  
ATOM    730  OG1 THR A 200       7.850  -4.334  -5.011  1.00  0.00           O  
ATOM    731  CG2 THR A 200       5.929  -3.839  -3.641  1.00  0.00           C  
ATOM    732  H   THR A 200       8.574  -2.521  -3.533  1.00  0.00           H  
ATOM    733  HA  THR A 200       7.577  -4.395  -1.676  1.00  0.00           H  
ATOM    734  HB  THR A 200       6.943  -5.721  -3.786  1.00  0.00           H  
ATOM    735  HG1 THR A 200       8.208  -3.445  -4.957  1.00  0.00           H  
ATOM    736 1HG2 THR A 200       5.267  -4.053  -4.480  1.00  0.00           H  
ATOM    737 2HG2 THR A 200       5.428  -4.094  -2.708  1.00  0.00           H  
ATOM    738 3HG2 THR A 200       6.181  -2.779  -3.639  1.00  0.00           H  
ATOM    739  N   ALA A 201      10.393  -5.191  -3.035  1.00  0.00           N  
ATOM    740  CA  ALA A 201      11.500  -6.131  -3.034  1.00  0.00           C  
ATOM    741  C   ALA A 201      11.877  -6.546  -1.615  1.00  0.00           C  
ATOM    742  O   ALA A 201      12.438  -7.620  -1.410  1.00  0.00           O  
ATOM    743  CB  ALA A 201      12.701  -5.530  -3.746  1.00  0.00           C  
ATOM    744  H   ALA A 201      10.525  -4.306  -3.437  1.00  0.00           H  
ATOM    745  HA  ALA A 201      11.184  -7.027  -3.567  1.00  0.00           H  
ATOM    746 1HB  ALA A 201      13.069  -4.686  -3.182  1.00  0.00           H  
ATOM    747 2HB  ALA A 201      12.407  -5.201  -4.731  1.00  0.00           H  
ATOM    748 3HB  ALA A 201      13.480  -6.275  -3.831  1.00  0.00           H  
ATOM    749  N   LEU A 202      11.555  -5.698  -0.639  1.00  0.00           N  
ATOM    750  CA  LEU A 202      11.852  -5.986   0.761  1.00  0.00           C  
ATOM    751  C   LEU A 202      11.164  -7.273   1.205  1.00  0.00           C  
ATOM    752  O   LEU A 202      11.734  -8.081   1.942  1.00  0.00           O  
ATOM    753  CB  LEU A 202      11.402  -4.821   1.652  1.00  0.00           C  
ATOM    754  CG  LEU A 202      12.310  -3.585   1.639  1.00  0.00           C  
ATOM    755  CD1 LEU A 202      11.574  -2.407   2.264  1.00  0.00           C  
ATOM    756  CD2 LEU A 202      13.595  -3.890   2.395  1.00  0.00           C  
ATOM    757  H   LEU A 202      11.099  -4.855  -0.870  1.00  0.00           H  
ATOM    758  HA  LEU A 202      12.929  -6.112   0.867  1.00  0.00           H  
ATOM    759 1HB  LEU A 202      10.409  -4.506   1.337  1.00  0.00           H  
ATOM    760 2HB  LEU A 202      11.339  -5.175   2.681  1.00  0.00           H  
ATOM    761  HG  LEU A 202      12.550  -3.320   0.609  1.00  0.00           H  
ATOM    762 1HD1 LEU A 202      12.219  -1.529   2.254  1.00  0.00           H  
ATOM    763 2HD1 LEU A 202      10.670  -2.199   1.692  1.00  0.00           H  
ATOM    764 3HD1 LEU A 202      11.307  -2.649   3.292  1.00  0.00           H  
ATOM    765 1HD2 LEU A 202      14.241  -3.011   2.385  1.00  0.00           H  
ATOM    766 2HD2 LEU A 202      13.357  -4.154   3.426  1.00  0.00           H  
ATOM    767 3HD2 LEU A 202      14.109  -4.724   1.917  1.00  0.00           H  
ATOM    768  N   ALA A 203       9.940  -7.462   0.736  1.00  0.00           N  
ATOM    769  CA  ALA A 203       9.168  -8.647   1.076  1.00  0.00           C  
ATOM    770  C   ALA A 203       9.582  -9.823   0.199  1.00  0.00           C  
ATOM    771  O   ALA A 203       9.557 -10.975   0.629  1.00  0.00           O  
ATOM    772  CB  ALA A 203       7.680  -8.368   0.926  1.00  0.00           C  
ATOM    773  H   ALA A 203       9.547  -6.788   0.138  1.00  0.00           H  
ATOM    774  HA  ALA A 203       9.381  -8.904   2.114  1.00  0.00           H  
ATOM    775 1HB  ALA A 203       7.121  -9.270   1.131  1.00  0.00           H  
ATOM    776 2HB  ALA A 203       7.476  -8.040  -0.081  1.00  0.00           H  
ATOM    777 3HB  ALA A 203       7.386  -7.597   1.623  1.00  0.00           H  
ATOM    778  N   GLN A 204       9.984  -9.521  -1.026  1.00  0.00           N  
ATOM    779  CA  GLN A 204      10.404 -10.548  -1.973  1.00  0.00           C  
ATOM    780  C   GLN A 204      11.764 -11.129  -1.585  1.00  0.00           C  
ATOM    781  O   GLN A 204      12.022 -12.314  -1.796  1.00  0.00           O  
ATOM    782  CB  GLN A 204      10.462  -9.976  -3.392  1.00  0.00           C  
ATOM    783  CG  GLN A 204      10.614 -11.025  -4.480  1.00  0.00           C  
ATOM    784  CD  GLN A 204       9.408 -11.941  -4.573  1.00  0.00           C  
ATOM    785  OE1 GLN A 204       8.266 -11.481  -4.652  1.00  0.00           O  
ATOM    786  NE2 GLN A 204       9.655 -13.246  -4.563  1.00  0.00           N  
ATOM    787  H   GLN A 204       9.997  -8.581  -1.307  1.00  0.00           H  
ATOM    788  HA  GLN A 204       9.674 -11.357  -1.953  1.00  0.00           H  
ATOM    789 1HB  GLN A 204       9.553  -9.411  -3.594  1.00  0.00           H  
ATOM    790 2HB  GLN A 204      11.302  -9.285  -3.472  1.00  0.00           H  
ATOM    791 1HG  GLN A 204      10.736 -10.523  -5.440  1.00  0.00           H  
ATOM    792 2HG  GLN A 204      11.491 -11.635  -4.263  1.00  0.00           H  
ATOM    793 1HE2 GLN A 204       8.900 -13.900  -4.621  1.00  0.00           H  
ATOM    794 2HE2 GLN A 204      10.597 -13.577  -4.497  1.00  0.00           H  
ATOM    795  N   GLN A 205      12.623 -10.297  -1.006  1.00  0.00           N  
ATOM    796  CA  GLN A 205      13.947 -10.740  -0.576  1.00  0.00           C  
ATOM    797  C   GLN A 205      13.877 -11.400   0.798  1.00  0.00           C  
ATOM    798  O   GLN A 205      14.899 -11.798   1.357  1.00  0.00           O  
ATOM    799  CB  GLN A 205      14.925  -9.563  -0.544  1.00  0.00           C  
ATOM    800  CG  GLN A 205      15.238  -8.976  -1.909  1.00  0.00           C  
ATOM    801  CD  GLN A 205      16.046  -7.695  -1.819  1.00  0.00           C  
ATOM    802  OE1 GLN A 205      16.061  -7.027  -0.781  1.00  0.00           O  
ATOM    803  NE2 GLN A 205      16.724  -7.347  -2.905  1.00  0.00           N  
ATOM    804  H   GLN A 205      12.368  -9.354  -0.881  1.00  0.00           H  
ATOM    805  HA  GLN A 205      14.314 -11.477  -1.290  1.00  0.00           H  
ATOM    806 1HB  GLN A 205      14.517  -8.767   0.079  1.00  0.00           H  
ATOM    807 2HB  GLN A 205      15.864  -9.883  -0.092  1.00  0.00           H  
ATOM    808 1HG  GLN A 205      15.813  -9.703  -2.484  1.00  0.00           H  
ATOM    809 2HG  GLN A 205      14.301  -8.752  -2.421  1.00  0.00           H  
ATOM    810 1HE2 GLN A 205      17.276  -6.511  -2.905  1.00  0.00           H  
ATOM    811 2HE2 GLN A 205      16.685  -7.917  -3.725  1.00  0.00           H  
ATOM    812  N   LYS A 206      12.661 -11.490   1.335  1.00  0.00           N  
ATOM    813  CA  LYS A 206      12.411 -12.108   2.638  1.00  0.00           C  
ATOM    814  C   LYS A 206      13.098 -11.346   3.771  1.00  0.00           C  
ATOM    815  O   LYS A 206      13.381 -11.908   4.831  1.00  0.00           O  
ATOM    816  CB  LYS A 206      12.876 -13.565   2.633  1.00  0.00           C  
ATOM    817  CG  LYS A 206      12.347 -14.390   1.467  1.00  0.00           C  
ATOM    818  CD  LYS A 206      10.827 -14.465   1.488  1.00  0.00           C  
ATOM    819  CE  LYS A 206      10.301 -15.365   0.380  1.00  0.00           C  
ATOM    820  NZ  LYS A 206       8.814 -15.375   0.329  1.00  0.00           N  
ATOM    821  H   LYS A 206      11.902 -11.132   0.833  1.00  0.00           H  
ATOM    822  HA  LYS A 206      11.338 -12.084   2.832  1.00  0.00           H  
ATOM    823 1HB  LYS A 206      13.965 -13.600   2.600  1.00  0.00           H  
ATOM    824 2HB  LYS A 206      12.561 -14.051   3.556  1.00  0.00           H  
ATOM    825 1HG  LYS A 206      12.667 -13.940   0.527  1.00  0.00           H  
ATOM    826 2HG  LYS A 206      12.752 -15.400   1.522  1.00  0.00           H  
ATOM    827 1HD  LYS A 206      10.496 -14.856   2.451  1.00  0.00           H  
ATOM    828 2HD  LYS A 206      10.412 -13.466   1.359  1.00  0.00           H  
ATOM    829 1HE  LYS A 206      10.682 -15.021  -0.580  1.00  0.00           H  
ATOM    830 2HE  LYS A 206      10.653 -16.384   0.541  1.00  0.00           H  
ATOM    831 1HZ  LYS A 206       8.505 -15.982  -0.416  1.00  0.00           H  
ATOM    832 2HZ  LYS A 206       8.449 -15.712   1.210  1.00  0.00           H  
ATOM    833 3HZ  LYS A 206       8.476 -14.438   0.162  1.00  0.00           H  
ATOM    834  N   LEU A 207      13.349 -10.061   3.549  1.00  0.00           N  
ATOM    835  CA  LEU A 207      13.990  -9.224   4.554  1.00  0.00           C  
ATOM    836  C   LEU A 207      12.946  -8.722   5.541  1.00  0.00           C  
ATOM    837  O   LEU A 207      13.220  -8.553   6.728  1.00  0.00           O  
ATOM    838  CB  LEU A 207      14.706  -8.038   3.895  1.00  0.00           C  
ATOM    839  CG  LEU A 207      15.872  -8.399   2.965  1.00  0.00           C  
ATOM    840  CD1 LEU A 207      16.412  -7.134   2.313  1.00  0.00           C  
ATOM    841  CD2 LEU A 207      16.956  -9.108   3.763  1.00  0.00           C  
ATOM    842  H   LEU A 207      13.095  -9.666   2.688  1.00  0.00           H  
ATOM    843  HA  LEU A 207      14.729  -9.824   5.083  1.00  0.00           H  
ATOM    844 1HB  LEU A 207      13.979  -7.475   3.311  1.00  0.00           H  
ATOM    845 2HB  LEU A 207      15.095  -7.388   4.677  1.00  0.00           H  
ATOM    846  HG  LEU A 207      15.517  -9.057   2.172  1.00  0.00           H  
ATOM    847 1HD1 LEU A 207      17.241  -7.389   1.653  1.00  0.00           H  
ATOM    848 2HD1 LEU A 207      15.620  -6.657   1.733  1.00  0.00           H  
ATOM    849 3HD1 LEU A 207      16.761  -6.447   3.084  1.00  0.00           H  
ATOM    850 1HD2 LEU A 207      17.786  -9.364   3.103  1.00  0.00           H  
ATOM    851 2HD2 LEU A 207      17.315  -8.450   4.556  1.00  0.00           H  
ATOM    852 3HD2 LEU A 207      16.548 -10.017   4.204  1.00  0.00           H  
ATOM    853  N   LEU A 208      11.745  -8.502   5.025  1.00  0.00           N  
ATOM    854  CA  LEU A 208      10.630  -8.025   5.825  1.00  0.00           C  
ATOM    855  C   LEU A 208      10.162  -9.114   6.782  1.00  0.00           C  
ATOM    856  O   LEU A 208       9.694 -10.170   6.351  1.00  0.00           O  
ATOM    857  CB  LEU A 208       9.471  -7.588   4.920  1.00  0.00           C  
ATOM    858  CG  LEU A 208       8.444  -6.647   5.562  1.00  0.00           C  
ATOM    859  CD1 LEU A 208       9.046  -5.255   5.701  1.00  0.00           C  
ATOM    860  CD2 LEU A 208       7.183  -6.615   4.711  1.00  0.00           C  
ATOM    861  H   LEU A 208      11.604  -8.670   4.072  1.00  0.00           H  
ATOM    862  HA  LEU A 208      10.963  -7.165   6.405  1.00  0.00           H  
ATOM    863 1HB  LEU A 208       9.883  -7.083   4.048  1.00  0.00           H  
ATOM    864 2HB  LEU A 208       8.940  -8.477   4.581  1.00  0.00           H  
ATOM    865  HG  LEU A 208       8.198  -7.005   6.562  1.00  0.00           H  
ATOM    866 1HD1 LEU A 208       8.316  -4.587   6.158  1.00  0.00           H  
ATOM    867 2HD1 LEU A 208       9.935  -5.305   6.330  1.00  0.00           H  
ATOM    868 3HD1 LEU A 208       9.318  -4.877   4.716  1.00  0.00           H  
ATOM    869 1HD2 LEU A 208       6.452  -5.947   5.168  1.00  0.00           H  
ATOM    870 2HD2 LEU A 208       7.428  -6.256   3.711  1.00  0.00           H  
ATOM    871 3HD2 LEU A 208       6.764  -7.619   4.644  1.00  0.00           H  
ATOM    872  N   THR A 209      10.306  -8.861   8.075  1.00  0.00           N  
ATOM    873  CA  THR A 209       9.894  -9.816   9.089  1.00  0.00           C  
ATOM    874  C   THR A 209       8.410  -9.626   9.399  1.00  0.00           C  
ATOM    875  O   THR A 209       7.823  -8.616   9.001  1.00  0.00           O  
ATOM    876  CB  THR A 209      10.729  -9.666  10.374  1.00  0.00           C  
ATOM    877  OG1 THR A 209      10.438  -8.405  10.992  1.00  0.00           O  
ATOM    878  CG2 THR A 209      12.214  -9.742  10.057  1.00  0.00           C  
ATOM    879  H   THR A 209      10.693  -7.999   8.355  1.00  0.00           H  
ATOM    880  HA  THR A 209      10.047 -10.822   8.699  1.00  0.00           H  
ATOM    881  HB  THR A 209      10.470 -10.464  11.070  1.00  0.00           H  
ATOM    882  HG1 THR A 209      10.771  -7.695  10.437  1.00  0.00           H  
ATOM    883 1HG2 THR A 209      12.789  -9.634  10.977  1.00  0.00           H  
ATOM    884 2HG2 THR A 209      12.440 -10.704   9.599  1.00  0.00           H  
ATOM    885 3HG2 THR A 209      12.481  -8.940   9.369  1.00  0.00           H  
ATOM    886  N   PRO A 210       7.767 -10.590  10.084  1.00  0.00           N  
ATOM    887  CA  PRO A 210       6.348 -10.479  10.443  1.00  0.00           C  
ATOM    888  C   PRO A 210       6.042  -9.171  11.168  1.00  0.00           C  
ATOM    889  O   PRO A 210       4.971  -8.586  10.998  1.00  0.00           O  
ATOM    890  CB  PRO A 210       6.131 -11.689  11.357  1.00  0.00           C  
ATOM    891  CG  PRO A 210       7.112 -12.698  10.867  1.00  0.00           C  
ATOM    892  CD  PRO A 210       8.342 -11.896  10.537  1.00  0.00           C  
ATOM    893  HA  PRO A 210       5.737 -10.558   9.532  1.00  0.00           H  
ATOM    894 1HB  PRO A 210       6.301 -11.403  12.406  1.00  0.00           H  
ATOM    895 2HB  PRO A 210       5.090 -12.035  11.283  1.00  0.00           H  
ATOM    896 1HG  PRO A 210       7.297 -13.457  11.642  1.00  0.00           H  
ATOM    897 2HG  PRO A 210       6.706 -13.229   9.993  1.00  0.00           H  
ATOM    898 1HD  PRO A 210       8.960 -11.783  11.439  1.00  0.00           H  
ATOM    899 2HD  PRO A 210       8.908 -12.402   9.740  1.00  0.00           H  
ATOM    900  N   GLN A 211       7.006  -8.702  11.954  1.00  0.00           N  
ATOM    901  CA  GLN A 211       6.851  -7.466  12.707  1.00  0.00           C  
ATOM    902  C   GLN A 211       6.868  -6.247  11.785  1.00  0.00           C  
ATOM    903  O   GLN A 211       6.293  -5.206  12.112  1.00  0.00           O  
ATOM    904  CB  GLN A 211       7.955  -7.343  13.760  1.00  0.00           C  
ATOM    905  CG  GLN A 211       7.865  -8.365  14.880  1.00  0.00           C  
ATOM    906  CD  GLN A 211       8.970  -8.200  15.906  1.00  0.00           C  
ATOM    907  OE1 GLN A 211      10.044  -7.674  15.603  1.00  0.00           O  
ATOM    908  NE2 GLN A 211       8.711  -8.647  17.130  1.00  0.00           N  
ATOM    909  H   GLN A 211       7.845  -9.210  12.034  1.00  0.00           H  
ATOM    910  HA  GLN A 211       5.886  -7.488  13.213  1.00  0.00           H  
ATOM    911 1HB  GLN A 211       8.928  -7.453  13.282  1.00  0.00           H  
ATOM    912 2HB  GLN A 211       7.921  -6.350  14.208  1.00  0.00           H  
ATOM    913 1HG  GLN A 211       6.907  -8.251  15.387  1.00  0.00           H  
ATOM    914 2HG  GLN A 211       7.943  -9.365  14.452  1.00  0.00           H  
ATOM    915 1HE2 GLN A 211       9.402  -8.564  17.849  1.00  0.00           H  
ATOM    916 2HE2 GLN A 211       7.826  -9.066  17.332  1.00  0.00           H  
ATOM    917  N   ASP A 212       7.497  -6.381  10.621  1.00  0.00           N  
ATOM    918  CA  ASP A 212       7.583  -5.273   9.681  1.00  0.00           C  
ATOM    919  C   ASP A 212       6.345  -5.276   8.808  1.00  0.00           C  
ATOM    920  O   ASP A 212       5.880  -4.234   8.343  1.00  0.00           O  
ATOM    921  CB  ASP A 212       8.841  -5.375   8.815  1.00  0.00           C  
ATOM    922  CG  ASP A 212      10.126  -5.346   9.631  1.00  0.00           C  
ATOM    923  OD1 ASP A 212      10.302  -4.426  10.394  1.00  0.00           O  
ATOM    924  OD2 ASP A 212      10.919  -6.245   9.485  1.00  0.00           O  
ATOM    925  H   ASP A 212       7.856  -7.260  10.360  1.00  0.00           H  
ATOM    926  HA  ASP A 212       7.633  -4.342  10.247  1.00  0.00           H  
ATOM    927 1HB  ASP A 212       8.813  -6.302   8.242  1.00  0.00           H  
ATOM    928 2HB  ASP A 212       8.862  -4.550   8.104  1.00  0.00           H  
ATOM    929  N   MET A 213       5.815  -6.476   8.610  1.00  0.00           N  
ATOM    930  CA  MET A 213       4.627  -6.691   7.800  1.00  0.00           C  
ATOM    931  C   MET A 213       3.453  -5.871   8.318  1.00  0.00           C  
ATOM    932  O   MET A 213       2.797  -5.152   7.562  1.00  0.00           O  
ATOM    933  CB  MET A 213       4.271  -8.176   7.771  1.00  0.00           C  
ATOM    934  CG  MET A 213       5.246  -9.043   6.987  1.00  0.00           C  
ATOM    935  SD  MET A 213       4.792 -10.788   7.001  1.00  0.00           S  
ATOM    936  CE  MET A 213       6.392 -11.556   6.767  1.00  0.00           C  
ATOM    937  H   MET A 213       6.248  -7.253   9.024  1.00  0.00           H  
ATOM    938  HA  MET A 213       4.837  -6.360   6.783  1.00  0.00           H  
ATOM    939 1HB  MET A 213       4.228  -8.559   8.790  1.00  0.00           H  
ATOM    940 2HB  MET A 213       3.281  -8.305   7.331  1.00  0.00           H  
ATOM    941 1HG  MET A 213       5.283  -8.704   5.953  1.00  0.00           H  
ATOM    942 2HG  MET A 213       6.244  -8.944   7.414  1.00  0.00           H  
ATOM    943 1HE  MET A 213       6.276 -12.640   6.753  1.00  0.00           H  
ATOM    944 2HE  MET A 213       6.821 -11.224   5.821  1.00  0.00           H  
ATOM    945 3HE  MET A 213       7.055 -11.273   7.585  1.00  0.00           H  
ATOM    946  N   GLU A 214       3.217  -5.964   9.619  1.00  0.00           N  
ATOM    947  CA  GLU A 214       2.117  -5.252  10.260  1.00  0.00           C  
ATOM    948  C   GLU A 214       2.273  -3.737  10.131  1.00  0.00           C  
ATOM    949  O   GLU A 214       1.288  -2.997  10.166  1.00  0.00           O  
ATOM    950  CB  GLU A 214       2.027  -5.640  11.738  1.00  0.00           C  
ATOM    951  CG  GLU A 214       1.516  -7.052  11.987  1.00  0.00           C  
ATOM    952  CD  GLU A 214       0.107  -7.258  11.505  1.00  0.00           C  
ATOM    953  OE1 GLU A 214      -0.756  -6.524  11.920  1.00  0.00           O  
ATOM    954  OE2 GLU A 214      -0.106  -8.152  10.721  1.00  0.00           O  
ATOM    955  H   GLU A 214       3.800  -6.531  10.168  1.00  0.00           H  
ATOM    956  HA  GLU A 214       1.187  -5.535   9.765  1.00  0.00           H  
ATOM    957 1HB  GLU A 214       3.011  -5.554  12.197  1.00  0.00           H  
ATOM    958 2HB  GLU A 214       1.362  -4.948  12.255  1.00  0.00           H  
ATOM    959 1HG  GLU A 214       2.169  -7.759  11.476  1.00  0.00           H  
ATOM    960 2HG  GLU A 214       1.564  -7.261  13.055  1.00  0.00           H  
ATOM    961  N   ALA A 215       3.509  -3.281   9.977  1.00  0.00           N  
ATOM    962  CA  ALA A 215       3.789  -1.858   9.850  1.00  0.00           C  
ATOM    963  C   ALA A 215       3.609  -1.386   8.410  1.00  0.00           C  
ATOM    964  O   ALA A 215       3.136  -0.274   8.163  1.00  0.00           O  
ATOM    965  CB  ALA A 215       5.198  -1.552  10.337  1.00  0.00           C  
ATOM    966  H   ALA A 215       4.254  -3.918   9.944  1.00  0.00           H  
ATOM    967  HA  ALA A 215       3.075  -1.316  10.470  1.00  0.00           H  
ATOM    968 1HB  ALA A 215       5.393  -0.484  10.238  1.00  0.00           H  
ATOM    969 2HB  ALA A 215       5.293  -1.843  11.383  1.00  0.00           H  
ATOM    970 3HB  ALA A 215       5.918  -2.108   9.739  1.00  0.00           H  
ATOM    971  N   ALA A 216       3.954  -2.252   7.462  1.00  0.00           N  
ATOM    972  CA  ALA A 216       3.845  -1.928   6.047  1.00  0.00           C  
ATOM    973  C   ALA A 216       2.389  -1.795   5.634  1.00  0.00           C  
ATOM    974  O   ALA A 216       2.058  -1.029   4.724  1.00  0.00           O  
ATOM    975  CB  ALA A 216       4.541  -2.990   5.208  1.00  0.00           C  
ATOM    976  H   ALA A 216       4.278  -3.139   7.722  1.00  0.00           H  
ATOM    977  HA  ALA A 216       4.333  -0.967   5.881  1.00  0.00           H  
ATOM    978 1HB  ALA A 216       4.492  -2.715   4.166  1.00  0.00           H  
ATOM    979 2HB  ALA A 216       4.047  -3.939   5.351  1.00  0.00           H  
ATOM    980 3HB  ALA A 216       5.575  -3.073   5.511  1.00  0.00           H  
ATOM    981  N   LYS A 217       1.524  -2.538   6.317  1.00  0.00           N  
ATOM    982  CA  LYS A 217       0.095  -2.511   6.036  1.00  0.00           C  
ATOM    983  C   LYS A 217      -0.461  -1.097   6.184  1.00  0.00           C  
ATOM    984  O   LYS A 217      -1.208  -0.616   5.329  1.00  0.00           O  
ATOM    985  CB  LYS A 217      -0.652  -3.474   6.961  1.00  0.00           C  
ATOM    986  CG  LYS A 217      -0.460  -4.946   6.624  1.00  0.00           C  
ATOM    987  CD  LYS A 217      -1.193  -5.840   7.612  1.00  0.00           C  
ATOM    988  CE  LYS A 217      -1.036  -7.310   7.253  1.00  0.00           C  
ATOM    989  NZ  LYS A 217      -1.647  -8.201   8.276  1.00  0.00           N  
ATOM    990  H   LYS A 217       1.860  -3.132   7.024  1.00  0.00           H  
ATOM    991  HA  LYS A 217      -0.061  -2.828   5.004  1.00  0.00           H  
ATOM    992 1HB  LYS A 217      -0.323  -3.320   7.989  1.00  0.00           H  
ATOM    993 2HB  LYS A 217      -1.720  -3.259   6.924  1.00  0.00           H  
ATOM    994 1HG  LYS A 217      -0.838  -5.142   5.620  1.00  0.00           H  
ATOM    995 2HG  LYS A 217       0.602  -5.189   6.646  1.00  0.00           H  
ATOM    996 1HD  LYS A 217      -0.797  -5.675   8.615  1.00  0.00           H  
ATOM    997 2HD  LYS A 217      -2.253  -5.587   7.614  1.00  0.00           H  
ATOM    998 1HE  LYS A 217      -1.511  -7.502   6.292  1.00  0.00           H  
ATOM    999 2HE  LYS A 217       0.023  -7.552   7.164  1.00  0.00           H  
ATOM   1000 1HZ  LYS A 217      -1.521  -9.166   8.002  1.00  0.00           H  
ATOM   1001 2HZ  LYS A 217      -1.200  -8.045   9.169  1.00  0.00           H  
ATOM   1002 3HZ  LYS A 217      -2.633  -8.000   8.354  1.00  0.00           H  
ATOM   1003  N   GLU A 218      -0.073  -0.436   7.264  1.00  0.00           N  
ATOM   1004  CA  GLU A 218      -0.534   0.924   7.529  1.00  0.00           C  
ATOM   1005  C   GLU A 218       0.011   1.888   6.503  1.00  0.00           C  
ATOM   1006  O   GLU A 218      -0.708   2.770   6.033  1.00  0.00           O  
ATOM   1007  CB  GLU A 218      -0.117   1.373   8.931  1.00  0.00           C  
ATOM   1008  CG  GLU A 218      -0.885   2.576   9.461  1.00  0.00           C  
ATOM   1009  CD  GLU A 218      -0.550   2.901  10.890  1.00  0.00           C  
ATOM   1010  OE1 GLU A 218       0.346   2.292  11.423  1.00  0.00           O  
ATOM   1011  OE2 GLU A 218      -1.191   3.760  11.448  1.00  0.00           O  
ATOM   1012  H   GLU A 218       0.538  -0.870   7.900  1.00  0.00           H  
ATOM   1013  HA  GLU A 218      -1.623   0.938   7.470  1.00  0.00           H  
ATOM   1014 1HB  GLU A 218      -0.257   0.551   9.633  1.00  0.00           H  
ATOM   1015 2HB  GLU A 218       0.943   1.627   8.931  1.00  0.00           H  
ATOM   1016 1HG  GLU A 218      -0.656   3.442   8.840  1.00  0.00           H  
ATOM   1017 2HG  GLU A 218      -1.952   2.377   9.379  1.00  0.00           H  
ATOM   1018  N   VAL A 219       1.284   1.725   6.160  1.00  0.00           N  
ATOM   1019  CA  VAL A 219       1.942   2.595   5.192  1.00  0.00           C  
ATOM   1020  C   VAL A 219       1.206   2.590   3.853  1.00  0.00           C  
ATOM   1021  O   VAL A 219       0.867   3.647   3.321  1.00  0.00           O  
ATOM   1022  CB  VAL A 219       3.399   2.146   4.977  1.00  0.00           C  
ATOM   1023  CG1 VAL A 219       4.023   2.900   3.812  1.00  0.00           C  
ATOM   1024  CG2 VAL A 219       4.202   2.362   6.251  1.00  0.00           C  
ATOM   1025  H   VAL A 219       1.794   0.988   6.561  1.00  0.00           H  
ATOM   1026  HA  VAL A 219       1.943   3.612   5.585  1.00  0.00           H  
ATOM   1027  HB  VAL A 219       3.409   1.087   4.716  1.00  0.00           H  
ATOM   1028 1HG1 VAL A 219       5.053   2.570   3.673  1.00  0.00           H  
ATOM   1029 2HG1 VAL A 219       3.454   2.702   2.904  1.00  0.00           H  
ATOM   1030 3HG1 VAL A 219       4.011   3.969   4.023  1.00  0.00           H  
ATOM   1031 1HG2 VAL A 219       5.231   2.042   6.091  1.00  0.00           H  
ATOM   1032 2HG2 VAL A 219       4.187   3.420   6.514  1.00  0.00           H  
ATOM   1033 3HG2 VAL A 219       3.762   1.780   7.061  1.00  0.00           H  
ATOM   1034  N   TYR A 220       0.937   1.399   3.330  1.00  0.00           N  
ATOM   1035  CA  TYR A 220       0.255   1.269   2.048  1.00  0.00           C  
ATOM   1036  C   TYR A 220      -1.154   1.862   2.105  1.00  0.00           C  
ATOM   1037  O   TYR A 220      -1.587   2.539   1.169  1.00  0.00           O  
ATOM   1038  CB  TYR A 220       0.197  -0.200   1.623  1.00  0.00           C  
ATOM   1039  CG  TYR A 220      -0.682  -0.453   0.418  1.00  0.00           C  
ATOM   1040  CD1 TYR A 220      -1.035  -1.750   0.077  1.00  0.00           C  
ATOM   1041  CD2 TYR A 220      -1.136   0.613  -0.345  1.00  0.00           C  
ATOM   1042  CE1 TYR A 220      -1.838  -1.981  -1.023  1.00  0.00           C  
ATOM   1043  CE2 TYR A 220      -1.940   0.382  -1.445  1.00  0.00           C  
ATOM   1044  CZ  TYR A 220      -2.290  -0.908  -1.784  1.00  0.00           C  
ATOM   1045  OH  TYR A 220      -3.090  -1.138  -2.880  1.00  0.00           O  
ATOM   1046  H   TYR A 220       1.206   0.589   3.816  1.00  0.00           H  
ATOM   1047  HA  TYR A 220       0.817   1.828   1.299  1.00  0.00           H  
ATOM   1048 1HB  TYR A 220       1.204  -0.551   1.389  1.00  0.00           H  
ATOM   1049 2HB  TYR A 220      -0.176  -0.804   2.449  1.00  0.00           H  
ATOM   1050  HD1 TYR A 220      -0.678  -2.588   0.676  1.00  0.00           H  
ATOM   1051  HD2 TYR A 220      -0.858   1.632  -0.077  1.00  0.00           H  
ATOM   1052  HE1 TYR A 220      -2.115  -3.000  -1.292  1.00  0.00           H  
ATOM   1053  HE2 TYR A 220      -2.296   1.220  -2.045  1.00  0.00           H  
ATOM   1054  HH  TYR A 220      -3.218  -2.084  -2.989  1.00  0.00           H  
ATOM   1055  N   LYS A 221      -1.858   1.621   3.207  1.00  0.00           N  
ATOM   1056  CA  LYS A 221      -3.216   2.129   3.368  1.00  0.00           C  
ATOM   1057  C   LYS A 221      -3.236   3.655   3.440  1.00  0.00           C  
ATOM   1058  O   LYS A 221      -4.019   4.310   2.745  1.00  0.00           O  
ATOM   1059  CB  LYS A 221      -3.862   1.535   4.621  1.00  0.00           C  
ATOM   1060  CG  LYS A 221      -4.176   0.048   4.522  1.00  0.00           C  
ATOM   1061  CD  LYS A 221      -4.716  -0.492   5.837  1.00  0.00           C  
ATOM   1062  CE  LYS A 221      -4.574  -2.005   5.916  1.00  0.00           C  
ATOM   1063  NZ  LYS A 221      -5.293  -2.690   4.809  1.00  0.00           N  
ATOM   1064  H   LYS A 221      -1.456   1.087   3.927  1.00  0.00           H  
ATOM   1065  HA  LYS A 221      -3.802   1.831   2.498  1.00  0.00           H  
ATOM   1066 1HB  LYS A 221      -3.201   1.681   5.475  1.00  0.00           H  
ATOM   1067 2HB  LYS A 221      -4.793   2.060   4.834  1.00  0.00           H  
ATOM   1068 1HG  LYS A 221      -4.918  -0.116   3.739  1.00  0.00           H  
ATOM   1069 2HG  LYS A 221      -3.271  -0.498   4.259  1.00  0.00           H  
ATOM   1070 1HD  LYS A 221      -4.171  -0.040   6.667  1.00  0.00           H  
ATOM   1071 2HD  LYS A 221      -5.770  -0.230   5.933  1.00  0.00           H  
ATOM   1072 1HE  LYS A 221      -3.520  -2.273   5.870  1.00  0.00           H  
ATOM   1073 2HE  LYS A 221      -4.974  -2.359   6.866  1.00  0.00           H  
ATOM   1074 1HZ  LYS A 221      -5.175  -3.689   4.897  1.00  0.00           H  
ATOM   1075 2HZ  LYS A 221      -6.277  -2.462   4.854  1.00  0.00           H  
ATOM   1076 3HZ  LYS A 221      -4.917  -2.384   3.923  1.00  0.00           H  
ATOM   1077  N   ILE A 222      -2.372   4.219   4.279  1.00  0.00           N  
ATOM   1078  CA  ILE A 222      -2.295   5.668   4.443  1.00  0.00           C  
ATOM   1079  C   ILE A 222      -1.892   6.342   3.132  1.00  0.00           C  
ATOM   1080  O   ILE A 222      -2.404   7.408   2.782  1.00  0.00           O  
ATOM   1081  CB  ILE A 222      -1.292   6.045   5.548  1.00  0.00           C  
ATOM   1082  CG1 ILE A 222      -1.846   5.665   6.924  1.00  0.00           C  
ATOM   1083  CG2 ILE A 222      -0.971   7.530   5.492  1.00  0.00           C  
ATOM   1084  CD1 ILE A 222      -0.854   5.841   8.051  1.00  0.00           C  
ATOM   1085  H   ILE A 222      -1.766   3.644   4.802  1.00  0.00           H  
ATOM   1086  HA  ILE A 222      -3.279   6.036   4.732  1.00  0.00           H  
ATOM   1087  HB  ILE A 222      -0.371   5.479   5.412  1.00  0.00           H  
ATOM   1088 1HG1 ILE A 222      -2.722   6.273   7.144  1.00  0.00           H  
ATOM   1089 2HG1 ILE A 222      -2.166   4.623   6.913  1.00  0.00           H  
ATOM   1090 1HG2 ILE A 222      -0.261   7.781   6.280  1.00  0.00           H  
ATOM   1091 2HG2 ILE A 222      -0.537   7.772   4.523  1.00  0.00           H  
ATOM   1092 3HG2 ILE A 222      -1.886   8.106   5.633  1.00  0.00           H  
ATOM   1093 1HD1 ILE A 222      -1.319   5.552   8.994  1.00  0.00           H  
ATOM   1094 2HD1 ILE A 222       0.019   5.212   7.869  1.00  0.00           H  
ATOM   1095 3HD1 ILE A 222      -0.545   6.883   8.106  1.00  0.00           H  
ATOM   1096  N   HIS A 223      -0.992   5.700   2.399  1.00  0.00           N  
ATOM   1097  CA  HIS A 223      -0.521   6.226   1.126  1.00  0.00           C  
ATOM   1098  C   HIS A 223      -1.675   6.334   0.131  1.00  0.00           C  
ATOM   1099  O   HIS A 223      -1.806   7.332  -0.576  1.00  0.00           O  
ATOM   1100  CB  HIS A 223       0.582   5.327   0.560  1.00  0.00           C  
ATOM   1101  CG  HIS A 223       1.368   5.946  -0.555  1.00  0.00           C  
ATOM   1102  ND1 HIS A 223       2.314   5.226  -1.237  1.00  0.00           N  
ATOM   1103  CD2 HIS A 223       1.322   7.204  -1.062  1.00  0.00           C  
ATOM   1104  CE1 HIS A 223       2.824   6.049  -2.134  1.00  0.00           C  
ATOM   1105  NE2 HIS A 223       2.252   7.260  -2.069  1.00  0.00           N  
ATOM   1106  H   HIS A 223      -0.625   4.850   2.729  1.00  0.00           H  
ATOM   1107  HA  HIS A 223      -0.110   7.224   1.275  1.00  0.00           H  
ATOM   1108 1HB  HIS A 223       1.273   5.082   1.352  1.00  0.00           H  
ATOM   1109 2HB  HIS A 223       0.134   4.417   0.190  1.00  0.00           H  
ATOM   1110  HD2 HIS A 223       0.680   8.008  -0.739  1.00  0.00           H  
ATOM   1111  HE1 HIS A 223       3.604   5.780  -2.833  1.00  0.00           H  
ATOM   1112  HE2 HIS A 223       2.589   8.076  -2.496  1.00  0.00           H  
ATOM   1113  N   GLN A 224      -2.516   5.305   0.101  1.00  0.00           N  
ATOM   1114  CA  GLN A 224      -3.664   5.273  -0.800  1.00  0.00           C  
ATOM   1115  C   GLN A 224      -4.630   6.418  -0.501  1.00  0.00           C  
ATOM   1116  O   GLN A 224      -5.229   6.992  -1.409  1.00  0.00           O  
ATOM   1117  CB  GLN A 224      -4.393   3.931  -0.692  1.00  0.00           C  
ATOM   1118  CG  GLN A 224      -5.470   3.721  -1.742  1.00  0.00           C  
ATOM   1119  CD  GLN A 224      -6.078   2.333  -1.678  1.00  0.00           C  
ATOM   1120  OE1 GLN A 224      -6.630   1.928  -0.650  1.00  0.00           O  
ATOM   1121  NE2 GLN A 224      -5.982   1.595  -2.778  1.00  0.00           N  
ATOM   1122  H   GLN A 224      -2.360   4.543   0.702  1.00  0.00           H  
ATOM   1123  HA  GLN A 224      -3.305   5.393  -1.822  1.00  0.00           H  
ATOM   1124 1HB  GLN A 224      -3.673   3.118  -0.783  1.00  0.00           H  
ATOM   1125 2HB  GLN A 224      -4.858   3.847   0.290  1.00  0.00           H  
ATOM   1126 1HG  GLN A 224      -6.265   4.451  -1.582  1.00  0.00           H  
ATOM   1127 2HG  GLN A 224      -5.032   3.857  -2.730  1.00  0.00           H  
ATOM   1128 1HE2 GLN A 224      -6.365   0.670  -2.795  1.00  0.00           H  
ATOM   1129 2HE2 GLN A 224      -5.527   1.963  -3.589  1.00  0.00           H  
ATOM   1130  N   GLN A 225      -4.759   6.753   0.777  1.00  0.00           N  
ATOM   1131  CA  GLN A 225      -5.650   7.823   1.205  1.00  0.00           C  
ATOM   1132  C   GLN A 225      -5.056   9.190   0.865  1.00  0.00           C  
ATOM   1133  O   GLN A 225      -5.761  10.087   0.401  1.00  0.00           O  
ATOM   1134  CB  GLN A 225      -5.923   7.725   2.708  1.00  0.00           C  
ATOM   1135  CG  GLN A 225      -6.709   6.491   3.119  1.00  0.00           C  
ATOM   1136  CD  GLN A 225      -6.828   6.356   4.625  1.00  0.00           C  
ATOM   1137  OE1 GLN A 225      -6.046   6.942   5.379  1.00  0.00           O  
ATOM   1138  NE2 GLN A 225      -7.809   5.580   5.073  1.00  0.00           N  
ATOM   1139  H   GLN A 225      -4.237   6.266   1.452  1.00  0.00           H  
ATOM   1140  HA  GLN A 225      -6.595   7.720   0.672  1.00  0.00           H  
ATOM   1141 1HB  GLN A 225      -4.978   7.718   3.250  1.00  0.00           H  
ATOM   1142 2HB  GLN A 225      -6.481   8.603   3.035  1.00  0.00           H  
ATOM   1143 1HG  GLN A 225      -7.714   6.557   2.701  1.00  0.00           H  
ATOM   1144 2HG  GLN A 225      -6.202   5.606   2.735  1.00  0.00           H  
ATOM   1145 1HE2 GLN A 225      -7.938   5.453   6.057  1.00  0.00           H  
ATOM   1146 2HE2 GLN A 225      -8.421   5.124   4.427  1.00  0.00           H  
ATOM   1147  N   LEU A 226      -3.754   9.332   1.090  1.00  0.00           N  
ATOM   1148  CA  LEU A 226      -3.056  10.583   0.813  1.00  0.00           C  
ATOM   1149  C   LEU A 226      -3.093  10.909  -0.678  1.00  0.00           C  
ATOM   1150  O   LEU A 226      -3.253  12.068  -1.064  1.00  0.00           O  
ATOM   1151  CB  LEU A 226      -1.601  10.496   1.291  1.00  0.00           C  
ATOM   1152  CG  LEU A 226      -0.778  11.784   1.153  1.00  0.00           C  
ATOM   1153  CD1 LEU A 226      -1.471  12.912   1.904  1.00  0.00           C  
ATOM   1154  CD2 LEU A 226       0.625  11.550   1.692  1.00  0.00           C  
ATOM   1155  H   LEU A 226      -3.248   8.575   1.461  1.00  0.00           H  
ATOM   1156  HA  LEU A 226      -3.556  11.385   1.355  1.00  0.00           H  
ATOM   1157 1HB  LEU A 226      -1.597  10.211   2.341  1.00  0.00           H  
ATOM   1158 2HB  LEU A 226      -1.094   9.717   0.722  1.00  0.00           H  
ATOM   1159  HG  LEU A 226      -0.721  12.069   0.103  1.00  0.00           H  
ATOM   1160 1HD1 LEU A 226      -0.886  13.828   1.808  1.00  0.00           H  
ATOM   1161 2HD1 LEU A 226      -2.465  13.072   1.486  1.00  0.00           H  
ATOM   1162 3HD1 LEU A 226      -1.558  12.648   2.958  1.00  0.00           H  
ATOM   1163 1HD2 LEU A 226       1.210  12.465   1.594  1.00  0.00           H  
ATOM   1164 2HD2 LEU A 226       0.569  11.266   2.743  1.00  0.00           H  
ATOM   1165 3HD2 LEU A 226       1.103  10.750   1.126  1.00  0.00           H  
ATOM   1166  N   LEU A 227      -2.954   9.877  -1.509  1.00  0.00           N  
ATOM   1167  CA  LEU A 227      -2.965  10.045  -2.961  1.00  0.00           C  
ATOM   1168  C   LEU A 227      -4.276  10.661  -3.440  1.00  0.00           C  
ATOM   1169  O   LEU A 227      -4.292  11.461  -4.374  1.00  0.00           O  
ATOM   1170  CB  LEU A 227      -2.748   8.693  -3.652  1.00  0.00           C  
ATOM   1171  CG  LEU A 227      -1.317   8.143  -3.603  1.00  0.00           C  
ATOM   1172  CD1 LEU A 227      -1.289   6.744  -4.202  1.00  0.00           C  
ATOM   1173  CD2 LEU A 227      -0.386   9.081  -4.359  1.00  0.00           C  
ATOM   1174  H   LEU A 227      -2.835   8.976  -1.134  1.00  0.00           H  
ATOM   1175  HA  LEU A 227      -2.152  10.715  -3.238  1.00  0.00           H  
ATOM   1176 1HB  LEU A 227      -3.401   7.957  -3.187  1.00  0.00           H  
ATOM   1177 2HB  LEU A 227      -3.030   8.788  -4.700  1.00  0.00           H  
ATOM   1178  HG  LEU A 227      -0.991   8.067  -2.565  1.00  0.00           H  
ATOM   1179 1HD1 LEU A 227      -0.272   6.353  -4.167  1.00  0.00           H  
ATOM   1180 2HD1 LEU A 227      -1.948   6.089  -3.630  1.00  0.00           H  
ATOM   1181 3HD1 LEU A 227      -1.626   6.785  -5.237  1.00  0.00           H  
ATOM   1182 1HD2 LEU A 227       0.632   8.690  -4.323  1.00  0.00           H  
ATOM   1183 2HD2 LEU A 227      -0.710   9.156  -5.397  1.00  0.00           H  
ATOM   1184 3HD2 LEU A 227      -0.413  10.068  -3.898  1.00  0.00           H  
ATOM   1185  N   PHE A 228      -5.374  10.294  -2.791  1.00  0.00           N  
ATOM   1186  CA  PHE A 228      -6.683  10.811  -3.162  1.00  0.00           C  
ATOM   1187  C   PHE A 228      -6.769  12.313  -2.907  1.00  0.00           C  
ATOM   1188  O   PHE A 228      -7.225  13.076  -3.761  1.00  0.00           O  
ATOM   1189  CB  PHE A 228      -7.783  10.089  -2.382  1.00  0.00           C  
ATOM   1190  CG  PHE A 228      -9.170  10.567  -2.707  1.00  0.00           C  
ATOM   1191  CD1 PHE A 228      -9.771  10.229  -3.910  1.00  0.00           C  
ATOM   1192  CD2 PHE A 228      -9.875  11.356  -1.811  1.00  0.00           C  
ATOM   1193  CE1 PHE A 228     -11.047  10.667  -4.210  1.00  0.00           C  
ATOM   1194  CE2 PHE A 228     -11.151  11.795  -2.108  1.00  0.00           C  
ATOM   1195  CZ  PHE A 228     -11.737  11.450  -3.310  1.00  0.00           C  
ATOM   1196  H   PHE A 228      -5.300   9.660  -2.045  1.00  0.00           H  
ATOM   1197  HA  PHE A 228      -6.836  10.633  -4.227  1.00  0.00           H  
ATOM   1198 1HB  PHE A 228      -7.735   9.021  -2.589  1.00  0.00           H  
ATOM   1199 2HB  PHE A 228      -7.619  10.223  -1.314  1.00  0.00           H  
ATOM   1200  HD1 PHE A 228      -9.226   9.609  -4.622  1.00  0.00           H  
ATOM   1201  HD2 PHE A 228      -9.412  11.628  -0.862  1.00  0.00           H  
ATOM   1202  HE1 PHE A 228     -11.508  10.395  -5.159  1.00  0.00           H  
ATOM   1203  HE2 PHE A 228     -11.694  12.414  -1.395  1.00  0.00           H  
ATOM   1204  HZ  PHE A 228     -12.742  11.798  -3.545  1.00  0.00           H  
ATOM   1205  N   LYS A 229      -6.302  12.736  -1.742  1.00  0.00           N  
ATOM   1206  CA  LYS A 229      -6.337  14.145  -1.374  1.00  0.00           C  
ATOM   1207  C   LYS A 229      -5.364  14.959  -2.219  1.00  0.00           C  
ATOM   1208  O   LYS A 229      -5.659  16.093  -2.599  1.00  0.00           O  
ATOM   1209  CB  LYS A 229      -6.017  14.318   0.112  1.00  0.00           C  
ATOM   1210  CG  LYS A 229      -7.091  13.787   1.052  1.00  0.00           C  
ATOM   1211  CD  LYS A 229      -6.689  13.970   2.508  1.00  0.00           C  
ATOM   1212  CE  LYS A 229      -7.753  13.423   3.449  1.00  0.00           C  
ATOM   1213  NZ  LYS A 229      -7.361  13.571   4.877  1.00  0.00           N  
ATOM   1214  H   LYS A 229      -5.918  12.086  -1.118  1.00  0.00           H  
ATOM   1215  HA  LYS A 229      -7.341  14.527  -1.561  1.00  0.00           H  
ATOM   1216 1HB  LYS A 229      -5.084  13.804   0.345  1.00  0.00           H  
ATOM   1217 2HB  LYS A 229      -5.872  15.376   0.332  1.00  0.00           H  
ATOM   1218 1HG  LYS A 229      -8.027  14.319   0.873  1.00  0.00           H  
ATOM   1219 2HG  LYS A 229      -7.253  12.727   0.859  1.00  0.00           H  
ATOM   1220 1HD  LYS A 229      -5.749  13.450   2.695  1.00  0.00           H  
ATOM   1221 2HD  LYS A 229      -6.545  15.031   2.716  1.00  0.00           H  
ATOM   1222 1HE  LYS A 229      -8.690  13.951   3.286  1.00  0.00           H  
ATOM   1223 2HE  LYS A 229      -7.916  12.366   3.239  1.00  0.00           H  
ATOM   1224 1HZ  LYS A 229      -8.091  13.196   5.468  1.00  0.00           H  
ATOM   1225 2HZ  LYS A 229      -6.501  13.069   5.045  1.00  0.00           H  
ATOM   1226 3HZ  LYS A 229      -7.226  14.549   5.090  1.00  0.00           H  
ATOM   1227  N   ALA A 230      -4.212  14.368  -2.518  1.00  0.00           N  
ATOM   1228  CA  ALA A 230      -3.190  15.036  -3.317  1.00  0.00           C  
ATOM   1229  C   ALA A 230      -3.684  15.303  -4.738  1.00  0.00           C  
ATOM   1230  O   ALA A 230      -3.207  16.218  -5.409  1.00  0.00           O  
ATOM   1231  CB  ALA A 230      -1.916  14.205  -3.347  1.00  0.00           C  
ATOM   1232  H   ALA A 230      -4.039  13.458  -2.184  1.00  0.00           H  
ATOM   1233  HA  ALA A 230      -2.973  15.999  -2.854  1.00  0.00           H  
ATOM   1234 1HB  ALA A 230      -1.161  14.716  -3.944  1.00  0.00           H  
ATOM   1235 2HB  ALA A 230      -1.545  14.071  -2.330  1.00  0.00           H  
ATOM   1236 3HB  ALA A 230      -2.127  13.231  -3.786  1.00  0.00           H  
ATOM   1237  N   ARG A 231      -4.629  14.492  -5.196  1.00  0.00           N  
ATOM   1238  CA  ARG A 231      -5.189  14.659  -6.531  1.00  0.00           C  
ATOM   1239  C   ARG A 231      -6.194  15.805  -6.558  1.00  0.00           C  
ATOM   1240  O   ARG A 231      -6.261  16.561  -7.528  1.00  0.00           O  
ATOM   1241  CB  ARG A 231      -5.868  13.378  -6.993  1.00  0.00           C  
ATOM   1242  CG  ARG A 231      -6.471  13.441  -8.387  1.00  0.00           C  
ATOM   1243  CD  ARG A 231      -6.990  12.118  -8.822  1.00  0.00           C  
ATOM   1244  NE  ARG A 231      -7.775  12.218 -10.041  1.00  0.00           N  
ATOM   1245  CZ  ARG A 231      -8.425  11.188 -10.618  1.00  0.00           C  
ATOM   1246  NH1 ARG A 231      -8.375   9.992 -10.075  1.00  0.00           N  
ATOM   1247  NH2 ARG A 231      -9.114  11.381 -11.730  1.00  0.00           N  
ATOM   1248  H   ARG A 231      -4.947  13.757  -4.629  1.00  0.00           H  
ATOM   1249  HA  ARG A 231      -4.376  14.889  -7.221  1.00  0.00           H  
ATOM   1250 1HB  ARG A 231      -5.148  12.561  -6.982  1.00  0.00           H  
ATOM   1251 2HB  ARG A 231      -6.668  13.119  -6.299  1.00  0.00           H  
ATOM   1252 1HG  ARG A 231      -7.298  14.153  -8.394  1.00  0.00           H  
ATOM   1253 2HG  ARG A 231      -5.710  13.762  -9.099  1.00  0.00           H  
ATOM   1254 1HD  ARG A 231      -6.155  11.443  -9.007  1.00  0.00           H  
ATOM   1255 2HD  ARG A 231      -7.625  11.702  -8.040  1.00  0.00           H  
ATOM   1256  HE  ARG A 231      -7.837  13.122 -10.488  1.00  0.00           H  
ATOM   1257 1HH1 ARG A 231      -7.849   9.844  -9.226  1.00  0.00           H  
ATOM   1258 2HH1 ARG A 231      -8.861   9.220 -10.508  1.00  0.00           H  
ATOM   1259 1HH2 ARG A 231      -9.153  12.302 -12.146  1.00  0.00           H  
ATOM   1260 2HH2 ARG A 231      -9.600  10.610 -12.162  1.00  0.00           H  
ATOM   1261  N   LEU A 232      -6.958  15.937  -5.481  1.00  0.00           N  
ATOM   1262  CA  LEU A 232      -7.972  16.982  -5.378  1.00  0.00           C  
ATOM   1263  C   LEU A 232      -7.338  18.345  -5.104  1.00  0.00           C  
ATOM   1264  O   LEU A 232      -7.615  19.312  -5.817  1.00  0.00           O  
ATOM   1265  CB  LEU A 232      -8.970  16.642  -4.264  1.00  0.00           C  
ATOM   1266  CG  LEU A 232      -9.830  15.393  -4.500  1.00  0.00           C  
ATOM   1267  CD1 LEU A 232     -10.660  15.106  -3.257  1.00  0.00           C  
ATOM   1268  CD2 LEU A 232     -10.720  15.611  -5.714  1.00  0.00           C  
ATOM   1269  H   LEU A 232      -6.836  15.317  -4.733  1.00  0.00           H  
ATOM   1270  HA  LEU A 232      -8.508  17.038  -6.325  1.00  0.00           H  
ATOM   1271 1HB  LEU A 232      -8.419  16.494  -3.337  1.00  0.00           H  
ATOM   1272 2HB  LEU A 232      -9.644  17.488  -4.131  1.00  0.00           H  
ATOM   1273  HG  LEU A 232      -9.182  14.533  -4.674  1.00  0.00           H  
ATOM   1274 1HD1 LEU A 232     -11.271  14.218  -3.424  1.00  0.00           H  
ATOM   1275 2HD1 LEU A 232      -9.998  14.934  -2.408  1.00  0.00           H  
ATOM   1276 3HD1 LEU A 232     -11.307  15.957  -3.047  1.00  0.00           H  
ATOM   1277 1HD2 LEU A 232     -11.331  14.723  -5.882  1.00  0.00           H  
ATOM   1278 2HD2 LEU A 232     -11.369  16.470  -5.540  1.00  0.00           H  
ATOM   1279 3HD2 LEU A 232     -10.100  15.797  -6.591  1.00  0.00           H  
ATOM   1280  N   GLN A 233      -6.489  18.401  -4.072  1.00  0.00           N  
ATOM   1281  CA  GLN A 233      -5.795  19.630  -3.668  1.00  0.00           C  
ATOM   1282  C   GLN A 233      -6.755  20.654  -3.068  1.00  0.00           C  
ATOM   1283  O   GLN A 233      -7.637  21.178  -3.749  1.00  0.00           O  
ATOM   1284  CB  GLN A 233      -5.063  20.247  -4.863  1.00  0.00           C  
ATOM   1285  CG  GLN A 233      -3.900  19.417  -5.377  1.00  0.00           C  
ATOM   1286  CD  GLN A 233      -2.708  19.447  -4.440  1.00  0.00           C  
ATOM   1287  OE1 GLN A 233      -2.457  20.449  -3.765  1.00  0.00           O  
ATOM   1288  NE2 GLN A 233      -1.966  18.347  -4.392  1.00  0.00           N  
ATOM   1289  H   GLN A 233      -6.323  17.580  -3.557  1.00  0.00           H  
ATOM   1290  HA  GLN A 233      -5.062  19.377  -2.902  1.00  0.00           H  
ATOM   1291 1HB  GLN A 233      -5.765  20.389  -5.685  1.00  0.00           H  
ATOM   1292 2HB  GLN A 233      -4.680  21.229  -4.587  1.00  0.00           H  
ATOM   1293 1HG  GLN A 233      -4.225  18.382  -5.484  1.00  0.00           H  
ATOM   1294 2HG  GLN A 233      -3.585  19.810  -6.344  1.00  0.00           H  
ATOM   1295 1HE2 GLN A 233      -1.165  18.308  -3.792  1.00  0.00           H  
ATOM   1296 2HE2 GLN A 233      -2.205  17.557  -4.957  1.00  0.00           H  
ATOM   1297  N   GLN A 234      -6.566  20.944  -1.788  1.00  0.00           N  
ATOM   1298  CA  GLN A 234      -7.408  21.907  -1.091  1.00  0.00           C  
ATOM   1299  C   GLN A 234      -6.859  23.317  -1.259  1.00  0.00           C  
ATOM   1300  O   GLN A 234      -7.578  24.304  -1.101  1.00  0.00           O  
ATOM   1301  CB  GLN A 234      -7.514  21.556   0.396  1.00  0.00           C  
ATOM   1302  CG  GLN A 234      -8.130  20.195   0.672  1.00  0.00           C  
ATOM   1303  CD  GLN A 234      -9.537  20.075   0.120  1.00  0.00           C  
ATOM   1304  OE1 GLN A 234     -10.416  20.880   0.440  1.00  0.00           O  
ATOM   1305  NE2 GLN A 234      -9.759  19.066  -0.715  1.00  0.00           N  
ATOM   1306  H   GLN A 234      -5.830  20.511  -1.304  1.00  0.00           H  
ATOM   1307  HA  GLN A 234      -8.406  21.873  -1.527  1.00  0.00           H  
ATOM   1308 1HB  GLN A 234      -6.521  21.574   0.845  1.00  0.00           H  
ATOM   1309 2HB  GLN A 234      -8.117  22.308   0.905  1.00  0.00           H  
ATOM   1310 1HG  GLN A 234      -7.512  19.427   0.206  1.00  0.00           H  
ATOM   1311 2HG  GLN A 234      -8.170  20.039   1.750  1.00  0.00           H  
ATOM   1312 1HE2 GLN A 234     -10.669  18.935  -1.111  1.00  0.00           H  
ATOM   1313 2HE2 GLN A 234      -9.018  18.436  -0.948  1.00  0.00           H  
ATOM   1314  N   GLN A 235      -5.578  23.406  -1.578  1.00  0.00           N  
ATOM   1315  CA  GLN A 235      -4.918  24.686  -1.773  1.00  0.00           C  
ATOM   1316  C   GLN A 235      -4.508  24.842  -3.231  1.00  0.00           C  
ATOM   1317  O   GLN A 235      -3.688  24.075  -3.737  1.00  0.00           O  
ATOM   1318  CB  GLN A 235      -3.695  24.812  -0.860  1.00  0.00           C  
ATOM   1319  CG  GLN A 235      -2.971  26.143  -0.969  1.00  0.00           C  
ATOM   1320  CD  GLN A 235      -1.813  26.253   0.004  1.00  0.00           C  
ATOM   1321  OE1 GLN A 235      -1.251  25.244   0.439  1.00  0.00           O  
ATOM   1322  NE2 GLN A 235      -1.450  27.482   0.354  1.00  0.00           N  
ATOM   1323  H   GLN A 235      -5.058  22.582  -1.690  1.00  0.00           H  
ATOM   1324  HA  GLN A 235      -5.621  25.480  -1.520  1.00  0.00           H  
ATOM   1325 1HB  GLN A 235      -4.001  24.679   0.178  1.00  0.00           H  
ATOM   1326 2HB  GLN A 235      -2.983  24.021  -1.095  1.00  0.00           H  
ATOM   1327 1HG  GLN A 235      -2.580  26.250  -1.980  1.00  0.00           H  
ATOM   1328 2HG  GLN A 235      -3.676  26.946  -0.754  1.00  0.00           H  
ATOM   1329 1HE2 GLN A 235      -0.692  27.617   0.993  1.00  0.00           H  
ATOM   1330 2HE2 GLN A 235      -1.934  28.272  -0.021  1.00  0.00           H  
ATOM   1331  N   GLN A 236      -5.078  25.823  -3.910  1.00  0.00           N  
ATOM   1332  CA  GLN A 236      -4.754  26.055  -5.308  1.00  0.00           C  
ATOM   1333  C   GLN A 236      -4.070  27.402  -5.482  1.00  0.00           C  
ATOM   1334  O   GLN A 236      -4.655  28.453  -5.205  1.00  0.00           O  
ATOM   1335  CB  GLN A 236      -6.016  25.989  -6.173  1.00  0.00           C  
ATOM   1336  CG  GLN A 236      -5.758  26.142  -7.662  1.00  0.00           C  
ATOM   1337  CD  GLN A 236      -7.035  26.072  -8.480  1.00  0.00           C  
ATOM   1338  OE1 GLN A 236      -7.744  25.063  -8.463  1.00  0.00           O  
ATOM   1339  NE2 GLN A 236      -7.333  27.146  -9.201  1.00  0.00           N  
ATOM   1340  H   GLN A 236      -5.726  26.410  -3.459  1.00  0.00           H  
ATOM   1341  HA  GLN A 236      -4.066  25.276  -5.637  1.00  0.00           H  
ATOM   1342 1HB  GLN A 236      -6.516  25.034  -6.014  1.00  0.00           H  
ATOM   1343 2HB  GLN A 236      -6.707  26.774  -5.868  1.00  0.00           H  
ATOM   1344 1HG  GLN A 236      -5.290  27.110  -7.842  1.00  0.00           H  
ATOM   1345 2HG  GLN A 236      -5.098  25.341  -7.990  1.00  0.00           H  
ATOM   1346 1HE2 GLN A 236      -8.163  27.158  -9.761  1.00  0.00           H  
ATOM   1347 2HE2 GLN A 236      -6.730  27.944  -9.186  1.00  0.00           H  
ATOM   1348  N   ALA A 237      -2.828  27.359  -5.938  1.00  0.00           N  
ATOM   1349  CA  ALA A 237      -2.048  28.565  -6.159  1.00  0.00           C  
ATOM   1350  C   ALA A 237      -2.369  29.166  -7.519  1.00  0.00           C  
ATOM   1351  O   ALA A 237      -2.182  30.362  -7.748  1.00  0.00           O  
ATOM   1352  CB  ALA A 237      -0.560  28.267  -6.045  1.00  0.00           C  
ATOM   1353  H   ALA A 237      -2.420  26.486  -6.134  1.00  0.00           H  
ATOM   1354  HA  ALA A 237      -2.321  29.290  -5.392  1.00  0.00           H  
ATOM   1355 1HB  ALA A 237       0.008  29.180  -6.217  1.00  0.00           H  
ATOM   1356 2HB  ALA A 237      -0.341  27.886  -5.047  1.00  0.00           H  
ATOM   1357 3HB  ALA A 237      -0.281  27.520  -6.786  1.00  0.00           H  
ATOM   1358  N   GLN A 238      -2.850  28.323  -8.421  1.00  0.00           N  
ATOM   1359  CA  GLN A 238      -3.206  28.760  -9.760  1.00  0.00           C  
ATOM   1360  C   GLN A 238      -4.543  29.487  -9.737  1.00  0.00           C  
ATOM   1361  O   GLN A 238      -4.739  30.404 -10.562  1.00  0.00           O  
ATOM   1362  OXT GLN A 238      -5.382  29.175  -8.938  1.00  0.00           O  
ATOM   1363  CB  GLN A 238      -3.266  27.569 -10.720  1.00  0.00           C  
ATOM   1364  CG  GLN A 238      -3.507  27.951 -12.171  1.00  0.00           C  
ATOM   1365  CD  GLN A 238      -3.460  26.753 -13.100  1.00  0.00           C  
ATOM   1366  OE1 GLN A 238      -3.446  25.603 -12.653  1.00  0.00           O  
ATOM   1367  NE2 GLN A 238      -3.436  27.015 -14.402  1.00  0.00           N  
ATOM   1368  H   GLN A 238      -2.979  27.385  -8.173  1.00  0.00           H  
ATOM   1369  HA  GLN A 238      -2.441  29.451 -10.113  1.00  0.00           H  
ATOM   1370 1HB  GLN A 238      -2.330  27.013 -10.670  1.00  0.00           H  
ATOM   1371 2HB  GLN A 238      -4.064  26.894 -10.413  1.00  0.00           H  
ATOM   1372 1HG  GLN A 238      -4.491  28.412 -12.256  1.00  0.00           H  
ATOM   1373 2HG  GLN A 238      -2.736  28.656 -12.483  1.00  0.00           H  
ATOM   1374 1HE2 GLN A 238      -3.405  26.265 -15.063  1.00  0.00           H  
ATOM   1375 2HE2 GLN A 238      -3.450  27.963 -14.722  1.00  0.00           H  
TER                                                                             
ATOM   1377  N   PHE B   1       3.179  -0.901  -6.240  1.00  0.00           N  
ATOM   1378  CA  PHE B   1       2.856  -2.318  -6.134  1.00  0.00           C  
ATOM   1379  C   PHE B   1       2.647  -2.941  -7.509  1.00  0.00           C  
ATOM   1380  O   PHE B   1       1.532  -2.951  -8.032  1.00  0.00           O  
ATOM   1381  CB  PHE B   1       1.600  -2.518  -5.283  1.00  0.00           C  
ATOM   1382  CG  PHE B   1       1.846  -2.401  -3.805  1.00  0.00           C  
ATOM   1383  CD1 PHE B   1       1.621  -1.203  -3.143  1.00  0.00           C  
ATOM   1384  CD2 PHE B   1       2.301  -3.488  -3.074  1.00  0.00           C  
ATOM   1385  CE1 PHE B   1       1.847  -1.094  -1.784  1.00  0.00           C  
ATOM   1386  CE2 PHE B   1       2.526  -3.382  -1.716  1.00  0.00           C  
ATOM   1387  CZ  PHE B   1       2.299  -2.183  -1.070  1.00  0.00           C  
ATOM   1388 1H   PHE B   1       3.310  -0.519  -5.325  1.00  0.00           H  
ATOM   1389 2H   PHE B   1       4.018  -0.789  -6.772  1.00  0.00           H  
ATOM   1390 3H   PHE B   1       2.429  -0.421  -6.697  1.00  0.00           H  
ATOM   1391  HA  PHE B   1       3.690  -2.828  -5.651  1.00  0.00           H  
ATOM   1392 1HB  PHE B   1       0.850  -1.780  -5.562  1.00  0.00           H  
ATOM   1393 2HB  PHE B   1       1.180  -3.503  -5.480  1.00  0.00           H  
ATOM   1394  HD1 PHE B   1       1.263  -0.342  -3.708  1.00  0.00           H  
ATOM   1395  HD2 PHE B   1       2.481  -4.435  -3.584  1.00  0.00           H  
ATOM   1396  HE1 PHE B   1       1.667  -0.147  -1.276  1.00  0.00           H  
ATOM   1397  HE2 PHE B   1       2.884  -4.244  -1.153  1.00  0.00           H  
ATOM   1398  HZ  PHE B   1       2.478  -2.098   0.001  1.00  0.00           H  
ATOM   1399  N   ASP B   2       3.723  -3.459  -8.089  1.00  0.00           N  
ATOM   1400  CA  ASP B   2       3.653  -4.114  -9.390  1.00  0.00           C  
ATOM   1401  C   ASP B   2       2.710  -5.308  -9.355  1.00  0.00           C  
ATOM   1402  O   ASP B   2       2.717  -6.091  -8.403  1.00  0.00           O  
ATOM   1403  CB  ASP B   2       5.044  -4.568  -9.838  1.00  0.00           C  
ATOM   1404  CG  ASP B   2       5.103  -4.924 -11.318  1.00  0.00           C  
ATOM   1405  OD1 ASP B   2       4.409  -5.828 -11.719  1.00  0.00           O  
ATOM   1406  OD2 ASP B   2       5.842  -4.289 -12.032  1.00  0.00           O  
ATOM   1407  H   ASP B   2       4.614  -3.397  -7.617  1.00  0.00           H  
ATOM   1408  HA  ASP B   2       3.270  -3.397 -10.117  1.00  0.00           H  
ATOM   1409 1HB  ASP B   2       5.767  -3.776  -9.641  1.00  0.00           H  
ATOM   1410 2HB  ASP B   2       5.347  -5.440  -9.257  1.00  0.00           H  
ATOM   1411  N   ASP B   3       1.896  -5.446 -10.397  1.00  0.00           N  
ATOM   1412  CA  ASP B   3       0.922  -6.528 -10.471  1.00  0.00           C  
ATOM   1413  C   ASP B   3       1.581  -7.878 -10.221  1.00  0.00           C  
ATOM   1414  O   ASP B   3       1.023  -8.736  -9.537  1.00  0.00           O  
ATOM   1415  CB  ASP B   3       0.231  -6.536 -11.837  1.00  0.00           C  
ATOM   1416  CG  ASP B   3      -0.784  -5.411 -11.994  1.00  0.00           C  
ATOM   1417  OD1 ASP B   3      -1.179  -4.851 -11.000  1.00  0.00           O  
ATOM   1418  OD2 ASP B   3      -1.154  -5.124 -13.107  1.00  0.00           O  
ATOM   1419  H   ASP B   3       1.955  -4.783 -11.155  1.00  0.00           H  
ATOM   1420  HA  ASP B   3       0.167  -6.368  -9.700  1.00  0.00           H  
ATOM   1421 1HB  ASP B   3       0.980  -6.443 -12.624  1.00  0.00           H  
ATOM   1422 2HB  ASP B   3      -0.279  -7.489 -11.981  1.00  0.00           H  
ATOM   1423  N   ASP B   4       2.773  -8.063 -10.779  1.00  0.00           N  
ATOM   1424  CA  ASP B   4       3.417  -9.370 -10.798  1.00  0.00           C  
ATOM   1425  C   ASP B   4       4.059  -9.687  -9.452  1.00  0.00           C  
ATOM   1426  O   ASP B   4       4.512 -10.807  -9.218  1.00  0.00           O  
ATOM   1427  CB  ASP B   4       4.475  -9.431 -11.902  1.00  0.00           C  
ATOM   1428  CG  ASP B   4       3.871  -9.498 -13.298  1.00  0.00           C  
ATOM   1429  OD1 ASP B   4       2.757  -9.949 -13.421  1.00  0.00           O  
ATOM   1430  OD2 ASP B   4       4.529  -9.097 -14.228  1.00  0.00           O  
ATOM   1431  H   ASP B   4       3.245  -7.275 -11.200  1.00  0.00           H  
ATOM   1432  HA  ASP B   4       2.658 -10.127 -11.000  1.00  0.00           H  
ATOM   1433 1HB  ASP B   4       5.116  -8.551 -11.841  1.00  0.00           H  
ATOM   1434 2HB  ASP B   4       5.107 -10.307 -11.753  1.00  0.00           H  
ATOM   1435  N   LEU B   5       4.096  -8.693  -8.571  1.00  0.00           N  
ATOM   1436  CA  LEU B   5       4.645  -8.875  -7.233  1.00  0.00           C  
ATOM   1437  C   LEU B   5       3.539  -8.932  -6.187  1.00  0.00           C  
ATOM   1438  O   LEU B   5       3.509  -9.834  -5.350  1.00  0.00           O  
ATOM   1439  CB  LEU B   5       5.615  -7.734  -6.899  1.00  0.00           C  
ATOM   1440  CG  LEU B   5       6.864  -7.642  -7.785  1.00  0.00           C  
ATOM   1441  CD1 LEU B   5       7.690  -6.431  -7.374  1.00  0.00           C  
ATOM   1442  CD2 LEU B   5       7.672  -8.925  -7.657  1.00  0.00           C  
ATOM   1443  H   LEU B   5       3.733  -7.788  -8.836  1.00  0.00           H  
ATOM   1444  HA  LEU B   5       5.190  -9.817  -7.208  1.00  0.00           H  
ATOM   1445 1HB  LEU B   5       5.081  -6.789  -6.981  1.00  0.00           H  
ATOM   1446 2HB  LEU B   5       5.947  -7.852  -5.868  1.00  0.00           H  
ATOM   1447  HG  LEU B   5       6.564  -7.505  -8.824  1.00  0.00           H  
ATOM   1448 1HD1 LEU B   5       8.578  -6.366  -8.003  1.00  0.00           H  
ATOM   1449 2HD1 LEU B   5       7.094  -5.526  -7.494  1.00  0.00           H  
ATOM   1450 3HD1 LEU B   5       7.991  -6.533  -6.332  1.00  0.00           H  
ATOM   1451 1HD2 LEU B   5       8.560  -8.860  -8.287  1.00  0.00           H  
ATOM   1452 2HD2 LEU B   5       7.974  -9.063  -6.618  1.00  0.00           H  
ATOM   1453 3HD2 LEU B   5       7.064  -9.772  -7.973  1.00  0.00           H  
ATOM   1454  N   PHE B   6       2.631  -7.963  -6.239  1.00  0.00           N  
ATOM   1455  CA  PHE B   6       1.583  -7.839  -5.234  1.00  0.00           C  
ATOM   1456  C   PHE B   6       0.649  -9.042  -5.259  1.00  0.00           C  
ATOM   1457  O   PHE B   6       0.015  -9.367  -4.255  1.00  0.00           O  
ATOM   1458  CB  PHE B   6       0.778  -6.557  -5.457  1.00  0.00           C  
ATOM   1459  CG  PHE B   6      -0.197  -6.254  -4.355  1.00  0.00           C  
ATOM   1460  CD1 PHE B   6       0.238  -6.097  -3.048  1.00  0.00           C  
ATOM   1461  CD2 PHE B   6      -1.552  -6.127  -4.624  1.00  0.00           C  
ATOM   1462  CE1 PHE B   6      -0.658  -5.818  -2.034  1.00  0.00           C  
ATOM   1463  CE2 PHE B   6      -2.450  -5.848  -3.612  1.00  0.00           C  
ATOM   1464  CZ  PHE B   6      -2.002  -5.693  -2.315  1.00  0.00           C  
ATOM   1465  H   PHE B   6       2.667  -7.295  -6.997  1.00  0.00           H  
ATOM   1466  HA  PHE B   6       2.052  -7.790  -4.250  1.00  0.00           H  
ATOM   1467 1HB  PHE B   6       1.459  -5.712  -5.550  1.00  0.00           H  
ATOM   1468 2HB  PHE B   6       0.223  -6.634  -6.391  1.00  0.00           H  
ATOM   1469  HD1 PHE B   6       1.301  -6.194  -2.826  1.00  0.00           H  
ATOM   1470  HD2 PHE B   6      -1.905  -6.249  -5.648  1.00  0.00           H  
ATOM   1471  HE1 PHE B   6      -0.302  -5.697  -1.011  1.00  0.00           H  
ATOM   1472  HE2 PHE B   6      -3.512  -5.750  -3.836  1.00  0.00           H  
ATOM   1473  HZ  PHE B   6      -2.709  -5.475  -1.516  1.00  0.00           H  
ATOM   1474  N   SER B   7       0.569  -9.698  -6.411  1.00  0.00           N  
ATOM   1475  CA  SER B   7      -0.231 -10.910  -6.548  1.00  0.00           C  
ATOM   1476  C   SER B   7       0.188 -11.962  -5.529  1.00  0.00           C  
ATOM   1477  O   SER B   7      -0.599 -12.835  -5.161  1.00  0.00           O  
ATOM   1478  CB  SER B   7      -0.096 -11.469  -7.951  1.00  0.00           C  
ATOM   1479  OG  SER B   7      -0.689 -10.615  -8.890  1.00  0.00           O  
ATOM   1480  H   SER B   7       1.075  -9.348  -7.213  1.00  0.00           H  
ATOM   1481  HA  SER B   7      -1.276 -10.656  -6.368  1.00  0.00           H  
ATOM   1482 1HB  SER B   7       0.958 -11.602  -8.190  1.00  0.00           H  
ATOM   1483 2HB  SER B   7      -0.568 -12.449  -7.998  1.00  0.00           H  
ATOM   1484  HG  SER B   7      -0.049  -9.919  -9.056  1.00  0.00           H  
ATOM   1485  N   ASN B   8       1.435 -11.875  -5.076  1.00  0.00           N  
ATOM   1486  CA  ASN B   8       1.952 -12.800  -4.074  1.00  0.00           C  
ATOM   1487  C   ASN B   8       2.228 -12.088  -2.756  1.00  0.00           C  
ATOM   1488  O   ASN B   8       1.992 -12.637  -1.680  1.00  0.00           O  
ATOM   1489  CB  ASN B   8       3.206 -13.490  -4.581  1.00  0.00           C  
ATOM   1490  CG  ASN B   8       2.956 -14.306  -5.818  1.00  0.00           C  
ATOM   1491  OD1 ASN B   8       2.294 -15.349  -5.766  1.00  0.00           O  
ATOM   1492  ND2 ASN B   8       3.472 -13.852  -6.932  1.00  0.00           N  
ATOM   1493  H   ASN B   8       2.039 -11.150  -5.435  1.00  0.00           H  
ATOM   1494  HA  ASN B   8       1.193 -13.559  -3.878  1.00  0.00           H  
ATOM   1495 1HB  ASN B   8       3.969 -12.743  -4.800  1.00  0.00           H  
ATOM   1496 2HB  ASN B   8       3.601 -14.143  -3.803  1.00  0.00           H  
ATOM   1497 1HD2 ASN B   8       3.338 -14.353  -7.787  1.00  0.00           H  
ATOM   1498 2HD2 ASN B   8       4.000 -13.003  -6.927  1.00  0.00           H  
ATOM   1499  N   LEU B   9       2.732 -10.862  -2.848  1.00  0.00           N  
ATOM   1500  CA  LEU B   9       3.163 -10.121  -1.668  1.00  0.00           C  
ATOM   1501  C   LEU B   9       1.998  -9.380  -1.026  1.00  0.00           C  
ATOM   1502  O   LEU B   9       1.928  -8.151  -1.078  1.00  0.00           O  
ATOM   1503  CB  LEU B   9       4.267  -9.125  -2.042  1.00  0.00           C  
ATOM   1504  CG  LEU B   9       5.525  -9.732  -2.677  1.00  0.00           C  
ATOM   1505  CD1 LEU B   9       6.502  -8.620  -3.033  1.00  0.00           C  
ATOM   1506  CD2 LEU B   9       6.154 -10.723  -1.709  1.00  0.00           C  
ATOM   1507  H   LEU B   9       2.819 -10.432  -3.758  1.00  0.00           H  
ATOM   1508  HA  LEU B   9       3.561 -10.829  -0.942  1.00  0.00           H  
ATOM   1509 1HB  LEU B   9       3.858  -8.401  -2.745  1.00  0.00           H  
ATOM   1510 2HB  LEU B   9       4.575  -8.592  -1.142  1.00  0.00           H  
ATOM   1511  HG  LEU B   9       5.255 -10.247  -3.599  1.00  0.00           H  
ATOM   1512 1HD1 LEU B   9       7.396  -9.051  -3.484  1.00  0.00           H  
ATOM   1513 2HD1 LEU B   9       6.033  -7.936  -3.741  1.00  0.00           H  
ATOM   1514 3HD1 LEU B   9       6.778  -8.075  -2.131  1.00  0.00           H  
ATOM   1515 1HD2 LEU B   9       7.048 -11.155  -2.160  1.00  0.00           H  
ATOM   1516 2HD2 LEU B   9       6.426 -10.209  -0.787  1.00  0.00           H  
ATOM   1517 3HD2 LEU B   9       5.441 -11.516  -1.485  1.00  0.00           H  
ATOM   1518  N   LEU B  10       1.084 -10.132  -0.424  1.00  0.00           N  
ATOM   1519  CA  LEU B  10      -0.122  -9.553   0.158  1.00  0.00           C  
ATOM   1520  C   LEU B  10       0.105  -9.149   1.609  1.00  0.00           C  
ATOM   1521  O   LEU B  10      -0.842  -8.832   2.330  1.00  0.00           O  
ATOM   1522  CB  LEU B  10      -1.283 -10.553   0.075  1.00  0.00           C  
ATOM   1523  CG  LEU B  10      -1.712 -10.959  -1.340  1.00  0.00           C  
ATOM   1524  CD1 LEU B  10      -2.818 -12.002  -1.257  1.00  0.00           C  
ATOM   1525  CD2 LEU B  10      -2.178  -9.728  -2.103  1.00  0.00           C  
ATOM   1526  H   LEU B  10       1.228 -11.130  -0.367  1.00  0.00           H  
ATOM   1527  HA  LEU B  10      -0.387  -8.662  -0.410  1.00  0.00           H  
ATOM   1528 1HB  LEU B  10      -0.998 -11.460   0.608  1.00  0.00           H  
ATOM   1529 2HB  LEU B  10      -2.150 -10.121   0.573  1.00  0.00           H  
ATOM   1530  HG  LEU B  10      -0.867 -11.410  -1.862  1.00  0.00           H  
ATOM   1531 1HD1 LEU B  10      -3.123 -12.291  -2.263  1.00  0.00           H  
ATOM   1532 2HD1 LEU B  10      -2.451 -12.880  -0.724  1.00  0.00           H  
ATOM   1533 3HD1 LEU B  10      -3.672 -11.585  -0.725  1.00  0.00           H  
ATOM   1534 1HD2 LEU B  10      -2.482 -10.016  -3.109  1.00  0.00           H  
ATOM   1535 2HD2 LEU B  10      -3.023  -9.277  -1.583  1.00  0.00           H  
ATOM   1536 3HD2 LEU B  10      -1.362  -9.007  -2.163  1.00  0.00           H  
ATOM   1537  N   TRP B  11       1.364  -9.163   2.030  1.00  0.00           N  
ATOM   1538  CA  TRP B  11       1.718  -8.799   3.398  1.00  0.00           C  
ATOM   1539  C   TRP B  11       1.400  -7.335   3.677  1.00  0.00           C  
ATOM   1540  O   TRP B  11       1.383  -6.901   4.828  1.00  0.00           O  
ATOM   1541  CB  TRP B  11       3.204  -9.058   3.651  1.00  0.00           C  
ATOM   1542  CG  TRP B  11       3.581 -10.506   3.569  1.00  0.00           C  
ATOM   1543  CD1 TRP B  11       2.736 -11.573   3.630  1.00  0.00           C  
ATOM   1544  CD2 TRP B  11       4.911 -11.057   3.409  1.00  0.00           C  
ATOM   1545  NE1 TRP B  11       3.444 -12.745   3.521  1.00  0.00           N  
ATOM   1546  CE2 TRP B  11       4.776 -12.448   3.384  1.00  0.00           C  
ATOM   1547  CE3 TRP B  11       6.186 -10.489   3.287  1.00  0.00           C  
ATOM   1548  CZ2 TRP B  11       5.869 -13.288   3.243  1.00  0.00           C  
ATOM   1549  CZ3 TRP B  11       7.282 -11.332   3.144  1.00  0.00           C  
ATOM   1550  CH2 TRP B  11       7.127 -12.695   3.122  1.00  0.00           C  
ATOM   1551  H   TRP B  11       2.096  -9.433   1.388  1.00  0.00           H  
ATOM   1552  HA  TRP B  11       1.135  -9.414   4.082  1.00  0.00           H  
ATOM   1553 1HB  TRP B  11       3.800  -8.507   2.922  1.00  0.00           H  
ATOM   1554 2HB  TRP B  11       3.475  -8.689   4.640  1.00  0.00           H  
ATOM   1555  HD1 TRP B  11       1.656 -11.506   3.748  1.00  0.00           H  
ATOM   1556  HE1 TRP B  11       3.050 -13.674   3.539  1.00  0.00           H  
ATOM   1557  HE3 TRP B  11       6.314  -9.408   3.302  1.00  0.00           H  
ATOM   1558  HZ2 TRP B  11       5.767 -14.373   3.223  1.00  0.00           H  
ATOM   1559  HZ3 TRP B  11       8.270 -10.883   3.051  1.00  0.00           H  
ATOM   1560  HH2 TRP B  11       8.008 -13.327   3.008  1.00  0.00           H  
ATOM   1561  N   PHE B  12       1.148  -6.577   2.614  1.00  0.00           N  
ATOM   1562  CA  PHE B  12       0.928  -5.141   2.733  1.00  0.00           C  
ATOM   1563  C   PHE B  12      -0.558  -4.812   2.779  1.00  0.00           C  
ATOM   1564  O   PHE B  12      -0.944  -3.644   2.833  1.00  0.00           O  
ATOM   1565  CB  PHE B  12       1.583  -4.402   1.564  1.00  0.00           C  
ATOM   1566  CG  PHE B  12       3.058  -4.654   1.438  1.00  0.00           C  
ATOM   1567  CD1 PHE B  12       3.531  -5.852   0.925  1.00  0.00           C  
ATOM   1568  CD2 PHE B  12       3.977  -3.693   1.833  1.00  0.00           C  
ATOM   1569  CE1 PHE B  12       4.889  -6.084   0.809  1.00  0.00           C  
ATOM   1570  CE2 PHE B  12       5.334  -3.922   1.718  1.00  0.00           C  
ATOM   1571  CZ  PHE B  12       5.790  -5.119   1.205  1.00  0.00           C  
ATOM   1572  H   PHE B  12       1.108  -7.007   1.701  1.00  0.00           H  
ATOM   1573  HA  PHE B  12       1.384  -4.797   3.662  1.00  0.00           H  
ATOM   1574 1HB  PHE B  12       1.106  -4.702   0.632  1.00  0.00           H  
ATOM   1575 2HB  PHE B  12       1.429  -3.330   1.679  1.00  0.00           H  
ATOM   1576  HD1 PHE B  12       2.818  -6.615   0.610  1.00  0.00           H  
ATOM   1577  HD2 PHE B  12       3.616  -2.747   2.239  1.00  0.00           H  
ATOM   1578  HE1 PHE B  12       5.246  -7.031   0.404  1.00  0.00           H  
ATOM   1579  HE2 PHE B  12       6.045  -3.158   2.031  1.00  0.00           H  
ATOM   1580  HZ  PHE B  12       6.860  -5.302   1.115  1.00  0.00           H  
ATOM   1581  N   ASP B  13      -1.388  -5.849   2.755  1.00  0.00           N  
ATOM   1582  CA  ASP B  13      -2.836  -5.670   2.741  1.00  0.00           C  
ATOM   1583  C   ASP B  13      -3.397  -5.612   4.155  1.00  0.00           C  
ATOM   1584  O   ASP B  13      -3.327  -4.595   4.788  1.00  0.00           O  
ATOM   1585  OXT ASP B  13      -3.910  -6.584   4.638  1.00  0.00           O  
ATOM   1586  CB  ASP B  13      -3.511  -6.804   1.965  1.00  0.00           C  
ATOM   1587  CG  ASP B  13      -5.002  -6.576   1.760  1.00  0.00           C  
ATOM   1588  OD1 ASP B  13      -5.508  -5.598   2.257  1.00  0.00           O  
ATOM   1589  OD2 ASP B  13      -5.622  -7.383   1.108  1.00  0.00           O  
ATOM   1590  H   ASP B  13      -1.009  -6.784   2.747  1.00  0.00           H  
ATOM   1591  HA  ASP B  13      -3.064  -4.726   2.245  1.00  0.00           H  
ATOM   1592 1HB  ASP B  13      -3.036  -6.909   0.989  1.00  0.00           H  
ATOM   1593 2HB  ASP B  13      -3.372  -7.744   2.500  1.00  0.00           H  
TER                                                                             
I_bsa 1318.48
I_hb 3
I_pack -0.101
I_sc -44.551
I_unsat 16
pep_sc -18.256
pep_sc_noref -18.944
reweighted_sc -127.065
rmsALL 16.504
rmsALL_CAPRI_if 7.719
rmsALL_allIF 8.578
rmsALL_if 11.769
rmsBB 16.135
rmsBB_CAPRI_if 7.058
rmsBB_allIF 7.882
rmsBB_if 11.137
rmsBB_intrf_lowres 11.203
rmsBB_lowres 16.556
rmsCA 16.133
rmsCA_if 11.246
rmsCA_intrf_lowres 11.285
rmsCA_lowres 16.532
rmsSC_CAPRI_if 7.972
rmsSC_allIF 8.832
score -64.258
score_lowres_opt -0.066
score_lowres_start 26.949
silent_score -64.258
startRMSall 0
startRMSallif 0
startRMSbb 0
startRMSca 0
time 83
