# Supplementary material for: Simple biochemical features underlie transcriptional activation domain diversity and dynamic, fuzzy binding to Mediator
Source: eLife. 2021 Apr 27;10:e68068. doi: 10.7554/eLife.68068 (PMC8137143; doi:10.7554/eLife.68068)
Supplement: Figure 6—source data 2. — The 10 best-scoring models from different binding poses are provided as pdb files. Top500.txt contains the score, cluster number, and RMSD to best model for the 500 best-scoring models. [file elife-68068-fig6-data2.zip › Med15-cAD structural models/ABD1/Stb4_932/2lpb_Stb4_932_prepack_15848.pdb]

HEADER                                            17-SEP-20   XXXX              
EXPDTA    THEORETICAL MODEL                                                     
REMARK 220                                                                      
REMARK 220 EXPERIMENTAL DETAILS                                                 
REMARK 220  EXPERIMENT TYPE                : THEORETICAL MODELLING              
REMARK 220  DATE OF DATA COLLECTION        : 17-SEP-20                          
REMARK 220                                                                      
REMARK 220 REMARK: MODEL GENERATED BY ROSETTA                                   
REMARK 220  VERSION 2020.08+release.cb1caba                                     
ATOM      1  N   GLN A 158     -12.016 -12.395 -23.603  1.00  0.00           N  
ATOM      2  CA  GLN A 158     -11.969 -12.966 -22.241  1.00  0.00           C  
ATOM      3  C   GLN A 158     -12.554 -11.986 -21.232  1.00  0.00           C  
ATOM      4  O   GLN A 158     -13.092 -10.945 -21.605  1.00  0.00           O  
ATOM      5  CB  GLN A 158     -10.534 -13.324 -21.846  1.00  0.00           C  
ATOM      6  CG  GLN A 158      -9.893 -14.385 -22.723  1.00  0.00           C  
ATOM      7  CD  GLN A 158     -10.563 -15.739 -22.579  1.00  0.00           C  
ATOM      8  OE1 GLN A 158     -10.628 -16.301 -21.482  1.00  0.00           O  
ATOM      9  NE2 GLN A 158     -11.065 -16.271 -23.687  1.00  0.00           N  
ATOM     10 1H   GLN A 158     -11.629 -13.049 -24.253  1.00  0.00           H  
ATOM     11 2H   GLN A 158     -12.965 -12.201 -23.851  1.00  0.00           H  
ATOM     12 3H   GLN A 158     -11.486 -11.548 -23.628  1.00  0.00           H  
ATOM     13  HA  GLN A 158     -12.567 -13.877 -22.227  1.00  0.00           H  
ATOM     14 1HB  GLN A 158      -9.911 -12.431 -21.888  1.00  0.00           H  
ATOM     15 2HB  GLN A 158     -10.519 -13.685 -20.817  1.00  0.00           H  
ATOM     16 1HG  GLN A 158      -9.971 -14.075 -23.766  1.00  0.00           H  
ATOM     17 2HG  GLN A 158      -8.845 -14.491 -22.443  1.00  0.00           H  
ATOM     18 1HE2 GLN A 158     -11.519 -17.162 -23.654  1.00  0.00           H  
ATOM     19 2HE2 GLN A 158     -10.991 -15.781 -24.556  1.00  0.00           H  
ATOM     20  N   ARG A 159     -12.454 -12.331 -19.958  1.00  0.00           N  
ATOM     21  CA  ARG A 159     -12.963 -11.479 -18.889  1.00  0.00           C  
ATOM     22  C   ARG A 159     -12.021 -10.302 -18.654  1.00  0.00           C  
ATOM     23  O   ARG A 159     -10.801 -10.445 -18.767  1.00  0.00           O  
ATOM     24  CB  ARG A 159     -13.124 -12.269 -17.599  1.00  0.00           C  
ATOM     25  CG  ARG A 159     -14.191 -13.351 -17.640  1.00  0.00           C  
ATOM     26  CD  ARG A 159     -14.288 -14.077 -16.347  1.00  0.00           C  
ATOM     27  NE  ARG A 159     -15.295 -15.125 -16.388  1.00  0.00           N  
ATOM     28  CZ  ARG A 159     -15.547 -15.983 -15.380  1.00  0.00           C  
ATOM     29  NH1 ARG A 159     -14.859 -15.905 -14.263  1.00  0.00           N  
ATOM     30  NH2 ARG A 159     -16.486 -16.903 -15.515  1.00  0.00           N  
ATOM     31  H   ARG A 159     -12.025 -13.184 -19.727  1.00  0.00           H  
ATOM     32  HA  ARG A 159     -13.941 -11.098 -19.186  1.00  0.00           H  
ATOM     33 1HB  ARG A 159     -12.179 -12.748 -17.345  1.00  0.00           H  
ATOM     34 2HB  ARG A 159     -13.375 -11.589 -16.785  1.00  0.00           H  
ATOM     35 1HG  ARG A 159     -15.160 -12.898 -17.852  1.00  0.00           H  
ATOM     36 2HG  ARG A 159     -13.949 -14.071 -18.422  1.00  0.00           H  
ATOM     37 1HD  ARG A 159     -13.327 -14.536 -16.116  1.00  0.00           H  
ATOM     38 2HD  ARG A 159     -14.556 -13.377 -15.557  1.00  0.00           H  
ATOM     39  HE  ARG A 159     -15.846 -15.216 -17.232  1.00  0.00           H  
ATOM     40 1HH1 ARG A 159     -14.141 -15.202 -14.160  1.00  0.00           H  
ATOM     41 2HH1 ARG A 159     -15.048 -16.548 -13.509  1.00  0.00           H  
ATOM     42 1HH2 ARG A 159     -17.016 -16.962 -16.375  1.00  0.00           H  
ATOM     43 2HH2 ARG A 159     -16.675 -17.546 -14.761  1.00  0.00           H  
ATOM     44  N   ARG A 160     -12.586  -9.144 -18.344  1.00  0.00           N  
ATOM     45  CA  ARG A 160     -11.792  -7.949 -18.098  1.00  0.00           C  
ATOM     46  C   ARG A 160     -12.633  -6.875 -17.411  1.00  0.00           C  
ATOM     47  O   ARG A 160     -13.441  -6.198 -18.052  1.00  0.00           O  
ATOM     48  CB  ARG A 160     -11.230  -7.400 -19.401  1.00  0.00           C  
ATOM     49  CG  ARG A 160     -10.340  -6.178 -19.249  1.00  0.00           C  
ATOM     50  CD  ARG A 160      -9.940  -5.621 -20.567  1.00  0.00           C  
ATOM     51  NE  ARG A 160      -9.189  -4.384 -20.429  1.00  0.00           N  
ATOM     52  CZ  ARG A 160      -8.895  -3.550 -21.445  1.00  0.00           C  
ATOM     53  NH1 ARG A 160      -9.295  -3.834 -22.665  1.00  0.00           N  
ATOM     54  NH2 ARG A 160      -8.205  -2.446 -21.216  1.00  0.00           N  
ATOM     55  H   ARG A 160     -13.563  -9.090 -18.275  1.00  0.00           H  
ATOM     56  HA  ARG A 160     -10.960  -8.215 -17.446  1.00  0.00           H  
ATOM     57 1HB  ARG A 160     -10.646  -8.173 -19.899  1.00  0.00           H  
ATOM     58 2HB  ARG A 160     -12.050  -7.131 -20.066  1.00  0.00           H  
ATOM     59 1HG  ARG A 160     -10.874  -5.404 -18.698  1.00  0.00           H  
ATOM     60 2HG  ARG A 160      -9.435  -6.451 -18.704  1.00  0.00           H  
ATOM     61 1HD  ARG A 160      -9.314  -6.343 -21.091  1.00  0.00           H  
ATOM     62 2HD  ARG A 160     -10.831  -5.415 -21.160  1.00  0.00           H  
ATOM     63  HE  ARG A 160      -8.864  -4.132 -19.504  1.00  0.00           H  
ATOM     64 1HH1 ARG A 160      -9.822  -4.677 -22.840  1.00  0.00           H  
ATOM     65 2HH1 ARG A 160      -9.075  -3.208 -23.427  1.00  0.00           H  
ATOM     66 1HH2 ARG A 160      -7.898  -2.228 -20.277  1.00  0.00           H  
ATOM     67 2HH2 ARG A 160      -7.985  -1.821 -21.976  1.00  0.00           H  
ATOM     68  N   GLN A 161     -12.454  -6.736 -16.108  1.00  0.00           N  
ATOM     69  CA  GLN A 161     -13.186  -5.737 -15.341  1.00  0.00           C  
ATOM     70  C   GLN A 161     -12.283  -4.548 -15.024  1.00  0.00           C  
ATOM     71  O   GLN A 161     -11.141  -4.722 -14.597  1.00  0.00           O  
ATOM     72  CB  GLN A 161     -13.737  -6.344 -14.048  1.00  0.00           C  
ATOM     73  CG  GLN A 161     -14.575  -5.387 -13.218  1.00  0.00           C  
ATOM     74  CD  GLN A 161     -15.161  -6.049 -11.986  1.00  0.00           C  
ATOM     75  OE1 GLN A 161     -14.581  -6.988 -11.433  1.00  0.00           O  
ATOM     76  NE2 GLN A 161     -16.317  -5.564 -11.547  1.00  0.00           N  
ATOM     77  H   GLN A 161     -11.811  -7.320 -15.646  1.00  0.00           H  
ATOM     78  HA  GLN A 161     -14.024  -5.385 -15.943  1.00  0.00           H  
ATOM     79 1HB  GLN A 161     -14.353  -7.211 -14.286  1.00  0.00           H  
ATOM     80 2HB  GLN A 161     -12.910  -6.691 -13.428  1.00  0.00           H  
ATOM     81 1HG  GLN A 161     -13.947  -4.557 -12.894  1.00  0.00           H  
ATOM     82 2HG  GLN A 161     -15.397  -5.016 -13.830  1.00  0.00           H  
ATOM     83 1HE2 GLN A 161     -16.752  -5.961 -10.738  1.00  0.00           H  
ATOM     84 2HE2 GLN A 161     -16.754  -4.801 -12.025  1.00  0.00           H  
ATOM     85  N   LEU A 162     -12.793  -3.344 -15.237  1.00  0.00           N  
ATOM     86  CA  LEU A 162     -12.021  -2.140 -14.973  1.00  0.00           C  
ATOM     87  C   LEU A 162     -12.920  -0.927 -14.750  1.00  0.00           C  
ATOM     88  O   LEU A 162     -13.442  -0.340 -15.694  1.00  0.00           O  
ATOM     89  CB  LEU A 162     -11.044  -1.861 -16.126  1.00  0.00           C  
ATOM     90  CG  LEU A 162     -11.685  -1.453 -17.459  1.00  0.00           C  
ATOM     91  CD1 LEU A 162     -10.637  -0.880 -18.400  1.00  0.00           C  
ATOM     92  CD2 LEU A 162     -12.386  -2.637 -18.103  1.00  0.00           C  
ATOM     93  H   LEU A 162     -13.712  -3.261 -15.574  1.00  0.00           H  
ATOM     94  HA  LEU A 162     -11.437  -2.296 -14.067  1.00  0.00           H  
ATOM     95 1HB  LEU A 162     -10.376  -1.070 -15.817  1.00  0.00           H  
ATOM     96 2HB  LEU A 162     -10.458  -2.752 -16.297  1.00  0.00           H  
ATOM     97  HG  LEU A 162     -12.423  -0.685 -17.276  1.00  0.00           H  
ATOM     98 1HD1 LEU A 162     -10.260   0.048 -17.997  1.00  0.00           H  
ATOM     99 2HD1 LEU A 162     -11.084  -0.699 -19.366  1.00  0.00           H  
ATOM    100 3HD1 LEU A 162      -9.826  -1.582 -18.505  1.00  0.00           H  
ATOM    101 1HD2 LEU A 162     -12.782  -2.342 -19.065  1.00  0.00           H  
ATOM    102 2HD2 LEU A 162     -13.194  -2.965 -17.468  1.00  0.00           H  
ATOM    103 3HD2 LEU A 162     -11.680  -3.445 -18.236  1.00  0.00           H  
ATOM    104  N   THR A 163     -13.130  -0.568 -13.497  1.00  0.00           N  
ATOM    105  CA  THR A 163     -13.931   0.599 -13.185  1.00  0.00           C  
ATOM    106  C   THR A 163     -13.038   1.835 -13.283  1.00  0.00           C  
ATOM    107  O   THR A 163     -11.937   1.838 -12.733  1.00  0.00           O  
ATOM    108  CB  THR A 163     -14.563   0.499 -11.784  1.00  0.00           C  
ATOM    109  OG1 THR A 163     -15.441  -0.634 -11.734  1.00  0.00           O  
ATOM    110  CG2 THR A 163     -15.350   1.760 -11.463  1.00  0.00           C  
ATOM    111  H   THR A 163     -12.740  -1.095 -12.770  1.00  0.00           H  
ATOM    112  HA  THR A 163     -14.738   0.670 -13.915  1.00  0.00           H  
ATOM    113  HB  THR A 163     -13.779   0.367 -11.040  1.00  0.00           H  
ATOM    114  HG1 THR A 163     -15.207  -1.186 -10.982  1.00  0.00           H  
ATOM    115 1HG2 THR A 163     -15.789   1.671 -10.469  1.00  0.00           H  
ATOM    116 2HG2 THR A 163     -14.684   2.621 -11.489  1.00  0.00           H  
ATOM    117 3HG2 THR A 163     -16.142   1.891 -12.198  1.00  0.00           H  
ATOM    118  N   PRO A 164     -13.497   2.899 -13.960  1.00  0.00           N  
ATOM    119  CA  PRO A 164     -12.714   4.131 -14.141  1.00  0.00           C  
ATOM    120  C   PRO A 164     -12.220   4.737 -12.826  1.00  0.00           C  
ATOM    121  O   PRO A 164     -11.099   5.240 -12.749  1.00  0.00           O  
ATOM    122  CB  PRO A 164     -13.714   5.060 -14.836  1.00  0.00           C  
ATOM    123  CG  PRO A 164     -14.580   4.140 -15.626  1.00  0.00           C  
ATOM    124  CD  PRO A 164     -14.775   2.947 -14.729  1.00  0.00           C  
ATOM    125  HA  PRO A 164     -11.851   3.919 -14.789  1.00  0.00           H  
ATOM    126 1HB  PRO A 164     -14.276   5.637 -14.086  1.00  0.00           H  
ATOM    127 2HB  PRO A 164     -13.178   5.787 -15.464  1.00  0.00           H  
ATOM    128 1HG  PRO A 164     -15.528   4.637 -15.883  1.00  0.00           H  
ATOM    129 2HG  PRO A 164     -14.090   3.881 -16.577  1.00  0.00           H  
ATOM    130 1HD  PRO A 164     -15.638   3.120 -14.070  1.00  0.00           H  
ATOM    131 2HD  PRO A 164     -14.931   2.048 -15.344  1.00  0.00           H  
ATOM    132  N   GLN A 165     -13.054   4.663 -11.798  1.00  0.00           N  
ATOM    133  CA  GLN A 165     -12.719   5.223 -10.492  1.00  0.00           C  
ATOM    134  C   GLN A 165     -11.666   4.392  -9.762  1.00  0.00           C  
ATOM    135  O   GLN A 165     -10.776   4.940  -9.115  1.00  0.00           O  
ATOM    136  CB  GLN A 165     -13.978   5.338  -9.628  1.00  0.00           C  
ATOM    137  CG  GLN A 165     -14.990   6.351 -10.134  1.00  0.00           C  
ATOM    138  CD  GLN A 165     -16.245   6.392  -9.282  1.00  0.00           C  
ATOM    139  OE1 GLN A 165     -16.595   5.410  -8.621  1.00  0.00           O  
ATOM    140  NE2 GLN A 165     -16.928   7.530  -9.292  1.00  0.00           N  
ATOM    141  H   GLN A 165     -13.924   4.226 -11.924  1.00  0.00           H  
ATOM    142  HA  GLN A 165     -12.302   6.219 -10.639  1.00  0.00           H  
ATOM    143 1HB  GLN A 165     -14.471   4.368  -9.573  1.00  0.00           H  
ATOM    144 2HB  GLN A 165     -13.698   5.620  -8.613  1.00  0.00           H  
ATOM    145 1HG  GLN A 165     -14.536   7.342 -10.121  1.00  0.00           H  
ATOM    146 2HG  GLN A 165     -15.277   6.085 -11.151  1.00  0.00           H  
ATOM    147 1HE2 GLN A 165     -17.764   7.617  -8.749  1.00  0.00           H  
ATOM    148 2HE2 GLN A 165     -16.609   8.302  -9.842  1.00  0.00           H  
ATOM    149  N   GLN A 166     -11.757   3.072  -9.874  1.00  0.00           N  
ATOM    150  CA  GLN A 166     -10.822   2.186  -9.190  1.00  0.00           C  
ATOM    151  C   GLN A 166      -9.517   2.063  -9.956  1.00  0.00           C  
ATOM    152  O   GLN A 166      -8.440   2.098  -9.365  1.00  0.00           O  
ATOM    153  CB  GLN A 166     -11.442   0.800  -8.993  1.00  0.00           C  
ATOM    154  CG  GLN A 166     -12.641   0.781  -8.061  1.00  0.00           C  
ATOM    155  CD  GLN A 166     -13.249  -0.603  -7.928  1.00  0.00           C  
ATOM    156  OE1 GLN A 166     -13.168  -1.422  -8.847  1.00  0.00           O  
ATOM    157  NE2 GLN A 166     -13.862  -0.870  -6.780  1.00  0.00           N  
ATOM    158  H   GLN A 166     -12.454   2.687 -10.440  1.00  0.00           H  
ATOM    159  HA  GLN A 166     -10.598   2.609  -8.211  1.00  0.00           H  
ATOM    160 1HB  GLN A 166     -11.758   0.403  -9.957  1.00  0.00           H  
ATOM    161 2HB  GLN A 166     -10.692   0.120  -8.589  1.00  0.00           H  
ATOM    162 1HG  GLN A 166     -12.326   1.114  -7.072  1.00  0.00           H  
ATOM    163 2HG  GLN A 166     -13.405   1.452  -8.455  1.00  0.00           H  
ATOM    164 1HE2 GLN A 166     -14.281  -1.767  -6.633  1.00  0.00           H  
ATOM    165 2HE2 GLN A 166     -13.904  -0.175  -6.061  1.00  0.00           H  
ATOM    166  N   GLN A 167      -9.625   1.917 -11.272  1.00  0.00           N  
ATOM    167  CA  GLN A 167      -8.469   1.777 -12.140  1.00  0.00           C  
ATOM    168  C   GLN A 167      -7.449   2.886 -11.907  1.00  0.00           C  
ATOM    169  O   GLN A 167      -6.258   2.627 -11.753  1.00  0.00           O  
ATOM    170  CB  GLN A 167      -8.907   1.771 -13.607  1.00  0.00           C  
ATOM    171  CG  GLN A 167      -7.771   1.561 -14.594  1.00  0.00           C  
ATOM    172  CD  GLN A 167      -8.241   1.615 -16.036  1.00  0.00           C  
ATOM    173  OE1 GLN A 167      -9.317   2.141 -16.334  1.00  0.00           O  
ATOM    174  NE2 GLN A 167      -7.434   1.071 -16.941  1.00  0.00           N  
ATOM    175  H   GLN A 167     -10.519   1.896 -11.678  1.00  0.00           H  
ATOM    176  HA  GLN A 167      -7.981   0.829 -11.916  1.00  0.00           H  
ATOM    177 1HB  GLN A 167      -9.640   0.980 -13.765  1.00  0.00           H  
ATOM    178 2HB  GLN A 167      -9.390   2.717 -13.847  1.00  0.00           H  
ATOM    179 1HG  GLN A 167      -7.027   2.343 -14.448  1.00  0.00           H  
ATOM    180 2HG  GLN A 167      -7.325   0.582 -14.417  1.00  0.00           H  
ATOM    181 1HE2 GLN A 167      -7.691   1.077 -17.908  1.00  0.00           H  
ATOM    182 2HE2 GLN A 167      -6.571   0.655 -16.656  1.00  0.00           H  
ATOM    183  N   GLN A 168      -7.937   4.113 -11.843  1.00  0.00           N  
ATOM    184  CA  GLN A 168      -7.085   5.278 -11.654  1.00  0.00           C  
ATOM    185  C   GLN A 168      -6.316   5.237 -10.336  1.00  0.00           C  
ATOM    186  O   GLN A 168      -5.210   5.765 -10.240  1.00  0.00           O  
ATOM    187  CB  GLN A 168      -7.925   6.557 -11.721  1.00  0.00           C  
ATOM    188  CG  GLN A 168      -8.447   6.886 -13.110  1.00  0.00           C  
ATOM    189  CD  GLN A 168      -9.414   8.055 -13.102  1.00  0.00           C  
ATOM    190  OE1 GLN A 168      -9.673   8.657 -12.056  1.00  0.00           O  
ATOM    191  NE2 GLN A 168      -9.954   8.383 -14.270  1.00  0.00           N  
ATOM    192  H   GLN A 168      -8.906   4.243 -11.920  1.00  0.00           H  
ATOM    193  HA  GLN A 168      -6.346   5.299 -12.454  1.00  0.00           H  
ATOM    194 1HB  GLN A 168      -8.780   6.466 -11.053  1.00  0.00           H  
ATOM    195 2HB  GLN A 168      -7.328   7.401 -11.378  1.00  0.00           H  
ATOM    196 1HG  GLN A 168      -7.605   7.141 -13.752  1.00  0.00           H  
ATOM    197 2HG  GLN A 168      -8.969   6.013 -13.506  1.00  0.00           H  
ATOM    198 1HE2 GLN A 168     -10.598   9.146 -14.327  1.00  0.00           H  
ATOM    199 2HE2 GLN A 168      -9.716   7.867 -15.094  1.00  0.00           H  
ATOM    200  N   LEU A 169      -6.894   4.616  -9.325  1.00  0.00           N  
ATOM    201  CA  LEU A 169      -6.252   4.555  -8.026  1.00  0.00           C  
ATOM    202  C   LEU A 169      -5.281   3.380  -7.910  1.00  0.00           C  
ATOM    203  O   LEU A 169      -4.148   3.543  -7.454  1.00  0.00           O  
ATOM    204  CB  LEU A 169      -7.318   4.453  -6.928  1.00  0.00           C  
ATOM    205  CG  LEU A 169      -6.788   4.396  -5.489  1.00  0.00           C  
ATOM    206  CD1 LEU A 169      -6.032   5.679  -5.175  1.00  0.00           C  
ATOM    207  CD2 LEU A 169      -7.949   4.195  -4.527  1.00  0.00           C  
ATOM    208  H   LEU A 169      -7.756   4.169  -9.461  1.00  0.00           H  
ATOM    209  HA  LEU A 169      -5.678   5.470  -7.881  1.00  0.00           H  
ATOM    210 1HB  LEU A 169      -7.978   5.315  -7.003  1.00  0.00           H  
ATOM    211 2HB  LEU A 169      -7.908   3.553  -7.099  1.00  0.00           H  
ATOM    212  HG  LEU A 169      -6.088   3.565  -5.392  1.00  0.00           H  
ATOM    213 1HD1 LEU A 169      -5.655   5.639  -4.153  1.00  0.00           H  
ATOM    214 2HD1 LEU A 169      -5.195   5.788  -5.865  1.00  0.00           H  
ATOM    215 3HD1 LEU A 169      -6.703   6.531  -5.280  1.00  0.00           H  
ATOM    216 1HD2 LEU A 169      -7.572   4.154  -3.505  1.00  0.00           H  
ATOM    217 2HD2 LEU A 169      -8.648   5.026  -4.623  1.00  0.00           H  
ATOM    218 3HD2 LEU A 169      -8.460   3.262  -4.764  1.00  0.00           H  
ATOM    219  N   VAL A 170      -5.722   2.200  -8.332  1.00  0.00           N  
ATOM    220  CA  VAL A 170      -4.902   0.999  -8.214  1.00  0.00           C  
ATOM    221  C   VAL A 170      -3.789   0.914  -9.259  1.00  0.00           C  
ATOM    222  O   VAL A 170      -2.696   0.433  -8.966  1.00  0.00           O  
ATOM    223  CB  VAL A 170      -5.795  -0.250  -8.336  1.00  0.00           C  
ATOM    224  CG1 VAL A 170      -4.946  -1.511  -8.372  1.00  0.00           C  
ATOM    225  CG2 VAL A 170      -6.781  -0.296  -7.178  1.00  0.00           C  
ATOM    226  H   VAL A 170      -6.621   2.137  -8.726  1.00  0.00           H  
ATOM    227  HA  VAL A 170      -4.424   1.001  -7.234  1.00  0.00           H  
ATOM    228  HB  VAL A 170      -6.342  -0.203  -9.278  1.00  0.00           H  
ATOM    229 1HG1 VAL A 170      -5.593  -2.384  -8.459  1.00  0.00           H  
ATOM    230 2HG1 VAL A 170      -4.273  -1.472  -9.229  1.00  0.00           H  
ATOM    231 3HG1 VAL A 170      -4.362  -1.583  -7.455  1.00  0.00           H  
ATOM    232 1HG2 VAL A 170      -7.410  -1.181  -7.272  1.00  0.00           H  
ATOM    233 2HG2 VAL A 170      -6.234  -0.337  -6.236  1.00  0.00           H  
ATOM    234 3HG2 VAL A 170      -7.406   0.597  -7.197  1.00  0.00           H  
ATOM    235  N   ASN A 171      -4.053   1.377 -10.470  1.00  0.00           N  
ATOM    236  CA  ASN A 171      -3.052   1.320 -11.538  1.00  0.00           C  
ATOM    237  C   ASN A 171      -1.928   2.323 -11.293  1.00  0.00           C  
ATOM    238  O   ASN A 171      -0.785   2.112 -11.702  1.00  0.00           O  
ATOM    239  CB  ASN A 171      -3.697   1.562 -12.890  1.00  0.00           C  
ATOM    240  CG  ASN A 171      -2.719   1.443 -14.026  1.00  0.00           C  
ATOM    241  OD1 ASN A 171      -2.157   0.369 -14.269  1.00  0.00           O  
ATOM    242  ND2 ASN A 171      -2.504   2.527 -14.727  1.00  0.00           N  
ATOM    243  H   ASN A 171      -4.938   1.764 -10.655  1.00  0.00           H  
ATOM    244  HA  ASN A 171      -2.604   0.325 -11.540  1.00  0.00           H  
ATOM    245 1HB  ASN A 171      -4.503   0.843 -13.043  1.00  0.00           H  
ATOM    246 2HB  ASN A 171      -4.139   2.558 -12.910  1.00  0.00           H  
ATOM    247 1HD2 ASN A 171      -1.863   2.508 -15.495  1.00  0.00           H  
ATOM    248 2HD2 ASN A 171      -2.980   3.375 -14.496  1.00  0.00           H  
ATOM    249  N   GLN A 172      -2.252   3.402 -10.600  1.00  0.00           N  
ATOM    250  CA  GLN A 172      -1.276   4.444 -10.306  1.00  0.00           C  
ATOM    251  C   GLN A 172      -0.409   4.077  -9.107  1.00  0.00           C  
ATOM    252  O   GLN A 172       0.673   4.635  -8.924  1.00  0.00           O  
ATOM    253  CB  GLN A 172      -1.982   5.778 -10.050  1.00  0.00           C  
ATOM    254  CG  GLN A 172      -2.577   6.417 -11.293  1.00  0.00           C  
ATOM    255  CD  GLN A 172      -3.238   7.750 -10.999  1.00  0.00           C  
ATOM    256  OE1 GLN A 172      -2.959   8.386  -9.979  1.00  0.00           O  
ATOM    257  NE2 GLN A 172      -4.121   8.181 -11.893  1.00  0.00           N  
ATOM    258  H   GLN A 172      -3.169   3.504 -10.275  1.00  0.00           H  
ATOM    259  HA  GLN A 172      -0.619   4.556 -11.169  1.00  0.00           H  
ATOM    260 1HB  GLN A 172      -2.786   5.632  -9.329  1.00  0.00           H  
ATOM    261 2HB  GLN A 172      -1.276   6.485  -9.613  1.00  0.00           H  
ATOM    262 1HG  GLN A 172      -1.782   6.582 -12.020  1.00  0.00           H  
ATOM    263 2HG  GLN A 172      -3.329   5.746 -11.709  1.00  0.00           H  
ATOM    264 1HE2 GLN A 172      -4.590   9.054 -11.753  1.00  0.00           H  
ATOM    265 2HE2 GLN A 172      -4.318   7.633 -12.706  1.00  0.00           H  
ATOM    266  N   MET A 173      -0.880   3.129  -8.300  1.00  0.00           N  
ATOM    267  CA  MET A 173      -0.141   2.679  -7.114  1.00  0.00           C  
ATOM    268  C   MET A 173       1.107   1.888  -7.506  1.00  0.00           C  
ATOM    269  O   MET A 173       1.901   1.499  -6.654  1.00  0.00           O  
ATOM    270  CB  MET A 173      -1.044   1.835  -6.216  1.00  0.00           C  
ATOM    271  CG  MET A 173      -0.399   1.395  -4.910  1.00  0.00           C  
ATOM    272  SD  MET A 173       0.089   2.786  -3.871  1.00  0.00           S  
ATOM    273  CE  MET A 173      -1.451   3.134  -3.026  1.00  0.00           C  
ATOM    274  H   MET A 173      -1.749   2.722  -8.499  1.00  0.00           H  
ATOM    275  HA  MET A 173       0.186   3.557  -6.556  1.00  0.00           H  
ATOM    276 1HB  MET A 173      -1.942   2.400  -5.971  1.00  0.00           H  
ATOM    277 2HB  MET A 173      -1.357   0.939  -6.754  1.00  0.00           H  
ATOM    278 1HG  MET A 173      -1.098   0.775  -4.350  1.00  0.00           H  
ATOM    279 2HG  MET A 173       0.488   0.799  -5.125  1.00  0.00           H  
ATOM    280 1HE  MET A 173      -1.311   3.973  -2.345  1.00  0.00           H  
ATOM    281 2HE  MET A 173      -2.220   3.384  -3.758  1.00  0.00           H  
ATOM    282 3HE  MET A 173      -1.762   2.255  -2.460  1.00  0.00           H  
ATOM    283  N   LYS A 174       1.265   1.642  -8.799  1.00  0.00           N  
ATOM    284  CA  LYS A 174       2.421   0.919  -9.300  1.00  0.00           C  
ATOM    285  C   LYS A 174       3.640   1.815  -9.205  1.00  0.00           C  
ATOM    286  O   LYS A 174       4.701   1.407  -8.734  1.00  0.00           O  
ATOM    287  CB  LYS A 174       2.202   0.457 -10.742  1.00  0.00           C  
ATOM    288  CG  LYS A 174       3.436  -0.139 -11.406  1.00  0.00           C  
ATOM    289  CD  LYS A 174       3.085  -0.805 -12.728  1.00  0.00           C  
ATOM    290  CE  LYS A 174       4.331  -1.091 -13.552  1.00  0.00           C  
ATOM    291  NZ  LYS A 174       5.323  -1.905 -12.797  1.00  0.00           N  
ATOM    292  H   LYS A 174       0.598   1.971  -9.427  1.00  0.00           H  
ATOM    293  HA  LYS A 174       2.574   0.037  -8.677  1.00  0.00           H  
ATOM    294 1HB  LYS A 174       1.412  -0.294 -10.767  1.00  0.00           H  
ATOM    295 2HB  LYS A 174       1.870   1.301 -11.348  1.00  0.00           H  
ATOM    296 1HG  LYS A 174       4.168   0.648 -11.588  1.00  0.00           H  
ATOM    297 2HG  LYS A 174       3.883  -0.880 -10.743  1.00  0.00           H  
ATOM    298 1HD  LYS A 174       2.562  -1.743 -12.536  1.00  0.00           H  
ATOM    299 2HD  LYS A 174       2.425  -0.152 -13.300  1.00  0.00           H  
ATOM    300 1HE  LYS A 174       4.052  -1.629 -14.457  1.00  0.00           H  
ATOM    301 2HE  LYS A 174       4.798  -0.151 -13.844  1.00  0.00           H  
ATOM    302 1HZ  LYS A 174       6.133  -2.072 -13.377  1.00  0.00           H  
ATOM    303 2HZ  LYS A 174       5.603  -1.407 -11.964  1.00  0.00           H  
ATOM    304 3HZ  LYS A 174       4.907  -2.787 -12.538  1.00  0.00           H  
ATOM    305  N   VAL A 175       3.472   3.053  -9.647  1.00  0.00           N  
ATOM    306  CA  VAL A 175       4.547   4.019  -9.596  1.00  0.00           C  
ATOM    307  C   VAL A 175       4.194   5.108  -8.603  1.00  0.00           C  
ATOM    308  O   VAL A 175       3.738   6.192  -8.973  1.00  0.00           O  
ATOM    309  CB  VAL A 175       4.793   4.636 -10.985  1.00  0.00           C  
ATOM    310  CG1 VAL A 175       5.981   5.586 -10.944  1.00  0.00           C  
ATOM    311  CG2 VAL A 175       5.020   3.534 -12.009  1.00  0.00           C  
ATOM    312  H   VAL A 175       2.602   3.324 -10.005  1.00  0.00           H  
ATOM    313  HA  VAL A 175       5.457   3.508  -9.278  1.00  0.00           H  
ATOM    314  HB  VAL A 175       3.921   5.225 -11.271  1.00  0.00           H  
ATOM    315 1HG1 VAL A 175       6.140   6.014 -11.934  1.00  0.00           H  
ATOM    316 2HG1 VAL A 175       5.782   6.386 -10.232  1.00  0.00           H  
ATOM    317 3HG1 VAL A 175       6.873   5.039 -10.638  1.00  0.00           H  
ATOM    318 1HG2 VAL A 175       5.192   3.978 -12.990  1.00  0.00           H  
ATOM    319 2HG2 VAL A 175       5.888   2.942 -11.720  1.00  0.00           H  
ATOM    320 3HG2 VAL A 175       4.140   2.892 -12.052  1.00  0.00           H  
ATOM    321  N   ALA A 176       4.412   4.808  -7.342  1.00  0.00           N  
ATOM    322  CA  ALA A 176       4.130   5.744  -6.275  1.00  0.00           C  
ATOM    323  C   ALA A 176       5.181   5.632  -5.178  1.00  0.00           C  
ATOM    324  O   ALA A 176       5.362   4.567  -4.590  1.00  0.00           O  
ATOM    325  CB  ALA A 176       2.737   5.504  -5.712  1.00  0.00           C  
ATOM    326  H   ALA A 176       4.738   3.912  -7.118  1.00  0.00           H  
ATOM    327  HA  ALA A 176       4.174   6.752  -6.688  1.00  0.00           H  
ATOM    328 1HB  ALA A 176       2.541   6.215  -4.909  1.00  0.00           H  
ATOM    329 2HB  ALA A 176       1.997   5.635  -6.502  1.00  0.00           H  
ATOM    330 3HB  ALA A 176       2.673   4.489  -5.321  1.00  0.00           H  
ATOM    331  N   PRO A 177       5.938   6.710  -4.936  1.00  0.00           N  
ATOM    332  CA  PRO A 177       6.955   6.738  -3.898  1.00  0.00           C  
ATOM    333  C   PRO A 177       6.377   7.101  -2.532  1.00  0.00           C  
ATOM    334  O   PRO A 177       5.520   7.983  -2.420  1.00  0.00           O  
ATOM    335  CB  PRO A 177       7.920   7.815  -4.404  1.00  0.00           C  
ATOM    336  CG  PRO A 177       7.033   8.837  -5.029  1.00  0.00           C  
ATOM    337  CD  PRO A 177       5.917   8.037  -5.646  1.00  0.00           C  
ATOM    338  HA  PRO A 177       7.448   5.756  -3.848  1.00  0.00           H  
ATOM    339 1HB  PRO A 177       8.510   8.215  -3.567  1.00  0.00           H  
ATOM    340 2HB  PRO A 177       8.632   7.375  -5.118  1.00  0.00           H  
ATOM    341 1HG  PRO A 177       6.675   9.545  -4.267  1.00  0.00           H  
ATOM    342 2HG  PRO A 177       7.593   9.425  -5.770  1.00  0.00           H  
ATOM    343 1HD  PRO A 177       4.959   8.553  -5.481  1.00  0.00           H  
ATOM    344 2HD  PRO A 177       6.108   7.910  -6.722  1.00  0.00           H  
ATOM    345  N   ILE A 178       6.852   6.415  -1.506  1.00  0.00           N  
ATOM    346  CA  ILE A 178       6.412   6.640  -0.137  1.00  0.00           C  
ATOM    347  C   ILE A 178       6.911   7.989   0.384  1.00  0.00           C  
ATOM    348  O   ILE A 178       8.119   8.227   0.445  1.00  0.00           O  
ATOM    349  CB  ILE A 178       6.904   5.512   0.789  1.00  0.00           C  
ATOM    350  CG1 ILE A 178       6.347   4.162   0.329  1.00  0.00           C  
ATOM    351  CG2 ILE A 178       6.503   5.794   2.228  1.00  0.00           C  
ATOM    352  CD1 ILE A 178       6.983   2.974   1.013  1.00  0.00           C  
ATOM    353  H   ILE A 178       7.526   5.718  -1.675  1.00  0.00           H  
ATOM    354  HA  ILE A 178       5.323   6.649  -0.121  1.00  0.00           H  
ATOM    355  HB  ILE A 178       7.989   5.441   0.730  1.00  0.00           H  
ATOM    356 1HG1 ILE A 178       5.274   4.130   0.514  1.00  0.00           H  
ATOM    357 2HG1 ILE A 178       6.495   4.055  -0.746  1.00  0.00           H  
ATOM    358 1HG2 ILE A 178       6.858   4.986   2.869  1.00  0.00           H  
ATOM    359 2HG2 ILE A 178       6.947   6.734   2.552  1.00  0.00           H  
ATOM    360 3HG2 ILE A 178       5.418   5.861   2.298  1.00  0.00           H  
ATOM    361 1HD1 ILE A 178       6.537   2.054   0.634  1.00  0.00           H  
ATOM    362 2HD1 ILE A 178       8.054   2.967   0.810  1.00  0.00           H  
ATOM    363 3HD1 ILE A 178       6.816   3.041   2.087  1.00  0.00           H  
ATOM    364  N   PRO A 179       5.983   8.898   0.732  1.00  0.00           N  
ATOM    365  CA  PRO A 179       6.327  10.225   1.255  1.00  0.00           C  
ATOM    366  C   PRO A 179       7.071  10.158   2.582  1.00  0.00           C  
ATOM    367  O   PRO A 179       7.006   9.158   3.299  1.00  0.00           O  
ATOM    368  CB  PRO A 179       4.956  10.889   1.420  1.00  0.00           C  
ATOM    369  CG  PRO A 179       4.075  10.149   0.473  1.00  0.00           C  
ATOM    370  CD  PRO A 179       4.543   8.721   0.563  1.00  0.00           C  
ATOM    371  HA  PRO A 179       6.939  10.759   0.513  1.00  0.00           H  
ATOM    372 1HB  PRO A 179       4.623  10.808   2.465  1.00  0.00           H  
ATOM    373 2HB  PRO A 179       5.028  11.962   1.188  1.00  0.00           H  
ATOM    374 1HG  PRO A 179       3.021  10.268   0.764  1.00  0.00           H  
ATOM    375 2HG  PRO A 179       4.174  10.564  -0.541  1.00  0.00           H  
ATOM    376 1HD  PRO A 179       4.077   8.236   1.433  1.00  0.00           H  
ATOM    377 2HD  PRO A 179       4.283   8.190  -0.364  1.00  0.00           H  
ATOM    378  N   LYS A 180       7.742  11.248   2.920  1.00  0.00           N  
ATOM    379  CA  LYS A 180       8.516  11.337   4.156  1.00  0.00           C  
ATOM    380  C   LYS A 180       7.624  11.176   5.380  1.00  0.00           C  
ATOM    381  O   LYS A 180       8.061  10.675   6.418  1.00  0.00           O  
ATOM    382  CB  LYS A 180       9.265  12.669   4.225  1.00  0.00           C  
ATOM    383  CG  LYS A 180      10.417  12.795   3.236  1.00  0.00           C  
ATOM    384  CD  LYS A 180      11.102  14.148   3.355  1.00  0.00           C  
ATOM    385  CE  LYS A 180      12.253  14.275   2.369  1.00  0.00           C  
ATOM    386  NZ  LYS A 180      12.911  15.608   2.449  1.00  0.00           N  
ATOM    387  H   LYS A 180       7.709  12.023   2.317  1.00  0.00           H  
ATOM    388  HA  LYS A 180       9.245  10.526   4.167  1.00  0.00           H  
ATOM    389 1HB  LYS A 180       8.570  13.487   4.035  1.00  0.00           H  
ATOM    390 2HB  LYS A 180       9.669  12.808   5.228  1.00  0.00           H  
ATOM    391 1HG  LYS A 180      11.148  12.008   3.427  1.00  0.00           H  
ATOM    392 2HG  LYS A 180      10.039  12.676   2.221  1.00  0.00           H  
ATOM    393 1HD  LYS A 180      10.378  14.941   3.161  1.00  0.00           H  
ATOM    394 2HD  LYS A 180      11.488  14.272   4.367  1.00  0.00           H  
ATOM    395 1HE  LYS A 180      12.995  13.505   2.574  1.00  0.00           H  
ATOM    396 2HE  LYS A 180      11.881  14.129   1.355  1.00  0.00           H  
ATOM    397 1HZ  LYS A 180      13.666  15.652   1.780  1.00  0.00           H  
ATOM    398 2HZ  LYS A 180      12.234  16.330   2.242  1.00  0.00           H  
ATOM    399 3HZ  LYS A 180      13.277  15.747   3.379  1.00  0.00           H  
ATOM    400  N   GLN A 181       6.375  11.598   5.250  1.00  0.00           N  
ATOM    401  CA  GLN A 181       5.408  11.494   6.336  1.00  0.00           C  
ATOM    402  C   GLN A 181       5.146  10.029   6.680  1.00  0.00           C  
ATOM    403  O   GLN A 181       4.888   9.680   7.833  1.00  0.00           O  
ATOM    404  CB  GLN A 181       4.098  12.191   5.960  1.00  0.00           C  
ATOM    405  CG  GLN A 181       4.203  13.704   5.865  1.00  0.00           C  
ATOM    406  CD  GLN A 181       2.897  14.349   5.439  1.00  0.00           C  
ATOM    407  OE1 GLN A 181       2.048  13.709   4.813  1.00  0.00           O  
ATOM    408  NE2 GLN A 181       2.731  15.623   5.776  1.00  0.00           N  
ATOM    409  H   GLN A 181       6.099  12.000   4.400  1.00  0.00           H  
ATOM    410  HA  GLN A 181       5.822  11.985   7.216  1.00  0.00           H  
ATOM    411 1HB  GLN A 181       3.750  11.818   4.997  1.00  0.00           H  
ATOM    412 2HB  GLN A 181       3.333  11.952   6.700  1.00  0.00           H  
ATOM    413 1HG  GLN A 181       4.477  14.100   6.843  1.00  0.00           H  
ATOM    414 2HG  GLN A 181       4.967  13.960   5.132  1.00  0.00           H  
ATOM    415 1HE2 GLN A 181       1.890  16.102   5.521  1.00  0.00           H  
ATOM    416 2HE2 GLN A 181       3.445  16.105   6.283  1.00  0.00           H  
ATOM    417  N   LEU A 182       5.231   9.176   5.671  1.00  0.00           N  
ATOM    418  CA  LEU A 182       4.985   7.754   5.846  1.00  0.00           C  
ATOM    419  C   LEU A 182       6.278   6.995   6.126  1.00  0.00           C  
ATOM    420  O   LEU A 182       6.263   5.978   6.816  1.00  0.00           O  
ATOM    421  CB  LEU A 182       4.307   7.180   4.596  1.00  0.00           C  
ATOM    422  CG  LEU A 182       2.791   7.394   4.503  1.00  0.00           C  
ATOM    423  CD1 LEU A 182       2.498   8.877   4.315  1.00  0.00           C  
ATOM    424  CD2 LEU A 182       2.232   6.576   3.349  1.00  0.00           C  
ATOM    425  H   LEU A 182       5.479   9.510   4.781  1.00  0.00           H  
ATOM    426  HA  LEU A 182       4.321   7.620   6.699  1.00  0.00           H  
ATOM    427 1HB  LEU A 182       4.760   7.633   3.716  1.00  0.00           H  
ATOM    428 2HB  LEU A 182       4.493   6.107   4.561  1.00  0.00           H  
ATOM    429  HG  LEU A 182       2.321   7.077   5.434  1.00  0.00           H  
ATOM    430 1HD1 LEU A 182       1.421   9.029   4.250  1.00  0.00           H  
ATOM    431 2HD1 LEU A 182       2.892   9.435   5.164  1.00  0.00           H  
ATOM    432 3HD1 LEU A 182       2.971   9.228   3.398  1.00  0.00           H  
ATOM    433 1HD2 LEU A 182       1.154   6.727   3.284  1.00  0.00           H  
ATOM    434 2HD2 LEU A 182       2.700   6.893   2.417  1.00  0.00           H  
ATOM    435 3HD2 LEU A 182       2.440   5.520   3.517  1.00  0.00           H  
ATOM    436  N   LEU A 183       7.393   7.504   5.602  1.00  0.00           N  
ATOM    437  CA  LEU A 183       8.704   6.872   5.793  1.00  0.00           C  
ATOM    438  C   LEU A 183       9.061   6.750   7.271  1.00  0.00           C  
ATOM    439  O   LEU A 183       9.811   5.860   7.667  1.00  0.00           O  
ATOM    440  CB  LEU A 183       9.791   7.677   5.069  1.00  0.00           C  
ATOM    441  CG  LEU A 183       9.807   7.550   3.541  1.00  0.00           C  
ATOM    442  CD1 LEU A 183      10.913   8.425   2.969  1.00  0.00           C  
ATOM    443  CD2 LEU A 183      10.008   6.092   3.155  1.00  0.00           C  
ATOM    444  H   LEU A 183       7.333   8.319   5.058  1.00  0.00           H  
ATOM    445  HA  LEU A 183       8.669   5.869   5.369  1.00  0.00           H  
ATOM    446 1HB  LEU A 183       9.661   8.731   5.311  1.00  0.00           H  
ATOM    447 2HB  LEU A 183      10.765   7.357   5.439  1.00  0.00           H  
ATOM    448  HG  LEU A 183       8.858   7.904   3.136  1.00  0.00           H  
ATOM    449 1HD1 LEU A 183      10.924   8.333   1.882  1.00  0.00           H  
ATOM    450 2HD1 LEU A 183      10.733   9.464   3.243  1.00  0.00           H  
ATOM    451 3HD1 LEU A 183      11.874   8.104   3.369  1.00  0.00           H  
ATOM    452 1HD2 LEU A 183      10.018   6.000   2.068  1.00  0.00           H  
ATOM    453 2HD2 LEU A 183      10.957   5.736   3.558  1.00  0.00           H  
ATOM    454 3HD2 LEU A 183       9.194   5.491   3.562  1.00  0.00           H  
ATOM    455  N   GLN A 184       8.520   7.649   8.080  1.00  0.00           N  
ATOM    456  CA  GLN A 184       8.772   7.642   9.516  1.00  0.00           C  
ATOM    457  C   GLN A 184       8.196   6.395  10.182  1.00  0.00           C  
ATOM    458  O   GLN A 184       8.633   6.003  11.265  1.00  0.00           O  
ATOM    459  CB  GLN A 184       8.185   8.898  10.165  1.00  0.00           C  
ATOM    460  CG  GLN A 184       8.911  10.183   9.804  1.00  0.00           C  
ATOM    461  CD  GLN A 184       8.303  11.400  10.476  1.00  0.00           C  
ATOM    462  OE1 GLN A 184       7.721  11.301  11.560  1.00  0.00           O  
ATOM    463  NE2 GLN A 184       8.435  12.555   9.837  1.00  0.00           N  
ATOM    464  H   GLN A 184       7.946   8.345   7.700  1.00  0.00           H  
ATOM    465  HA  GLN A 184       9.850   7.636   9.678  1.00  0.00           H  
ATOM    466 1HB  GLN A 184       7.141   9.007   9.869  1.00  0.00           H  
ATOM    467 2HB  GLN A 184       8.207   8.792  11.250  1.00  0.00           H  
ATOM    468 1HG  GLN A 184       9.950  10.101  10.121  1.00  0.00           H  
ATOM    469 2HG  GLN A 184       8.859  10.326   8.725  1.00  0.00           H  
ATOM    470 1HE2 GLN A 184       8.054  13.393  10.231  1.00  0.00           H  
ATOM    471 2HE2 GLN A 184       8.915  12.590   8.959  1.00  0.00           H  
ATOM    472  N   ARG A 185       7.222   5.771   9.528  1.00  0.00           N  
ATOM    473  CA  ARG A 185       6.577   4.580  10.068  1.00  0.00           C  
ATOM    474  C   ARG A 185       7.439   3.343   9.852  1.00  0.00           C  
ATOM    475  O   ARG A 185       7.341   2.372  10.601  1.00  0.00           O  
ATOM    476  CB  ARG A 185       5.217   4.367   9.420  1.00  0.00           C  
ATOM    477  CG  ARG A 185       4.176   5.424   9.754  1.00  0.00           C  
ATOM    478  CD  ARG A 185       2.834   5.058   9.232  1.00  0.00           C  
ATOM    479  NE  ARG A 185       1.836   6.066   9.548  1.00  0.00           N  
ATOM    480  CZ  ARG A 185       1.189   6.158  10.726  1.00  0.00           C  
ATOM    481  NH1 ARG A 185       1.444   5.298  11.686  1.00  0.00           N  
ATOM    482  NH2 ARG A 185       0.295   7.114  10.916  1.00  0.00           N  
ATOM    483  H   ARG A 185       6.941   6.112   8.650  1.00  0.00           H  
ATOM    484  HA  ARG A 185       6.433   4.720  11.140  1.00  0.00           H  
ATOM    485 1HB  ARG A 185       5.330   4.346   8.337  1.00  0.00           H  
ATOM    486 2HB  ARG A 185       4.815   3.401   9.726  1.00  0.00           H  
ATOM    487 1HG  ARG A 185       4.104   5.534  10.836  1.00  0.00           H  
ATOM    488 2HG  ARG A 185       4.469   6.376   9.311  1.00  0.00           H  
ATOM    489 1HD  ARG A 185       2.883   4.954   8.148  1.00  0.00           H  
ATOM    490 2HD  ARG A 185       2.518   4.114   9.673  1.00  0.00           H  
ATOM    491  HE  ARG A 185       1.612   6.747   8.835  1.00  0.00           H  
ATOM    492 1HH1 ARG A 185       2.127   4.567  11.540  1.00  0.00           H  
ATOM    493 2HH1 ARG A 185       0.959   5.367  12.569  1.00  0.00           H  
ATOM    494 1HH2 ARG A 185       0.098   7.775  10.178  1.00  0.00           H  
ATOM    495 2HH2 ARG A 185      -0.190   7.183  11.798  1.00  0.00           H  
ATOM    496  N   ILE A 186       8.274   3.384   8.823  1.00  0.00           N  
ATOM    497  CA  ILE A 186       9.169   2.275   8.510  1.00  0.00           C  
ATOM    498  C   ILE A 186      10.596   2.788   8.321  1.00  0.00           C  
ATOM    499  O   ILE A 186      11.022   3.085   7.205  1.00  0.00           O  
ATOM    500  CB  ILE A 186       8.709   1.531   7.243  1.00  0.00           C  
ATOM    501  CG1 ILE A 186       7.327   0.911   7.460  1.00  0.00           C  
ATOM    502  CG2 ILE A 186       9.721   0.463   6.857  1.00  0.00           C  
ATOM    503  CD1 ILE A 186       6.866   0.032   6.319  1.00  0.00           C  
ATOM    504  H   ILE A 186       8.299   4.187   8.261  1.00  0.00           H  
ATOM    505  HA  ILE A 186       9.155   1.574   9.343  1.00  0.00           H  
ATOM    506  HB  ILE A 186       8.612   2.239   6.421  1.00  0.00           H  
ATOM    507 1HG1 ILE A 186       7.335   0.312   8.370  1.00  0.00           H  
ATOM    508 2HG1 ILE A 186       6.590   1.703   7.598  1.00  0.00           H  
ATOM    509 1HG2 ILE A 186       9.380  -0.054   5.960  1.00  0.00           H  
ATOM    510 2HG2 ILE A 186      10.686   0.929   6.663  1.00  0.00           H  
ATOM    511 3HG2 ILE A 186       9.822  -0.254   7.672  1.00  0.00           H  
ATOM    512 1HD1 ILE A 186       5.878  -0.370   6.546  1.00  0.00           H  
ATOM    513 2HD1 ILE A 186       6.816   0.622   5.403  1.00  0.00           H  
ATOM    514 3HD1 ILE A 186       7.569  -0.788   6.185  1.00  0.00           H  
ATOM    515  N   PRO A 187      11.351   2.908   9.421  1.00  0.00           N  
ATOM    516  CA  PRO A 187      12.720   3.411   9.388  1.00  0.00           C  
ATOM    517  C   PRO A 187      13.758   2.333   9.085  1.00  0.00           C  
ATOM    518  O   PRO A 187      13.455   1.139   9.120  1.00  0.00           O  
ATOM    519  CB  PRO A 187      12.898   3.970  10.803  1.00  0.00           C  
ATOM    520  CG  PRO A 187      12.126   3.031  11.667  1.00  0.00           C  
ATOM    521  CD  PRO A 187      10.915   2.677  10.846  1.00  0.00           C  
ATOM    522  HA  PRO A 187      12.795   4.207   8.632  1.00  0.00           H  
ATOM    523 1HB  PRO A 187      13.966   4.007  11.062  1.00  0.00           H  
ATOM    524 2HB  PRO A 187      12.520   5.002  10.851  1.00  0.00           H  
ATOM    525 1HG  PRO A 187      12.740   2.153  11.916  1.00  0.00           H  
ATOM    526 2HG  PRO A 187      11.865   3.518  12.618  1.00  0.00           H  
ATOM    527 1HD  PRO A 187      10.649   1.624  11.018  1.00  0.00           H  
ATOM    528 2HD  PRO A 187      10.080   3.338  11.120  1.00  0.00           H  
ATOM    529  N   ASN A 188      14.979   2.783   8.787  1.00  0.00           N  
ATOM    530  CA  ASN A 188      16.103   1.893   8.484  1.00  0.00           C  
ATOM    531  C   ASN A 188      15.767   0.949   7.333  1.00  0.00           C  
ATOM    532  O   ASN A 188      15.730  -0.273   7.506  1.00  0.00           O  
ATOM    533  CB  ASN A 188      16.510   1.106   9.716  1.00  0.00           C  
ATOM    534  CG  ASN A 188      16.933   1.992  10.855  1.00  0.00           C  
ATOM    535  OD1 ASN A 188      17.765   2.890  10.682  1.00  0.00           O  
ATOM    536  ND2 ASN A 188      16.377   1.757  12.016  1.00  0.00           N  
ATOM    537  H   ASN A 188      15.132   3.752   8.774  1.00  0.00           H  
ATOM    538  HA  ASN A 188      16.951   2.502   8.165  1.00  0.00           H  
ATOM    539 1HB  ASN A 188      15.674   0.486  10.044  1.00  0.00           H  
ATOM    540 2HB  ASN A 188      17.334   0.438   9.465  1.00  0.00           H  
ATOM    541 1HD2 ASN A 188      16.620   2.316  12.809  1.00  0.00           H  
ATOM    542 2HD2 ASN A 188      15.708   1.021  12.109  1.00  0.00           H  
ATOM    543  N   ILE A 189      15.512   1.513   6.163  1.00  0.00           N  
ATOM    544  CA  ILE A 189      15.184   0.709   4.997  1.00  0.00           C  
ATOM    545  C   ILE A 189      16.421   0.501   4.122  1.00  0.00           C  
ATOM    546  O   ILE A 189      17.003   1.461   3.620  1.00  0.00           O  
ATOM    547  CB  ILE A 189      14.065   1.370   4.171  1.00  0.00           C  
ATOM    548  CG1 ILE A 189      12.745   1.346   4.944  1.00  0.00           C  
ATOM    549  CG2 ILE A 189      13.912   0.671   2.828  1.00  0.00           C  
ATOM    550  CD1 ILE A 189      11.646   2.159   4.301  1.00  0.00           C  
ATOM    551  H   ILE A 189      15.568   2.487   6.079  1.00  0.00           H  
ATOM    552  HA  ILE A 189      14.833  -0.265   5.336  1.00  0.00           H  
ATOM    553  HB  ILE A 189      14.311   2.417   3.998  1.00  0.00           H  
ATOM    554 1HG1 ILE A 189      12.398   0.318   5.039  1.00  0.00           H  
ATOM    555 2HG1 ILE A 189      12.906   1.729   5.952  1.00  0.00           H  
ATOM    556 1HG2 ILE A 189      13.117   1.150   2.257  1.00  0.00           H  
ATOM    557 2HG2 ILE A 189      14.848   0.739   2.274  1.00  0.00           H  
ATOM    558 3HG2 ILE A 189      13.661  -0.377   2.990  1.00  0.00           H  
ATOM    559 1HD1 ILE A 189      10.741   2.094   4.907  1.00  0.00           H  
ATOM    560 2HD1 ILE A 189      11.958   3.201   4.229  1.00  0.00           H  
ATOM    561 3HD1 ILE A 189      11.441   1.771   3.304  1.00  0.00           H  
ATOM    562  N   PRO A 190      16.831  -0.769   3.930  1.00  0.00           N  
ATOM    563  CA  PRO A 190      18.009  -1.127   3.118  1.00  0.00           C  
ATOM    564  C   PRO A 190      18.013  -0.542   1.691  1.00  0.00           C  
ATOM    565  O   PRO A 190      19.017   0.044   1.284  1.00  0.00           O  
ATOM    566  CB  PRO A 190      17.920  -2.656   3.083  1.00  0.00           C  
ATOM    567  CG  PRO A 190      17.297  -3.015   4.389  1.00  0.00           C  
ATOM    568  CD  PRO A 190      16.243  -1.963   4.603  1.00  0.00           C  
ATOM    569  HA  PRO A 190      18.920  -0.789   3.634  1.00  0.00           H  
ATOM    570 1HB  PRO A 190      17.318  -2.978   2.220  1.00  0.00           H  
ATOM    571 2HB  PRO A 190      18.923  -3.089   2.955  1.00  0.00           H  
ATOM    572 1HG  PRO A 190      16.878  -4.032   4.342  1.00  0.00           H  
ATOM    573 2HG  PRO A 190      18.057  -3.021   5.183  1.00  0.00           H  
ATOM    574 1HD  PRO A 190      15.304  -2.280   4.125  1.00  0.00           H  
ATOM    575 2HD  PRO A 190      16.094  -1.806   5.681  1.00  0.00           H  
ATOM    576  N   PRO A 191      16.918  -0.679   0.897  1.00  0.00           N  
ATOM    577  CA  PRO A 191      16.887  -0.148  -0.471  1.00  0.00           C  
ATOM    578  C   PRO A 191      17.027   1.369  -0.505  1.00  0.00           C  
ATOM    579  O   PRO A 191      17.645   1.926  -1.412  1.00  0.00           O  
ATOM    580  CB  PRO A 191      15.511  -0.592  -0.978  1.00  0.00           C  
ATOM    581  CG  PRO A 191      14.734  -0.864   0.265  1.00  0.00           C  
ATOM    582  CD  PRO A 191      15.745  -1.440   1.220  1.00  0.00           C  
ATOM    583  HA  PRO A 191      17.693  -0.613  -1.058  1.00  0.00           H  
ATOM    584 1HB  PRO A 191      15.064   0.201  -1.595  1.00  0.00           H  
ATOM    585 2HB  PRO A 191      15.614  -1.479  -1.620  1.00  0.00           H  
ATOM    586 1HG  PRO A 191      14.279   0.065   0.639  1.00  0.00           H  
ATOM    587 2HG  PRO A 191      13.908  -1.559   0.052  1.00  0.00           H  
ATOM    588 1HD  PRO A 191      15.404  -1.285   2.254  1.00  0.00           H  
ATOM    589 2HD  PRO A 191      15.877  -2.512   1.012  1.00  0.00           H  
ATOM    590  N   ASN A 192      16.439   2.024   0.497  1.00  0.00           N  
ATOM    591  CA  ASN A 192      16.461   3.484   0.616  1.00  0.00           C  
ATOM    592  C   ASN A 192      15.739   4.142  -0.554  1.00  0.00           C  
ATOM    593  O   ASN A 192      15.877   5.342  -0.797  1.00  0.00           O  
ATOM    594  CB  ASN A 192      17.887   3.993   0.715  1.00  0.00           C  
ATOM    595  CG  ASN A 192      17.986   5.295   1.461  1.00  0.00           C  
ATOM    596  OD1 ASN A 192      17.297   5.501   2.467  1.00  0.00           O  
ATOM    597  ND2 ASN A 192      18.830   6.176   0.989  1.00  0.00           N  
ATOM    598  H   ASN A 192      15.983   1.506   1.191  1.00  0.00           H  
ATOM    599  HA  ASN A 192      15.928   3.765   1.526  1.00  0.00           H  
ATOM    600 1HB  ASN A 192      18.505   3.250   1.221  1.00  0.00           H  
ATOM    601 2HB  ASN A 192      18.295   4.130  -0.286  1.00  0.00           H  
ATOM    602 1HD2 ASN A 192      18.937   7.060   1.444  1.00  0.00           H  
ATOM    603 2HD2 ASN A 192      19.366   5.967   0.172  1.00  0.00           H  
ATOM    604  N   ILE A 193      14.963   3.345  -1.271  1.00  0.00           N  
ATOM    605  CA  ILE A 193      14.193   3.829  -2.403  1.00  0.00           C  
ATOM    606  C   ILE A 193      12.766   4.063  -1.944  1.00  0.00           C  
ATOM    607  O   ILE A 193      12.276   3.346  -1.075  1.00  0.00           O  
ATOM    608  CB  ILE A 193      14.218   2.833  -3.577  1.00  0.00           C  
ATOM    609  CG1 ILE A 193      15.653   2.618  -4.065  1.00  0.00           C  
ATOM    610  CG2 ILE A 193      13.336   3.326  -4.712  1.00  0.00           C  
ATOM    611  CD1 ILE A 193      15.814   1.431  -4.986  1.00  0.00           C  
ATOM    612  H   ILE A 193      14.902   2.400  -1.023  1.00  0.00           H  
ATOM    613  HA  ILE A 193      14.633   4.765  -2.745  1.00  0.00           H  
ATOM    614  HB  ILE A 193      13.852   1.864  -3.239  1.00  0.00           H  
ATOM    615 1HG1 ILE A 193      15.996   3.509  -4.591  1.00  0.00           H  
ATOM    616 2HG1 ILE A 193      16.312   2.474  -3.206  1.00  0.00           H  
ATOM    617 1HG2 ILE A 193      13.365   2.610  -5.533  1.00  0.00           H  
ATOM    618 2HG2 ILE A 193      12.310   3.429  -4.358  1.00  0.00           H  
ATOM    619 3HG2 ILE A 193      13.697   4.294  -5.060  1.00  0.00           H  
ATOM    620 1HD1 ILE A 193      16.858   1.344  -5.289  1.00  0.00           H  
ATOM    621 2HD1 ILE A 193      15.510   0.522  -4.465  1.00  0.00           H  
ATOM    622 3HD1 ILE A 193      15.191   1.569  -5.868  1.00  0.00           H  
ATOM    623  N   ASN A 194      12.099   5.055  -2.510  1.00  0.00           N  
ATOM    624  CA  ASN A 194      10.742   5.373  -2.087  1.00  0.00           C  
ATOM    625  C   ASN A 194       9.680   4.789  -3.014  1.00  0.00           C  
ATOM    626  O   ASN A 194       8.531   4.642  -2.611  1.00  0.00           O  
ATOM    627  CB  ASN A 194      10.571   6.877  -1.974  1.00  0.00           C  
ATOM    628  CG  ASN A 194      11.451   7.481  -0.915  1.00  0.00           C  
ATOM    629  OD1 ASN A 194      11.767   6.834   0.090  1.00  0.00           O  
ATOM    630  ND2 ASN A 194      11.855   8.709  -1.121  1.00  0.00           N  
ATOM    631  H   ASN A 194      12.521   5.581  -3.224  1.00  0.00           H  
ATOM    632  HA  ASN A 194      10.571   4.924  -1.107  1.00  0.00           H  
ATOM    633 1HB  ASN A 194      10.804   7.343  -2.933  1.00  0.00           H  
ATOM    634 2HB  ASN A 194       9.532   7.109  -1.742  1.00  0.00           H  
ATOM    635 1HD2 ASN A 194      12.443   9.161  -0.450  1.00  0.00           H  
ATOM    636 2HD2 ASN A 194      11.575   9.194  -1.950  1.00  0.00           H  
ATOM    637  N   THR A 195      10.044   4.426  -4.241  1.00  0.00           N  
ATOM    638  CA  THR A 195       9.060   3.891  -5.177  1.00  0.00           C  
ATOM    639  C   THR A 195       8.646   2.488  -4.757  1.00  0.00           C  
ATOM    640  O   THR A 195       9.495   1.626  -4.538  1.00  0.00           O  
ATOM    641  CB  THR A 195       9.607   3.866  -6.616  1.00  0.00           C  
ATOM    642  OG1 THR A 195       9.974   5.193  -7.014  1.00  0.00           O  
ATOM    643  CG2 THR A 195       8.559   3.324  -7.576  1.00  0.00           C  
ATOM    644  H   THR A 195      10.977   4.513  -4.518  1.00  0.00           H  
ATOM    645  HA  THR A 195       8.180   4.534  -5.159  1.00  0.00           H  
ATOM    646  HB  THR A 195      10.493   3.232  -6.658  1.00  0.00           H  
ATOM    647  HG1 THR A 195      10.510   5.152  -7.810  1.00  0.00           H  
ATOM    648 1HG2 THR A 195       8.964   3.313  -8.588  1.00  0.00           H  
ATOM    649 2HG2 THR A 195       8.287   2.310  -7.282  1.00  0.00           H  
ATOM    650 3HG2 THR A 195       7.675   3.959  -7.546  1.00  0.00           H  
ATOM    651  N   TRP A 196       7.335   2.252  -4.728  1.00  0.00           N  
ATOM    652  CA  TRP A 196       6.777   0.971  -4.294  1.00  0.00           C  
ATOM    653  C   TRP A 196       7.317  -0.211  -5.074  1.00  0.00           C  
ATOM    654  O   TRP A 196       7.583  -1.257  -4.494  1.00  0.00           O  
ATOM    655  CB  TRP A 196       5.253   0.994  -4.421  1.00  0.00           C  
ATOM    656  CG  TRP A 196       4.555   1.443  -3.172  1.00  0.00           C  
ATOM    657  CD1 TRP A 196       3.778   2.553  -3.027  1.00  0.00           C  
ATOM    658  CD2 TRP A 196       4.567   0.790  -1.880  1.00  0.00           C  
ATOM    659  NE1 TRP A 196       3.309   2.637  -1.740  1.00  0.00           N  
ATOM    660  CE2 TRP A 196       3.781   1.566  -1.024  1.00  0.00           C  
ATOM    661  CE3 TRP A 196       5.172  -0.374  -1.389  1.00  0.00           C  
ATOM    662  CZ2 TRP A 196       3.581   1.220   0.303  1.00  0.00           C  
ATOM    663  CZ3 TRP A 196       4.971  -0.721  -0.058  1.00  0.00           C  
ATOM    664  CH2 TRP A 196       4.195   0.056   0.765  1.00  0.00           C  
ATOM    665  H   TRP A 196       6.718   2.975  -4.977  1.00  0.00           H  
ATOM    666  HA  TRP A 196       7.041   0.815  -3.248  1.00  0.00           H  
ATOM    667 1HB  TRP A 196       4.965   1.661  -5.233  1.00  0.00           H  
ATOM    668 2HB  TRP A 196       4.894  -0.003  -4.674  1.00  0.00           H  
ATOM    669  HD1 TRP A 196       3.562   3.270  -3.818  1.00  0.00           H  
ATOM    670  HE1 TRP A 196       2.715   3.368  -1.377  1.00  0.00           H  
ATOM    671  HE3 TRP A 196       5.787  -0.995  -2.039  1.00  0.00           H  
ATOM    672  HZ2 TRP A 196       2.968   1.824   0.973  1.00  0.00           H  
ATOM    673  HZ3 TRP A 196       5.446  -1.628   0.317  1.00  0.00           H  
ATOM    674  HH2 TRP A 196       4.057  -0.246   1.804  1.00  0.00           H  
ATOM    675  N   GLN A 197       7.501  -0.040  -6.371  1.00  0.00           N  
ATOM    676  CA  GLN A 197       8.009  -1.113  -7.211  1.00  0.00           C  
ATOM    677  C   GLN A 197       9.357  -1.617  -6.706  1.00  0.00           C  
ATOM    678  O   GLN A 197       9.664  -2.802  -6.803  1.00  0.00           O  
ATOM    679  CB  GLN A 197       8.135  -0.641  -8.662  1.00  0.00           C  
ATOM    680  CG  GLN A 197       8.554  -1.729  -9.636  1.00  0.00           C  
ATOM    681  CD  GLN A 197       8.453  -1.281 -11.082  1.00  0.00           C  
ATOM    682  OE1 GLN A 197       7.559  -0.512 -11.448  1.00  0.00           O  
ATOM    683  NE2 GLN A 197       9.370  -1.760 -11.914  1.00  0.00           N  
ATOM    684  H   GLN A 197       7.285   0.827  -6.773  1.00  0.00           H  
ATOM    685  HA  GLN A 197       7.305  -1.944  -7.174  1.00  0.00           H  
ATOM    686 1HB  GLN A 197       7.180  -0.238  -8.998  1.00  0.00           H  
ATOM    687 2HB  GLN A 197       8.868   0.163  -8.721  1.00  0.00           H  
ATOM    688 1HG  GLN A 197       9.589  -2.004  -9.435  1.00  0.00           H  
ATOM    689 2HG  GLN A 197       7.904  -2.594  -9.500  1.00  0.00           H  
ATOM    690 1HE2 GLN A 197       9.354  -1.500 -12.881  1.00  0.00           H  
ATOM    691 2HE2 GLN A 197      10.077  -2.382 -11.576  1.00  0.00           H  
ATOM    692  N   GLN A 198      10.175  -0.711  -6.199  1.00  0.00           N  
ATOM    693  CA  GLN A 198      11.478  -1.081  -5.673  1.00  0.00           C  
ATOM    694  C   GLN A 198      11.403  -1.414  -4.177  1.00  0.00           C  
ATOM    695  O   GLN A 198      12.272  -2.104  -3.643  1.00  0.00           O  
ATOM    696  CB  GLN A 198      12.485   0.047  -5.913  1.00  0.00           C  
ATOM    697  CG  GLN A 198      12.720   0.371  -7.379  1.00  0.00           C  
ATOM    698  CD  GLN A 198      13.301  -0.803  -8.144  1.00  0.00           C  
ATOM    699  OE1 GLN A 198      14.345  -1.347  -7.775  1.00  0.00           O  
ATOM    700  NE2 GLN A 198      12.626  -1.200  -9.217  1.00  0.00           N  
ATOM    701  H   GLN A 198       9.892   0.225  -6.159  1.00  0.00           H  
ATOM    702  HA  GLN A 198      11.821  -1.974  -6.195  1.00  0.00           H  
ATOM    703 1HB  GLN A 198      12.138   0.956  -5.419  1.00  0.00           H  
ATOM    704 2HB  GLN A 198      13.444  -0.220  -5.469  1.00  0.00           H  
ATOM    705 1HG  GLN A 198      11.769   0.641  -7.837  1.00  0.00           H  
ATOM    706 2HG  GLN A 198      13.419   1.204  -7.448  1.00  0.00           H  
ATOM    707 1HE2 GLN A 198      12.960  -1.970  -9.762  1.00  0.00           H  
ATOM    708 2HE2 GLN A 198      11.783  -0.731  -9.480  1.00  0.00           H  
ATOM    709  N   VAL A 199      10.352  -0.934  -3.509  1.00  0.00           N  
ATOM    710  CA  VAL A 199      10.176  -1.172  -2.075  1.00  0.00           C  
ATOM    711  C   VAL A 199       9.600  -2.567  -1.810  1.00  0.00           C  
ATOM    712  O   VAL A 199       9.919  -3.196  -0.799  1.00  0.00           O  
ATOM    713  CB  VAL A 199       9.240  -0.109  -1.469  1.00  0.00           C  
ATOM    714  CG1 VAL A 199       8.806  -0.517  -0.069  1.00  0.00           C  
ATOM    715  CG2 VAL A 199       9.938   1.242  -1.445  1.00  0.00           C  
ATOM    716  H   VAL A 199       9.680  -0.403  -3.994  1.00  0.00           H  
ATOM    717  HA  VAL A 199      11.150  -1.099  -1.590  1.00  0.00           H  
ATOM    718  HB  VAL A 199       8.339  -0.042  -2.078  1.00  0.00           H  
ATOM    719 1HG1 VAL A 199       8.145   0.245   0.344  1.00  0.00           H  
ATOM    720 2HG1 VAL A 199       8.277  -1.469  -0.115  1.00  0.00           H  
ATOM    721 3HG1 VAL A 199       9.684  -0.619   0.569  1.00  0.00           H  
ATOM    722 1HG2 VAL A 199       9.271   1.989  -1.016  1.00  0.00           H  
ATOM    723 2HG2 VAL A 199      10.843   1.173  -0.840  1.00  0.00           H  
ATOM    724 3HG2 VAL A 199      10.203   1.533  -2.462  1.00  0.00           H  
ATOM    725  N   THR A 200       8.776  -3.060  -2.735  1.00  0.00           N  
ATOM    726  CA  THR A 200       8.155  -4.378  -2.600  1.00  0.00           C  
ATOM    727  C   THR A 200       9.204  -5.486  -2.514  1.00  0.00           C  
ATOM    728  O   THR A 200       8.948  -6.567  -1.971  1.00  0.00           O  
ATOM    729  CB  THR A 200       7.201  -4.662  -3.775  1.00  0.00           C  
ATOM    730  OG1 THR A 200       6.223  -3.617  -3.863  1.00  0.00           O  
ATOM    731  CG2 THR A 200       6.497  -5.996  -3.580  1.00  0.00           C  
ATOM    732  H   THR A 200       8.574  -2.521  -3.533  1.00  0.00           H  
ATOM    733  HA  THR A 200       7.577  -4.395  -1.676  1.00  0.00           H  
ATOM    734  HB  THR A 200       7.768  -4.690  -4.705  1.00  0.00           H  
ATOM    735  HG1 THR A 200       6.666  -2.775  -3.993  1.00  0.00           H  
ATOM    736 1HG2 THR A 200       5.827  -6.180  -4.420  1.00  0.00           H  
ATOM    737 2HG2 THR A 200       7.237  -6.794  -3.524  1.00  0.00           H  
ATOM    738 3HG2 THR A 200       5.920  -5.971  -2.656  1.00  0.00           H  
ATOM    739  N   ALA A 201      10.393  -5.191  -3.035  1.00  0.00           N  
ATOM    740  CA  ALA A 201      11.500  -6.131  -3.034  1.00  0.00           C  
ATOM    741  C   ALA A 201      11.877  -6.546  -1.615  1.00  0.00           C  
ATOM    742  O   ALA A 201      12.438  -7.620  -1.410  1.00  0.00           O  
ATOM    743  CB  ALA A 201      12.701  -5.530  -3.746  1.00  0.00           C  
ATOM    744  H   ALA A 201      10.525  -4.306  -3.437  1.00  0.00           H  
ATOM    745  HA  ALA A 201      11.184  -7.027  -3.567  1.00  0.00           H  
ATOM    746 1HB  ALA A 201      13.069  -4.686  -3.182  1.00  0.00           H  
ATOM    747 2HB  ALA A 201      12.407  -5.201  -4.731  1.00  0.00           H  
ATOM    748 3HB  ALA A 201      13.480  -6.275  -3.831  1.00  0.00           H  
ATOM    749  N   LEU A 202      11.555  -5.698  -0.639  1.00  0.00           N  
ATOM    750  CA  LEU A 202      11.852  -5.986   0.761  1.00  0.00           C  
ATOM    751  C   LEU A 202      11.164  -7.273   1.205  1.00  0.00           C  
ATOM    752  O   LEU A 202      11.734  -8.081   1.942  1.00  0.00           O  
ATOM    753  CB  LEU A 202      11.402  -4.821   1.652  1.00  0.00           C  
ATOM    754  CG  LEU A 202      12.311  -3.585   1.640  1.00  0.00           C  
ATOM    755  CD1 LEU A 202      11.575  -2.407   2.264  1.00  0.00           C  
ATOM    756  CD2 LEU A 202      13.595  -3.891   2.396  1.00  0.00           C  
ATOM    757  H   LEU A 202      11.099  -4.855  -0.870  1.00  0.00           H  
ATOM    758  HA  LEU A 202      12.929  -6.112   0.867  1.00  0.00           H  
ATOM    759 1HB  LEU A 202      10.409  -4.506   1.336  1.00  0.00           H  
ATOM    760 2HB  LEU A 202      11.338  -5.175   2.681  1.00  0.00           H  
ATOM    761  HG  LEU A 202      12.551  -3.320   0.610  1.00  0.00           H  
ATOM    762 1HD1 LEU A 202      12.220  -1.529   2.255  1.00  0.00           H  
ATOM    763 2HD1 LEU A 202      10.671  -2.198   1.692  1.00  0.00           H  
ATOM    764 3HD1 LEU A 202      11.307  -2.650   3.292  1.00  0.00           H  
ATOM    765 1HD2 LEU A 202      14.241  -3.013   2.387  1.00  0.00           H  
ATOM    766 2HD2 LEU A 202      13.356  -4.155   3.427  1.00  0.00           H  
ATOM    767 3HD2 LEU A 202      14.109  -4.725   1.918  1.00  0.00           H  
ATOM    768  N   ALA A 203       9.940  -7.462   0.736  1.00  0.00           N  
ATOM    769  CA  ALA A 203       9.168  -8.647   1.076  1.00  0.00           C  
ATOM    770  C   ALA A 203       9.582  -9.823   0.199  1.00  0.00           C  
ATOM    771  O   ALA A 203       9.557 -10.975   0.629  1.00  0.00           O  
ATOM    772  CB  ALA A 203       7.680  -8.368   0.926  1.00  0.00           C  
ATOM    773  H   ALA A 203       9.547  -6.788   0.138  1.00  0.00           H  
ATOM    774  HA  ALA A 203       9.381  -8.904   2.114  1.00  0.00           H  
ATOM    775 1HB  ALA A 203       7.121  -9.270   1.131  1.00  0.00           H  
ATOM    776 2HB  ALA A 203       7.476  -8.040  -0.081  1.00  0.00           H  
ATOM    777 3HB  ALA A 203       7.386  -7.597   1.623  1.00  0.00           H  
ATOM    778  N   GLN A 204       9.984  -9.521  -1.026  1.00  0.00           N  
ATOM    779  CA  GLN A 204      10.404 -10.548  -1.973  1.00  0.00           C  
ATOM    780  C   GLN A 204      11.764 -11.129  -1.585  1.00  0.00           C  
ATOM    781  O   GLN A 204      12.022 -12.314  -1.796  1.00  0.00           O  
ATOM    782  CB  GLN A 204      10.462  -9.976  -3.392  1.00  0.00           C  
ATOM    783  CG  GLN A 204       9.108  -9.597  -3.967  1.00  0.00           C  
ATOM    784  CD  GLN A 204       9.221  -8.941  -5.330  1.00  0.00           C  
ATOM    785  OE1 GLN A 204       9.683  -7.803  -5.450  1.00  0.00           O  
ATOM    786  NE2 GLN A 204       8.799  -9.657  -6.366  1.00  0.00           N  
ATOM    787  H   GLN A 204       9.997  -8.581  -1.307  1.00  0.00           H  
ATOM    788  HA  GLN A 204       9.674 -11.357  -1.953  1.00  0.00           H  
ATOM    789 1HB  GLN A 204      11.092  -9.087  -3.400  1.00  0.00           H  
ATOM    790 2HB  GLN A 204      10.919 -10.706  -4.060  1.00  0.00           H  
ATOM    791 1HG  GLN A 204       8.503 -10.498  -4.069  1.00  0.00           H  
ATOM    792 2HG  GLN A 204       8.621  -8.896  -3.289  1.00  0.00           H  
ATOM    793 1HE2 GLN A 204       8.848  -9.276  -7.291  1.00  0.00           H  
ATOM    794 2HE2 GLN A 204       8.431 -10.576  -6.223  1.00  0.00           H  
ATOM    795  N   GLN A 205      12.623 -10.297  -1.006  1.00  0.00           N  
ATOM    796  CA  GLN A 205      13.947 -10.740  -0.576  1.00  0.00           C  
ATOM    797  C   GLN A 205      13.877 -11.400   0.798  1.00  0.00           C  
ATOM    798  O   GLN A 205      14.899 -11.798   1.357  1.00  0.00           O  
ATOM    799  CB  GLN A 205      14.925  -9.563  -0.544  1.00  0.00           C  
ATOM    800  CG  GLN A 205      15.238  -8.976  -1.909  1.00  0.00           C  
ATOM    801  CD  GLN A 205      16.047  -7.695  -1.819  1.00  0.00           C  
ATOM    802  OE1 GLN A 205      16.062  -7.027  -0.781  1.00  0.00           O  
ATOM    803  NE2 GLN A 205      16.725  -7.347  -2.905  1.00  0.00           N  
ATOM    804  H   GLN A 205      12.368  -9.354  -0.881  1.00  0.00           H  
ATOM    805  HA  GLN A 205      14.314 -11.477  -1.290  1.00  0.00           H  
ATOM    806 1HB  GLN A 205      14.517  -8.767   0.079  1.00  0.00           H  
ATOM    807 2HB  GLN A 205      15.864  -9.882  -0.092  1.00  0.00           H  
ATOM    808 1HG  GLN A 205      15.813  -9.703  -2.484  1.00  0.00           H  
ATOM    809 2HG  GLN A 205      14.301  -8.752  -2.421  1.00  0.00           H  
ATOM    810 1HE2 GLN A 205      17.277  -6.512  -2.905  1.00  0.00           H  
ATOM    811 2HE2 GLN A 205      16.685  -7.918  -3.726  1.00  0.00           H  
ATOM    812  N   LYS A 206      12.661 -11.490   1.335  1.00  0.00           N  
ATOM    813  CA  LYS A 206      12.411 -12.108   2.638  1.00  0.00           C  
ATOM    814  C   LYS A 206      13.098 -11.346   3.771  1.00  0.00           C  
ATOM    815  O   LYS A 206      13.381 -11.908   4.831  1.00  0.00           O  
ATOM    816  CB  LYS A 206      12.876 -13.565   2.633  1.00  0.00           C  
ATOM    817  CG  LYS A 206      12.313 -14.401   1.491  1.00  0.00           C  
ATOM    818  CD  LYS A 206      10.798 -14.506   1.578  1.00  0.00           C  
ATOM    819  CE  LYS A 206      10.239 -15.385   0.468  1.00  0.00           C  
ATOM    820  NZ  LYS A 206       8.754 -15.469   0.519  1.00  0.00           N  
ATOM    821  H   LYS A 206      11.902 -11.132   0.833  1.00  0.00           H  
ATOM    822  HA  LYS A 206      11.338 -12.084   2.832  1.00  0.00           H  
ATOM    823 1HB  LYS A 206      13.964 -13.600   2.568  1.00  0.00           H  
ATOM    824 2HB  LYS A 206      12.588 -14.042   3.569  1.00  0.00           H  
ATOM    825 1HG  LYS A 206      12.583 -13.944   0.537  1.00  0.00           H  
ATOM    826 2HG  LYS A 206      12.741 -15.402   1.527  1.00  0.00           H  
ATOM    827 1HD  LYS A 206      10.518 -14.931   2.543  1.00  0.00           H  
ATOM    828 2HD  LYS A 206      10.359 -13.513   1.497  1.00  0.00           H  
ATOM    829 1HE  LYS A 206      10.535 -14.983  -0.499  1.00  0.00           H  
ATOM    830 2HE  LYS A 206      10.649 -16.391   0.559  1.00  0.00           H  
ATOM    831 1HZ  LYS A 206       8.423 -16.060  -0.230  1.00  0.00           H  
ATOM    832 2HZ  LYS A 206       8.468 -15.860   1.407  1.00  0.00           H  
ATOM    833 3HZ  LYS A 206       8.361 -14.544   0.417  1.00  0.00           H  
ATOM    834  N   LEU A 207      13.349 -10.061   3.549  1.00  0.00           N  
ATOM    835  CA  LEU A 207      13.990  -9.224   4.554  1.00  0.00           C  
ATOM    836  C   LEU A 207      12.946  -8.722   5.541  1.00  0.00           C  
ATOM    837  O   LEU A 207      13.220  -8.553   6.728  1.00  0.00           O  
ATOM    838  CB  LEU A 207      14.706  -8.038   3.895  1.00  0.00           C  
ATOM    839  CG  LEU A 207      15.872  -8.399   2.965  1.00  0.00           C  
ATOM    840  CD1 LEU A 207      16.412  -7.134   2.313  1.00  0.00           C  
ATOM    841  CD2 LEU A 207      16.956  -9.108   3.762  1.00  0.00           C  
ATOM    842  H   LEU A 207      13.095  -9.666   2.688  1.00  0.00           H  
ATOM    843  HA  LEU A 207      14.729  -9.824   5.083  1.00  0.00           H  
ATOM    844 1HB  LEU A 207      13.979  -7.475   3.311  1.00  0.00           H  
ATOM    845 2HB  LEU A 207      15.095  -7.388   4.677  1.00  0.00           H  
ATOM    846  HG  LEU A 207      15.516  -9.057   2.172  1.00  0.00           H  
ATOM    847 1HD1 LEU A 207      17.240  -7.389   1.653  1.00  0.00           H  
ATOM    848 2HD1 LEU A 207      15.620  -6.657   1.733  1.00  0.00           H  
ATOM    849 3HD1 LEU A 207      16.761  -6.447   3.084  1.00  0.00           H  
ATOM    850 1HD2 LEU A 207      17.785  -9.365   3.101  1.00  0.00           H  
ATOM    851 2HD2 LEU A 207      17.315  -8.451   4.555  1.00  0.00           H  
ATOM    852 3HD2 LEU A 207      16.548 -10.018   4.203  1.00  0.00           H  
ATOM    853  N   LEU A 208      11.745  -8.502   5.025  1.00  0.00           N  
ATOM    854  CA  LEU A 208      10.630  -8.025   5.825  1.00  0.00           C  
ATOM    855  C   LEU A 208      10.162  -9.114   6.782  1.00  0.00           C  
ATOM    856  O   LEU A 208       9.694 -10.170   6.351  1.00  0.00           O  
ATOM    857  CB  LEU A 208       9.482  -7.603   4.904  1.00  0.00           C  
ATOM    858  CG  LEU A 208       8.465  -6.632   5.510  1.00  0.00           C  
ATOM    859  CD1 LEU A 208       9.067  -5.239   5.641  1.00  0.00           C  
ATOM    860  CD2 LEU A 208       7.202  -6.590   4.666  1.00  0.00           C  
ATOM    861  H   LEU A 208      11.604  -8.670   4.072  1.00  0.00           H  
ATOM    862  HA  LEU A 208      10.963  -7.165   6.405  1.00  0.00           H  
ATOM    863 1HB  LEU A 208       9.909  -7.138   4.026  1.00  0.00           H  
ATOM    864 2HB  LEU A 208       8.956  -8.494   4.595  1.00  0.00           H  
ATOM    865  HG  LEU A 208       8.195  -6.974   6.499  1.00  0.00           H  
ATOM    866 1HD1 LEU A 208       8.303  -4.546   5.957  1.00  0.00           H  
ATOM    867 2HD1 LEU A 208       9.460  -4.927   4.686  1.00  0.00           H  
ATOM    868 3HD1 LEU A 208       9.864  -5.255   6.369  1.00  0.00           H  
ATOM    869 1HD2 LEU A 208       6.759  -7.575   4.630  1.00  0.00           H  
ATOM    870 2HD2 LEU A 208       7.447  -6.271   3.664  1.00  0.00           H  
ATOM    871 3HD2 LEU A 208       6.499  -5.898   5.102  1.00  0.00           H  
ATOM    872  N   THR A 209      10.306  -8.861   8.075  1.00  0.00           N  
ATOM    873  CA  THR A 209       9.894  -9.816   9.089  1.00  0.00           C  
ATOM    874  C   THR A 209       8.410  -9.626   9.399  1.00  0.00           C  
ATOM    875  O   THR A 209       7.823  -8.616   9.001  1.00  0.00           O  
ATOM    876  CB  THR A 209      10.729  -9.666  10.374  1.00  0.00           C  
ATOM    877  OG1 THR A 209      10.450  -8.399  10.983  1.00  0.00           O  
ATOM    878  CG2 THR A 209      12.214  -9.758  10.060  1.00  0.00           C  
ATOM    879  H   THR A 209      10.693  -7.999   8.355  1.00  0.00           H  
ATOM    880  HA  THR A 209      10.047 -10.822   8.699  1.00  0.00           H  
ATOM    881  HB  THR A 209      10.462 -10.457  11.075  1.00  0.00           H  
ATOM    882  HG1 THR A 209      10.786  -7.695  10.422  1.00  0.00           H  
ATOM    883 1HG2 THR A 209      12.789  -9.651  10.980  1.00  0.00           H  
ATOM    884 2HG2 THR A 209      12.431 -10.725   9.607  1.00  0.00           H  
ATOM    885 3HG2 THR A 209      12.489  -8.964   9.366  1.00  0.00           H  
ATOM    886  N   PRO A 210       7.767 -10.590  10.084  1.00  0.00           N  
ATOM    887  CA  PRO A 210       6.348 -10.479  10.443  1.00  0.00           C  
ATOM    888  C   PRO A 210       6.042  -9.171  11.168  1.00  0.00           C  
ATOM    889  O   PRO A 210       4.971  -8.586  10.998  1.00  0.00           O  
ATOM    890  CB  PRO A 210       6.131 -11.689  11.357  1.00  0.00           C  
ATOM    891  CG  PRO A 210       7.112 -12.698  10.867  1.00  0.00           C  
ATOM    892  CD  PRO A 210       8.342 -11.896  10.537  1.00  0.00           C  
ATOM    893  HA  PRO A 210       5.737 -10.558   9.532  1.00  0.00           H  
ATOM    894 1HB  PRO A 210       6.301 -11.403  12.406  1.00  0.00           H  
ATOM    895 2HB  PRO A 210       5.090 -12.035  11.283  1.00  0.00           H  
ATOM    896 1HG  PRO A 210       7.297 -13.457  11.642  1.00  0.00           H  
ATOM    897 2HG  PRO A 210       6.706 -13.229   9.993  1.00  0.00           H  
ATOM    898 1HD  PRO A 210       8.960 -11.783  11.440  1.00  0.00           H  
ATOM    899 2HD  PRO A 210       8.909 -12.402   9.740  1.00  0.00           H  
ATOM    900  N   GLN A 211       7.006  -8.702  11.954  1.00  0.00           N  
ATOM    901  CA  GLN A 211       6.851  -7.466  12.707  1.00  0.00           C  
ATOM    902  C   GLN A 211       6.868  -6.247  11.785  1.00  0.00           C  
ATOM    903  O   GLN A 211       6.293  -5.206  12.112  1.00  0.00           O  
ATOM    904  CB  GLN A 211       7.955  -7.343  13.760  1.00  0.00           C  
ATOM    905  CG  GLN A 211       7.865  -8.365  14.880  1.00  0.00           C  
ATOM    906  CD  GLN A 211       8.969  -8.199  15.906  1.00  0.00           C  
ATOM    907  OE1 GLN A 211      10.044  -7.675  15.603  1.00  0.00           O  
ATOM    908  NE2 GLN A 211       8.710  -8.646  17.130  1.00  0.00           N  
ATOM    909  H   GLN A 211       7.845  -9.210  12.034  1.00  0.00           H  
ATOM    910  HA  GLN A 211       5.886  -7.488  13.213  1.00  0.00           H  
ATOM    911 1HB  GLN A 211       8.928  -7.453  13.282  1.00  0.00           H  
ATOM    912 2HB  GLN A 211       7.921  -6.350  14.208  1.00  0.00           H  
ATOM    913 1HG  GLN A 211       6.907  -8.250  15.387  1.00  0.00           H  
ATOM    914 2HG  GLN A 211       7.943  -9.365  14.452  1.00  0.00           H  
ATOM    915 1HE2 GLN A 211       9.401  -8.563  17.850  1.00  0.00           H  
ATOM    916 2HE2 GLN A 211       7.825  -9.064  17.333  1.00  0.00           H  
ATOM    917  N   ASP A 212       7.497  -6.381  10.621  1.00  0.00           N  
ATOM    918  CA  ASP A 212       7.583  -5.273   9.681  1.00  0.00           C  
ATOM    919  C   ASP A 212       6.345  -5.276   8.808  1.00  0.00           C  
ATOM    920  O   ASP A 212       5.880  -4.234   8.343  1.00  0.00           O  
ATOM    921  CB  ASP A 212       8.834  -5.381   8.798  1.00  0.00           C  
ATOM    922  CG  ASP A 212      10.135  -5.338   9.575  1.00  0.00           C  
ATOM    923  OD1 ASP A 212      10.357  -4.372  10.334  1.00  0.00           O  
ATOM    924  OD2 ASP A 212      10.950  -6.275   9.414  1.00  0.00           O  
ATOM    925  H   ASP A 212       7.856  -7.260  10.360  1.00  0.00           H  
ATOM    926  HA  ASP A 212       7.633  -4.342  10.247  1.00  0.00           H  
ATOM    927 1HB  ASP A 212       8.802  -6.314   8.260  1.00  0.00           H  
ATOM    928 2HB  ASP A 212       8.834  -4.566   8.090  1.00  0.00           H  
ATOM    929  N   MET A 213       5.815  -6.476   8.610  1.00  0.00           N  
ATOM    930  CA  MET A 213       4.627  -6.691   7.800  1.00  0.00           C  
ATOM    931  C   MET A 213       3.453  -5.871   8.318  1.00  0.00           C  
ATOM    932  O   MET A 213       2.797  -5.152   7.562  1.00  0.00           O  
ATOM    933  CB  MET A 213       4.271  -8.176   7.771  1.00  0.00           C  
ATOM    934  CG  MET A 213       3.125  -8.531   6.834  1.00  0.00           C  
ATOM    935  SD  MET A 213       3.487  -8.131   5.112  1.00  0.00           S  
ATOM    936  CE  MET A 213       4.546  -9.502   4.662  1.00  0.00           C  
ATOM    937  H   MET A 213       6.248  -7.253   9.024  1.00  0.00           H  
ATOM    938  HA  MET A 213       4.837  -6.360   6.783  1.00  0.00           H  
ATOM    939 1HB  MET A 213       5.143  -8.753   7.467  1.00  0.00           H  
ATOM    940 2HB  MET A 213       3.995  -8.504   8.775  1.00  0.00           H  
ATOM    941 1HG  MET A 213       2.916  -9.598   6.903  1.00  0.00           H  
ATOM    942 2HG  MET A 213       2.229  -7.988   7.132  1.00  0.00           H  
ATOM    943 1HE  MET A 213       4.854  -9.397   3.621  1.00  0.00           H  
ATOM    944 2HE  MET A 213       5.428  -9.507   5.303  1.00  0.00           H  
ATOM    945 3HE  MET A 213       4.002 -10.439   4.786  1.00  0.00           H  
ATOM    946  N   GLU A 214       3.217  -5.964   9.619  1.00  0.00           N  
ATOM    947  CA  GLU A 214       2.117  -5.252  10.260  1.00  0.00           C  
ATOM    948  C   GLU A 214       2.273  -3.737  10.131  1.00  0.00           C  
ATOM    949  O   GLU A 214       1.288  -2.997  10.166  1.00  0.00           O  
ATOM    950  CB  GLU A 214       2.027  -5.640  11.738  1.00  0.00           C  
ATOM    951  CG  GLU A 214       1.530  -7.057  11.986  1.00  0.00           C  
ATOM    952  CD  GLU A 214       0.120  -7.275  11.514  1.00  0.00           C  
ATOM    953  OE1 GLU A 214      -0.743  -6.535  11.920  1.00  0.00           O  
ATOM    954  OE2 GLU A 214      -0.094  -8.183  10.747  1.00  0.00           O  
ATOM    955  H   GLU A 214       3.800  -6.531  10.168  1.00  0.00           H  
ATOM    956  HA  GLU A 214       1.187  -5.535   9.765  1.00  0.00           H  
ATOM    957 1HB  GLU A 214       3.009  -5.543  12.200  1.00  0.00           H  
ATOM    958 2HB  GLU A 214       1.354  -4.955  12.253  1.00  0.00           H  
ATOM    959 1HG  GLU A 214       2.187  -7.757  11.469  1.00  0.00           H  
ATOM    960 2HG  GLU A 214       1.588  -7.269  13.053  1.00  0.00           H  
ATOM    961  N   ALA A 215       3.509  -3.281   9.977  1.00  0.00           N  
ATOM    962  CA  ALA A 215       3.789  -1.858   9.850  1.00  0.00           C  
ATOM    963  C   ALA A 215       3.609  -1.386   8.410  1.00  0.00           C  
ATOM    964  O   ALA A 215       3.136  -0.274   8.163  1.00  0.00           O  
ATOM    965  CB  ALA A 215       5.198  -1.552  10.337  1.00  0.00           C  
ATOM    966  H   ALA A 215       4.254  -3.918   9.944  1.00  0.00           H  
ATOM    967  HA  ALA A 215       3.075  -1.316  10.470  1.00  0.00           H  
ATOM    968 1HB  ALA A 215       5.393  -0.484  10.238  1.00  0.00           H  
ATOM    969 2HB  ALA A 215       5.293  -1.843  11.383  1.00  0.00           H  
ATOM    970 3HB  ALA A 215       5.918  -2.108   9.739  1.00  0.00           H  
ATOM    971  N   ALA A 216       3.954  -2.252   7.462  1.00  0.00           N  
ATOM    972  CA  ALA A 216       3.845  -1.928   6.047  1.00  0.00           C  
ATOM    973  C   ALA A 216       2.389  -1.795   5.634  1.00  0.00           C  
ATOM    974  O   ALA A 216       2.058  -1.029   4.724  1.00  0.00           O  
ATOM    975  CB  ALA A 216       4.541  -2.990   5.208  1.00  0.00           C  
ATOM    976  H   ALA A 216       4.278  -3.139   7.722  1.00  0.00           H  
ATOM    977  HA  ALA A 216       4.333  -0.967   5.881  1.00  0.00           H  
ATOM    978 1HB  ALA A 216       4.492  -2.715   4.166  1.00  0.00           H  
ATOM    979 2HB  ALA A 216       4.047  -3.939   5.351  1.00  0.00           H  
ATOM    980 3HB  ALA A 216       5.575  -3.073   5.511  1.00  0.00           H  
ATOM    981  N   LYS A 217       1.524  -2.538   6.317  1.00  0.00           N  
ATOM    982  CA  LYS A 217       0.095  -2.511   6.036  1.00  0.00           C  
ATOM    983  C   LYS A 217      -0.461  -1.097   6.184  1.00  0.00           C  
ATOM    984  O   LYS A 217      -1.208  -0.616   5.329  1.00  0.00           O  
ATOM    985  CB  LYS A 217      -0.655  -3.453   6.978  1.00  0.00           C  
ATOM    986  CG  LYS A 217      -0.471  -4.923   6.652  1.00  0.00           C  
ATOM    987  CD  LYS A 217      -1.207  -5.802   7.650  1.00  0.00           C  
ATOM    988  CE  LYS A 217      -1.042  -7.275   7.325  1.00  0.00           C  
ATOM    989  NZ  LYS A 217      -1.693  -8.147   8.339  1.00  0.00           N  
ATOM    990  H   LYS A 217       1.860  -3.132   7.024  1.00  0.00           H  
ATOM    991  HA  LYS A 217      -0.061  -2.828   5.004  1.00  0.00           H  
ATOM    992 1HB  LYS A 217      -0.310  -3.283   7.987  1.00  0.00           H  
ATOM    993 2HB  LYS A 217      -1.709  -3.226   6.928  1.00  0.00           H  
ATOM    994 1HG  LYS A 217      -0.862  -5.111   5.663  1.00  0.00           H  
ATOM    995 2HG  LYS A 217       0.582  -5.160   6.678  1.00  0.00           H  
ATOM    996 1HD  LYS A 217      -0.815  -5.617   8.637  1.00  0.00           H  
ATOM    997 2HD  LYS A 217      -2.259  -5.555   7.628  1.00  0.00           H  
ATOM    998 1HE  LYS A 217      -1.485  -7.470   6.360  1.00  0.00           H  
ATOM    999 2HE  LYS A 217       0.011  -7.505   7.290  1.00  0.00           H  
ATOM   1000 1HZ  LYS A 217      -2.688  -7.866   8.463  1.00  0.00           H  
ATOM   1001 2HZ  LYS A 217      -1.203  -8.062   9.257  1.00  0.00           H  
ATOM   1002 3HZ  LYS A 217      -1.659  -9.141   8.032  1.00  0.00           H  
ATOM   1003  N   GLU A 218      -0.073  -0.436   7.264  1.00  0.00           N  
ATOM   1004  CA  GLU A 218      -0.534   0.924   7.529  1.00  0.00           C  
ATOM   1005  C   GLU A 218       0.011   1.888   6.503  1.00  0.00           C  
ATOM   1006  O   GLU A 218      -0.708   2.770   6.033  1.00  0.00           O  
ATOM   1007  CB  GLU A 218      -0.117   1.373   8.931  1.00  0.00           C  
ATOM   1008  CG  GLU A 218      -0.741   2.686   9.382  1.00  0.00           C  
ATOM   1009  CD  GLU A 218      -0.545   2.953  10.849  1.00  0.00           C  
ATOM   1010  OE1 GLU A 218       0.502   2.632  11.357  1.00  0.00           O  
ATOM   1011  OE2 GLU A 218      -1.444   3.479  11.462  1.00  0.00           O  
ATOM   1012  H   GLU A 218       0.538  -0.870   7.900  1.00  0.00           H  
ATOM   1013  HA  GLU A 218      -1.623   0.938   7.470  1.00  0.00           H  
ATOM   1014 1HB  GLU A 218      -0.391   0.606   9.656  1.00  0.00           H  
ATOM   1015 2HB  GLU A 218       0.967   1.487   8.969  1.00  0.00           H  
ATOM   1016 1HG  GLU A 218      -0.296   3.502   8.814  1.00  0.00           H  
ATOM   1017 2HG  GLU A 218      -1.807   2.665   9.161  1.00  0.00           H  
ATOM   1018  N   VAL A 219       1.284   1.725   6.160  1.00  0.00           N  
ATOM   1019  CA  VAL A 219       1.942   2.595   5.192  1.00  0.00           C  
ATOM   1020  C   VAL A 219       1.206   2.590   3.853  1.00  0.00           C  
ATOM   1021  O   VAL A 219       0.867   3.647   3.321  1.00  0.00           O  
ATOM   1022  CB  VAL A 219       3.399   2.146   4.977  1.00  0.00           C  
ATOM   1023  CG1 VAL A 219       4.010   2.870   3.786  1.00  0.00           C  
ATOM   1024  CG2 VAL A 219       4.211   2.400   6.237  1.00  0.00           C  
ATOM   1025  H   VAL A 219       1.794   0.988   6.561  1.00  0.00           H  
ATOM   1026  HA  VAL A 219       1.943   3.612   5.585  1.00  0.00           H  
ATOM   1027  HB  VAL A 219       3.411   1.081   4.745  1.00  0.00           H  
ATOM   1028 1HG1 VAL A 219       5.040   2.541   3.648  1.00  0.00           H  
ATOM   1029 2HG1 VAL A 219       3.434   2.645   2.889  1.00  0.00           H  
ATOM   1030 3HG1 VAL A 219       3.995   3.945   3.968  1.00  0.00           H  
ATOM   1031 1HG2 VAL A 219       5.240   2.079   6.078  1.00  0.00           H  
ATOM   1032 2HG2 VAL A 219       4.195   3.465   6.472  1.00  0.00           H  
ATOM   1033 3HG2 VAL A 219       3.781   1.839   7.067  1.00  0.00           H  
ATOM   1034  N   TYR A 220       0.937   1.399   3.330  1.00  0.00           N  
ATOM   1035  CA  TYR A 220       0.255   1.269   2.048  1.00  0.00           C  
ATOM   1036  C   TYR A 220      -1.154   1.862   2.105  1.00  0.00           C  
ATOM   1037  O   TYR A 220      -1.587   2.539   1.169  1.00  0.00           O  
ATOM   1038  CB  TYR A 220       0.197  -0.200   1.623  1.00  0.00           C  
ATOM   1039  CG  TYR A 220      -0.491  -0.424   0.294  1.00  0.00           C  
ATOM   1040  CD1 TYR A 220       0.256  -0.476  -0.874  1.00  0.00           C  
ATOM   1041  CD2 TYR A 220      -1.868  -0.578   0.244  1.00  0.00           C  
ATOM   1042  CE1 TYR A 220      -0.372  -0.681  -2.087  1.00  0.00           C  
ATOM   1043  CE2 TYR A 220      -2.496  -0.783  -0.969  1.00  0.00           C  
ATOM   1044  CZ  TYR A 220      -1.753  -0.834  -2.131  1.00  0.00           C  
ATOM   1045  OH  TYR A 220      -2.379  -1.038  -3.339  1.00  0.00           O  
ATOM   1046  H   TYR A 220       1.206   0.589   3.816  1.00  0.00           H  
ATOM   1047  HA  TYR A 220       0.817   1.828   1.299  1.00  0.00           H  
ATOM   1048 1HB  TYR A 220       1.210  -0.599   1.553  1.00  0.00           H  
ATOM   1049 2HB  TYR A 220      -0.330  -0.778   2.381  1.00  0.00           H  
ATOM   1050  HD1 TYR A 220       1.339  -0.355  -0.834  1.00  0.00           H  
ATOM   1051  HD2 TYR A 220      -2.455  -0.536   1.162  1.00  0.00           H  
ATOM   1052  HE1 TYR A 220       0.214  -0.722  -3.004  1.00  0.00           H  
ATOM   1053  HE2 TYR A 220      -3.579  -0.903  -1.009  1.00  0.00           H  
ATOM   1054  HH  TYR A 220      -1.718  -1.153  -4.026  1.00  0.00           H  
ATOM   1055  N   LYS A 221      -1.858   1.621   3.207  1.00  0.00           N  
ATOM   1056  CA  LYS A 221      -3.216   2.129   3.368  1.00  0.00           C  
ATOM   1057  C   LYS A 221      -3.236   3.655   3.440  1.00  0.00           C  
ATOM   1058  O   LYS A 221      -4.019   4.310   2.745  1.00  0.00           O  
ATOM   1059  CB  LYS A 221      -3.862   1.535   4.621  1.00  0.00           C  
ATOM   1060  CG  LYS A 221      -4.276   0.076   4.483  1.00  0.00           C  
ATOM   1061  CD  LYS A 221      -4.917  -0.440   5.763  1.00  0.00           C  
ATOM   1062  CE  LYS A 221      -5.315  -1.903   5.633  1.00  0.00           C  
ATOM   1063  NZ  LYS A 221      -6.368  -2.104   4.602  1.00  0.00           N  
ATOM   1064  H   LYS A 221      -1.456   1.087   3.927  1.00  0.00           H  
ATOM   1065  HA  LYS A 221      -3.802   1.831   2.498  1.00  0.00           H  
ATOM   1066 1HB  LYS A 221      -3.168   1.608   5.458  1.00  0.00           H  
ATOM   1067 2HB  LYS A 221      -4.750   2.111   4.880  1.00  0.00           H  
ATOM   1068 1HG  LYS A 221      -4.988  -0.025   3.664  1.00  0.00           H  
ATOM   1069 2HG  LYS A 221      -3.399  -0.531   4.256  1.00  0.00           H  
ATOM   1070 1HD  LYS A 221      -4.214  -0.335   6.591  1.00  0.00           H  
ATOM   1071 2HD  LYS A 221      -5.806   0.150   5.988  1.00  0.00           H  
ATOM   1072 1HE  LYS A 221      -4.442  -2.494   5.363  1.00  0.00           H  
ATOM   1073 2HE  LYS A 221      -5.689  -2.264   6.591  1.00  0.00           H  
ATOM   1074 1HZ  LYS A 221      -6.604  -3.084   4.547  1.00  0.00           H  
ATOM   1075 2HZ  LYS A 221      -7.191  -1.573   4.852  1.00  0.00           H  
ATOM   1076 3HZ  LYS A 221      -6.026  -1.790   3.705  1.00  0.00           H  
ATOM   1077  N   ILE A 222      -2.372   4.219   4.279  1.00  0.00           N  
ATOM   1078  CA  ILE A 222      -2.295   5.668   4.443  1.00  0.00           C  
ATOM   1079  C   ILE A 222      -1.892   6.342   3.132  1.00  0.00           C  
ATOM   1080  O   ILE A 222      -2.404   7.408   2.782  1.00  0.00           O  
ATOM   1081  CB  ILE A 222      -1.292   6.045   5.548  1.00  0.00           C  
ATOM   1082  CG1 ILE A 222      -1.844   5.661   6.924  1.00  0.00           C  
ATOM   1083  CG2 ILE A 222      -0.975   7.531   5.495  1.00  0.00           C  
ATOM   1084  CD1 ILE A 222      -0.866   5.879   8.056  1.00  0.00           C  
ATOM   1085  H   ILE A 222      -1.766   3.644   4.802  1.00  0.00           H  
ATOM   1086  HA  ILE A 222      -3.279   6.036   4.732  1.00  0.00           H  
ATOM   1087  HB  ILE A 222      -0.370   5.481   5.410  1.00  0.00           H  
ATOM   1088 1HG1 ILE A 222      -2.741   6.242   7.131  1.00  0.00           H  
ATOM   1089 2HG1 ILE A 222      -2.130   4.609   6.920  1.00  0.00           H  
ATOM   1090 1HG2 ILE A 222      -0.265   7.781   6.283  1.00  0.00           H  
ATOM   1091 2HG2 ILE A 222      -0.542   7.776   4.526  1.00  0.00           H  
ATOM   1092 3HG2 ILE A 222      -1.891   8.104   5.638  1.00  0.00           H  
ATOM   1093 1HD1 ILE A 222      -1.329   5.584   8.998  1.00  0.00           H  
ATOM   1094 2HD1 ILE A 222       0.027   5.277   7.886  1.00  0.00           H  
ATOM   1095 3HD1 ILE A 222      -0.592   6.931   8.103  1.00  0.00           H  
ATOM   1096  N   HIS A 223      -0.992   5.700   2.399  1.00  0.00           N  
ATOM   1097  CA  HIS A 223      -0.521   6.226   1.126  1.00  0.00           C  
ATOM   1098  C   HIS A 223      -1.675   6.334   0.131  1.00  0.00           C  
ATOM   1099  O   HIS A 223      -1.806   7.332  -0.576  1.00  0.00           O  
ATOM   1100  CB  HIS A 223       0.587   5.339   0.548  1.00  0.00           C  
ATOM   1101  CG  HIS A 223       1.374   5.995  -0.544  1.00  0.00           C  
ATOM   1102  ND1 HIS A 223       2.328   5.323  -1.280  1.00  0.00           N  
ATOM   1103  CD2 HIS A 223       1.350   7.261  -1.024  1.00  0.00           C  
ATOM   1104  CE1 HIS A 223       2.856   6.149  -2.167  1.00  0.00           C  
ATOM   1105  NE2 HIS A 223       2.281   7.330  -2.032  1.00  0.00           N  
ATOM   1106  H   HIS A 223      -0.625   4.850   2.729  1.00  0.00           H  
ATOM   1107  HA  HIS A 223      -0.110   7.224   1.275  1.00  0.00           H  
ATOM   1108 1HB  HIS A 223       1.277   5.054   1.343  1.00  0.00           H  
ATOM   1109 2HB  HIS A 223       0.150   4.424   0.151  1.00  0.00           H  
ATOM   1110  HD2 HIS A 223       0.712   8.074  -0.675  1.00  0.00           H  
ATOM   1111  HE1 HIS A 223       3.634   5.897  -2.887  1.00  0.00           H  
ATOM   1112  HE2 HIS A 223       2.486   8.154  -2.578  1.00  0.00           H  
ATOM   1113  N   GLN A 224      -2.516   5.305   0.101  1.00  0.00           N  
ATOM   1114  CA  GLN A 224      -3.664   5.273  -0.800  1.00  0.00           C  
ATOM   1115  C   GLN A 224      -4.630   6.418  -0.501  1.00  0.00           C  
ATOM   1116  O   GLN A 224      -5.229   6.992  -1.409  1.00  0.00           O  
ATOM   1117  CB  GLN A 224      -4.393   3.931  -0.692  1.00  0.00           C  
ATOM   1118  CG  GLN A 224      -5.448   3.707  -1.762  1.00  0.00           C  
ATOM   1119  CD  GLN A 224      -6.068   2.325  -1.683  1.00  0.00           C  
ATOM   1120  OE1 GLN A 224      -6.693   1.966  -0.682  1.00  0.00           O  
ATOM   1121  NE2 GLN A 224      -5.897   1.541  -2.742  1.00  0.00           N  
ATOM   1122  H   GLN A 224      -2.360   4.543   0.702  1.00  0.00           H  
ATOM   1123  HA  GLN A 224      -3.305   5.393  -1.822  1.00  0.00           H  
ATOM   1124 1HB  GLN A 224      -3.669   3.118  -0.758  1.00  0.00           H  
ATOM   1125 2HB  GLN A 224      -4.879   3.858   0.281  1.00  0.00           H  
ATOM   1126 1HG  GLN A 224      -6.240   4.445  -1.635  1.00  0.00           H  
ATOM   1127 2HG  GLN A 224      -4.986   3.820  -2.742  1.00  0.00           H  
ATOM   1128 1HE2 GLN A 224      -6.284   0.617  -2.748  1.00  0.00           H  
ATOM   1129 2HE2 GLN A 224      -5.383   1.872  -3.533  1.00  0.00           H  
ATOM   1130  N   GLN A 225      -4.759   6.753   0.777  1.00  0.00           N  
ATOM   1131  CA  GLN A 225      -5.650   7.823   1.205  1.00  0.00           C  
ATOM   1132  C   GLN A 225      -5.056   9.190   0.865  1.00  0.00           C  
ATOM   1133  O   GLN A 225      -5.761  10.087   0.401  1.00  0.00           O  
ATOM   1134  CB  GLN A 225      -5.923   7.725   2.708  1.00  0.00           C  
ATOM   1135  CG  GLN A 225      -6.709   6.491   3.119  1.00  0.00           C  
ATOM   1136  CD  GLN A 225      -6.826   6.355   4.625  1.00  0.00           C  
ATOM   1137  OE1 GLN A 225      -6.045   6.942   5.379  1.00  0.00           O  
ATOM   1138  NE2 GLN A 225      -7.806   5.577   5.074  1.00  0.00           N  
ATOM   1139  H   GLN A 225      -4.237   6.266   1.452  1.00  0.00           H  
ATOM   1140  HA  GLN A 225      -6.595   7.720   0.672  1.00  0.00           H  
ATOM   1141 1HB  GLN A 225      -4.978   7.718   3.250  1.00  0.00           H  
ATOM   1142 2HB  GLN A 225      -6.481   8.603   3.035  1.00  0.00           H  
ATOM   1143 1HG  GLN A 225      -7.714   6.558   2.702  1.00  0.00           H  
ATOM   1144 2HG  GLN A 225      -6.202   5.606   2.734  1.00  0.00           H  
ATOM   1145 1HE2 GLN A 225      -7.933   5.450   6.058  1.00  0.00           H  
ATOM   1146 2HE2 GLN A 225      -8.418   5.120   4.427  1.00  0.00           H  
ATOM   1147  N   LEU A 226      -3.754   9.332   1.090  1.00  0.00           N  
ATOM   1148  CA  LEU A 226      -3.056  10.583   0.813  1.00  0.00           C  
ATOM   1149  C   LEU A 226      -3.093  10.909  -0.678  1.00  0.00           C  
ATOM   1150  O   LEU A 226      -3.253  12.068  -1.064  1.00  0.00           O  
ATOM   1151  CB  LEU A 226      -1.601  10.496   1.291  1.00  0.00           C  
ATOM   1152  CG  LEU A 226      -0.778  11.784   1.153  1.00  0.00           C  
ATOM   1153  CD1 LEU A 226      -1.471  12.912   1.905  1.00  0.00           C  
ATOM   1154  CD2 LEU A 226       0.625  11.550   1.692  1.00  0.00           C  
ATOM   1155  H   LEU A 226      -3.248   8.575   1.461  1.00  0.00           H  
ATOM   1156  HA  LEU A 226      -3.556  11.385   1.355  1.00  0.00           H  
ATOM   1157 1HB  LEU A 226      -1.597  10.211   2.341  1.00  0.00           H  
ATOM   1158 2HB  LEU A 226      -1.094   9.717   0.722  1.00  0.00           H  
ATOM   1159  HG  LEU A 226      -0.721  12.070   0.103  1.00  0.00           H  
ATOM   1160 1HD1 LEU A 226      -0.886  13.827   1.808  1.00  0.00           H  
ATOM   1161 2HD1 LEU A 226      -2.465  13.072   1.487  1.00  0.00           H  
ATOM   1162 3HD1 LEU A 226      -1.558  12.648   2.959  1.00  0.00           H  
ATOM   1163 1HD2 LEU A 226       1.210  12.465   1.594  1.00  0.00           H  
ATOM   1164 2HD2 LEU A 226       0.569  11.265   2.743  1.00  0.00           H  
ATOM   1165 3HD2 LEU A 226       1.103  10.751   1.125  1.00  0.00           H  
ATOM   1166  N   LEU A 227      -2.954   9.877  -1.509  1.00  0.00           N  
ATOM   1167  CA  LEU A 227      -2.965  10.045  -2.961  1.00  0.00           C  
ATOM   1168  C   LEU A 227      -4.276  10.661  -3.440  1.00  0.00           C  
ATOM   1169  O   LEU A 227      -4.292  11.461  -4.374  1.00  0.00           O  
ATOM   1170  CB  LEU A 227      -2.748   8.693  -3.652  1.00  0.00           C  
ATOM   1171  CG  LEU A 227      -1.321   8.133  -3.584  1.00  0.00           C  
ATOM   1172  CD1 LEU A 227      -1.307   6.711  -4.128  1.00  0.00           C  
ATOM   1173  CD2 LEU A 227      -0.384   9.032  -4.378  1.00  0.00           C  
ATOM   1174  H   LEU A 227      -2.835   8.976  -1.134  1.00  0.00           H  
ATOM   1175  HA  LEU A 227      -2.152  10.715  -3.238  1.00  0.00           H  
ATOM   1176 1HB  LEU A 227      -3.413   7.961  -3.198  1.00  0.00           H  
ATOM   1177 2HB  LEU A 227      -3.015   8.793  -4.704  1.00  0.00           H  
ATOM   1178  HG  LEU A 227      -0.994   8.095  -2.545  1.00  0.00           H  
ATOM   1179 1HD1 LEU A 227      -0.294   6.313  -4.081  1.00  0.00           H  
ATOM   1180 2HD1 LEU A 227      -1.970   6.085  -3.530  1.00  0.00           H  
ATOM   1181 3HD1 LEU A 227      -1.646   6.714  -5.164  1.00  0.00           H  
ATOM   1182 1HD2 LEU A 227       0.630   8.634  -4.330  1.00  0.00           H  
ATOM   1183 2HD2 LEU A 227      -0.711   9.069  -5.418  1.00  0.00           H  
ATOM   1184 3HD2 LEU A 227      -0.401  10.036  -3.957  1.00  0.00           H  
ATOM   1185  N   PHE A 228      -5.374  10.294  -2.791  1.00  0.00           N  
ATOM   1186  CA  PHE A 228      -6.683  10.811  -3.162  1.00  0.00           C  
ATOM   1187  C   PHE A 228      -6.769  12.313  -2.907  1.00  0.00           C  
ATOM   1188  O   PHE A 228      -7.225  13.076  -3.761  1.00  0.00           O  
ATOM   1189  CB  PHE A 228      -7.783  10.089  -2.382  1.00  0.00           C  
ATOM   1190  CG  PHE A 228      -9.170  10.567  -2.707  1.00  0.00           C  
ATOM   1191  CD1 PHE A 228      -9.771  10.229  -3.910  1.00  0.00           C  
ATOM   1192  CD2 PHE A 228      -9.875  11.356  -1.811  1.00  0.00           C  
ATOM   1193  CE1 PHE A 228     -11.047  10.667  -4.210  1.00  0.00           C  
ATOM   1194  CE2 PHE A 228     -11.151  11.795  -2.107  1.00  0.00           C  
ATOM   1195  CZ  PHE A 228     -11.737  11.451  -3.309  1.00  0.00           C  
ATOM   1196  H   PHE A 228      -5.300   9.660  -2.045  1.00  0.00           H  
ATOM   1197  HA  PHE A 228      -6.836  10.633  -4.227  1.00  0.00           H  
ATOM   1198 1HB  PHE A 228      -7.735   9.021  -2.589  1.00  0.00           H  
ATOM   1199 2HB  PHE A 228      -7.619  10.223  -1.314  1.00  0.00           H  
ATOM   1200  HD1 PHE A 228      -9.226   9.609  -4.622  1.00  0.00           H  
ATOM   1201  HD2 PHE A 228      -9.412  11.628  -0.862  1.00  0.00           H  
ATOM   1202  HE1 PHE A 228     -11.508  10.395  -5.159  1.00  0.00           H  
ATOM   1203  HE2 PHE A 228     -11.694  12.414  -1.395  1.00  0.00           H  
ATOM   1204  HZ  PHE A 228     -12.742  11.798  -3.545  1.00  0.00           H  
ATOM   1205  N   LYS A 229      -6.302  12.736  -1.742  1.00  0.00           N  
ATOM   1206  CA  LYS A 229      -6.337  14.145  -1.374  1.00  0.00           C  
ATOM   1207  C   LYS A 229      -5.364  14.959  -2.219  1.00  0.00           C  
ATOM   1208  O   LYS A 229      -5.659  16.093  -2.599  1.00  0.00           O  
ATOM   1209  CB  LYS A 229      -6.017  14.318   0.112  1.00  0.00           C  
ATOM   1210  CG  LYS A 229      -7.091  13.787   1.052  1.00  0.00           C  
ATOM   1211  CD  LYS A 229      -6.689  13.969   2.508  1.00  0.00           C  
ATOM   1212  CE  LYS A 229      -7.752  13.422   3.449  1.00  0.00           C  
ATOM   1213  NZ  LYS A 229      -7.360  13.569   4.877  1.00  0.00           N  
ATOM   1214  H   LYS A 229      -5.918  12.086  -1.118  1.00  0.00           H  
ATOM   1215  HA  LYS A 229      -7.341  14.527  -1.561  1.00  0.00           H  
ATOM   1216 1HB  LYS A 229      -5.084  13.804   0.345  1.00  0.00           H  
ATOM   1217 2HB  LYS A 229      -5.872  15.376   0.332  1.00  0.00           H  
ATOM   1218 1HG  LYS A 229      -8.027  14.318   0.873  1.00  0.00           H  
ATOM   1219 2HG  LYS A 229      -7.252  12.727   0.859  1.00  0.00           H  
ATOM   1220 1HD  LYS A 229      -5.748  13.450   2.694  1.00  0.00           H  
ATOM   1221 2HD  LYS A 229      -6.545  15.030   2.717  1.00  0.00           H  
ATOM   1222 1HE  LYS A 229      -8.690  13.950   3.286  1.00  0.00           H  
ATOM   1223 2HE  LYS A 229      -7.915  12.365   3.239  1.00  0.00           H  
ATOM   1224 1HZ  LYS A 229      -8.090  13.194   5.468  1.00  0.00           H  
ATOM   1225 2HZ  LYS A 229      -6.500  13.067   5.045  1.00  0.00           H  
ATOM   1226 3HZ  LYS A 229      -7.225  14.547   5.090  1.00  0.00           H  
ATOM   1227  N   ALA A 230      -4.212  14.368  -2.518  1.00  0.00           N  
ATOM   1228  CA  ALA A 230      -3.190  15.036  -3.317  1.00  0.00           C  
ATOM   1229  C   ALA A 230      -3.684  15.303  -4.738  1.00  0.00           C  
ATOM   1230  O   ALA A 230      -3.207  16.218  -5.409  1.00  0.00           O  
ATOM   1231  CB  ALA A 230      -1.916  14.205  -3.347  1.00  0.00           C  
ATOM   1232  H   ALA A 230      -4.039  13.458  -2.184  1.00  0.00           H  
ATOM   1233  HA  ALA A 230      -2.973  15.999  -2.854  1.00  0.00           H  
ATOM   1234 1HB  ALA A 230      -1.161  14.716  -3.944  1.00  0.00           H  
ATOM   1235 2HB  ALA A 230      -1.545  14.071  -2.330  1.00  0.00           H  
ATOM   1236 3HB  ALA A 230      -2.127  13.231  -3.786  1.00  0.00           H  
ATOM   1237  N   ARG A 231      -4.629  14.492  -5.196  1.00  0.00           N  
ATOM   1238  CA  ARG A 231      -5.189  14.659  -6.531  1.00  0.00           C  
ATOM   1239  C   ARG A 231      -6.194  15.805  -6.558  1.00  0.00           C  
ATOM   1240  O   ARG A 231      -6.261  16.561  -7.528  1.00  0.00           O  
ATOM   1241  CB  ARG A 231      -5.868  13.378  -6.993  1.00  0.00           C  
ATOM   1242  CG  ARG A 231      -6.471  13.441  -8.387  1.00  0.00           C  
ATOM   1243  CD  ARG A 231      -6.988  12.118  -8.822  1.00  0.00           C  
ATOM   1244  NE  ARG A 231      -7.770  12.216 -10.044  1.00  0.00           N  
ATOM   1245  CZ  ARG A 231      -8.419  11.186 -10.621  1.00  0.00           C  
ATOM   1246  NH1 ARG A 231      -8.371   9.991 -10.078  1.00  0.00           N  
ATOM   1247  NH2 ARG A 231      -9.105  11.379 -11.735  1.00  0.00           N  
ATOM   1248  H   ARG A 231      -4.947  13.757  -4.629  1.00  0.00           H  
ATOM   1249  HA  ARG A 231      -4.376  14.889  -7.221  1.00  0.00           H  
ATOM   1250 1HB  ARG A 231      -5.148  12.561  -6.982  1.00  0.00           H  
ATOM   1251 2HB  ARG A 231      -6.668  13.119  -6.299  1.00  0.00           H  
ATOM   1252 1HG  ARG A 231      -7.298  14.152  -8.394  1.00  0.00           H  
ATOM   1253 2HG  ARG A 231      -5.710  13.762  -9.099  1.00  0.00           H  
ATOM   1254 1HD  ARG A 231      -6.152  11.443  -9.005  1.00  0.00           H  
ATOM   1255 2HD  ARG A 231      -7.625  11.702  -8.042  1.00  0.00           H  
ATOM   1256  HE  ARG A 231      -7.830  13.120 -10.492  1.00  0.00           H  
ATOM   1257 1HH1 ARG A 231      -7.847   9.843  -9.227  1.00  0.00           H  
ATOM   1258 2HH1 ARG A 231      -8.857   9.219 -10.510  1.00  0.00           H  
ATOM   1259 1HH2 ARG A 231      -9.142  12.299 -12.153  1.00  0.00           H  
ATOM   1260 2HH2 ARG A 231      -9.590  10.607 -12.168  1.00  0.00           H  
ATOM   1261  N   LEU A 232      -6.958  15.937  -5.481  1.00  0.00           N  
ATOM   1262  CA  LEU A 232      -7.972  16.982  -5.378  1.00  0.00           C  
ATOM   1263  C   LEU A 232      -7.338  18.345  -5.104  1.00  0.00           C  
ATOM   1264  O   LEU A 232      -7.615  19.312  -5.817  1.00  0.00           O  
ATOM   1265  CB  LEU A 232      -8.970  16.642  -4.264  1.00  0.00           C  
ATOM   1266  CG  LEU A 232      -9.830  15.393  -4.500  1.00  0.00           C  
ATOM   1267  CD1 LEU A 232     -10.660  15.106  -3.257  1.00  0.00           C  
ATOM   1268  CD2 LEU A 232     -10.720  15.611  -5.714  1.00  0.00           C  
ATOM   1269  H   LEU A 232      -6.836  15.317  -4.733  1.00  0.00           H  
ATOM   1270  HA  LEU A 232      -8.508  17.038  -6.325  1.00  0.00           H  
ATOM   1271 1HB  LEU A 232      -8.419  16.494  -3.337  1.00  0.00           H  
ATOM   1272 2HB  LEU A 232      -9.644  17.488  -4.131  1.00  0.00           H  
ATOM   1273  HG  LEU A 232      -9.182  14.533  -4.674  1.00  0.00           H  
ATOM   1274 1HD1 LEU A 232     -11.271  14.218  -3.424  1.00  0.00           H  
ATOM   1275 2HD1 LEU A 232      -9.998  14.934  -2.408  1.00  0.00           H  
ATOM   1276 3HD1 LEU A 232     -11.307  15.957  -3.047  1.00  0.00           H  
ATOM   1277 1HD2 LEU A 232     -11.331  14.723  -5.882  1.00  0.00           H  
ATOM   1278 2HD2 LEU A 232     -11.369  16.470  -5.539  1.00  0.00           H  
ATOM   1279 3HD2 LEU A 232     -10.101  15.798  -6.591  1.00  0.00           H  
ATOM   1280  N   GLN A 233      -6.489  18.401  -4.072  1.00  0.00           N  
ATOM   1281  CA  GLN A 233      -5.795  19.630  -3.668  1.00  0.00           C  
ATOM   1282  C   GLN A 233      -6.755  20.654  -3.068  1.00  0.00           C  
ATOM   1283  O   GLN A 233      -7.637  21.178  -3.749  1.00  0.00           O  
ATOM   1284  CB  GLN A 233      -5.063  20.247  -4.863  1.00  0.00           C  
ATOM   1285  CG  GLN A 233      -3.900  19.417  -5.377  1.00  0.00           C  
ATOM   1286  CD  GLN A 233      -2.708  19.447  -4.440  1.00  0.00           C  
ATOM   1287  OE1 GLN A 233      -2.457  20.450  -3.765  1.00  0.00           O  
ATOM   1288  NE2 GLN A 233      -1.965  18.348  -4.392  1.00  0.00           N  
ATOM   1289  H   GLN A 233      -6.323  17.580  -3.557  1.00  0.00           H  
ATOM   1290  HA  GLN A 233      -5.062  19.377  -2.902  1.00  0.00           H  
ATOM   1291 1HB  GLN A 233      -5.765  20.389  -5.685  1.00  0.00           H  
ATOM   1292 2HB  GLN A 233      -4.680  21.229  -4.587  1.00  0.00           H  
ATOM   1293 1HG  GLN A 233      -4.225  18.382  -5.483  1.00  0.00           H  
ATOM   1294 2HG  GLN A 233      -3.585  19.810  -6.344  1.00  0.00           H  
ATOM   1295 1HE2 GLN A 233      -1.165  18.309  -3.791  1.00  0.00           H  
ATOM   1296 2HE2 GLN A 233      -2.204  17.558  -4.957  1.00  0.00           H  
ATOM   1297  N   GLN A 234      -6.566  20.944  -1.788  1.00  0.00           N  
ATOM   1298  CA  GLN A 234      -7.408  21.907  -1.091  1.00  0.00           C  
ATOM   1299  C   GLN A 234      -6.859  23.317  -1.259  1.00  0.00           C  
ATOM   1300  O   GLN A 234      -7.578  24.304  -1.101  1.00  0.00           O  
ATOM   1301  CB  GLN A 234      -7.514  21.556   0.396  1.00  0.00           C  
ATOM   1302  CG  GLN A 234      -8.129  20.195   0.672  1.00  0.00           C  
ATOM   1303  CD  GLN A 234      -9.536  20.074   0.120  1.00  0.00           C  
ATOM   1304  OE1 GLN A 234     -10.416  20.878   0.439  1.00  0.00           O  
ATOM   1305  NE2 GLN A 234      -9.757  19.065  -0.716  1.00  0.00           N  
ATOM   1306  H   GLN A 234      -5.830  20.511  -1.304  1.00  0.00           H  
ATOM   1307  HA  GLN A 234      -8.406  21.873  -1.527  1.00  0.00           H  
ATOM   1308 1HB  GLN A 234      -6.521  21.574   0.845  1.00  0.00           H  
ATOM   1309 2HB  GLN A 234      -8.117  22.308   0.905  1.00  0.00           H  
ATOM   1310 1HG  GLN A 234      -7.510  19.427   0.206  1.00  0.00           H  
ATOM   1311 2HG  GLN A 234      -8.170  20.038   1.750  1.00  0.00           H  
ATOM   1312 1HE2 GLN A 234     -10.667  18.933  -1.112  1.00  0.00           H  
ATOM   1313 2HE2 GLN A 234      -9.016  18.435  -0.948  1.00  0.00           H  
ATOM   1314  N   GLN A 235      -5.578  23.406  -1.578  1.00  0.00           N  
ATOM   1315  CA  GLN A 235      -4.918  24.686  -1.773  1.00  0.00           C  
ATOM   1316  C   GLN A 235      -4.508  24.842  -3.231  1.00  0.00           C  
ATOM   1317  O   GLN A 235      -3.688  24.075  -3.737  1.00  0.00           O  
ATOM   1318  CB  GLN A 235      -3.695  24.812  -0.860  1.00  0.00           C  
ATOM   1319  CG  GLN A 235      -2.971  26.143  -0.969  1.00  0.00           C  
ATOM   1320  CD  GLN A 235      -1.813  26.253   0.004  1.00  0.00           C  
ATOM   1321  OE1 GLN A 235      -1.251  25.244   0.439  1.00  0.00           O  
ATOM   1322  NE2 GLN A 235      -1.450  27.482   0.354  1.00  0.00           N  
ATOM   1323  H   GLN A 235      -5.058  22.582  -1.690  1.00  0.00           H  
ATOM   1324  HA  GLN A 235      -5.621  25.480  -1.520  1.00  0.00           H  
ATOM   1325 1HB  GLN A 235      -4.001  24.679   0.178  1.00  0.00           H  
ATOM   1326 2HB  GLN A 235      -2.983  24.021  -1.095  1.00  0.00           H  
ATOM   1327 1HG  GLN A 235      -2.580  26.251  -1.980  1.00  0.00           H  
ATOM   1328 2HG  GLN A 235      -3.676  26.946  -0.753  1.00  0.00           H  
ATOM   1329 1HE2 GLN A 235      -0.692  27.617   0.994  1.00  0.00           H  
ATOM   1330 2HE2 GLN A 235      -1.934  28.272  -0.021  1.00  0.00           H  
ATOM   1331  N   GLN A 236      -5.078  25.823  -3.910  1.00  0.00           N  
ATOM   1332  CA  GLN A 236      -4.754  26.055  -5.308  1.00  0.00           C  
ATOM   1333  C   GLN A 236      -4.070  27.402  -5.482  1.00  0.00           C  
ATOM   1334  O   GLN A 236      -4.655  28.453  -5.205  1.00  0.00           O  
ATOM   1335  CB  GLN A 236      -6.016  25.989  -6.173  1.00  0.00           C  
ATOM   1336  CG  GLN A 236      -5.758  26.143  -7.662  1.00  0.00           C  
ATOM   1337  CD  GLN A 236      -7.035  26.072  -8.480  1.00  0.00           C  
ATOM   1338  OE1 GLN A 236      -7.745  25.063  -8.463  1.00  0.00           O  
ATOM   1339  NE2 GLN A 236      -7.333  27.146  -9.201  1.00  0.00           N  
ATOM   1340  H   GLN A 236      -5.726  26.410  -3.459  1.00  0.00           H  
ATOM   1341  HA  GLN A 236      -4.066  25.276  -5.637  1.00  0.00           H  
ATOM   1342 1HB  GLN A 236      -6.515  25.033  -6.014  1.00  0.00           H  
ATOM   1343 2HB  GLN A 236      -6.707  26.774  -5.867  1.00  0.00           H  
ATOM   1344 1HG  GLN A 236      -5.290  27.110  -7.842  1.00  0.00           H  
ATOM   1345 2HG  GLN A 236      -5.098  25.341  -7.990  1.00  0.00           H  
ATOM   1346 1HE2 GLN A 236      -8.163  27.158  -9.761  1.00  0.00           H  
ATOM   1347 2HE2 GLN A 236      -6.730  27.944  -9.186  1.00  0.00           H  
ATOM   1348  N   ALA A 237      -2.828  27.359  -5.938  1.00  0.00           N  
ATOM   1349  CA  ALA A 237      -2.048  28.565  -6.159  1.00  0.00           C  
ATOM   1350  C   ALA A 237      -2.369  29.166  -7.519  1.00  0.00           C  
ATOM   1351  O   ALA A 237      -2.182  30.362  -7.748  1.00  0.00           O  
ATOM   1352  CB  ALA A 237      -0.560  28.267  -6.045  1.00  0.00           C  
ATOM   1353  H   ALA A 237      -2.420  26.486  -6.134  1.00  0.00           H  
ATOM   1354  HA  ALA A 237      -2.321  29.290  -5.392  1.00  0.00           H  
ATOM   1355 1HB  ALA A 237       0.008  29.180  -6.217  1.00  0.00           H  
ATOM   1356 2HB  ALA A 237      -0.341  27.886  -5.047  1.00  0.00           H  
ATOM   1357 3HB  ALA A 237      -0.281  27.520  -6.786  1.00  0.00           H  
ATOM   1358  N   GLN A 238      -2.850  28.323  -8.421  1.00  0.00           N  
ATOM   1359  CA  GLN A 238      -3.206  28.760  -9.760  1.00  0.00           C  
ATOM   1360  C   GLN A 238      -4.543  29.487  -9.737  1.00  0.00           C  
ATOM   1361  O   GLN A 238      -4.739  30.404 -10.562  1.00  0.00           O  
ATOM   1362  OXT GLN A 238      -5.382  29.175  -8.938  1.00  0.00           O  
ATOM   1363  CB  GLN A 238      -3.266  27.569 -10.720  1.00  0.00           C  
ATOM   1364  CG  GLN A 238      -3.507  27.951 -12.171  1.00  0.00           C  
ATOM   1365  CD  GLN A 238      -3.460  26.753 -13.100  1.00  0.00           C  
ATOM   1366  OE1 GLN A 238      -3.446  25.603 -12.653  1.00  0.00           O  
ATOM   1367  NE2 GLN A 238      -3.436  27.015 -14.402  1.00  0.00           N  
ATOM   1368  H   GLN A 238      -2.979  27.385  -8.173  1.00  0.00           H  
ATOM   1369  HA  GLN A 238      -2.441  29.451 -10.113  1.00  0.00           H  
ATOM   1370 1HB  GLN A 238      -2.330  27.013 -10.670  1.00  0.00           H  
ATOM   1371 2HB  GLN A 238      -4.064  26.894 -10.413  1.00  0.00           H  
ATOM   1372 1HG  GLN A 238      -4.491  28.412 -12.256  1.00  0.00           H  
ATOM   1373 2HG  GLN A 238      -2.736  28.656 -12.483  1.00  0.00           H  
ATOM   1374 1HE2 GLN A 238      -3.405  26.265 -15.063  1.00  0.00           H  
ATOM   1375 2HE2 GLN A 238      -3.449  27.963 -14.722  1.00  0.00           H  
TER                                                                             
ATOM   1377  N   PHE B   1      -2.363  -5.259 -16.585  1.00  0.00           N  
ATOM   1378  CA  PHE B   1      -1.712  -4.591 -15.464  1.00  0.00           C  
ATOM   1379  C   PHE B   1      -0.580  -5.438 -14.899  1.00  0.00           C  
ATOM   1380  O   PHE B   1      -0.408  -6.596 -15.283  1.00  0.00           O  
ATOM   1381  CB  PHE B   1      -2.728  -4.287 -14.361  1.00  0.00           C  
ATOM   1382  CG  PHE B   1      -2.162  -3.493 -13.219  1.00  0.00           C  
ATOM   1383  CD1 PHE B   1      -1.436  -2.334 -13.453  1.00  0.00           C  
ATOM   1384  CD2 PHE B   1      -2.355  -3.902 -11.908  1.00  0.00           C  
ATOM   1385  CE1 PHE B   1      -0.915  -1.603 -12.403  1.00  0.00           C  
ATOM   1386  CE2 PHE B   1      -1.836  -3.172 -10.856  1.00  0.00           C  
ATOM   1387  CZ  PHE B   1      -1.115  -2.021 -11.104  1.00  0.00           C  
ATOM   1388 1H   PHE B   1      -3.100  -4.681 -16.936  1.00  0.00           H  
ATOM   1389 2H   PHE B   1      -1.694  -5.421 -17.311  1.00  0.00           H  
ATOM   1390 3H   PHE B   1      -2.741  -6.133 -16.280  1.00  0.00           H  
ATOM   1391  HA  PHE B   1      -1.291  -3.649 -15.819  1.00  0.00           H  
ATOM   1392 1HB  PHE B   1      -3.565  -3.731 -14.781  1.00  0.00           H  
ATOM   1393 2HB  PHE B   1      -3.123  -5.221 -13.963  1.00  0.00           H  
ATOM   1394  HD1 PHE B   1      -1.279  -2.003 -14.480  1.00  0.00           H  
ATOM   1395  HD2 PHE B   1      -2.924  -4.811 -11.712  1.00  0.00           H  
ATOM   1396  HE1 PHE B   1      -0.347  -0.694 -12.601  1.00  0.00           H  
ATOM   1397  HE2 PHE B   1      -1.995  -3.504  -9.830  1.00  0.00           H  
ATOM   1398  HZ  PHE B   1      -0.704  -1.445 -10.276  1.00  0.00           H  
ATOM   1399  N   ASP B   2       0.190  -4.857 -13.986  1.00  0.00           N  
ATOM   1400  CA  ASP B   2       1.293  -5.567 -13.348  1.00  0.00           C  
ATOM   1401  C   ASP B   2       0.789  -6.485 -12.243  1.00  0.00           C  
ATOM   1402  O   ASP B   2       0.896  -6.165 -11.059  1.00  0.00           O  
ATOM   1403  CB  ASP B   2       2.308  -4.576 -12.773  1.00  0.00           C  
ATOM   1404  CG  ASP B   2       3.577  -5.252 -12.272  1.00  0.00           C  
ATOM   1405  OD1 ASP B   2       3.553  -6.444 -12.072  1.00  0.00           O  
ATOM   1406  OD2 ASP B   2       4.558  -4.571 -12.094  1.00  0.00           O  
ATOM   1407  H   ASP B   2       0.008  -3.897 -13.729  1.00  0.00           H  
ATOM   1408  HA  ASP B   2       1.791  -6.179 -14.100  1.00  0.00           H  
ATOM   1409 1HB  ASP B   2       2.579  -3.848 -13.538  1.00  0.00           H  
ATOM   1410 2HB  ASP B   2       1.854  -4.029 -11.946  1.00  0.00           H  
ATOM   1411  N   ASP B   3       0.239  -7.630 -12.636  1.00  0.00           N  
ATOM   1412  CA  ASP B   3      -0.386  -8.545 -11.687  1.00  0.00           C  
ATOM   1413  C   ASP B   3       0.628  -9.066 -10.677  1.00  0.00           C  
ATOM   1414  O   ASP B   3       0.280  -9.379  -9.538  1.00  0.00           O  
ATOM   1415  CB  ASP B   3      -1.033  -9.721 -12.423  1.00  0.00           C  
ATOM   1416  CG  ASP B   3      -2.286  -9.322 -13.191  1.00  0.00           C  
ATOM   1417  OD1 ASP B   3      -2.768  -8.235 -12.980  1.00  0.00           O  
ATOM   1418  OD2 ASP B   3      -2.749 -10.109 -13.982  1.00  0.00           O  
ATOM   1419  H   ASP B   3       0.255  -7.871 -13.616  1.00  0.00           H  
ATOM   1420  HA  ASP B   3      -1.162  -8.004 -11.145  1.00  0.00           H  
ATOM   1421 1HB  ASP B   3      -0.317 -10.151 -13.123  1.00  0.00           H  
ATOM   1422 2HB  ASP B   3      -1.297 -10.498 -11.705  1.00  0.00           H  
ATOM   1423  N   ASP B   4       1.884  -9.158 -11.100  1.00  0.00           N  
ATOM   1424  CA  ASP B   4       2.946  -9.670 -10.243  1.00  0.00           C  
ATOM   1425  C   ASP B   4       3.191  -8.744  -9.057  1.00  0.00           C  
ATOM   1426  O   ASP B   4       3.207  -9.184  -7.907  1.00  0.00           O  
ATOM   1427  CB  ASP B   4       4.242  -9.843 -11.039  1.00  0.00           C  
ATOM   1428  CG  ASP B   4       4.182 -11.004 -12.023  1.00  0.00           C  
ATOM   1429  OD1 ASP B   4       3.259 -11.780 -11.940  1.00  0.00           O  
ATOM   1430  OD2 ASP B   4       5.059 -11.104 -12.847  1.00  0.00           O  
ATOM   1431  H   ASP B   4       2.109  -8.863 -12.039  1.00  0.00           H  
ATOM   1432  HA  ASP B   4       2.641 -10.643  -9.858  1.00  0.00           H  
ATOM   1433 1HB  ASP B   4       4.454  -8.928 -11.593  1.00  0.00           H  
ATOM   1434 2HB  ASP B   4       5.072 -10.010 -10.352  1.00  0.00           H  
ATOM   1435  N   LEU B   5       3.384  -7.461  -9.343  1.00  0.00           N  
ATOM   1436  CA  LEU B   5       3.560  -6.460  -8.298  1.00  0.00           C  
ATOM   1437  C   LEU B   5       2.303  -6.324  -7.449  1.00  0.00           C  
ATOM   1438  O   LEU B   5       2.373  -6.298  -6.220  1.00  0.00           O  
ATOM   1439  CB  LEU B   5       3.916  -5.103  -8.919  1.00  0.00           C  
ATOM   1440  CG  LEU B   5       4.119  -3.951  -7.927  1.00  0.00           C  
ATOM   1441  CD1 LEU B   5       5.285  -4.275  -7.004  1.00  0.00           C  
ATOM   1442  CD2 LEU B   5       4.369  -2.660  -8.693  1.00  0.00           C  
ATOM   1443  H   LEU B   5       3.408  -7.172 -10.311  1.00  0.00           H  
ATOM   1444  HA  LEU B   5       4.379  -6.776  -7.652  1.00  0.00           H  
ATOM   1445 1HB  LEU B   5       4.835  -5.214  -9.491  1.00  0.00           H  
ATOM   1446 2HB  LEU B   5       3.118  -4.815  -9.604  1.00  0.00           H  
ATOM   1447  HG  LEU B   5       3.226  -3.840  -7.311  1.00  0.00           H  
ATOM   1448 1HD1 LEU B   5       5.429  -3.456  -6.299  1.00  0.00           H  
ATOM   1449 2HD1 LEU B   5       5.071  -5.192  -6.455  1.00  0.00           H  
ATOM   1450 3HD1 LEU B   5       6.191  -4.408  -7.595  1.00  0.00           H  
ATOM   1451 1HD2 LEU B   5       4.512  -1.841  -7.987  1.00  0.00           H  
ATOM   1452 2HD2 LEU B   5       5.262  -2.770  -9.308  1.00  0.00           H  
ATOM   1453 3HD2 LEU B   5       3.512  -2.444  -9.331  1.00  0.00           H  
ATOM   1454  N   PHE B   6       1.154  -6.236  -8.111  1.00  0.00           N  
ATOM   1455  CA  PHE B   6      -0.121  -6.099  -7.419  1.00  0.00           C  
ATOM   1456  C   PHE B   6      -0.316  -7.210  -6.396  1.00  0.00           C  
ATOM   1457  O   PHE B   6      -0.643  -6.949  -5.239  1.00  0.00           O  
ATOM   1458  CB  PHE B   6      -1.277  -6.114  -8.422  1.00  0.00           C  
ATOM   1459  CG  PHE B   6      -2.633  -6.000  -7.785  1.00  0.00           C  
ATOM   1460  CD1 PHE B   6      -3.092  -4.781  -7.310  1.00  0.00           C  
ATOM   1461  CD2 PHE B   6      -3.451  -7.112  -7.659  1.00  0.00           C  
ATOM   1462  CE1 PHE B   6      -4.339  -4.675  -6.724  1.00  0.00           C  
ATOM   1463  CE2 PHE B   6      -4.699  -7.009  -7.075  1.00  0.00           C  
ATOM   1464  CZ  PHE B   6      -5.143  -5.789  -6.607  1.00  0.00           C  
ATOM   1465  H   PHE B   6       1.165  -6.265  -9.121  1.00  0.00           H  
ATOM   1466  HA  PHE B   6      -0.128  -5.143  -6.893  1.00  0.00           H  
ATOM   1467 1HB  PHE B   6      -1.160  -5.289  -9.123  1.00  0.00           H  
ATOM   1468 2HB  PHE B   6      -1.247  -7.039  -8.997  1.00  0.00           H  
ATOM   1469  HD1 PHE B   6      -2.456  -3.900  -7.404  1.00  0.00           H  
ATOM   1470  HD2 PHE B   6      -3.101  -8.076  -8.029  1.00  0.00           H  
ATOM   1471  HE1 PHE B   6      -4.687  -3.711  -6.355  1.00  0.00           H  
ATOM   1472  HE2 PHE B   6      -5.333  -7.891  -6.983  1.00  0.00           H  
ATOM   1473  HZ  PHE B   6      -6.125  -5.707  -6.145  1.00  0.00           H  
ATOM   1474  N   SER B   7      -0.112  -8.449  -6.830  1.00  0.00           N  
ATOM   1475  CA  SER B   7      -0.268  -9.603  -5.952  1.00  0.00           C  
ATOM   1476  C   SER B   7       0.621  -9.481  -4.720  1.00  0.00           C  
ATOM   1477  O   SER B   7       0.233  -9.874  -3.620  1.00  0.00           O  
ATOM   1478  CB  SER B   7       0.063 -10.878  -6.702  1.00  0.00           C  
ATOM   1479  OG  SER B   7      -0.842 -11.095  -7.749  1.00  0.00           O  
ATOM   1480  H   SER B   7       0.159  -8.595  -7.792  1.00  0.00           H  
ATOM   1481  HA  SER B   7      -1.307  -9.648  -5.622  1.00  0.00           H  
ATOM   1482 1HB  SER B   7       1.076 -10.813  -7.100  1.00  0.00           H  
ATOM   1483 2HB  SER B   7       0.036 -11.722  -6.013  1.00  0.00           H  
ATOM   1484  HG  SER B   7      -0.545 -10.541  -8.474  1.00  0.00           H  
ATOM   1485  N   ASN B   8       1.817  -8.933  -4.913  1.00  0.00           N  
ATOM   1486  CA  ASN B   8       2.766  -8.763  -3.819  1.00  0.00           C  
ATOM   1487  C   ASN B   8       2.371  -7.595  -2.924  1.00  0.00           C  
ATOM   1488  O   ASN B   8       2.556  -7.641  -1.707  1.00  0.00           O  
ATOM   1489  CB  ASN B   8       4.172  -8.572  -4.357  1.00  0.00           C  
ATOM   1490  CG  ASN B   8       4.706  -9.806  -5.029  1.00  0.00           C  
ATOM   1491  OD1 ASN B   8       4.269 -10.925  -4.738  1.00  0.00           O  
ATOM   1492  ND2 ASN B   8       5.643  -9.624  -5.924  1.00  0.00           N  
ATOM   1493  H   ASN B   8       2.074  -8.628  -5.840  1.00  0.00           H  
ATOM   1494  HA  ASN B   8       2.749  -9.663  -3.202  1.00  0.00           H  
ATOM   1495 1HB  ASN B   8       4.179  -7.749  -5.074  1.00  0.00           H  
ATOM   1496 2HB  ASN B   8       4.840  -8.299  -3.540  1.00  0.00           H  
ATOM   1497 1HD2 ASN B   8       6.036 -10.409  -6.404  1.00  0.00           H  
ATOM   1498 2HD2 ASN B   8       5.967  -8.700  -6.129  1.00  0.00           H  
ATOM   1499  N   LEU B   9       1.830  -6.547  -3.535  1.00  0.00           N  
ATOM   1500  CA  LEU B   9       1.388  -5.372  -2.792  1.00  0.00           C  
ATOM   1501  C   LEU B   9       0.224  -5.708  -1.869  1.00  0.00           C  
ATOM   1502  O   LEU B   9       0.023  -5.054  -0.845  1.00  0.00           O  
ATOM   1503  CB  LEU B   9       0.975  -4.257  -3.760  1.00  0.00           C  
ATOM   1504  CG  LEU B   9       2.124  -3.546  -4.486  1.00  0.00           C  
ATOM   1505  CD1 LEU B   9       1.555  -2.571  -5.508  1.00  0.00           C  
ATOM   1506  CD2 LEU B   9       2.999  -2.826  -3.471  1.00  0.00           C  
ATOM   1507  H   LEU B   9       1.719  -6.564  -4.538  1.00  0.00           H  
ATOM   1508  HA  LEU B   9       2.218  -5.017  -2.182  1.00  0.00           H  
ATOM   1509 1HB  LEU B   9       0.317  -4.680  -4.517  1.00  0.00           H  
ATOM   1510 2HB  LEU B   9       0.418  -3.503  -3.205  1.00  0.00           H  
ATOM   1511  HG  LEU B   9       2.724  -4.281  -5.025  1.00  0.00           H  
ATOM   1512 1HD1 LEU B   9       2.372  -2.066  -6.024  1.00  0.00           H  
ATOM   1513 2HD1 LEU B   9       0.950  -3.115  -6.233  1.00  0.00           H  
ATOM   1514 3HD1 LEU B   9       0.936  -1.832  -4.999  1.00  0.00           H  
ATOM   1515 1HD2 LEU B   9       3.816  -2.321  -3.987  1.00  0.00           H  
ATOM   1516 2HD2 LEU B   9       2.400  -2.090  -2.932  1.00  0.00           H  
ATOM   1517 3HD2 LEU B   9       3.407  -3.549  -2.764  1.00  0.00           H  
ATOM   1518  N   LEU B  10      -0.541  -6.729  -2.237  1.00  0.00           N  
ATOM   1519  CA  LEU B  10      -1.659  -7.184  -1.417  1.00  0.00           C  
ATOM   1520  C   LEU B  10      -1.185  -7.642  -0.044  1.00  0.00           C  
ATOM   1521  O   LEU B  10      -1.969  -7.709   0.903  1.00  0.00           O  
ATOM   1522  CB  LEU B  10      -2.398  -8.331  -2.119  1.00  0.00           C  
ATOM   1523  CG  LEU B  10      -3.203  -7.940  -3.364  1.00  0.00           C  
ATOM   1524  CD1 LEU B  10      -3.814  -9.188  -3.987  1.00  0.00           C  
ATOM   1525  CD2 LEU B  10      -4.282  -6.938  -2.978  1.00  0.00           C  
ATOM   1526  H   LEU B  10      -0.343  -7.203  -3.106  1.00  0.00           H  
ATOM   1527  HA  LEU B  10      -2.350  -6.352  -1.283  1.00  0.00           H  
ATOM   1528 1HB  LEU B  10      -1.669  -9.082  -2.418  1.00  0.00           H  
ATOM   1529 2HB  LEU B  10      -3.087  -8.786  -1.408  1.00  0.00           H  
ATOM   1530  HG  LEU B  10      -2.538  -7.490  -4.102  1.00  0.00           H  
ATOM   1531 1HD1 LEU B  10      -4.386  -8.910  -4.872  1.00  0.00           H  
ATOM   1532 2HD1 LEU B  10      -3.019  -9.878  -4.272  1.00  0.00           H  
ATOM   1533 3HD1 LEU B  10      -4.473  -9.669  -3.266  1.00  0.00           H  
ATOM   1534 1HD2 LEU B  10      -4.854  -6.660  -3.864  1.00  0.00           H  
ATOM   1535 2HD2 LEU B  10      -4.948  -7.387  -2.242  1.00  0.00           H  
ATOM   1536 3HD2 LEU B  10      -3.817  -6.049  -2.552  1.00  0.00           H  
ATOM   1537  N   TRP B  11       0.101  -7.958   0.056  1.00  0.00           N  
ATOM   1538  CA  TRP B  11       0.704  -8.318   1.335  1.00  0.00           C  
ATOM   1539  C   TRP B  11       0.571  -7.185   2.345  1.00  0.00           C  
ATOM   1540  O   TRP B  11       0.635  -7.406   3.554  1.00  0.00           O  
ATOM   1541  CB  TRP B  11       2.181  -8.669   1.148  1.00  0.00           C  
ATOM   1542  CG  TRP B  11       2.403  -9.919   0.352  1.00  0.00           C  
ATOM   1543  CD1 TRP B  11       1.519 -10.940   0.174  1.00  0.00           C  
ATOM   1544  CD2 TRP B  11       3.595 -10.288  -0.383  1.00  0.00           C  
ATOM   1545  NE1 TRP B  11       2.075 -11.916  -0.616  1.00  0.00           N  
ATOM   1546  CE2 TRP B  11       3.345 -11.532  -0.968  1.00  0.00           C  
ATOM   1547  CE3 TRP B  11       4.835  -9.670  -0.590  1.00  0.00           C  
ATOM   1548  CZ2 TRP B  11       4.290 -12.180  -1.748  1.00  0.00           C  
ATOM   1549  CZ3 TRP B  11       5.782 -10.319  -1.374  1.00  0.00           C  
ATOM   1550  CH2 TRP B  11       5.515 -11.542  -1.937  1.00  0.00           C  
ATOM   1551  H   TRP B  11       0.677  -7.947  -0.773  1.00  0.00           H  
ATOM   1552  HA  TRP B  11       0.184  -9.192   1.728  1.00  0.00           H  
ATOM   1553 1HB  TRP B  11       2.690  -7.847   0.645  1.00  0.00           H  
ATOM   1554 2HB  TRP B  11       2.651  -8.796   2.124  1.00  0.00           H  
ATOM   1555  HD1 TRP B  11       0.517 -10.977   0.598  1.00  0.00           H  
ATOM   1556  HE1 TRP B  11       1.625 -12.776  -0.893  1.00  0.00           H  
ATOM   1557  HE3 TRP B  11       5.051  -8.699  -0.147  1.00  0.00           H  
ATOM   1558  HZ2 TRP B  11       4.097 -13.151  -2.204  1.00  0.00           H  
ATOM   1559  HZ3 TRP B  11       6.745  -9.832  -1.529  1.00  0.00           H  
ATOM   1560  HH2 TRP B  11       6.281 -12.023  -2.547  1.00  0.00           H  
ATOM   1561  N   PHE B  12       0.385  -5.969   1.841  1.00  0.00           N  
ATOM   1562  CA  PHE B  12       0.355  -4.785   2.689  1.00  0.00           C  
ATOM   1563  C   PHE B  12      -1.055  -4.217   2.795  1.00  0.00           C  
ATOM   1564  O   PHE B  12      -1.238  -3.023   3.034  1.00  0.00           O  
ATOM   1565  CB  PHE B  12       1.301  -3.713   2.145  1.00  0.00           C  
ATOM   1566  CG  PHE B  12       2.672  -4.229   1.810  1.00  0.00           C  
ATOM   1567  CD1 PHE B  12       3.320  -5.117   2.656  1.00  0.00           C  
ATOM   1568  CD2 PHE B  12       3.316  -3.827   0.650  1.00  0.00           C  
ATOM   1569  CE1 PHE B  12       4.581  -5.592   2.349  1.00  0.00           C  
ATOM   1570  CE2 PHE B  12       4.576  -4.301   0.340  1.00  0.00           C  
ATOM   1571  CZ  PHE B  12       5.209  -5.184   1.191  1.00  0.00           C  
ATOM   1572  H   PHE B  12       0.262  -5.864   0.844  1.00  0.00           H  
ATOM   1573  HA  PHE B  12       0.686  -5.067   3.690  1.00  0.00           H  
ATOM   1574 1HB  PHE B  12       0.874  -3.274   1.244  1.00  0.00           H  
ATOM   1575 2HB  PHE B  12       1.408  -2.915   2.879  1.00  0.00           H  
ATOM   1576  HD1 PHE B  12       2.823  -5.440   3.570  1.00  0.00           H  
ATOM   1577  HD2 PHE B  12       2.816  -3.129  -0.022  1.00  0.00           H  
ATOM   1578  HE1 PHE B  12       5.079  -6.289   3.022  1.00  0.00           H  
ATOM   1579  HE2 PHE B  12       5.071  -3.977  -0.575  1.00  0.00           H  
ATOM   1580  HZ  PHE B  12       6.203  -5.557   0.949  1.00  0.00           H  
ATOM   1581  N   ASP B  13      -2.048  -5.080   2.613  1.00  0.00           N  
ATOM   1582  CA  ASP B  13      -3.441  -4.701   2.827  1.00  0.00           C  
ATOM   1583  C   ASP B  13      -4.314  -5.924   3.069  1.00  0.00           C  
ATOM   1584  O   ASP B  13      -4.340  -6.439   4.152  1.00  0.00           O  
ATOM   1585  OXT ASP B  13      -4.978  -6.373   2.176  1.00  0.00           O  
ATOM   1586  CB  ASP B  13      -3.975  -3.915   1.627  1.00  0.00           C  
ATOM   1587  CG  ASP B  13      -5.322  -3.260   1.899  1.00  0.00           C  
ATOM   1588  OD1 ASP B  13      -6.280  -3.972   2.085  1.00  0.00           O  
ATOM   1589  OD2 ASP B  13      -5.380  -2.054   1.918  1.00  0.00           O  
ATOM   1590  H   ASP B  13      -1.835  -6.023   2.320  1.00  0.00           H  
ATOM   1591  HA  ASP B  13      -3.494  -4.064   3.711  1.00  0.00           H  
ATOM   1592 1HB  ASP B  13      -3.259  -3.140   1.351  1.00  0.00           H  
ATOM   1593 2HB  ASP B  13      -4.078  -4.584   0.771  1.00  0.00           H  
TER                                                                             
I_bsa 1203.77
I_hb 2
I_pack -0.015
I_sc -38.584
I_unsat 4
pep_sc -21.09
pep_sc_noref -21.778
reweighted_sc -125.219
rmsALL 16.796
rmsALL_CAPRI_if 7.763
rmsALL_allIF 9.392
rmsALL_if 11.765
rmsBB 16.797
rmsBB_CAPRI_if 7.123
rmsBB_allIF 8.551
rmsBB_if 11.01
rmsBB_intrf_lowres 10.292
rmsBB_lowres 15.893
rmsCA 16.797
rmsCA_if 11.114
rmsCA_intrf_lowres 10.397
rmsCA_lowres 15.919
rmsSC_CAPRI_if 8.081
rmsSC_allIF 9.805
score -65.544
score_lowres_opt -2.605
score_lowres_start 26.949
silent_score -65.544
startRMSall 0
startRMSallif 0
startRMSbb 0
startRMSca 0
time 68
