# Supplementary material for: Simple biochemical features underlie transcriptional activation domain diversity and dynamic, fuzzy binding to Mediator
Source: eLife. 2021 Apr 27;10:e68068. doi: 10.7554/eLife.68068 (PMC8137143; doi:10.7554/eLife.68068)
Supplement: Figure 6—source data 2. — The 10 best-scoring models from different binding poses are provided as pdb files. Top500.txt contains the score, cluster number, and RMSD to best model for the 500 best-scoring models. [file elife-68068-fig6-data2.zip › Med15-cAD structural models/ABD1/Stb4_932/2lpb_Stb4_932_prepack_37361.pdb]

HEADER                                            17-SEP-20   XXXX              
EXPDTA    THEORETICAL MODEL                                                     
REMARK 220                                                                      
REMARK 220 EXPERIMENTAL DETAILS                                                 
REMARK 220  EXPERIMENT TYPE                : THEORETICAL MODELLING              
REMARK 220  DATE OF DATA COLLECTION        : 17-SEP-20                          
REMARK 220                                                                      
REMARK 220 REMARK: MODEL GENERATED BY ROSETTA                                   
REMARK 220  VERSION 2020.08+release.cb1caba                                     
ATOM      1  N   GLN A 158     -12.016 -12.395 -23.603  1.00  0.00           N  
ATOM      2  CA  GLN A 158     -11.969 -12.966 -22.241  1.00  0.00           C  
ATOM      3  C   GLN A 158     -12.554 -11.986 -21.232  1.00  0.00           C  
ATOM      4  O   GLN A 158     -13.092 -10.945 -21.605  1.00  0.00           O  
ATOM      5  CB  GLN A 158     -10.534 -13.324 -21.846  1.00  0.00           C  
ATOM      6  CG  GLN A 158      -9.893 -14.386 -22.723  1.00  0.00           C  
ATOM      7  CD  GLN A 158     -10.563 -15.739 -22.579  1.00  0.00           C  
ATOM      8  OE1 GLN A 158     -10.628 -16.301 -21.482  1.00  0.00           O  
ATOM      9  NE2 GLN A 158     -11.066 -16.271 -23.686  1.00  0.00           N  
ATOM     10 1H   GLN A 158     -11.629 -13.049 -24.253  1.00  0.00           H  
ATOM     11 2H   GLN A 158     -12.965 -12.201 -23.851  1.00  0.00           H  
ATOM     12 3H   GLN A 158     -11.486 -11.548 -23.628  1.00  0.00           H  
ATOM     13  HA  GLN A 158     -12.567 -13.877 -22.227  1.00  0.00           H  
ATOM     14 1HB  GLN A 158      -9.911 -12.431 -21.889  1.00  0.00           H  
ATOM     15 2HB  GLN A 158     -10.519 -13.684 -20.817  1.00  0.00           H  
ATOM     16 1HG  GLN A 158      -9.971 -14.076 -23.766  1.00  0.00           H  
ATOM     17 2HG  GLN A 158      -8.846 -14.491 -22.443  1.00  0.00           H  
ATOM     18 1HE2 GLN A 158     -11.519 -17.162 -23.653  1.00  0.00           H  
ATOM     19 2HE2 GLN A 158     -10.991 -15.781 -24.556  1.00  0.00           H  
ATOM     20  N   ARG A 159     -12.454 -12.331 -19.958  1.00  0.00           N  
ATOM     21  CA  ARG A 159     -12.963 -11.479 -18.889  1.00  0.00           C  
ATOM     22  C   ARG A 159     -12.021 -10.302 -18.654  1.00  0.00           C  
ATOM     23  O   ARG A 159     -10.801 -10.445 -18.767  1.00  0.00           O  
ATOM     24  CB  ARG A 159     -13.124 -12.269 -17.599  1.00  0.00           C  
ATOM     25  CG  ARG A 159     -14.191 -13.351 -17.640  1.00  0.00           C  
ATOM     26  CD  ARG A 159     -14.288 -14.077 -16.347  1.00  0.00           C  
ATOM     27  NE  ARG A 159     -15.295 -15.125 -16.388  1.00  0.00           N  
ATOM     28  CZ  ARG A 159     -15.547 -15.983 -15.380  1.00  0.00           C  
ATOM     29  NH1 ARG A 159     -14.859 -15.905 -14.263  1.00  0.00           N  
ATOM     30  NH2 ARG A 159     -16.486 -16.903 -15.515  1.00  0.00           N  
ATOM     31  H   ARG A 159     -12.025 -13.184 -19.727  1.00  0.00           H  
ATOM     32  HA  ARG A 159     -13.941 -11.098 -19.186  1.00  0.00           H  
ATOM     33 1HB  ARG A 159     -12.179 -12.748 -17.345  1.00  0.00           H  
ATOM     34 2HB  ARG A 159     -13.375 -11.589 -16.785  1.00  0.00           H  
ATOM     35 1HG  ARG A 159     -15.160 -12.898 -17.852  1.00  0.00           H  
ATOM     36 2HG  ARG A 159     -13.949 -14.071 -18.422  1.00  0.00           H  
ATOM     37 1HD  ARG A 159     -13.327 -14.536 -16.116  1.00  0.00           H  
ATOM     38 2HD  ARG A 159     -14.556 -13.377 -15.557  1.00  0.00           H  
ATOM     39  HE  ARG A 159     -15.845 -15.216 -17.232  1.00  0.00           H  
ATOM     40 1HH1 ARG A 159     -14.141 -15.202 -14.160  1.00  0.00           H  
ATOM     41 2HH1 ARG A 159     -15.048 -16.548 -13.509  1.00  0.00           H  
ATOM     42 1HH2 ARG A 159     -17.016 -16.962 -16.375  1.00  0.00           H  
ATOM     43 2HH2 ARG A 159     -16.675 -17.546 -14.761  1.00  0.00           H  
ATOM     44  N   ARG A 160     -12.586  -9.144 -18.344  1.00  0.00           N  
ATOM     45  CA  ARG A 160     -11.792  -7.949 -18.098  1.00  0.00           C  
ATOM     46  C   ARG A 160     -12.633  -6.875 -17.411  1.00  0.00           C  
ATOM     47  O   ARG A 160     -13.441  -6.198 -18.052  1.00  0.00           O  
ATOM     48  CB  ARG A 160     -11.230  -7.400 -19.401  1.00  0.00           C  
ATOM     49  CG  ARG A 160     -10.294  -6.213 -19.244  1.00  0.00           C  
ATOM     50  CD  ARG A 160      -9.730  -5.781 -20.549  1.00  0.00           C  
ATOM     51  NE  ARG A 160      -8.783  -4.690 -20.396  1.00  0.00           N  
ATOM     52  CZ  ARG A 160      -8.189  -4.043 -21.418  1.00  0.00           C  
ATOM     53  NH1 ARG A 160      -8.455  -4.389 -22.658  1.00  0.00           N  
ATOM     54  NH2 ARG A 160      -7.339  -3.061 -21.174  1.00  0.00           N  
ATOM     55  H   ARG A 160     -13.563  -9.090 -18.275  1.00  0.00           H  
ATOM     56  HA  ARG A 160     -10.960  -8.215 -17.446  1.00  0.00           H  
ATOM     57 1HB  ARG A 160     -10.682  -8.186 -19.920  1.00  0.00           H  
ATOM     58 2HB  ARG A 160     -12.050  -7.091 -20.049  1.00  0.00           H  
ATOM     59 1HG  ARG A 160     -10.839  -5.374 -18.811  1.00  0.00           H  
ATOM     60 2HG  ARG A 160      -9.466  -6.485 -18.587  1.00  0.00           H  
ATOM     61 1HD  ARG A 160      -9.214  -6.619 -21.017  1.00  0.00           H  
ATOM     62 2HD  ARG A 160     -10.537  -5.443 -21.199  1.00  0.00           H  
ATOM     63  HE  ARG A 160      -8.552  -4.395 -19.456  1.00  0.00           H  
ATOM     64 1HH1 ARG A 160      -9.104  -5.140 -22.844  1.00  0.00           H  
ATOM     65 2HH1 ARG A 160      -8.010  -3.904 -23.424  1.00  0.00           H  
ATOM     66 1HH2 ARG A 160      -7.134  -2.794 -20.220  1.00  0.00           H  
ATOM     67 2HH2 ARG A 160      -6.894  -2.576 -21.939  1.00  0.00           H  
ATOM     68  N   GLN A 161     -12.454  -6.736 -16.108  1.00  0.00           N  
ATOM     69  CA  GLN A 161     -13.186  -5.737 -15.341  1.00  0.00           C  
ATOM     70  C   GLN A 161     -12.283  -4.548 -15.024  1.00  0.00           C  
ATOM     71  O   GLN A 161     -11.141  -4.722 -14.597  1.00  0.00           O  
ATOM     72  CB  GLN A 161     -13.737  -6.344 -14.048  1.00  0.00           C  
ATOM     73  CG  GLN A 161     -14.575  -5.387 -13.218  1.00  0.00           C  
ATOM     74  CD  GLN A 161     -15.162  -6.049 -11.986  1.00  0.00           C  
ATOM     75  OE1 GLN A 161     -14.581  -6.988 -11.433  1.00  0.00           O  
ATOM     76  NE2 GLN A 161     -16.317  -5.564 -11.547  1.00  0.00           N  
ATOM     77  H   GLN A 161     -11.811  -7.320 -15.646  1.00  0.00           H  
ATOM     78  HA  GLN A 161     -14.024  -5.385 -15.943  1.00  0.00           H  
ATOM     79 1HB  GLN A 161     -14.353  -7.211 -14.286  1.00  0.00           H  
ATOM     80 2HB  GLN A 161     -12.910  -6.691 -13.428  1.00  0.00           H  
ATOM     81 1HG  GLN A 161     -13.946  -4.557 -12.894  1.00  0.00           H  
ATOM     82 2HG  GLN A 161     -15.397  -5.016 -13.830  1.00  0.00           H  
ATOM     83 1HE2 GLN A 161     -16.752  -5.961 -10.738  1.00  0.00           H  
ATOM     84 2HE2 GLN A 161     -16.753  -4.801 -12.025  1.00  0.00           H  
ATOM     85  N   LEU A 162     -12.793  -3.344 -15.237  1.00  0.00           N  
ATOM     86  CA  LEU A 162     -12.021  -2.140 -14.973  1.00  0.00           C  
ATOM     87  C   LEU A 162     -12.920  -0.927 -14.750  1.00  0.00           C  
ATOM     88  O   LEU A 162     -13.442  -0.340 -15.694  1.00  0.00           O  
ATOM     89  CB  LEU A 162     -11.064  -1.866 -16.140  1.00  0.00           C  
ATOM     90  CG  LEU A 162     -10.156  -0.640 -15.981  1.00  0.00           C  
ATOM     91  CD1 LEU A 162      -9.018  -0.717 -16.989  1.00  0.00           C  
ATOM     92  CD2 LEU A 162     -10.974   0.628 -16.177  1.00  0.00           C  
ATOM     93  H   LEU A 162     -13.712  -3.261 -15.574  1.00  0.00           H  
ATOM     94  HA  LEU A 162     -11.437  -2.296 -14.067  1.00  0.00           H  
ATOM     95 1HB  LEU A 162     -10.425  -2.736 -16.277  1.00  0.00           H  
ATOM     96 2HB  LEU A 162     -11.653  -1.727 -17.047  1.00  0.00           H  
ATOM     97  HG  LEU A 162      -9.718  -0.639 -14.983  1.00  0.00           H  
ATOM     98 1HD1 LEU A 162      -8.372   0.154 -16.876  1.00  0.00           H  
ATOM     99 2HD1 LEU A 162      -8.437  -1.623 -16.815  1.00  0.00           H  
ATOM    100 3HD1 LEU A 162      -9.426  -0.737 -18.000  1.00  0.00           H  
ATOM    101 1HD2 LEU A 162     -10.328   1.499 -16.063  1.00  0.00           H  
ATOM    102 2HD2 LEU A 162     -11.411   0.628 -17.175  1.00  0.00           H  
ATOM    103 3HD2 LEU A 162     -11.769   0.665 -15.432  1.00  0.00           H  
ATOM    104  N   THR A 163     -13.130  -0.568 -13.497  1.00  0.00           N  
ATOM    105  CA  THR A 163     -13.931   0.599 -13.185  1.00  0.00           C  
ATOM    106  C   THR A 163     -13.038   1.835 -13.283  1.00  0.00           C  
ATOM    107  O   THR A 163     -11.937   1.838 -12.733  1.00  0.00           O  
ATOM    108  CB  THR A 163     -14.563   0.499 -11.784  1.00  0.00           C  
ATOM    109  OG1 THR A 163     -15.441  -0.634 -11.734  1.00  0.00           O  
ATOM    110  CG2 THR A 163     -15.350   1.760 -11.463  1.00  0.00           C  
ATOM    111  H   THR A 163     -12.740  -1.095 -12.770  1.00  0.00           H  
ATOM    112  HA  THR A 163     -14.738   0.670 -13.915  1.00  0.00           H  
ATOM    113  HB  THR A 163     -13.779   0.367 -11.040  1.00  0.00           H  
ATOM    114  HG1 THR A 163     -15.205  -1.187 -10.984  1.00  0.00           H  
ATOM    115 1HG2 THR A 163     -15.789   1.671 -10.469  1.00  0.00           H  
ATOM    116 2HG2 THR A 163     -14.684   2.621 -11.489  1.00  0.00           H  
ATOM    117 3HG2 THR A 163     -16.142   1.891 -12.198  1.00  0.00           H  
ATOM    118  N   PRO A 164     -13.497   2.899 -13.960  1.00  0.00           N  
ATOM    119  CA  PRO A 164     -12.714   4.131 -14.141  1.00  0.00           C  
ATOM    120  C   PRO A 164     -12.220   4.737 -12.826  1.00  0.00           C  
ATOM    121  O   PRO A 164     -11.099   5.240 -12.749  1.00  0.00           O  
ATOM    122  CB  PRO A 164     -13.714   5.060 -14.836  1.00  0.00           C  
ATOM    123  CG  PRO A 164     -14.580   4.140 -15.626  1.00  0.00           C  
ATOM    124  CD  PRO A 164     -14.775   2.947 -14.730  1.00  0.00           C  
ATOM    125  HA  PRO A 164     -11.851   3.919 -14.789  1.00  0.00           H  
ATOM    126 1HB  PRO A 164     -14.276   5.637 -14.086  1.00  0.00           H  
ATOM    127 2HB  PRO A 164     -13.178   5.787 -15.464  1.00  0.00           H  
ATOM    128 1HG  PRO A 164     -15.528   4.637 -15.883  1.00  0.00           H  
ATOM    129 2HG  PRO A 164     -14.090   3.881 -16.577  1.00  0.00           H  
ATOM    130 1HD  PRO A 164     -15.638   3.119 -14.071  1.00  0.00           H  
ATOM    131 2HD  PRO A 164     -14.929   2.047 -15.344  1.00  0.00           H  
ATOM    132  N   GLN A 165     -13.054   4.663 -11.798  1.00  0.00           N  
ATOM    133  CA  GLN A 165     -12.719   5.223 -10.492  1.00  0.00           C  
ATOM    134  C   GLN A 165     -11.666   4.392  -9.762  1.00  0.00           C  
ATOM    135  O   GLN A 165     -10.776   4.940  -9.115  1.00  0.00           O  
ATOM    136  CB  GLN A 165     -13.978   5.338  -9.628  1.00  0.00           C  
ATOM    137  CG  GLN A 165     -14.990   6.351 -10.134  1.00  0.00           C  
ATOM    138  CD  GLN A 165     -16.244   6.393  -9.281  1.00  0.00           C  
ATOM    139  OE1 GLN A 165     -16.594   5.411  -8.620  1.00  0.00           O  
ATOM    140  NE2 GLN A 165     -16.927   7.531  -9.291  1.00  0.00           N  
ATOM    141  H   GLN A 165     -13.924   4.226 -11.924  1.00  0.00           H  
ATOM    142  HA  GLN A 165     -12.302   6.219 -10.639  1.00  0.00           H  
ATOM    143 1HB  GLN A 165     -14.471   4.368  -9.573  1.00  0.00           H  
ATOM    144 2HB  GLN A 165     -13.698   5.620  -8.613  1.00  0.00           H  
ATOM    145 1HG  GLN A 165     -14.535   7.342 -10.121  1.00  0.00           H  
ATOM    146 2HG  GLN A 165     -15.277   6.085 -11.151  1.00  0.00           H  
ATOM    147 1HE2 GLN A 165     -17.763   7.618  -8.747  1.00  0.00           H  
ATOM    148 2HE2 GLN A 165     -16.608   8.303  -9.841  1.00  0.00           H  
ATOM    149  N   GLN A 166     -11.757   3.072  -9.874  1.00  0.00           N  
ATOM    150  CA  GLN A 166     -10.822   2.186  -9.190  1.00  0.00           C  
ATOM    151  C   GLN A 166      -9.517   2.063  -9.956  1.00  0.00           C  
ATOM    152  O   GLN A 166      -8.440   2.098  -9.365  1.00  0.00           O  
ATOM    153  CB  GLN A 166     -11.442   0.800  -8.993  1.00  0.00           C  
ATOM    154  CG  GLN A 166     -12.642   0.781  -8.062  1.00  0.00           C  
ATOM    155  CD  GLN A 166     -13.247  -0.603  -7.926  1.00  0.00           C  
ATOM    156  OE1 GLN A 166     -13.160  -1.427  -8.840  1.00  0.00           O  
ATOM    157  NE2 GLN A 166     -13.866  -0.867  -6.780  1.00  0.00           N  
ATOM    158  H   GLN A 166     -12.454   2.687 -10.440  1.00  0.00           H  
ATOM    159  HA  GLN A 166     -10.598   2.609  -8.211  1.00  0.00           H  
ATOM    160 1HB  GLN A 166     -11.757   0.403  -9.957  1.00  0.00           H  
ATOM    161 2HB  GLN A 166     -10.692   0.120  -8.588  1.00  0.00           H  
ATOM    162 1HG  GLN A 166     -12.327   1.116  -7.073  1.00  0.00           H  
ATOM    163 2HG  GLN A 166     -13.406   1.451  -8.457  1.00  0.00           H  
ATOM    164 1HE2 GLN A 166     -14.285  -1.764  -6.632  1.00  0.00           H  
ATOM    165 2HE2 GLN A 166     -13.913  -0.169  -6.064  1.00  0.00           H  
ATOM    166  N   GLN A 167      -9.625   1.917 -11.272  1.00  0.00           N  
ATOM    167  CA  GLN A 167      -8.469   1.777 -12.140  1.00  0.00           C  
ATOM    168  C   GLN A 167      -7.449   2.886 -11.907  1.00  0.00           C  
ATOM    169  O   GLN A 167      -6.258   2.627 -11.753  1.00  0.00           O  
ATOM    170  CB  GLN A 167      -8.907   1.771 -13.607  1.00  0.00           C  
ATOM    171  CG  GLN A 167      -7.759   1.686 -14.599  1.00  0.00           C  
ATOM    172  CD  GLN A 167      -7.034   0.355 -14.532  1.00  0.00           C  
ATOM    173  OE1 GLN A 167      -7.457  -0.564 -13.824  1.00  0.00           O  
ATOM    174  NE2 GLN A 167      -5.936   0.242 -15.271  1.00  0.00           N  
ATOM    175  H   GLN A 167     -10.519   1.896 -11.678  1.00  0.00           H  
ATOM    176  HA  GLN A 167      -7.981   0.829 -11.916  1.00  0.00           H  
ATOM    177 1HB  GLN A 167      -9.568   0.924 -13.785  1.00  0.00           H  
ATOM    178 2HB  GLN A 167      -9.471   2.678 -13.823  1.00  0.00           H  
ATOM    179 1HG  GLN A 167      -8.153   1.809 -15.607  1.00  0.00           H  
ATOM    180 2HG  GLN A 167      -7.042   2.476 -14.378  1.00  0.00           H  
ATOM    181 1HE2 GLN A 167      -5.416  -0.613 -15.267  1.00  0.00           H  
ATOM    182 2HE2 GLN A 167      -5.629   1.012 -15.831  1.00  0.00           H  
ATOM    183  N   GLN A 168      -7.937   4.113 -11.843  1.00  0.00           N  
ATOM    184  CA  GLN A 168      -7.085   5.278 -11.654  1.00  0.00           C  
ATOM    185  C   GLN A 168      -6.316   5.237 -10.336  1.00  0.00           C  
ATOM    186  O   GLN A 168      -5.210   5.765 -10.240  1.00  0.00           O  
ATOM    187  CB  GLN A 168      -7.925   6.557 -11.721  1.00  0.00           C  
ATOM    188  CG  GLN A 168      -8.447   6.886 -13.110  1.00  0.00           C  
ATOM    189  CD  GLN A 168      -9.411   8.057 -13.102  1.00  0.00           C  
ATOM    190  OE1 GLN A 168      -9.673   8.657 -12.056  1.00  0.00           O  
ATOM    191  NE2 GLN A 168      -9.947   8.389 -14.271  1.00  0.00           N  
ATOM    192  H   GLN A 168      -8.906   4.243 -11.920  1.00  0.00           H  
ATOM    193  HA  GLN A 168      -6.346   5.299 -12.454  1.00  0.00           H  
ATOM    194 1HB  GLN A 168      -8.780   6.466 -11.053  1.00  0.00           H  
ATOM    195 2HB  GLN A 168      -7.328   7.401 -11.378  1.00  0.00           H  
ATOM    196 1HG  GLN A 168      -7.605   7.139 -13.753  1.00  0.00           H  
ATOM    197 2HG  GLN A 168      -8.970   6.014 -13.505  1.00  0.00           H  
ATOM    198 1HE2 GLN A 168     -10.589   9.154 -14.329  1.00  0.00           H  
ATOM    199 2HE2 GLN A 168      -9.707   7.875 -15.096  1.00  0.00           H  
ATOM    200  N   LEU A 169      -6.894   4.616  -9.325  1.00  0.00           N  
ATOM    201  CA  LEU A 169      -6.252   4.555  -8.026  1.00  0.00           C  
ATOM    202  C   LEU A 169      -5.281   3.380  -7.910  1.00  0.00           C  
ATOM    203  O   LEU A 169      -4.148   3.543  -7.454  1.00  0.00           O  
ATOM    204  CB  LEU A 169      -7.318   4.453  -6.928  1.00  0.00           C  
ATOM    205  CG  LEU A 169      -6.787   4.373  -5.490  1.00  0.00           C  
ATOM    206  CD1 LEU A 169      -6.009   5.641  -5.165  1.00  0.00           C  
ATOM    207  CD2 LEU A 169      -7.950   4.184  -4.529  1.00  0.00           C  
ATOM    208  H   LEU A 169      -7.756   4.169  -9.461  1.00  0.00           H  
ATOM    209  HA  LEU A 169      -5.678   5.470  -7.881  1.00  0.00           H  
ATOM    210 1HB  LEU A 169      -7.969   5.324  -6.993  1.00  0.00           H  
ATOM    211 2HB  LEU A 169      -7.919   3.561  -7.109  1.00  0.00           H  
ATOM    212  HG  LEU A 169      -6.102   3.529  -5.402  1.00  0.00           H  
ATOM    213 1HD1 LEU A 169      -5.631   5.584  -4.144  1.00  0.00           H  
ATOM    214 2HD1 LEU A 169      -5.171   5.740  -5.856  1.00  0.00           H  
ATOM    215 3HD1 LEU A 169      -6.664   6.505  -5.262  1.00  0.00           H  
ATOM    216 1HD2 LEU A 169      -7.573   4.127  -3.507  1.00  0.00           H  
ATOM    217 2HD2 LEU A 169      -8.635   5.029  -4.616  1.00  0.00           H  
ATOM    218 3HD2 LEU A 169      -8.479   3.262  -4.773  1.00  0.00           H  
ATOM    219  N   VAL A 170      -5.722   2.200  -8.332  1.00  0.00           N  
ATOM    220  CA  VAL A 170      -4.902   0.999  -8.214  1.00  0.00           C  
ATOM    221  C   VAL A 170      -3.789   0.914  -9.259  1.00  0.00           C  
ATOM    222  O   VAL A 170      -2.696   0.433  -8.966  1.00  0.00           O  
ATOM    223  CB  VAL A 170      -5.795  -0.250  -8.336  1.00  0.00           C  
ATOM    224  CG1 VAL A 170      -4.947  -1.513  -8.343  1.00  0.00           C  
ATOM    225  CG2 VAL A 170      -6.800  -0.281  -7.194  1.00  0.00           C  
ATOM    226  H   VAL A 170      -6.621   2.137  -8.726  1.00  0.00           H  
ATOM    227  HA  VAL A 170      -4.424   1.001  -7.234  1.00  0.00           H  
ATOM    228  HB  VAL A 170      -6.326  -0.214  -9.287  1.00  0.00           H  
ATOM    229 1HG1 VAL A 170      -5.595  -2.386  -8.431  1.00  0.00           H  
ATOM    230 2HG1 VAL A 170      -4.261  -1.485  -9.189  1.00  0.00           H  
ATOM    231 3HG1 VAL A 170      -4.379  -1.575  -7.415  1.00  0.00           H  
ATOM    232 1HG2 VAL A 170      -7.429  -1.166  -7.287  1.00  0.00           H  
ATOM    233 2HG2 VAL A 170      -6.269  -0.311  -6.243  1.00  0.00           H  
ATOM    234 3HG2 VAL A 170      -7.424   0.612  -7.234  1.00  0.00           H  
ATOM    235  N   ASN A 171      -4.053   1.377 -10.470  1.00  0.00           N  
ATOM    236  CA  ASN A 171      -3.052   1.320 -11.538  1.00  0.00           C  
ATOM    237  C   ASN A 171      -1.928   2.323 -11.293  1.00  0.00           C  
ATOM    238  O   ASN A 171      -0.785   2.112 -11.702  1.00  0.00           O  
ATOM    239  CB  ASN A 171      -3.697   1.562 -12.890  1.00  0.00           C  
ATOM    240  CG  ASN A 171      -2.799   1.182 -14.035  1.00  0.00           C  
ATOM    241  OD1 ASN A 171      -2.387   0.023 -14.159  1.00  0.00           O  
ATOM    242  ND2 ASN A 171      -2.486   2.137 -14.874  1.00  0.00           N  
ATOM    243  H   ASN A 171      -4.938   1.764 -10.655  1.00  0.00           H  
ATOM    244  HA  ASN A 171      -2.604   0.325 -11.540  1.00  0.00           H  
ATOM    245 1HB  ASN A 171      -4.621   0.986 -12.962  1.00  0.00           H  
ATOM    246 2HB  ASN A 171      -3.960   2.616 -12.984  1.00  0.00           H  
ATOM    247 1HD2 ASN A 171      -1.892   1.942 -15.655  1.00  0.00           H  
ATOM    248 2HD2 ASN A 171      -2.842   3.061 -14.735  1.00  0.00           H  
ATOM    249  N   GLN A 172      -2.252   3.402 -10.600  1.00  0.00           N  
ATOM    250  CA  GLN A 172      -1.276   4.444 -10.306  1.00  0.00           C  
ATOM    251  C   GLN A 172      -0.409   4.077  -9.107  1.00  0.00           C  
ATOM    252  O   GLN A 172       0.673   4.635  -8.924  1.00  0.00           O  
ATOM    253  CB  GLN A 172      -1.982   5.778 -10.050  1.00  0.00           C  
ATOM    254  CG  GLN A 172      -2.577   6.417 -11.294  1.00  0.00           C  
ATOM    255  CD  GLN A 172      -3.240   7.749 -10.999  1.00  0.00           C  
ATOM    256  OE1 GLN A 172      -2.962   8.385  -9.978  1.00  0.00           O  
ATOM    257  NE2 GLN A 172      -4.121   8.181 -11.893  1.00  0.00           N  
ATOM    258  H   GLN A 172      -3.169   3.504 -10.275  1.00  0.00           H  
ATOM    259  HA  GLN A 172      -0.619   4.556 -11.169  1.00  0.00           H  
ATOM    260 1HB  GLN A 172      -2.787   5.632  -9.329  1.00  0.00           H  
ATOM    261 2HB  GLN A 172      -1.277   6.485  -9.613  1.00  0.00           H  
ATOM    262 1HG  GLN A 172      -1.781   6.583 -12.019  1.00  0.00           H  
ATOM    263 2HG  GLN A 172      -3.328   5.745 -11.710  1.00  0.00           H  
ATOM    264 1HE2 GLN A 172      -4.591   9.053 -11.753  1.00  0.00           H  
ATOM    265 2HE2 GLN A 172      -4.317   7.634 -12.708  1.00  0.00           H  
ATOM    266  N   MET A 173      -0.880   3.129  -8.300  1.00  0.00           N  
ATOM    267  CA  MET A 173      -0.141   2.679  -7.114  1.00  0.00           C  
ATOM    268  C   MET A 173       1.107   1.888  -7.506  1.00  0.00           C  
ATOM    269  O   MET A 173       1.901   1.499  -6.654  1.00  0.00           O  
ATOM    270  CB  MET A 173      -1.044   1.835  -6.216  1.00  0.00           C  
ATOM    271  CG  MET A 173      -2.059   2.636  -5.413  1.00  0.00           C  
ATOM    272  SD  MET A 173      -3.054   1.602  -4.321  1.00  0.00           S  
ATOM    273  CE  MET A 173      -2.304   1.964  -2.736  1.00  0.00           C  
ATOM    274  H   MET A 173      -1.749   2.722  -8.499  1.00  0.00           H  
ATOM    275  HA  MET A 173       0.186   3.557  -6.556  1.00  0.00           H  
ATOM    276 1HB  MET A 173      -1.591   1.116  -6.824  1.00  0.00           H  
ATOM    277 2HB  MET A 173      -0.432   1.270  -5.512  1.00  0.00           H  
ATOM    278 1HG  MET A 173      -1.540   3.378  -4.807  1.00  0.00           H  
ATOM    279 2HG  MET A 173      -2.729   3.161  -6.094  1.00  0.00           H  
ATOM    280 1HE  MET A 173      -2.812   1.397  -1.955  1.00  0.00           H  
ATOM    281 2HE  MET A 173      -1.250   1.686  -2.760  1.00  0.00           H  
ATOM    282 3HE  MET A 173      -2.394   3.031  -2.527  1.00  0.00           H  
ATOM    283  N   LYS A 174       1.265   1.642  -8.799  1.00  0.00           N  
ATOM    284  CA  LYS A 174       2.421   0.919  -9.300  1.00  0.00           C  
ATOM    285  C   LYS A 174       3.640   1.815  -9.205  1.00  0.00           C  
ATOM    286  O   LYS A 174       4.701   1.407  -8.734  1.00  0.00           O  
ATOM    287  CB  LYS A 174       2.202   0.457 -10.742  1.00  0.00           C  
ATOM    288  CG  LYS A 174       1.179  -0.660 -10.895  1.00  0.00           C  
ATOM    289  CD  LYS A 174       1.653  -1.940 -10.223  1.00  0.00           C  
ATOM    290  CE  LYS A 174       0.688  -3.089 -10.475  1.00  0.00           C  
ATOM    291  NZ  LYS A 174       1.104  -4.331  -9.768  1.00  0.00           N  
ATOM    292  H   LYS A 174       0.598   1.971  -9.427  1.00  0.00           H  
ATOM    293  HA  LYS A 174       2.574   0.037  -8.677  1.00  0.00           H  
ATOM    294 1HB  LYS A 174       1.869   1.300 -11.347  1.00  0.00           H  
ATOM    295 2HB  LYS A 174       3.146   0.106 -11.159  1.00  0.00           H  
ATOM    296 1HG  LYS A 174       0.233  -0.353 -10.447  1.00  0.00           H  
ATOM    297 2HG  LYS A 174       1.011  -0.857 -11.954  1.00  0.00           H  
ATOM    298 1HD  LYS A 174       2.637  -2.211 -10.608  1.00  0.00           H  
ATOM    299 2HD  LYS A 174       1.735  -1.777  -9.148  1.00  0.00           H  
ATOM    300 1HE  LYS A 174      -0.308  -2.809 -10.135  1.00  0.00           H  
ATOM    301 2HE  LYS A 174       0.638  -3.295 -11.544  1.00  0.00           H  
ATOM    302 1HZ  LYS A 174       0.440  -5.067  -9.961  1.00  0.00           H  
ATOM    303 2HZ  LYS A 174       2.020  -4.611 -10.090  1.00  0.00           H  
ATOM    304 3HZ  LYS A 174       1.135  -4.158  -8.774  1.00  0.00           H  
ATOM    305  N   VAL A 175       3.472   3.053  -9.647  1.00  0.00           N  
ATOM    306  CA  VAL A 175       4.547   4.019  -9.596  1.00  0.00           C  
ATOM    307  C   VAL A 175       4.194   5.108  -8.603  1.00  0.00           C  
ATOM    308  O   VAL A 175       3.738   6.192  -8.973  1.00  0.00           O  
ATOM    309  CB  VAL A 175       4.793   4.636 -10.985  1.00  0.00           C  
ATOM    310  CG1 VAL A 175       5.975   5.593 -10.942  1.00  0.00           C  
ATOM    311  CG2 VAL A 175       5.029   3.534 -12.007  1.00  0.00           C  
ATOM    312  H   VAL A 175       2.602   3.324 -10.005  1.00  0.00           H  
ATOM    313  HA  VAL A 175       5.457   3.508  -9.278  1.00  0.00           H  
ATOM    314  HB  VAL A 175       3.919   5.219 -11.274  1.00  0.00           H  
ATOM    315 1HG1 VAL A 175       6.134   6.021 -11.932  1.00  0.00           H  
ATOM    316 2HG1 VAL A 175       5.769   6.393 -10.231  1.00  0.00           H  
ATOM    317 3HG1 VAL A 175       6.870   5.053 -10.632  1.00  0.00           H  
ATOM    318 1HG2 VAL A 175       5.201   3.978 -12.988  1.00  0.00           H  
ATOM    319 2HG2 VAL A 175       5.901   2.948 -11.715  1.00  0.00           H  
ATOM    320 3HG2 VAL A 175       4.154   2.886 -12.052  1.00  0.00           H  
ATOM    321  N   ALA A 176       4.412   4.808  -7.342  1.00  0.00           N  
ATOM    322  CA  ALA A 176       4.130   5.744  -6.275  1.00  0.00           C  
ATOM    323  C   ALA A 176       5.181   5.632  -5.178  1.00  0.00           C  
ATOM    324  O   ALA A 176       5.362   4.567  -4.590  1.00  0.00           O  
ATOM    325  CB  ALA A 176       2.736   5.497  -5.714  1.00  0.00           C  
ATOM    326  H   ALA A 176       4.738   3.912  -7.118  1.00  0.00           H  
ATOM    327  HA  ALA A 176       4.174   6.752  -6.688  1.00  0.00           H  
ATOM    328 1HB  ALA A 176       2.681   4.494  -5.314  1.00  0.00           H  
ATOM    329 2HB  ALA A 176       2.004   5.610  -6.501  1.00  0.00           H  
ATOM    330 3HB  ALA A 176       2.531   6.210  -4.930  1.00  0.00           H  
ATOM    331  N   PRO A 177       5.938   6.710  -4.936  1.00  0.00           N  
ATOM    332  CA  PRO A 177       6.955   6.738  -3.898  1.00  0.00           C  
ATOM    333  C   PRO A 177       6.377   7.101  -2.532  1.00  0.00           C  
ATOM    334  O   PRO A 177       5.520   7.983  -2.420  1.00  0.00           O  
ATOM    335  CB  PRO A 177       7.920   7.815  -4.404  1.00  0.00           C  
ATOM    336  CG  PRO A 177       7.033   8.837  -5.029  1.00  0.00           C  
ATOM    337  CD  PRO A 177       5.917   8.037  -5.646  1.00  0.00           C  
ATOM    338  HA  PRO A 177       7.448   5.756  -3.848  1.00  0.00           H  
ATOM    339 1HB  PRO A 177       8.510   8.215  -3.567  1.00  0.00           H  
ATOM    340 2HB  PRO A 177       8.632   7.375  -5.118  1.00  0.00           H  
ATOM    341 1HG  PRO A 177       6.675   9.545  -4.267  1.00  0.00           H  
ATOM    342 2HG  PRO A 177       7.593   9.425  -5.770  1.00  0.00           H  
ATOM    343 1HD  PRO A 177       4.959   8.553  -5.481  1.00  0.00           H  
ATOM    344 2HD  PRO A 177       6.108   7.910  -6.722  1.00  0.00           H  
ATOM    345  N   ILE A 178       6.852   6.415  -1.506  1.00  0.00           N  
ATOM    346  CA  ILE A 178       6.412   6.640  -0.137  1.00  0.00           C  
ATOM    347  C   ILE A 178       6.911   7.989   0.384  1.00  0.00           C  
ATOM    348  O   ILE A 178       8.119   8.227   0.445  1.00  0.00           O  
ATOM    349  CB  ILE A 178       6.904   5.512   0.789  1.00  0.00           C  
ATOM    350  CG1 ILE A 178       6.350   4.162   0.326  1.00  0.00           C  
ATOM    351  CG2 ILE A 178       6.500   5.791   2.228  1.00  0.00           C  
ATOM    352  CD1 ILE A 178       6.987   2.974   1.010  1.00  0.00           C  
ATOM    353  H   ILE A 178       7.526   5.718  -1.675  1.00  0.00           H  
ATOM    354  HA  ILE A 178       5.323   6.649  -0.121  1.00  0.00           H  
ATOM    355  HB  ILE A 178       7.990   5.443   0.732  1.00  0.00           H  
ATOM    356 1HG1 ILE A 178       5.277   4.127   0.509  1.00  0.00           H  
ATOM    357 2HG1 ILE A 178       6.501   4.056  -0.749  1.00  0.00           H  
ATOM    358 1HG2 ILE A 178       6.855   4.984   2.868  1.00  0.00           H  
ATOM    359 2HG2 ILE A 178       6.941   6.733   2.553  1.00  0.00           H  
ATOM    360 3HG2 ILE A 178       5.414   5.857   2.295  1.00  0.00           H  
ATOM    361 1HD1 ILE A 178       6.543   2.054   0.630  1.00  0.00           H  
ATOM    362 2HD1 ILE A 178       8.059   2.970   0.810  1.00  0.00           H  
ATOM    363 3HD1 ILE A 178       6.818   3.040   2.084  1.00  0.00           H  
ATOM    364  N   PRO A 179       5.983   8.898   0.732  1.00  0.00           N  
ATOM    365  CA  PRO A 179       6.327  10.225   1.255  1.00  0.00           C  
ATOM    366  C   PRO A 179       7.071  10.158   2.582  1.00  0.00           C  
ATOM    367  O   PRO A 179       7.006   9.158   3.299  1.00  0.00           O  
ATOM    368  CB  PRO A 179       4.956  10.889   1.420  1.00  0.00           C  
ATOM    369  CG  PRO A 179       4.075  10.148   0.473  1.00  0.00           C  
ATOM    370  CD  PRO A 179       4.544   8.721   0.564  1.00  0.00           C  
ATOM    371  HA  PRO A 179       6.939  10.759   0.513  1.00  0.00           H  
ATOM    372 1HB  PRO A 179       4.623  10.809   2.465  1.00  0.00           H  
ATOM    373 2HB  PRO A 179       5.028  11.962   1.187  1.00  0.00           H  
ATOM    374 1HG  PRO A 179       3.021  10.267   0.764  1.00  0.00           H  
ATOM    375 2HG  PRO A 179       4.173  10.564  -0.541  1.00  0.00           H  
ATOM    376 1HD  PRO A 179       4.078   8.235   1.433  1.00  0.00           H  
ATOM    377 2HD  PRO A 179       4.283   8.190  -0.363  1.00  0.00           H  
ATOM    378  N   LYS A 180       7.742  11.248   2.920  1.00  0.00           N  
ATOM    379  CA  LYS A 180       8.516  11.337   4.156  1.00  0.00           C  
ATOM    380  C   LYS A 180       7.624  11.176   5.380  1.00  0.00           C  
ATOM    381  O   LYS A 180       8.061  10.675   6.418  1.00  0.00           O  
ATOM    382  CB  LYS A 180       9.265  12.669   4.225  1.00  0.00           C  
ATOM    383  CG  LYS A 180      10.417  12.795   3.236  1.00  0.00           C  
ATOM    384  CD  LYS A 180      11.102  14.148   3.355  1.00  0.00           C  
ATOM    385  CE  LYS A 180      12.253  14.275   2.369  1.00  0.00           C  
ATOM    386  NZ  LYS A 180      12.910  15.608   2.449  1.00  0.00           N  
ATOM    387  H   LYS A 180       7.709  12.023   2.317  1.00  0.00           H  
ATOM    388  HA  LYS A 180       9.245  10.526   4.167  1.00  0.00           H  
ATOM    389 1HB  LYS A 180       8.570  13.487   4.035  1.00  0.00           H  
ATOM    390 2HB  LYS A 180       9.669  12.808   5.228  1.00  0.00           H  
ATOM    391 1HG  LYS A 180      11.148  12.008   3.427  1.00  0.00           H  
ATOM    392 2HG  LYS A 180      10.039  12.676   2.221  1.00  0.00           H  
ATOM    393 1HD  LYS A 180      10.378  14.941   3.161  1.00  0.00           H  
ATOM    394 2HD  LYS A 180      11.488  14.272   4.367  1.00  0.00           H  
ATOM    395 1HE  LYS A 180      12.995  13.505   2.574  1.00  0.00           H  
ATOM    396 2HE  LYS A 180      11.881  14.129   1.355  1.00  0.00           H  
ATOM    397 1HZ  LYS A 180      13.666  15.652   1.780  1.00  0.00           H  
ATOM    398 2HZ  LYS A 180      12.234  16.330   2.242  1.00  0.00           H  
ATOM    399 3HZ  LYS A 180      13.277  15.747   3.379  1.00  0.00           H  
ATOM    400  N   GLN A 181       6.375  11.598   5.250  1.00  0.00           N  
ATOM    401  CA  GLN A 181       5.408  11.494   6.336  1.00  0.00           C  
ATOM    402  C   GLN A 181       5.146  10.029   6.680  1.00  0.00           C  
ATOM    403  O   GLN A 181       4.888   9.680   7.833  1.00  0.00           O  
ATOM    404  CB  GLN A 181       4.098  12.191   5.960  1.00  0.00           C  
ATOM    405  CG  GLN A 181       4.203  13.704   5.865  1.00  0.00           C  
ATOM    406  CD  GLN A 181       2.897  14.349   5.440  1.00  0.00           C  
ATOM    407  OE1 GLN A 181       2.047  13.709   4.814  1.00  0.00           O  
ATOM    408  NE2 GLN A 181       2.730  15.623   5.778  1.00  0.00           N  
ATOM    409  H   GLN A 181       6.099  12.000   4.400  1.00  0.00           H  
ATOM    410  HA  GLN A 181       5.822  11.985   7.216  1.00  0.00           H  
ATOM    411 1HB  GLN A 181       3.750  11.818   4.997  1.00  0.00           H  
ATOM    412 2HB  GLN A 181       3.333  11.952   6.700  1.00  0.00           H  
ATOM    413 1HG  GLN A 181       4.477  14.100   6.843  1.00  0.00           H  
ATOM    414 2HG  GLN A 181       4.966  13.960   5.131  1.00  0.00           H  
ATOM    415 1HE2 GLN A 181       1.889  16.102   5.524  1.00  0.00           H  
ATOM    416 2HE2 GLN A 181       3.445  16.104   6.285  1.00  0.00           H  
ATOM    417  N   LEU A 182       5.231   9.176   5.671  1.00  0.00           N  
ATOM    418  CA  LEU A 182       4.985   7.754   5.846  1.00  0.00           C  
ATOM    419  C   LEU A 182       6.278   6.995   6.126  1.00  0.00           C  
ATOM    420  O   LEU A 182       6.263   5.978   6.816  1.00  0.00           O  
ATOM    421  CB  LEU A 182       4.307   7.180   4.596  1.00  0.00           C  
ATOM    422  CG  LEU A 182       2.790   7.390   4.505  1.00  0.00           C  
ATOM    423  CD1 LEU A 182       2.493   8.873   4.322  1.00  0.00           C  
ATOM    424  CD2 LEU A 182       2.233   6.574   3.349  1.00  0.00           C  
ATOM    425  H   LEU A 182       5.479   9.510   4.781  1.00  0.00           H  
ATOM    426  HA  LEU A 182       4.321   7.620   6.699  1.00  0.00           H  
ATOM    427 1HB  LEU A 182       4.758   7.635   3.716  1.00  0.00           H  
ATOM    428 2HB  LEU A 182       4.495   6.107   4.560  1.00  0.00           H  
ATOM    429  HG  LEU A 182       2.322   7.070   5.436  1.00  0.00           H  
ATOM    430 1HD1 LEU A 182       1.416   9.022   4.258  1.00  0.00           H  
ATOM    431 2HD1 LEU A 182       2.886   9.430   5.172  1.00  0.00           H  
ATOM    432 3HD1 LEU A 182       2.964   9.227   3.405  1.00  0.00           H  
ATOM    433 1HD2 LEU A 182       1.154   6.723   3.285  1.00  0.00           H  
ATOM    434 2HD2 LEU A 182       2.699   6.895   2.418  1.00  0.00           H  
ATOM    435 3HD2 LEU A 182       2.443   5.518   3.514  1.00  0.00           H  
ATOM    436  N   LEU A 183       7.393   7.504   5.602  1.00  0.00           N  
ATOM    437  CA  LEU A 183       8.704   6.872   5.793  1.00  0.00           C  
ATOM    438  C   LEU A 183       9.061   6.750   7.271  1.00  0.00           C  
ATOM    439  O   LEU A 183       9.811   5.860   7.667  1.00  0.00           O  
ATOM    440  CB  LEU A 183       9.791   7.677   5.069  1.00  0.00           C  
ATOM    441  CG  LEU A 183       9.804   7.553   3.541  1.00  0.00           C  
ATOM    442  CD1 LEU A 183      10.915   8.423   2.969  1.00  0.00           C  
ATOM    443  CD2 LEU A 183       9.996   6.095   3.151  1.00  0.00           C  
ATOM    444  H   LEU A 183       7.333   8.319   5.058  1.00  0.00           H  
ATOM    445  HA  LEU A 183       8.669   5.869   5.369  1.00  0.00           H  
ATOM    446 1HB  LEU A 183       9.663   8.731   5.314  1.00  0.00           H  
ATOM    447 2HB  LEU A 183      10.765   7.354   5.436  1.00  0.00           H  
ATOM    448  HG  LEU A 183       8.856   7.914   3.138  1.00  0.00           H  
ATOM    449 1HD1 LEU A 183      10.923   8.334   1.882  1.00  0.00           H  
ATOM    450 2HD1 LEU A 183      10.741   9.463   3.246  1.00  0.00           H  
ATOM    451 3HD1 LEU A 183      11.874   8.096   3.367  1.00  0.00           H  
ATOM    452 1HD2 LEU A 183      10.004   6.006   2.064  1.00  0.00           H  
ATOM    453 2HD2 LEU A 183      10.943   5.732   3.552  1.00  0.00           H  
ATOM    454 3HD2 LEU A 183       9.179   5.498   3.558  1.00  0.00           H  
ATOM    455  N   GLN A 184       8.520   7.649   8.080  1.00  0.00           N  
ATOM    456  CA  GLN A 184       8.772   7.642   9.516  1.00  0.00           C  
ATOM    457  C   GLN A 184       8.196   6.395  10.182  1.00  0.00           C  
ATOM    458  O   GLN A 184       8.633   6.003  11.265  1.00  0.00           O  
ATOM    459  CB  GLN A 184       8.185   8.898  10.165  1.00  0.00           C  
ATOM    460  CG  GLN A 184       8.907  10.183   9.800  1.00  0.00           C  
ATOM    461  CD  GLN A 184       8.299  11.400  10.471  1.00  0.00           C  
ATOM    462  OE1 GLN A 184       7.714  11.302  11.553  1.00  0.00           O  
ATOM    463  NE2 GLN A 184       8.434  12.556   9.833  1.00  0.00           N  
ATOM    464  H   GLN A 184       7.946   8.345   7.700  1.00  0.00           H  
ATOM    465  HA  GLN A 184       9.850   7.636   9.678  1.00  0.00           H  
ATOM    466 1HB  GLN A 184       7.140   9.005   9.872  1.00  0.00           H  
ATOM    467 2HB  GLN A 184       8.211   8.793  11.250  1.00  0.00           H  
ATOM    468 1HG  GLN A 184       9.948  10.104  10.115  1.00  0.00           H  
ATOM    469 2HG  GLN A 184       8.853  10.325   8.721  1.00  0.00           H  
ATOM    470 1HE2 GLN A 184       8.053  13.394  10.227  1.00  0.00           H  
ATOM    471 2HE2 GLN A 184       8.917  12.592   8.957  1.00  0.00           H  
ATOM    472  N   ARG A 185       7.222   5.771   9.528  1.00  0.00           N  
ATOM    473  CA  ARG A 185       6.577   4.580  10.068  1.00  0.00           C  
ATOM    474  C   ARG A 185       7.439   3.343   9.852  1.00  0.00           C  
ATOM    475  O   ARG A 185       7.341   2.372  10.601  1.00  0.00           O  
ATOM    476  CB  ARG A 185       5.217   4.367   9.420  1.00  0.00           C  
ATOM    477  CG  ARG A 185       4.154   5.381   9.814  1.00  0.00           C  
ATOM    478  CD  ARG A 185       2.830   5.043   9.232  1.00  0.00           C  
ATOM    479  NE  ARG A 185       1.803   5.990   9.635  1.00  0.00           N  
ATOM    480  CZ  ARG A 185       1.080   5.896  10.769  1.00  0.00           C  
ATOM    481  NH1 ARG A 185       1.282   4.897  11.597  1.00  0.00           N  
ATOM    482  NH2 ARG A 185       0.167   6.811  11.046  1.00  0.00           N  
ATOM    483  H   ARG A 185       6.941   6.112   8.650  1.00  0.00           H  
ATOM    484  HA  ARG A 185       6.433   4.720  11.140  1.00  0.00           H  
ATOM    485 1HB  ARG A 185       5.321   4.402   8.337  1.00  0.00           H  
ATOM    486 2HB  ARG A 185       4.840   3.377   9.681  1.00  0.00           H  
ATOM    487 1HG  ARG A 185       4.057   5.403  10.899  1.00  0.00           H  
ATOM    488 2HG  ARG A 185       4.445   6.369   9.455  1.00  0.00           H  
ATOM    489 1HD  ARG A 185       2.898   5.056   8.144  1.00  0.00           H  
ATOM    490 2HD  ARG A 185       2.529   4.051   9.565  1.00  0.00           H  
ATOM    491  HE  ARG A 185       1.618   6.774   9.023  1.00  0.00           H  
ATOM    492 1HH1 ARG A 185       1.980   4.197  11.384  1.00  0.00           H  
ATOM    493 2HH1 ARG A 185       0.740   4.827  12.446  1.00  0.00           H  
ATOM    494 1HH2 ARG A 185       0.011   7.579  10.409  1.00  0.00           H  
ATOM    495 2HH2 ARG A 185      -0.375   6.741  11.894  1.00  0.00           H  
ATOM    496  N   ILE A 186       8.274   3.384   8.823  1.00  0.00           N  
ATOM    497  CA  ILE A 186       9.169   2.275   8.510  1.00  0.00           C  
ATOM    498  C   ILE A 186      10.596   2.788   8.321  1.00  0.00           C  
ATOM    499  O   ILE A 186      11.022   3.085   7.205  1.00  0.00           O  
ATOM    500  CB  ILE A 186       8.709   1.531   7.243  1.00  0.00           C  
ATOM    501  CG1 ILE A 186       8.646   2.492   6.053  1.00  0.00           C  
ATOM    502  CG2 ILE A 186       7.357   0.874   7.473  1.00  0.00           C  
ATOM    503  CD1 ILE A 186       8.368   1.811   4.732  1.00  0.00           C  
ATOM    504  H   ILE A 186       8.299   4.187   8.261  1.00  0.00           H  
ATOM    505  HA  ILE A 186       9.155   1.574   9.343  1.00  0.00           H  
ATOM    506  HB  ILE A 186       9.438   0.762   6.988  1.00  0.00           H  
ATOM    507 1HG1 ILE A 186       7.866   3.233   6.225  1.00  0.00           H  
ATOM    508 2HG1 ILE A 186       9.592   3.028   5.967  1.00  0.00           H  
ATOM    509 1HG2 ILE A 186       7.047   0.353   6.567  1.00  0.00           H  
ATOM    510 2HG2 ILE A 186       7.435   0.161   8.293  1.00  0.00           H  
ATOM    511 3HG2 ILE A 186       6.620   1.636   7.723  1.00  0.00           H  
ATOM    512 1HD1 ILE A 186       8.339   2.557   3.937  1.00  0.00           H  
ATOM    513 2HD1 ILE A 186       9.158   1.088   4.522  1.00  0.00           H  
ATOM    514 3HD1 ILE A 186       7.409   1.297   4.782  1.00  0.00           H  
ATOM    515  N   PRO A 187      11.351   2.908   9.421  1.00  0.00           N  
ATOM    516  CA  PRO A 187      12.720   3.411   9.388  1.00  0.00           C  
ATOM    517  C   PRO A 187      13.758   2.333   9.085  1.00  0.00           C  
ATOM    518  O   PRO A 187      13.455   1.139   9.120  1.00  0.00           O  
ATOM    519  CB  PRO A 187      12.898   3.970  10.803  1.00  0.00           C  
ATOM    520  CG  PRO A 187      12.126   3.031  11.667  1.00  0.00           C  
ATOM    521  CD  PRO A 187      10.915   2.677  10.846  1.00  0.00           C  
ATOM    522  HA  PRO A 187      12.795   4.207   8.632  1.00  0.00           H  
ATOM    523 1HB  PRO A 187      13.966   4.007  11.062  1.00  0.00           H  
ATOM    524 2HB  PRO A 187      12.520   5.002  10.851  1.00  0.00           H  
ATOM    525 1HG  PRO A 187      12.740   2.153  11.916  1.00  0.00           H  
ATOM    526 2HG  PRO A 187      11.865   3.518  12.618  1.00  0.00           H  
ATOM    527 1HD  PRO A 187      10.649   1.624  11.018  1.00  0.00           H  
ATOM    528 2HD  PRO A 187      10.080   3.339  11.120  1.00  0.00           H  
ATOM    529  N   ASN A 188      14.979   2.783   8.787  1.00  0.00           N  
ATOM    530  CA  ASN A 188      16.103   1.893   8.484  1.00  0.00           C  
ATOM    531  C   ASN A 188      15.767   0.949   7.333  1.00  0.00           C  
ATOM    532  O   ASN A 188      15.730  -0.273   7.506  1.00  0.00           O  
ATOM    533  CB  ASN A 188      16.510   1.106   9.716  1.00  0.00           C  
ATOM    534  CG  ASN A 188      16.933   1.992  10.855  1.00  0.00           C  
ATOM    535  OD1 ASN A 188      17.764   2.891  10.681  1.00  0.00           O  
ATOM    536  ND2 ASN A 188      16.379   1.755  12.016  1.00  0.00           N  
ATOM    537  H   ASN A 188      15.132   3.752   8.774  1.00  0.00           H  
ATOM    538  HA  ASN A 188      16.951   2.502   8.165  1.00  0.00           H  
ATOM    539 1HB  ASN A 188      15.674   0.486  10.044  1.00  0.00           H  
ATOM    540 2HB  ASN A 188      17.334   0.438   9.465  1.00  0.00           H  
ATOM    541 1HD2 ASN A 188      16.622   2.314  12.809  1.00  0.00           H  
ATOM    542 2HD2 ASN A 188      15.711   1.018  12.110  1.00  0.00           H  
ATOM    543  N   ILE A 189      15.512   1.513   6.163  1.00  0.00           N  
ATOM    544  CA  ILE A 189      15.184   0.709   4.997  1.00  0.00           C  
ATOM    545  C   ILE A 189      16.421   0.501   4.122  1.00  0.00           C  
ATOM    546  O   ILE A 189      17.003   1.461   3.620  1.00  0.00           O  
ATOM    547  CB  ILE A 189      14.065   1.370   4.171  1.00  0.00           C  
ATOM    548  CG1 ILE A 189      12.756   1.388   4.963  1.00  0.00           C  
ATOM    549  CG2 ILE A 189      13.881   0.642   2.848  1.00  0.00           C  
ATOM    550  CD1 ILE A 189      12.280   0.017   5.388  1.00  0.00           C  
ATOM    551  H   ILE A 189      15.568   2.487   6.079  1.00  0.00           H  
ATOM    552  HA  ILE A 189      14.833  -0.265   5.336  1.00  0.00           H  
ATOM    553  HB  ILE A 189      14.326   2.408   3.970  1.00  0.00           H  
ATOM    554 1HG1 ILE A 189      12.880   1.998   5.857  1.00  0.00           H  
ATOM    555 2HG1 ILE A 189      11.972   1.848   4.361  1.00  0.00           H  
ATOM    556 1HG2 ILE A 189      13.086   1.121   2.277  1.00  0.00           H  
ATOM    557 2HG2 ILE A 189      14.809   0.680   2.280  1.00  0.00           H  
ATOM    558 3HG2 ILE A 189      13.614  -0.398   3.039  1.00  0.00           H  
ATOM    559 1HD1 ILE A 189      11.347   0.112   5.944  1.00  0.00           H  
ATOM    560 2HD1 ILE A 189      12.115  -0.601   4.504  1.00  0.00           H  
ATOM    561 3HD1 ILE A 189      13.033  -0.449   6.021  1.00  0.00           H  
ATOM    562  N   PRO A 190      16.831  -0.769   3.930  1.00  0.00           N  
ATOM    563  CA  PRO A 190      18.009  -1.127   3.118  1.00  0.00           C  
ATOM    564  C   PRO A 190      18.013  -0.542   1.691  1.00  0.00           C  
ATOM    565  O   PRO A 190      19.017   0.044   1.284  1.00  0.00           O  
ATOM    566  CB  PRO A 190      17.920  -2.656   3.083  1.00  0.00           C  
ATOM    567  CG  PRO A 190      17.296  -3.015   4.389  1.00  0.00           C  
ATOM    568  CD  PRO A 190      16.242  -1.962   4.602  1.00  0.00           C  
ATOM    569  HA  PRO A 190      18.920  -0.789   3.634  1.00  0.00           H  
ATOM    570 1HB  PRO A 190      17.319  -2.978   2.219  1.00  0.00           H  
ATOM    571 2HB  PRO A 190      18.923  -3.089   2.955  1.00  0.00           H  
ATOM    572 1HG  PRO A 190      16.877  -4.031   4.342  1.00  0.00           H  
ATOM    573 2HG  PRO A 190      18.056  -3.022   5.183  1.00  0.00           H  
ATOM    574 1HD  PRO A 190      15.304  -2.279   4.124  1.00  0.00           H  
ATOM    575 2HD  PRO A 190      16.093  -1.806   5.681  1.00  0.00           H  
ATOM    576  N   PRO A 191      16.918  -0.679   0.897  1.00  0.00           N  
ATOM    577  CA  PRO A 191      16.887  -0.148  -0.471  1.00  0.00           C  
ATOM    578  C   PRO A 191      17.027   1.369  -0.505  1.00  0.00           C  
ATOM    579  O   PRO A 191      17.645   1.926  -1.412  1.00  0.00           O  
ATOM    580  CB  PRO A 191      15.511  -0.592  -0.978  1.00  0.00           C  
ATOM    581  CG  PRO A 191      14.734  -0.865   0.265  1.00  0.00           C  
ATOM    582  CD  PRO A 191      15.746  -1.440   1.220  1.00  0.00           C  
ATOM    583  HA  PRO A 191      17.693  -0.613  -1.058  1.00  0.00           H  
ATOM    584 1HB  PRO A 191      15.064   0.201  -1.595  1.00  0.00           H  
ATOM    585 2HB  PRO A 191      15.615  -1.479  -1.620  1.00  0.00           H  
ATOM    586 1HG  PRO A 191      14.278   0.063   0.639  1.00  0.00           H  
ATOM    587 2HG  PRO A 191      13.910  -1.562   0.052  1.00  0.00           H  
ATOM    588 1HD  PRO A 191      15.405  -1.284   2.254  1.00  0.00           H  
ATOM    589 2HD  PRO A 191      15.879  -2.512   1.013  1.00  0.00           H  
ATOM    590  N   ASN A 192      16.439   2.024   0.497  1.00  0.00           N  
ATOM    591  CA  ASN A 192      16.461   3.484   0.616  1.00  0.00           C  
ATOM    592  C   ASN A 192      15.739   4.142  -0.554  1.00  0.00           C  
ATOM    593  O   ASN A 192      15.877   5.342  -0.797  1.00  0.00           O  
ATOM    594  CB  ASN A 192      17.887   3.993   0.715  1.00  0.00           C  
ATOM    595  CG  ASN A 192      17.986   5.295   1.461  1.00  0.00           C  
ATOM    596  OD1 ASN A 192      17.296   5.502   2.466  1.00  0.00           O  
ATOM    597  ND2 ASN A 192      18.830   6.176   0.988  1.00  0.00           N  
ATOM    598  H   ASN A 192      15.983   1.506   1.191  1.00  0.00           H  
ATOM    599  HA  ASN A 192      15.928   3.765   1.526  1.00  0.00           H  
ATOM    600 1HB  ASN A 192      18.505   3.250   1.221  1.00  0.00           H  
ATOM    601 2HB  ASN A 192      18.295   4.130  -0.286  1.00  0.00           H  
ATOM    602 1HD2 ASN A 192      18.937   7.060   1.443  1.00  0.00           H  
ATOM    603 2HD2 ASN A 192      19.366   5.966   0.171  1.00  0.00           H  
ATOM    604  N   ILE A 193      14.963   3.345  -1.271  1.00  0.00           N  
ATOM    605  CA  ILE A 193      14.193   3.829  -2.403  1.00  0.00           C  
ATOM    606  C   ILE A 193      12.766   4.063  -1.944  1.00  0.00           C  
ATOM    607  O   ILE A 193      12.276   3.346  -1.075  1.00  0.00           O  
ATOM    608  CB  ILE A 193      14.218   2.833  -3.577  1.00  0.00           C  
ATOM    609  CG1 ILE A 193      15.653   2.618  -4.064  1.00  0.00           C  
ATOM    610  CG2 ILE A 193      13.336   3.327  -4.713  1.00  0.00           C  
ATOM    611  CD1 ILE A 193      15.814   1.430  -4.986  1.00  0.00           C  
ATOM    612  H   ILE A 193      14.902   2.400  -1.023  1.00  0.00           H  
ATOM    613  HA  ILE A 193      14.633   4.765  -2.745  1.00  0.00           H  
ATOM    614  HB  ILE A 193      13.851   1.864  -3.239  1.00  0.00           H  
ATOM    615 1HG1 ILE A 193      15.997   3.508  -4.590  1.00  0.00           H  
ATOM    616 2HG1 ILE A 193      16.311   2.473  -3.205  1.00  0.00           H  
ATOM    617 1HG2 ILE A 193      13.365   2.611  -5.534  1.00  0.00           H  
ATOM    618 2HG2 ILE A 193      12.311   3.430  -4.358  1.00  0.00           H  
ATOM    619 3HG2 ILE A 193      13.698   4.294  -5.060  1.00  0.00           H  
ATOM    620 1HD1 ILE A 193      16.858   1.342  -5.288  1.00  0.00           H  
ATOM    621 2HD1 ILE A 193      15.509   0.521  -4.465  1.00  0.00           H  
ATOM    622 3HD1 ILE A 193      15.192   1.569  -5.868  1.00  0.00           H  
ATOM    623  N   ASN A 194      12.099   5.055  -2.510  1.00  0.00           N  
ATOM    624  CA  ASN A 194      10.742   5.373  -2.087  1.00  0.00           C  
ATOM    625  C   ASN A 194       9.680   4.789  -3.014  1.00  0.00           C  
ATOM    626  O   ASN A 194       8.531   4.642  -2.611  1.00  0.00           O  
ATOM    627  CB  ASN A 194      10.571   6.877  -1.974  1.00  0.00           C  
ATOM    628  CG  ASN A 194      11.451   7.481  -0.915  1.00  0.00           C  
ATOM    629  OD1 ASN A 194      11.767   6.834   0.090  1.00  0.00           O  
ATOM    630  ND2 ASN A 194      11.855   8.709  -1.122  1.00  0.00           N  
ATOM    631  H   ASN A 194      12.521   5.581  -3.224  1.00  0.00           H  
ATOM    632  HA  ASN A 194      10.571   4.924  -1.107  1.00  0.00           H  
ATOM    633 1HB  ASN A 194      10.804   7.343  -2.933  1.00  0.00           H  
ATOM    634 2HB  ASN A 194       9.532   7.109  -1.742  1.00  0.00           H  
ATOM    635 1HD2 ASN A 194      12.443   9.161  -0.451  1.00  0.00           H  
ATOM    636 2HD2 ASN A 194      11.575   9.193  -1.950  1.00  0.00           H  
ATOM    637  N   THR A 195      10.044   4.426  -4.241  1.00  0.00           N  
ATOM    638  CA  THR A 195       9.060   3.891  -5.177  1.00  0.00           C  
ATOM    639  C   THR A 195       8.646   2.488  -4.757  1.00  0.00           C  
ATOM    640  O   THR A 195       9.495   1.626  -4.538  1.00  0.00           O  
ATOM    641  CB  THR A 195       9.607   3.866  -6.616  1.00  0.00           C  
ATOM    642  OG1 THR A 195       9.975   5.193  -7.014  1.00  0.00           O  
ATOM    643  CG2 THR A 195       8.559   3.324  -7.576  1.00  0.00           C  
ATOM    644  H   THR A 195      10.977   4.513  -4.518  1.00  0.00           H  
ATOM    645  HA  THR A 195       8.180   4.534  -5.159  1.00  0.00           H  
ATOM    646  HB  THR A 195      10.492   3.231  -6.658  1.00  0.00           H  
ATOM    647  HG1 THR A 195      10.510   5.152  -7.810  1.00  0.00           H  
ATOM    648 1HG2 THR A 195       8.964   3.313  -8.588  1.00  0.00           H  
ATOM    649 2HG2 THR A 195       8.287   2.310  -7.283  1.00  0.00           H  
ATOM    650 3HG2 THR A 195       7.675   3.960  -7.546  1.00  0.00           H  
ATOM    651  N   TRP A 196       7.335   2.252  -4.728  1.00  0.00           N  
ATOM    652  CA  TRP A 196       6.777   0.971  -4.294  1.00  0.00           C  
ATOM    653  C   TRP A 196       7.317  -0.211  -5.074  1.00  0.00           C  
ATOM    654  O   TRP A 196       7.583  -1.257  -4.494  1.00  0.00           O  
ATOM    655  CB  TRP A 196       5.253   0.994  -4.421  1.00  0.00           C  
ATOM    656  CG  TRP A 196       4.551   1.334  -3.141  1.00  0.00           C  
ATOM    657  CD1 TRP A 196       5.009   1.112  -1.876  1.00  0.00           C  
ATOM    658  CD2 TRP A 196       3.255   1.962  -2.993  1.00  0.00           C  
ATOM    659  NE1 TRP A 196       4.091   1.555  -0.956  1.00  0.00           N  
ATOM    660  CE2 TRP A 196       3.012   2.080  -1.622  1.00  0.00           C  
ATOM    661  CE3 TRP A 196       2.296   2.428  -3.901  1.00  0.00           C  
ATOM    662  CZ2 TRP A 196       1.846   2.644  -1.129  1.00  0.00           C  
ATOM    663  CZ3 TRP A 196       1.127   2.995  -3.407  1.00  0.00           C  
ATOM    664  CH2 TRP A 196       0.909   3.100  -2.056  1.00  0.00           C  
ATOM    665  H   TRP A 196       6.718   2.975  -4.977  1.00  0.00           H  
ATOM    666  HA  TRP A 196       7.041   0.815  -3.248  1.00  0.00           H  
ATOM    667 1HB  TRP A 196       4.961   1.724  -5.176  1.00  0.00           H  
ATOM    668 2HB  TRP A 196       4.901   0.018  -4.756  1.00  0.00           H  
ATOM    669  HD1 TRP A 196       5.963   0.650  -1.632  1.00  0.00           H  
ATOM    670  HE1 TRP A 196       4.192   1.503   0.047  1.00  0.00           H  
ATOM    671  HE3 TRP A 196       2.465   2.349  -4.975  1.00  0.00           H  
ATOM    672  HZ2 TRP A 196       1.654   2.737  -0.060  1.00  0.00           H  
ATOM    673  HZ3 TRP A 196       0.385   3.354  -4.121  1.00  0.00           H  
ATOM    674  HH2 TRP A 196      -0.019   3.551  -1.703  1.00  0.00           H  
ATOM    675  N   GLN A 197       7.501  -0.040  -6.371  1.00  0.00           N  
ATOM    676  CA  GLN A 197       8.009  -1.113  -7.211  1.00  0.00           C  
ATOM    677  C   GLN A 197       9.357  -1.617  -6.706  1.00  0.00           C  
ATOM    678  O   GLN A 197       9.664  -2.802  -6.803  1.00  0.00           O  
ATOM    679  CB  GLN A 197       8.135  -0.641  -8.662  1.00  0.00           C  
ATOM    680  CG  GLN A 197       8.596  -1.718  -9.629  1.00  0.00           C  
ATOM    681  CD  GLN A 197       8.683  -1.215 -11.057  1.00  0.00           C  
ATOM    682  OE1 GLN A 197       9.296  -0.178 -11.328  1.00  0.00           O  
ATOM    683  NE2 GLN A 197       8.071  -1.947 -11.981  1.00  0.00           N  
ATOM    684  H   GLN A 197       7.285   0.827  -6.773  1.00  0.00           H  
ATOM    685  HA  GLN A 197       7.305  -1.944  -7.174  1.00  0.00           H  
ATOM    686 1HB  GLN A 197       7.171  -0.268  -9.008  1.00  0.00           H  
ATOM    687 2HB  GLN A 197       8.845   0.185  -8.716  1.00  0.00           H  
ATOM    688 1HG  GLN A 197       9.584  -2.065  -9.327  1.00  0.00           H  
ATOM    689 2HG  GLN A 197       7.885  -2.545  -9.601  1.00  0.00           H  
ATOM    690 1HE2 GLN A 197       8.095  -1.665 -12.941  1.00  0.00           H  
ATOM    691 2HE2 GLN A 197       7.586  -2.781 -11.718  1.00  0.00           H  
ATOM    692  N   GLN A 198      10.175  -0.711  -6.199  1.00  0.00           N  
ATOM    693  CA  GLN A 198      11.478  -1.081  -5.673  1.00  0.00           C  
ATOM    694  C   GLN A 198      11.403  -1.414  -4.177  1.00  0.00           C  
ATOM    695  O   GLN A 198      12.272  -2.104  -3.643  1.00  0.00           O  
ATOM    696  CB  GLN A 198      12.485   0.047  -5.913  1.00  0.00           C  
ATOM    697  CG  GLN A 198      12.708   0.382  -7.378  1.00  0.00           C  
ATOM    698  CD  GLN A 198      13.260  -0.792  -8.162  1.00  0.00           C  
ATOM    699  OE1 GLN A 198      14.304  -1.353  -7.815  1.00  0.00           O  
ATOM    700  NE2 GLN A 198      12.563  -1.173  -9.227  1.00  0.00           N  
ATOM    701  H   GLN A 198       9.892   0.225  -6.159  1.00  0.00           H  
ATOM    702  HA  GLN A 198      11.821  -1.974  -6.195  1.00  0.00           H  
ATOM    703 1HB  GLN A 198      12.144   0.952  -5.409  1.00  0.00           H  
ATOM    704 2HB  GLN A 198      13.447  -0.226  -5.480  1.00  0.00           H  
ATOM    705 1HG  GLN A 198      11.755   0.672  -7.822  1.00  0.00           H  
ATOM    706 2HG  GLN A 198      13.419   1.205  -7.448  1.00  0.00           H  
ATOM    707 1HE2 GLN A 198      12.878  -1.942  -9.784  1.00  0.00           H  
ATOM    708 2HE2 GLN A 198      11.722  -0.690  -9.473  1.00  0.00           H  
ATOM    709  N   VAL A 199      10.352  -0.934  -3.509  1.00  0.00           N  
ATOM    710  CA  VAL A 199      10.176  -1.172  -2.075  1.00  0.00           C  
ATOM    711  C   VAL A 199       9.600  -2.567  -1.810  1.00  0.00           C  
ATOM    712  O   VAL A 199       9.919  -3.196  -0.799  1.00  0.00           O  
ATOM    713  CB  VAL A 199       9.255  -0.107  -1.419  1.00  0.00           C  
ATOM    714  CG1 VAL A 199       8.953  -0.460   0.031  1.00  0.00           C  
ATOM    715  CG2 VAL A 199       9.876   1.280  -1.495  1.00  0.00           C  
ATOM    716  H   VAL A 199       9.680  -0.403  -3.994  1.00  0.00           H  
ATOM    717  HA  VAL A 199      11.150  -1.099  -1.590  1.00  0.00           H  
ATOM    718  HB  VAL A 199       8.321  -0.090  -1.962  1.00  0.00           H  
ATOM    719 1HG1 VAL A 199       8.268   0.267   0.441  1.00  0.00           H  
ATOM    720 2HG1 VAL A 199       9.869  -0.452   0.604  1.00  0.00           H  
ATOM    721 3HG1 VAL A 199       8.507  -1.443   0.077  1.00  0.00           H  
ATOM    722 1HG2 VAL A 199      10.603   1.396  -0.705  1.00  0.00           H  
ATOM    723 2HG2 VAL A 199       9.102   2.036  -1.393  1.00  0.00           H  
ATOM    724 3HG2 VAL A 199      10.361   1.402  -2.452  1.00  0.00           H  
ATOM    725  N   THR A 200       8.776  -3.060  -2.735  1.00  0.00           N  
ATOM    726  CA  THR A 200       8.155  -4.378  -2.600  1.00  0.00           C  
ATOM    727  C   THR A 200       9.204  -5.486  -2.514  1.00  0.00           C  
ATOM    728  O   THR A 200       8.948  -6.567  -1.971  1.00  0.00           O  
ATOM    729  CB  THR A 200       7.201  -4.662  -3.775  1.00  0.00           C  
ATOM    730  OG1 THR A 200       6.147  -3.691  -3.784  1.00  0.00           O  
ATOM    731  CG2 THR A 200       6.601  -6.054  -3.651  1.00  0.00           C  
ATOM    732  H   THR A 200       8.574  -2.521  -3.533  1.00  0.00           H  
ATOM    733  HA  THR A 200       7.577  -4.395  -1.676  1.00  0.00           H  
ATOM    734  HB  THR A 200       7.750  -4.591  -4.714  1.00  0.00           H  
ATOM    735  HG1 THR A 200       5.742  -3.667  -4.654  1.00  0.00           H  
ATOM    736 1HG2 THR A 200       5.931  -6.238  -4.490  1.00  0.00           H  
ATOM    737 2HG2 THR A 200       7.400  -6.796  -3.656  1.00  0.00           H  
ATOM    738 3HG2 THR A 200       6.044  -6.128  -2.718  1.00  0.00           H  
ATOM    739  N   ALA A 201      10.393  -5.191  -3.035  1.00  0.00           N  
ATOM    740  CA  ALA A 201      11.500  -6.131  -3.034  1.00  0.00           C  
ATOM    741  C   ALA A 201      11.877  -6.546  -1.615  1.00  0.00           C  
ATOM    742  O   ALA A 201      12.438  -7.620  -1.410  1.00  0.00           O  
ATOM    743  CB  ALA A 201      12.701  -5.530  -3.746  1.00  0.00           C  
ATOM    744  H   ALA A 201      10.525  -4.306  -3.437  1.00  0.00           H  
ATOM    745  HA  ALA A 201      11.184  -7.027  -3.567  1.00  0.00           H  
ATOM    746 1HB  ALA A 201      13.069  -4.686  -3.182  1.00  0.00           H  
ATOM    747 2HB  ALA A 201      12.407  -5.201  -4.731  1.00  0.00           H  
ATOM    748 3HB  ALA A 201      13.480  -6.275  -3.831  1.00  0.00           H  
ATOM    749  N   LEU A 202      11.555  -5.698  -0.639  1.00  0.00           N  
ATOM    750  CA  LEU A 202      11.852  -5.986   0.761  1.00  0.00           C  
ATOM    751  C   LEU A 202      11.164  -7.273   1.205  1.00  0.00           C  
ATOM    752  O   LEU A 202      11.734  -8.081   1.942  1.00  0.00           O  
ATOM    753  CB  LEU A 202      11.402  -4.821   1.652  1.00  0.00           C  
ATOM    754  CG  LEU A 202      12.302  -3.579   1.628  1.00  0.00           C  
ATOM    755  CD1 LEU A 202      11.549  -2.394   2.216  1.00  0.00           C  
ATOM    756  CD2 LEU A 202      13.577  -3.860   2.410  1.00  0.00           C  
ATOM    757  H   LEU A 202      11.099  -4.855  -0.870  1.00  0.00           H  
ATOM    758  HA  LEU A 202      12.929  -6.112   0.867  1.00  0.00           H  
ATOM    759 1HB  LEU A 202      10.405  -4.513   1.344  1.00  0.00           H  
ATOM    760 2HB  LEU A 202      11.350  -5.172   2.683  1.00  0.00           H  
ATOM    761  HG  LEU A 202      12.556  -3.334   0.596  1.00  0.00           H  
ATOM    762 1HD1 LEU A 202      12.188  -1.511   2.198  1.00  0.00           H  
ATOM    763 2HD1 LEU A 202      10.652  -2.203   1.626  1.00  0.00           H  
ATOM    764 3HD1 LEU A 202      11.267  -2.617   3.244  1.00  0.00           H  
ATOM    765 1HD2 LEU A 202      14.217  -2.977   2.391  1.00  0.00           H  
ATOM    766 2HD2 LEU A 202      13.324  -4.104   3.442  1.00  0.00           H  
ATOM    767 3HD2 LEU A 202      14.104  -4.700   1.957  1.00  0.00           H  
ATOM    768  N   ALA A 203       9.940  -7.462   0.736  1.00  0.00           N  
ATOM    769  CA  ALA A 203       9.168  -8.647   1.076  1.00  0.00           C  
ATOM    770  C   ALA A 203       9.582  -9.823   0.199  1.00  0.00           C  
ATOM    771  O   ALA A 203       9.557 -10.975   0.629  1.00  0.00           O  
ATOM    772  CB  ALA A 203       7.680  -8.368   0.926  1.00  0.00           C  
ATOM    773  H   ALA A 203       9.547  -6.788   0.138  1.00  0.00           H  
ATOM    774  HA  ALA A 203       9.381  -8.904   2.114  1.00  0.00           H  
ATOM    775 1HB  ALA A 203       7.121  -9.270   1.131  1.00  0.00           H  
ATOM    776 2HB  ALA A 203       7.476  -8.040  -0.081  1.00  0.00           H  
ATOM    777 3HB  ALA A 203       7.386  -7.597   1.623  1.00  0.00           H  
ATOM    778  N   GLN A 204       9.984  -9.521  -1.026  1.00  0.00           N  
ATOM    779  CA  GLN A 204      10.404 -10.548  -1.973  1.00  0.00           C  
ATOM    780  C   GLN A 204      11.764 -11.129  -1.585  1.00  0.00           C  
ATOM    781  O   GLN A 204      12.022 -12.314  -1.796  1.00  0.00           O  
ATOM    782  CB  GLN A 204      10.462  -9.976  -3.392  1.00  0.00           C  
ATOM    783  CG  GLN A 204       9.115  -9.544  -3.945  1.00  0.00           C  
ATOM    784  CD  GLN A 204       9.232  -8.887  -5.307  1.00  0.00           C  
ATOM    785  OE1 GLN A 204      10.282  -8.344  -5.662  1.00  0.00           O  
ATOM    786  NE2 GLN A 204       8.153  -8.933  -6.080  1.00  0.00           N  
ATOM    787  H   GLN A 204       9.997  -8.581  -1.307  1.00  0.00           H  
ATOM    788  HA  GLN A 204       9.674 -11.357  -1.953  1.00  0.00           H  
ATOM    789 1HB  GLN A 204      11.126  -9.112  -3.409  1.00  0.00           H  
ATOM    790 2HB  GLN A 204      10.880 -10.722  -4.068  1.00  0.00           H  
ATOM    791 1HG  GLN A 204       8.475 -10.421  -4.042  1.00  0.00           H  
ATOM    792 2HG  GLN A 204       8.665  -8.827  -3.258  1.00  0.00           H  
ATOM    793 1HE2 GLN A 204       8.170  -8.517  -6.990  1.00  0.00           H  
ATOM    794 2HE2 GLN A 204       7.322  -9.384  -5.753  1.00  0.00           H  
ATOM    795  N   GLN A 205      12.623 -10.297  -1.006  1.00  0.00           N  
ATOM    796  CA  GLN A 205      13.947 -10.740  -0.576  1.00  0.00           C  
ATOM    797  C   GLN A 205      13.877 -11.400   0.798  1.00  0.00           C  
ATOM    798  O   GLN A 205      14.899 -11.798   1.357  1.00  0.00           O  
ATOM    799  CB  GLN A 205      14.925  -9.563  -0.544  1.00  0.00           C  
ATOM    800  CG  GLN A 205      15.238  -8.976  -1.909  1.00  0.00           C  
ATOM    801  CD  GLN A 205      16.047  -7.695  -1.819  1.00  0.00           C  
ATOM    802  OE1 GLN A 205      16.062  -7.028  -0.780  1.00  0.00           O  
ATOM    803  NE2 GLN A 205      16.723  -7.346  -2.905  1.00  0.00           N  
ATOM    804  H   GLN A 205      12.368  -9.354  -0.881  1.00  0.00           H  
ATOM    805  HA  GLN A 205      14.314 -11.477  -1.290  1.00  0.00           H  
ATOM    806 1HB  GLN A 205      14.517  -8.767   0.079  1.00  0.00           H  
ATOM    807 2HB  GLN A 205      15.864  -9.883  -0.092  1.00  0.00           H  
ATOM    808 1HG  GLN A 205      15.813  -9.703  -2.484  1.00  0.00           H  
ATOM    809 2HG  GLN A 205      14.301  -8.752  -2.421  1.00  0.00           H  
ATOM    810 1HE2 GLN A 205      17.275  -6.510  -2.905  1.00  0.00           H  
ATOM    811 2HE2 GLN A 205      16.683  -7.916  -3.726  1.00  0.00           H  
ATOM    812  N   LYS A 206      12.661 -11.490   1.335  1.00  0.00           N  
ATOM    813  CA  LYS A 206      12.411 -12.108   2.638  1.00  0.00           C  
ATOM    814  C   LYS A 206      13.098 -11.346   3.771  1.00  0.00           C  
ATOM    815  O   LYS A 206      13.381 -11.908   4.831  1.00  0.00           O  
ATOM    816  CB  LYS A 206      12.876 -13.565   2.633  1.00  0.00           C  
ATOM    817  CG  LYS A 206      12.316 -14.400   1.488  1.00  0.00           C  
ATOM    818  CD  LYS A 206      10.801 -14.505   1.571  1.00  0.00           C  
ATOM    819  CE  LYS A 206      10.245 -15.382   0.459  1.00  0.00           C  
ATOM    820  NZ  LYS A 206       8.760 -15.466   0.505  1.00  0.00           N  
ATOM    821  H   LYS A 206      11.902 -11.132   0.833  1.00  0.00           H  
ATOM    822  HA  LYS A 206      11.338 -12.084   2.832  1.00  0.00           H  
ATOM    823 1HB  LYS A 206      13.964 -13.600   2.571  1.00  0.00           H  
ATOM    824 2HB  LYS A 206      12.585 -14.043   3.568  1.00  0.00           H  
ATOM    825 1HG  LYS A 206      12.589 -13.942   0.536  1.00  0.00           H  
ATOM    826 2HG  LYS A 206      12.744 -15.401   1.525  1.00  0.00           H  
ATOM    827 1HD  LYS A 206      10.518 -14.931   2.535  1.00  0.00           H  
ATOM    828 2HD  LYS A 206      10.362 -13.511   1.490  1.00  0.00           H  
ATOM    829 1HE  LYS A 206      10.543 -14.978  -0.507  1.00  0.00           H  
ATOM    830 2HE  LYS A 206      10.655 -16.388   0.549  1.00  0.00           H  
ATOM    831 1HZ  LYS A 206       8.431 -16.055  -0.245  1.00  0.00           H  
ATOM    832 2HZ  LYS A 206       8.471 -15.858   1.391  1.00  0.00           H  
ATOM    833 3HZ  LYS A 206       8.367 -14.541   0.404  1.00  0.00           H  
ATOM    834  N   LEU A 207      13.349 -10.061   3.549  1.00  0.00           N  
ATOM    835  CA  LEU A 207      13.990  -9.224   4.554  1.00  0.00           C  
ATOM    836  C   LEU A 207      12.946  -8.722   5.541  1.00  0.00           C  
ATOM    837  O   LEU A 207      13.220  -8.553   6.728  1.00  0.00           O  
ATOM    838  CB  LEU A 207      14.706  -8.038   3.895  1.00  0.00           C  
ATOM    839  CG  LEU A 207      15.871  -8.399   2.964  1.00  0.00           C  
ATOM    840  CD1 LEU A 207      16.411  -7.134   2.312  1.00  0.00           C  
ATOM    841  CD2 LEU A 207      16.956  -9.109   3.760  1.00  0.00           C  
ATOM    842  H   LEU A 207      13.095  -9.666   2.688  1.00  0.00           H  
ATOM    843  HA  LEU A 207      14.729  -9.824   5.083  1.00  0.00           H  
ATOM    844 1HB  LEU A 207      13.979  -7.475   3.312  1.00  0.00           H  
ATOM    845 2HB  LEU A 207      15.096  -7.389   4.677  1.00  0.00           H  
ATOM    846  HG  LEU A 207      15.515  -9.057   2.171  1.00  0.00           H  
ATOM    847 1HD1 LEU A 207      17.239  -7.389   1.651  1.00  0.00           H  
ATOM    848 2HD1 LEU A 207      15.619  -6.657   1.733  1.00  0.00           H  
ATOM    849 3HD1 LEU A 207      16.761  -6.448   3.083  1.00  0.00           H  
ATOM    850 1HD2 LEU A 207      17.784  -9.365   3.099  1.00  0.00           H  
ATOM    851 2HD2 LEU A 207      17.315  -8.451   4.553  1.00  0.00           H  
ATOM    852 3HD2 LEU A 207      16.548 -10.018   4.201  1.00  0.00           H  
ATOM    853  N   LEU A 208      11.745  -8.502   5.025  1.00  0.00           N  
ATOM    854  CA  LEU A 208      10.630  -8.025   5.825  1.00  0.00           C  
ATOM    855  C   LEU A 208      10.162  -9.114   6.782  1.00  0.00           C  
ATOM    856  O   LEU A 208       9.694 -10.170   6.351  1.00  0.00           O  
ATOM    857  CB  LEU A 208       9.482  -7.603   4.904  1.00  0.00           C  
ATOM    858  CG  LEU A 208       8.462  -6.636   5.511  1.00  0.00           C  
ATOM    859  CD1 LEU A 208       9.063  -5.244   5.655  1.00  0.00           C  
ATOM    860  CD2 LEU A 208       7.204  -6.588   4.661  1.00  0.00           C  
ATOM    861  H   LEU A 208      11.604  -8.670   4.072  1.00  0.00           H  
ATOM    862  HA  LEU A 208      10.963  -7.165   6.405  1.00  0.00           H  
ATOM    863 1HB  LEU A 208       9.909  -7.134   4.028  1.00  0.00           H  
ATOM    864 2HB  LEU A 208       8.959  -8.494   4.592  1.00  0.00           H  
ATOM    865  HG  LEU A 208       8.187  -6.985   6.497  1.00  0.00           H  
ATOM    866 1HD1 LEU A 208       8.298  -4.554   5.973  1.00  0.00           H  
ATOM    867 2HD1 LEU A 208       9.462  -4.926   4.704  1.00  0.00           H  
ATOM    868 3HD1 LEU A 208       9.857  -5.266   6.388  1.00  0.00           H  
ATOM    869 1HD2 LEU A 208       6.761  -7.573   4.616  1.00  0.00           H  
ATOM    870 2HD2 LEU A 208       7.454  -6.261   3.664  1.00  0.00           H  
ATOM    871 3HD2 LEU A 208       6.498  -5.898   5.099  1.00  0.00           H  
ATOM    872  N   THR A 209      10.306  -8.861   8.075  1.00  0.00           N  
ATOM    873  CA  THR A 209       9.894  -9.816   9.089  1.00  0.00           C  
ATOM    874  C   THR A 209       8.410  -9.626   9.399  1.00  0.00           C  
ATOM    875  O   THR A 209       7.823  -8.616   9.001  1.00  0.00           O  
ATOM    876  CB  THR A 209      10.729  -9.666  10.374  1.00  0.00           C  
ATOM    877  OG1 THR A 209      10.450  -8.399  10.984  1.00  0.00           O  
ATOM    878  CG2 THR A 209      12.214  -9.758  10.060  1.00  0.00           C  
ATOM    879  H   THR A 209      10.693  -7.999   8.355  1.00  0.00           H  
ATOM    880  HA  THR A 209      10.047 -10.822   8.699  1.00  0.00           H  
ATOM    881  HB  THR A 209      10.462 -10.457  11.075  1.00  0.00           H  
ATOM    882  HG1 THR A 209      10.786  -7.695  10.424  1.00  0.00           H  
ATOM    883 1HG2 THR A 209      12.789  -9.650  10.980  1.00  0.00           H  
ATOM    884 2HG2 THR A 209      12.431 -10.724   9.607  1.00  0.00           H  
ATOM    885 3HG2 THR A 209      12.489  -8.963   9.366  1.00  0.00           H  
ATOM    886  N   PRO A 210       7.767 -10.590  10.084  1.00  0.00           N  
ATOM    887  CA  PRO A 210       6.348 -10.479  10.443  1.00  0.00           C  
ATOM    888  C   PRO A 210       6.042  -9.171  11.168  1.00  0.00           C  
ATOM    889  O   PRO A 210       4.971  -8.586  10.998  1.00  0.00           O  
ATOM    890  CB  PRO A 210       6.131 -11.689  11.357  1.00  0.00           C  
ATOM    891  CG  PRO A 210       7.111 -12.698  10.866  1.00  0.00           C  
ATOM    892  CD  PRO A 210       8.342 -11.897  10.536  1.00  0.00           C  
ATOM    893  HA  PRO A 210       5.737 -10.558   9.532  1.00  0.00           H  
ATOM    894 1HB  PRO A 210       6.302 -11.403  12.406  1.00  0.00           H  
ATOM    895 2HB  PRO A 210       5.090 -12.035  11.283  1.00  0.00           H  
ATOM    896 1HG  PRO A 210       7.296 -13.457  11.641  1.00  0.00           H  
ATOM    897 2HG  PRO A 210       6.705 -13.229   9.993  1.00  0.00           H  
ATOM    898 1HD  PRO A 210       8.960 -11.784  11.439  1.00  0.00           H  
ATOM    899 2HD  PRO A 210       8.908 -12.402   9.739  1.00  0.00           H  
ATOM    900  N   GLN A 211       7.006  -8.702  11.954  1.00  0.00           N  
ATOM    901  CA  GLN A 211       6.851  -7.466  12.707  1.00  0.00           C  
ATOM    902  C   GLN A 211       6.868  -6.247  11.785  1.00  0.00           C  
ATOM    903  O   GLN A 211       6.293  -5.206  12.112  1.00  0.00           O  
ATOM    904  CB  GLN A 211       7.955  -7.343  13.760  1.00  0.00           C  
ATOM    905  CG  GLN A 211       7.865  -8.365  14.880  1.00  0.00           C  
ATOM    906  CD  GLN A 211       8.969  -8.199  15.907  1.00  0.00           C  
ATOM    907  OE1 GLN A 211      10.044  -7.674  15.603  1.00  0.00           O  
ATOM    908  NE2 GLN A 211       8.710  -8.645  17.130  1.00  0.00           N  
ATOM    909  H   GLN A 211       7.845  -9.210  12.034  1.00  0.00           H  
ATOM    910  HA  GLN A 211       5.886  -7.488  13.213  1.00  0.00           H  
ATOM    911 1HB  GLN A 211       8.928  -7.453  13.282  1.00  0.00           H  
ATOM    912 2HB  GLN A 211       7.921  -6.350  14.208  1.00  0.00           H  
ATOM    913 1HG  GLN A 211       6.907  -8.250  15.387  1.00  0.00           H  
ATOM    914 2HG  GLN A 211       7.943  -9.365  14.452  1.00  0.00           H  
ATOM    915 1HE2 GLN A 211       9.401  -8.562  17.850  1.00  0.00           H  
ATOM    916 2HE2 GLN A 211       7.824  -9.064  17.333  1.00  0.00           H  
ATOM    917  N   ASP A 212       7.497  -6.381  10.621  1.00  0.00           N  
ATOM    918  CA  ASP A 212       7.583  -5.273   9.681  1.00  0.00           C  
ATOM    919  C   ASP A 212       6.345  -5.276   8.808  1.00  0.00           C  
ATOM    920  O   ASP A 212       5.880  -4.234   8.343  1.00  0.00           O  
ATOM    921  CB  ASP A 212       8.834  -5.381   8.798  1.00  0.00           C  
ATOM    922  CG  ASP A 212      10.134  -5.343   9.575  1.00  0.00           C  
ATOM    923  OD1 ASP A 212      10.358  -4.382  10.340  1.00  0.00           O  
ATOM    924  OD2 ASP A 212      10.949  -6.280   9.410  1.00  0.00           O  
ATOM    925  H   ASP A 212       7.856  -7.260  10.360  1.00  0.00           H  
ATOM    926  HA  ASP A 212       7.633  -4.342  10.247  1.00  0.00           H  
ATOM    927 1HB  ASP A 212       8.800  -6.312   8.257  1.00  0.00           H  
ATOM    928 2HB  ASP A 212       8.836  -4.564   8.092  1.00  0.00           H  
ATOM    929  N   MET A 213       5.815  -6.476   8.610  1.00  0.00           N  
ATOM    930  CA  MET A 213       4.627  -6.691   7.800  1.00  0.00           C  
ATOM    931  C   MET A 213       3.453  -5.871   8.318  1.00  0.00           C  
ATOM    932  O   MET A 213       2.797  -5.152   7.562  1.00  0.00           O  
ATOM    933  CB  MET A 213       4.271  -8.176   7.771  1.00  0.00           C  
ATOM    934  CG  MET A 213       5.215  -9.034   6.941  1.00  0.00           C  
ATOM    935  SD  MET A 213       4.765 -10.781   6.960  1.00  0.00           S  
ATOM    936  CE  MET A 213       6.204 -11.509   6.183  1.00  0.00           C  
ATOM    937  H   MET A 213       6.248  -7.253   9.024  1.00  0.00           H  
ATOM    938  HA  MET A 213       4.837  -6.360   6.783  1.00  0.00           H  
ATOM    939 1HB  MET A 213       4.269  -8.569   8.787  1.00  0.00           H  
ATOM    940 2HB  MET A 213       3.264  -8.301   7.370  1.00  0.00           H  
ATOM    941 1HG  MET A 213       5.207  -8.687   5.908  1.00  0.00           H  
ATOM    942 2HG  MET A 213       6.230  -8.936   7.325  1.00  0.00           H  
ATOM    943 1HE  MET A 213       6.077 -12.590   6.122  1.00  0.00           H  
ATOM    944 2HE  MET A 213       6.323 -11.100   5.179  1.00  0.00           H  
ATOM    945 3HE  MET A 213       7.092 -11.281   6.775  1.00  0.00           H  
ATOM    946  N   GLU A 214       3.217  -5.964   9.619  1.00  0.00           N  
ATOM    947  CA  GLU A 214       2.117  -5.252  10.260  1.00  0.00           C  
ATOM    948  C   GLU A 214       2.273  -3.737  10.131  1.00  0.00           C  
ATOM    949  O   GLU A 214       1.288  -2.997  10.166  1.00  0.00           O  
ATOM    950  CB  GLU A 214       2.027  -5.640  11.738  1.00  0.00           C  
ATOM    951  CG  GLU A 214       1.521  -7.054  11.987  1.00  0.00           C  
ATOM    952  CD  GLU A 214       0.099  -7.253  11.543  1.00  0.00           C  
ATOM    953  OE1 GLU A 214      -0.750  -6.515  11.984  1.00  0.00           O  
ATOM    954  OE2 GLU A 214      -0.140  -8.144  10.762  1.00  0.00           O  
ATOM    955  H   GLU A 214       3.800  -6.531  10.168  1.00  0.00           H  
ATOM    956  HA  GLU A 214       1.187  -5.535   9.765  1.00  0.00           H  
ATOM    957 1HB  GLU A 214       3.011  -5.550  12.198  1.00  0.00           H  
ATOM    958 2HB  GLU A 214       1.360  -4.950  12.255  1.00  0.00           H  
ATOM    959 1HG  GLU A 214       2.158  -7.756  11.451  1.00  0.00           H  
ATOM    960 2HG  GLU A 214       1.599  -7.274  13.051  1.00  0.00           H  
ATOM    961  N   ALA A 215       3.509  -3.281   9.977  1.00  0.00           N  
ATOM    962  CA  ALA A 215       3.789  -1.858   9.850  1.00  0.00           C  
ATOM    963  C   ALA A 215       3.609  -1.386   8.410  1.00  0.00           C  
ATOM    964  O   ALA A 215       3.136  -0.274   8.163  1.00  0.00           O  
ATOM    965  CB  ALA A 215       5.199  -1.558  10.336  1.00  0.00           C  
ATOM    966  H   ALA A 215       4.254  -3.918   9.944  1.00  0.00           H  
ATOM    967  HA  ALA A 215       3.075  -1.316  10.470  1.00  0.00           H  
ATOM    968 1HB  ALA A 215       5.287  -1.832  11.377  1.00  0.00           H  
ATOM    969 2HB  ALA A 215       5.406  -0.505  10.221  1.00  0.00           H  
ATOM    970 3HB  ALA A 215       5.907  -2.131   9.754  1.00  0.00           H  
ATOM    971  N   ALA A 216       3.954  -2.252   7.462  1.00  0.00           N  
ATOM    972  CA  ALA A 216       3.845  -1.928   6.047  1.00  0.00           C  
ATOM    973  C   ALA A 216       2.389  -1.795   5.634  1.00  0.00           C  
ATOM    974  O   ALA A 216       2.058  -1.029   4.724  1.00  0.00           O  
ATOM    975  CB  ALA A 216       4.541  -2.990   5.208  1.00  0.00           C  
ATOM    976  H   ALA A 216       4.278  -3.139   7.722  1.00  0.00           H  
ATOM    977  HA  ALA A 216       4.333  -0.967   5.881  1.00  0.00           H  
ATOM    978 1HB  ALA A 216       4.492  -2.715   4.166  1.00  0.00           H  
ATOM    979 2HB  ALA A 216       4.047  -3.939   5.351  1.00  0.00           H  
ATOM    980 3HB  ALA A 216       5.575  -3.073   5.511  1.00  0.00           H  
ATOM    981  N   LYS A 217       1.524  -2.538   6.317  1.00  0.00           N  
ATOM    982  CA  LYS A 217       0.095  -2.511   6.036  1.00  0.00           C  
ATOM    983  C   LYS A 217      -0.461  -1.097   6.184  1.00  0.00           C  
ATOM    984  O   LYS A 217      -1.208  -0.616   5.329  1.00  0.00           O  
ATOM    985  CB  LYS A 217      -0.652  -3.474   6.961  1.00  0.00           C  
ATOM    986  CG  LYS A 217      -0.458  -4.946   6.625  1.00  0.00           C  
ATOM    987  CD  LYS A 217      -1.185  -5.840   7.618  1.00  0.00           C  
ATOM    988  CE  LYS A 217      -0.949  -7.312   7.316  1.00  0.00           C  
ATOM    989  NZ  LYS A 217      -1.566  -8.197   8.340  1.00  0.00           N  
ATOM    990  H   LYS A 217       1.860  -3.132   7.024  1.00  0.00           H  
ATOM    991  HA  LYS A 217      -0.061  -2.828   5.004  1.00  0.00           H  
ATOM    992 1HB  LYS A 217      -0.324  -3.319   7.988  1.00  0.00           H  
ATOM    993 2HB  LYS A 217      -1.720  -3.260   6.922  1.00  0.00           H  
ATOM    994 1HG  LYS A 217      -0.840  -5.145   5.623  1.00  0.00           H  
ATOM    995 2HG  LYS A 217       0.605  -5.186   6.644  1.00  0.00           H  
ATOM    996 1HD  LYS A 217      -0.832  -5.624   8.628  1.00  0.00           H  
ATOM    997 2HD  LYS A 217      -2.255  -5.637   7.574  1.00  0.00           H  
ATOM    998 1HE  LYS A 217      -1.371  -7.556   6.341  1.00  0.00           H  
ATOM    999 2HE  LYS A 217       0.122  -7.510   7.282  1.00  0.00           H  
ATOM   1000 1HZ  LYS A 217      -1.387  -9.163   8.104  1.00  0.00           H  
ATOM   1001 2HZ  LYS A 217      -1.167  -7.994   9.246  1.00  0.00           H  
ATOM   1002 3HZ  LYS A 217      -2.562  -8.037   8.368  1.00  0.00           H  
ATOM   1003  N   GLU A 218      -0.073  -0.436   7.264  1.00  0.00           N  
ATOM   1004  CA  GLU A 218      -0.534   0.924   7.529  1.00  0.00           C  
ATOM   1005  C   GLU A 218       0.011   1.888   6.503  1.00  0.00           C  
ATOM   1006  O   GLU A 218      -0.708   2.770   6.033  1.00  0.00           O  
ATOM   1007  CB  GLU A 218      -0.117   1.373   8.931  1.00  0.00           C  
ATOM   1008  CG  GLU A 218      -0.846   0.662  10.062  1.00  0.00           C  
ATOM   1009  CD  GLU A 218      -0.410   1.128  11.423  1.00  0.00           C  
ATOM   1010  OE1 GLU A 218       0.532   1.880  11.500  1.00  0.00           O  
ATOM   1011  OE2 GLU A 218      -1.018   0.730  12.389  1.00  0.00           O  
ATOM   1012  H   GLU A 218       0.538  -0.870   7.900  1.00  0.00           H  
ATOM   1013  HA  GLU A 218      -1.623   0.938   7.470  1.00  0.00           H  
ATOM   1014 1HB  GLU A 218       0.952   1.205   9.064  1.00  0.00           H  
ATOM   1015 2HB  GLU A 218      -0.295   2.443   9.039  1.00  0.00           H  
ATOM   1016 1HG  GLU A 218      -1.916   0.837   9.957  1.00  0.00           H  
ATOM   1017 2HG  GLU A 218      -0.671  -0.409   9.976  1.00  0.00           H  
ATOM   1018  N   VAL A 219       1.284   1.725   6.160  1.00  0.00           N  
ATOM   1019  CA  VAL A 219       1.942   2.595   5.192  1.00  0.00           C  
ATOM   1020  C   VAL A 219       1.206   2.590   3.853  1.00  0.00           C  
ATOM   1021  O   VAL A 219       0.867   3.647   3.321  1.00  0.00           O  
ATOM   1022  CB  VAL A 219       3.399   2.146   4.977  1.00  0.00           C  
ATOM   1023  CG1 VAL A 219       4.013   2.878   3.793  1.00  0.00           C  
ATOM   1024  CG2 VAL A 219       4.209   2.390   6.241  1.00  0.00           C  
ATOM   1025  H   VAL A 219       1.794   0.988   6.561  1.00  0.00           H  
ATOM   1026  HA  VAL A 219       1.943   3.612   5.585  1.00  0.00           H  
ATOM   1027  HB  VAL A 219       3.410   1.082   4.737  1.00  0.00           H  
ATOM   1028 1HG1 VAL A 219       5.043   2.548   3.655  1.00  0.00           H  
ATOM   1029 2HG1 VAL A 219       3.439   2.660   2.893  1.00  0.00           H  
ATOM   1030 3HG1 VAL A 219       3.999   3.951   3.982  1.00  0.00           H  
ATOM   1031 1HG2 VAL A 219       5.238   2.070   6.082  1.00  0.00           H  
ATOM   1032 2HG2 VAL A 219       4.193   3.453   6.483  1.00  0.00           H  
ATOM   1033 3HG2 VAL A 219       3.776   1.823   7.065  1.00  0.00           H  
ATOM   1034  N   TYR A 220       0.937   1.399   3.330  1.00  0.00           N  
ATOM   1035  CA  TYR A 220       0.255   1.269   2.048  1.00  0.00           C  
ATOM   1036  C   TYR A 220      -1.154   1.862   2.105  1.00  0.00           C  
ATOM   1037  O   TYR A 220      -1.587   2.539   1.169  1.00  0.00           O  
ATOM   1038  CB  TYR A 220       0.197  -0.200   1.623  1.00  0.00           C  
ATOM   1039  CG  TYR A 220      -0.846  -0.489   0.566  1.00  0.00           C  
ATOM   1040  CD1 TYR A 220      -0.475  -0.586  -0.767  1.00  0.00           C  
ATOM   1041  CD2 TYR A 220      -2.173  -0.657   0.930  1.00  0.00           C  
ATOM   1042  CE1 TYR A 220      -1.427  -0.850  -1.732  1.00  0.00           C  
ATOM   1043  CE2 TYR A 220      -3.126  -0.921  -0.035  1.00  0.00           C  
ATOM   1044  CZ  TYR A 220      -2.757  -1.017  -1.361  1.00  0.00           C  
ATOM   1045  OH  TYR A 220      -3.706  -1.280  -2.322  1.00  0.00           O  
ATOM   1046  H   TYR A 220       1.206   0.589   3.816  1.00  0.00           H  
ATOM   1047  HA  TYR A 220       0.817   1.828   1.299  1.00  0.00           H  
ATOM   1048 1HB  TYR A 220       1.170  -0.505   1.233  1.00  0.00           H  
ATOM   1049 2HB  TYR A 220      -0.017  -0.822   2.491  1.00  0.00           H  
ATOM   1050  HD1 TYR A 220       0.569  -0.453  -1.053  1.00  0.00           H  
ATOM   1051  HD2 TYR A 220      -2.465  -0.580   1.977  1.00  0.00           H  
ATOM   1052  HE1 TYR A 220      -1.136  -0.925  -2.779  1.00  0.00           H  
ATOM   1053  HE2 TYR A 220      -4.170  -1.053   0.251  1.00  0.00           H  
ATOM   1054  HH  TYR A 220      -3.575  -2.168  -2.665  1.00  0.00           H  
ATOM   1055  N   LYS A 221      -1.858   1.621   3.207  1.00  0.00           N  
ATOM   1056  CA  LYS A 221      -3.216   2.129   3.368  1.00  0.00           C  
ATOM   1057  C   LYS A 221      -3.236   3.655   3.440  1.00  0.00           C  
ATOM   1058  O   LYS A 221      -4.019   4.310   2.745  1.00  0.00           O  
ATOM   1059  CB  LYS A 221      -3.862   1.535   4.621  1.00  0.00           C  
ATOM   1060  CG  LYS A 221      -5.302   1.973   4.854  1.00  0.00           C  
ATOM   1061  CD  LYS A 221      -5.904   1.270   6.061  1.00  0.00           C  
ATOM   1062  CE  LYS A 221      -7.336   1.723   6.309  1.00  0.00           C  
ATOM   1063  NZ  LYS A 221      -7.944   1.031   7.477  1.00  0.00           N  
ATOM   1064  H   LYS A 221      -1.456   1.087   3.927  1.00  0.00           H  
ATOM   1065  HA  LYS A 221      -3.802   1.831   2.498  1.00  0.00           H  
ATOM   1066 1HB  LYS A 221      -3.850   0.447   4.555  1.00  0.00           H  
ATOM   1067 2HB  LYS A 221      -3.280   1.817   5.499  1.00  0.00           H  
ATOM   1068 1HG  LYS A 221      -5.332   3.051   5.018  1.00  0.00           H  
ATOM   1069 2HG  LYS A 221      -5.900   1.741   3.973  1.00  0.00           H  
ATOM   1070 1HD  LYS A 221      -5.896   0.192   5.897  1.00  0.00           H  
ATOM   1071 2HD  LYS A 221      -5.306   1.490   6.946  1.00  0.00           H  
ATOM   1072 1HE  LYS A 221      -7.351   2.797   6.490  1.00  0.00           H  
ATOM   1073 2HE  LYS A 221      -7.940   1.518   5.426  1.00  0.00           H  
ATOM   1074 1HZ  LYS A 221      -8.891   1.358   7.607  1.00  0.00           H  
ATOM   1075 2HZ  LYS A 221      -7.952   0.034   7.312  1.00  0.00           H  
ATOM   1076 3HZ  LYS A 221      -7.403   1.230   8.307  1.00  0.00           H  
ATOM   1077  N   ILE A 222      -2.372   4.219   4.279  1.00  0.00           N  
ATOM   1078  CA  ILE A 222      -2.295   5.668   4.443  1.00  0.00           C  
ATOM   1079  C   ILE A 222      -1.892   6.342   3.132  1.00  0.00           C  
ATOM   1080  O   ILE A 222      -2.404   7.408   2.782  1.00  0.00           O  
ATOM   1081  CB  ILE A 222      -1.292   6.045   5.548  1.00  0.00           C  
ATOM   1082  CG1 ILE A 222      -1.821   5.614   6.919  1.00  0.00           C  
ATOM   1083  CG2 ILE A 222      -1.014   7.540   5.528  1.00  0.00           C  
ATOM   1084  CD1 ILE A 222      -0.780   5.654   8.015  1.00  0.00           C  
ATOM   1085  H   ILE A 222      -1.766   3.644   4.802  1.00  0.00           H  
ATOM   1086  HA  ILE A 222      -3.279   6.036   4.732  1.00  0.00           H  
ATOM   1087  HB  ILE A 222      -0.357   5.509   5.389  1.00  0.00           H  
ATOM   1088 1HG1 ILE A 222      -2.647   6.261   7.210  1.00  0.00           H  
ATOM   1089 2HG1 ILE A 222      -2.209   4.597   6.856  1.00  0.00           H  
ATOM   1090 1HG2 ILE A 222      -0.304   7.790   6.315  1.00  0.00           H  
ATOM   1091 2HG2 ILE A 222      -0.597   7.819   4.561  1.00  0.00           H  
ATOM   1092 3HG2 ILE A 222      -1.944   8.085   5.692  1.00  0.00           H  
ATOM   1093 1HD1 ILE A 222      -1.230   5.335   8.955  1.00  0.00           H  
ATOM   1094 2HD1 ILE A 222       0.042   4.984   7.760  1.00  0.00           H  
ATOM   1095 3HD1 ILE A 222      -0.402   6.669   8.121  1.00  0.00           H  
ATOM   1096  N   HIS A 223      -0.992   5.700   2.399  1.00  0.00           N  
ATOM   1097  CA  HIS A 223      -0.521   6.226   1.126  1.00  0.00           C  
ATOM   1098  C   HIS A 223      -1.675   6.334   0.131  1.00  0.00           C  
ATOM   1099  O   HIS A 223      -1.806   7.332  -0.576  1.00  0.00           O  
ATOM   1100  CB  HIS A 223       0.587   5.339   0.548  1.00  0.00           C  
ATOM   1101  CG  HIS A 223       1.401   6.010  -0.516  1.00  0.00           C  
ATOM   1102  ND1 HIS A 223       2.539   5.442  -1.049  1.00  0.00           N  
ATOM   1103  CD2 HIS A 223       1.242   7.199  -1.143  1.00  0.00           C  
ATOM   1104  CE1 HIS A 223       3.045   6.255  -1.961  1.00  0.00           C  
ATOM   1105  NE2 HIS A 223       2.277   7.327  -2.037  1.00  0.00           N  
ATOM   1106  H   HIS A 223      -0.625   4.850   2.729  1.00  0.00           H  
ATOM   1107  HA  HIS A 223      -0.110   7.224   1.275  1.00  0.00           H  
ATOM   1108 1HB  HIS A 223       1.260   5.029   1.348  1.00  0.00           H  
ATOM   1109 2HB  HIS A 223       0.147   4.438   0.123  1.00  0.00           H  
ATOM   1110  HD2 HIS A 223       0.442   7.920  -0.971  1.00  0.00           H  
ATOM   1111  HE1 HIS A 223       3.943   6.071  -2.550  1.00  0.00           H  
ATOM   1112  HE2 HIS A 223       2.422   8.115  -2.650  1.00  0.00           H  
ATOM   1113  N   GLN A 224      -2.516   5.305   0.101  1.00  0.00           N  
ATOM   1114  CA  GLN A 224      -3.664   5.273  -0.800  1.00  0.00           C  
ATOM   1115  C   GLN A 224      -4.630   6.418  -0.501  1.00  0.00           C  
ATOM   1116  O   GLN A 224      -5.229   6.992  -1.409  1.00  0.00           O  
ATOM   1117  CB  GLN A 224      -4.393   3.931  -0.692  1.00  0.00           C  
ATOM   1118  CG  GLN A 224      -5.451   3.709  -1.759  1.00  0.00           C  
ATOM   1119  CD  GLN A 224      -6.119   2.353  -1.639  1.00  0.00           C  
ATOM   1120  OE1 GLN A 224      -6.651   1.998  -0.582  1.00  0.00           O  
ATOM   1121  NE2 GLN A 224      -6.096   1.585  -2.722  1.00  0.00           N  
ATOM   1122  H   GLN A 224      -2.360   4.543   0.702  1.00  0.00           H  
ATOM   1123  HA  GLN A 224      -3.305   5.393  -1.822  1.00  0.00           H  
ATOM   1124 1HB  GLN A 224      -3.670   3.118  -0.762  1.00  0.00           H  
ATOM   1125 2HB  GLN A 224      -4.876   3.856   0.282  1.00  0.00           H  
ATOM   1126 1HG  GLN A 224      -6.218   4.478  -1.661  1.00  0.00           H  
ATOM   1127 2HG  GLN A 224      -4.982   3.773  -2.741  1.00  0.00           H  
ATOM   1128 1HE2 GLN A 224      -6.521   0.679  -2.703  1.00  0.00           H  
ATOM   1129 2HE2 GLN A 224      -5.654   1.912  -3.558  1.00  0.00           H  
ATOM   1130  N   GLN A 225      -4.759   6.753   0.777  1.00  0.00           N  
ATOM   1131  CA  GLN A 225      -5.650   7.823   1.205  1.00  0.00           C  
ATOM   1132  C   GLN A 225      -5.056   9.190   0.865  1.00  0.00           C  
ATOM   1133  O   GLN A 225      -5.761  10.087   0.401  1.00  0.00           O  
ATOM   1134  CB  GLN A 225      -5.923   7.725   2.708  1.00  0.00           C  
ATOM   1135  CG  GLN A 225      -6.716   6.495   3.118  1.00  0.00           C  
ATOM   1136  CD  GLN A 225      -6.881   6.388   4.622  1.00  0.00           C  
ATOM   1137  OE1 GLN A 225      -6.095   6.953   5.389  1.00  0.00           O  
ATOM   1138  NE2 GLN A 225      -7.906   5.661   5.054  1.00  0.00           N  
ATOM   1139  H   GLN A 225      -4.237   6.266   1.452  1.00  0.00           H  
ATOM   1140  HA  GLN A 225      -6.595   7.720   0.672  1.00  0.00           H  
ATOM   1141 1HB  GLN A 225      -4.978   7.712   3.250  1.00  0.00           H  
ATOM   1142 2HB  GLN A 225      -6.476   8.606   3.036  1.00  0.00           H  
ATOM   1143 1HG  GLN A 225      -7.707   6.548   2.668  1.00  0.00           H  
ATOM   1144 2HG  GLN A 225      -6.193   5.606   2.767  1.00  0.00           H  
ATOM   1145 1HE2 GLN A 225      -8.066   5.554   6.036  1.00  0.00           H  
ATOM   1146 2HE2 GLN A 225      -8.518   5.221   4.397  1.00  0.00           H  
ATOM   1147  N   LEU A 226      -3.754   9.332   1.090  1.00  0.00           N  
ATOM   1148  CA  LEU A 226      -3.056  10.583   0.813  1.00  0.00           C  
ATOM   1149  C   LEU A 226      -3.093  10.909  -0.678  1.00  0.00           C  
ATOM   1150  O   LEU A 226      -3.253  12.068  -1.064  1.00  0.00           O  
ATOM   1151  CB  LEU A 226      -1.601  10.496   1.291  1.00  0.00           C  
ATOM   1152  CG  LEU A 226      -0.778  11.784   1.154  1.00  0.00           C  
ATOM   1153  CD1 LEU A 226      -1.472  12.912   1.906  1.00  0.00           C  
ATOM   1154  CD2 LEU A 226       0.625  11.550   1.693  1.00  0.00           C  
ATOM   1155  H   LEU A 226      -3.248   8.575   1.461  1.00  0.00           H  
ATOM   1156  HA  LEU A 226      -3.556  11.385   1.355  1.00  0.00           H  
ATOM   1157 1HB  LEU A 226      -1.597  10.210   2.341  1.00  0.00           H  
ATOM   1158 2HB  LEU A 226      -1.094   9.718   0.721  1.00  0.00           H  
ATOM   1159  HG  LEU A 226      -0.721  12.070   0.104  1.00  0.00           H  
ATOM   1160 1HD1 LEU A 226      -0.887  13.827   1.810  1.00  0.00           H  
ATOM   1161 2HD1 LEU A 226      -2.465  13.072   1.488  1.00  0.00           H  
ATOM   1162 3HD1 LEU A 226      -1.558  12.647   2.960  1.00  0.00           H  
ATOM   1163 1HD2 LEU A 226       1.210  12.465   1.594  1.00  0.00           H  
ATOM   1164 2HD2 LEU A 226       0.569  11.265   2.744  1.00  0.00           H  
ATOM   1165 3HD2 LEU A 226       1.103  10.751   1.125  1.00  0.00           H  
ATOM   1166  N   LEU A 227      -2.954   9.877  -1.509  1.00  0.00           N  
ATOM   1167  CA  LEU A 227      -2.965  10.045  -2.961  1.00  0.00           C  
ATOM   1168  C   LEU A 227      -4.276  10.661  -3.440  1.00  0.00           C  
ATOM   1169  O   LEU A 227      -4.292  11.461  -4.374  1.00  0.00           O  
ATOM   1170  CB  LEU A 227      -2.748   8.693  -3.652  1.00  0.00           C  
ATOM   1171  CG  LEU A 227      -1.320   8.136  -3.590  1.00  0.00           C  
ATOM   1172  CD1 LEU A 227      -1.309   6.705  -4.108  1.00  0.00           C  
ATOM   1173  CD2 LEU A 227      -0.393   9.022  -4.410  1.00  0.00           C  
ATOM   1174  H   LEU A 227      -2.835   8.976  -1.134  1.00  0.00           H  
ATOM   1175  HA  LEU A 227      -2.152  10.715  -3.238  1.00  0.00           H  
ATOM   1176 1HB  LEU A 227      -3.409   7.959  -3.194  1.00  0.00           H  
ATOM   1177 2HB  LEU A 227      -3.019   8.791  -4.703  1.00  0.00           H  
ATOM   1178  HG  LEU A 227      -0.981   8.117  -2.554  1.00  0.00           H  
ATOM   1179 1HD1 LEU A 227      -0.295   6.309  -4.065  1.00  0.00           H  
ATOM   1180 2HD1 LEU A 227      -1.965   6.089  -3.492  1.00  0.00           H  
ATOM   1181 3HD1 LEU A 227      -1.660   6.689  -5.140  1.00  0.00           H  
ATOM   1182 1HD2 LEU A 227       0.622   8.626  -4.366  1.00  0.00           H  
ATOM   1183 2HD2 LEU A 227      -0.731   9.040  -5.447  1.00  0.00           H  
ATOM   1184 3HD2 LEU A 227      -0.407  10.034  -4.007  1.00  0.00           H  
ATOM   1185  N   PHE A 228      -5.374  10.294  -2.791  1.00  0.00           N  
ATOM   1186  CA  PHE A 228      -6.683  10.811  -3.162  1.00  0.00           C  
ATOM   1187  C   PHE A 228      -6.769  12.313  -2.907  1.00  0.00           C  
ATOM   1188  O   PHE A 228      -7.225  13.076  -3.761  1.00  0.00           O  
ATOM   1189  CB  PHE A 228      -7.783  10.089  -2.382  1.00  0.00           C  
ATOM   1190  CG  PHE A 228      -9.170  10.567  -2.707  1.00  0.00           C  
ATOM   1191  CD1 PHE A 228      -9.771  10.229  -3.910  1.00  0.00           C  
ATOM   1192  CD2 PHE A 228      -9.875  11.356  -1.811  1.00  0.00           C  
ATOM   1193  CE1 PHE A 228     -11.047  10.668  -4.210  1.00  0.00           C  
ATOM   1194  CE2 PHE A 228     -11.151  11.795  -2.107  1.00  0.00           C  
ATOM   1195  CZ  PHE A 228     -11.737  11.451  -3.309  1.00  0.00           C  
ATOM   1196  H   PHE A 228      -5.300   9.660  -2.045  1.00  0.00           H  
ATOM   1197  HA  PHE A 228      -6.836  10.633  -4.227  1.00  0.00           H  
ATOM   1198 1HB  PHE A 228      -7.735   9.021  -2.589  1.00  0.00           H  
ATOM   1199 2HB  PHE A 228      -7.619  10.223  -1.314  1.00  0.00           H  
ATOM   1200  HD1 PHE A 228      -9.226   9.609  -4.622  1.00  0.00           H  
ATOM   1201  HD2 PHE A 228      -9.412  11.628  -0.862  1.00  0.00           H  
ATOM   1202  HE1 PHE A 228     -11.508  10.396  -5.159  1.00  0.00           H  
ATOM   1203  HE2 PHE A 228     -11.694  12.414  -1.394  1.00  0.00           H  
ATOM   1204  HZ  PHE A 228     -12.742  11.799  -3.544  1.00  0.00           H  
ATOM   1205  N   LYS A 229      -6.302  12.736  -1.742  1.00  0.00           N  
ATOM   1206  CA  LYS A 229      -6.337  14.145  -1.374  1.00  0.00           C  
ATOM   1207  C   LYS A 229      -5.364  14.959  -2.219  1.00  0.00           C  
ATOM   1208  O   LYS A 229      -5.659  16.093  -2.599  1.00  0.00           O  
ATOM   1209  CB  LYS A 229      -6.017  14.318   0.112  1.00  0.00           C  
ATOM   1210  CG  LYS A 229      -7.091  13.787   1.052  1.00  0.00           C  
ATOM   1211  CD  LYS A 229      -6.688  13.969   2.508  1.00  0.00           C  
ATOM   1212  CE  LYS A 229      -7.752  13.422   3.449  1.00  0.00           C  
ATOM   1213  NZ  LYS A 229      -7.360  13.569   4.877  1.00  0.00           N  
ATOM   1214  H   LYS A 229      -5.918  12.086  -1.118  1.00  0.00           H  
ATOM   1215  HA  LYS A 229      -7.341  14.527  -1.561  1.00  0.00           H  
ATOM   1216 1HB  LYS A 229      -5.084  13.804   0.345  1.00  0.00           H  
ATOM   1217 2HB  LYS A 229      -5.872  15.376   0.332  1.00  0.00           H  
ATOM   1218 1HG  LYS A 229      -8.027  14.319   0.874  1.00  0.00           H  
ATOM   1219 2HG  LYS A 229      -7.253  12.727   0.858  1.00  0.00           H  
ATOM   1220 1HD  LYS A 229      -5.749  13.448   2.694  1.00  0.00           H  
ATOM   1221 2HD  LYS A 229      -6.544  15.029   2.717  1.00  0.00           H  
ATOM   1222 1HE  LYS A 229      -8.689  13.952   3.286  1.00  0.00           H  
ATOM   1223 2HE  LYS A 229      -7.916  12.366   3.239  1.00  0.00           H  
ATOM   1224 1HZ  LYS A 229      -8.090  13.195   5.468  1.00  0.00           H  
ATOM   1225 2HZ  LYS A 229      -6.501  13.066   5.045  1.00  0.00           H  
ATOM   1226 3HZ  LYS A 229      -7.224  14.547   5.090  1.00  0.00           H  
ATOM   1227  N   ALA A 230      -4.212  14.368  -2.518  1.00  0.00           N  
ATOM   1228  CA  ALA A 230      -3.190  15.036  -3.317  1.00  0.00           C  
ATOM   1229  C   ALA A 230      -3.684  15.303  -4.738  1.00  0.00           C  
ATOM   1230  O   ALA A 230      -3.207  16.218  -5.409  1.00  0.00           O  
ATOM   1231  CB  ALA A 230      -1.916  14.205  -3.347  1.00  0.00           C  
ATOM   1232  H   ALA A 230      -4.039  13.458  -2.184  1.00  0.00           H  
ATOM   1233  HA  ALA A 230      -2.973  15.999  -2.854  1.00  0.00           H  
ATOM   1234 1HB  ALA A 230      -1.161  14.716  -3.944  1.00  0.00           H  
ATOM   1235 2HB  ALA A 230      -1.545  14.071  -2.330  1.00  0.00           H  
ATOM   1236 3HB  ALA A 230      -2.127  13.231  -3.786  1.00  0.00           H  
ATOM   1237  N   ARG A 231      -4.629  14.492  -5.196  1.00  0.00           N  
ATOM   1238  CA  ARG A 231      -5.189  14.659  -6.531  1.00  0.00           C  
ATOM   1239  C   ARG A 231      -6.194  15.805  -6.558  1.00  0.00           C  
ATOM   1240  O   ARG A 231      -6.261  16.561  -7.528  1.00  0.00           O  
ATOM   1241  CB  ARG A 231      -5.868  13.378  -6.993  1.00  0.00           C  
ATOM   1242  CG  ARG A 231      -6.470  13.441  -8.387  1.00  0.00           C  
ATOM   1243  CD  ARG A 231      -6.989  12.118  -8.822  1.00  0.00           C  
ATOM   1244  NE  ARG A 231      -7.772  12.217 -10.043  1.00  0.00           N  
ATOM   1245  CZ  ARG A 231      -8.424  11.187 -10.618  1.00  0.00           C  
ATOM   1246  NH1 ARG A 231      -8.376   9.992 -10.074  1.00  0.00           N  
ATOM   1247  NH2 ARG A 231      -9.111  11.380 -11.731  1.00  0.00           N  
ATOM   1248  H   ARG A 231      -4.947  13.757  -4.629  1.00  0.00           H  
ATOM   1249  HA  ARG A 231      -4.376  14.889  -7.221  1.00  0.00           H  
ATOM   1250 1HB  ARG A 231      -5.148  12.561  -6.982  1.00  0.00           H  
ATOM   1251 2HB  ARG A 231      -6.668  13.119  -6.299  1.00  0.00           H  
ATOM   1252 1HG  ARG A 231      -7.297  14.152  -8.395  1.00  0.00           H  
ATOM   1253 2HG  ARG A 231      -5.709  13.761  -9.099  1.00  0.00           H  
ATOM   1254 1HD  ARG A 231      -6.153  11.443  -9.006  1.00  0.00           H  
ATOM   1255 2HD  ARG A 231      -7.625  11.702  -8.041  1.00  0.00           H  
ATOM   1256  HE  ARG A 231      -7.832  13.121 -10.491  1.00  0.00           H  
ATOM   1257 1HH1 ARG A 231      -7.851   9.844  -9.224  1.00  0.00           H  
ATOM   1258 2HH1 ARG A 231      -8.863   9.220 -10.506  1.00  0.00           H  
ATOM   1259 1HH2 ARG A 231      -9.148  12.300 -12.150  1.00  0.00           H  
ATOM   1260 2HH2 ARG A 231      -9.598  10.609 -12.163  1.00  0.00           H  
ATOM   1261  N   LEU A 232      -6.958  15.937  -5.481  1.00  0.00           N  
ATOM   1262  CA  LEU A 232      -7.972  16.982  -5.378  1.00  0.00           C  
ATOM   1263  C   LEU A 232      -7.338  18.345  -5.104  1.00  0.00           C  
ATOM   1264  O   LEU A 232      -7.615  19.312  -5.817  1.00  0.00           O  
ATOM   1265  CB  LEU A 232      -8.970  16.642  -4.264  1.00  0.00           C  
ATOM   1266  CG  LEU A 232      -9.830  15.393  -4.500  1.00  0.00           C  
ATOM   1267  CD1 LEU A 232     -10.660  15.106  -3.257  1.00  0.00           C  
ATOM   1268  CD2 LEU A 232     -10.720  15.611  -5.714  1.00  0.00           C  
ATOM   1269  H   LEU A 232      -6.836  15.317  -4.733  1.00  0.00           H  
ATOM   1270  HA  LEU A 232      -8.508  17.038  -6.325  1.00  0.00           H  
ATOM   1271 1HB  LEU A 232      -8.419  16.494  -3.337  1.00  0.00           H  
ATOM   1272 2HB  LEU A 232      -9.644  17.488  -4.131  1.00  0.00           H  
ATOM   1273  HG  LEU A 232      -9.182  14.533  -4.674  1.00  0.00           H  
ATOM   1274 1HD1 LEU A 232     -11.271  14.218  -3.424  1.00  0.00           H  
ATOM   1275 2HD1 LEU A 232      -9.998  14.934  -2.408  1.00  0.00           H  
ATOM   1276 3HD1 LEU A 232     -11.307  15.957  -3.047  1.00  0.00           H  
ATOM   1277 1HD2 LEU A 232     -11.331  14.723  -5.882  1.00  0.00           H  
ATOM   1278 2HD2 LEU A 232     -11.369  16.470  -5.540  1.00  0.00           H  
ATOM   1279 3HD2 LEU A 232     -10.100  15.797  -6.591  1.00  0.00           H  
ATOM   1280  N   GLN A 233      -6.489  18.401  -4.072  1.00  0.00           N  
ATOM   1281  CA  GLN A 233      -5.795  19.630  -3.668  1.00  0.00           C  
ATOM   1282  C   GLN A 233      -6.755  20.654  -3.068  1.00  0.00           C  
ATOM   1283  O   GLN A 233      -7.637  21.178  -3.749  1.00  0.00           O  
ATOM   1284  CB  GLN A 233      -5.063  20.247  -4.863  1.00  0.00           C  
ATOM   1285  CG  GLN A 233      -3.900  19.417  -5.377  1.00  0.00           C  
ATOM   1286  CD  GLN A 233      -2.707  19.449  -4.440  1.00  0.00           C  
ATOM   1287  OE1 GLN A 233      -2.456  20.451  -3.766  1.00  0.00           O  
ATOM   1288  NE2 GLN A 233      -1.964  18.350  -4.392  1.00  0.00           N  
ATOM   1289  H   GLN A 233      -6.323  17.580  -3.557  1.00  0.00           H  
ATOM   1290  HA  GLN A 233      -5.062  19.377  -2.902  1.00  0.00           H  
ATOM   1291 1HB  GLN A 233      -5.765  20.389  -5.685  1.00  0.00           H  
ATOM   1292 2HB  GLN A 233      -4.680  21.229  -4.587  1.00  0.00           H  
ATOM   1293 1HG  GLN A 233      -4.225  18.382  -5.482  1.00  0.00           H  
ATOM   1294 2HG  GLN A 233      -3.585  19.810  -6.344  1.00  0.00           H  
ATOM   1295 1HE2 GLN A 233      -1.163  18.312  -3.792  1.00  0.00           H  
ATOM   1296 2HE2 GLN A 233      -2.203  17.559  -4.957  1.00  0.00           H  
ATOM   1297  N   GLN A 234      -6.566  20.944  -1.788  1.00  0.00           N  
ATOM   1298  CA  GLN A 234      -7.408  21.907  -1.091  1.00  0.00           C  
ATOM   1299  C   GLN A 234      -6.859  23.317  -1.259  1.00  0.00           C  
ATOM   1300  O   GLN A 234      -7.578  24.304  -1.101  1.00  0.00           O  
ATOM   1301  CB  GLN A 234      -7.514  21.556   0.396  1.00  0.00           C  
ATOM   1302  CG  GLN A 234      -8.129  20.195   0.672  1.00  0.00           C  
ATOM   1303  CD  GLN A 234      -9.537  20.074   0.120  1.00  0.00           C  
ATOM   1304  OE1 GLN A 234     -10.416  20.879   0.439  1.00  0.00           O  
ATOM   1305  NE2 GLN A 234      -9.758  19.065  -0.715  1.00  0.00           N  
ATOM   1306  H   GLN A 234      -5.830  20.511  -1.304  1.00  0.00           H  
ATOM   1307  HA  GLN A 234      -8.406  21.873  -1.527  1.00  0.00           H  
ATOM   1308 1HB  GLN A 234      -6.521  21.574   0.845  1.00  0.00           H  
ATOM   1309 2HB  GLN A 234      -8.117  22.308   0.905  1.00  0.00           H  
ATOM   1310 1HG  GLN A 234      -7.511  19.427   0.206  1.00  0.00           H  
ATOM   1311 2HG  GLN A 234      -8.170  20.038   1.750  1.00  0.00           H  
ATOM   1312 1HE2 GLN A 234     -10.668  18.934  -1.111  1.00  0.00           H  
ATOM   1313 2HE2 GLN A 234      -9.017  18.435  -0.947  1.00  0.00           H  
ATOM   1314  N   GLN A 235      -5.578  23.406  -1.578  1.00  0.00           N  
ATOM   1315  CA  GLN A 235      -4.918  24.686  -1.773  1.00  0.00           C  
ATOM   1316  C   GLN A 235      -4.508  24.842  -3.231  1.00  0.00           C  
ATOM   1317  O   GLN A 235      -3.688  24.075  -3.737  1.00  0.00           O  
ATOM   1318  CB  GLN A 235      -3.695  24.812  -0.860  1.00  0.00           C  
ATOM   1319  CG  GLN A 235      -2.971  26.143  -0.969  1.00  0.00           C  
ATOM   1320  CD  GLN A 235      -1.813  26.253   0.004  1.00  0.00           C  
ATOM   1321  OE1 GLN A 235      -1.251  25.244   0.439  1.00  0.00           O  
ATOM   1322  NE2 GLN A 235      -1.450  27.482   0.354  1.00  0.00           N  
ATOM   1323  H   GLN A 235      -5.058  22.582  -1.690  1.00  0.00           H  
ATOM   1324  HA  GLN A 235      -5.621  25.480  -1.520  1.00  0.00           H  
ATOM   1325 1HB  GLN A 235      -4.001  24.679   0.178  1.00  0.00           H  
ATOM   1326 2HB  GLN A 235      -2.983  24.021  -1.095  1.00  0.00           H  
ATOM   1327 1HG  GLN A 235      -2.580  26.250  -1.980  1.00  0.00           H  
ATOM   1328 2HG  GLN A 235      -3.676  26.946  -0.754  1.00  0.00           H  
ATOM   1329 1HE2 GLN A 235      -0.692  27.617   0.994  1.00  0.00           H  
ATOM   1330 2HE2 GLN A 235      -1.934  28.272  -0.021  1.00  0.00           H  
ATOM   1331  N   GLN A 236      -5.078  25.823  -3.910  1.00  0.00           N  
ATOM   1332  CA  GLN A 236      -4.754  26.055  -5.308  1.00  0.00           C  
ATOM   1333  C   GLN A 236      -4.070  27.402  -5.482  1.00  0.00           C  
ATOM   1334  O   GLN A 236      -4.655  28.453  -5.205  1.00  0.00           O  
ATOM   1335  CB  GLN A 236      -6.016  25.989  -6.173  1.00  0.00           C  
ATOM   1336  CG  GLN A 236      -5.758  26.142  -7.662  1.00  0.00           C  
ATOM   1337  CD  GLN A 236      -7.035  26.072  -8.480  1.00  0.00           C  
ATOM   1338  OE1 GLN A 236      -7.744  25.063  -8.464  1.00  0.00           O  
ATOM   1339  NE2 GLN A 236      -7.333  27.146  -9.201  1.00  0.00           N  
ATOM   1340  H   GLN A 236      -5.726  26.410  -3.459  1.00  0.00           H  
ATOM   1341  HA  GLN A 236      -4.066  25.276  -5.637  1.00  0.00           H  
ATOM   1342 1HB  GLN A 236      -6.516  25.034  -6.013  1.00  0.00           H  
ATOM   1343 2HB  GLN A 236      -6.706  26.774  -5.868  1.00  0.00           H  
ATOM   1344 1HG  GLN A 236      -5.290  27.109  -7.842  1.00  0.00           H  
ATOM   1345 2HG  GLN A 236      -5.098  25.340  -7.990  1.00  0.00           H  
ATOM   1346 1HE2 GLN A 236      -8.163  27.158  -9.761  1.00  0.00           H  
ATOM   1347 2HE2 GLN A 236      -6.730  27.944  -9.185  1.00  0.00           H  
ATOM   1348  N   ALA A 237      -2.828  27.359  -5.938  1.00  0.00           N  
ATOM   1349  CA  ALA A 237      -2.048  28.565  -6.159  1.00  0.00           C  
ATOM   1350  C   ALA A 237      -2.369  29.166  -7.519  1.00  0.00           C  
ATOM   1351  O   ALA A 237      -2.182  30.362  -7.748  1.00  0.00           O  
ATOM   1352  CB  ALA A 237      -0.560  28.267  -6.045  1.00  0.00           C  
ATOM   1353  H   ALA A 237      -2.420  26.486  -6.134  1.00  0.00           H  
ATOM   1354  HA  ALA A 237      -2.321  29.290  -5.392  1.00  0.00           H  
ATOM   1355 1HB  ALA A 237       0.008  29.180  -6.217  1.00  0.00           H  
ATOM   1356 2HB  ALA A 237      -0.341  27.886  -5.047  1.00  0.00           H  
ATOM   1357 3HB  ALA A 237      -0.281  27.520  -6.786  1.00  0.00           H  
ATOM   1358  N   GLN A 238      -2.850  28.323  -8.421  1.00  0.00           N  
ATOM   1359  CA  GLN A 238      -3.206  28.760  -9.760  1.00  0.00           C  
ATOM   1360  C   GLN A 238      -4.543  29.487  -9.737  1.00  0.00           C  
ATOM   1361  O   GLN A 238      -4.739  30.404 -10.562  1.00  0.00           O  
ATOM   1362  OXT GLN A 238      -5.382  29.175  -8.938  1.00  0.00           O  
ATOM   1363  CB  GLN A 238      -3.266  27.569 -10.720  1.00  0.00           C  
ATOM   1364  CG  GLN A 238      -3.507  27.951 -12.171  1.00  0.00           C  
ATOM   1365  CD  GLN A 238      -3.461  26.753 -13.100  1.00  0.00           C  
ATOM   1366  OE1 GLN A 238      -3.446  25.603 -12.653  1.00  0.00           O  
ATOM   1367  NE2 GLN A 238      -3.437  27.015 -14.402  1.00  0.00           N  
ATOM   1368  H   GLN A 238      -2.979  27.385  -8.173  1.00  0.00           H  
ATOM   1369  HA  GLN A 238      -2.441  29.451 -10.113  1.00  0.00           H  
ATOM   1370 1HB  GLN A 238      -2.330  27.013 -10.670  1.00  0.00           H  
ATOM   1371 2HB  GLN A 238      -4.064  26.894 -10.413  1.00  0.00           H  
ATOM   1372 1HG  GLN A 238      -4.491  28.412 -12.256  1.00  0.00           H  
ATOM   1373 2HG  GLN A 238      -2.736  28.656 -12.483  1.00  0.00           H  
ATOM   1374 1HE2 GLN A 238      -3.406  26.265 -15.063  1.00  0.00           H  
ATOM   1375 2HE2 GLN A 238      -3.450  27.963 -14.722  1.00  0.00           H  
TER                                                                             
ATOM   1377  N   PHE B   1       6.097  -2.049  -1.356  1.00  0.00           N  
ATOM   1378  CA  PHE B   1       4.872  -2.351  -0.626  1.00  0.00           C  
ATOM   1379  C   PHE B   1       3.639  -1.999  -1.448  1.00  0.00           C  
ATOM   1380  O   PHE B   1       2.778  -1.241  -0.999  1.00  0.00           O  
ATOM   1381  CB  PHE B   1       4.839  -1.592   0.702  1.00  0.00           C  
ATOM   1382  CG  PHE B   1       5.957  -1.958   1.636  1.00  0.00           C  
ATOM   1383  CD1 PHE B   1       6.686  -3.123   1.447  1.00  0.00           C  
ATOM   1384  CD2 PHE B   1       6.283  -1.138   2.706  1.00  0.00           C  
ATOM   1385  CE1 PHE B   1       7.715  -3.460   2.306  1.00  0.00           C  
ATOM   1386  CE2 PHE B   1       7.312  -1.471   3.565  1.00  0.00           C  
ATOM   1387  CZ  PHE B   1       8.028  -2.634   3.365  1.00  0.00           C  
ATOM   1388 1H   PHE B   1       6.888  -2.290  -0.794  1.00  0.00           H  
ATOM   1389 2H   PHE B   1       6.119  -2.576  -2.205  1.00  0.00           H  
ATOM   1390 3H   PHE B   1       6.126  -1.072  -1.570  1.00  0.00           H  
ATOM   1391  HA  PHE B   1       4.849  -3.422  -0.417  1.00  0.00           H  
ATOM   1392 1HB  PHE B   1       4.893  -0.522   0.510  1.00  0.00           H  
ATOM   1393 2HB  PHE B   1       3.895  -1.787   1.209  1.00  0.00           H  
ATOM   1394  HD1 PHE B   1       6.439  -3.775   0.609  1.00  0.00           H  
ATOM   1395  HD2 PHE B   1       5.717  -0.219   2.864  1.00  0.00           H  
ATOM   1396  HE1 PHE B   1       8.278  -4.379   2.146  1.00  0.00           H  
ATOM   1397  HE2 PHE B   1       7.558  -0.818   4.402  1.00  0.00           H  
ATOM   1398  HZ  PHE B   1       8.838  -2.900   4.043  1.00  0.00           H  
ATOM   1399  N   ASP B   2       3.558  -2.551  -2.653  1.00  0.00           N  
ATOM   1400  CA  ASP B   2       2.465  -2.243  -3.567  1.00  0.00           C  
ATOM   1401  C   ASP B   2       1.240  -3.097  -3.268  1.00  0.00           C  
ATOM   1402  O   ASP B   2       1.223  -3.859  -2.300  1.00  0.00           O  
ATOM   1403  CB  ASP B   2       2.901  -2.456  -5.019  1.00  0.00           C  
ATOM   1404  CG  ASP B   2       3.262  -3.904  -5.322  1.00  0.00           C  
ATOM   1405  OD1 ASP B   2       2.933  -4.756  -4.531  1.00  0.00           O  
ATOM   1406  OD2 ASP B   2       3.864  -4.144  -6.341  1.00  0.00           O  
ATOM   1407  H   ASP B   2       4.275  -3.202  -2.945  1.00  0.00           H  
ATOM   1408  HA  ASP B   2       2.190  -1.195  -3.437  1.00  0.00           H  
ATOM   1409 1HB  ASP B   2       2.098  -2.149  -5.689  1.00  0.00           H  
ATOM   1410 2HB  ASP B   2       3.766  -1.828  -5.235  1.00  0.00           H  
ATOM   1411  N   ASP B   3       0.216  -2.968  -4.105  1.00  0.00           N  
ATOM   1412  CA  ASP B   3      -1.054  -3.647  -3.872  1.00  0.00           C  
ATOM   1413  C   ASP B   3      -0.884  -5.160  -3.914  1.00  0.00           C  
ATOM   1414  O   ASP B   3      -1.562  -5.892  -3.193  1.00  0.00           O  
ATOM   1415  CB  ASP B   3      -2.093  -3.215  -4.910  1.00  0.00           C  
ATOM   1416  CG  ASP B   3      -3.485  -3.756  -4.616  1.00  0.00           C  
ATOM   1417  OD1 ASP B   3      -4.033  -3.410  -3.596  1.00  0.00           O  
ATOM   1418  OD2 ASP B   3      -3.987  -4.511  -5.414  1.00  0.00           O  
ATOM   1419  H   ASP B   3       0.320  -2.384  -4.922  1.00  0.00           H  
ATOM   1420  HA  ASP B   3      -1.417  -3.371  -2.881  1.00  0.00           H  
ATOM   1421 1HB  ASP B   3      -2.142  -2.126  -4.945  1.00  0.00           H  
ATOM   1422 2HB  ASP B   3      -1.785  -3.560  -5.898  1.00  0.00           H  
ATOM   1423  N   ASP B   4       0.027  -5.625  -4.763  1.00  0.00           N  
ATOM   1424  CA  ASP B   4       0.252  -7.054  -4.939  1.00  0.00           C  
ATOM   1425  C   ASP B   4       0.705  -7.704  -3.637  1.00  0.00           C  
ATOM   1426  O   ASP B   4       0.210  -8.766  -3.257  1.00  0.00           O  
ATOM   1427  CB  ASP B   4       1.296  -7.302  -6.030  1.00  0.00           C  
ATOM   1428  CG  ASP B   4       0.773  -7.003  -7.429  1.00  0.00           C  
ATOM   1429  OD1 ASP B   4      -0.420  -6.904  -7.587  1.00  0.00           O  
ATOM   1430  OD2 ASP B   4       1.573  -6.877  -8.325  1.00  0.00           O  
ATOM   1431  H   ASP B   4       0.578  -4.970  -5.300  1.00  0.00           H  
ATOM   1432  HA  ASP B   4      -0.687  -7.518  -5.243  1.00  0.00           H  
ATOM   1433 1HB  ASP B   4       2.172  -6.679  -5.845  1.00  0.00           H  
ATOM   1434 2HB  ASP B   4       1.621  -8.342  -5.994  1.00  0.00           H  
ATOM   1435  N   LEU B   5       1.649  -7.061  -2.957  1.00  0.00           N  
ATOM   1436  CA  LEU B   5       2.104  -7.525  -1.653  1.00  0.00           C  
ATOM   1437  C   LEU B   5       1.016  -7.363  -0.599  1.00  0.00           C  
ATOM   1438  O   LEU B   5       0.764  -8.273   0.192  1.00  0.00           O  
ATOM   1439  CB  LEU B   5       3.359  -6.753  -1.224  1.00  0.00           C  
ATOM   1440  CG  LEU B   5       3.931  -7.124   0.150  1.00  0.00           C  
ATOM   1441  CD1 LEU B   5       4.361  -8.585   0.144  1.00  0.00           C  
ATOM   1442  CD2 LEU B   5       5.104  -6.211   0.475  1.00  0.00           C  
ATOM   1443  H   LEU B   5       2.060  -6.229  -3.355  1.00  0.00           H  
ATOM   1444  HA  LEU B   5       2.353  -8.583  -1.729  1.00  0.00           H  
ATOM   1445 1HB  LEU B   5       4.139  -6.921  -1.964  1.00  0.00           H  
ATOM   1446 2HB  LEU B   5       3.124  -5.689  -1.209  1.00  0.00           H  
ATOM   1447  HG  LEU B   5       3.158  -7.007   0.910  1.00  0.00           H  
ATOM   1448 1HD1 LEU B   5       4.767  -8.849   1.120  1.00  0.00           H  
ATOM   1449 2HD1 LEU B   5       3.499  -9.217  -0.072  1.00  0.00           H  
ATOM   1450 3HD1 LEU B   5       5.123  -8.737  -0.619  1.00  0.00           H  
ATOM   1451 1HD2 LEU B   5       5.510  -6.474   1.452  1.00  0.00           H  
ATOM   1452 2HD2 LEU B   5       5.878  -6.329  -0.284  1.00  0.00           H  
ATOM   1453 3HD2 LEU B   5       4.765  -5.175   0.490  1.00  0.00           H  
ATOM   1454  N   PHE B   6       0.374  -6.200  -0.592  1.00  0.00           N  
ATOM   1455  CA  PHE B   6      -0.642  -5.890   0.405  1.00  0.00           C  
ATOM   1456  C   PHE B   6      -1.697  -6.986   0.476  1.00  0.00           C  
ATOM   1457  O   PHE B   6      -2.068  -7.433   1.561  1.00  0.00           O  
ATOM   1458  CB  PHE B   6      -1.311  -4.551   0.088  1.00  0.00           C  
ATOM   1459  CG  PHE B   6      -2.303  -4.109   1.126  1.00  0.00           C  
ATOM   1460  CD1 PHE B   6      -1.876  -3.650   2.363  1.00  0.00           C  
ATOM   1461  CD2 PHE B   6      -3.665  -4.151   0.867  1.00  0.00           C  
ATOM   1462  CE1 PHE B   6      -2.787  -3.242   3.318  1.00  0.00           C  
ATOM   1463  CE2 PHE B   6      -4.578  -3.743   1.820  1.00  0.00           C  
ATOM   1464  CZ  PHE B   6      -4.138  -3.289   3.047  1.00  0.00           C  
ATOM   1465  H   PHE B   6       0.596  -5.512  -1.298  1.00  0.00           H  
ATOM   1466  HA  PHE B   6      -0.159  -5.817   1.380  1.00  0.00           H  
ATOM   1467 1HB  PHE B   6      -0.550  -3.778  -0.007  1.00  0.00           H  
ATOM   1468 2HB  PHE B   6      -1.827  -4.620  -0.869  1.00  0.00           H  
ATOM   1469  HD1 PHE B   6      -0.807  -3.612   2.577  1.00  0.00           H  
ATOM   1470  HD2 PHE B   6      -4.012  -4.510  -0.102  1.00  0.00           H  
ATOM   1471  HE1 PHE B   6      -2.438  -2.884   4.286  1.00  0.00           H  
ATOM   1472  HE2 PHE B   6      -5.646  -3.780   1.604  1.00  0.00           H  
ATOM   1473  HZ  PHE B   6      -4.858  -2.969   3.800  1.00  0.00           H  
ATOM   1474  N   SER B   7      -2.177  -7.415  -0.687  1.00  0.00           N  
ATOM   1475  CA  SER B   7      -3.119  -8.525  -0.764  1.00  0.00           C  
ATOM   1476  C   SER B   7      -2.536  -9.785  -0.135  1.00  0.00           C  
ATOM   1477  O   SER B   7      -3.198 -10.465   0.649  1.00  0.00           O  
ATOM   1478  CB  SER B   7      -3.491  -8.796  -2.208  1.00  0.00           C  
ATOM   1479  OG  SER B   7      -4.214  -7.724  -2.749  1.00  0.00           O  
ATOM   1480  H   SER B   7      -1.881  -6.960  -1.539  1.00  0.00           H  
ATOM   1481  HA  SER B   7      -4.020  -8.253  -0.213  1.00  0.00           H  
ATOM   1482 1HB  SER B   7      -2.586  -8.959  -2.793  1.00  0.00           H  
ATOM   1483 2HB  SER B   7      -4.086  -9.706  -2.266  1.00  0.00           H  
ATOM   1484  HG  SER B   7      -3.564  -7.056  -2.981  1.00  0.00           H  
ATOM   1485  N   ASN B   8      -1.291 -10.092  -0.485  1.00  0.00           N  
ATOM   1486  CA  ASN B   8      -0.613 -11.268   0.048  1.00  0.00           C  
ATOM   1487  C   ASN B   8      -0.492 -11.194   1.565  1.00  0.00           C  
ATOM   1488  O   ASN B   8      -0.671 -12.193   2.262  1.00  0.00           O  
ATOM   1489  CB  ASN B   8       0.755 -11.431  -0.589  1.00  0.00           C  
ATOM   1490  CG  ASN B   8       0.676 -11.913  -2.011  1.00  0.00           C  
ATOM   1491  OD1 ASN B   8      -0.338 -12.482  -2.432  1.00  0.00           O  
ATOM   1492  ND2 ASN B   8       1.727 -11.696  -2.760  1.00  0.00           N  
ATOM   1493  H   ASN B   8      -0.802  -9.496  -1.138  1.00  0.00           H  
ATOM   1494  HA  ASN B   8      -1.213 -12.149  -0.186  1.00  0.00           H  
ATOM   1495 1HB  ASN B   8       1.282 -10.476  -0.570  1.00  0.00           H  
ATOM   1496 2HB  ASN B   8       1.344 -12.142  -0.009  1.00  0.00           H  
ATOM   1497 1HD2 ASN B   8       1.731 -11.995  -3.715  1.00  0.00           H  
ATOM   1498 2HD2 ASN B   8       2.526 -11.232  -2.378  1.00  0.00           H  
ATOM   1499  N   LEU B   9      -0.185 -10.004   2.069  1.00  0.00           N  
ATOM   1500  CA  LEU B   9      -0.025  -9.800   3.505  1.00  0.00           C  
ATOM   1501  C   LEU B   9      -1.329 -10.058   4.248  1.00  0.00           C  
ATOM   1502  O   LEU B   9      -1.331 -10.636   5.335  1.00  0.00           O  
ATOM   1503  CB  LEU B   9       0.456  -8.371   3.787  1.00  0.00           C  
ATOM   1504  CG  LEU B   9       1.889  -8.052   3.341  1.00  0.00           C  
ATOM   1505  CD1 LEU B   9       2.185  -6.580   3.598  1.00  0.00           C  
ATOM   1506  CD2 LEU B   9       2.865  -8.945   4.091  1.00  0.00           C  
ATOM   1507  H   LEU B   9      -0.060  -9.221   1.445  1.00  0.00           H  
ATOM   1508  HA  LEU B   9       0.724 -10.501   3.872  1.00  0.00           H  
ATOM   1509 1HB  LEU B   9      -0.211  -7.674   3.282  1.00  0.00           H  
ATOM   1510 2HB  LEU B   9       0.394  -8.189   4.859  1.00  0.00           H  
ATOM   1511  HG  LEU B   9       1.985  -8.228   2.269  1.00  0.00           H  
ATOM   1512 1HD1 LEU B   9       3.203  -6.353   3.281  1.00  0.00           H  
ATOM   1513 2HD1 LEU B   9       1.485  -5.964   3.035  1.00  0.00           H  
ATOM   1514 3HD1 LEU B   9       2.081  -6.369   4.662  1.00  0.00           H  
ATOM   1515 1HD2 LEU B   9       3.884  -8.719   3.774  1.00  0.00           H  
ATOM   1516 2HD2 LEU B   9       2.771  -8.768   5.163  1.00  0.00           H  
ATOM   1517 3HD2 LEU B   9       2.642  -9.990   3.875  1.00  0.00           H  
ATOM   1518  N   LEU B  10      -2.437  -9.626   3.656  1.00  0.00           N  
ATOM   1519  CA  LEU B  10      -3.756  -9.863   4.232  1.00  0.00           C  
ATOM   1520  C   LEU B  10      -4.097 -11.348   4.237  1.00  0.00           C  
ATOM   1521  O   LEU B  10      -4.894 -11.808   5.055  1.00  0.00           O  
ATOM   1522  CB  LEU B  10      -4.824  -9.089   3.448  1.00  0.00           C  
ATOM   1523  CG  LEU B  10      -4.765  -7.562   3.574  1.00  0.00           C  
ATOM   1524  CD1 LEU B  10      -5.843  -6.938   2.698  1.00  0.00           C  
ATOM   1525  CD2 LEU B  10      -4.948  -7.165   5.031  1.00  0.00           C  
ATOM   1526  H   LEU B  10      -2.364  -9.121   2.785  1.00  0.00           H  
ATOM   1527  HA  LEU B  10      -3.752  -9.508   5.262  1.00  0.00           H  
ATOM   1528 1HB  LEU B  10      -4.727  -9.338   2.393  1.00  0.00           H  
ATOM   1529 2HB  LEU B  10      -5.807  -9.413   3.788  1.00  0.00           H  
ATOM   1530  HG  LEU B  10      -3.799  -7.204   3.219  1.00  0.00           H  
ATOM   1531 1HD1 LEU B  10      -5.801  -5.852   2.787  1.00  0.00           H  
ATOM   1532 2HD1 LEU B  10      -5.677  -7.222   1.659  1.00  0.00           H  
ATOM   1533 3HD1 LEU B  10      -6.822  -7.291   3.019  1.00  0.00           H  
ATOM   1534 1HD2 LEU B  10      -4.906  -6.079   5.121  1.00  0.00           H  
ATOM   1535 2HD2 LEU B  10      -5.915  -7.521   5.387  1.00  0.00           H  
ATOM   1536 3HD2 LEU B  10      -4.155  -7.610   5.632  1.00  0.00           H  
ATOM   1537  N   TRP B  11      -3.491 -12.090   3.318  1.00  0.00           N  
ATOM   1538  CA  TRP B  11      -3.715 -13.529   3.227  1.00  0.00           C  
ATOM   1539  C   TRP B  11      -2.790 -14.291   4.167  1.00  0.00           C  
ATOM   1540  O   TRP B  11      -2.863 -15.515   4.270  1.00  0.00           O  
ATOM   1541  CB  TRP B  11      -3.499 -14.012   1.791  1.00  0.00           C  
ATOM   1542  CG  TRP B  11      -4.455 -13.410   0.807  1.00  0.00           C  
ATOM   1543  CD1 TRP B  11      -5.683 -12.886   1.079  1.00  0.00           C  
ATOM   1544  CD2 TRP B  11      -4.266 -13.266  -0.622  1.00  0.00           C  
ATOM   1545  NE1 TRP B  11      -6.269 -12.429  -0.075  1.00  0.00           N  
ATOM   1546  CE2 TRP B  11      -5.415 -12.652  -1.126  1.00  0.00           C  
ATOM   1547  CE3 TRP B  11      -3.228 -13.603  -1.499  1.00  0.00           C  
ATOM   1548  CZ2 TRP B  11      -5.563 -12.366  -2.474  1.00  0.00           C  
ATOM   1549  CZ3 TRP B  11      -3.376 -13.316  -2.851  1.00  0.00           C  
ATOM   1550  CH2 TRP B  11      -4.514 -12.712  -3.325  1.00  0.00           C  
ATOM   1551  H   TRP B  11      -2.858 -11.649   2.667  1.00  0.00           H  
ATOM   1552  HA  TRP B  11      -4.746 -13.738   3.514  1.00  0.00           H  
ATOM   1553 1HB  TRP B  11      -2.484 -13.770   1.475  1.00  0.00           H  
ATOM   1554 2HB  TRP B  11      -3.604 -15.096   1.753  1.00  0.00           H  
ATOM   1555  HD1 TRP B  11      -6.134 -12.837   2.069  1.00  0.00           H  
ATOM   1556  HE1 TRP B  11      -7.181 -11.999  -0.142  1.00  0.00           H  
ATOM   1557  HE3 TRP B  11      -2.321 -14.080  -1.128  1.00  0.00           H  
ATOM   1558  HZ2 TRP B  11      -6.460 -11.888  -2.869  1.00  0.00           H  
ATOM   1559  HZ3 TRP B  11      -2.564 -13.582  -3.528  1.00  0.00           H  
ATOM   1560  HH2 TRP B  11      -4.597 -12.500  -4.391  1.00  0.00           H  
ATOM   1561  N   PHE B  12      -1.919 -13.558   4.854  1.00  0.00           N  
ATOM   1562  CA  PHE B  12      -0.984 -14.162   5.794  1.00  0.00           C  
ATOM   1563  C   PHE B  12      -1.457 -13.990   7.232  1.00  0.00           C  
ATOM   1564  O   PHE B  12      -0.714 -14.255   8.177  1.00  0.00           O  
ATOM   1565  CB  PHE B  12       0.408 -13.547   5.633  1.00  0.00           C  
ATOM   1566  CG  PHE B  12       1.035 -13.810   4.294  1.00  0.00           C  
ATOM   1567  CD1 PHE B  12       0.579 -14.844   3.490  1.00  0.00           C  
ATOM   1568  CD2 PHE B  12       2.083 -13.026   3.837  1.00  0.00           C  
ATOM   1569  CE1 PHE B  12       1.156 -15.087   2.257  1.00  0.00           C  
ATOM   1570  CE2 PHE B  12       2.661 -13.266   2.605  1.00  0.00           C  
ATOM   1571  CZ  PHE B  12       2.197 -14.298   1.815  1.00  0.00           C  
ATOM   1572  H   PHE B  12      -1.906 -12.557   4.721  1.00  0.00           H  
ATOM   1573  HA  PHE B  12      -0.920 -15.230   5.581  1.00  0.00           H  
ATOM   1574 1HB  PHE B  12       0.346 -12.468   5.774  1.00  0.00           H  
ATOM   1575 2HB  PHE B  12       1.070 -13.940   6.403  1.00  0.00           H  
ATOM   1576  HD1 PHE B  12      -0.245 -15.467   3.839  1.00  0.00           H  
ATOM   1577  HD2 PHE B  12       2.450 -12.211   4.461  1.00  0.00           H  
ATOM   1578  HE1 PHE B  12       0.788 -15.903   1.636  1.00  0.00           H  
ATOM   1579  HE2 PHE B  12       3.484 -12.642   2.257  1.00  0.00           H  
ATOM   1580  HZ  PHE B  12       2.653 -14.490   0.845  1.00  0.00           H  
ATOM   1581  N   ASP B  13      -2.697 -13.541   7.390  1.00  0.00           N  
ATOM   1582  CA  ASP B  13      -3.256 -13.285   8.713  1.00  0.00           C  
ATOM   1583  C   ASP B  13      -4.096 -14.461   9.193  1.00  0.00           C  
ATOM   1584  O   ASP B  13      -3.562 -15.429   9.660  1.00  0.00           O  
ATOM   1585  OXT ASP B  13      -5.292 -14.420   9.105  1.00  0.00           O  
ATOM   1586  CB  ASP B  13      -4.109 -12.014   8.700  1.00  0.00           C  
ATOM   1587  CG  ASP B  13      -3.288 -10.752   8.470  1.00  0.00           C  
ATOM   1588  OD1 ASP B  13      -2.087 -10.818   8.592  1.00  0.00           O  
ATOM   1589  OD2 ASP B  13      -3.869  -9.735   8.176  1.00  0.00           O  
ATOM   1590  H   ASP B  13      -3.269 -13.374   6.575  1.00  0.00           H  
ATOM   1591  HA  ASP B  13      -2.433 -13.145   9.415  1.00  0.00           H  
ATOM   1592 1HB  ASP B  13      -4.861 -12.089   7.915  1.00  0.00           H  
ATOM   1593 2HB  ASP B  13      -4.635 -11.919   9.650  1.00  0.00           H  
TER                                                                             
I_bsa 1196.13
I_hb 4
I_pack -0.095
I_sc -41.998
I_unsat 10
pep_sc -20.636
pep_sc_noref -21.324
reweighted_sc -125.486
rmsALL 16.057
rmsALL_CAPRI_if 7.233
rmsALL_allIF 8.6
rmsALL_if 10.419
rmsBB 15.605
rmsBB_CAPRI_if 6.342
rmsBB_allIF 8.068
rmsBB_if 9.971
rmsBB_intrf_lowres 10.514
rmsBB_lowres 16.578
rmsCA 15.587
rmsCA_if 10.094
rmsCA_intrf_lowres 10.665
rmsCA_lowres 16.542
rmsSC_CAPRI_if 7.721
rmsSC_allIF 8.81
score -62.852
score_lowres_opt 1.315
score_lowres_start 26.949
silent_score -62.852
startRMSall 0
startRMSallif 0
startRMSbb 0
startRMSca 0
time 70
