# Supplementary material for: Simple biochemical features underlie transcriptional activation domain diversity and dynamic, fuzzy binding to Mediator
Source: eLife. 2021 Apr 27;10:e68068. doi: 10.7554/eLife.68068 (PMC8137143; doi:10.7554/eLife.68068)
Supplement: Figure 6—source data 2. — The 10 best-scoring models from different binding poses are provided as pdb files. Top500.txt contains the score, cluster number, and RMSD to best model for the 500 best-scoring models. [file elife-68068-fig6-data2.zip › Med15-cAD structural models/ABD1/Stb4_932/top500.txt]

description rms cluster cluster_idx reweighted_sc
2lpb_Stb4_932_prepack_00101 4.548 44 0 -108.349
2lpb_Stb4_932_prepack_00147 1.414 9 0 -104.611
2lpb_Stb4_932_prepack_00256 2.512 11 0 -106.195
2lpb_Stb4_932_prepack_00352 3.969 45 0 -105.046
2lpb_Stb4_932_prepack_00410 1.933 4 0 -107.966
2lpb_Stb4_932_prepack_00481 2.507 46 0 -110.767
2lpb_Stb4_932_prepack_00777 5.231 47 0 -116.191
2lpb_Stb4_932_prepack_01546 3.011 0 0 -106.775
2lpb_Stb4_932_prepack_01554 0.749 1 0 -104.562
2lpb_Stb4_932_prepack_01585 2.346 25 0 -106.009
2lpb_Stb4_932_prepack_01770 2.630 12 0 -104.275
2lpb_Stb4_932_prepack_01780 1.999 48 0 -104.080
2lpb_Stb4_932_prepack_01819 1.714 26 0 -107.754
2lpb_Stb4_932_prepack_01949 2.875 49 0 -109.603
2lpb_Stb4_932_prepack_02085 1.253 50 0 -107.165
2lpb_Stb4_932_prepack_02130 2.126 51 0 -111.800
2lpb_Stb4_932_prepack_02230 1.313 52 0 -131.842
2lpb_Stb4_932_prepack_02231 3.240 27 0 -110.618
2lpb_Stb4_932_prepack_02440 2.319 5 0 -108.632
2lpb_Stb4_932_prepack_02476 1.930 17 0 -105.853
2lpb_Stb4_932_prepack_02535 2.860 53 0 -108.395
2lpb_Stb4_932_prepack_03062 2.104 4 1 -111.002
2lpb_Stb4_932_prepack_03178 1.793 54 0 -104.507
2lpb_Stb4_932_prepack_03193 3.347 28 0 -107.857
2lpb_Stb4_932_prepack_03284 2.364 55 0 -114.737
2lpb_Stb4_932_prepack_03391 4.121 56 0 -105.562
2lpb_Stb4_932_prepack_03546 2.929 57 0 -105.248
2lpb_Stb4_932_prepack_03689 1.134 58 0 -104.192
2lpb_Stb4_932_prepack_03726 1.493 9 1 -106.692
2lpb_Stb4_932_prepack_03986 2.870 11 1 -114.677
2lpb_Stb4_932_prepack_04188 3.005 3 0 -111.518
2lpb_Stb4_932_prepack_04208 2.136 5 1 -105.226
2lpb_Stb4_932_prepack_04239 3.093 59 0 -119.870
2lpb_Stb4_932_prepack_04261 2.821 3 1 -109.059
2lpb_Stb4_932_prepack_04264 5.147 13 0 -103.758
2lpb_Stb4_932_prepack_04376 1.697 29 0 -104.949
2lpb_Stb4_932_prepack_04413 1.973 4 2 -106.725
2lpb_Stb4_932_prepack_04465 4.521 60 0 -110.214
2lpb_Stb4_932_prepack_04570 1.615 61 0 -108.873
2lpb_Stb4_932_prepack_04571 2.418 2 0 -116.575
2lpb_Stb4_932_prepack_04703 2.883 3 2 -117.474
2lpb_Stb4_932_prepack_04744 2.339 5 2 -106.717
2lpb_Stb4_932_prepack_04797 1.952 14 0 -103.797
2lpb_Stb4_932_prepack_04848 0.978 107 1 -109.009
2lpb_Stb4_932_prepack_04941 5.185 30 0 -113.563
2lpb_Stb4_932_prepack_04998 2.456 62 0 -105.132
2lpb_Stb4_932_prepack_05232 2.614 6 0 -105.687
2lpb_Stb4_932_prepack_05277 4.654 63 0 -108.334
2lpb_Stb4_932_prepack_05292 2.915 64 0 -104.793
2lpb_Stb4_932_prepack_05394 1.434 9 2 -107.811
2lpb_Stb4_932_prepack_05501 2.107 65 0 -106.101
2lpb_Stb4_932_prepack_05636 4.037 66 0 -109.005
2lpb_Stb4_932_prepack_05794 3.092 8 0 -107.077
2lpb_Stb4_932_prepack_05968 2.429 5 3 -104.399
2lpb_Stb4_932_prepack_05986 2.769 67 0 -112.579
2lpb_Stb4_932_prepack_06059 2.605 68 0 -109.195
2lpb_Stb4_932_prepack_06298 2.055 4 3 -104.300
2lpb_Stb4_932_prepack_06335 3.075 24 0 -103.904
2lpb_Stb4_932_prepack_06536 3.066 0 1 -127.823
2lpb_Stb4_932_prepack_06640 2.839 129 1 -110.047
2lpb_Stb4_932_prepack_06850 2.766 69 0 -116.384
2lpb_Stb4_932_prepack_06976 4.044 70 0 -105.919
2lpb_Stb4_932_prepack_07008 2.950 0 2 -121.623
2lpb_Stb4_932_prepack_07039 2.560 71 0 -107.100
2lpb_Stb4_932_prepack_07077 2.951 72 0 -104.388
2lpb_Stb4_932_prepack_07183 2.719 73 0 -104.942
2lpb_Stb4_932_prepack_07302 2.898 10 0 -111.284
2lpb_Stb4_932_prepack_07356 3.274 74 0 -105.933
2lpb_Stb4_932_prepack_07473 5.042 13 1 -109.310
2lpb_Stb4_932_prepack_07654 0.414 1 1 -107.112
2lpb_Stb4_932_prepack_07688 1.555 75 0 -105.902
2lpb_Stb4_932_prepack_07848 2.622 10 11 -113.848
2lpb_Stb4_932_prepack_08141 1.659 31 0 -106.037
2lpb_Stb4_932_prepack_08209 2.149 76 0 -105.057
2lpb_Stb4_932_prepack_08215 2.625 10 6 -120.164
2lpb_Stb4_932_prepack_08248 5.650 77 0 -103.968
2lpb_Stb4_932_prepack_08345 2.003 17 1 -107.625
2lpb_Stb4_932_prepack_08494 2.120 14 1 -109.407
2lpb_Stb4_932_prepack_08519 0.930 107 2 -107.499
2lpb_Stb4_932_prepack_08568 3.232 32 0 -105.047
2lpb_Stb4_932_prepack_08704 1.116 78 0 -106.832
2lpb_Stb4_932_prepack_08922 2.844 10 1 -108.365
2lpb_Stb4_932_prepack_08995 3.034 0 3 -105.770
2lpb_Stb4_932_prepack_09039 1.134 18 0 -113.709
2lpb_Stb4_932_prepack_09189 2.771 2 10 -106.389
2lpb_Stb4_932_prepack_09247 1.513 26 1 -107.343
2lpb_Stb4_932_prepack_09434 2.920 11 5 -103.835
2lpb_Stb4_932_prepack_09606 2.193 79 0 -113.541
2lpb_Stb4_932_prepack_09613 3.154 80 0 -107.751
2lpb_Stb4_932_prepack_09682 2.157 81 0 -107.900
2lpb_Stb4_932_prepack_09791 0.521 1 2 -110.347
2lpb_Stb4_932_prepack_09806 1.873 4 4 -112.425
2lpb_Stb4_932_prepack_09857 2.117 82 0 -106.826
2lpb_Stb4_932_prepack_09987 2.674 15 0 -118.563
2lpb_Stb4_932_prepack_10164 2.753 83 0 -111.472
2lpb_Stb4_932_prepack_10326 2.245 5 4 -114.191
2lpb_Stb4_932_prepack_10378 1.117 23 0 -103.690
2lpb_Stb4_932_prepack_10421 1.413 9 3 -108.198
2lpb_Stb4_932_prepack_10438 2.333 84 0 -127.065
2lpb_Stb4_932_prepack_10902 1.878 2 1 -109.392
2lpb_Stb4_932_prepack_11216 1.937 7 0 -112.865
2lpb_Stb4_932_prepack_11228 3.114 22 0 -114.966
2lpb_Stb4_932_prepack_11238 2.280 15 1 -108.636
2lpb_Stb4_932_prepack_11361 2.494 85 0 -112.381
2lpb_Stb4_932_prepack_11541 2.916 33 0 -103.694
2lpb_Stb4_932_prepack_11663 3.112 86 0 -115.374
2lpb_Stb4_932_prepack_11869 0.792 16 4 -114.607
2lpb_Stb4_932_prepack_12102 3.269 19 0 -103.948
2lpb_Stb4_932_prepack_12173 3.367 19 1 -108.522
2lpb_Stb4_932_prepack_12226 3.069 0 4 -108.058
2lpb_Stb4_932_prepack_12343 3.502 87 0 -107.311
2lpb_Stb4_932_prepack_12426 2.014 88 0 -104.307
2lpb_Stb4_932_prepack_12780 4.758 20 0 -118.288
2lpb_Stb4_932_prepack_12811 4.908 34 0 -113.829
2lpb_Stb4_932_prepack_13037 3.676 89 0 -107.543
2lpb_Stb4_932_prepack_13132 0.881 90 0 -103.846
2lpb_Stb4_932_prepack_13208 1.618 4 5 -104.743
2lpb_Stb4_932_prepack_13361 3.109 142 1 -130.096
2lpb_Stb4_932_prepack_13434 2.848 0 5 -120.714
2lpb_Stb4_932_prepack_13451 0.996 18 1 -108.572
2lpb_Stb4_932_prepack_13462 2.813 91 0 -106.780
2lpb_Stb4_932_prepack_13599 3.257 92 0 -110.009
2lpb_Stb4_932_prepack_13701 2.865 93 0 -110.182
2lpb_Stb4_932_prepack_13810 2.727 10 7 -109.648
2lpb_Stb4_932_prepack_13988 2.885 0 6 -115.614
2lpb_Stb4_932_prepack_14038 2.936 8 6 -106.154
2lpb_Stb4_932_prepack_14097 3.885 94 0 -114.893
2lpb_Stb4_932_prepack_14118 2.731 95 0 -104.470
2lpb_Stb4_932_prepack_14187 2.800 0 7 -127.842
2lpb_Stb4_932_prepack_14272 2.593 96 0 -116.229
2lpb_Stb4_932_prepack_14327 2.254 97 0 -111.205
2lpb_Stb4_932_prepack_14328 1.799 98 0 -115.551
2lpb_Stb4_932_prepack_14460 3.152 21 0 -108.083
2lpb_Stb4_932_prepack_14560 2.855 0 8 -113.343
2lpb_Stb4_932_prepack_14840 5.140 13 2 -105.246
2lpb_Stb4_932_prepack_14960 3.013 0 9 -108.562
2lpb_Stb4_932_prepack_15010 2.389 3 3 -122.004
2lpb_Stb4_932_prepack_15021 2.791 11 2 -113.501
2lpb_Stb4_932_prepack_15122 3.095 0 10 -112.237
2lpb_Stb4_932_prepack_15250 2.956 99 0 -105.698
2lpb_Stb4_932_prepack_15443 1.355 18 3 -104.261
2lpb_Stb4_932_prepack_15614 3.130 8 1 -118.652
2lpb_Stb4_932_prepack_15722 2.136 2 2 -108.531
2lpb_Stb4_932_prepack_15848 2.745 10 8 -125.219
2lpb_Stb4_932_prepack_16090 2.777 0 11 -104.239
2lpb_Stb4_932_prepack_16205 2.540 10 12 -116.401
2lpb_Stb4_932_prepack_16446 3.408 100 0 -110.644
2lpb_Stb4_932_prepack_16454 2.650 35 0 -110.299
2lpb_Stb4_932_prepack_16536 3.180 0 12 -112.450
2lpb_Stb4_932_prepack_16865 0.736 1 3 -105.956
2lpb_Stb4_932_prepack_16871 3.187 36 0 -113.110
2lpb_Stb4_932_prepack_17043 5.013 101 0 -103.871
2lpb_Stb4_932_prepack_17106 2.041 14 2 -103.697
2lpb_Stb4_932_prepack_17129 1.849 102 0 -105.622
2lpb_Stb4_932_prepack_17318 3.478 32 1 -115.944
2lpb_Stb4_932_prepack_17368 1.831 103 0 -106.277
2lpb_Stb4_932_prepack_17450 3.489 104 0 -109.980
2lpb_Stb4_932_prepack_17540 4.606 105 0 -105.187
2lpb_Stb4_932_prepack_17568 4.278 106 0 -109.755
2lpb_Stb4_932_prepack_17695 2.898 11 3 -109.691
2lpb_Stb4_932_prepack_17704 1.142 107 0 -107.905
2lpb_Stb4_932_prepack_17715 1.522 37 0 -103.794
2lpb_Stb4_932_prepack_17950 1.767 108 0 -109.353
2lpb_Stb4_932_prepack_18025 2.885 109 0 -107.512
2lpb_Stb4_932_prepack_18038 1.061 107 3 -104.804
2lpb_Stb4_932_prepack_18703 0.914 18 2 -103.922
2lpb_Stb4_932_prepack_18885 2.012 110 0 -104.112
2lpb_Stb4_932_prepack_18937 3.011 111 0 -113.803
2lpb_Stb4_932_prepack_19021 2.503 15 2 -107.119
2lpb_Stb4_932_prepack_19047 1.760 112 0 -104.926
2lpb_Stb4_932_prepack_19056 3.956 113 0 -125.099
2lpb_Stb4_932_prepack_19061 3.662 114 0 -104.826
2lpb_Stb4_932_prepack_19069 2.097 115 0 -107.773
2lpb_Stb4_932_prepack_19093 2.696 38 0 -108.061
2lpb_Stb4_932_prepack_19147 1.945 4 6 -105.395
2lpb_Stb4_932_prepack_19214 2.672 38 1 -109.880
2lpb_Stb4_932_prepack_19218 3.163 28 2 -104.993
2lpb_Stb4_932_prepack_19256 3.765 19 2 -108.548
2lpb_Stb4_932_prepack_19267 1.688 116 0 -105.946
2lpb_Stb4_932_prepack_19724 2.960 0 13 -105.469
2lpb_Stb4_932_prepack_19788 2.265 117 0 -115.603
2lpb_Stb4_932_prepack_19803 0.916 16 0 -110.009
2lpb_Stb4_932_prepack_19818 3.327 142 2 -121.202
2lpb_Stb4_932_prepack_19906 2.879 0 14 -105.444
2lpb_Stb4_932_prepack_20055 0.562 1 4 -112.111
2lpb_Stb4_932_prepack_20096 2.602 6 1 -106.490
2lpb_Stb4_932_prepack_20098 2.227 7 1 -114.848
2lpb_Stb4_932_prepack_20103 4.439 20 1 -105.485
2lpb_Stb4_932_prepack_20154 1.307 118 0 -110.447
2lpb_Stb4_932_prepack_20208 2.836 0 15 -121.680
2lpb_Stb4_932_prepack_20260 2.251 119 0 -106.393
2lpb_Stb4_932_prepack_20303 0.818 202 1 -104.888
2lpb_Stb4_932_prepack_20304 2.079 14 3 -104.342
2lpb_Stb4_932_prepack_20458 4.385 20 2 -114.403
2lpb_Stb4_932_prepack_20499 5.290 120 0 -110.524
2lpb_Stb4_932_prepack_20534 1.946 7 2 -114.650
2lpb_Stb4_932_prepack_20549 1.387 18 4 -104.662
2lpb_Stb4_932_prepack_20580 2.523 5 5 -105.540
2lpb_Stb4_932_prepack_20666 2.727 121 0 -106.119
2lpb_Stb4_932_prepack_21034 1.834 122 0 -110.496
2lpb_Stb4_932_prepack_21057 4.671 123 0 -104.527
2lpb_Stb4_932_prepack_21064 3.084 0 16 -110.348
2lpb_Stb4_932_prepack_21081 4.882 124 0 -104.511
2lpb_Stb4_932_prepack_21259 2.097 125 0 -113.514
2lpb_Stb4_932_prepack_21359 2.067 126 0 -118.017
2lpb_Stb4_932_prepack_21437 4.409 39 0 -107.990
2lpb_Stb4_932_prepack_21566 2.931 127 0 -103.689
2lpb_Stb4_932_prepack_22018 2.763 10 9 -124.087
2lpb_Stb4_932_prepack_22037 1.525 31 1 -107.519
2lpb_Stb4_932_prepack_22194 1.495 7 3 -109.724
2lpb_Stb4_932_prepack_22231 1.087 40 0 -103.772
2lpb_Stb4_932_prepack_22301 3.028 3 4 -107.798
2lpb_Stb4_932_prepack_22346 3.261 128 0 -106.074
2lpb_Stb4_932_prepack_22393 2.695 129 0 -109.284
2lpb_Stb4_932_prepack_22580 2.980 83 1 -103.915
2lpb_Stb4_932_prepack_22814 2.978 0 17 -115.968
2lpb_Stb4_932_prepack_22907 1.604 37 1 -117.941
2lpb_Stb4_932_prepack_22975 2.943 0 18 -109.000
2lpb_Stb4_932_prepack_23741 1.781 130 0 -107.138
2lpb_Stb4_932_prepack_24102 3.313 8 2 -112.015
2lpb_Stb4_932_prepack_24344 2.874 21 1 -112.650
2lpb_Stb4_932_prepack_24405 2.858 143 1 -109.478
2lpb_Stb4_932_prepack_24442 1.882 131 0 -109.274
2lpb_Stb4_932_prepack_24488 2.888 3 5 -107.216
2lpb_Stb4_932_prepack_24491 2.556 132 0 -110.742
2lpb_Stb4_932_prepack_24573 1.672 41 0 -106.504
2lpb_Stb4_932_prepack_24578 2.646 12 1 -114.521
2lpb_Stb4_932_prepack_24596 2.637 133 0 -104.407
2lpb_Stb4_932_prepack_24705 2.502 15 3 -112.305
2lpb_Stb4_932_prepack_24746 3.149 134 0 -106.201
2lpb_Stb4_932_prepack_24907 2.406 12 2 -107.204
2lpb_Stb4_932_prepack_24944 3.079 0 19 -108.892
2lpb_Stb4_932_prepack_24965 2.021 4 7 -107.877
2lpb_Stb4_932_prepack_24978 4.442 135 0 -118.293
2lpb_Stb4_932_prepack_25245 3.100 22 1 -104.061
2lpb_Stb4_932_prepack_25407 3.030 8 7 -105.813
2lpb_Stb4_932_prepack_25494 3.147 0 20 -114.828
2lpb_Stb4_932_prepack_25523 1.806 136 0 -113.663
2lpb_Stb4_932_prepack_25891 2.401 2 3 -104.861
2lpb_Stb4_932_prepack_25896 4.197 137 0 -104.419
2lpb_Stb4_932_prepack_25944 2.166 5 6 -103.940
2lpb_Stb4_932_prepack_25967 2.409 138 0 -107.982
2lpb_Stb4_932_prepack_26023 3.172 139 0 -106.660
2lpb_Stb4_932_prepack_26090 1.741 29 1 -105.408
2lpb_Stb4_932_prepack_26102 1.053 16 1 -108.684
2lpb_Stb4_932_prepack_26128 3.131 22 2 -105.915
2lpb_Stb4_932_prepack_26152 4.528 140 0 -114.929
2lpb_Stb4_932_prepack_26201 0.749 1 5 -113.343
2lpb_Stb4_932_prepack_26209 3.823 141 0 -106.040
2lpb_Stb4_932_prepack_26210 0.845 42 0 -105.170
2lpb_Stb4_932_prepack_26274 3.557 142 0 -111.793
2lpb_Stb4_932_prepack_26281 2.816 143 0 -104.670
2lpb_Stb4_932_prepack_26439 3.022 144 0 -105.574
2lpb_Stb4_932_prepack_26483 1.536 145 0 -113.332
2lpb_Stb4_932_prepack_26517 3.116 0 21 -105.977
2lpb_Stb4_932_prepack_26520 4.999 146 0 -108.587
2lpb_Stb4_932_prepack_26589 1.986 4 8 -114.728
2lpb_Stb4_932_prepack_26940 1.505 147 0 -119.587
2lpb_Stb4_932_prepack_27078 2.488 148 0 -105.097
2lpb_Stb4_932_prepack_27155 4.360 149 0 -110.095
2lpb_Stb4_932_prepack_27225 5.104 150 0 -110.176
2lpb_Stb4_932_prepack_27469 2.345 151 0 -106.940
2lpb_Stb4_932_prepack_27502 3.045 8 3 -107.543
2lpb_Stb4_932_prepack_27635 1.008 23 1 -115.058
2lpb_Stb4_932_prepack_27651 2.056 152 0 -105.873
2lpb_Stb4_932_prepack_27673 2.539 10 2 -106.969
2lpb_Stb4_932_prepack_27869 3.712 153 0 -109.209
2lpb_Stb4_932_prepack_28092 3.041 36 1 -105.411
2lpb_Stb4_932_prepack_28124 0.792 23 2 -103.938
2lpb_Stb4_932_prepack_28184 1.299 154 0 -108.648
2lpb_Stb4_932_prepack_28280 2.795 11 4 -105.134
2lpb_Stb4_932_prepack_28431 0.414 1 6 -103.688
2lpb_Stb4_932_prepack_28534 4.833 155 0 -106.875
2lpb_Stb4_932_prepack_28655 4.296 156 0 -104.494
2lpb_Stb4_932_prepack_28713 2.942 0 22 -107.994
2lpb_Stb4_932_prepack_28878 2.901 0 23 -112.725
2lpb_Stb4_932_prepack_28888 2.887 3 6 -110.957
2lpb_Stb4_932_prepack_28898 2.364 2 4 -108.378
2lpb_Stb4_932_prepack_28899 2.619 2 5 -122.686
2lpb_Stb4_932_prepack_29078 1.736 7 4 -103.654
2lpb_Stb4_932_prepack_29229 2.224 157 0 -108.719
2lpb_Stb4_932_prepack_29324 1.922 158 0 -107.841
2lpb_Stb4_932_prepack_29373 1.491 159 0 -124.211
2lpb_Stb4_932_prepack_29459 2.882 0 24 -108.618
2lpb_Stb4_932_prepack_29511 2.323 5 7 -105.786
2lpb_Stb4_932_prepack_29650 2.915 3 7 -103.969
2lpb_Stb4_932_prepack_29658 2.135 160 0 -118.714
2lpb_Stb4_932_prepack_29756 2.984 10 10 -109.636
2lpb_Stb4_932_prepack_29807 2.704 161 0 -112.583
2lpb_Stb4_932_prepack_29886 3.162 33 1 -109.582
2lpb_Stb4_932_prepack_29936 4.065 162 0 -106.727
2lpb_Stb4_932_prepack_30190 3.229 24 1 -108.929
2lpb_Stb4_932_prepack_30231 3.132 8 4 -107.949
2lpb_Stb4_932_prepack_30265 2.806 163 0 -106.347
2lpb_Stb4_932_prepack_30478 3.216 0 25 -126.272
2lpb_Stb4_932_prepack_30546 3.078 0 26 -107.137
2lpb_Stb4_932_prepack_30652 1.959 164 0 -108.495
2lpb_Stb4_932_prepack_30890 1.404 165 0 -114.832
2lpb_Stb4_932_prepack_30899 2.338 166 0 -104.563
2lpb_Stb4_932_prepack_30987 2.236 2 6 -105.609
2lpb_Stb4_932_prepack_31031 4.119 167 0 -109.711
2lpb_Stb4_932_prepack_31168 1.195 40 1 -104.071
2lpb_Stb4_932_prepack_31189 5.393 168 0 -106.829
2lpb_Stb4_932_prepack_31311 2.759 43 0 -106.500
2lpb_Stb4_932_prepack_31475 3.655 169 0 -108.104
2lpb_Stb4_932_prepack_31500 2.443 3 8 -104.991
2lpb_Stb4_932_prepack_31735 2.073 170 0 -104.764
2lpb_Stb4_932_prepack_31813 1.049 16 2 -106.130
2lpb_Stb4_932_prepack_31920 2.364 12 3 -107.696
2lpb_Stb4_932_prepack_32089 2.063 98 1 -115.836
2lpb_Stb4_932_prepack_32210 3.179 27 1 -105.801
2lpb_Stb4_932_prepack_32261 2.702 171 0 -104.806
2lpb_Stb4_932_prepack_32374 1.960 2 7 -106.440
2lpb_Stb4_932_prepack_32453 3.198 24 2 -115.429
2lpb_Stb4_932_prepack_32563 4.492 172 0 -107.596
2lpb_Stb4_932_prepack_32701 2.967 207 1 -106.420
2lpb_Stb4_932_prepack_32944 2.860 0 27 -104.899
2lpb_Stb4_932_prepack_32992 3.010 10 3 -105.531
2lpb_Stb4_932_prepack_33138 5.289 173 0 -113.505
2lpb_Stb4_932_prepack_33269 4.046 174 0 -112.494
2lpb_Stb4_932_prepack_33276 1.126 175 0 -121.507
2lpb_Stb4_932_prepack_33454 2.124 98 2 -114.720
2lpb_Stb4_932_prepack_33468 1.729 176 0 -112.461
2lpb_Stb4_932_prepack_33523 2.312 2 8 -107.696
2lpb_Stb4_932_prepack_34107 1.862 177 0 -108.157
2lpb_Stb4_932_prepack_34287 2.681 178 0 -105.019
2lpb_Stb4_932_prepack_34350 2.804 6 2 -104.208
2lpb_Stb4_932_prepack_34533 3.906 179 0 -109.003
2lpb_Stb4_932_prepack_34565 2.713 3 9 -117.524
2lpb_Stb4_932_prepack_34701 1.459 180 0 -112.582
2lpb_Stb4_932_prepack_34761 2.992 8 5 -104.862
2lpb_Stb4_932_prepack_34885 2.548 43 1 -106.696
2lpb_Stb4_932_prepack_34918 3.637 181 0 -104.824
2lpb_Stb4_932_prepack_34965 3.133 28 1 -107.220
2lpb_Stb4_932_prepack_35360 2.026 182 0 -103.985
2lpb_Stb4_932_prepack_35443 2.904 183 0 -104.281
2lpb_Stb4_932_prepack_35611 2.167 184 0 -112.687
2lpb_Stb4_932_prepack_35637 2.613 6 3 -124.517
2lpb_Stb4_932_prepack_35649 0.784 1 7 -109.223
2lpb_Stb4_932_prepack_35666 4.743 185 0 -104.491
2lpb_Stb4_932_prepack_35903 4.728 186 0 -115.201
2lpb_Stb4_932_prepack_35925 2.829 187 0 -112.740
2lpb_Stb4_932_prepack_35929 2.289 188 0 -116.059
2lpb_Stb4_932_prepack_35941 1.998 189 0 -108.799
2lpb_Stb4_932_prepack_36043 0.614 42 2 -104.921
2lpb_Stb4_932_prepack_36048 5.233 30 1 -106.301
2lpb_Stb4_932_prepack_36108 3.431 190 0 -106.731
2lpb_Stb4_932_prepack_36137 2.840 6 4 -112.201
2lpb_Stb4_932_prepack_36279 2.394 191 0 -104.785
2lpb_Stb4_932_prepack_36286 2.218 2 9 -113.597
2lpb_Stb4_932_prepack_36343 0.372 1 8 -108.887
2lpb_Stb4_932_prepack_36397 2.671 10 4 -120.154
2lpb_Stb4_932_prepack_36468 2.427 35 2 -106.643
2lpb_Stb4_932_prepack_36519 2.350 25 1 -105.030
2lpb_Stb4_932_prepack_36646 1.735 41 1 -118.144
2lpb_Stb4_932_prepack_36671 3.132 21 2 -103.655
2lpb_Stb4_932_prepack_36698 2.113 192 0 -113.895
2lpb_Stb4_932_prepack_36888 5.030 13 3 -105.205
2lpb_Stb4_932_prepack_36956 2.266 35 1 -109.790
2lpb_Stb4_932_prepack_36999 2.903 0 28 -106.486
2lpb_Stb4_932_prepack_37185 1.443 193 0 -109.950
2lpb_Stb4_932_prepack_37242 3.064 0 29 -116.965
2lpb_Stb4_932_prepack_37307 4.903 34 1 -119.427
2lpb_Stb4_932_prepack_37361 1.930 4 9 -125.486
2lpb_Stb4_932_prepack_37377 3.654 194 0 -109.867
2lpb_Stb4_932_prepack_37391 3.469 195 0 -103.773
2lpb_Stb4_932_prepack_37395 2.906 196 0 -107.751
2lpb_Stb4_932_prepack_37465 3.252 197 0 -104.854
2lpb_Stb4_932_prepack_37526 1.557 9 4 -104.516
2lpb_Stb4_932_prepack_37626 4.702 198 0 -107.115
2lpb_Stb4_932_prepack_37639 4.457 199 0 -103.697
2lpb_Stb4_932_prepack_37775 2.612 6 5 -111.571
2lpb_Stb4_932_prepack_37894 1.882 200 0 -105.881
2lpb_Stb4_932_prepack_37993 1.081 16 3 -107.034
2lpb_Stb4_932_prepack_38049 1.928 201 0 -110.903
2lpb_Stb4_932_prepack_38112 0.919 202 0 -103.961
2lpb_Stb4_932_prepack_38193 3.190 10 5 -109.829
2lpb_Stb4_932_prepack_38261 1.136 42 1 -119.181
2lpb_Stb4_932_prepack_38335 2.347 203 0 -117.797
2lpb_Stb4_932_prepack_38456 2.952 0 30 -104.269
2lpb_Stb4_932_prepack_38469 3.162 0 31 -118.299
2lpb_Stb4_932_prepack_38470 4.084 204 0 -108.776
2lpb_Stb4_932_prepack_38489 4.312 39 1 -114.735
2lpb_Stb4_932_prepack_38507 5.543 205 0 -106.696
2lpb_Stb4_932_prepack_38623 2.275 206 0 -108.400
2lpb_Stb4_932_prepack_38860 3.136 207 0 -110.603
2lpb_Stb4_932_prepack_38863 3.187 0 32 -111.117
2lpb_Stb4_932_prepack_38989 2.838 208 0 -107.984
2lpb_Stb4_932_prepack_39185 3.287 209 0 -103.683
2lpb_Stb4_932_prepack_39307 3.137 0 33 -112.908
2lpb_Stb4_932_prepack_39318 4.560 210 0 -105.737
2lpb_Stb4_932_prepack_39638 4.493 211 0 -107.234
2lpb_Stb4_932_prepack_39676 1.641 9 5 -107.047
2lpb_Stb4_932_prepack_39741 2.650 212 0 -105.558
2lpb_Stb4_932_prepack_39754 2.230 17 2 -113.666
2lpb_Stb4_932_prepack_39783 3.073 8 8 -115.090
2lpb_Stb4_932_prepack_39822 2.785 213 0 -103.923
2lpb_Stb4_932_prepack_39924 2.031 5 8 -111.740
2lpb_Stb4_932_prepack_40042 1.953 214 0 -109.317
2lpb_Stb4_932_prepack_40269 3.465 215 0 -116.963
2lpb_Stb4_932_prepack_40301 2.472 3 10 -106.348
2lpb_Stb4_932_prepack_40340 3.615 19 3 -113.177
2lpb_Stb4_932_prepack_40548 1.120 16 5 -105.591
2lpb_Stb4_932_prepack_40733 2.233 216 0 -109.641
2lpb_Stb4_932_prepack_40852 4.219 217 0 -114.622
2lpb_Stb4_932_prepack_40959 4.648 218 0 -104.753
2lpb_Stb4_932_prepack_41140 0.466 1 9 -105.747
2lpb_Stb4_932_prepack_41142 2.778 0 34 -113.453
2lpb_Stb4_932_prepack_41446 2.131 4 10 -116.962
2lpb_Stb4_932_prepack_41466 3.404 219 0 -106.437
2lpb_Stb4_932_prepack_41610 3.402 8 9 -111.141
2lpb_Stb4_932_prepack_41651 3.362 220 0 -105.044
2lpb_Stb4_932_prepack_41727 0.584 1 10 -104.925
2lpb_Stb4_932_prepack_41851 1.841 221 0 -107.823
2lpb_Stb4_932_prepack_41863 1.502 222 0 -105.709
2lpb_Stb4_932_prepack_42104 4.766 223 0 -123.274
2lpb_Stb4_932_prepack_42132 1.699 224 0 -111.621
2lpb_Stb4_932_prepack_42151 3.046 0 35 -106.500
2lpb_Stb4_932_prepack_42276 1.661 17 3 -111.105
2lpb_Stb4_932_prepack_42281 2.580 225 0 -103.714
2lpb_Stb4_932_prepack_42400 0.622 1 11 -114.486
2lpb_Stb4_932_prepack_42751 1.936 98 3 -108.780
2lpb_Stb4_932_prepack_42796 2.784 226 0 -118.325
2lpb_Stb4_932_prepack_42800 4.346 39 2 -116.973
2lpb_Stb4_932_prepack_42822 2.476 227 0 -111.596
2lpb_Stb4_932_prepack_42846 2.502 2 11 -106.633
2lpb_Stb4_932_prepack_43082 0.905 16 6 -106.077
2lpb_Stb4_932_prepack_43179 2.339 110 1 -106.003
2lpb_Stb4_932_prepack_43198 2.383 228 0 -110.128
2lpb_Stb4_932_prepack_43292 1.418 9 6 -113.641
2lpb_Stb4_932_prepack_43364 3.396 229 0 -110.046
2lpb_Stb4_932_prepack_43371 1.412 230 0 -109.261
2lpb_Stb4_932_prepack_43429 2.471 11 6 -107.982
2lpb_Stb4_932_prepack_43645 4.611 231 0 -107.952
2lpb_Stb4_932_prepack_43675 2.468 232 0 -114.280
2lpb_Stb4_932_prepack_44017 0.474 42 3 -105.246
2lpb_Stb4_932_prepack_44169 2.282 81 1 -110.628
2lpb_Stb4_932_prepack_44317 2.676 233 0 -108.877
2lpb_Stb4_932_prepack_44358 2.814 3 11 -103.656
2lpb_Stb4_932_prepack_44399 3.408 219 1 -115.472
2lpb_Stb4_932_prepack_44450 5.036 150 1 -110.003
2lpb_Stb4_932_prepack_44485 3.570 19 4 -111.016
2lpb_Stb4_932_prepack_44655 1.904 234 0 -116.360
2lpb_Stb4_932_prepack_44791 3.026 3 12 -107.000
2lpb_Stb4_932_prepack_45016 3.056 235 0 -111.100
2lpb_Stb4_932_prepack_45072 4.231 236 0 -109.517
2lpb_Stb4_932_prepack_45173 1.307 75 1 -113.085
2lpb_Stb4_932_prepack_45218 4.701 237 0 -103.936
2lpb_Stb4_932_prepack_45252 2.041 81 2 -106.361
2lpb_Stb4_932_prepack_45264 3.117 238 0 -106.378
2lpb_Stb4_932_prepack_45326 2.754 43 2 -109.532
2lpb_Stb4_932_prepack_45456 3.212 24 3 -104.772
2lpb_Stb4_932_prepack_45512 1.416 239 0 -107.428
2lpb_Stb4_932_prepack_45670 0.440 1 12 -104.986
2lpb_Stb4_932_prepack_45721 1.441 98 4 -105.181
2lpb_Stb4_932_prepack_45860 4.111 240 0 -105.142
2lpb_Stb4_932_prepack_45870 4.259 241 0 -104.027
2lpb_Stb4_932_prepack_45907 4.919 13 4 -104.533
2lpb_Stb4_932_prepack_46020 1.577 242 0 -106.099
2lpb_Stb4_932_prepack_46048 2.636 243 0 -118.500
2lpb_Stb4_932_prepack_46051 2.340 244 0 -109.451
2lpb_Stb4_932_prepack_46283 0.000 1 13 -131.870
2lpb_Stb4_932_prepack_46465 2.866 93 1 -108.835
2lpb_Stb4_932_prepack_46688 3.497 245 0 -118.717
2lpb_Stb4_932_prepack_46740 2.862 3 13 -104.376
2lpb_Stb4_932_prepack_46749 3.710 246 0 -106.159
2lpb_Stb4_932_prepack_46771 4.524 247 0 -106.683
2lpb_Stb4_932_prepack_46828 1.366 248 0 -103.870
2lpb_Stb4_932_prepack_47001 2.327 249 0 -107.152
2lpb_Stb4_932_prepack_47021 3.135 8 10 -105.612
2lpb_Stb4_932_prepack_47123 2.457 250 0 -106.560
2lpb_Stb4_932_prepack_47176 2.977 0 36 -104.167
2lpb_Stb4_932_prepack_47210 1.918 41 2 -116.166
2lpb_Stb4_932_prepack_47212 2.816 251 0 -105.328
2lpb_Stb4_932_prepack_47300 3.031 27 2 -108.571
2lpb_Stb4_932_prepack_47346 3.005 252 0 -109.342
2lpb_Stb4_932_prepack_47400 3.161 0 37 -109.913
2lpb_Stb4_932_prepack_47557 4.195 253 0 -111.297
2lpb_Stb4_932_prepack_47558 1.706 4 11 -116.894
2lpb_Stb4_932_prepack_47801 1.289 254 0 -106.986
2lpb_Stb4_932_prepack_47958 1.678 26 2 -107.166
2lpb_Stb4_932_prepack_47981 0.636 40 2 -107.755
2lpb_Stb4_932_prepack_48202 2.605 43 3 -104.486
2lpb_Stb4_932_prepack_48424 1.748 4 12 -105.261
2lpb_Stb4_932_prepack_48521 2.552 255 0 -122.202
2lpb_Stb4_932_prepack_48524 2.621 2 12 -123.644
2lpb_Stb4_932_prepack_48599 1.892 256 0 -106.030
2lpb_Stb4_932_prepack_48613 3.111 24 4 -107.266
2lpb_Stb4_932_prepack_48814 3.449 142 3 -108.847
2lpb_Stb4_932_prepack_48978 1.933 4 13 -104.407
2lpb_Stb4_932_prepack_49098 4.688 257 0 -108.323
2lpb_Stb4_932_prepack_49253 1.716 131 1 -104.689
2lpb_Stb4_932_prepack_49265 3.259 258 0 -110.262
2lpb_Stb4_932_prepack_49563 3.415 259 0 -110.153
2lpb_Stb4_932_prepack_49568 2.533 10 13 -113.738
2lpb_Stb4_932_prepack_49576 2.797 3 14 -110.329
2lpb_Stb4_932_prepack_49643 2.651 260 0 -109.488
2lpb_Stb4_932_prepack_49716 3.245 8 11 -117.427
2lpb_Stb4_932_prepack_49802 3.013 261 0 -108.195
2lpb_Stb4_932_prepack_49994 4.362 262 0 -111.809
