# Supplementary material for: Simple biochemical features underlie transcriptional activation domain diversity and dynamic, fuzzy binding to Mediator
Source: eLife. 2021 Apr 27;10:e68068. doi: 10.7554/eLife.68068 (PMC8137143; doi:10.7554/eLife.68068)
Supplement: Figure 6—source data 2. — The 10 best-scoring models from different binding poses are provided as pdb files. Top500.txt contains the score, cluster number, and RMSD to best model for the 500 best-scoring models. [file elife-68068-fig6-data2.zip › Med15-cAD structural models/ABD1/Crz1_252/2lpb_Crz1_252_prepack_21773.pdb]

HEADER                                            17-SEP-20   XXXX              
EXPDTA    THEORETICAL MODEL                                                     
REMARK 220                                                                      
REMARK 220 EXPERIMENTAL DETAILS                                                 
REMARK 220  EXPERIMENT TYPE                : THEORETICAL MODELLING              
REMARK 220  DATE OF DATA COLLECTION        : 17-SEP-20                          
REMARK 220                                                                      
REMARK 220 REMARK: MODEL GENERATED BY ROSETTA                                   
REMARK 220  VERSION 2020.08+release.cb1caba                                     
ATOM      1  N   GLN A 158     -12.016 -12.395 -23.603  1.00  0.00           N  
ATOM      2  CA  GLN A 158     -11.969 -12.966 -22.241  1.00  0.00           C  
ATOM      3  C   GLN A 158     -12.554 -11.986 -21.232  1.00  0.00           C  
ATOM      4  O   GLN A 158     -13.092 -10.945 -21.605  1.00  0.00           O  
ATOM      5  CB  GLN A 158     -10.534 -13.324 -21.846  1.00  0.00           C  
ATOM      6  CG  GLN A 158      -9.893 -14.385 -22.724  1.00  0.00           C  
ATOM      7  CD  GLN A 158     -10.563 -15.739 -22.579  1.00  0.00           C  
ATOM      8  OE1 GLN A 158     -10.628 -16.300 -21.483  1.00  0.00           O  
ATOM      9  NE2 GLN A 158     -11.066 -16.270 -23.687  1.00  0.00           N  
ATOM     10 1H   GLN A 158     -11.629 -13.049 -24.253  1.00  0.00           H  
ATOM     11 2H   GLN A 158     -12.965 -12.201 -23.851  1.00  0.00           H  
ATOM     12 3H   GLN A 158     -11.486 -11.548 -23.628  1.00  0.00           H  
ATOM     13  HA  GLN A 158     -12.567 -13.877 -22.227  1.00  0.00           H  
ATOM     14 1HB  GLN A 158      -9.911 -12.431 -21.888  1.00  0.00           H  
ATOM     15 2HB  GLN A 158     -10.519 -13.685 -20.817  1.00  0.00           H  
ATOM     16 1HG  GLN A 158      -9.971 -14.075 -23.766  1.00  0.00           H  
ATOM     17 2HG  GLN A 158      -8.845 -14.491 -22.443  1.00  0.00           H  
ATOM     18 1HE2 GLN A 158     -11.519 -17.161 -23.653  1.00  0.00           H  
ATOM     19 2HE2 GLN A 158     -10.992 -15.781 -24.556  1.00  0.00           H  
ATOM     20  N   ARG A 159     -12.454 -12.331 -19.958  1.00  0.00           N  
ATOM     21  CA  ARG A 159     -12.963 -11.479 -18.889  1.00  0.00           C  
ATOM     22  C   ARG A 159     -12.021 -10.302 -18.654  1.00  0.00           C  
ATOM     23  O   ARG A 159     -10.801 -10.445 -18.767  1.00  0.00           O  
ATOM     24  CB  ARG A 159     -13.124 -12.269 -17.599  1.00  0.00           C  
ATOM     25  CG  ARG A 159     -14.191 -13.351 -17.640  1.00  0.00           C  
ATOM     26  CD  ARG A 159     -14.288 -14.077 -16.347  1.00  0.00           C  
ATOM     27  NE  ARG A 159     -15.295 -15.125 -16.388  1.00  0.00           N  
ATOM     28  CZ  ARG A 159     -15.547 -15.983 -15.380  1.00  0.00           C  
ATOM     29  NH1 ARG A 159     -14.859 -15.905 -14.263  1.00  0.00           N  
ATOM     30  NH2 ARG A 159     -16.486 -16.903 -15.516  1.00  0.00           N  
ATOM     31  H   ARG A 159     -12.025 -13.184 -19.727  1.00  0.00           H  
ATOM     32  HA  ARG A 159     -13.941 -11.098 -19.186  1.00  0.00           H  
ATOM     33 1HB  ARG A 159     -12.179 -12.748 -17.345  1.00  0.00           H  
ATOM     34 2HB  ARG A 159     -13.375 -11.589 -16.785  1.00  0.00           H  
ATOM     35 1HG  ARG A 159     -15.160 -12.898 -17.852  1.00  0.00           H  
ATOM     36 2HG  ARG A 159     -13.949 -14.071 -18.422  1.00  0.00           H  
ATOM     37 1HD  ARG A 159     -13.327 -14.536 -16.116  1.00  0.00           H  
ATOM     38 2HD  ARG A 159     -14.556 -13.377 -15.557  1.00  0.00           H  
ATOM     39  HE  ARG A 159     -15.846 -15.216 -17.232  1.00  0.00           H  
ATOM     40 1HH1 ARG A 159     -14.141 -15.202 -14.161  1.00  0.00           H  
ATOM     41 2HH1 ARG A 159     -15.048 -16.548 -13.509  1.00  0.00           H  
ATOM     42 1HH2 ARG A 159     -17.016 -16.963 -16.375  1.00  0.00           H  
ATOM     43 2HH2 ARG A 159     -16.675 -17.546 -14.761  1.00  0.00           H  
ATOM     44  N   ARG A 160     -12.586  -9.144 -18.344  1.00  0.00           N  
ATOM     45  CA  ARG A 160     -11.792  -7.949 -18.098  1.00  0.00           C  
ATOM     46  C   ARG A 160     -12.633  -6.875 -17.411  1.00  0.00           C  
ATOM     47  O   ARG A 160     -13.441  -6.198 -18.052  1.00  0.00           O  
ATOM     48  CB  ARG A 160     -11.230  -7.400 -19.401  1.00  0.00           C  
ATOM     49  CG  ARG A 160     -10.292  -6.214 -19.244  1.00  0.00           C  
ATOM     50  CD  ARG A 160      -9.730  -5.782 -20.549  1.00  0.00           C  
ATOM     51  NE  ARG A 160      -8.780  -4.691 -20.396  1.00  0.00           N  
ATOM     52  CZ  ARG A 160      -8.184  -4.047 -21.418  1.00  0.00           C  
ATOM     53  NH1 ARG A 160      -8.450  -4.393 -22.658  1.00  0.00           N  
ATOM     54  NH2 ARG A 160      -7.332  -3.066 -21.174  1.00  0.00           N  
ATOM     55  H   ARG A 160     -13.563  -9.090 -18.275  1.00  0.00           H  
ATOM     56  HA  ARG A 160     -10.960  -8.215 -17.446  1.00  0.00           H  
ATOM     57 1HB  ARG A 160     -10.684  -8.186 -19.920  1.00  0.00           H  
ATOM     58 2HB  ARG A 160     -12.050  -7.089 -20.049  1.00  0.00           H  
ATOM     59 1HG  ARG A 160     -10.837  -5.374 -18.810  1.00  0.00           H  
ATOM     60 2HG  ARG A 160      -9.465  -6.488 -18.588  1.00  0.00           H  
ATOM     61 1HD  ARG A 160      -9.214  -6.619 -21.018  1.00  0.00           H  
ATOM     62 2HD  ARG A 160     -10.536  -5.443 -21.198  1.00  0.00           H  
ATOM     63  HE  ARG A 160      -8.551  -4.397 -19.456  1.00  0.00           H  
ATOM     64 1HH1 ARG A 160      -9.099  -5.143 -22.845  1.00  0.00           H  
ATOM     65 2HH1 ARG A 160      -8.003  -3.911 -23.424  1.00  0.00           H  
ATOM     66 1HH2 ARG A 160      -7.128  -2.800 -20.220  1.00  0.00           H  
ATOM     67 2HH2 ARG A 160      -6.886  -2.583 -21.939  1.00  0.00           H  
ATOM     68  N   GLN A 161     -12.454  -6.736 -16.108  1.00  0.00           N  
ATOM     69  CA  GLN A 161     -13.186  -5.737 -15.341  1.00  0.00           C  
ATOM     70  C   GLN A 161     -12.283  -4.548 -15.024  1.00  0.00           C  
ATOM     71  O   GLN A 161     -11.141  -4.722 -14.597  1.00  0.00           O  
ATOM     72  CB  GLN A 161     -13.737  -6.344 -14.048  1.00  0.00           C  
ATOM     73  CG  GLN A 161     -14.568  -5.384 -13.214  1.00  0.00           C  
ATOM     74  CD  GLN A 161     -15.149  -6.044 -11.979  1.00  0.00           C  
ATOM     75  OE1 GLN A 161     -14.579  -7.000 -11.443  1.00  0.00           O  
ATOM     76  NE2 GLN A 161     -16.287  -5.539 -11.517  1.00  0.00           N  
ATOM     77  H   GLN A 161     -11.811  -7.320 -15.646  1.00  0.00           H  
ATOM     78  HA  GLN A 161     -14.024  -5.385 -15.943  1.00  0.00           H  
ATOM     79 1HB  GLN A 161     -14.358  -7.207 -14.287  1.00  0.00           H  
ATOM     80 2HB  GLN A 161     -12.910  -6.697 -13.431  1.00  0.00           H  
ATOM     81 1HG  GLN A 161     -13.937  -4.556 -12.894  1.00  0.00           H  
ATOM     82 2HG  GLN A 161     -15.393  -5.012 -13.823  1.00  0.00           H  
ATOM     83 1HE2 GLN A 161     -16.718  -5.934 -10.705  1.00  0.00           H  
ATOM     84 2HE2 GLN A 161     -16.715  -4.764 -11.982  1.00  0.00           H  
ATOM     85  N   LEU A 162     -12.793  -3.344 -15.237  1.00  0.00           N  
ATOM     86  CA  LEU A 162     -12.021  -2.140 -14.973  1.00  0.00           C  
ATOM     87  C   LEU A 162     -12.920  -0.927 -14.750  1.00  0.00           C  
ATOM     88  O   LEU A 162     -13.442  -0.340 -15.694  1.00  0.00           O  
ATOM     89  CB  LEU A 162     -11.064  -1.866 -16.140  1.00  0.00           C  
ATOM     90  CG  LEU A 162     -10.154  -0.641 -15.980  1.00  0.00           C  
ATOM     91  CD1 LEU A 162      -9.015  -0.720 -16.988  1.00  0.00           C  
ATOM     92  CD2 LEU A 162     -10.971   0.628 -16.177  1.00  0.00           C  
ATOM     93  H   LEU A 162     -13.712  -3.261 -15.574  1.00  0.00           H  
ATOM     94  HA  LEU A 162     -11.437  -2.296 -14.067  1.00  0.00           H  
ATOM     95 1HB  LEU A 162     -10.426  -2.736 -16.278  1.00  0.00           H  
ATOM     96 2HB  LEU A 162     -11.653  -1.726 -17.047  1.00  0.00           H  
ATOM     97  HG  LEU A 162      -9.717  -0.640 -14.982  1.00  0.00           H  
ATOM     98 1HD1 LEU A 162      -8.369   0.151 -16.874  1.00  0.00           H  
ATOM     99 2HD1 LEU A 162      -8.436  -1.626 -16.812  1.00  0.00           H  
ATOM    100 3HD1 LEU A 162      -9.423  -0.739 -17.998  1.00  0.00           H  
ATOM    101 1HD2 LEU A 162     -10.325   1.498 -16.063  1.00  0.00           H  
ATOM    102 2HD2 LEU A 162     -11.408   0.629 -17.176  1.00  0.00           H  
ATOM    103 3HD2 LEU A 162     -11.767   0.666 -15.433  1.00  0.00           H  
ATOM    104  N   THR A 163     -13.130  -0.568 -13.497  1.00  0.00           N  
ATOM    105  CA  THR A 163     -13.931   0.599 -13.185  1.00  0.00           C  
ATOM    106  C   THR A 163     -13.038   1.835 -13.283  1.00  0.00           C  
ATOM    107  O   THR A 163     -11.937   1.838 -12.733  1.00  0.00           O  
ATOM    108  CB  THR A 163     -14.563   0.499 -11.784  1.00  0.00           C  
ATOM    109  OG1 THR A 163     -15.445  -0.631 -11.735  1.00  0.00           O  
ATOM    110  CG2 THR A 163     -15.345   1.762 -11.460  1.00  0.00           C  
ATOM    111  H   THR A 163     -12.740  -1.095 -12.770  1.00  0.00           H  
ATOM    112  HA  THR A 163     -14.738   0.670 -13.915  1.00  0.00           H  
ATOM    113  HB  THR A 163     -13.779   0.363 -11.040  1.00  0.00           H  
ATOM    114  HG1 THR A 163     -15.725  -0.778 -10.828  1.00  0.00           H  
ATOM    115 1HG2 THR A 163     -15.785   1.673 -10.467  1.00  0.00           H  
ATOM    116 2HG2 THR A 163     -14.676   2.621 -11.486  1.00  0.00           H  
ATOM    117 3HG2 THR A 163     -16.137   1.898 -12.196  1.00  0.00           H  
ATOM    118  N   PRO A 164     -13.497   2.899 -13.960  1.00  0.00           N  
ATOM    119  CA  PRO A 164     -12.714   4.131 -14.141  1.00  0.00           C  
ATOM    120  C   PRO A 164     -12.220   4.737 -12.826  1.00  0.00           C  
ATOM    121  O   PRO A 164     -11.099   5.240 -12.749  1.00  0.00           O  
ATOM    122  CB  PRO A 164     -13.714   5.060 -14.836  1.00  0.00           C  
ATOM    123  CG  PRO A 164     -14.580   4.140 -15.627  1.00  0.00           C  
ATOM    124  CD  PRO A 164     -14.775   2.947 -14.730  1.00  0.00           C  
ATOM    125  HA  PRO A 164     -11.851   3.919 -14.789  1.00  0.00           H  
ATOM    126 1HB  PRO A 164     -14.276   5.637 -14.086  1.00  0.00           H  
ATOM    127 2HB  PRO A 164     -13.178   5.787 -15.464  1.00  0.00           H  
ATOM    128 1HG  PRO A 164     -15.528   4.637 -15.883  1.00  0.00           H  
ATOM    129 2HG  PRO A 164     -14.090   3.881 -16.577  1.00  0.00           H  
ATOM    130 1HD  PRO A 164     -15.639   3.119 -14.072  1.00  0.00           H  
ATOM    131 2HD  PRO A 164     -14.929   2.047 -15.345  1.00  0.00           H  
ATOM    132  N   GLN A 165     -13.054   4.663 -11.798  1.00  0.00           N  
ATOM    133  CA  GLN A 165     -12.719   5.223 -10.492  1.00  0.00           C  
ATOM    134  C   GLN A 165     -11.666   4.392  -9.762  1.00  0.00           C  
ATOM    135  O   GLN A 165     -10.776   4.940  -9.115  1.00  0.00           O  
ATOM    136  CB  GLN A 165     -13.978   5.338  -9.628  1.00  0.00           C  
ATOM    137  CG  GLN A 165     -14.990   6.351 -10.134  1.00  0.00           C  
ATOM    138  CD  GLN A 165     -16.245   6.391  -9.282  1.00  0.00           C  
ATOM    139  OE1 GLN A 165     -16.595   5.409  -8.622  1.00  0.00           O  
ATOM    140  NE2 GLN A 165     -16.930   7.529  -9.292  1.00  0.00           N  
ATOM    141  H   GLN A 165     -13.924   4.226 -11.924  1.00  0.00           H  
ATOM    142  HA  GLN A 165     -12.302   6.219 -10.639  1.00  0.00           H  
ATOM    143 1HB  GLN A 165     -14.471   4.368  -9.573  1.00  0.00           H  
ATOM    144 2HB  GLN A 165     -13.698   5.621  -8.613  1.00  0.00           H  
ATOM    145 1HG  GLN A 165     -14.536   7.342 -10.120  1.00  0.00           H  
ATOM    146 2HG  GLN A 165     -15.276   6.085 -11.152  1.00  0.00           H  
ATOM    147 1HE2 GLN A 165     -17.766   7.615  -8.750  1.00  0.00           H  
ATOM    148 2HE2 GLN A 165     -16.610   8.301  -9.841  1.00  0.00           H  
ATOM    149  N   GLN A 166     -11.757   3.072  -9.874  1.00  0.00           N  
ATOM    150  CA  GLN A 166     -10.822   2.186  -9.190  1.00  0.00           C  
ATOM    151  C   GLN A 166      -9.517   2.063  -9.956  1.00  0.00           C  
ATOM    152  O   GLN A 166      -8.440   2.098  -9.365  1.00  0.00           O  
ATOM    153  CB  GLN A 166     -11.442   0.800  -8.993  1.00  0.00           C  
ATOM    154  CG  GLN A 166     -12.636   0.780  -8.055  1.00  0.00           C  
ATOM    155  CD  GLN A 166     -13.218  -0.611  -7.888  1.00  0.00           C  
ATOM    156  OE1 GLN A 166     -13.106  -1.457  -8.780  1.00  0.00           O  
ATOM    157  NE2 GLN A 166     -13.845  -0.856  -6.743  1.00  0.00           N  
ATOM    158  H   GLN A 166     -12.454   2.687 -10.440  1.00  0.00           H  
ATOM    159  HA  GLN A 166     -10.598   2.609  -8.211  1.00  0.00           H  
ATOM    160 1HB  GLN A 166     -11.764   0.405  -9.957  1.00  0.00           H  
ATOM    161 2HB  GLN A 166     -10.690   0.118  -8.595  1.00  0.00           H  
ATOM    162 1HG  GLN A 166     -12.321   1.138  -7.075  1.00  0.00           H  
ATOM    163 2HG  GLN A 166     -13.413   1.429  -8.458  1.00  0.00           H  
ATOM    164 1HE2 GLN A 166     -14.249  -1.757  -6.577  1.00  0.00           H  
ATOM    165 2HE2 GLN A 166     -13.913  -0.142  -6.047  1.00  0.00           H  
ATOM    166  N   GLN A 167      -9.625   1.917 -11.272  1.00  0.00           N  
ATOM    167  CA  GLN A 167      -8.469   1.777 -12.140  1.00  0.00           C  
ATOM    168  C   GLN A 167      -7.449   2.886 -11.907  1.00  0.00           C  
ATOM    169  O   GLN A 167      -6.258   2.627 -11.753  1.00  0.00           O  
ATOM    170  CB  GLN A 167      -8.907   1.771 -13.607  1.00  0.00           C  
ATOM    171  CG  GLN A 167      -7.759   1.678 -14.599  1.00  0.00           C  
ATOM    172  CD  GLN A 167      -7.035   0.347 -14.523  1.00  0.00           C  
ATOM    173  OE1 GLN A 167      -7.459  -0.567 -13.811  1.00  0.00           O  
ATOM    174  NE2 GLN A 167      -5.936   0.231 -15.260  1.00  0.00           N  
ATOM    175  H   GLN A 167     -10.519   1.896 -11.678  1.00  0.00           H  
ATOM    176  HA  GLN A 167      -7.981   0.829 -11.916  1.00  0.00           H  
ATOM    177 1HB  GLN A 167      -9.574   0.927 -13.784  1.00  0.00           H  
ATOM    178 2HB  GLN A 167      -9.466   2.680 -13.824  1.00  0.00           H  
ATOM    179 1HG  GLN A 167      -8.154   1.796 -15.608  1.00  0.00           H  
ATOM    180 2HG  GLN A 167      -7.042   2.470 -14.383  1.00  0.00           H  
ATOM    181 1HE2 GLN A 167      -5.415  -0.624 -15.251  1.00  0.00           H  
ATOM    182 2HE2 GLN A 167      -5.627   0.998 -15.823  1.00  0.00           H  
ATOM    183  N   GLN A 168      -7.937   4.113 -11.843  1.00  0.00           N  
ATOM    184  CA  GLN A 168      -7.085   5.278 -11.654  1.00  0.00           C  
ATOM    185  C   GLN A 168      -6.316   5.237 -10.336  1.00  0.00           C  
ATOM    186  O   GLN A 168      -5.210   5.765 -10.240  1.00  0.00           O  
ATOM    187  CB  GLN A 168      -7.925   6.557 -11.721  1.00  0.00           C  
ATOM    188  CG  GLN A 168      -8.449   6.884 -13.109  1.00  0.00           C  
ATOM    189  CD  GLN A 168      -9.462   8.013 -13.093  1.00  0.00           C  
ATOM    190  OE1 GLN A 168      -9.402   8.908 -12.245  1.00  0.00           O  
ATOM    191  NE2 GLN A 168     -10.401   7.978 -14.031  1.00  0.00           N  
ATOM    192  H   GLN A 168      -8.906   4.243 -11.920  1.00  0.00           H  
ATOM    193  HA  GLN A 168      -6.346   5.299 -12.454  1.00  0.00           H  
ATOM    194 1HB  GLN A 168      -8.779   6.466 -11.052  1.00  0.00           H  
ATOM    195 2HB  GLN A 168      -7.328   7.402 -11.379  1.00  0.00           H  
ATOM    196 1HG  GLN A 168      -7.613   7.184 -13.741  1.00  0.00           H  
ATOM    197 2HG  GLN A 168      -8.930   5.998 -13.523  1.00  0.00           H  
ATOM    198 1HE2 GLN A 168     -11.097   8.695 -14.071  1.00  0.00           H  
ATOM    199 2HE2 GLN A 168     -10.413   7.233 -14.700  1.00  0.00           H  
ATOM    200  N   LEU A 169      -6.894   4.616  -9.325  1.00  0.00           N  
ATOM    201  CA  LEU A 169      -6.252   4.555  -8.026  1.00  0.00           C  
ATOM    202  C   LEU A 169      -5.281   3.380  -7.910  1.00  0.00           C  
ATOM    203  O   LEU A 169      -4.148   3.543  -7.454  1.00  0.00           O  
ATOM    204  CB  LEU A 169      -7.318   4.453  -6.928  1.00  0.00           C  
ATOM    205  CG  LEU A 169      -6.788   4.392  -5.490  1.00  0.00           C  
ATOM    206  CD1 LEU A 169      -6.022   5.671  -5.176  1.00  0.00           C  
ATOM    207  CD2 LEU A 169      -7.950   4.201  -4.527  1.00  0.00           C  
ATOM    208  H   LEU A 169      -7.756   4.169  -9.461  1.00  0.00           H  
ATOM    209  HA  LEU A 169      -5.678   5.470  -7.881  1.00  0.00           H  
ATOM    210 1HB  LEU A 169      -7.977   5.316  -7.002  1.00  0.00           H  
ATOM    211 2HB  LEU A 169      -7.910   3.554  -7.101  1.00  0.00           H  
ATOM    212  HG  LEU A 169      -6.094   3.557  -5.392  1.00  0.00           H  
ATOM    213 1HD1 LEU A 169      -5.645   5.628  -4.154  1.00  0.00           H  
ATOM    214 2HD1 LEU A 169      -5.185   5.773  -5.867  1.00  0.00           H  
ATOM    215 3HD1 LEU A 169      -6.687   6.528  -5.282  1.00  0.00           H  
ATOM    216 1HD2 LEU A 169      -7.573   4.158  -3.505  1.00  0.00           H  
ATOM    217 2HD2 LEU A 169      -8.643   5.037  -4.623  1.00  0.00           H  
ATOM    218 3HD2 LEU A 169      -8.468   3.271  -4.763  1.00  0.00           H  
ATOM    219  N   VAL A 170      -5.722   2.200  -8.332  1.00  0.00           N  
ATOM    220  CA  VAL A 170      -4.902   0.999  -8.214  1.00  0.00           C  
ATOM    221  C   VAL A 170      -3.789   0.914  -9.259  1.00  0.00           C  
ATOM    222  O   VAL A 170      -2.696   0.433  -8.966  1.00  0.00           O  
ATOM    223  CB  VAL A 170      -5.795  -0.250  -8.336  1.00  0.00           C  
ATOM    224  CG1 VAL A 170      -6.335  -0.382  -9.752  1.00  0.00           C  
ATOM    225  CG2 VAL A 170      -5.009  -1.490  -7.941  1.00  0.00           C  
ATOM    226  H   VAL A 170      -6.621   2.137  -8.726  1.00  0.00           H  
ATOM    227  HA  VAL A 170      -4.424   1.001  -7.234  1.00  0.00           H  
ATOM    228  HB  VAL A 170      -6.654  -0.137  -7.674  1.00  0.00           H  
ATOM    229 1HG1 VAL A 170      -6.965  -1.269  -9.820  1.00  0.00           H  
ATOM    230 2HG1 VAL A 170      -6.925   0.500 -10.001  1.00  0.00           H  
ATOM    231 3HG1 VAL A 170      -5.504  -0.473 -10.451  1.00  0.00           H  
ATOM    232 1HG2 VAL A 170      -5.647  -2.369  -8.029  1.00  0.00           H  
ATOM    233 2HG2 VAL A 170      -4.147  -1.599  -8.599  1.00  0.00           H  
ATOM    234 3HG2 VAL A 170      -4.667  -1.391  -6.910  1.00  0.00           H  
ATOM    235  N   ASN A 171      -4.053   1.377 -10.470  1.00  0.00           N  
ATOM    236  CA  ASN A 171      -3.052   1.320 -11.538  1.00  0.00           C  
ATOM    237  C   ASN A 171      -1.928   2.323 -11.293  1.00  0.00           C  
ATOM    238  O   ASN A 171      -0.785   2.112 -11.702  1.00  0.00           O  
ATOM    239  CB  ASN A 171      -3.697   1.562 -12.890  1.00  0.00           C  
ATOM    240  CG  ASN A 171      -2.802   1.174 -14.035  1.00  0.00           C  
ATOM    241  OD1 ASN A 171      -2.397   0.013 -14.155  1.00  0.00           O  
ATOM    242  ND2 ASN A 171      -2.486   2.125 -14.878  1.00  0.00           N  
ATOM    243  H   ASN A 171      -4.938   1.764 -10.655  1.00  0.00           H  
ATOM    244  HA  ASN A 171      -2.604   0.325 -11.540  1.00  0.00           H  
ATOM    245 1HB  ASN A 171      -4.624   0.991 -12.959  1.00  0.00           H  
ATOM    246 2HB  ASN A 171      -3.955   2.617 -12.987  1.00  0.00           H  
ATOM    247 1HD2 ASN A 171      -1.895   1.925 -15.659  1.00  0.00           H  
ATOM    248 2HD2 ASN A 171      -2.837   3.050 -14.741  1.00  0.00           H  
ATOM    249  N   GLN A 172      -2.252   3.402 -10.600  1.00  0.00           N  
ATOM    250  CA  GLN A 172      -1.276   4.444 -10.306  1.00  0.00           C  
ATOM    251  C   GLN A 172      -0.409   4.077  -9.107  1.00  0.00           C  
ATOM    252  O   GLN A 172       0.673   4.635  -8.924  1.00  0.00           O  
ATOM    253  CB  GLN A 172      -1.982   5.778 -10.050  1.00  0.00           C  
ATOM    254  CG  GLN A 172      -1.039   6.944  -9.802  1.00  0.00           C  
ATOM    255  CD  GLN A 172      -1.774   8.264  -9.667  1.00  0.00           C  
ATOM    256  OE1 GLN A 172      -2.907   8.313  -9.182  1.00  0.00           O  
ATOM    257  NE2 GLN A 172      -1.132   9.344 -10.096  1.00  0.00           N  
ATOM    258  H   GLN A 172      -3.169   3.504 -10.275  1.00  0.00           H  
ATOM    259  HA  GLN A 172      -0.619   4.556 -11.169  1.00  0.00           H  
ATOM    260 1HB  GLN A 172      -2.609   6.029 -10.905  1.00  0.00           H  
ATOM    261 2HB  GLN A 172      -2.635   5.683  -9.182  1.00  0.00           H  
ATOM    262 1HG  GLN A 172      -0.489   6.763  -8.879  1.00  0.00           H  
ATOM    263 2HG  GLN A 172      -0.347   7.022 -10.641  1.00  0.00           H  
ATOM    264 1HE2 GLN A 172      -1.567  10.243 -10.033  1.00  0.00           H  
ATOM    265 2HE2 GLN A 172      -0.214   9.260 -10.484  1.00  0.00           H  
ATOM    266  N   MET A 173      -0.880   3.129  -8.300  1.00  0.00           N  
ATOM    267  CA  MET A 173      -0.141   2.679  -7.114  1.00  0.00           C  
ATOM    268  C   MET A 173       1.107   1.888  -7.506  1.00  0.00           C  
ATOM    269  O   MET A 173       1.901   1.499  -6.654  1.00  0.00           O  
ATOM    270  CB  MET A 173      -1.044   1.835  -6.216  1.00  0.00           C  
ATOM    271  CG  MET A 173      -1.995   2.642  -5.343  1.00  0.00           C  
ATOM    272  SD  MET A 173      -1.137   3.842  -4.306  1.00  0.00           S  
ATOM    273  CE  MET A 173      -0.337   2.759  -3.126  1.00  0.00           C  
ATOM    274  H   MET A 173      -1.749   2.722  -8.499  1.00  0.00           H  
ATOM    275  HA  MET A 173       0.186   3.557  -6.556  1.00  0.00           H  
ATOM    276 1HB  MET A 173      -1.643   1.165  -6.831  1.00  0.00           H  
ATOM    277 2HB  MET A 173      -0.430   1.218  -5.560  1.00  0.00           H  
ATOM    278 1HG  MET A 173      -2.704   3.177  -5.975  1.00  0.00           H  
ATOM    279 2HG  MET A 173      -2.556   1.968  -4.697  1.00  0.00           H  
ATOM    280 1HE  MET A 173       0.236   3.355  -2.414  1.00  0.00           H  
ATOM    281 2HE  MET A 173      -1.092   2.181  -2.592  1.00  0.00           H  
ATOM    282 3HE  MET A 173       0.335   2.080  -3.653  1.00  0.00           H  
ATOM    283  N   LYS A 174       1.265   1.642  -8.799  1.00  0.00           N  
ATOM    284  CA  LYS A 174       2.421   0.919  -9.300  1.00  0.00           C  
ATOM    285  C   LYS A 174       3.640   1.815  -9.205  1.00  0.00           C  
ATOM    286  O   LYS A 174       4.701   1.407  -8.734  1.00  0.00           O  
ATOM    287  CB  LYS A 174       2.202   0.457 -10.742  1.00  0.00           C  
ATOM    288  CG  LYS A 174       1.155  -0.638 -10.899  1.00  0.00           C  
ATOM    289  CD  LYS A 174       1.629  -1.947 -10.285  1.00  0.00           C  
ATOM    290  CE  LYS A 174       2.670  -2.626 -11.163  1.00  0.00           C  
ATOM    291  NZ  LYS A 174       3.033  -3.976 -10.652  1.00  0.00           N  
ATOM    292  H   LYS A 174       0.598   1.971  -9.427  1.00  0.00           H  
ATOM    293  HA  LYS A 174       2.574   0.037  -8.677  1.00  0.00           H  
ATOM    294 1HB  LYS A 174       1.893   1.306 -11.353  1.00  0.00           H  
ATOM    295 2HB  LYS A 174       3.141   0.084 -11.151  1.00  0.00           H  
ATOM    296 1HG  LYS A 174       0.230  -0.331 -10.409  1.00  0.00           H  
ATOM    297 2HG  LYS A 174       0.950  -0.796 -11.957  1.00  0.00           H  
ATOM    298 1HD  LYS A 174       2.064  -1.753  -9.304  1.00  0.00           H  
ATOM    299 2HD  LYS A 174       0.779  -2.619 -10.160  1.00  0.00           H  
ATOM    300 1HE  LYS A 174       2.281  -2.727 -12.176  1.00  0.00           H  
ATOM    301 2HE  LYS A 174       3.569  -2.012 -11.202  1.00  0.00           H  
ATOM    302 1HZ  LYS A 174       3.725  -4.392 -11.261  1.00  0.00           H  
ATOM    303 2HZ  LYS A 174       3.413  -3.893  -9.720  1.00  0.00           H  
ATOM    304 3HZ  LYS A 174       2.210  -4.561 -10.630  1.00  0.00           H  
ATOM    305  N   VAL A 175       3.472   3.053  -9.647  1.00  0.00           N  
ATOM    306  CA  VAL A 175       4.547   4.019  -9.596  1.00  0.00           C  
ATOM    307  C   VAL A 175       4.194   5.108  -8.603  1.00  0.00           C  
ATOM    308  O   VAL A 175       3.738   6.192  -8.973  1.00  0.00           O  
ATOM    309  CB  VAL A 175       4.793   4.636 -10.985  1.00  0.00           C  
ATOM    310  CG1 VAL A 175       5.975   5.593 -10.942  1.00  0.00           C  
ATOM    311  CG2 VAL A 175       5.029   3.534 -12.007  1.00  0.00           C  
ATOM    312  H   VAL A 175       2.602   3.324 -10.005  1.00  0.00           H  
ATOM    313  HA  VAL A 175       5.457   3.508  -9.278  1.00  0.00           H  
ATOM    314  HB  VAL A 175       3.919   5.219 -11.274  1.00  0.00           H  
ATOM    315 1HG1 VAL A 175       6.134   6.021 -11.932  1.00  0.00           H  
ATOM    316 2HG1 VAL A 175       5.770   6.393 -10.231  1.00  0.00           H  
ATOM    317 3HG1 VAL A 175       6.870   5.052 -10.632  1.00  0.00           H  
ATOM    318 1HG2 VAL A 175       5.201   3.978 -12.988  1.00  0.00           H  
ATOM    319 2HG2 VAL A 175       5.900   2.948 -11.716  1.00  0.00           H  
ATOM    320 3HG2 VAL A 175       4.153   2.886 -12.052  1.00  0.00           H  
ATOM    321  N   ALA A 176       4.412   4.808  -7.342  1.00  0.00           N  
ATOM    322  CA  ALA A 176       4.130   5.744  -6.275  1.00  0.00           C  
ATOM    323  C   ALA A 176       5.181   5.632  -5.178  1.00  0.00           C  
ATOM    324  O   ALA A 176       5.362   4.567  -4.590  1.00  0.00           O  
ATOM    325  CB  ALA A 176       2.737   5.504  -5.712  1.00  0.00           C  
ATOM    326  H   ALA A 176       4.738   3.912  -7.118  1.00  0.00           H  
ATOM    327  HA  ALA A 176       4.174   6.752  -6.688  1.00  0.00           H  
ATOM    328 1HB  ALA A 176       2.541   6.215  -4.909  1.00  0.00           H  
ATOM    329 2HB  ALA A 176       1.997   5.635  -6.502  1.00  0.00           H  
ATOM    330 3HB  ALA A 176       2.673   4.489  -5.321  1.00  0.00           H  
ATOM    331  N   PRO A 177       5.938   6.710  -4.936  1.00  0.00           N  
ATOM    332  CA  PRO A 177       6.955   6.738  -3.898  1.00  0.00           C  
ATOM    333  C   PRO A 177       6.377   7.101  -2.532  1.00  0.00           C  
ATOM    334  O   PRO A 177       5.520   7.983  -2.420  1.00  0.00           O  
ATOM    335  CB  PRO A 177       7.920   7.815  -4.404  1.00  0.00           C  
ATOM    336  CG  PRO A 177       7.033   8.837  -5.029  1.00  0.00           C  
ATOM    337  CD  PRO A 177       5.917   8.037  -5.646  1.00  0.00           C  
ATOM    338  HA  PRO A 177       7.448   5.756  -3.848  1.00  0.00           H  
ATOM    339 1HB  PRO A 177       8.510   8.215  -3.567  1.00  0.00           H  
ATOM    340 2HB  PRO A 177       8.632   7.375  -5.118  1.00  0.00           H  
ATOM    341 1HG  PRO A 177       6.675   9.545  -4.267  1.00  0.00           H  
ATOM    342 2HG  PRO A 177       7.593   9.425  -5.770  1.00  0.00           H  
ATOM    343 1HD  PRO A 177       4.959   8.553  -5.480  1.00  0.00           H  
ATOM    344 2HD  PRO A 177       6.108   7.910  -6.722  1.00  0.00           H  
ATOM    345  N   ILE A 178       6.852   6.415  -1.506  1.00  0.00           N  
ATOM    346  CA  ILE A 178       6.412   6.640  -0.137  1.00  0.00           C  
ATOM    347  C   ILE A 178       6.911   7.989   0.384  1.00  0.00           C  
ATOM    348  O   ILE A 178       8.119   8.227   0.445  1.00  0.00           O  
ATOM    349  CB  ILE A 178       6.904   5.512   0.789  1.00  0.00           C  
ATOM    350  CG1 ILE A 178       6.350   4.162   0.326  1.00  0.00           C  
ATOM    351  CG2 ILE A 178       6.500   5.792   2.228  1.00  0.00           C  
ATOM    352  CD1 ILE A 178       6.988   2.974   1.008  1.00  0.00           C  
ATOM    353  H   ILE A 178       7.526   5.718  -1.675  1.00  0.00           H  
ATOM    354  HA  ILE A 178       5.323   6.649  -0.121  1.00  0.00           H  
ATOM    355  HB  ILE A 178       7.990   5.443   0.733  1.00  0.00           H  
ATOM    356 1HG1 ILE A 178       5.277   4.126   0.510  1.00  0.00           H  
ATOM    357 2HG1 ILE A 178       6.500   4.057  -0.749  1.00  0.00           H  
ATOM    358 1HG2 ILE A 178       6.855   4.985   2.869  1.00  0.00           H  
ATOM    359 2HG2 ILE A 178       6.940   6.733   2.554  1.00  0.00           H  
ATOM    360 3HG2 ILE A 178       5.414   5.856   2.295  1.00  0.00           H  
ATOM    361 1HD1 ILE A 178       6.545   2.053   0.628  1.00  0.00           H  
ATOM    362 2HD1 ILE A 178       8.061   2.970   0.806  1.00  0.00           H  
ATOM    363 3HD1 ILE A 178       6.822   3.039   2.082  1.00  0.00           H  
ATOM    364  N   PRO A 179       5.983   8.898   0.732  1.00  0.00           N  
ATOM    365  CA  PRO A 179       6.327  10.225   1.255  1.00  0.00           C  
ATOM    366  C   PRO A 179       7.071  10.158   2.582  1.00  0.00           C  
ATOM    367  O   PRO A 179       7.006   9.158   3.299  1.00  0.00           O  
ATOM    368  CB  PRO A 179       4.956  10.889   1.420  1.00  0.00           C  
ATOM    369  CG  PRO A 179       4.075  10.150   0.473  1.00  0.00           C  
ATOM    370  CD  PRO A 179       4.543   8.721   0.563  1.00  0.00           C  
ATOM    371  HA  PRO A 179       6.939  10.759   0.513  1.00  0.00           H  
ATOM    372 1HB  PRO A 179       4.622  10.808   2.465  1.00  0.00           H  
ATOM    373 2HB  PRO A 179       5.028  11.962   1.188  1.00  0.00           H  
ATOM    374 1HG  PRO A 179       3.021  10.269   0.762  1.00  0.00           H  
ATOM    375 2HG  PRO A 179       4.175  10.564  -0.541  1.00  0.00           H  
ATOM    376 1HD  PRO A 179       4.076   8.237   1.433  1.00  0.00           H  
ATOM    377 2HD  PRO A 179       4.281   8.190  -0.363  1.00  0.00           H  
ATOM    378  N   LYS A 180       7.742  11.248   2.920  1.00  0.00           N  
ATOM    379  CA  LYS A 180       8.516  11.337   4.156  1.00  0.00           C  
ATOM    380  C   LYS A 180       7.624  11.176   5.380  1.00  0.00           C  
ATOM    381  O   LYS A 180       8.061  10.675   6.418  1.00  0.00           O  
ATOM    382  CB  LYS A 180       9.265  12.669   4.225  1.00  0.00           C  
ATOM    383  CG  LYS A 180      10.417  12.795   3.236  1.00  0.00           C  
ATOM    384  CD  LYS A 180      11.102  14.148   3.355  1.00  0.00           C  
ATOM    385  CE  LYS A 180      12.253  14.275   2.369  1.00  0.00           C  
ATOM    386  NZ  LYS A 180      12.910  15.608   2.449  1.00  0.00           N  
ATOM    387  H   LYS A 180       7.709  12.023   2.317  1.00  0.00           H  
ATOM    388  HA  LYS A 180       9.245  10.526   4.167  1.00  0.00           H  
ATOM    389 1HB  LYS A 180       8.570  13.487   4.035  1.00  0.00           H  
ATOM    390 2HB  LYS A 180       9.669  12.808   5.228  1.00  0.00           H  
ATOM    391 1HG  LYS A 180      11.148  12.008   3.427  1.00  0.00           H  
ATOM    392 2HG  LYS A 180      10.039  12.676   2.221  1.00  0.00           H  
ATOM    393 1HD  LYS A 180      10.378  14.941   3.161  1.00  0.00           H  
ATOM    394 2HD  LYS A 180      11.488  14.272   4.367  1.00  0.00           H  
ATOM    395 1HE  LYS A 180      12.995  13.505   2.574  1.00  0.00           H  
ATOM    396 2HE  LYS A 180      11.881  14.129   1.355  1.00  0.00           H  
ATOM    397 1HZ  LYS A 180      13.666  15.652   1.780  1.00  0.00           H  
ATOM    398 2HZ  LYS A 180      12.234  16.330   2.242  1.00  0.00           H  
ATOM    399 3HZ  LYS A 180      13.277  15.747   3.379  1.00  0.00           H  
ATOM    400  N   GLN A 181       6.375  11.598   5.250  1.00  0.00           N  
ATOM    401  CA  GLN A 181       5.408  11.494   6.336  1.00  0.00           C  
ATOM    402  C   GLN A 181       5.146  10.029   6.680  1.00  0.00           C  
ATOM    403  O   GLN A 181       4.888   9.680   7.833  1.00  0.00           O  
ATOM    404  CB  GLN A 181       4.098  12.191   5.960  1.00  0.00           C  
ATOM    405  CG  GLN A 181       4.203  13.704   5.866  1.00  0.00           C  
ATOM    406  CD  GLN A 181       2.897  14.349   5.440  1.00  0.00           C  
ATOM    407  OE1 GLN A 181       2.048  13.709   4.813  1.00  0.00           O  
ATOM    408  NE2 GLN A 181       2.730  15.623   5.777  1.00  0.00           N  
ATOM    409  H   GLN A 181       6.099  12.000   4.400  1.00  0.00           H  
ATOM    410  HA  GLN A 181       5.822  11.985   7.216  1.00  0.00           H  
ATOM    411 1HB  GLN A 181       3.750  11.818   4.997  1.00  0.00           H  
ATOM    412 2HB  GLN A 181       3.334  11.952   6.700  1.00  0.00           H  
ATOM    413 1HG  GLN A 181       4.476  14.100   6.844  1.00  0.00           H  
ATOM    414 2HG  GLN A 181       4.967  13.960   5.132  1.00  0.00           H  
ATOM    415 1HE2 GLN A 181       1.889  16.102   5.523  1.00  0.00           H  
ATOM    416 2HE2 GLN A 181       3.445  16.104   6.285  1.00  0.00           H  
ATOM    417  N   LEU A 182       5.231   9.176   5.671  1.00  0.00           N  
ATOM    418  CA  LEU A 182       4.985   7.754   5.846  1.00  0.00           C  
ATOM    419  C   LEU A 182       6.278   6.995   6.126  1.00  0.00           C  
ATOM    420  O   LEU A 182       6.263   5.978   6.816  1.00  0.00           O  
ATOM    421  CB  LEU A 182       4.307   7.180   4.596  1.00  0.00           C  
ATOM    422  CG  LEU A 182       2.790   7.391   4.505  1.00  0.00           C  
ATOM    423  CD1 LEU A 182       2.493   8.873   4.320  1.00  0.00           C  
ATOM    424  CD2 LEU A 182       2.232   6.573   3.349  1.00  0.00           C  
ATOM    425  H   LEU A 182       5.479   9.510   4.781  1.00  0.00           H  
ATOM    426  HA  LEU A 182       4.321   7.620   6.699  1.00  0.00           H  
ATOM    427 1HB  LEU A 182       4.758   7.635   3.716  1.00  0.00           H  
ATOM    428 2HB  LEU A 182       4.495   6.107   4.560  1.00  0.00           H  
ATOM    429  HG  LEU A 182       2.322   7.070   5.436  1.00  0.00           H  
ATOM    430 1HD1 LEU A 182       1.415   9.023   4.257  1.00  0.00           H  
ATOM    431 2HD1 LEU A 182       2.887   9.431   5.170  1.00  0.00           H  
ATOM    432 3HD1 LEU A 182       2.964   9.226   3.404  1.00  0.00           H  
ATOM    433 1HD2 LEU A 182       1.153   6.723   3.286  1.00  0.00           H  
ATOM    434 2HD2 LEU A 182       2.698   6.894   2.418  1.00  0.00           H  
ATOM    435 3HD2 LEU A 182       2.443   5.517   3.516  1.00  0.00           H  
ATOM    436  N   LEU A 183       7.393   7.504   5.602  1.00  0.00           N  
ATOM    437  CA  LEU A 183       8.704   6.872   5.793  1.00  0.00           C  
ATOM    438  C   LEU A 183       9.061   6.750   7.271  1.00  0.00           C  
ATOM    439  O   LEU A 183       9.811   5.860   7.667  1.00  0.00           O  
ATOM    440  CB  LEU A 183       9.791   7.677   5.069  1.00  0.00           C  
ATOM    441  CG  LEU A 183       9.806   7.550   3.541  1.00  0.00           C  
ATOM    442  CD1 LEU A 183      10.913   8.425   2.969  1.00  0.00           C  
ATOM    443  CD2 LEU A 183      10.008   6.092   3.155  1.00  0.00           C  
ATOM    444  H   LEU A 183       7.333   8.319   5.058  1.00  0.00           H  
ATOM    445  HA  LEU A 183       8.669   5.869   5.369  1.00  0.00           H  
ATOM    446 1HB  LEU A 183       9.662   8.731   5.313  1.00  0.00           H  
ATOM    447 2HB  LEU A 183      10.765   7.356   5.438  1.00  0.00           H  
ATOM    448  HG  LEU A 183       8.857   7.904   3.137  1.00  0.00           H  
ATOM    449 1HD1 LEU A 183      10.923   8.335   1.882  1.00  0.00           H  
ATOM    450 2HD1 LEU A 183      10.733   9.464   3.244  1.00  0.00           H  
ATOM    451 3HD1 LEU A 183      11.874   8.104   3.368  1.00  0.00           H  
ATOM    452 1HD2 LEU A 183      10.017   6.001   2.068  1.00  0.00           H  
ATOM    453 2HD2 LEU A 183      10.956   5.737   3.557  1.00  0.00           H  
ATOM    454 3HD2 LEU A 183       9.193   5.491   3.561  1.00  0.00           H  
ATOM    455  N   GLN A 184       8.520   7.649   8.080  1.00  0.00           N  
ATOM    456  CA  GLN A 184       8.772   7.642   9.516  1.00  0.00           C  
ATOM    457  C   GLN A 184       8.196   6.395  10.182  1.00  0.00           C  
ATOM    458  O   GLN A 184       8.633   6.003  11.265  1.00  0.00           O  
ATOM    459  CB  GLN A 184       8.185   8.898  10.165  1.00  0.00           C  
ATOM    460  CG  GLN A 184       8.908  10.183   9.801  1.00  0.00           C  
ATOM    461  CD  GLN A 184       8.301  11.400  10.475  1.00  0.00           C  
ATOM    462  OE1 GLN A 184       7.721  11.301  11.559  1.00  0.00           O  
ATOM    463  NE2 GLN A 184       8.431  12.555   9.834  1.00  0.00           N  
ATOM    464  H   GLN A 184       7.946   8.345   7.700  1.00  0.00           H  
ATOM    465  HA  GLN A 184       9.850   7.636   9.678  1.00  0.00           H  
ATOM    466 1HB  GLN A 184       7.140   9.005   9.871  1.00  0.00           H  
ATOM    467 2HB  GLN A 184       8.210   8.793  11.250  1.00  0.00           H  
ATOM    468 1HG  GLN A 184       9.949  10.103  10.114  1.00  0.00           H  
ATOM    469 2HG  GLN A 184       8.853  10.326   8.722  1.00  0.00           H  
ATOM    470 1HE2 GLN A 184       8.051  13.393  10.229  1.00  0.00           H  
ATOM    471 2HE2 GLN A 184       8.910  12.591   8.956  1.00  0.00           H  
ATOM    472  N   ARG A 185       7.222   5.771   9.528  1.00  0.00           N  
ATOM    473  CA  ARG A 185       6.577   4.580  10.068  1.00  0.00           C  
ATOM    474  C   ARG A 185       7.439   3.343   9.852  1.00  0.00           C  
ATOM    475  O   ARG A 185       7.341   2.372  10.601  1.00  0.00           O  
ATOM    476  CB  ARG A 185       5.217   4.367   9.420  1.00  0.00           C  
ATOM    477  CG  ARG A 185       4.154   5.380   9.815  1.00  0.00           C  
ATOM    478  CD  ARG A 185       2.830   5.043   9.232  1.00  0.00           C  
ATOM    479  NE  ARG A 185       1.803   5.989   9.636  1.00  0.00           N  
ATOM    480  CZ  ARG A 185       1.080   5.896  10.769  1.00  0.00           C  
ATOM    481  NH1 ARG A 185       1.283   4.895  11.598  1.00  0.00           N  
ATOM    482  NH2 ARG A 185       0.166   6.809  11.048  1.00  0.00           N  
ATOM    483  H   ARG A 185       6.941   6.112   8.650  1.00  0.00           H  
ATOM    484  HA  ARG A 185       6.433   4.720  11.140  1.00  0.00           H  
ATOM    485 1HB  ARG A 185       5.321   4.403   8.337  1.00  0.00           H  
ATOM    486 2HB  ARG A 185       4.841   3.377   9.680  1.00  0.00           H  
ATOM    487 1HG  ARG A 185       4.056   5.401  10.900  1.00  0.00           H  
ATOM    488 2HG  ARG A 185       4.444   6.369   9.457  1.00  0.00           H  
ATOM    489 1HD  ARG A 185       2.898   5.056   8.144  1.00  0.00           H  
ATOM    490 2HD  ARG A 185       2.529   4.050   9.564  1.00  0.00           H  
ATOM    491  HE  ARG A 185       1.619   6.773   9.024  1.00  0.00           H  
ATOM    492 1HH1 ARG A 185       1.981   4.197  11.384  1.00  0.00           H  
ATOM    493 2HH1 ARG A 185       0.741   4.825  12.447  1.00  0.00           H  
ATOM    494 1HH2 ARG A 185       0.011   7.579  10.410  1.00  0.00           H  
ATOM    495 2HH2 ARG A 185      -0.375   6.739  11.896  1.00  0.00           H  
ATOM    496  N   ILE A 186       8.274   3.384   8.823  1.00  0.00           N  
ATOM    497  CA  ILE A 186       9.169   2.275   8.510  1.00  0.00           C  
ATOM    498  C   ILE A 186      10.596   2.788   8.321  1.00  0.00           C  
ATOM    499  O   ILE A 186      11.022   3.085   7.205  1.00  0.00           O  
ATOM    500  CB  ILE A 186       8.709   1.531   7.243  1.00  0.00           C  
ATOM    501  CG1 ILE A 186       7.245   1.104   7.376  1.00  0.00           C  
ATOM    502  CG2 ILE A 186       9.598   0.324   6.983  1.00  0.00           C  
ATOM    503  CD1 ILE A 186       7.027  -0.036   8.345  1.00  0.00           C  
ATOM    504  H   ILE A 186       8.299   4.187   8.261  1.00  0.00           H  
ATOM    505  HA  ILE A 186       9.155   1.574   9.343  1.00  0.00           H  
ATOM    506  HB  ILE A 186       8.765   2.203   6.386  1.00  0.00           H  
ATOM    507 1HG1 ILE A 186       6.648   1.953   7.707  1.00  0.00           H  
ATOM    508 2HG1 ILE A 186       6.865   0.799   6.401  1.00  0.00           H  
ATOM    509 1HG2 ILE A 186       9.259  -0.190   6.084  1.00  0.00           H  
ATOM    510 2HG2 ILE A 186      10.627   0.653   6.846  1.00  0.00           H  
ATOM    511 3HG2 ILE A 186       9.544  -0.357   7.833  1.00  0.00           H  
ATOM    512 1HD1 ILE A 186       5.966  -0.282   8.384  1.00  0.00           H  
ATOM    513 2HD1 ILE A 186       7.589  -0.909   8.012  1.00  0.00           H  
ATOM    514 3HD1 ILE A 186       7.368   0.259   9.336  1.00  0.00           H  
ATOM    515  N   PRO A 187      11.351   2.908   9.421  1.00  0.00           N  
ATOM    516  CA  PRO A 187      12.720   3.411   9.388  1.00  0.00           C  
ATOM    517  C   PRO A 187      13.758   2.333   9.085  1.00  0.00           C  
ATOM    518  O   PRO A 187      13.455   1.139   9.120  1.00  0.00           O  
ATOM    519  CB  PRO A 187      12.898   3.970  10.803  1.00  0.00           C  
ATOM    520  CG  PRO A 187      12.126   3.031  11.667  1.00  0.00           C  
ATOM    521  CD  PRO A 187      10.915   2.677  10.846  1.00  0.00           C  
ATOM    522  HA  PRO A 187      12.795   4.207   8.632  1.00  0.00           H  
ATOM    523 1HB  PRO A 187      13.966   4.007  11.062  1.00  0.00           H  
ATOM    524 2HB  PRO A 187      12.520   5.002  10.851  1.00  0.00           H  
ATOM    525 1HG  PRO A 187      12.739   2.153  11.917  1.00  0.00           H  
ATOM    526 2HG  PRO A 187      11.864   3.518  12.618  1.00  0.00           H  
ATOM    527 1HD  PRO A 187      10.649   1.624  11.018  1.00  0.00           H  
ATOM    528 2HD  PRO A 187      10.080   3.338  11.120  1.00  0.00           H  
ATOM    529  N   ASN A 188      14.979   2.783   8.787  1.00  0.00           N  
ATOM    530  CA  ASN A 188      16.103   1.893   8.484  1.00  0.00           C  
ATOM    531  C   ASN A 188      15.767   0.949   7.333  1.00  0.00           C  
ATOM    532  O   ASN A 188      15.730  -0.273   7.506  1.00  0.00           O  
ATOM    533  CB  ASN A 188      16.510   1.106   9.716  1.00  0.00           C  
ATOM    534  CG  ASN A 188      16.934   1.992  10.855  1.00  0.00           C  
ATOM    535  OD1 ASN A 188      17.765   2.890  10.681  1.00  0.00           O  
ATOM    536  ND2 ASN A 188      16.379   1.756  12.016  1.00  0.00           N  
ATOM    537  H   ASN A 188      15.132   3.752   8.774  1.00  0.00           H  
ATOM    538  HA  ASN A 188      16.951   2.502   8.165  1.00  0.00           H  
ATOM    539 1HB  ASN A 188      15.674   0.487  10.044  1.00  0.00           H  
ATOM    540 2HB  ASN A 188      17.334   0.437   9.466  1.00  0.00           H  
ATOM    541 1HD2 ASN A 188      16.623   2.315  12.809  1.00  0.00           H  
ATOM    542 2HD2 ASN A 188      15.710   1.019  12.110  1.00  0.00           H  
ATOM    543  N   ILE A 189      15.512   1.513   6.163  1.00  0.00           N  
ATOM    544  CA  ILE A 189      15.184   0.709   4.997  1.00  0.00           C  
ATOM    545  C   ILE A 189      16.421   0.501   4.122  1.00  0.00           C  
ATOM    546  O   ILE A 189      17.003   1.461   3.620  1.00  0.00           O  
ATOM    547  CB  ILE A 189      14.065   1.370   4.171  1.00  0.00           C  
ATOM    548  CG1 ILE A 189      12.743   1.340   4.941  1.00  0.00           C  
ATOM    549  CG2 ILE A 189      13.917   0.675   2.825  1.00  0.00           C  
ATOM    550  CD1 ILE A 189      11.642   2.150   4.297  1.00  0.00           C  
ATOM    551  H   ILE A 189      15.568   2.487   6.079  1.00  0.00           H  
ATOM    552  HA  ILE A 189      14.833  -0.265   5.336  1.00  0.00           H  
ATOM    553  HB  ILE A 189      14.308   2.418   4.003  1.00  0.00           H  
ATOM    554 1HG1 ILE A 189      12.400   0.310   5.035  1.00  0.00           H  
ATOM    555 2HG1 ILE A 189      12.901   1.723   5.950  1.00  0.00           H  
ATOM    556 1HG2 ILE A 189      13.121   1.154   2.254  1.00  0.00           H  
ATOM    557 2HG2 ILE A 189      14.854   0.748   2.274  1.00  0.00           H  
ATOM    558 3HG2 ILE A 189      13.668  -0.374   2.983  1.00  0.00           H  
ATOM    559 1HD1 ILE A 189      10.737   2.080   4.901  1.00  0.00           H  
ATOM    560 2HD1 ILE A 189      11.951   3.193   4.227  1.00  0.00           H  
ATOM    561 3HD1 ILE A 189      11.442   1.762   3.299  1.00  0.00           H  
ATOM    562  N   PRO A 190      16.831  -0.769   3.930  1.00  0.00           N  
ATOM    563  CA  PRO A 190      18.009  -1.127   3.118  1.00  0.00           C  
ATOM    564  C   PRO A 190      18.013  -0.542   1.691  1.00  0.00           C  
ATOM    565  O   PRO A 190      19.017   0.044   1.284  1.00  0.00           O  
ATOM    566  CB  PRO A 190      17.920  -2.656   3.083  1.00  0.00           C  
ATOM    567  CG  PRO A 190      17.297  -3.015   4.389  1.00  0.00           C  
ATOM    568  CD  PRO A 190      16.243  -1.963   4.603  1.00  0.00           C  
ATOM    569  HA  PRO A 190      18.920  -0.789   3.634  1.00  0.00           H  
ATOM    570 1HB  PRO A 190      17.318  -2.978   2.220  1.00  0.00           H  
ATOM    571 2HB  PRO A 190      18.923  -3.089   2.955  1.00  0.00           H  
ATOM    572 1HG  PRO A 190      16.878  -4.031   4.342  1.00  0.00           H  
ATOM    573 2HG  PRO A 190      18.057  -3.021   5.183  1.00  0.00           H  
ATOM    574 1HD  PRO A 190      15.304  -2.281   4.125  1.00  0.00           H  
ATOM    575 2HD  PRO A 190      16.094  -1.806   5.681  1.00  0.00           H  
ATOM    576  N   PRO A 191      16.918  -0.679   0.897  1.00  0.00           N  
ATOM    577  CA  PRO A 191      16.887  -0.148  -0.471  1.00  0.00           C  
ATOM    578  C   PRO A 191      17.027   1.369  -0.505  1.00  0.00           C  
ATOM    579  O   PRO A 191      17.645   1.926  -1.412  1.00  0.00           O  
ATOM    580  CB  PRO A 191      15.511  -0.592  -0.978  1.00  0.00           C  
ATOM    581  CG  PRO A 191      14.734  -0.863   0.265  1.00  0.00           C  
ATOM    582  CD  PRO A 191      15.744  -1.439   1.221  1.00  0.00           C  
ATOM    583  HA  PRO A 191      17.693  -0.613  -1.058  1.00  0.00           H  
ATOM    584 1HB  PRO A 191      15.064   0.201  -1.596  1.00  0.00           H  
ATOM    585 2HB  PRO A 191      15.614  -1.480  -1.619  1.00  0.00           H  
ATOM    586 1HG  PRO A 191      14.279   0.066   0.639  1.00  0.00           H  
ATOM    587 2HG  PRO A 191      13.908  -1.558   0.052  1.00  0.00           H  
ATOM    588 1HD  PRO A 191      15.404  -1.281   2.254  1.00  0.00           H  
ATOM    589 2HD  PRO A 191      15.875  -2.511   1.015  1.00  0.00           H  
ATOM    590  N   ASN A 192      16.439   2.024   0.497  1.00  0.00           N  
ATOM    591  CA  ASN A 192      16.461   3.484   0.616  1.00  0.00           C  
ATOM    592  C   ASN A 192      15.739   4.142  -0.554  1.00  0.00           C  
ATOM    593  O   ASN A 192      15.877   5.342  -0.797  1.00  0.00           O  
ATOM    594  CB  ASN A 192      17.887   3.993   0.715  1.00  0.00           C  
ATOM    595  CG  ASN A 192      17.986   5.295   1.461  1.00  0.00           C  
ATOM    596  OD1 ASN A 192      17.296   5.501   2.467  1.00  0.00           O  
ATOM    597  ND2 ASN A 192      18.830   6.176   0.989  1.00  0.00           N  
ATOM    598  H   ASN A 192      15.983   1.506   1.191  1.00  0.00           H  
ATOM    599  HA  ASN A 192      15.928   3.765   1.526  1.00  0.00           H  
ATOM    600 1HB  ASN A 192      18.505   3.250   1.221  1.00  0.00           H  
ATOM    601 2HB  ASN A 192      18.295   4.130  -0.286  1.00  0.00           H  
ATOM    602 1HD2 ASN A 192      18.937   7.060   1.445  1.00  0.00           H  
ATOM    603 2HD2 ASN A 192      19.367   5.967   0.173  1.00  0.00           H  
ATOM    604  N   ILE A 193      14.963   3.345  -1.271  1.00  0.00           N  
ATOM    605  CA  ILE A 193      14.193   3.829  -2.403  1.00  0.00           C  
ATOM    606  C   ILE A 193      12.766   4.063  -1.944  1.00  0.00           C  
ATOM    607  O   ILE A 193      12.276   3.346  -1.075  1.00  0.00           O  
ATOM    608  CB  ILE A 193      14.218   2.833  -3.577  1.00  0.00           C  
ATOM    609  CG1 ILE A 193      15.651   2.630  -4.075  1.00  0.00           C  
ATOM    610  CG2 ILE A 193      13.322   3.319  -4.706  1.00  0.00           C  
ATOM    611  CD1 ILE A 193      15.815   1.446  -5.000  1.00  0.00           C  
ATOM    612  H   ILE A 193      14.902   2.400  -1.023  1.00  0.00           H  
ATOM    613  HA  ILE A 193      14.633   4.765  -2.745  1.00  0.00           H  
ATOM    614  HB  ILE A 193      13.862   1.861  -3.236  1.00  0.00           H  
ATOM    615 1HG1 ILE A 193      15.984   3.524  -4.602  1.00  0.00           H  
ATOM    616 2HG1 ILE A 193      16.317   2.490  -3.221  1.00  0.00           H  
ATOM    617 1HG2 ILE A 193      13.352   2.603  -5.527  1.00  0.00           H  
ATOM    618 2HG2 ILE A 193      12.300   3.412  -4.344  1.00  0.00           H  
ATOM    619 3HG2 ILE A 193      13.674   4.289  -5.057  1.00  0.00           H  
ATOM    620 1HD1 ILE A 193      16.857   1.367  -5.310  1.00  0.00           H  
ATOM    621 2HD1 ILE A 193      15.522   0.534  -4.478  1.00  0.00           H  
ATOM    622 3HD1 ILE A 193      15.185   1.581  -5.878  1.00  0.00           H  
ATOM    623  N   ASN A 194      12.099   5.055  -2.510  1.00  0.00           N  
ATOM    624  CA  ASN A 194      10.742   5.373  -2.087  1.00  0.00           C  
ATOM    625  C   ASN A 194       9.680   4.789  -3.014  1.00  0.00           C  
ATOM    626  O   ASN A 194       8.531   4.642  -2.611  1.00  0.00           O  
ATOM    627  CB  ASN A 194      10.571   6.877  -1.974  1.00  0.00           C  
ATOM    628  CG  ASN A 194      11.451   7.481  -0.915  1.00  0.00           C  
ATOM    629  OD1 ASN A 194      11.767   6.834   0.090  1.00  0.00           O  
ATOM    630  ND2 ASN A 194      11.855   8.709  -1.122  1.00  0.00           N  
ATOM    631  H   ASN A 194      12.521   5.581  -3.224  1.00  0.00           H  
ATOM    632  HA  ASN A 194      10.571   4.924  -1.107  1.00  0.00           H  
ATOM    633 1HB  ASN A 194      10.804   7.343  -2.933  1.00  0.00           H  
ATOM    634 2HB  ASN A 194       9.532   7.109  -1.742  1.00  0.00           H  
ATOM    635 1HD2 ASN A 194      12.443   9.161  -0.451  1.00  0.00           H  
ATOM    636 2HD2 ASN A 194      11.575   9.193  -1.950  1.00  0.00           H  
ATOM    637  N   THR A 195      10.044   4.426  -4.241  1.00  0.00           N  
ATOM    638  CA  THR A 195       9.060   3.891  -5.177  1.00  0.00           C  
ATOM    639  C   THR A 195       8.646   2.488  -4.757  1.00  0.00           C  
ATOM    640  O   THR A 195       9.495   1.626  -4.538  1.00  0.00           O  
ATOM    641  CB  THR A 195       9.607   3.866  -6.616  1.00  0.00           C  
ATOM    642  OG1 THR A 195       9.957   5.196  -7.021  1.00  0.00           O  
ATOM    643  CG2 THR A 195       8.566   3.306  -7.573  1.00  0.00           C  
ATOM    644  H   THR A 195      10.977   4.513  -4.518  1.00  0.00           H  
ATOM    645  HA  THR A 195       8.180   4.534  -5.159  1.00  0.00           H  
ATOM    646  HB  THR A 195      10.500   3.242  -6.655  1.00  0.00           H  
ATOM    647  HG1 THR A 195      10.497   5.158  -7.813  1.00  0.00           H  
ATOM    648 1HG2 THR A 195       8.971   3.296  -8.585  1.00  0.00           H  
ATOM    649 2HG2 THR A 195       8.306   2.290  -7.275  1.00  0.00           H  
ATOM    650 3HG2 THR A 195       7.674   3.931  -7.546  1.00  0.00           H  
ATOM    651  N   TRP A 196       7.335   2.252  -4.728  1.00  0.00           N  
ATOM    652  CA  TRP A 196       6.777   0.971  -4.294  1.00  0.00           C  
ATOM    653  C   TRP A 196       7.317  -0.211  -5.074  1.00  0.00           C  
ATOM    654  O   TRP A 196       7.583  -1.257  -4.494  1.00  0.00           O  
ATOM    655  CB  TRP A 196       5.253   0.994  -4.421  1.00  0.00           C  
ATOM    656  CG  TRP A 196       4.557   1.487  -3.188  1.00  0.00           C  
ATOM    657  CD1 TRP A 196       3.787   2.606  -3.079  1.00  0.00           C  
ATOM    658  CD2 TRP A 196       4.564   0.875  -1.875  1.00  0.00           C  
ATOM    659  NE1 TRP A 196       3.318   2.734  -1.795  1.00  0.00           N  
ATOM    660  CE2 TRP A 196       3.782   1.682  -1.045  1.00  0.00           C  
ATOM    661  CE3 TRP A 196       5.162  -0.276  -1.347  1.00  0.00           C  
ATOM    662  CZ2 TRP A 196       3.579   1.381   0.292  1.00  0.00           C  
ATOM    663  CZ3 TRP A 196       4.957  -0.579  -0.006  1.00  0.00           C  
ATOM    664  CH2 TRP A 196       4.186   0.228   0.792  1.00  0.00           C  
ATOM    665  H   TRP A 196       6.718   2.975  -4.977  1.00  0.00           H  
ATOM    666  HA  TRP A 196       7.041   0.815  -3.248  1.00  0.00           H  
ATOM    667 1HB  TRP A 196       4.966   1.634  -5.255  1.00  0.00           H  
ATOM    668 2HB  TRP A 196       4.891  -0.010  -4.640  1.00  0.00           H  
ATOM    669  HD1 TRP A 196       3.575   3.298  -3.892  1.00  0.00           H  
ATOM    670  HE1 TRP A 196       2.727   3.480  -1.456  1.00  0.00           H  
ATOM    671  HE3 TRP A 196       5.773  -0.921  -1.976  1.00  0.00           H  
ATOM    672  HZ2 TRP A 196       2.970   2.009   0.942  1.00  0.00           H  
ATOM    673  HZ3 TRP A 196       5.427  -1.476   0.398  1.00  0.00           H  
ATOM    674  HH2 TRP A 196       4.046  -0.040   1.839  1.00  0.00           H  
ATOM    675  N   GLN A 197       7.501  -0.040  -6.371  1.00  0.00           N  
ATOM    676  CA  GLN A 197       8.009  -1.113  -7.211  1.00  0.00           C  
ATOM    677  C   GLN A 197       9.357  -1.617  -6.706  1.00  0.00           C  
ATOM    678  O   GLN A 197       9.664  -2.802  -6.803  1.00  0.00           O  
ATOM    679  CB  GLN A 197       8.135  -0.641  -8.662  1.00  0.00           C  
ATOM    680  CG  GLN A 197       8.557  -1.728  -9.636  1.00  0.00           C  
ATOM    681  CD  GLN A 197       8.754  -1.199 -11.044  1.00  0.00           C  
ATOM    682  OE1 GLN A 197       9.584  -0.316 -11.279  1.00  0.00           O  
ATOM    683  NE2 GLN A 197       7.992  -1.737 -11.989  1.00  0.00           N  
ATOM    684  H   GLN A 197       7.285   0.827  -6.773  1.00  0.00           H  
ATOM    685  HA  GLN A 197       7.305  -1.944  -7.174  1.00  0.00           H  
ATOM    686 1HB  GLN A 197       7.179  -0.240  -8.999  1.00  0.00           H  
ATOM    687 2HB  GLN A 197       8.867   0.165  -8.720  1.00  0.00           H  
ATOM    688 1HG  GLN A 197       9.499  -2.160  -9.297  1.00  0.00           H  
ATOM    689 2HG  GLN A 197       7.784  -2.496  -9.664  1.00  0.00           H  
ATOM    690 1HE2 GLN A 197       8.078  -1.428 -12.937  1.00  0.00           H  
ATOM    691 2HE2 GLN A 197       7.333  -2.451 -11.754  1.00  0.00           H  
ATOM    692  N   GLN A 198      10.175  -0.711  -6.199  1.00  0.00           N  
ATOM    693  CA  GLN A 198      11.478  -1.081  -5.673  1.00  0.00           C  
ATOM    694  C   GLN A 198      11.403  -1.414  -4.177  1.00  0.00           C  
ATOM    695  O   GLN A 198      12.272  -2.104  -3.643  1.00  0.00           O  
ATOM    696  CB  GLN A 198      12.485   0.047  -5.913  1.00  0.00           C  
ATOM    697  CG  GLN A 198      13.048   0.090  -7.323  1.00  0.00           C  
ATOM    698  CD  GLN A 198      12.037   0.594  -8.335  1.00  0.00           C  
ATOM    699  OE1 GLN A 198      11.509   1.702  -8.207  1.00  0.00           O  
ATOM    700  NE2 GLN A 198      11.762  -0.219  -9.349  1.00  0.00           N  
ATOM    701  H   GLN A 198       9.892   0.225  -6.159  1.00  0.00           H  
ATOM    702  HA  GLN A 198      11.821  -1.974  -6.195  1.00  0.00           H  
ATOM    703 1HB  GLN A 198      12.010   1.008  -5.711  1.00  0.00           H  
ATOM    704 2HB  GLN A 198      13.320  -0.057  -5.220  1.00  0.00           H  
ATOM    705 1HG  GLN A 198      13.910   0.757  -7.339  1.00  0.00           H  
ATOM    706 2HG  GLN A 198      13.350  -0.917  -7.613  1.00  0.00           H  
ATOM    707 1HE2 GLN A 198      11.102   0.060 -10.049  1.00  0.00           H  
ATOM    708 2HE2 GLN A 198      12.213  -1.109  -9.414  1.00  0.00           H  
ATOM    709  N   VAL A 199      10.352  -0.934  -3.509  1.00  0.00           N  
ATOM    710  CA  VAL A 199      10.176  -1.172  -2.075  1.00  0.00           C  
ATOM    711  C   VAL A 199       9.600  -2.567  -1.810  1.00  0.00           C  
ATOM    712  O   VAL A 199       9.919  -3.196  -0.799  1.00  0.00           O  
ATOM    713  CB  VAL A 199       9.240  -0.109  -1.469  1.00  0.00           C  
ATOM    714  CG1 VAL A 199       8.805  -0.518  -0.070  1.00  0.00           C  
ATOM    715  CG2 VAL A 199       9.939   1.242  -1.443  1.00  0.00           C  
ATOM    716  H   VAL A 199       9.680  -0.403  -3.994  1.00  0.00           H  
ATOM    717  HA  VAL A 199      11.150  -1.099  -1.590  1.00  0.00           H  
ATOM    718  HB  VAL A 199       8.339  -0.041  -2.079  1.00  0.00           H  
ATOM    719 1HG1 VAL A 199       8.144   0.244   0.343  1.00  0.00           H  
ATOM    720 2HG1 VAL A 199       8.275  -1.470  -0.117  1.00  0.00           H  
ATOM    721 3HG1 VAL A 199       9.682  -0.621   0.569  1.00  0.00           H  
ATOM    722 1HG2 VAL A 199       9.271   1.988  -1.014  1.00  0.00           H  
ATOM    723 2HG2 VAL A 199      10.843   1.172  -0.838  1.00  0.00           H  
ATOM    724 3HG2 VAL A 199      10.205   1.534  -2.459  1.00  0.00           H  
ATOM    725  N   THR A 200       8.776  -3.060  -2.735  1.00  0.00           N  
ATOM    726  CA  THR A 200       8.155  -4.378  -2.600  1.00  0.00           C  
ATOM    727  C   THR A 200       9.204  -5.486  -2.514  1.00  0.00           C  
ATOM    728  O   THR A 200       8.948  -6.567  -1.971  1.00  0.00           O  
ATOM    729  CB  THR A 200       7.201  -4.662  -3.775  1.00  0.00           C  
ATOM    730  OG1 THR A 200       6.627  -5.967  -3.623  1.00  0.00           O  
ATOM    731  CG2 THR A 200       7.949  -4.593  -5.098  1.00  0.00           C  
ATOM    732  H   THR A 200       8.574  -2.521  -3.533  1.00  0.00           H  
ATOM    733  HA  THR A 200       7.577  -4.395  -1.676  1.00  0.00           H  
ATOM    734  HB  THR A 200       6.399  -3.925  -3.779  1.00  0.00           H  
ATOM    735  HG1 THR A 200       5.681  -5.884  -3.475  1.00  0.00           H  
ATOM    736 1HG2 THR A 200       7.259  -4.795  -5.917  1.00  0.00           H  
ATOM    737 2HG2 THR A 200       8.377  -3.598  -5.222  1.00  0.00           H  
ATOM    738 3HG2 THR A 200       8.747  -5.334  -5.104  1.00  0.00           H  
ATOM    739  N   ALA A 201      10.393  -5.191  -3.035  1.00  0.00           N  
ATOM    740  CA  ALA A 201      11.500  -6.131  -3.034  1.00  0.00           C  
ATOM    741  C   ALA A 201      11.877  -6.546  -1.615  1.00  0.00           C  
ATOM    742  O   ALA A 201      12.438  -7.620  -1.410  1.00  0.00           O  
ATOM    743  CB  ALA A 201      12.701  -5.530  -3.746  1.00  0.00           C  
ATOM    744  H   ALA A 201      10.525  -4.306  -3.437  1.00  0.00           H  
ATOM    745  HA  ALA A 201      11.184  -7.027  -3.567  1.00  0.00           H  
ATOM    746 1HB  ALA A 201      13.069  -4.686  -3.182  1.00  0.00           H  
ATOM    747 2HB  ALA A 201      12.407  -5.201  -4.731  1.00  0.00           H  
ATOM    748 3HB  ALA A 201      13.480  -6.275  -3.831  1.00  0.00           H  
ATOM    749  N   LEU A 202      11.555  -5.698  -0.639  1.00  0.00           N  
ATOM    750  CA  LEU A 202      11.852  -5.986   0.761  1.00  0.00           C  
ATOM    751  C   LEU A 202      11.164  -7.273   1.205  1.00  0.00           C  
ATOM    752  O   LEU A 202      11.734  -8.081   1.942  1.00  0.00           O  
ATOM    753  CB  LEU A 202      11.406  -4.826   1.654  1.00  0.00           C  
ATOM    754  CG  LEU A 202      12.302  -3.589   1.611  1.00  0.00           C  
ATOM    755  CD1 LEU A 202      11.595  -2.394   2.238  1.00  0.00           C  
ATOM    756  CD2 LEU A 202      13.621  -3.863   2.319  1.00  0.00           C  
ATOM    757  H   LEU A 202      11.099  -4.855  -0.870  1.00  0.00           H  
ATOM    758  HA  LEU A 202      12.929  -6.112   0.867  1.00  0.00           H  
ATOM    759 1HB  LEU A 202      10.409  -4.535   1.357  1.00  0.00           H  
ATOM    760 2HB  LEU A 202      11.368  -5.179   2.673  1.00  0.00           H  
ATOM    761  HG  LEU A 202      12.517  -3.345   0.581  1.00  0.00           H  
ATOM    762 1HD1 LEU A 202      11.379  -2.607   3.274  1.00  0.00           H  
ATOM    763 2HD1 LEU A 202      10.672  -2.205   1.709  1.00  0.00           H  
ATOM    764 3HD1 LEU A 202      12.231  -1.524   2.172  1.00  0.00           H  
ATOM    765 1HD2 LEU A 202      14.174  -2.942   2.416  1.00  0.00           H  
ATOM    766 2HD2 LEU A 202      14.200  -4.569   1.743  1.00  0.00           H  
ATOM    767 3HD2 LEU A 202      13.425  -4.270   3.301  1.00  0.00           H  
ATOM    768  N   ALA A 203       9.940  -7.462   0.736  1.00  0.00           N  
ATOM    769  CA  ALA A 203       9.168  -8.647   1.076  1.00  0.00           C  
ATOM    770  C   ALA A 203       9.582  -9.823   0.199  1.00  0.00           C  
ATOM    771  O   ALA A 203       9.557 -10.975   0.629  1.00  0.00           O  
ATOM    772  CB  ALA A 203       7.680  -8.368   0.926  1.00  0.00           C  
ATOM    773  H   ALA A 203       9.547  -6.788   0.138  1.00  0.00           H  
ATOM    774  HA  ALA A 203       9.381  -8.904   2.114  1.00  0.00           H  
ATOM    775 1HB  ALA A 203       7.121  -9.270   1.131  1.00  0.00           H  
ATOM    776 2HB  ALA A 203       7.476  -8.040  -0.081  1.00  0.00           H  
ATOM    777 3HB  ALA A 203       7.386  -7.597   1.623  1.00  0.00           H  
ATOM    778  N   GLN A 204       9.984  -9.521  -1.026  1.00  0.00           N  
ATOM    779  CA  GLN A 204      10.404 -10.548  -1.973  1.00  0.00           C  
ATOM    780  C   GLN A 204      11.764 -11.129  -1.585  1.00  0.00           C  
ATOM    781  O   GLN A 204      12.022 -12.314  -1.796  1.00  0.00           O  
ATOM    782  CB  GLN A 204      10.462  -9.976  -3.392  1.00  0.00           C  
ATOM    783  CG  GLN A 204       9.114  -9.552  -3.948  1.00  0.00           C  
ATOM    784  CD  GLN A 204       9.229  -8.904  -5.315  1.00  0.00           C  
ATOM    785  OE1 GLN A 204      10.057  -9.302  -6.138  1.00  0.00           O  
ATOM    786  NE2 GLN A 204       8.398  -7.898  -5.564  1.00  0.00           N  
ATOM    787  H   GLN A 204       9.997  -8.581  -1.307  1.00  0.00           H  
ATOM    788  HA  GLN A 204       9.674 -11.357  -1.953  1.00  0.00           H  
ATOM    789 1HB  GLN A 204      11.121  -9.108  -3.408  1.00  0.00           H  
ATOM    790 2HB  GLN A 204      10.886 -10.720  -4.067  1.00  0.00           H  
ATOM    791 1HG  GLN A 204       8.477 -10.432  -4.040  1.00  0.00           H  
ATOM    792 2HG  GLN A 204       8.661  -8.833  -3.266  1.00  0.00           H  
ATOM    793 1HE2 GLN A 204       8.428  -7.431  -6.449  1.00  0.00           H  
ATOM    794 2HE2 GLN A 204       7.742  -7.607  -4.867  1.00  0.00           H  
ATOM    795  N   GLN A 205      12.623 -10.297  -1.006  1.00  0.00           N  
ATOM    796  CA  GLN A 205      13.947 -10.740  -0.576  1.00  0.00           C  
ATOM    797  C   GLN A 205      13.877 -11.400   0.798  1.00  0.00           C  
ATOM    798  O   GLN A 205      14.899 -11.798   1.357  1.00  0.00           O  
ATOM    799  CB  GLN A 205      14.925  -9.563  -0.544  1.00  0.00           C  
ATOM    800  CG  GLN A 205      15.238  -8.976  -1.910  1.00  0.00           C  
ATOM    801  CD  GLN A 205      16.050  -7.699  -1.819  1.00  0.00           C  
ATOM    802  OE1 GLN A 205      16.066  -7.028  -0.782  1.00  0.00           O  
ATOM    803  NE2 GLN A 205      16.731  -7.352  -2.905  1.00  0.00           N  
ATOM    804  H   GLN A 205      12.368  -9.354  -0.881  1.00  0.00           H  
ATOM    805  HA  GLN A 205      14.314 -11.477  -1.290  1.00  0.00           H  
ATOM    806 1HB  GLN A 205      14.517  -8.767   0.078  1.00  0.00           H  
ATOM    807 2HB  GLN A 205      15.864  -9.882  -0.092  1.00  0.00           H  
ATOM    808 1HG  GLN A 205      15.810  -9.704  -2.485  1.00  0.00           H  
ATOM    809 2HG  GLN A 205      14.302  -8.751  -2.420  1.00  0.00           H  
ATOM    810 1HE2 GLN A 205      17.285  -6.518  -2.905  1.00  0.00           H  
ATOM    811 2HE2 GLN A 205      16.690  -7.923  -3.725  1.00  0.00           H  
ATOM    812  N   LYS A 206      12.661 -11.490   1.335  1.00  0.00           N  
ATOM    813  CA  LYS A 206      12.411 -12.108   2.638  1.00  0.00           C  
ATOM    814  C   LYS A 206      13.098 -11.346   3.771  1.00  0.00           C  
ATOM    815  O   LYS A 206      13.381 -11.908   4.831  1.00  0.00           O  
ATOM    816  CB  LYS A 206      12.876 -13.565   2.633  1.00  0.00           C  
ATOM    817  CG  LYS A 206      12.292 -14.408   1.507  1.00  0.00           C  
ATOM    818  CD  LYS A 206      10.783 -14.547   1.646  1.00  0.00           C  
ATOM    819  CE  LYS A 206      10.211 -15.471   0.581  1.00  0.00           C  
ATOM    820  NZ  LYS A 206       8.732 -15.594   0.687  1.00  0.00           N  
ATOM    821  H   LYS A 206      11.902 -11.132   0.833  1.00  0.00           H  
ATOM    822  HA  LYS A 206      11.338 -12.084   2.832  1.00  0.00           H  
ATOM    823 1HB  LYS A 206      13.962 -13.600   2.548  1.00  0.00           H  
ATOM    824 2HB  LYS A 206      12.606 -14.037   3.578  1.00  0.00           H  
ATOM    825 1HG  LYS A 206      12.518 -13.941   0.547  1.00  0.00           H  
ATOM    826 2HG  LYS A 206      12.743 -15.399   1.523  1.00  0.00           H  
ATOM    827 1HD  LYS A 206      10.544 -14.949   2.631  1.00  0.00           H  
ATOM    828 2HD  LYS A 206      10.317 -13.567   1.551  1.00  0.00           H  
ATOM    829 1HE  LYS A 206      10.462 -15.087  -0.406  1.00  0.00           H  
ATOM    830 2HE  LYS A 206      10.653 -16.462   0.684  1.00  0.00           H  
ATOM    831 1HZ  LYS A 206       8.392 -16.214  -0.034  1.00  0.00           H  
ATOM    832 2HZ  LYS A 206       8.488 -15.968   1.594  1.00  0.00           H  
ATOM    833 3HZ  LYS A 206       8.309 -14.684   0.574  1.00  0.00           H  
ATOM    834  N   LEU A 207      13.349 -10.061   3.549  1.00  0.00           N  
ATOM    835  CA  LEU A 207      13.990  -9.224   4.554  1.00  0.00           C  
ATOM    836  C   LEU A 207      12.946  -8.722   5.541  1.00  0.00           C  
ATOM    837  O   LEU A 207      13.220  -8.553   6.728  1.00  0.00           O  
ATOM    838  CB  LEU A 207      14.703  -8.039   3.898  1.00  0.00           C  
ATOM    839  CG  LEU A 207      15.858  -8.401   2.965  1.00  0.00           C  
ATOM    840  CD1 LEU A 207      16.418  -7.151   2.306  1.00  0.00           C  
ATOM    841  CD2 LEU A 207      16.953  -9.137   3.721  1.00  0.00           C  
ATOM    842  H   LEU A 207      13.095  -9.666   2.688  1.00  0.00           H  
ATOM    843  HA  LEU A 207      14.729  -9.824   5.083  1.00  0.00           H  
ATOM    844 1HB  LEU A 207      13.973  -7.479   3.330  1.00  0.00           H  
ATOM    845 2HB  LEU A 207      15.089  -7.402   4.679  1.00  0.00           H  
ATOM    846  HG  LEU A 207      15.491  -9.056   2.187  1.00  0.00           H  
ATOM    847 1HD1 LEU A 207      16.781  -6.474   3.065  1.00  0.00           H  
ATOM    848 2HD1 LEU A 207      15.642  -6.665   1.732  1.00  0.00           H  
ATOM    849 3HD1 LEU A 207      17.232  -7.424   1.650  1.00  0.00           H  
ATOM    850 1HD2 LEU A 207      16.540 -10.019   4.185  1.00  0.00           H  
ATOM    851 2HD2 LEU A 207      17.363  -8.487   4.482  1.00  0.00           H  
ATOM    852 3HD2 LEU A 207      17.738  -9.425   3.034  1.00  0.00           H  
ATOM    853  N   LEU A 208      11.745  -8.502   5.025  1.00  0.00           N  
ATOM    854  CA  LEU A 208      10.630  -8.025   5.825  1.00  0.00           C  
ATOM    855  C   LEU A 208      10.162  -9.114   6.782  1.00  0.00           C  
ATOM    856  O   LEU A 208       9.694 -10.170   6.351  1.00  0.00           O  
ATOM    857  CB  LEU A 208       9.471  -7.588   4.920  1.00  0.00           C  
ATOM    858  CG  LEU A 208       8.434  -6.662   5.568  1.00  0.00           C  
ATOM    859  CD1 LEU A 208       9.014  -5.261   5.699  1.00  0.00           C  
ATOM    860  CD2 LEU A 208       7.166  -6.653   4.727  1.00  0.00           C  
ATOM    861  H   LEU A 208      11.604  -8.670   4.072  1.00  0.00           H  
ATOM    862  HA  LEU A 208      10.963  -7.165   6.405  1.00  0.00           H  
ATOM    863 1HB  LEU A 208       9.883  -7.070   4.055  1.00  0.00           H  
ATOM    864 2HB  LEU A 208       8.949  -8.478   4.570  1.00  0.00           H  
ATOM    865  HG  LEU A 208       8.201  -7.022   6.571  1.00  0.00           H  
ATOM    866 1HD1 LEU A 208       8.277  -4.603   6.159  1.00  0.00           H  
ATOM    867 2HD1 LEU A 208       9.908  -5.294   6.321  1.00  0.00           H  
ATOM    868 3HD1 LEU A 208       9.272  -4.880   4.711  1.00  0.00           H  
ATOM    869 1HD2 LEU A 208       6.428  -5.996   5.188  1.00  0.00           H  
ATOM    870 2HD2 LEU A 208       7.397  -6.293   3.724  1.00  0.00           H  
ATOM    871 3HD2 LEU A 208       6.763  -7.664   4.665  1.00  0.00           H  
ATOM    872  N   THR A 209      10.306  -8.861   8.075  1.00  0.00           N  
ATOM    873  CA  THR A 209       9.894  -9.816   9.089  1.00  0.00           C  
ATOM    874  C   THR A 209       8.410  -9.626   9.399  1.00  0.00           C  
ATOM    875  O   THR A 209       7.823  -8.616   9.001  1.00  0.00           O  
ATOM    876  CB  THR A 209      10.729  -9.666  10.374  1.00  0.00           C  
ATOM    877  OG1 THR A 209      10.439  -8.405  10.991  1.00  0.00           O  
ATOM    878  CG2 THR A 209      12.214  -9.743  10.058  1.00  0.00           C  
ATOM    879  H   THR A 209      10.693  -7.999   8.355  1.00  0.00           H  
ATOM    880  HA  THR A 209      10.047 -10.822   8.699  1.00  0.00           H  
ATOM    881  HB  THR A 209      10.470 -10.463  11.071  1.00  0.00           H  
ATOM    882  HG1 THR A 209      10.771  -7.695  10.436  1.00  0.00           H  
ATOM    883 1HG2 THR A 209      12.789  -9.636  10.978  1.00  0.00           H  
ATOM    884 2HG2 THR A 209      12.440 -10.706   9.599  1.00  0.00           H  
ATOM    885 3HG2 THR A 209      12.481  -8.942   9.369  1.00  0.00           H  
ATOM    886  N   PRO A 210       7.767 -10.590  10.084  1.00  0.00           N  
ATOM    887  CA  PRO A 210       6.348 -10.479  10.443  1.00  0.00           C  
ATOM    888  C   PRO A 210       6.042  -9.171  11.168  1.00  0.00           C  
ATOM    889  O   PRO A 210       4.971  -8.586  10.998  1.00  0.00           O  
ATOM    890  CB  PRO A 210       6.131 -11.689  11.357  1.00  0.00           C  
ATOM    891  CG  PRO A 210       7.112 -12.698  10.867  1.00  0.00           C  
ATOM    892  CD  PRO A 210       8.342 -11.896  10.536  1.00  0.00           C  
ATOM    893  HA  PRO A 210       5.737 -10.558   9.532  1.00  0.00           H  
ATOM    894 1HB  PRO A 210       6.301 -11.403  12.406  1.00  0.00           H  
ATOM    895 2HB  PRO A 210       5.090 -12.035  11.283  1.00  0.00           H  
ATOM    896 1HG  PRO A 210       7.297 -13.457  11.642  1.00  0.00           H  
ATOM    897 2HG  PRO A 210       6.706 -13.230   9.993  1.00  0.00           H  
ATOM    898 1HD  PRO A 210       8.960 -11.782  11.439  1.00  0.00           H  
ATOM    899 2HD  PRO A 210       8.908 -12.402   9.740  1.00  0.00           H  
ATOM    900  N   GLN A 211       7.006  -8.702  11.954  1.00  0.00           N  
ATOM    901  CA  GLN A 211       6.851  -7.466  12.707  1.00  0.00           C  
ATOM    902  C   GLN A 211       6.868  -6.247  11.785  1.00  0.00           C  
ATOM    903  O   GLN A 211       6.293  -5.206  12.112  1.00  0.00           O  
ATOM    904  CB  GLN A 211       7.955  -7.343  13.760  1.00  0.00           C  
ATOM    905  CG  GLN A 211       7.865  -8.365  14.880  1.00  0.00           C  
ATOM    906  CD  GLN A 211       8.970  -8.200  15.906  1.00  0.00           C  
ATOM    907  OE1 GLN A 211      10.044  -7.675  15.603  1.00  0.00           O  
ATOM    908  NE2 GLN A 211       8.710  -8.645  17.130  1.00  0.00           N  
ATOM    909  H   GLN A 211       7.845  -9.210  12.034  1.00  0.00           H  
ATOM    910  HA  GLN A 211       5.886  -7.488  13.213  1.00  0.00           H  
ATOM    911 1HB  GLN A 211       8.928  -7.453  13.282  1.00  0.00           H  
ATOM    912 2HB  GLN A 211       7.921  -6.350  14.208  1.00  0.00           H  
ATOM    913 1HG  GLN A 211       6.906  -8.250  15.387  1.00  0.00           H  
ATOM    914 2HG  GLN A 211       7.944  -9.365  14.452  1.00  0.00           H  
ATOM    915 1HE2 GLN A 211       9.401  -8.563  17.849  1.00  0.00           H  
ATOM    916 2HE2 GLN A 211       7.825  -9.065  17.333  1.00  0.00           H  
ATOM    917  N   ASP A 212       7.497  -6.381  10.621  1.00  0.00           N  
ATOM    918  CA  ASP A 212       7.583  -5.273   9.681  1.00  0.00           C  
ATOM    919  C   ASP A 212       6.345  -5.276   8.808  1.00  0.00           C  
ATOM    920  O   ASP A 212       5.880  -4.234   8.343  1.00  0.00           O  
ATOM    921  CB  ASP A 212       8.841  -5.375   8.815  1.00  0.00           C  
ATOM    922  CG  ASP A 212      10.126  -5.343   9.631  1.00  0.00           C  
ATOM    923  OD1 ASP A 212      10.302  -4.420  10.391  1.00  0.00           O  
ATOM    924  OD2 ASP A 212      10.920  -6.242   9.488  1.00  0.00           O  
ATOM    925  H   ASP A 212       7.856  -7.260  10.360  1.00  0.00           H  
ATOM    926  HA  ASP A 212       7.633  -4.342  10.247  1.00  0.00           H  
ATOM    927 1HB  ASP A 212       8.814  -6.303   8.242  1.00  0.00           H  
ATOM    928 2HB  ASP A 212       8.860  -4.551   8.102  1.00  0.00           H  
ATOM    929  N   MET A 213       5.815  -6.476   8.610  1.00  0.00           N  
ATOM    930  CA  MET A 213       4.627  -6.691   7.800  1.00  0.00           C  
ATOM    931  C   MET A 213       3.453  -5.871   8.318  1.00  0.00           C  
ATOM    932  O   MET A 213       2.797  -5.152   7.562  1.00  0.00           O  
ATOM    933  CB  MET A 213       4.271  -8.176   7.771  1.00  0.00           C  
ATOM    934  CG  MET A 213       5.206  -9.032   6.929  1.00  0.00           C  
ATOM    935  SD  MET A 213       4.791 -10.786   6.993  1.00  0.00           S  
ATOM    936  CE  MET A 213       3.317 -10.822   5.976  1.00  0.00           C  
ATOM    937  H   MET A 213       6.248  -7.253   9.024  1.00  0.00           H  
ATOM    938  HA  MET A 213       4.837  -6.360   6.783  1.00  0.00           H  
ATOM    939 1HB  MET A 213       4.280  -8.572   8.786  1.00  0.00           H  
ATOM    940 2HB  MET A 213       3.260  -8.301   7.380  1.00  0.00           H  
ATOM    941 1HG  MET A 213       5.162  -8.705   5.890  1.00  0.00           H  
ATOM    942 2HG  MET A 213       6.230  -8.908   7.282  1.00  0.00           H  
ATOM    943 1HE  MET A 213       2.939 -11.843   5.919  1.00  0.00           H  
ATOM    944 2HE  MET A 213       2.556 -10.176   6.416  1.00  0.00           H  
ATOM    945 3HE  MET A 213       3.558 -10.468   4.973  1.00  0.00           H  
ATOM    946  N   GLU A 214       3.217  -5.964   9.619  1.00  0.00           N  
ATOM    947  CA  GLU A 214       2.117  -5.252  10.260  1.00  0.00           C  
ATOM    948  C   GLU A 214       2.273  -3.737  10.131  1.00  0.00           C  
ATOM    949  O   GLU A 214       1.288  -2.997  10.166  1.00  0.00           O  
ATOM    950  CB  GLU A 214       2.027  -5.640  11.738  1.00  0.00           C  
ATOM    951  CG  GLU A 214       1.522  -7.054  11.987  1.00  0.00           C  
ATOM    952  CD  GLU A 214       0.109  -7.262  11.518  1.00  0.00           C  
ATOM    953  OE1 GLU A 214      -0.750  -6.523  11.935  1.00  0.00           O  
ATOM    954  OE2 GLU A 214      -0.111  -8.162  10.741  1.00  0.00           O  
ATOM    955  H   GLU A 214       3.800  -6.531  10.168  1.00  0.00           H  
ATOM    956  HA  GLU A 214       1.187  -5.535   9.765  1.00  0.00           H  
ATOM    957 1HB  GLU A 214       3.010  -5.549  12.198  1.00  0.00           H  
ATOM    958 2HB  GLU A 214       1.359  -4.951  12.254  1.00  0.00           H  
ATOM    959 1HG  GLU A 214       2.172  -7.758  11.467  1.00  0.00           H  
ATOM    960 2HG  GLU A 214       1.581  -7.267  13.053  1.00  0.00           H  
ATOM    961  N   ALA A 215       3.509  -3.281   9.977  1.00  0.00           N  
ATOM    962  CA  ALA A 215       3.789  -1.858   9.850  1.00  0.00           C  
ATOM    963  C   ALA A 215       3.609  -1.386   8.410  1.00  0.00           C  
ATOM    964  O   ALA A 215       3.136  -0.274   8.163  1.00  0.00           O  
ATOM    965  CB  ALA A 215       5.198  -1.552  10.337  1.00  0.00           C  
ATOM    966  H   ALA A 215       4.254  -3.918   9.944  1.00  0.00           H  
ATOM    967  HA  ALA A 215       3.075  -1.316  10.470  1.00  0.00           H  
ATOM    968 1HB  ALA A 215       5.393  -0.484  10.238  1.00  0.00           H  
ATOM    969 2HB  ALA A 215       5.293  -1.843  11.383  1.00  0.00           H  
ATOM    970 3HB  ALA A 215       5.918  -2.108   9.739  1.00  0.00           H  
ATOM    971  N   ALA A 216       3.954  -2.252   7.462  1.00  0.00           N  
ATOM    972  CA  ALA A 216       3.845  -1.928   6.047  1.00  0.00           C  
ATOM    973  C   ALA A 216       2.389  -1.795   5.634  1.00  0.00           C  
ATOM    974  O   ALA A 216       2.058  -1.029   4.724  1.00  0.00           O  
ATOM    975  CB  ALA A 216       4.541  -2.990   5.208  1.00  0.00           C  
ATOM    976  H   ALA A 216       4.278  -3.139   7.722  1.00  0.00           H  
ATOM    977  HA  ALA A 216       4.333  -0.967   5.881  1.00  0.00           H  
ATOM    978 1HB  ALA A 216       4.492  -2.715   4.166  1.00  0.00           H  
ATOM    979 2HB  ALA A 216       4.047  -3.939   5.351  1.00  0.00           H  
ATOM    980 3HB  ALA A 216       5.575  -3.073   5.511  1.00  0.00           H  
ATOM    981  N   LYS A 217       1.524  -2.538   6.317  1.00  0.00           N  
ATOM    982  CA  LYS A 217       0.095  -2.511   6.036  1.00  0.00           C  
ATOM    983  C   LYS A 217      -0.461  -1.097   6.184  1.00  0.00           C  
ATOM    984  O   LYS A 217      -1.208  -0.616   5.329  1.00  0.00           O  
ATOM    985  CB  LYS A 217      -0.652  -3.474   6.961  1.00  0.00           C  
ATOM    986  CG  LYS A 217      -0.453  -4.947   6.629  1.00  0.00           C  
ATOM    987  CD  LYS A 217      -1.169  -5.840   7.630  1.00  0.00           C  
ATOM    988  CE  LYS A 217      -0.959  -7.313   7.308  1.00  0.00           C  
ATOM    989  NZ  LYS A 217      -1.581  -8.200   8.328  1.00  0.00           N  
ATOM    990  H   LYS A 217       1.860  -3.132   7.024  1.00  0.00           H  
ATOM    991  HA  LYS A 217      -0.061  -2.828   5.004  1.00  0.00           H  
ATOM    992 1HB  LYS A 217      -0.327  -3.316   7.989  1.00  0.00           H  
ATOM    993 2HB  LYS A 217      -1.721  -3.263   6.919  1.00  0.00           H  
ATOM    994 1HG  LYS A 217      -0.841  -5.150   5.630  1.00  0.00           H  
ATOM    995 2HG  LYS A 217       0.611  -5.181   6.640  1.00  0.00           H  
ATOM    996 1HD  LYS A 217      -0.791  -5.639   8.633  1.00  0.00           H  
ATOM    997 2HD  LYS A 217      -2.237  -5.624   7.613  1.00  0.00           H  
ATOM    998 1HE  LYS A 217      -1.393  -7.538   6.335  1.00  0.00           H  
ATOM    999 2HE  LYS A 217       0.109  -7.527   7.263  1.00  0.00           H  
ATOM   1000 1HZ  LYS A 217      -1.420  -9.165   8.079  1.00  0.00           H  
ATOM   1001 2HZ  LYS A 217      -1.172  -8.012   9.233  1.00  0.00           H  
ATOM   1002 3HZ  LYS A 217      -2.575  -8.024   8.366  1.00  0.00           H  
ATOM   1003  N   GLU A 218      -0.073  -0.436   7.264  1.00  0.00           N  
ATOM   1004  CA  GLU A 218      -0.534   0.924   7.529  1.00  0.00           C  
ATOM   1005  C   GLU A 218       0.011   1.888   6.503  1.00  0.00           C  
ATOM   1006  O   GLU A 218      -0.708   2.770   6.033  1.00  0.00           O  
ATOM   1007  CB  GLU A 218      -0.117   1.373   8.931  1.00  0.00           C  
ATOM   1008  CG  GLU A 218      -0.846   0.662  10.062  1.00  0.00           C  
ATOM   1009  CD  GLU A 218      -0.410   1.128  11.423  1.00  0.00           C  
ATOM   1010  OE1 GLU A 218       0.533   1.879  11.500  1.00  0.00           O  
ATOM   1011  OE2 GLU A 218      -1.018   0.730  12.389  1.00  0.00           O  
ATOM   1012  H   GLU A 218       0.538  -0.870   7.900  1.00  0.00           H  
ATOM   1013  HA  GLU A 218      -1.623   0.938   7.470  1.00  0.00           H  
ATOM   1014 1HB  GLU A 218       0.952   1.205   9.064  1.00  0.00           H  
ATOM   1015 2HB  GLU A 218      -0.295   2.443   9.039  1.00  0.00           H  
ATOM   1016 1HG  GLU A 218      -1.916   0.838   9.957  1.00  0.00           H  
ATOM   1017 2HG  GLU A 218      -0.672  -0.409   9.976  1.00  0.00           H  
ATOM   1018  N   VAL A 219       1.284   1.725   6.160  1.00  0.00           N  
ATOM   1019  CA  VAL A 219       1.942   2.595   5.192  1.00  0.00           C  
ATOM   1020  C   VAL A 219       1.206   2.590   3.853  1.00  0.00           C  
ATOM   1021  O   VAL A 219       0.867   3.647   3.321  1.00  0.00           O  
ATOM   1022  CB  VAL A 219       3.399   2.146   4.977  1.00  0.00           C  
ATOM   1023  CG1 VAL A 219       4.015   2.883   3.797  1.00  0.00           C  
ATOM   1024  CG2 VAL A 219       4.208   2.385   6.243  1.00  0.00           C  
ATOM   1025  H   VAL A 219       1.794   0.988   6.561  1.00  0.00           H  
ATOM   1026  HA  VAL A 219       1.943   3.612   5.585  1.00  0.00           H  
ATOM   1027  HB  VAL A 219       3.410   1.083   4.733  1.00  0.00           H  
ATOM   1028 1HG1 VAL A 219       5.046   2.553   3.659  1.00  0.00           H  
ATOM   1029 2HG1 VAL A 219       3.442   2.669   2.894  1.00  0.00           H  
ATOM   1030 3HG1 VAL A 219       4.002   3.955   3.990  1.00  0.00           H  
ATOM   1031 1HG2 VAL A 219       5.237   2.064   6.084  1.00  0.00           H  
ATOM   1032 2HG2 VAL A 219       4.192   3.446   6.490  1.00  0.00           H  
ATOM   1033 3HG2 VAL A 219       3.773   1.815   7.064  1.00  0.00           H  
ATOM   1034  N   TYR A 220       0.937   1.399   3.330  1.00  0.00           N  
ATOM   1035  CA  TYR A 220       0.255   1.269   2.048  1.00  0.00           C  
ATOM   1036  C   TYR A 220      -1.154   1.862   2.105  1.00  0.00           C  
ATOM   1037  O   TYR A 220      -1.587   2.539   1.169  1.00  0.00           O  
ATOM   1038  CB  TYR A 220       0.197  -0.200   1.623  1.00  0.00           C  
ATOM   1039  CG  TYR A 220      -0.426  -0.417   0.262  1.00  0.00           C  
ATOM   1040  CD1 TYR A 220       0.338  -0.257  -0.885  1.00  0.00           C  
ATOM   1041  CD2 TYR A 220      -1.762  -0.777   0.160  1.00  0.00           C  
ATOM   1042  CE1 TYR A 220      -0.231  -0.455  -2.128  1.00  0.00           C  
ATOM   1043  CE2 TYR A 220      -2.331  -0.975  -1.083  1.00  0.00           C  
ATOM   1044  CZ  TYR A 220      -1.571  -0.816  -2.223  1.00  0.00           C  
ATOM   1045  OH  TYR A 220      -2.138  -1.014  -3.461  1.00  0.00           O  
ATOM   1046  H   TYR A 220       1.206   0.589   3.816  1.00  0.00           H  
ATOM   1047  HA  TYR A 220       0.817   1.828   1.299  1.00  0.00           H  
ATOM   1048 1HB  TYR A 220       1.207  -0.614   1.605  1.00  0.00           H  
ATOM   1049 2HB  TYR A 220      -0.376  -0.768   2.354  1.00  0.00           H  
ATOM   1050  HD1 TYR A 220       1.388   0.026  -0.805  1.00  0.00           H  
ATOM   1051  HD2 TYR A 220      -2.362  -0.902   1.061  1.00  0.00           H  
ATOM   1052  HE1 TYR A 220       0.369  -0.329  -3.029  1.00  0.00           H  
ATOM   1053  HE2 TYR A 220      -3.381  -1.257  -1.163  1.00  0.00           H  
ATOM   1054  HH  TYR A 220      -1.474  -0.878  -4.142  1.00  0.00           H  
ATOM   1055  N   LYS A 221      -1.858   1.621   3.207  1.00  0.00           N  
ATOM   1056  CA  LYS A 221      -3.216   2.129   3.368  1.00  0.00           C  
ATOM   1057  C   LYS A 221      -3.236   3.655   3.440  1.00  0.00           C  
ATOM   1058  O   LYS A 221      -4.019   4.310   2.745  1.00  0.00           O  
ATOM   1059  CB  LYS A 221      -3.862   1.535   4.621  1.00  0.00           C  
ATOM   1060  CG  LYS A 221      -4.158   0.044   4.529  1.00  0.00           C  
ATOM   1061  CD  LYS A 221      -5.235  -0.243   3.494  1.00  0.00           C  
ATOM   1062  CE  LYS A 221      -5.437  -1.740   3.305  1.00  0.00           C  
ATOM   1063  NZ  LYS A 221      -6.429  -2.036   2.236  1.00  0.00           N  
ATOM   1064  H   LYS A 221      -1.456   1.087   3.927  1.00  0.00           H  
ATOM   1065  HA  LYS A 221      -3.802   1.831   2.498  1.00  0.00           H  
ATOM   1066 1HB  LYS A 221      -3.208   1.694   5.478  1.00  0.00           H  
ATOM   1067 2HB  LYS A 221      -4.801   2.050   4.825  1.00  0.00           H  
ATOM   1068 1HG  LYS A 221      -3.248  -0.491   4.253  1.00  0.00           H  
ATOM   1069 2HG  LYS A 221      -4.492  -0.321   5.500  1.00  0.00           H  
ATOM   1070 1HD  LYS A 221      -6.176   0.205   3.814  1.00  0.00           H  
ATOM   1071 2HD  LYS A 221      -4.948   0.198   2.539  1.00  0.00           H  
ATOM   1072 1HE  LYS A 221      -4.488  -2.205   3.042  1.00  0.00           H  
ATOM   1073 2HE  LYS A 221      -5.786  -2.180   4.239  1.00  0.00           H  
ATOM   1074 1HZ  LYS A 221      -6.535  -3.037   2.143  1.00  0.00           H  
ATOM   1075 2HZ  LYS A 221      -7.320  -1.625   2.479  1.00  0.00           H  
ATOM   1076 3HZ  LYS A 221      -6.108  -1.649   1.361  1.00  0.00           H  
ATOM   1077  N   ILE A 222      -2.372   4.219   4.279  1.00  0.00           N  
ATOM   1078  CA  ILE A 222      -2.295   5.668   4.443  1.00  0.00           C  
ATOM   1079  C   ILE A 222      -1.892   6.342   3.132  1.00  0.00           C  
ATOM   1080  O   ILE A 222      -2.404   7.408   2.782  1.00  0.00           O  
ATOM   1081  CB  ILE A 222      -1.292   6.045   5.548  1.00  0.00           C  
ATOM   1082  CG1 ILE A 222      -1.820   5.614   6.919  1.00  0.00           C  
ATOM   1083  CG2 ILE A 222      -1.015   7.540   5.528  1.00  0.00           C  
ATOM   1084  CD1 ILE A 222      -0.780   5.655   8.015  1.00  0.00           C  
ATOM   1085  H   ILE A 222      -1.766   3.644   4.802  1.00  0.00           H  
ATOM   1086  HA  ILE A 222      -3.279   6.036   4.732  1.00  0.00           H  
ATOM   1087  HB  ILE A 222      -0.357   5.509   5.389  1.00  0.00           H  
ATOM   1088 1HG1 ILE A 222      -2.647   6.260   7.210  1.00  0.00           H  
ATOM   1089 2HG1 ILE A 222      -2.208   4.597   6.856  1.00  0.00           H  
ATOM   1090 1HG2 ILE A 222      -0.304   7.790   6.316  1.00  0.00           H  
ATOM   1091 2HG2 ILE A 222      -0.597   7.819   4.561  1.00  0.00           H  
ATOM   1092 3HG2 ILE A 222      -1.944   8.085   5.692  1.00  0.00           H  
ATOM   1093 1HD1 ILE A 222      -1.230   5.335   8.955  1.00  0.00           H  
ATOM   1094 2HD1 ILE A 222       0.042   4.985   7.760  1.00  0.00           H  
ATOM   1095 3HD1 ILE A 222      -0.403   6.670   8.121  1.00  0.00           H  
ATOM   1096  N   HIS A 223      -0.992   5.700   2.399  1.00  0.00           N  
ATOM   1097  CA  HIS A 223      -0.521   6.226   1.126  1.00  0.00           C  
ATOM   1098  C   HIS A 223      -1.675   6.334   0.131  1.00  0.00           C  
ATOM   1099  O   HIS A 223      -1.806   7.332  -0.576  1.00  0.00           O  
ATOM   1100  CB  HIS A 223       0.587   5.339   0.548  1.00  0.00           C  
ATOM   1101  CG  HIS A 223       1.364   5.989  -0.555  1.00  0.00           C  
ATOM   1102  ND1 HIS A 223       2.360   5.335  -1.248  1.00  0.00           N  
ATOM   1103  CD2 HIS A 223       1.290   7.233  -1.084  1.00  0.00           C  
ATOM   1104  CE1 HIS A 223       2.866   6.150  -2.157  1.00  0.00           C  
ATOM   1105  NE2 HIS A 223       2.234   7.306  -2.078  1.00  0.00           N  
ATOM   1106  H   HIS A 223      -0.625   4.850   2.729  1.00  0.00           H  
ATOM   1107  HA  HIS A 223      -0.110   7.224   1.275  1.00  0.00           H  
ATOM   1108 1HB  HIS A 223       1.284   5.065   1.340  1.00  0.00           H  
ATOM   1109 2HB  HIS A 223       0.151   4.418   0.162  1.00  0.00           H  
ATOM   1110  HD2 HIS A 223       0.609   8.028  -0.779  1.00  0.00           H  
ATOM   1111  HE1 HIS A 223       3.668   5.907  -2.855  1.00  0.00           H  
ATOM   1112  HE2 HIS A 223       2.414   8.117  -2.653  1.00  0.00           H  
ATOM   1113  N   GLN A 224      -2.516   5.305   0.101  1.00  0.00           N  
ATOM   1114  CA  GLN A 224      -3.664   5.273  -0.800  1.00  0.00           C  
ATOM   1115  C   GLN A 224      -4.630   6.418  -0.501  1.00  0.00           C  
ATOM   1116  O   GLN A 224      -5.229   6.992  -1.409  1.00  0.00           O  
ATOM   1117  CB  GLN A 224      -4.393   3.931  -0.692  1.00  0.00           C  
ATOM   1118  CG  GLN A 224      -5.621   3.816  -1.578  1.00  0.00           C  
ATOM   1119  CD  GLN A 224      -6.384   2.526  -1.346  1.00  0.00           C  
ATOM   1120  OE1 GLN A 224      -5.794   1.444  -1.272  1.00  0.00           O  
ATOM   1121  NE2 GLN A 224      -7.703   2.632  -1.228  1.00  0.00           N  
ATOM   1122  H   GLN A 224      -2.360   4.543   0.702  1.00  0.00           H  
ATOM   1123  HA  GLN A 224      -3.305   5.393  -1.822  1.00  0.00           H  
ATOM   1124 1HB  GLN A 224      -3.710   3.124  -0.958  1.00  0.00           H  
ATOM   1125 2HB  GLN A 224      -4.705   3.769   0.339  1.00  0.00           H  
ATOM   1126 1HG  GLN A 224      -6.289   4.651  -1.365  1.00  0.00           H  
ATOM   1127 2HG  GLN A 224      -5.308   3.845  -2.622  1.00  0.00           H  
ATOM   1128 1HE2 GLN A 224      -8.259   1.815  -1.074  1.00  0.00           H  
ATOM   1129 2HE2 GLN A 224      -8.141   3.529  -1.294  1.00  0.00           H  
ATOM   1130  N   GLN A 225      -4.759   6.753   0.777  1.00  0.00           N  
ATOM   1131  CA  GLN A 225      -5.650   7.823   1.205  1.00  0.00           C  
ATOM   1132  C   GLN A 225      -5.056   9.190   0.865  1.00  0.00           C  
ATOM   1133  O   GLN A 225      -5.761  10.087   0.401  1.00  0.00           O  
ATOM   1134  CB  GLN A 225      -5.923   7.725   2.708  1.00  0.00           C  
ATOM   1135  CG  GLN A 225      -6.710   6.492   3.119  1.00  0.00           C  
ATOM   1136  CD  GLN A 225      -6.834   6.359   4.625  1.00  0.00           C  
ATOM   1137  OE1 GLN A 225      -6.056   6.949   5.380  1.00  0.00           O  
ATOM   1138  NE2 GLN A 225      -7.816   5.584   5.071  1.00  0.00           N  
ATOM   1139  H   GLN A 225      -4.237   6.266   1.452  1.00  0.00           H  
ATOM   1140  HA  GLN A 225      -6.595   7.720   0.672  1.00  0.00           H  
ATOM   1141 1HB  GLN A 225      -4.978   7.717   3.250  1.00  0.00           H  
ATOM   1142 2HB  GLN A 225      -6.480   8.603   3.035  1.00  0.00           H  
ATOM   1143 1HG  GLN A 225      -7.712   6.555   2.697  1.00  0.00           H  
ATOM   1144 2HG  GLN A 225      -6.200   5.606   2.739  1.00  0.00           H  
ATOM   1145 1HE2 GLN A 225      -7.947   5.459   6.055  1.00  0.00           H  
ATOM   1146 2HE2 GLN A 225      -8.424   5.125   4.423  1.00  0.00           H  
ATOM   1147  N   LEU A 226      -3.754   9.332   1.090  1.00  0.00           N  
ATOM   1148  CA  LEU A 226      -3.056  10.583   0.813  1.00  0.00           C  
ATOM   1149  C   LEU A 226      -3.093  10.909  -0.678  1.00  0.00           C  
ATOM   1150  O   LEU A 226      -3.253  12.068  -1.064  1.00  0.00           O  
ATOM   1151  CB  LEU A 226      -1.601  10.496   1.291  1.00  0.00           C  
ATOM   1152  CG  LEU A 226      -0.778  11.784   1.154  1.00  0.00           C  
ATOM   1153  CD1 LEU A 226      -1.471  12.912   1.907  1.00  0.00           C  
ATOM   1154  CD2 LEU A 226       0.626  11.549   1.692  1.00  0.00           C  
ATOM   1155  H   LEU A 226      -3.248   8.575   1.461  1.00  0.00           H  
ATOM   1156  HA  LEU A 226      -3.556  11.385   1.355  1.00  0.00           H  
ATOM   1157 1HB  LEU A 226      -1.597  10.210   2.341  1.00  0.00           H  
ATOM   1158 2HB  LEU A 226      -1.094   9.718   0.721  1.00  0.00           H  
ATOM   1159  HG  LEU A 226      -0.722  12.071   0.104  1.00  0.00           H  
ATOM   1160 1HD1 LEU A 226      -0.886  13.827   1.811  1.00  0.00           H  
ATOM   1161 2HD1 LEU A 226      -2.465  13.071   1.491  1.00  0.00           H  
ATOM   1162 3HD1 LEU A 226      -1.557  12.646   2.960  1.00  0.00           H  
ATOM   1163 1HD2 LEU A 226       1.211  12.464   1.594  1.00  0.00           H  
ATOM   1164 2HD2 LEU A 226       0.570  11.265   2.743  1.00  0.00           H  
ATOM   1165 3HD2 LEU A 226       1.103  10.751   1.123  1.00  0.00           H  
ATOM   1166  N   LEU A 227      -2.954   9.877  -1.509  1.00  0.00           N  
ATOM   1167  CA  LEU A 227      -2.965  10.045  -2.961  1.00  0.00           C  
ATOM   1168  C   LEU A 227      -4.276  10.661  -3.440  1.00  0.00           C  
ATOM   1169  O   LEU A 227      -4.292  11.461  -4.374  1.00  0.00           O  
ATOM   1170  CB  LEU A 227      -2.748   8.693  -3.652  1.00  0.00           C  
ATOM   1171  CG  LEU A 227      -2.668   8.733  -5.183  1.00  0.00           C  
ATOM   1172  CD1 LEU A 227      -1.560   9.687  -5.609  1.00  0.00           C  
ATOM   1173  CD2 LEU A 227      -2.418   7.331  -5.716  1.00  0.00           C  
ATOM   1174  H   LEU A 227      -2.835   8.976  -1.134  1.00  0.00           H  
ATOM   1175  HA  LEU A 227      -2.152  10.715  -3.238  1.00  0.00           H  
ATOM   1176 1HB  LEU A 227      -1.819   8.260  -3.284  1.00  0.00           H  
ATOM   1177 2HB  LEU A 227      -3.567   8.028  -3.380  1.00  0.00           H  
ATOM   1178  HG  LEU A 227      -3.607   9.112  -5.587  1.00  0.00           H  
ATOM   1179 1HD1 LEU A 227      -1.502   9.716  -6.697  1.00  0.00           H  
ATOM   1180 2HD1 LEU A 227      -1.774  10.687  -5.231  1.00  0.00           H  
ATOM   1181 3HD1 LEU A 227      -0.608   9.341  -5.205  1.00  0.00           H  
ATOM   1182 1HD2 LEU A 227      -2.362   7.359  -6.805  1.00  0.00           H  
ATOM   1183 2HD2 LEU A 227      -1.478   6.951  -5.314  1.00  0.00           H  
ATOM   1184 3HD2 LEU A 227      -3.233   6.674  -5.412  1.00  0.00           H  
ATOM   1185  N   PHE A 228      -5.374  10.294  -2.791  1.00  0.00           N  
ATOM   1186  CA  PHE A 228      -6.683  10.811  -3.162  1.00  0.00           C  
ATOM   1187  C   PHE A 228      -6.769  12.313  -2.907  1.00  0.00           C  
ATOM   1188  O   PHE A 228      -7.225  13.076  -3.761  1.00  0.00           O  
ATOM   1189  CB  PHE A 228      -7.783  10.089  -2.382  1.00  0.00           C  
ATOM   1190  CG  PHE A 228      -9.170  10.565  -2.709  1.00  0.00           C  
ATOM   1191  CD1 PHE A 228      -9.769  10.227  -3.913  1.00  0.00           C  
ATOM   1192  CD2 PHE A 228      -9.879  11.352  -1.814  1.00  0.00           C  
ATOM   1193  CE1 PHE A 228     -11.045  10.665  -4.215  1.00  0.00           C  
ATOM   1194  CE2 PHE A 228     -11.154  11.790  -2.112  1.00  0.00           C  
ATOM   1195  CZ  PHE A 228     -11.737  11.446  -3.315  1.00  0.00           C  
ATOM   1196  H   PHE A 228      -5.300   9.660  -2.045  1.00  0.00           H  
ATOM   1197  HA  PHE A 228      -6.836  10.633  -4.227  1.00  0.00           H  
ATOM   1198 1HB  PHE A 228      -7.734   9.020  -2.587  1.00  0.00           H  
ATOM   1199 2HB  PHE A 228      -7.620  10.225  -1.314  1.00  0.00           H  
ATOM   1200  HD1 PHE A 228      -9.222   9.608  -4.625  1.00  0.00           H  
ATOM   1201  HD2 PHE A 228      -9.417  11.624  -0.864  1.00  0.00           H  
ATOM   1202  HE1 PHE A 228     -11.504  10.391  -5.165  1.00  0.00           H  
ATOM   1203  HE2 PHE A 228     -11.700  12.408  -1.399  1.00  0.00           H  
ATOM   1204  HZ  PHE A 228     -12.743  11.792  -3.552  1.00  0.00           H  
ATOM   1205  N   LYS A 229      -6.302  12.736  -1.742  1.00  0.00           N  
ATOM   1206  CA  LYS A 229      -6.337  14.145  -1.374  1.00  0.00           C  
ATOM   1207  C   LYS A 229      -5.364  14.959  -2.219  1.00  0.00           C  
ATOM   1208  O   LYS A 229      -5.659  16.093  -2.599  1.00  0.00           O  
ATOM   1209  CB  LYS A 229      -6.017  14.318   0.112  1.00  0.00           C  
ATOM   1210  CG  LYS A 229      -7.091  13.788   1.052  1.00  0.00           C  
ATOM   1211  CD  LYS A 229      -6.689  13.971   2.508  1.00  0.00           C  
ATOM   1212  CE  LYS A 229      -7.753  13.424   3.449  1.00  0.00           C  
ATOM   1213  NZ  LYS A 229      -7.362  13.572   4.877  1.00  0.00           N  
ATOM   1214  H   LYS A 229      -5.918  12.086  -1.118  1.00  0.00           H  
ATOM   1215  HA  LYS A 229      -7.341  14.527  -1.561  1.00  0.00           H  
ATOM   1216 1HB  LYS A 229      -5.084  13.804   0.345  1.00  0.00           H  
ATOM   1217 2HB  LYS A 229      -5.872  15.376   0.332  1.00  0.00           H  
ATOM   1218 1HG  LYS A 229      -8.027  14.318   0.873  1.00  0.00           H  
ATOM   1219 2HG  LYS A 229      -7.252  12.727   0.859  1.00  0.00           H  
ATOM   1220 1HD  LYS A 229      -5.749  13.451   2.696  1.00  0.00           H  
ATOM   1221 2HD  LYS A 229      -6.546  15.031   2.716  1.00  0.00           H  
ATOM   1222 1HE  LYS A 229      -8.690  13.954   3.286  1.00  0.00           H  
ATOM   1223 2HE  LYS A 229      -7.917  12.367   3.239  1.00  0.00           H  
ATOM   1224 1HZ  LYS A 229      -8.092  13.198   5.468  1.00  0.00           H  
ATOM   1225 2HZ  LYS A 229      -6.502  13.069   5.046  1.00  0.00           H  
ATOM   1226 3HZ  LYS A 229      -7.226  14.551   5.090  1.00  0.00           H  
ATOM   1227  N   ALA A 230      -4.212  14.368  -2.518  1.00  0.00           N  
ATOM   1228  CA  ALA A 230      -3.190  15.036  -3.317  1.00  0.00           C  
ATOM   1229  C   ALA A 230      -3.684  15.303  -4.738  1.00  0.00           C  
ATOM   1230  O   ALA A 230      -3.207  16.218  -5.409  1.00  0.00           O  
ATOM   1231  CB  ALA A 230      -1.916  14.205  -3.347  1.00  0.00           C  
ATOM   1232  H   ALA A 230      -4.039  13.458  -2.184  1.00  0.00           H  
ATOM   1233  HA  ALA A 230      -2.973  15.999  -2.854  1.00  0.00           H  
ATOM   1234 1HB  ALA A 230      -1.161  14.716  -3.944  1.00  0.00           H  
ATOM   1235 2HB  ALA A 230      -1.545  14.071  -2.330  1.00  0.00           H  
ATOM   1236 3HB  ALA A 230      -2.127  13.231  -3.786  1.00  0.00           H  
ATOM   1237  N   ARG A 231      -4.629  14.492  -5.196  1.00  0.00           N  
ATOM   1238  CA  ARG A 231      -5.189  14.659  -6.531  1.00  0.00           C  
ATOM   1239  C   ARG A 231      -6.194  15.805  -6.558  1.00  0.00           C  
ATOM   1240  O   ARG A 231      -6.261  16.561  -7.528  1.00  0.00           O  
ATOM   1241  CB  ARG A 231      -5.868  13.378  -6.993  1.00  0.00           C  
ATOM   1242  CG  ARG A 231      -4.919  12.257  -7.385  1.00  0.00           C  
ATOM   1243  CD  ARG A 231      -5.653  11.014  -7.735  1.00  0.00           C  
ATOM   1244  NE  ARG A 231      -6.372  11.144  -8.992  1.00  0.00           N  
ATOM   1245  CZ  ARG A 231      -7.199  10.210  -9.501  1.00  0.00           C  
ATOM   1246  NH1 ARG A 231      -7.401   9.086  -8.850  1.00  0.00           N  
ATOM   1247  NH2 ARG A 231      -7.807  10.424 -10.654  1.00  0.00           N  
ATOM   1248  H   ARG A 231      -4.947  13.757  -4.629  1.00  0.00           H  
ATOM   1249  HA  ARG A 231      -4.376  14.889  -7.221  1.00  0.00           H  
ATOM   1250 1HB  ARG A 231      -6.512  13.002  -6.200  1.00  0.00           H  
ATOM   1251 2HB  ARG A 231      -6.500  13.591  -7.855  1.00  0.00           H  
ATOM   1252 1HG  ARG A 231      -4.331  12.564  -8.250  1.00  0.00           H  
ATOM   1253 2HG  ARG A 231      -4.251  12.037  -6.551  1.00  0.00           H  
ATOM   1254 1HD  ARG A 231      -4.947  10.189  -7.830  1.00  0.00           H  
ATOM   1255 2HD  ARG A 231      -6.374  10.784  -6.951  1.00  0.00           H  
ATOM   1256  HE  ARG A 231      -6.242  11.996  -9.522  1.00  0.00           H  
ATOM   1257 1HH1 ARG A 231      -6.935   8.923  -7.968  1.00  0.00           H  
ATOM   1258 2HH1 ARG A 231      -8.021   8.386  -9.231  1.00  0.00           H  
ATOM   1259 1HH2 ARG A 231      -7.652  11.289 -11.155  1.00  0.00           H  
ATOM   1260 2HH2 ARG A 231      -8.427   9.724 -11.035  1.00  0.00           H  
ATOM   1261  N   LEU A 232      -6.958  15.937  -5.481  1.00  0.00           N  
ATOM   1262  CA  LEU A 232      -7.972  16.982  -5.378  1.00  0.00           C  
ATOM   1263  C   LEU A 232      -7.338  18.345  -5.104  1.00  0.00           C  
ATOM   1264  O   LEU A 232      -7.615  19.312  -5.817  1.00  0.00           O  
ATOM   1265  CB  LEU A 232      -8.970  16.642  -4.264  1.00  0.00           C  
ATOM   1266  CG  LEU A 232      -9.833  15.395  -4.502  1.00  0.00           C  
ATOM   1267  CD1 LEU A 232     -10.658  15.104  -3.257  1.00  0.00           C  
ATOM   1268  CD2 LEU A 232     -10.728  15.620  -5.711  1.00  0.00           C  
ATOM   1269  H   LEU A 232      -6.836  15.317  -4.733  1.00  0.00           H  
ATOM   1270  HA  LEU A 232      -8.508  17.038  -6.325  1.00  0.00           H  
ATOM   1271 1HB  LEU A 232      -8.419  16.491  -3.338  1.00  0.00           H  
ATOM   1272 2HB  LEU A 232      -9.642  17.489  -4.129  1.00  0.00           H  
ATOM   1273  HG  LEU A 232      -9.188  14.536  -4.683  1.00  0.00           H  
ATOM   1274 1HD1 LEU A 232     -11.271  14.219  -3.424  1.00  0.00           H  
ATOM   1275 2HD1 LEU A 232      -9.993  14.928  -2.411  1.00  0.00           H  
ATOM   1276 3HD1 LEU A 232     -11.303  15.955  -3.039  1.00  0.00           H  
ATOM   1277 1HD2 LEU A 232     -11.341  14.735  -5.880  1.00  0.00           H  
ATOM   1278 2HD2 LEU A 232     -11.375  16.480  -5.530  1.00  0.00           H  
ATOM   1279 3HD2 LEU A 232     -10.112  15.809  -6.590  1.00  0.00           H  
ATOM   1280  N   GLN A 233      -6.489  18.401  -4.072  1.00  0.00           N  
ATOM   1281  CA  GLN A 233      -5.795  19.630  -3.668  1.00  0.00           C  
ATOM   1282  C   GLN A 233      -6.755  20.654  -3.068  1.00  0.00           C  
ATOM   1283  O   GLN A 233      -7.637  21.178  -3.749  1.00  0.00           O  
ATOM   1284  CB  GLN A 233      -5.063  20.247  -4.863  1.00  0.00           C  
ATOM   1285  CG  GLN A 233      -3.900  19.417  -5.377  1.00  0.00           C  
ATOM   1286  CD  GLN A 233      -2.708  19.447  -4.441  1.00  0.00           C  
ATOM   1287  OE1 GLN A 233      -2.456  20.450  -3.767  1.00  0.00           O  
ATOM   1288  NE2 GLN A 233      -1.965  18.348  -4.393  1.00  0.00           N  
ATOM   1289  H   GLN A 233      -6.323  17.580  -3.557  1.00  0.00           H  
ATOM   1290  HA  GLN A 233      -5.062  19.377  -2.902  1.00  0.00           H  
ATOM   1291 1HB  GLN A 233      -5.765  20.390  -5.685  1.00  0.00           H  
ATOM   1292 2HB  GLN A 233      -4.679  21.229  -4.587  1.00  0.00           H  
ATOM   1293 1HG  GLN A 233      -4.225  18.382  -5.483  1.00  0.00           H  
ATOM   1294 2HG  GLN A 233      -3.586  19.809  -6.345  1.00  0.00           H  
ATOM   1295 1HE2 GLN A 233      -1.165  18.309  -3.793  1.00  0.00           H  
ATOM   1296 2HE2 GLN A 233      -2.204  17.558  -4.957  1.00  0.00           H  
ATOM   1297  N   GLN A 234      -6.566  20.944  -1.788  1.00  0.00           N  
ATOM   1298  CA  GLN A 234      -7.408  21.907  -1.091  1.00  0.00           C  
ATOM   1299  C   GLN A 234      -6.859  23.317  -1.259  1.00  0.00           C  
ATOM   1300  O   GLN A 234      -7.578  24.304  -1.101  1.00  0.00           O  
ATOM   1301  CB  GLN A 234      -7.514  21.556   0.396  1.00  0.00           C  
ATOM   1302  CG  GLN A 234      -8.129  20.195   0.672  1.00  0.00           C  
ATOM   1303  CD  GLN A 234      -9.537  20.074   0.120  1.00  0.00           C  
ATOM   1304  OE1 GLN A 234     -10.415  20.879   0.440  1.00  0.00           O  
ATOM   1305  NE2 GLN A 234      -9.759  19.064  -0.715  1.00  0.00           N  
ATOM   1306  H   GLN A 234      -5.830  20.511  -1.304  1.00  0.00           H  
ATOM   1307  HA  GLN A 234      -8.406  21.873  -1.527  1.00  0.00           H  
ATOM   1308 1HB  GLN A 234      -6.521  21.574   0.845  1.00  0.00           H  
ATOM   1309 2HB  GLN A 234      -8.117  22.308   0.905  1.00  0.00           H  
ATOM   1310 1HG  GLN A 234      -7.511  19.427   0.206  1.00  0.00           H  
ATOM   1311 2HG  GLN A 234      -8.170  20.038   1.750  1.00  0.00           H  
ATOM   1312 1HE2 GLN A 234     -10.668  18.933  -1.110  1.00  0.00           H  
ATOM   1313 2HE2 GLN A 234      -9.017  18.435  -0.947  1.00  0.00           H  
ATOM   1314  N   GLN A 235      -5.578  23.406  -1.578  1.00  0.00           N  
ATOM   1315  CA  GLN A 235      -4.918  24.686  -1.773  1.00  0.00           C  
ATOM   1316  C   GLN A 235      -4.508  24.842  -3.231  1.00  0.00           C  
ATOM   1317  O   GLN A 235      -3.688  24.075  -3.737  1.00  0.00           O  
ATOM   1318  CB  GLN A 235      -3.695  24.812  -0.860  1.00  0.00           C  
ATOM   1319  CG  GLN A 235      -2.972  26.143  -0.969  1.00  0.00           C  
ATOM   1320  CD  GLN A 235      -1.813  26.253   0.005  1.00  0.00           C  
ATOM   1321  OE1 GLN A 235      -1.251  25.244   0.439  1.00  0.00           O  
ATOM   1322  NE2 GLN A 235      -1.449  27.482   0.353  1.00  0.00           N  
ATOM   1323  H   GLN A 235      -5.058  22.582  -1.690  1.00  0.00           H  
ATOM   1324  HA  GLN A 235      -5.621  25.480  -1.520  1.00  0.00           H  
ATOM   1325 1HB  GLN A 235      -4.001  24.679   0.178  1.00  0.00           H  
ATOM   1326 2HB  GLN A 235      -2.983  24.021  -1.095  1.00  0.00           H  
ATOM   1327 1HG  GLN A 235      -2.580  26.250  -1.980  1.00  0.00           H  
ATOM   1328 2HG  GLN A 235      -3.676  26.946  -0.754  1.00  0.00           H  
ATOM   1329 1HE2 GLN A 235      -0.691  27.617   0.992  1.00  0.00           H  
ATOM   1330 2HE2 GLN A 235      -1.932  28.273  -0.023  1.00  0.00           H  
ATOM   1331  N   GLN A 236      -5.078  25.823  -3.910  1.00  0.00           N  
ATOM   1332  CA  GLN A 236      -4.754  26.055  -5.308  1.00  0.00           C  
ATOM   1333  C   GLN A 236      -4.070  27.402  -5.482  1.00  0.00           C  
ATOM   1334  O   GLN A 236      -4.655  28.453  -5.205  1.00  0.00           O  
ATOM   1335  CB  GLN A 236      -6.016  25.989  -6.173  1.00  0.00           C  
ATOM   1336  CG  GLN A 236      -5.758  26.142  -7.662  1.00  0.00           C  
ATOM   1337  CD  GLN A 236      -7.035  26.071  -8.480  1.00  0.00           C  
ATOM   1338  OE1 GLN A 236      -7.744  25.062  -8.463  1.00  0.00           O  
ATOM   1339  NE2 GLN A 236      -7.333  27.146  -9.201  1.00  0.00           N  
ATOM   1340  H   GLN A 236      -5.726  26.410  -3.459  1.00  0.00           H  
ATOM   1341  HA  GLN A 236      -4.066  25.276  -5.637  1.00  0.00           H  
ATOM   1342 1HB  GLN A 236      -6.516  25.034  -6.014  1.00  0.00           H  
ATOM   1343 2HB  GLN A 236      -6.707  26.774  -5.868  1.00  0.00           H  
ATOM   1344 1HG  GLN A 236      -5.290  27.109  -7.842  1.00  0.00           H  
ATOM   1345 2HG  GLN A 236      -5.098  25.340  -7.990  1.00  0.00           H  
ATOM   1346 1HE2 GLN A 236      -8.163  27.158  -9.761  1.00  0.00           H  
ATOM   1347 2HE2 GLN A 236      -6.730  27.944  -9.184  1.00  0.00           H  
ATOM   1348  N   ALA A 237      -2.828  27.359  -5.938  1.00  0.00           N  
ATOM   1349  CA  ALA A 237      -2.048  28.565  -6.159  1.00  0.00           C  
ATOM   1350  C   ALA A 237      -2.369  29.166  -7.519  1.00  0.00           C  
ATOM   1351  O   ALA A 237      -2.182  30.362  -7.748  1.00  0.00           O  
ATOM   1352  CB  ALA A 237      -0.560  28.267  -6.045  1.00  0.00           C  
ATOM   1353  H   ALA A 237      -2.420  26.486  -6.134  1.00  0.00           H  
ATOM   1354  HA  ALA A 237      -2.321  29.290  -5.392  1.00  0.00           H  
ATOM   1355 1HB  ALA A 237       0.008  29.180  -6.217  1.00  0.00           H  
ATOM   1356 2HB  ALA A 237      -0.341  27.886  -5.047  1.00  0.00           H  
ATOM   1357 3HB  ALA A 237      -0.281  27.520  -6.786  1.00  0.00           H  
ATOM   1358  N   GLN A 238      -2.850  28.323  -8.421  1.00  0.00           N  
ATOM   1359  CA  GLN A 238      -3.206  28.760  -9.760  1.00  0.00           C  
ATOM   1360  C   GLN A 238      -4.543  29.487  -9.737  1.00  0.00           C  
ATOM   1361  O   GLN A 238      -4.739  30.404 -10.562  1.00  0.00           O  
ATOM   1362  OXT GLN A 238      -5.382  29.175  -8.938  1.00  0.00           O  
ATOM   1363  CB  GLN A 238      -3.266  27.569 -10.720  1.00  0.00           C  
ATOM   1364  CG  GLN A 238      -3.507  27.951 -12.171  1.00  0.00           C  
ATOM   1365  CD  GLN A 238      -3.460  26.753 -13.100  1.00  0.00           C  
ATOM   1366  OE1 GLN A 238      -3.446  25.603 -12.653  1.00  0.00           O  
ATOM   1367  NE2 GLN A 238      -3.436  27.015 -14.402  1.00  0.00           N  
ATOM   1368  H   GLN A 238      -2.979  27.385  -8.173  1.00  0.00           H  
ATOM   1369  HA  GLN A 238      -2.441  29.451 -10.113  1.00  0.00           H  
ATOM   1370 1HB  GLN A 238      -2.330  27.013 -10.670  1.00  0.00           H  
ATOM   1371 2HB  GLN A 238      -4.064  26.894 -10.413  1.00  0.00           H  
ATOM   1372 1HG  GLN A 238      -4.491  28.412 -12.256  1.00  0.00           H  
ATOM   1373 2HG  GLN A 238      -2.736  28.656 -12.483  1.00  0.00           H  
ATOM   1374 1HE2 GLN A 238      -3.406  26.265 -15.064  1.00  0.00           H  
ATOM   1375 2HE2 GLN A 238      -3.450  27.963 -14.722  1.00  0.00           H  
TER                                                                             
ATOM   1377  N   ASN B   1      -9.815  -6.154  -5.436  1.00  0.00           N  
ATOM   1378  CA  ASN B   1      -9.178  -5.900  -4.149  1.00  0.00           C  
ATOM   1379  C   ASN B   1      -7.758  -5.380  -4.330  1.00  0.00           C  
ATOM   1380  O   ASN B   1      -6.882  -6.095  -4.821  1.00  0.00           O  
ATOM   1381  CB  ASN B   1      -9.182  -7.155  -3.295  1.00  0.00           C  
ATOM   1382  CG  ASN B   1      -8.707  -6.900  -1.891  1.00  0.00           C  
ATOM   1383  OD1 ASN B   1      -7.989  -5.926  -1.633  1.00  0.00           O  
ATOM   1384  ND2 ASN B   1      -9.093  -7.755  -0.980  1.00  0.00           N  
ATOM   1385 1H   ASN B   1     -10.744  -6.493  -5.287  1.00  0.00           H  
ATOM   1386 2H   ASN B   1      -9.851  -5.305  -5.963  1.00  0.00           H  
ATOM   1387 3H   ASN B   1      -9.288  -6.837  -5.941  1.00  0.00           H  
ATOM   1388  HA  ASN B   1      -9.742  -5.124  -3.630  1.00  0.00           H  
ATOM   1389 1HB  ASN B   1     -10.192  -7.565  -3.256  1.00  0.00           H  
ATOM   1390 2HB  ASN B   1      -8.540  -7.908  -3.752  1.00  0.00           H  
ATOM   1391 1HD2 ASN B   1      -8.808  -7.635  -0.028  1.00  0.00           H  
ATOM   1392 2HD2 ASN B   1      -9.674  -8.528  -1.234  1.00  0.00           H  
ATOM   1393  N   LEU B   2      -7.534  -4.133  -3.933  1.00  0.00           N  
ATOM   1394  CA  LEU B   2      -6.258  -3.469  -4.173  1.00  0.00           C  
ATOM   1395  C   LEU B   2      -5.118  -4.203  -3.480  1.00  0.00           C  
ATOM   1396  O   LEU B   2      -3.966  -4.128  -3.907  1.00  0.00           O  
ATOM   1397  CB  LEU B   2      -6.313  -2.017  -3.679  1.00  0.00           C  
ATOM   1398  CG  LEU B   2      -6.835  -0.990  -4.692  1.00  0.00           C  
ATOM   1399  CD1 LEU B   2      -8.225  -1.400  -5.161  1.00  0.00           C  
ATOM   1400  CD2 LEU B   2      -6.860   0.389  -4.050  1.00  0.00           C  
ATOM   1401  H   LEU B   2      -8.267  -3.630  -3.452  1.00  0.00           H  
ATOM   1402  HA  LEU B   2      -6.065  -3.467  -5.245  1.00  0.00           H  
ATOM   1403 1HB  LEU B   2      -6.957  -1.973  -2.802  1.00  0.00           H  
ATOM   1404 2HB  LEU B   2      -5.310  -1.712  -3.384  1.00  0.00           H  
ATOM   1405  HG  LEU B   2      -6.180  -0.973  -5.563  1.00  0.00           H  
ATOM   1406 1HD1 LEU B   2      -8.595  -0.670  -5.881  1.00  0.00           H  
ATOM   1407 2HD1 LEU B   2      -8.175  -2.381  -5.634  1.00  0.00           H  
ATOM   1408 3HD1 LEU B   2      -8.900  -1.442  -4.307  1.00  0.00           H  
ATOM   1409 1HD2 LEU B   2      -7.230   1.119  -4.770  1.00  0.00           H  
ATOM   1410 2HD2 LEU B   2      -7.515   0.373  -3.179  1.00  0.00           H  
ATOM   1411 3HD2 LEU B   2      -5.851   0.664  -3.740  1.00  0.00           H  
ATOM   1412  N   ASP B   3      -5.446  -4.915  -2.406  1.00  0.00           N  
ATOM   1413  CA  ASP B   3      -4.439  -5.592  -1.598  1.00  0.00           C  
ATOM   1414  C   ASP B   3      -4.018  -6.910  -2.234  1.00  0.00           C  
ATOM   1415  O   ASP B   3      -3.062  -7.547  -1.792  1.00  0.00           O  
ATOM   1416  CB  ASP B   3      -4.967  -5.847  -0.184  1.00  0.00           C  
ATOM   1417  CG  ASP B   3      -5.188  -4.563   0.605  1.00  0.00           C  
ATOM   1418  OD1 ASP B   3      -4.536  -3.589   0.313  1.00  0.00           O  
ATOM   1419  OD2 ASP B   3      -6.007  -4.570   1.493  1.00  0.00           O  
ATOM   1420  H   ASP B   3      -6.418  -4.988  -2.144  1.00  0.00           H  
ATOM   1421  HA  ASP B   3      -3.560  -4.950  -1.531  1.00  0.00           H  
ATOM   1422 1HB  ASP B   3      -5.911  -6.389  -0.240  1.00  0.00           H  
ATOM   1423 2HB  ASP B   3      -4.261  -6.474   0.361  1.00  0.00           H  
ATOM   1424  N   GLU B   4      -4.740  -7.317  -3.274  1.00  0.00           N  
ATOM   1425  CA  GLU B   4      -4.420  -8.541  -3.996  1.00  0.00           C  
ATOM   1426  C   GLU B   4      -3.864  -8.234  -5.382  1.00  0.00           C  
ATOM   1427  O   GLU B   4      -3.195  -9.068  -5.992  1.00  0.00           O  
ATOM   1428  CB  GLU B   4      -5.661  -9.428  -4.119  1.00  0.00           C  
ATOM   1429  CG  GLU B   4      -6.233  -9.897  -2.789  1.00  0.00           C  
ATOM   1430  CD  GLU B   4      -7.466 -10.742  -2.947  1.00  0.00           C  
ATOM   1431  OE1 GLU B   4      -7.919 -10.897  -4.056  1.00  0.00           O  
ATOM   1432  OE2 GLU B   4      -7.956 -11.234  -1.958  1.00  0.00           O  
ATOM   1433  H   GLU B   4      -5.530  -6.761  -3.572  1.00  0.00           H  
ATOM   1434  HA  GLU B   4      -3.657  -9.084  -3.437  1.00  0.00           H  
ATOM   1435 1HB  GLU B   4      -6.445  -8.885  -4.647  1.00  0.00           H  
ATOM   1436 2HB  GLU B   4      -5.420 -10.312  -4.710  1.00  0.00           H  
ATOM   1437 1HG  GLU B   4      -5.474 -10.476  -2.263  1.00  0.00           H  
ATOM   1438 2HG  GLU B   4      -6.471  -9.025  -2.180  1.00  0.00           H  
ATOM   1439  N   LEU B   5      -4.146  -7.033  -5.874  1.00  0.00           N  
ATOM   1440  CA  LEU B   5      -3.739  -6.639  -7.217  1.00  0.00           C  
ATOM   1441  C   LEU B   5      -2.330  -6.061  -7.218  1.00  0.00           C  
ATOM   1442  O   LEU B   5      -1.542  -6.322  -8.127  1.00  0.00           O  
ATOM   1443  CB  LEU B   5      -4.721  -5.609  -7.788  1.00  0.00           C  
ATOM   1444  CG  LEU B   5      -6.151  -6.113  -8.024  1.00  0.00           C  
ATOM   1445  CD1 LEU B   5      -7.052  -4.938  -8.377  1.00  0.00           C  
ATOM   1446  CD2 LEU B   5      -6.146  -7.152  -9.136  1.00  0.00           C  
ATOM   1447  H   LEU B   5      -4.657  -6.374  -5.302  1.00  0.00           H  
ATOM   1448  HA  LEU B   5      -3.748  -7.523  -7.854  1.00  0.00           H  
ATOM   1449 1HB  LEU B   5      -4.777  -4.765  -7.103  1.00  0.00           H  
ATOM   1450 2HB  LEU B   5      -4.334  -5.252  -8.742  1.00  0.00           H  
ATOM   1451  HG  LEU B   5      -6.534  -6.563  -7.108  1.00  0.00           H  
ATOM   1452 1HD1 LEU B   5      -8.068  -5.296  -8.545  1.00  0.00           H  
ATOM   1453 2HD1 LEU B   5      -7.052  -4.220  -7.557  1.00  0.00           H  
ATOM   1454 3HD1 LEU B   5      -6.684  -4.456  -9.282  1.00  0.00           H  
ATOM   1455 1HD2 LEU B   5      -7.162  -7.511  -9.303  1.00  0.00           H  
ATOM   1456 2HD2 LEU B   5      -5.765  -6.702 -10.053  1.00  0.00           H  
ATOM   1457 3HD2 LEU B   5      -5.508  -7.988  -8.849  1.00  0.00           H  
ATOM   1458  N   ASP B   6      -2.017  -5.275  -6.192  1.00  0.00           N  
ATOM   1459  CA  ASP B   6      -0.759  -4.541  -6.146  1.00  0.00           C  
ATOM   1460  C   ASP B   6       0.380  -5.429  -5.659  1.00  0.00           C  
ATOM   1461  O   ASP B   6       0.152  -6.550  -5.203  1.00  0.00           O  
ATOM   1462  CB  ASP B   6      -0.885  -3.317  -5.236  1.00  0.00           C  
ATOM   1463  CG  ASP B   6       0.053  -2.185  -5.632  1.00  0.00           C  
ATOM   1464  OD1 ASP B   6       1.017  -2.448  -6.310  1.00  0.00           O  
ATOM   1465  OD2 ASP B   6      -0.205  -1.067  -5.253  1.00  0.00           O  
ATOM   1466  H   ASP B   6      -2.669  -5.184  -5.426  1.00  0.00           H  
ATOM   1467  HA  ASP B   6      -0.519  -4.202  -7.154  1.00  0.00           H  
ATOM   1468 1HB  ASP B   6      -1.910  -2.947  -5.263  1.00  0.00           H  
ATOM   1469 2HB  ASP B   6      -0.669  -3.605  -4.207  1.00  0.00           H  
ATOM   1470  N   ASP B   7       1.603  -4.922  -5.760  1.00  0.00           N  
ATOM   1471  CA  ASP B   7       2.775  -5.654  -5.295  1.00  0.00           C  
ATOM   1472  C   ASP B   7       2.967  -5.489  -3.793  1.00  0.00           C  
ATOM   1473  O   ASP B   7       4.063  -5.181  -3.327  1.00  0.00           O  
ATOM   1474  CB  ASP B   7       4.031  -5.180  -6.032  1.00  0.00           C  
ATOM   1475  CG  ASP B   7       3.961  -5.417  -7.534  1.00  0.00           C  
ATOM   1476  OD1 ASP B   7       3.546  -6.481  -7.930  1.00  0.00           O  
ATOM   1477  OD2 ASP B   7       4.324  -4.533  -8.272  1.00  0.00           O  
ATOM   1478  H   ASP B   7       1.723  -4.007  -6.168  1.00  0.00           H  
ATOM   1479  HA  ASP B   7       2.627  -6.714  -5.507  1.00  0.00           H  
ATOM   1480 1HB  ASP B   7       4.177  -4.115  -5.853  1.00  0.00           H  
ATOM   1481 2HB  ASP B   7       4.903  -5.701  -5.636  1.00  0.00           H  
ATOM   1482  N   LEU B   8       1.892  -5.697  -3.039  1.00  0.00           N  
ATOM   1483  CA  LEU B   8       1.866  -5.335  -1.627  1.00  0.00           C  
ATOM   1484  C   LEU B   8       2.886  -6.141  -0.833  1.00  0.00           C  
ATOM   1485  O   LEU B   8       3.021  -7.350  -1.024  1.00  0.00           O  
ATOM   1486  CB  LEU B   8       0.463  -5.561  -1.049  1.00  0.00           C  
ATOM   1487  CG  LEU B   8       0.265  -5.120   0.407  1.00  0.00           C  
ATOM   1488  CD1 LEU B   8       0.463  -3.614   0.512  1.00  0.00           C  
ATOM   1489  CD2 LEU B   8      -1.125  -5.523   0.875  1.00  0.00           C  
ATOM   1490  H   LEU B   8       1.072  -6.115  -3.455  1.00  0.00           H  
ATOM   1491  HA  LEU B   8       2.117  -4.279  -1.537  1.00  0.00           H  
ATOM   1492 1HB  LEU B   8      -0.256  -5.019  -1.660  1.00  0.00           H  
ATOM   1493 2HB  LEU B   8       0.230  -6.624  -1.107  1.00  0.00           H  
ATOM   1494  HG  LEU B   8       1.014  -5.599   1.038  1.00  0.00           H  
ATOM   1495 1HD1 LEU B   8       0.322  -3.300   1.547  1.00  0.00           H  
ATOM   1496 2HD1 LEU B   8       1.472  -3.356   0.190  1.00  0.00           H  
ATOM   1497 3HD1 LEU B   8      -0.263  -3.106  -0.122  1.00  0.00           H  
ATOM   1498 1HD2 LEU B   8      -1.266  -5.209   1.910  1.00  0.00           H  
ATOM   1499 2HD2 LEU B   8      -1.875  -5.042   0.245  1.00  0.00           H  
ATOM   1500 3HD2 LEU B   8      -1.233  -6.605   0.805  1.00  0.00           H  
ATOM   1501  N   LEU B   9       3.604  -5.463   0.056  1.00  0.00           N  
ATOM   1502  CA  LEU B   9       4.643  -6.108   0.852  1.00  0.00           C  
ATOM   1503  C   LEU B   9       4.091  -7.309   1.608  1.00  0.00           C  
ATOM   1504  O   LEU B   9       4.747  -8.346   1.710  1.00  0.00           O  
ATOM   1505  CB  LEU B   9       5.250  -5.107   1.843  1.00  0.00           C  
ATOM   1506  CG  LEU B   9       6.285  -4.137   1.259  1.00  0.00           C  
ATOM   1507  CD1 LEU B   9       6.578  -3.037   2.271  1.00  0.00           C  
ATOM   1508  CD2 LEU B   9       7.551  -4.901   0.901  1.00  0.00           C  
ATOM   1509  H   LEU B   9       3.425  -4.478   0.185  1.00  0.00           H  
ATOM   1510  HA  LEU B   9       5.427  -6.455   0.180  1.00  0.00           H  
ATOM   1511 1HB  LEU B   9       4.445  -4.512   2.273  1.00  0.00           H  
ATOM   1512 2HB  LEU B   9       5.733  -5.662   2.647  1.00  0.00           H  
ATOM   1513  HG  LEU B   9       5.879  -3.667   0.364  1.00  0.00           H  
ATOM   1514 1HD1 LEU B   9       7.314  -2.348   1.856  1.00  0.00           H  
ATOM   1515 2HD1 LEU B   9       5.660  -2.494   2.494  1.00  0.00           H  
ATOM   1516 3HD1 LEU B   9       6.971  -3.479   3.186  1.00  0.00           H  
ATOM   1517 1HD2 LEU B   9       8.287  -4.212   0.485  1.00  0.00           H  
ATOM   1518 2HD2 LEU B   9       7.959  -5.370   1.796  1.00  0.00           H  
ATOM   1519 3HD2 LEU B   9       7.316  -5.669   0.163  1.00  0.00           H  
ATOM   1520  N   SER B  10       2.881  -7.164   2.137  1.00  0.00           N  
ATOM   1521  CA  SER B  10       2.257  -8.221   2.925  1.00  0.00           C  
ATOM   1522  C   SER B  10       1.671  -9.303   2.028  1.00  0.00           C  
ATOM   1523  O   SER B  10       1.212 -10.339   2.507  1.00  0.00           O  
ATOM   1524  CB  SER B  10       1.169  -7.641   3.808  1.00  0.00           C  
ATOM   1525  OG  SER B  10       0.085  -7.194   3.042  1.00  0.00           O  
ATOM   1526  H   SER B  10       2.380  -6.299   1.989  1.00  0.00           H  
ATOM   1527  HA  SER B  10       3.019  -8.676   3.558  1.00  0.00           H  
ATOM   1528 1HB  SER B  10       0.831  -8.399   4.514  1.00  0.00           H  
ATOM   1529 2HB  SER B  10       1.574  -6.812   4.387  1.00  0.00           H  
ATOM   1530  HG  SER B  10       0.081  -7.734   2.248  1.00  0.00           H  
ATOM   1531  N   LEU B  11       1.688  -9.055   0.722  1.00  0.00           N  
ATOM   1532  CA  LEU B  11       1.169 -10.013  -0.247  1.00  0.00           C  
ATOM   1533  C   LEU B  11       2.291 -10.852  -0.846  1.00  0.00           C  
ATOM   1534  O   LEU B  11       2.159 -12.067  -0.992  1.00  0.00           O  
ATOM   1535  CB  LEU B  11       0.416  -9.282  -1.365  1.00  0.00           C  
ATOM   1536  CG  LEU B  11      -0.185 -10.176  -2.457  1.00  0.00           C  
ATOM   1537  CD1 LEU B  11      -1.314 -11.010  -1.867  1.00  0.00           C  
ATOM   1538  CD2 LEU B  11      -0.687  -9.310  -3.603  1.00  0.00           C  
ATOM   1539  H   LEU B  11       2.070  -8.181   0.393  1.00  0.00           H  
ATOM   1540  HA  LEU B  11       0.476 -10.681   0.265  1.00  0.00           H  
ATOM   1541 1HB  LEU B  11      -0.397  -8.711  -0.920  1.00  0.00           H  
ATOM   1542 2HB  LEU B  11       1.101  -8.585  -1.847  1.00  0.00           H  
ATOM   1543  HG  LEU B  11       0.578 -10.861  -2.827  1.00  0.00           H  
ATOM   1544 1HD1 LEU B  11      -1.741 -11.646  -2.643  1.00  0.00           H  
ATOM   1545 2HD1 LEU B  11      -0.923 -11.634  -1.062  1.00  0.00           H  
ATOM   1546 3HD1 LEU B  11      -2.086 -10.350  -1.473  1.00  0.00           H  
ATOM   1547 1HD2 LEU B  11      -1.113  -9.946  -4.380  1.00  0.00           H  
ATOM   1548 2HD2 LEU B  11      -1.451  -8.625  -3.234  1.00  0.00           H  
ATOM   1549 3HD2 LEU B  11       0.144  -8.738  -4.017  1.00  0.00           H  
ATOM   1550  N   THR B  12       3.394 -10.197  -1.191  1.00  0.00           N  
ATOM   1551  CA  THR B  12       4.457 -10.836  -1.958  1.00  0.00           C  
ATOM   1552  C   THR B  12       5.550 -11.372  -1.044  1.00  0.00           C  
ATOM   1553  O   THR B  12       6.659 -11.667  -1.493  1.00  0.00           O  
ATOM   1554  CB  THR B  12       5.069  -9.859  -2.978  1.00  0.00           C  
ATOM   1555  OG1 THR B  12       5.637  -8.738  -2.288  1.00  0.00           O  
ATOM   1556  CG2 THR B  12       4.008  -9.368  -3.950  1.00  0.00           C  
ATOM   1557  H   THR B  12       3.498  -9.230  -0.916  1.00  0.00           H  
ATOM   1558  HA  THR B  12       4.031 -11.679  -2.503  1.00  0.00           H  
ATOM   1559  HB  THR B  12       5.859 -10.363  -3.535  1.00  0.00           H  
ATOM   1560  HG1 THR B  12       4.949  -8.286  -1.794  1.00  0.00           H  
ATOM   1561 1HG2 THR B  12       4.459  -8.679  -4.664  1.00  0.00           H  
ATOM   1562 2HG2 THR B  12       3.583 -10.217  -4.484  1.00  0.00           H  
ATOM   1563 3HG2 THR B  12       3.220  -8.855  -3.399  1.00  0.00           H  
ATOM   1564  N   TYR B  13       5.233 -11.496   0.241  1.00  0.00           N  
ATOM   1565  CA  TYR B  13       6.167 -12.058   1.208  1.00  0.00           C  
ATOM   1566  C   TYR B  13       6.140 -13.581   1.179  1.00  0.00           C  
ATOM   1567  O   TYR B  13       6.741 -14.175   0.328  1.00  0.00           O  
ATOM   1568  OXT TYR B  13       5.519 -14.186   2.008  1.00  0.00           O  
ATOM   1569  CB  TYR B  13       5.850 -11.548   2.616  1.00  0.00           C  
ATOM   1570  CG  TYR B  13       6.741 -12.131   3.691  1.00  0.00           C  
ATOM   1571  CD1 TYR B  13       8.089 -11.805   3.727  1.00  0.00           C  
ATOM   1572  CD2 TYR B  13       6.209 -12.991   4.641  1.00  0.00           C  
ATOM   1573  CE1 TYR B  13       8.902 -12.337   4.709  1.00  0.00           C  
ATOM   1574  CE2 TYR B  13       7.023 -13.523   5.622  1.00  0.00           C  
ATOM   1575  CZ  TYR B  13       8.364 -13.199   5.658  1.00  0.00           C  
ATOM   1576  OH  TYR B  13       9.174 -13.729   6.636  1.00  0.00           O  
ATOM   1577  H   TYR B  13       4.323 -11.194   0.554  1.00  0.00           H  
ATOM   1578  HA  TYR B  13       7.175 -11.740   0.941  1.00  0.00           H  
ATOM   1579 1HB  TYR B  13       5.952 -10.462   2.642  1.00  0.00           H  
ATOM   1580 2HB  TYR B  13       4.816 -11.786   2.865  1.00  0.00           H  
ATOM   1581  HD1 TYR B  13       8.506 -11.129   2.981  1.00  0.00           H  
ATOM   1582  HD2 TYR B  13       5.151 -13.248   4.612  1.00  0.00           H  
ATOM   1583  HE1 TYR B  13       9.961 -12.081   4.737  1.00  0.00           H  
ATOM   1584  HE2 TYR B  13       6.605 -14.200   6.368  1.00  0.00           H  
ATOM   1585  HH  TYR B  13      10.026 -13.287   6.619  1.00  0.00           H  
TER                                                                             
I_bsa 1485.53
I_hb 4
I_pack -0.006
I_sc -46.402
I_unsat 7
pep_sc -17.928
pep_sc_noref -17.178
reweighted_sc -130.584
rmsALL 11.998
rmsALL_CAPRI_if 5.549
rmsALL_allIF 6.196
rmsALL_if 8.953
rmsBB 10.778
rmsBB_CAPRI_if 5.155
rmsBB_allIF 5.229
rmsBB_if 8.402
rmsBB_intrf_lowres 8.015
rmsBB_lowres 10.674
rmsCA 10.826
rmsCA_if 8.563
rmsCA_intrf_lowres 8.171
rmsCA_lowres 10.688
rmsSC_CAPRI_if 5.565
rmsSC_allIF 6.807
score -66.254
score_lowres_opt -1.608
score_lowres_start 28.294
silent_score -66.254
startRMSall 0
startRMSallif 0
startRMSbb 0
startRMSca 0
time 77
