# Supplementary material for: Simple biochemical features underlie transcriptional activation domain diversity and dynamic, fuzzy binding to Mediator
Source: eLife. 2021 Apr 27;10:e68068. doi: 10.7554/eLife.68068 (PMC8137143; doi:10.7554/eLife.68068)
Supplement: Figure 6—source data 2. — The 10 best-scoring models from different binding poses are provided as pdb files. Top500.txt contains the score, cluster number, and RMSD to best model for the 500 best-scoring models. [file elife-68068-fig6-data2.zip › Med15-cAD structural models/ABD1/Crz1_252/2lpb_Crz1_252_prepack_39361.pdb]

HEADER                                            17-SEP-20   XXXX              
EXPDTA    THEORETICAL MODEL                                                     
REMARK 220                                                                      
REMARK 220 EXPERIMENTAL DETAILS                                                 
REMARK 220  EXPERIMENT TYPE                : THEORETICAL MODELLING              
REMARK 220  DATE OF DATA COLLECTION        : 17-SEP-20                          
REMARK 220                                                                      
REMARK 220 REMARK: MODEL GENERATED BY ROSETTA                                   
REMARK 220  VERSION 2020.08+release.cb1caba                                     
ATOM      1  N   GLN A 158     -12.016 -12.395 -23.603  1.00  0.00           N  
ATOM      2  CA  GLN A 158     -11.969 -12.966 -22.241  1.00  0.00           C  
ATOM      3  C   GLN A 158     -12.554 -11.986 -21.232  1.00  0.00           C  
ATOM      4  O   GLN A 158     -13.092 -10.945 -21.605  1.00  0.00           O  
ATOM      5  CB  GLN A 158     -10.534 -13.324 -21.846  1.00  0.00           C  
ATOM      6  CG  GLN A 158      -9.893 -14.386 -22.723  1.00  0.00           C  
ATOM      7  CD  GLN A 158     -10.563 -15.739 -22.579  1.00  0.00           C  
ATOM      8  OE1 GLN A 158     -10.628 -16.300 -21.482  1.00  0.00           O  
ATOM      9  NE2 GLN A 158     -11.066 -16.270 -23.687  1.00  0.00           N  
ATOM     10 1H   GLN A 158     -11.629 -13.049 -24.253  1.00  0.00           H  
ATOM     11 2H   GLN A 158     -12.965 -12.201 -23.851  1.00  0.00           H  
ATOM     12 3H   GLN A 158     -11.486 -11.548 -23.628  1.00  0.00           H  
ATOM     13  HA  GLN A 158     -12.567 -13.877 -22.227  1.00  0.00           H  
ATOM     14 1HB  GLN A 158      -9.911 -12.431 -21.889  1.00  0.00           H  
ATOM     15 2HB  GLN A 158     -10.519 -13.684 -20.817  1.00  0.00           H  
ATOM     16 1HG  GLN A 158      -9.971 -14.076 -23.766  1.00  0.00           H  
ATOM     17 2HG  GLN A 158      -8.846 -14.491 -22.443  1.00  0.00           H  
ATOM     18 1HE2 GLN A 158     -11.519 -17.162 -23.652  1.00  0.00           H  
ATOM     19 2HE2 GLN A 158     -10.992 -15.781 -24.556  1.00  0.00           H  
ATOM     20  N   ARG A 159     -12.454 -12.331 -19.958  1.00  0.00           N  
ATOM     21  CA  ARG A 159     -12.963 -11.479 -18.889  1.00  0.00           C  
ATOM     22  C   ARG A 159     -12.021 -10.302 -18.654  1.00  0.00           C  
ATOM     23  O   ARG A 159     -10.801 -10.445 -18.767  1.00  0.00           O  
ATOM     24  CB  ARG A 159     -13.124 -12.269 -17.599  1.00  0.00           C  
ATOM     25  CG  ARG A 159     -14.191 -13.351 -17.640  1.00  0.00           C  
ATOM     26  CD  ARG A 159     -14.288 -14.077 -16.347  1.00  0.00           C  
ATOM     27  NE  ARG A 159     -15.295 -15.125 -16.388  1.00  0.00           N  
ATOM     28  CZ  ARG A 159     -15.547 -15.983 -15.380  1.00  0.00           C  
ATOM     29  NH1 ARG A 159     -14.859 -15.905 -14.263  1.00  0.00           N  
ATOM     30  NH2 ARG A 159     -16.486 -16.903 -15.516  1.00  0.00           N  
ATOM     31  H   ARG A 159     -12.025 -13.184 -19.727  1.00  0.00           H  
ATOM     32  HA  ARG A 159     -13.941 -11.098 -19.186  1.00  0.00           H  
ATOM     33 1HB  ARG A 159     -12.179 -12.748 -17.345  1.00  0.00           H  
ATOM     34 2HB  ARG A 159     -13.375 -11.589 -16.785  1.00  0.00           H  
ATOM     35 1HG  ARG A 159     -15.160 -12.898 -17.852  1.00  0.00           H  
ATOM     36 2HG  ARG A 159     -13.949 -14.071 -18.422  1.00  0.00           H  
ATOM     37 1HD  ARG A 159     -13.327 -14.536 -16.116  1.00  0.00           H  
ATOM     38 2HD  ARG A 159     -14.556 -13.377 -15.557  1.00  0.00           H  
ATOM     39  HE  ARG A 159     -15.846 -15.216 -17.232  1.00  0.00           H  
ATOM     40 1HH1 ARG A 159     -14.141 -15.202 -14.161  1.00  0.00           H  
ATOM     41 2HH1 ARG A 159     -15.048 -16.548 -13.509  1.00  0.00           H  
ATOM     42 1HH2 ARG A 159     -17.016 -16.963 -16.375  1.00  0.00           H  
ATOM     43 2HH2 ARG A 159     -16.675 -17.546 -14.761  1.00  0.00           H  
ATOM     44  N   ARG A 160     -12.586  -9.144 -18.344  1.00  0.00           N  
ATOM     45  CA  ARG A 160     -11.792  -7.949 -18.098  1.00  0.00           C  
ATOM     46  C   ARG A 160     -12.633  -6.875 -17.411  1.00  0.00           C  
ATOM     47  O   ARG A 160     -13.441  -6.198 -18.052  1.00  0.00           O  
ATOM     48  CB  ARG A 160     -11.230  -7.400 -19.401  1.00  0.00           C  
ATOM     49  CG  ARG A 160     -10.292  -6.213 -19.244  1.00  0.00           C  
ATOM     50  CD  ARG A 160      -9.729  -5.782 -20.549  1.00  0.00           C  
ATOM     51  NE  ARG A 160      -8.780  -4.691 -20.396  1.00  0.00           N  
ATOM     52  CZ  ARG A 160      -8.182  -4.049 -21.418  1.00  0.00           C  
ATOM     53  NH1 ARG A 160      -8.444  -4.398 -22.657  1.00  0.00           N  
ATOM     54  NH2 ARG A 160      -7.331  -3.067 -21.174  1.00  0.00           N  
ATOM     55  H   ARG A 160     -13.563  -9.090 -18.275  1.00  0.00           H  
ATOM     56  HA  ARG A 160     -10.960  -8.215 -17.446  1.00  0.00           H  
ATOM     57 1HB  ARG A 160     -10.683  -8.186 -19.920  1.00  0.00           H  
ATOM     58 2HB  ARG A 160     -12.050  -7.089 -20.049  1.00  0.00           H  
ATOM     59 1HG  ARG A 160     -10.837  -5.374 -18.811  1.00  0.00           H  
ATOM     60 2HG  ARG A 160      -9.466  -6.488 -18.587  1.00  0.00           H  
ATOM     61 1HD  ARG A 160      -9.213  -6.620 -21.017  1.00  0.00           H  
ATOM     62 2HD  ARG A 160     -10.535  -5.444 -21.199  1.00  0.00           H  
ATOM     63  HE  ARG A 160      -8.553  -4.395 -19.456  1.00  0.00           H  
ATOM     64 1HH1 ARG A 160      -9.094  -5.149 -22.844  1.00  0.00           H  
ATOM     65 2HH1 ARG A 160      -7.996  -3.917 -23.423  1.00  0.00           H  
ATOM     66 1HH2 ARG A 160      -7.129  -2.799 -20.220  1.00  0.00           H  
ATOM     67 2HH2 ARG A 160      -6.883  -2.586 -21.939  1.00  0.00           H  
ATOM     68  N   GLN A 161     -12.454  -6.736 -16.108  1.00  0.00           N  
ATOM     69  CA  GLN A 161     -13.186  -5.737 -15.341  1.00  0.00           C  
ATOM     70  C   GLN A 161     -12.283  -4.548 -15.024  1.00  0.00           C  
ATOM     71  O   GLN A 161     -11.141  -4.722 -14.597  1.00  0.00           O  
ATOM     72  CB  GLN A 161     -13.737  -6.344 -14.048  1.00  0.00           C  
ATOM     73  CG  GLN A 161     -14.567  -5.384 -13.214  1.00  0.00           C  
ATOM     74  CD  GLN A 161     -15.146  -6.043 -11.977  1.00  0.00           C  
ATOM     75  OE1 GLN A 161     -14.579  -7.002 -11.445  1.00  0.00           O  
ATOM     76  NE2 GLN A 161     -16.280  -5.534 -11.511  1.00  0.00           N  
ATOM     77  H   GLN A 161     -11.811  -7.320 -15.646  1.00  0.00           H  
ATOM     78  HA  GLN A 161     -14.024  -5.385 -15.943  1.00  0.00           H  
ATOM     79 1HB  GLN A 161     -14.358  -7.207 -14.287  1.00  0.00           H  
ATOM     80 2HB  GLN A 161     -12.910  -6.697 -13.431  1.00  0.00           H  
ATOM     81 1HG  GLN A 161     -13.935  -4.555 -12.895  1.00  0.00           H  
ATOM     82 2HG  GLN A 161     -15.393  -5.012 -13.821  1.00  0.00           H  
ATOM     83 1HE2 GLN A 161     -16.710  -5.928 -10.697  1.00  0.00           H  
ATOM     84 2HE2 GLN A 161     -16.707  -4.756 -11.973  1.00  0.00           H  
ATOM     85  N   LEU A 162     -12.793  -3.344 -15.237  1.00  0.00           N  
ATOM     86  CA  LEU A 162     -12.021  -2.140 -14.973  1.00  0.00           C  
ATOM     87  C   LEU A 162     -12.920  -0.927 -14.750  1.00  0.00           C  
ATOM     88  O   LEU A 162     -13.442  -0.340 -15.694  1.00  0.00           O  
ATOM     89  CB  LEU A 162     -11.064  -1.866 -16.140  1.00  0.00           C  
ATOM     90  CG  LEU A 162     -10.154  -0.640 -15.981  1.00  0.00           C  
ATOM     91  CD1 LEU A 162      -9.017  -0.718 -16.989  1.00  0.00           C  
ATOM     92  CD2 LEU A 162     -10.973   0.628 -16.177  1.00  0.00           C  
ATOM     93  H   LEU A 162     -13.712  -3.261 -15.574  1.00  0.00           H  
ATOM     94  HA  LEU A 162     -11.437  -2.296 -14.067  1.00  0.00           H  
ATOM     95 1HB  LEU A 162     -10.425  -2.736 -16.277  1.00  0.00           H  
ATOM     96 2HB  LEU A 162     -11.653  -1.726 -17.047  1.00  0.00           H  
ATOM     97  HG  LEU A 162      -9.716  -0.639 -14.982  1.00  0.00           H  
ATOM     98 1HD1 LEU A 162      -8.370   0.152 -16.875  1.00  0.00           H  
ATOM     99 2HD1 LEU A 162      -8.436  -1.625 -16.814  1.00  0.00           H  
ATOM    100 3HD1 LEU A 162      -9.425  -0.738 -17.999  1.00  0.00           H  
ATOM    101 1HD2 LEU A 162     -10.326   1.499 -16.063  1.00  0.00           H  
ATOM    102 2HD2 LEU A 162     -11.410   0.629 -17.176  1.00  0.00           H  
ATOM    103 3HD2 LEU A 162     -11.768   0.666 -15.432  1.00  0.00           H  
ATOM    104  N   THR A 163     -13.130  -0.568 -13.497  1.00  0.00           N  
ATOM    105  CA  THR A 163     -13.931   0.599 -13.185  1.00  0.00           C  
ATOM    106  C   THR A 163     -13.038   1.835 -13.283  1.00  0.00           C  
ATOM    107  O   THR A 163     -11.937   1.838 -12.733  1.00  0.00           O  
ATOM    108  CB  THR A 163     -14.563   0.499 -11.784  1.00  0.00           C  
ATOM    109  OG1 THR A 163     -15.446  -0.630 -11.735  1.00  0.00           O  
ATOM    110  CG2 THR A 163     -15.344   1.763 -11.459  1.00  0.00           C  
ATOM    111  H   THR A 163     -12.740  -1.095 -12.770  1.00  0.00           H  
ATOM    112  HA  THR A 163     -14.738   0.670 -13.915  1.00  0.00           H  
ATOM    113  HB  THR A 163     -13.779   0.362 -11.040  1.00  0.00           H  
ATOM    114  HG1 THR A 163     -15.799  -0.721 -10.847  1.00  0.00           H  
ATOM    115 1HG2 THR A 163     -15.784   1.674 -10.466  1.00  0.00           H  
ATOM    116 2HG2 THR A 163     -14.674   2.621 -11.485  1.00  0.00           H  
ATOM    117 3HG2 THR A 163     -16.136   1.900 -12.195  1.00  0.00           H  
ATOM    118  N   PRO A 164     -13.497   2.899 -13.960  1.00  0.00           N  
ATOM    119  CA  PRO A 164     -12.714   4.131 -14.141  1.00  0.00           C  
ATOM    120  C   PRO A 164     -12.220   4.737 -12.826  1.00  0.00           C  
ATOM    121  O   PRO A 164     -11.099   5.240 -12.749  1.00  0.00           O  
ATOM    122  CB  PRO A 164     -13.714   5.060 -14.836  1.00  0.00           C  
ATOM    123  CG  PRO A 164     -14.579   4.140 -15.627  1.00  0.00           C  
ATOM    124  CD  PRO A 164     -14.775   2.947 -14.730  1.00  0.00           C  
ATOM    125  HA  PRO A 164     -11.851   3.919 -14.789  1.00  0.00           H  
ATOM    126 1HB  PRO A 164     -14.276   5.637 -14.086  1.00  0.00           H  
ATOM    127 2HB  PRO A 164     -13.178   5.787 -15.464  1.00  0.00           H  
ATOM    128 1HG  PRO A 164     -15.527   4.637 -15.883  1.00  0.00           H  
ATOM    129 2HG  PRO A 164     -14.090   3.881 -16.578  1.00  0.00           H  
ATOM    130 1HD  PRO A 164     -15.639   3.119 -14.072  1.00  0.00           H  
ATOM    131 2HD  PRO A 164     -14.929   2.047 -15.345  1.00  0.00           H  
ATOM    132  N   GLN A 165     -13.054   4.663 -11.798  1.00  0.00           N  
ATOM    133  CA  GLN A 165     -12.719   5.223 -10.492  1.00  0.00           C  
ATOM    134  C   GLN A 165     -11.666   4.392  -9.762  1.00  0.00           C  
ATOM    135  O   GLN A 165     -10.776   4.940  -9.115  1.00  0.00           O  
ATOM    136  CB  GLN A 165     -13.978   5.338  -9.628  1.00  0.00           C  
ATOM    137  CG  GLN A 165     -14.996   6.341 -10.142  1.00  0.00           C  
ATOM    138  CD  GLN A 165     -16.236   6.405  -9.270  1.00  0.00           C  
ATOM    139  OE1 GLN A 165     -16.563   5.450  -8.561  1.00  0.00           O  
ATOM    140  NE2 GLN A 165     -16.934   7.534  -9.318  1.00  0.00           N  
ATOM    141  H   GLN A 165     -13.924   4.226 -11.924  1.00  0.00           H  
ATOM    142  HA  GLN A 165     -12.302   6.219 -10.639  1.00  0.00           H  
ATOM    143 1HB  GLN A 165     -14.466   4.366  -9.565  1.00  0.00           H  
ATOM    144 2HB  GLN A 165     -13.698   5.631  -8.616  1.00  0.00           H  
ATOM    145 1HG  GLN A 165     -14.539   7.331 -10.159  1.00  0.00           H  
ATOM    146 2HG  GLN A 165     -15.300   6.052 -11.148  1.00  0.00           H  
ATOM    147 1HE2 GLN A 165     -17.762   7.634  -8.765  1.00  0.00           H  
ATOM    148 2HE2 GLN A 165     -16.633   8.284  -9.907  1.00  0.00           H  
ATOM    149  N   GLN A 166     -11.757   3.072  -9.874  1.00  0.00           N  
ATOM    150  CA  GLN A 166     -10.822   2.186  -9.190  1.00  0.00           C  
ATOM    151  C   GLN A 166      -9.517   2.063  -9.956  1.00  0.00           C  
ATOM    152  O   GLN A 166      -8.440   2.098  -9.365  1.00  0.00           O  
ATOM    153  CB  GLN A 166     -11.442   0.800  -8.993  1.00  0.00           C  
ATOM    154  CG  GLN A 166     -12.650   0.783  -8.072  1.00  0.00           C  
ATOM    155  CD  GLN A 166     -13.265  -0.598  -7.950  1.00  0.00           C  
ATOM    156  OE1 GLN A 166     -12.872  -1.533  -8.653  1.00  0.00           O  
ATOM    157  NE2 GLN A 166     -14.237  -0.734  -7.055  1.00  0.00           N  
ATOM    158  H   GLN A 166     -12.454   2.687 -10.440  1.00  0.00           H  
ATOM    159  HA  GLN A 166     -10.598   2.609  -8.211  1.00  0.00           H  
ATOM    160 1HB  GLN A 166     -11.749   0.398  -9.959  1.00  0.00           H  
ATOM    161 2HB  GLN A 166     -10.694   0.123  -8.580  1.00  0.00           H  
ATOM    162 1HG  GLN A 166     -12.341   1.109  -7.079  1.00  0.00           H  
ATOM    163 2HG  GLN A 166     -13.406   1.461  -8.469  1.00  0.00           H  
ATOM    164 1HE2 GLN A 166     -14.681  -1.622  -6.929  1.00  0.00           H  
ATOM    165 2HE2 GLN A 166     -14.525   0.050  -6.505  1.00  0.00           H  
ATOM    166  N   GLN A 167      -9.625   1.917 -11.272  1.00  0.00           N  
ATOM    167  CA  GLN A 167      -8.469   1.777 -12.140  1.00  0.00           C  
ATOM    168  C   GLN A 167      -7.449   2.886 -11.907  1.00  0.00           C  
ATOM    169  O   GLN A 167      -6.258   2.627 -11.753  1.00  0.00           O  
ATOM    170  CB  GLN A 167      -8.907   1.771 -13.607  1.00  0.00           C  
ATOM    171  CG  GLN A 167      -7.759   1.678 -14.599  1.00  0.00           C  
ATOM    172  CD  GLN A 167      -7.036   0.347 -14.525  1.00  0.00           C  
ATOM    173  OE1 GLN A 167      -7.458  -0.566 -13.810  1.00  0.00           O  
ATOM    174  NE2 GLN A 167      -5.940   0.229 -15.266  1.00  0.00           N  
ATOM    175  H   GLN A 167     -10.519   1.896 -11.678  1.00  0.00           H  
ATOM    176  HA  GLN A 167      -7.981   0.829 -11.916  1.00  0.00           H  
ATOM    177 1HB  GLN A 167      -9.573   0.926 -13.784  1.00  0.00           H  
ATOM    178 2HB  GLN A 167      -9.467   2.680 -13.824  1.00  0.00           H  
ATOM    179 1HG  GLN A 167      -8.154   1.798 -15.607  1.00  0.00           H  
ATOM    180 2HG  GLN A 167      -7.042   2.470 -14.382  1.00  0.00           H  
ATOM    181 1HE2 GLN A 167      -5.421  -0.627 -15.259  1.00  0.00           H  
ATOM    182 2HE2 GLN A 167      -5.633   0.995 -15.832  1.00  0.00           H  
ATOM    183  N   GLN A 168      -7.937   4.113 -11.843  1.00  0.00           N  
ATOM    184  CA  GLN A 168      -7.085   5.278 -11.654  1.00  0.00           C  
ATOM    185  C   GLN A 168      -6.316   5.237 -10.336  1.00  0.00           C  
ATOM    186  O   GLN A 168      -5.210   5.765 -10.240  1.00  0.00           O  
ATOM    187  CB  GLN A 168      -7.925   6.557 -11.721  1.00  0.00           C  
ATOM    188  CG  GLN A 168      -8.449   6.884 -13.109  1.00  0.00           C  
ATOM    189  CD  GLN A 168      -9.461   8.014 -13.093  1.00  0.00           C  
ATOM    190  OE1 GLN A 168      -9.398   8.910 -12.247  1.00  0.00           O  
ATOM    191  NE2 GLN A 168     -10.401   7.980 -14.030  1.00  0.00           N  
ATOM    192  H   GLN A 168      -8.906   4.243 -11.920  1.00  0.00           H  
ATOM    193  HA  GLN A 168      -6.346   5.299 -12.454  1.00  0.00           H  
ATOM    194 1HB  GLN A 168      -8.779   6.466 -11.051  1.00  0.00           H  
ATOM    195 2HB  GLN A 168      -7.328   7.402 -11.379  1.00  0.00           H  
ATOM    196 1HG  GLN A 168      -7.613   7.182 -13.742  1.00  0.00           H  
ATOM    197 2HG  GLN A 168      -8.933   5.998 -13.522  1.00  0.00           H  
ATOM    198 1HE2 GLN A 168     -11.096   8.698 -14.070  1.00  0.00           H  
ATOM    199 2HE2 GLN A 168     -10.415   7.234 -14.698  1.00  0.00           H  
ATOM    200  N   LEU A 169      -6.894   4.616  -9.325  1.00  0.00           N  
ATOM    201  CA  LEU A 169      -6.252   4.555  -8.026  1.00  0.00           C  
ATOM    202  C   LEU A 169      -5.281   3.380  -7.910  1.00  0.00           C  
ATOM    203  O   LEU A 169      -4.148   3.543  -7.454  1.00  0.00           O  
ATOM    204  CB  LEU A 169      -7.318   4.453  -6.928  1.00  0.00           C  
ATOM    205  CG  LEU A 169      -8.293   5.633  -6.835  1.00  0.00           C  
ATOM    206  CD1 LEU A 169      -9.497   5.233  -5.993  1.00  0.00           C  
ATOM    207  CD2 LEU A 169      -7.579   6.835  -6.233  1.00  0.00           C  
ATOM    208  H   LEU A 169      -7.756   4.169  -9.461  1.00  0.00           H  
ATOM    209  HA  LEU A 169      -5.678   5.470  -7.881  1.00  0.00           H  
ATOM    210 1HB  LEU A 169      -7.905   3.551  -7.096  1.00  0.00           H  
ATOM    211 2HB  LEU A 169      -6.817   4.360  -5.964  1.00  0.00           H  
ATOM    212  HG  LEU A 169      -8.653   5.887  -7.832  1.00  0.00           H  
ATOM    213 1HD1 LEU A 169     -10.190   6.072  -5.927  1.00  0.00           H  
ATOM    214 2HD1 LEU A 169      -9.999   4.384  -6.456  1.00  0.00           H  
ATOM    215 3HD1 LEU A 169      -9.165   4.957  -4.992  1.00  0.00           H  
ATOM    216 1HD2 LEU A 169      -8.272   7.674  -6.167  1.00  0.00           H  
ATOM    217 2HD2 LEU A 169      -7.220   6.582  -5.235  1.00  0.00           H  
ATOM    218 3HD2 LEU A 169      -6.734   7.110  -6.864  1.00  0.00           H  
ATOM    219  N   VAL A 170      -5.722   2.200  -8.332  1.00  0.00           N  
ATOM    220  CA  VAL A 170      -4.902   0.999  -8.214  1.00  0.00           C  
ATOM    221  C   VAL A 170      -3.789   0.914  -9.259  1.00  0.00           C  
ATOM    222  O   VAL A 170      -2.696   0.433  -8.966  1.00  0.00           O  
ATOM    223  CB  VAL A 170      -5.795  -0.250  -8.336  1.00  0.00           C  
ATOM    224  CG1 VAL A 170      -6.970  -0.160  -7.373  1.00  0.00           C  
ATOM    225  CG2 VAL A 170      -6.283  -0.399  -9.769  1.00  0.00           C  
ATOM    226  H   VAL A 170      -6.621   2.137  -8.726  1.00  0.00           H  
ATOM    227  HA  VAL A 170      -4.424   1.001  -7.234  1.00  0.00           H  
ATOM    228  HB  VAL A 170      -5.216  -1.129  -8.055  1.00  0.00           H  
ATOM    229 1HG1 VAL A 170      -7.591  -1.051  -7.473  1.00  0.00           H  
ATOM    230 2HG1 VAL A 170      -6.598  -0.090  -6.351  1.00  0.00           H  
ATOM    231 3HG1 VAL A 170      -7.565   0.723  -7.606  1.00  0.00           H  
ATOM    232 1HG2 VAL A 170      -6.913  -1.285  -9.848  1.00  0.00           H  
ATOM    233 2HG2 VAL A 170      -6.858   0.483 -10.052  1.00  0.00           H  
ATOM    234 3HG2 VAL A 170      -5.427  -0.503 -10.436  1.00  0.00           H  
ATOM    235  N   ASN A 171      -4.053   1.377 -10.470  1.00  0.00           N  
ATOM    236  CA  ASN A 171      -3.052   1.320 -11.538  1.00  0.00           C  
ATOM    237  C   ASN A 171      -1.928   2.323 -11.293  1.00  0.00           C  
ATOM    238  O   ASN A 171      -0.785   2.112 -11.702  1.00  0.00           O  
ATOM    239  CB  ASN A 171      -3.697   1.562 -12.890  1.00  0.00           C  
ATOM    240  CG  ASN A 171      -2.791   1.201 -14.035  1.00  0.00           C  
ATOM    241  OD1 ASN A 171      -2.355   0.051 -14.158  1.00  0.00           O  
ATOM    242  ND2 ASN A 171      -2.501   2.161 -14.876  1.00  0.00           N  
ATOM    243  H   ASN A 171      -4.938   1.764 -10.655  1.00  0.00           H  
ATOM    244  HA  ASN A 171      -2.604   0.325 -11.540  1.00  0.00           H  
ATOM    245 1HB  ASN A 171      -4.613   0.974 -12.967  1.00  0.00           H  
ATOM    246 2HB  ASN A 171      -3.974   2.613 -12.979  1.00  0.00           H  
ATOM    247 1HD2 ASN A 171      -1.904   1.979 -15.657  1.00  0.00           H  
ATOM    248 2HD2 ASN A 171      -2.877   3.077 -14.738  1.00  0.00           H  
ATOM    249  N   GLN A 172      -2.252   3.402 -10.600  1.00  0.00           N  
ATOM    250  CA  GLN A 172      -1.276   4.444 -10.306  1.00  0.00           C  
ATOM    251  C   GLN A 172      -0.409   4.077  -9.107  1.00  0.00           C  
ATOM    252  O   GLN A 172       0.673   4.635  -8.924  1.00  0.00           O  
ATOM    253  CB  GLN A 172      -1.982   5.778 -10.050  1.00  0.00           C  
ATOM    254  CG  GLN A 172      -1.039   6.952  -9.848  1.00  0.00           C  
ATOM    255  CD  GLN A 172      -1.771   8.281  -9.800  1.00  0.00           C  
ATOM    256  OE1 GLN A 172      -2.765   8.432  -9.086  1.00  0.00           O  
ATOM    257  NE2 GLN A 172      -1.283   9.251 -10.563  1.00  0.00           N  
ATOM    258  H   GLN A 172      -3.169   3.504 -10.275  1.00  0.00           H  
ATOM    259  HA  GLN A 172      -0.619   4.556 -11.169  1.00  0.00           H  
ATOM    260 1HB  GLN A 172      -2.635   6.012 -10.890  1.00  0.00           H  
ATOM    261 2HB  GLN A 172      -2.609   5.693  -9.162  1.00  0.00           H  
ATOM    262 1HG  GLN A 172      -0.508   6.821  -8.905  1.00  0.00           H  
ATOM    263 2HG  GLN A 172      -0.330   6.982 -10.676  1.00  0.00           H  
ATOM    264 1HE2 GLN A 172      -1.723  10.150 -10.573  1.00  0.00           H  
ATOM    265 2HE2 GLN A 172      -0.474   9.086 -11.128  1.00  0.00           H  
ATOM    266  N   MET A 173      -0.880   3.129  -8.300  1.00  0.00           N  
ATOM    267  CA  MET A 173      -0.141   2.679  -7.114  1.00  0.00           C  
ATOM    268  C   MET A 173       1.107   1.888  -7.506  1.00  0.00           C  
ATOM    269  O   MET A 173       1.901   1.499  -6.654  1.00  0.00           O  
ATOM    270  CB  MET A 173      -1.044   1.835  -6.216  1.00  0.00           C  
ATOM    271  CG  MET A 173      -2.006   2.642  -5.355  1.00  0.00           C  
ATOM    272  SD  MET A 173      -1.239   4.112  -4.646  1.00  0.00           S  
ATOM    273  CE  MET A 173      -0.135   3.373  -3.446  1.00  0.00           C  
ATOM    274  H   MET A 173      -1.749   2.722  -8.499  1.00  0.00           H  
ATOM    275  HA  MET A 173       0.186   3.557  -6.556  1.00  0.00           H  
ATOM    276 1HB  MET A 173      -1.634   1.156  -6.830  1.00  0.00           H  
ATOM    277 2HB  MET A 173      -0.430   1.226  -5.552  1.00  0.00           H  
ATOM    278 1HG  MET A 173      -2.859   2.953  -5.956  1.00  0.00           H  
ATOM    279 2HG  MET A 173      -2.373   2.019  -4.540  1.00  0.00           H  
ATOM    280 1HE  MET A 173       0.412   4.158  -2.923  1.00  0.00           H  
ATOM    281 2HE  MET A 173      -0.715   2.794  -2.726  1.00  0.00           H  
ATOM    282 3HE  MET A 173       0.571   2.717  -3.955  1.00  0.00           H  
ATOM    283  N   LYS A 174       1.265   1.642  -8.799  1.00  0.00           N  
ATOM    284  CA  LYS A 174       2.421   0.919  -9.300  1.00  0.00           C  
ATOM    285  C   LYS A 174       3.640   1.815  -9.205  1.00  0.00           C  
ATOM    286  O   LYS A 174       4.701   1.407  -8.734  1.00  0.00           O  
ATOM    287  CB  LYS A 174       2.202   0.457 -10.742  1.00  0.00           C  
ATOM    288  CG  LYS A 174       1.175  -0.658 -10.896  1.00  0.00           C  
ATOM    289  CD  LYS A 174       0.877  -0.935 -12.362  1.00  0.00           C  
ATOM    290  CE  LYS A 174      -0.075  -2.111 -12.520  1.00  0.00           C  
ATOM    291  NZ  LYS A 174      -0.576  -2.237 -13.916  1.00  0.00           N  
ATOM    292  H   LYS A 174       0.598   1.971  -9.427  1.00  0.00           H  
ATOM    293  HA  LYS A 174       2.574   0.037  -8.677  1.00  0.00           H  
ATOM    294 1HB  LYS A 174       1.873   1.301 -11.348  1.00  0.00           H  
ATOM    295 2HB  LYS A 174       3.145   0.103 -11.157  1.00  0.00           H  
ATOM    296 1HG  LYS A 174       1.554  -1.568 -10.432  1.00  0.00           H  
ATOM    297 2HG  LYS A 174       0.252  -0.372 -10.393  1.00  0.00           H  
ATOM    298 1HD  LYS A 174       0.429  -0.051 -12.816  1.00  0.00           H  
ATOM    299 2HD  LYS A 174       1.807  -1.159 -12.886  1.00  0.00           H  
ATOM    300 1HE  LYS A 174       0.435  -3.033 -12.246  1.00  0.00           H  
ATOM    301 2HE  LYS A 174      -0.927  -1.981 -11.853  1.00  0.00           H  
ATOM    302 1HZ  LYS A 174      -1.204  -3.025 -13.980  1.00  0.00           H  
ATOM    303 2HZ  LYS A 174      -1.070  -1.393 -14.175  1.00  0.00           H  
ATOM    304 3HZ  LYS A 174       0.203  -2.377 -14.543  1.00  0.00           H  
ATOM    305  N   VAL A 175       3.472   3.053  -9.647  1.00  0.00           N  
ATOM    306  CA  VAL A 175       4.547   4.019  -9.596  1.00  0.00           C  
ATOM    307  C   VAL A 175       4.194   5.108  -8.603  1.00  0.00           C  
ATOM    308  O   VAL A 175       3.738   6.192  -8.973  1.00  0.00           O  
ATOM    309  CB  VAL A 175       4.793   4.636 -10.985  1.00  0.00           C  
ATOM    310  CG1 VAL A 175       5.976   5.592 -10.942  1.00  0.00           C  
ATOM    311  CG2 VAL A 175       5.028   3.534 -12.007  1.00  0.00           C  
ATOM    312  H   VAL A 175       2.602   3.324 -10.005  1.00  0.00           H  
ATOM    313  HA  VAL A 175       5.457   3.508  -9.278  1.00  0.00           H  
ATOM    314  HB  VAL A 175       3.919   5.220 -11.274  1.00  0.00           H  
ATOM    315 1HG1 VAL A 175       6.135   6.020 -11.932  1.00  0.00           H  
ATOM    316 2HG1 VAL A 175       5.771   6.392 -10.231  1.00  0.00           H  
ATOM    317 3HG1 VAL A 175       6.870   5.051 -10.633  1.00  0.00           H  
ATOM    318 1HG2 VAL A 175       5.200   3.978 -12.988  1.00  0.00           H  
ATOM    319 2HG2 VAL A 175       5.899   2.947 -11.716  1.00  0.00           H  
ATOM    320 3HG2 VAL A 175       4.152   2.887 -12.052  1.00  0.00           H  
ATOM    321  N   ALA A 176       4.412   4.808  -7.342  1.00  0.00           N  
ATOM    322  CA  ALA A 176       4.130   5.744  -6.275  1.00  0.00           C  
ATOM    323  C   ALA A 176       5.181   5.632  -5.178  1.00  0.00           C  
ATOM    324  O   ALA A 176       5.362   4.567  -4.590  1.00  0.00           O  
ATOM    325  CB  ALA A 176       2.737   5.504  -5.712  1.00  0.00           C  
ATOM    326  H   ALA A 176       4.738   3.912  -7.118  1.00  0.00           H  
ATOM    327  HA  ALA A 176       4.174   6.752  -6.688  1.00  0.00           H  
ATOM    328 1HB  ALA A 176       2.541   6.215  -4.909  1.00  0.00           H  
ATOM    329 2HB  ALA A 176       1.997   5.635  -6.502  1.00  0.00           H  
ATOM    330 3HB  ALA A 176       2.673   4.489  -5.321  1.00  0.00           H  
ATOM    331  N   PRO A 177       5.938   6.710  -4.936  1.00  0.00           N  
ATOM    332  CA  PRO A 177       6.955   6.738  -3.898  1.00  0.00           C  
ATOM    333  C   PRO A 177       6.377   7.101  -2.532  1.00  0.00           C  
ATOM    334  O   PRO A 177       5.520   7.983  -2.420  1.00  0.00           O  
ATOM    335  CB  PRO A 177       7.920   7.815  -4.404  1.00  0.00           C  
ATOM    336  CG  PRO A 177       7.033   8.837  -5.029  1.00  0.00           C  
ATOM    337  CD  PRO A 177       5.917   8.037  -5.646  1.00  0.00           C  
ATOM    338  HA  PRO A 177       7.448   5.756  -3.848  1.00  0.00           H  
ATOM    339 1HB  PRO A 177       8.510   8.215  -3.567  1.00  0.00           H  
ATOM    340 2HB  PRO A 177       8.632   7.375  -5.118  1.00  0.00           H  
ATOM    341 1HG  PRO A 177       6.675   9.545  -4.267  1.00  0.00           H  
ATOM    342 2HG  PRO A 177       7.593   9.425  -5.770  1.00  0.00           H  
ATOM    343 1HD  PRO A 177       4.959   8.553  -5.481  1.00  0.00           H  
ATOM    344 2HD  PRO A 177       6.108   7.909  -6.722  1.00  0.00           H  
ATOM    345  N   ILE A 178       6.852   6.415  -1.506  1.00  0.00           N  
ATOM    346  CA  ILE A 178       6.412   6.640  -0.137  1.00  0.00           C  
ATOM    347  C   ILE A 178       6.911   7.989   0.384  1.00  0.00           C  
ATOM    348  O   ILE A 178       8.119   8.227   0.445  1.00  0.00           O  
ATOM    349  CB  ILE A 178       6.904   5.512   0.789  1.00  0.00           C  
ATOM    350  CG1 ILE A 178       6.344   4.163   0.330  1.00  0.00           C  
ATOM    351  CG2 ILE A 178       6.507   5.795   2.229  1.00  0.00           C  
ATOM    352  CD1 ILE A 178       6.976   2.974   1.019  1.00  0.00           C  
ATOM    353  H   ILE A 178       7.526   5.718  -1.675  1.00  0.00           H  
ATOM    354  HA  ILE A 178       5.323   6.649  -0.121  1.00  0.00           H  
ATOM    355  HB  ILE A 178       7.989   5.440   0.728  1.00  0.00           H  
ATOM    356 1HG1 ILE A 178       5.271   4.133   0.514  1.00  0.00           H  
ATOM    357 2HG1 ILE A 178       6.494   4.053  -0.744  1.00  0.00           H  
ATOM    358 1HG2 ILE A 178       6.862   4.988   2.870  1.00  0.00           H  
ATOM    359 2HG2 ILE A 178       6.952   6.736   2.551  1.00  0.00           H  
ATOM    360 3HG2 ILE A 178       5.421   5.864   2.301  1.00  0.00           H  
ATOM    361 1HD1 ILE A 178       6.528   2.055   0.641  1.00  0.00           H  
ATOM    362 2HD1 ILE A 178       8.047   2.965   0.818  1.00  0.00           H  
ATOM    363 3HD1 ILE A 178       6.807   3.045   2.092  1.00  0.00           H  
ATOM    364  N   PRO A 179       5.983   8.898   0.732  1.00  0.00           N  
ATOM    365  CA  PRO A 179       6.327  10.225   1.255  1.00  0.00           C  
ATOM    366  C   PRO A 179       7.071  10.158   2.582  1.00  0.00           C  
ATOM    367  O   PRO A 179       7.006   9.158   3.299  1.00  0.00           O  
ATOM    368  CB  PRO A 179       4.956  10.889   1.420  1.00  0.00           C  
ATOM    369  CG  PRO A 179       4.075  10.149   0.474  1.00  0.00           C  
ATOM    370  CD  PRO A 179       4.546   8.721   0.562  1.00  0.00           C  
ATOM    371  HA  PRO A 179       6.939  10.759   0.513  1.00  0.00           H  
ATOM    372 1HB  PRO A 179       4.623  10.809   2.465  1.00  0.00           H  
ATOM    373 2HB  PRO A 179       5.028  11.962   1.187  1.00  0.00           H  
ATOM    374 1HG  PRO A 179       3.021  10.266   0.765  1.00  0.00           H  
ATOM    375 2HG  PRO A 179       4.172  10.564  -0.540  1.00  0.00           H  
ATOM    376 1HD  PRO A 179       4.081   8.235   1.432  1.00  0.00           H  
ATOM    377 2HD  PRO A 179       4.284   8.190  -0.365  1.00  0.00           H  
ATOM    378  N   LYS A 180       7.742  11.248   2.920  1.00  0.00           N  
ATOM    379  CA  LYS A 180       8.516  11.337   4.156  1.00  0.00           C  
ATOM    380  C   LYS A 180       7.624  11.176   5.380  1.00  0.00           C  
ATOM    381  O   LYS A 180       8.061  10.675   6.418  1.00  0.00           O  
ATOM    382  CB  LYS A 180       9.265  12.669   4.225  1.00  0.00           C  
ATOM    383  CG  LYS A 180      10.417  12.795   3.236  1.00  0.00           C  
ATOM    384  CD  LYS A 180      11.102  14.148   3.355  1.00  0.00           C  
ATOM    385  CE  LYS A 180      12.253  14.275   2.369  1.00  0.00           C  
ATOM    386  NZ  LYS A 180      12.911  15.608   2.450  1.00  0.00           N  
ATOM    387  H   LYS A 180       7.709  12.023   2.317  1.00  0.00           H  
ATOM    388  HA  LYS A 180       9.245  10.526   4.167  1.00  0.00           H  
ATOM    389 1HB  LYS A 180       8.570  13.487   4.035  1.00  0.00           H  
ATOM    390 2HB  LYS A 180       9.669  12.808   5.228  1.00  0.00           H  
ATOM    391 1HG  LYS A 180      11.148  12.008   3.427  1.00  0.00           H  
ATOM    392 2HG  LYS A 180      10.039  12.676   2.221  1.00  0.00           H  
ATOM    393 1HD  LYS A 180      10.378  14.941   3.161  1.00  0.00           H  
ATOM    394 2HD  LYS A 180      11.488  14.272   4.367  1.00  0.00           H  
ATOM    395 1HE  LYS A 180      12.995  13.505   2.574  1.00  0.00           H  
ATOM    396 2HE  LYS A 180      11.881  14.129   1.355  1.00  0.00           H  
ATOM    397 1HZ  LYS A 180      13.666  15.652   1.780  1.00  0.00           H  
ATOM    398 2HZ  LYS A 180      12.234  16.330   2.242  1.00  0.00           H  
ATOM    399 3HZ  LYS A 180      13.277  15.747   3.380  1.00  0.00           H  
ATOM    400  N   GLN A 181       6.375  11.598   5.250  1.00  0.00           N  
ATOM    401  CA  GLN A 181       5.408  11.494   6.336  1.00  0.00           C  
ATOM    402  C   GLN A 181       5.146  10.029   6.680  1.00  0.00           C  
ATOM    403  O   GLN A 181       4.888   9.680   7.833  1.00  0.00           O  
ATOM    404  CB  GLN A 181       4.098  12.191   5.960  1.00  0.00           C  
ATOM    405  CG  GLN A 181       4.202  13.704   5.868  1.00  0.00           C  
ATOM    406  CD  GLN A 181       2.901  14.348   5.428  1.00  0.00           C  
ATOM    407  OE1 GLN A 181       2.093  13.732   4.727  1.00  0.00           O  
ATOM    408  NE2 GLN A 181       2.691  15.595   5.835  1.00  0.00           N  
ATOM    409  H   GLN A 181       6.099  12.000   4.400  1.00  0.00           H  
ATOM    410  HA  GLN A 181       5.822  11.985   7.216  1.00  0.00           H  
ATOM    411 1HB  GLN A 181       3.751  11.819   4.996  1.00  0.00           H  
ATOM    412 2HB  GLN A 181       3.334  11.951   6.699  1.00  0.00           H  
ATOM    413 1HG  GLN A 181       4.464  14.100   6.850  1.00  0.00           H  
ATOM    414 2HG  GLN A 181       4.974  13.962   5.144  1.00  0.00           H  
ATOM    415 1HE2 GLN A 181       1.850  16.071   5.576  1.00  0.00           H  
ATOM    416 2HE2 GLN A 181       3.372  16.057   6.403  1.00  0.00           H  
ATOM    417  N   LEU A 182       5.231   9.176   5.671  1.00  0.00           N  
ATOM    418  CA  LEU A 182       4.985   7.754   5.846  1.00  0.00           C  
ATOM    419  C   LEU A 182       6.278   6.995   6.126  1.00  0.00           C  
ATOM    420  O   LEU A 182       6.263   5.978   6.816  1.00  0.00           O  
ATOM    421  CB  LEU A 182       4.307   7.180   4.596  1.00  0.00           C  
ATOM    422  CG  LEU A 182       2.774   7.244   4.581  1.00  0.00           C  
ATOM    423  CD1 LEU A 182       2.325   8.690   4.744  1.00  0.00           C  
ATOM    424  CD2 LEU A 182       2.254   6.653   3.279  1.00  0.00           C  
ATOM    425  H   LEU A 182       5.479   9.510   4.781  1.00  0.00           H  
ATOM    426  HA  LEU A 182       4.321   7.620   6.699  1.00  0.00           H  
ATOM    427 1HB  LEU A 182       4.669   7.722   3.724  1.00  0.00           H  
ATOM    428 2HB  LEU A 182       4.596   6.134   4.493  1.00  0.00           H  
ATOM    429  HG  LEU A 182       2.378   6.675   5.423  1.00  0.00           H  
ATOM    430 1HD1 LEU A 182       1.235   8.735   4.734  1.00  0.00           H  
ATOM    431 2HD1 LEU A 182       2.695   9.081   5.692  1.00  0.00           H  
ATOM    432 3HD1 LEU A 182       2.721   9.288   3.925  1.00  0.00           H  
ATOM    433 1HD2 LEU A 182       1.164   6.698   3.269  1.00  0.00           H  
ATOM    434 2HD2 LEU A 182       2.648   7.223   2.438  1.00  0.00           H  
ATOM    435 3HD2 LEU A 182       2.575   5.615   3.197  1.00  0.00           H  
ATOM    436  N   LEU A 183       7.393   7.504   5.602  1.00  0.00           N  
ATOM    437  CA  LEU A 183       8.704   6.872   5.793  1.00  0.00           C  
ATOM    438  C   LEU A 183       9.061   6.750   7.271  1.00  0.00           C  
ATOM    439  O   LEU A 183       9.811   5.860   7.667  1.00  0.00           O  
ATOM    440  CB  LEU A 183       9.791   7.677   5.069  1.00  0.00           C  
ATOM    441  CG  LEU A 183       9.809   7.547   3.541  1.00  0.00           C  
ATOM    442  CD1 LEU A 183      10.917   8.420   2.969  1.00  0.00           C  
ATOM    443  CD2 LEU A 183      10.009   6.088   3.158  1.00  0.00           C  
ATOM    444  H   LEU A 183       7.333   8.319   5.058  1.00  0.00           H  
ATOM    445  HA  LEU A 183       8.669   5.869   5.369  1.00  0.00           H  
ATOM    446 1HB  LEU A 183       9.660   8.731   5.311  1.00  0.00           H  
ATOM    447 2HB  LEU A 183      10.765   7.358   5.440  1.00  0.00           H  
ATOM    448  HG  LEU A 183       8.861   7.901   3.135  1.00  0.00           H  
ATOM    449 1HD1 LEU A 183      10.929   8.328   1.883  1.00  0.00           H  
ATOM    450 2HD1 LEU A 183      10.738   9.460   3.242  1.00  0.00           H  
ATOM    451 3HD1 LEU A 183      11.877   8.099   3.371  1.00  0.00           H  
ATOM    452 1HD2 LEU A 183      10.020   5.995   2.071  1.00  0.00           H  
ATOM    453 2HD2 LEU A 183      10.956   5.733   3.563  1.00  0.00           H  
ATOM    454 3HD2 LEU A 183       9.194   5.489   3.564  1.00  0.00           H  
ATOM    455  N   GLN A 184       8.520   7.649   8.080  1.00  0.00           N  
ATOM    456  CA  GLN A 184       8.772   7.642   9.516  1.00  0.00           C  
ATOM    457  C   GLN A 184       8.196   6.395  10.182  1.00  0.00           C  
ATOM    458  O   GLN A 184       8.633   6.003  11.265  1.00  0.00           O  
ATOM    459  CB  GLN A 184       8.185   8.898  10.165  1.00  0.00           C  
ATOM    460  CG  GLN A 184       8.909  10.183   9.802  1.00  0.00           C  
ATOM    461  CD  GLN A 184       8.301  11.400  10.475  1.00  0.00           C  
ATOM    462  OE1 GLN A 184       7.722  11.302  11.560  1.00  0.00           O  
ATOM    463  NE2 GLN A 184       8.430  12.555   9.832  1.00  0.00           N  
ATOM    464  H   GLN A 184       7.946   8.345   7.700  1.00  0.00           H  
ATOM    465  HA  GLN A 184       9.850   7.636   9.678  1.00  0.00           H  
ATOM    466 1HB  GLN A 184       7.140   9.006   9.870  1.00  0.00           H  
ATOM    467 2HB  GLN A 184       8.209   8.792  11.250  1.00  0.00           H  
ATOM    468 1HG  GLN A 184       9.950  10.102  10.117  1.00  0.00           H  
ATOM    469 2HG  GLN A 184       8.856  10.326   8.723  1.00  0.00           H  
ATOM    470 1HE2 GLN A 184       8.049  13.393  10.227  1.00  0.00           H  
ATOM    471 2HE2 GLN A 184       8.908  12.590   8.954  1.00  0.00           H  
ATOM    472  N   ARG A 185       7.222   5.771   9.528  1.00  0.00           N  
ATOM    473  CA  ARG A 185       6.577   4.580  10.068  1.00  0.00           C  
ATOM    474  C   ARG A 185       7.439   3.343   9.852  1.00  0.00           C  
ATOM    475  O   ARG A 185       7.341   2.372  10.601  1.00  0.00           O  
ATOM    476  CB  ARG A 185       5.217   4.367   9.420  1.00  0.00           C  
ATOM    477  CG  ARG A 185       4.177   5.425   9.752  1.00  0.00           C  
ATOM    478  CD  ARG A 185       2.835   5.061   9.229  1.00  0.00           C  
ATOM    479  NE  ARG A 185       1.838   6.070   9.543  1.00  0.00           N  
ATOM    480  CZ  ARG A 185       1.189   6.164  10.719  1.00  0.00           C  
ATOM    481  NH1 ARG A 185       1.442   5.303  11.681  1.00  0.00           N  
ATOM    482  NH2 ARG A 185       0.296   7.120  10.908  1.00  0.00           N  
ATOM    483  H   ARG A 185       6.941   6.112   8.650  1.00  0.00           H  
ATOM    484  HA  ARG A 185       6.433   4.720  11.140  1.00  0.00           H  
ATOM    485 1HB  ARG A 185       5.330   4.344   8.338  1.00  0.00           H  
ATOM    486 2HB  ARG A 185       4.814   3.402   9.728  1.00  0.00           H  
ATOM    487 1HG  ARG A 185       4.104   5.537  10.834  1.00  0.00           H  
ATOM    488 2HG  ARG A 185       4.471   6.377   9.307  1.00  0.00           H  
ATOM    489 1HD  ARG A 185       2.884   4.954   8.145  1.00  0.00           H  
ATOM    490 2HD  ARG A 185       2.517   4.117   9.671  1.00  0.00           H  
ATOM    491  HE  ARG A 185       1.616   6.751   8.829  1.00  0.00           H  
ATOM    492 1HH1 ARG A 185       2.124   4.572  11.537  1.00  0.00           H  
ATOM    493 2HH1 ARG A 185       0.955   5.373  12.563  1.00  0.00           H  
ATOM    494 1HH2 ARG A 185       0.102   7.783  10.168  1.00  0.00           H  
ATOM    495 2HH2 ARG A 185      -0.190   7.190  11.789  1.00  0.00           H  
ATOM    496  N   ILE A 186       8.274   3.384   8.823  1.00  0.00           N  
ATOM    497  CA  ILE A 186       9.169   2.275   8.510  1.00  0.00           C  
ATOM    498  C   ILE A 186      10.596   2.788   8.321  1.00  0.00           C  
ATOM    499  O   ILE A 186      11.022   3.085   7.205  1.00  0.00           O  
ATOM    500  CB  ILE A 186       8.709   1.531   7.243  1.00  0.00           C  
ATOM    501  CG1 ILE A 186       8.440   2.524   6.109  1.00  0.00           C  
ATOM    502  CG2 ILE A 186       7.469   0.701   7.534  1.00  0.00           C  
ATOM    503  CD1 ILE A 186       8.073   1.868   4.797  1.00  0.00           C  
ATOM    504  H   ILE A 186       8.299   4.187   8.261  1.00  0.00           H  
ATOM    505  HA  ILE A 186       9.155   1.574   9.343  1.00  0.00           H  
ATOM    506  HB  ILE A 186       9.505   0.870   6.901  1.00  0.00           H  
ATOM    507 1HG1 ILE A 186       7.628   3.191   6.395  1.00  0.00           H  
ATOM    508 2HG1 ILE A 186       9.326   3.138   5.945  1.00  0.00           H  
ATOM    509 1HG2 ILE A 186       7.157   0.182   6.628  1.00  0.00           H  
ATOM    510 2HG2 ILE A 186       7.693  -0.029   8.310  1.00  0.00           H  
ATOM    511 3HG2 ILE A 186       6.665   1.355   7.872  1.00  0.00           H  
ATOM    512 1HD1 ILE A 186       7.898   2.635   4.043  1.00  0.00           H  
ATOM    513 2HD1 ILE A 186       8.889   1.220   4.473  1.00  0.00           H  
ATOM    514 3HD1 ILE A 186       7.169   1.275   4.928  1.00  0.00           H  
ATOM    515  N   PRO A 187      11.351   2.908   9.421  1.00  0.00           N  
ATOM    516  CA  PRO A 187      12.720   3.411   9.388  1.00  0.00           C  
ATOM    517  C   PRO A 187      13.758   2.333   9.085  1.00  0.00           C  
ATOM    518  O   PRO A 187      13.455   1.139   9.120  1.00  0.00           O  
ATOM    519  CB  PRO A 187      12.898   3.970  10.803  1.00  0.00           C  
ATOM    520  CG  PRO A 187      12.126   3.031  11.667  1.00  0.00           C  
ATOM    521  CD  PRO A 187      10.915   2.677  10.846  1.00  0.00           C  
ATOM    522  HA  PRO A 187      12.795   4.207   8.632  1.00  0.00           H  
ATOM    523 1HB  PRO A 187      13.966   4.007  11.062  1.00  0.00           H  
ATOM    524 2HB  PRO A 187      12.520   5.002  10.851  1.00  0.00           H  
ATOM    525 1HG  PRO A 187      12.740   2.153  11.917  1.00  0.00           H  
ATOM    526 2HG  PRO A 187      11.865   3.518  12.618  1.00  0.00           H  
ATOM    527 1HD  PRO A 187      10.649   1.624  11.018  1.00  0.00           H  
ATOM    528 2HD  PRO A 187      10.080   3.338  11.120  1.00  0.00           H  
ATOM    529  N   ASN A 188      14.979   2.783   8.787  1.00  0.00           N  
ATOM    530  CA  ASN A 188      16.103   1.893   8.484  1.00  0.00           C  
ATOM    531  C   ASN A 188      15.767   0.949   7.333  1.00  0.00           C  
ATOM    532  O   ASN A 188      15.730  -0.273   7.506  1.00  0.00           O  
ATOM    533  CB  ASN A 188      16.510   1.106   9.716  1.00  0.00           C  
ATOM    534  CG  ASN A 188      16.933   1.992  10.855  1.00  0.00           C  
ATOM    535  OD1 ASN A 188      17.757   2.897  10.680  1.00  0.00           O  
ATOM    536  ND2 ASN A 188      16.386   1.749  12.018  1.00  0.00           N  
ATOM    537  H   ASN A 188      15.132   3.752   8.774  1.00  0.00           H  
ATOM    538  HA  ASN A 188      16.951   2.502   8.165  1.00  0.00           H  
ATOM    539 1HB  ASN A 188      15.674   0.486  10.044  1.00  0.00           H  
ATOM    540 2HB  ASN A 188      17.334   0.438   9.466  1.00  0.00           H  
ATOM    541 1HD2 ASN A 188      16.629   2.308  12.811  1.00  0.00           H  
ATOM    542 2HD2 ASN A 188      15.722   1.008  12.114  1.00  0.00           H  
ATOM    543  N   ILE A 189      15.512   1.513   6.163  1.00  0.00           N  
ATOM    544  CA  ILE A 189      15.184   0.709   4.997  1.00  0.00           C  
ATOM    545  C   ILE A 189      16.421   0.501   4.122  1.00  0.00           C  
ATOM    546  O   ILE A 189      17.003   1.461   3.620  1.00  0.00           O  
ATOM    547  CB  ILE A 189      14.065   1.370   4.171  1.00  0.00           C  
ATOM    548  CG1 ILE A 189      12.743   1.340   4.941  1.00  0.00           C  
ATOM    549  CG2 ILE A 189      13.917   0.675   2.825  1.00  0.00           C  
ATOM    550  CD1 ILE A 189      11.646   2.161   4.305  1.00  0.00           C  
ATOM    551  H   ILE A 189      15.568   2.487   6.079  1.00  0.00           H  
ATOM    552  HA  ILE A 189      14.833  -0.265   5.336  1.00  0.00           H  
ATOM    553  HB  ILE A 189      14.308   2.418   4.003  1.00  0.00           H  
ATOM    554 1HG1 ILE A 189      12.395   0.311   5.025  1.00  0.00           H  
ATOM    555 2HG1 ILE A 189      12.903   1.712   5.953  1.00  0.00           H  
ATOM    556 1HG2 ILE A 189      13.121   1.154   2.254  1.00  0.00           H  
ATOM    557 2HG2 ILE A 189      14.854   0.748   2.274  1.00  0.00           H  
ATOM    558 3HG2 ILE A 189      13.668  -0.374   2.983  1.00  0.00           H  
ATOM    559 1HD1 ILE A 189      10.741   2.091   4.908  1.00  0.00           H  
ATOM    560 2HD1 ILE A 189      11.961   3.203   4.244  1.00  0.00           H  
ATOM    561 3HD1 ILE A 189      11.444   1.784   3.303  1.00  0.00           H  
ATOM    562  N   PRO A 190      16.831  -0.769   3.930  1.00  0.00           N  
ATOM    563  CA  PRO A 190      18.009  -1.127   3.118  1.00  0.00           C  
ATOM    564  C   PRO A 190      18.013  -0.542   1.691  1.00  0.00           C  
ATOM    565  O   PRO A 190      19.017   0.044   1.284  1.00  0.00           O  
ATOM    566  CB  PRO A 190      17.920  -2.656   3.083  1.00  0.00           C  
ATOM    567  CG  PRO A 190      17.297  -3.015   4.389  1.00  0.00           C  
ATOM    568  CD  PRO A 190      16.243  -1.962   4.603  1.00  0.00           C  
ATOM    569  HA  PRO A 190      18.920  -0.789   3.634  1.00  0.00           H  
ATOM    570 1HB  PRO A 190      17.318  -2.978   2.220  1.00  0.00           H  
ATOM    571 2HB  PRO A 190      18.923  -3.089   2.955  1.00  0.00           H  
ATOM    572 1HG  PRO A 190      16.878  -4.031   4.342  1.00  0.00           H  
ATOM    573 2HG  PRO A 190      18.057  -3.022   5.183  1.00  0.00           H  
ATOM    574 1HD  PRO A 190      15.304  -2.281   4.126  1.00  0.00           H  
ATOM    575 2HD  PRO A 190      16.095  -1.806   5.682  1.00  0.00           H  
ATOM    576  N   PRO A 191      16.918  -0.679   0.897  1.00  0.00           N  
ATOM    577  CA  PRO A 191      16.887  -0.148  -0.471  1.00  0.00           C  
ATOM    578  C   PRO A 191      17.027   1.369  -0.505  1.00  0.00           C  
ATOM    579  O   PRO A 191      17.645   1.926  -1.412  1.00  0.00           O  
ATOM    580  CB  PRO A 191      15.511  -0.592  -0.978  1.00  0.00           C  
ATOM    581  CG  PRO A 191      14.734  -0.863   0.265  1.00  0.00           C  
ATOM    582  CD  PRO A 191      15.744  -1.440   1.220  1.00  0.00           C  
ATOM    583  HA  PRO A 191      17.693  -0.613  -1.058  1.00  0.00           H  
ATOM    584 1HB  PRO A 191      15.064   0.200  -1.596  1.00  0.00           H  
ATOM    585 2HB  PRO A 191      15.614  -1.480  -1.619  1.00  0.00           H  
ATOM    586 1HG  PRO A 191      14.280   0.067   0.639  1.00  0.00           H  
ATOM    587 2HG  PRO A 191      13.907  -1.557   0.052  1.00  0.00           H  
ATOM    588 1HD  PRO A 191      15.402  -1.285   2.254  1.00  0.00           H  
ATOM    589 2HD  PRO A 191      15.876  -2.512   1.012  1.00  0.00           H  
ATOM    590  N   ASN A 192      16.439   2.024   0.497  1.00  0.00           N  
ATOM    591  CA  ASN A 192      16.461   3.484   0.616  1.00  0.00           C  
ATOM    592  C   ASN A 192      15.739   4.142  -0.554  1.00  0.00           C  
ATOM    593  O   ASN A 192      15.877   5.342  -0.797  1.00  0.00           O  
ATOM    594  CB  ASN A 192      17.887   3.993   0.715  1.00  0.00           C  
ATOM    595  CG  ASN A 192      17.986   5.295   1.461  1.00  0.00           C  
ATOM    596  OD1 ASN A 192      17.297   5.501   2.467  1.00  0.00           O  
ATOM    597  ND2 ASN A 192      18.830   6.176   0.989  1.00  0.00           N  
ATOM    598  H   ASN A 192      15.983   1.506   1.191  1.00  0.00           H  
ATOM    599  HA  ASN A 192      15.928   3.765   1.526  1.00  0.00           H  
ATOM    600 1HB  ASN A 192      18.505   3.250   1.221  1.00  0.00           H  
ATOM    601 2HB  ASN A 192      18.295   4.130  -0.286  1.00  0.00           H  
ATOM    602 1HD2 ASN A 192      18.937   7.060   1.445  1.00  0.00           H  
ATOM    603 2HD2 ASN A 192      19.367   5.967   0.173  1.00  0.00           H  
ATOM    604  N   ILE A 193      14.963   3.345  -1.271  1.00  0.00           N  
ATOM    605  CA  ILE A 193      14.193   3.829  -2.403  1.00  0.00           C  
ATOM    606  C   ILE A 193      12.766   4.063  -1.944  1.00  0.00           C  
ATOM    607  O   ILE A 193      12.276   3.346  -1.075  1.00  0.00           O  
ATOM    608  CB  ILE A 193      14.218   2.833  -3.577  1.00  0.00           C  
ATOM    609  CG1 ILE A 193      15.653   2.619  -4.065  1.00  0.00           C  
ATOM    610  CG2 ILE A 193      13.334   3.326  -4.712  1.00  0.00           C  
ATOM    611  CD1 ILE A 193      15.814   1.431  -4.986  1.00  0.00           C  
ATOM    612  H   ILE A 193      14.902   2.400  -1.023  1.00  0.00           H  
ATOM    613  HA  ILE A 193      14.633   4.765  -2.745  1.00  0.00           H  
ATOM    614  HB  ILE A 193      13.852   1.864  -3.239  1.00  0.00           H  
ATOM    615 1HG1 ILE A 193      15.996   3.509  -4.591  1.00  0.00           H  
ATOM    616 2HG1 ILE A 193      16.312   2.475  -3.207  1.00  0.00           H  
ATOM    617 1HG2 ILE A 193      13.364   2.610  -5.533  1.00  0.00           H  
ATOM    618 2HG2 ILE A 193      12.310   3.428  -4.357  1.00  0.00           H  
ATOM    619 3HG2 ILE A 193      13.697   4.294  -5.060  1.00  0.00           H  
ATOM    620 1HD1 ILE A 193      16.858   1.344  -5.289  1.00  0.00           H  
ATOM    621 2HD1 ILE A 193      15.510   0.522  -4.465  1.00  0.00           H  
ATOM    622 3HD1 ILE A 193      15.191   1.568  -5.868  1.00  0.00           H  
ATOM    623  N   ASN A 194      12.099   5.055  -2.510  1.00  0.00           N  
ATOM    624  CA  ASN A 194      10.742   5.373  -2.087  1.00  0.00           C  
ATOM    625  C   ASN A 194       9.680   4.789  -3.014  1.00  0.00           C  
ATOM    626  O   ASN A 194       8.531   4.642  -2.611  1.00  0.00           O  
ATOM    627  CB  ASN A 194      10.571   6.877  -1.974  1.00  0.00           C  
ATOM    628  CG  ASN A 194      11.452   7.481  -0.916  1.00  0.00           C  
ATOM    629  OD1 ASN A 194      11.768   6.834   0.089  1.00  0.00           O  
ATOM    630  ND2 ASN A 194      11.854   8.709  -1.122  1.00  0.00           N  
ATOM    631  H   ASN A 194      12.521   5.581  -3.224  1.00  0.00           H  
ATOM    632  HA  ASN A 194      10.571   4.924  -1.107  1.00  0.00           H  
ATOM    633 1HB  ASN A 194      10.803   7.343  -2.933  1.00  0.00           H  
ATOM    634 2HB  ASN A 194       9.532   7.109  -1.741  1.00  0.00           H  
ATOM    635 1HD2 ASN A 194      12.443   9.161  -0.451  1.00  0.00           H  
ATOM    636 2HD2 ASN A 194      11.574   9.194  -1.950  1.00  0.00           H  
ATOM    637  N   THR A 195      10.044   4.426  -4.241  1.00  0.00           N  
ATOM    638  CA  THR A 195       9.060   3.891  -5.177  1.00  0.00           C  
ATOM    639  C   THR A 195       8.646   2.488  -4.757  1.00  0.00           C  
ATOM    640  O   THR A 195       9.495   1.626  -4.538  1.00  0.00           O  
ATOM    641  CB  THR A 195       9.607   3.866  -6.616  1.00  0.00           C  
ATOM    642  OG1 THR A 195       9.975   5.193  -7.014  1.00  0.00           O  
ATOM    643  CG2 THR A 195       8.559   3.325  -7.576  1.00  0.00           C  
ATOM    644  H   THR A 195      10.977   4.513  -4.518  1.00  0.00           H  
ATOM    645  HA  THR A 195       8.180   4.534  -5.159  1.00  0.00           H  
ATOM    646  HB  THR A 195      10.492   3.231  -6.658  1.00  0.00           H  
ATOM    647  HG1 THR A 195      10.510   5.152  -7.809  1.00  0.00           H  
ATOM    648 1HG2 THR A 195       8.964   3.314  -8.588  1.00  0.00           H  
ATOM    649 2HG2 THR A 195       8.286   2.311  -7.283  1.00  0.00           H  
ATOM    650 3HG2 THR A 195       7.675   3.961  -7.546  1.00  0.00           H  
ATOM    651  N   TRP A 196       7.335   2.252  -4.728  1.00  0.00           N  
ATOM    652  CA  TRP A 196       6.777   0.971  -4.294  1.00  0.00           C  
ATOM    653  C   TRP A 196       7.317  -0.211  -5.074  1.00  0.00           C  
ATOM    654  O   TRP A 196       7.583  -1.257  -4.494  1.00  0.00           O  
ATOM    655  CB  TRP A 196       5.253   0.994  -4.421  1.00  0.00           C  
ATOM    656  CG  TRP A 196       4.555   1.448  -3.174  1.00  0.00           C  
ATOM    657  CD1 TRP A 196       3.856   2.605  -3.007  1.00  0.00           C  
ATOM    658  CD2 TRP A 196       4.486   0.750  -1.907  1.00  0.00           C  
ATOM    659  NE1 TRP A 196       3.359   2.678  -1.729  1.00  0.00           N  
ATOM    660  CE2 TRP A 196       3.734   1.550  -1.042  1.00  0.00           C  
ATOM    661  CE3 TRP A 196       4.993  -0.470  -1.444  1.00  0.00           C  
ATOM    662  CZ2 TRP A 196       3.474   1.173   0.266  1.00  0.00           C  
ATOM    663  CZ3 TRP A 196       4.731  -0.849  -0.133  1.00  0.00           C  
ATOM    664  CH2 TRP A 196       3.990  -0.048   0.699  1.00  0.00           C  
ATOM    665  H   TRP A 196       6.718   2.975  -4.977  1.00  0.00           H  
ATOM    666  HA  TRP A 196       7.041   0.815  -3.248  1.00  0.00           H  
ATOM    667 1HB  TRP A 196       4.965   1.658  -5.235  1.00  0.00           H  
ATOM    668 2HB  TRP A 196       4.893  -0.004  -4.670  1.00  0.00           H  
ATOM    669  HD1 TRP A 196       3.713   3.363  -3.775  1.00  0.00           H  
ATOM    670  HE1 TRP A 196       2.809   3.436  -1.353  1.00  0.00           H  
ATOM    671  HE3 TRP A 196       5.579  -1.111  -2.102  1.00  0.00           H  
ATOM    672  HZ2 TRP A 196       2.888   1.796   0.943  1.00  0.00           H  
ATOM    673  HZ3 TRP A 196       5.130  -1.800   0.219  1.00  0.00           H  
ATOM    674  HH2 TRP A 196       3.804  -0.376   1.722  1.00  0.00           H  
ATOM    675  N   GLN A 197       7.501  -0.040  -6.371  1.00  0.00           N  
ATOM    676  CA  GLN A 197       8.009  -1.113  -7.211  1.00  0.00           C  
ATOM    677  C   GLN A 197       9.357  -1.617  -6.706  1.00  0.00           C  
ATOM    678  O   GLN A 197       9.664  -2.802  -6.803  1.00  0.00           O  
ATOM    679  CB  GLN A 197       8.135  -0.641  -8.662  1.00  0.00           C  
ATOM    680  CG  GLN A 197       8.505  -1.739  -9.644  1.00  0.00           C  
ATOM    681  CD  GLN A 197       7.404  -2.772  -9.799  1.00  0.00           C  
ATOM    682  OE1 GLN A 197       6.255  -2.435 -10.097  1.00  0.00           O  
ATOM    683  NE2 GLN A 197       7.749  -4.038  -9.596  1.00  0.00           N  
ATOM    684  H   GLN A 197       7.285   0.827  -6.773  1.00  0.00           H  
ATOM    685  HA  GLN A 197       7.305  -1.944  -7.174  1.00  0.00           H  
ATOM    686 1HB  GLN A 197       7.191  -0.204  -8.986  1.00  0.00           H  
ATOM    687 2HB  GLN A 197       8.895   0.137  -8.727  1.00  0.00           H  
ATOM    688 1HG  GLN A 197       8.693  -1.292 -10.620  1.00  0.00           H  
ATOM    689 2HG  GLN A 197       9.401  -2.246  -9.286  1.00  0.00           H  
ATOM    690 1HE2 GLN A 197       7.064  -4.764  -9.685  1.00  0.00           H  
ATOM    691 2HE2 GLN A 197       8.692  -4.268  -9.357  1.00  0.00           H  
ATOM    692  N   GLN A 198      10.175  -0.711  -6.199  1.00  0.00           N  
ATOM    693  CA  GLN A 198      11.478  -1.081  -5.673  1.00  0.00           C  
ATOM    694  C   GLN A 198      11.403  -1.414  -4.177  1.00  0.00           C  
ATOM    695  O   GLN A 198      12.272  -2.104  -3.643  1.00  0.00           O  
ATOM    696  CB  GLN A 198      12.485   0.047  -5.913  1.00  0.00           C  
ATOM    697  CG  GLN A 198      12.736   0.357  -7.379  1.00  0.00           C  
ATOM    698  CD  GLN A 198      13.347  -0.816  -8.121  1.00  0.00           C  
ATOM    699  OE1 GLN A 198      14.403  -1.327  -7.741  1.00  0.00           O  
ATOM    700  NE2 GLN A 198      12.684  -1.250  -9.187  1.00  0.00           N  
ATOM    701  H   GLN A 198       9.892   0.225  -6.159  1.00  0.00           H  
ATOM    702  HA  GLN A 198      11.821  -1.974  -6.195  1.00  0.00           H  
ATOM    703 1HB  GLN A 198      12.130   0.960  -5.432  1.00  0.00           H  
ATOM    704 2HB  GLN A 198      13.439  -0.213  -5.456  1.00  0.00           H  
ATOM    705 1HG  GLN A 198      11.787   0.606  -7.855  1.00  0.00           H  
ATOM    706 2HG  GLN A 198      13.421   1.201  -7.449  1.00  0.00           H  
ATOM    707 1HE2 GLN A 198      13.039  -2.021  -9.717  1.00  0.00           H  
ATOM    708 2HE2 GLN A 198      11.831  -0.806  -9.462  1.00  0.00           H  
ATOM    709  N   VAL A 199      10.352  -0.934  -3.509  1.00  0.00           N  
ATOM    710  CA  VAL A 199      10.176  -1.172  -2.075  1.00  0.00           C  
ATOM    711  C   VAL A 199       9.600  -2.567  -1.810  1.00  0.00           C  
ATOM    712  O   VAL A 199       9.919  -3.196  -0.799  1.00  0.00           O  
ATOM    713  CB  VAL A 199       9.255  -0.107  -1.419  1.00  0.00           C  
ATOM    714  CG1 VAL A 199       8.945  -0.465   0.028  1.00  0.00           C  
ATOM    715  CG2 VAL A 199       9.880   1.278  -1.487  1.00  0.00           C  
ATOM    716  H   VAL A 199       9.680  -0.403  -3.994  1.00  0.00           H  
ATOM    717  HA  VAL A 199      11.150  -1.099  -1.590  1.00  0.00           H  
ATOM    718  HB  VAL A 199       8.324  -0.085  -1.966  1.00  0.00           H  
ATOM    719 1HG1 VAL A 199       8.261   0.263   0.438  1.00  0.00           H  
ATOM    720 2HG1 VAL A 199       9.859  -0.461   0.606  1.00  0.00           H  
ATOM    721 3HG1 VAL A 199       8.497  -1.447   0.068  1.00  0.00           H  
ATOM    722 1HG2 VAL A 199      10.604   1.390  -0.694  1.00  0.00           H  
ATOM    723 2HG2 VAL A 199       9.108   2.037  -1.385  1.00  0.00           H  
ATOM    724 3HG2 VAL A 199      10.370   1.403  -2.441  1.00  0.00           H  
ATOM    725  N   THR A 200       8.776  -3.060  -2.735  1.00  0.00           N  
ATOM    726  CA  THR A 200       8.155  -4.378  -2.600  1.00  0.00           C  
ATOM    727  C   THR A 200       9.204  -5.486  -2.514  1.00  0.00           C  
ATOM    728  O   THR A 200       8.948  -6.567  -1.971  1.00  0.00           O  
ATOM    729  CB  THR A 200       7.201  -4.662  -3.775  1.00  0.00           C  
ATOM    730  OG1 THR A 200       7.852  -4.338  -5.011  1.00  0.00           O  
ATOM    731  CG2 THR A 200       5.931  -3.836  -3.643  1.00  0.00           C  
ATOM    732  H   THR A 200       8.574  -2.521  -3.533  1.00  0.00           H  
ATOM    733  HA  THR A 200       7.577  -4.395  -1.676  1.00  0.00           H  
ATOM    734  HB  THR A 200       6.940  -5.720  -3.784  1.00  0.00           H  
ATOM    735  HG1 THR A 200       7.916  -3.384  -5.097  1.00  0.00           H  
ATOM    736 1HG2 THR A 200       5.269  -4.050  -4.482  1.00  0.00           H  
ATOM    737 2HG2 THR A 200       5.428  -4.088  -2.710  1.00  0.00           H  
ATOM    738 3HG2 THR A 200       6.185  -2.776  -3.643  1.00  0.00           H  
ATOM    739  N   ALA A 201      10.393  -5.191  -3.035  1.00  0.00           N  
ATOM    740  CA  ALA A 201      11.500  -6.131  -3.034  1.00  0.00           C  
ATOM    741  C   ALA A 201      11.877  -6.546  -1.615  1.00  0.00           C  
ATOM    742  O   ALA A 201      12.438  -7.620  -1.410  1.00  0.00           O  
ATOM    743  CB  ALA A 201      12.701  -5.530  -3.746  1.00  0.00           C  
ATOM    744  H   ALA A 201      10.525  -4.306  -3.437  1.00  0.00           H  
ATOM    745  HA  ALA A 201      11.184  -7.027  -3.567  1.00  0.00           H  
ATOM    746 1HB  ALA A 201      13.069  -4.686  -3.182  1.00  0.00           H  
ATOM    747 2HB  ALA A 201      12.407  -5.201  -4.731  1.00  0.00           H  
ATOM    748 3HB  ALA A 201      13.480  -6.275  -3.831  1.00  0.00           H  
ATOM    749  N   LEU A 202      11.555  -5.698  -0.639  1.00  0.00           N  
ATOM    750  CA  LEU A 202      11.852  -5.986   0.761  1.00  0.00           C  
ATOM    751  C   LEU A 202      11.164  -7.273   1.205  1.00  0.00           C  
ATOM    752  O   LEU A 202      11.734  -8.081   1.942  1.00  0.00           O  
ATOM    753  CB  LEU A 202      11.402  -4.821   1.652  1.00  0.00           C  
ATOM    754  CG  LEU A 202      12.315  -3.588   1.646  1.00  0.00           C  
ATOM    755  CD1 LEU A 202      11.579  -2.408   2.266  1.00  0.00           C  
ATOM    756  CD2 LEU A 202      13.593  -3.898   2.410  1.00  0.00           C  
ATOM    757  H   LEU A 202      11.099  -4.855  -0.870  1.00  0.00           H  
ATOM    758  HA  LEU A 202      12.929  -6.112   0.867  1.00  0.00           H  
ATOM    759 1HB  LEU A 202      10.412  -4.502   1.332  1.00  0.00           H  
ATOM    760 2HB  LEU A 202      11.333  -5.177   2.680  1.00  0.00           H  
ATOM    761  HG  LEU A 202      12.562  -3.324   0.617  1.00  0.00           H  
ATOM    762 1HD1 LEU A 202      12.228  -1.532   2.261  1.00  0.00           H  
ATOM    763 2HD1 LEU A 202      10.680  -2.196   1.688  1.00  0.00           H  
ATOM    764 3HD1 LEU A 202      11.304  -2.650   3.292  1.00  0.00           H  
ATOM    765 1HD2 LEU A 202      14.242  -3.022   2.405  1.00  0.00           H  
ATOM    766 2HD2 LEU A 202      13.347  -4.162   3.439  1.00  0.00           H  
ATOM    767 3HD2 LEU A 202      14.108  -4.734   1.935  1.00  0.00           H  
ATOM    768  N   ALA A 203       9.940  -7.462   0.736  1.00  0.00           N  
ATOM    769  CA  ALA A 203       9.168  -8.647   1.076  1.00  0.00           C  
ATOM    770  C   ALA A 203       9.582  -9.823   0.199  1.00  0.00           C  
ATOM    771  O   ALA A 203       9.557 -10.975   0.629  1.00  0.00           O  
ATOM    772  CB  ALA A 203       7.680  -8.368   0.926  1.00  0.00           C  
ATOM    773  H   ALA A 203       9.547  -6.788   0.138  1.00  0.00           H  
ATOM    774  HA  ALA A 203       9.381  -8.904   2.114  1.00  0.00           H  
ATOM    775 1HB  ALA A 203       7.121  -9.270   1.131  1.00  0.00           H  
ATOM    776 2HB  ALA A 203       7.476  -8.040  -0.081  1.00  0.00           H  
ATOM    777 3HB  ALA A 203       7.386  -7.597   1.623  1.00  0.00           H  
ATOM    778  N   GLN A 204       9.984  -9.521  -1.026  1.00  0.00           N  
ATOM    779  CA  GLN A 204      10.404 -10.548  -1.973  1.00  0.00           C  
ATOM    780  C   GLN A 204      11.764 -11.129  -1.585  1.00  0.00           C  
ATOM    781  O   GLN A 204      12.022 -12.314  -1.796  1.00  0.00           O  
ATOM    782  CB  GLN A 204      10.462  -9.976  -3.392  1.00  0.00           C  
ATOM    783  CG  GLN A 204       9.114  -9.552  -3.948  1.00  0.00           C  
ATOM    784  CD  GLN A 204       9.225  -8.938  -5.331  1.00  0.00           C  
ATOM    785  OE1 GLN A 204      10.270  -8.396  -5.702  1.00  0.00           O  
ATOM    786  NE2 GLN A 204       8.147  -9.020  -6.102  1.00  0.00           N  
ATOM    787  H   GLN A 204       9.997  -8.581  -1.307  1.00  0.00           H  
ATOM    788  HA  GLN A 204       9.674 -11.357  -1.953  1.00  0.00           H  
ATOM    789 1HB  GLN A 204      11.121  -9.108  -3.408  1.00  0.00           H  
ATOM    790 2HB  GLN A 204      10.886 -10.720  -4.067  1.00  0.00           H  
ATOM    791 1HG  GLN A 204       8.468 -10.427  -4.014  1.00  0.00           H  
ATOM    792 2HG  GLN A 204       8.673  -8.812  -3.280  1.00  0.00           H  
ATOM    793 1HE2 GLN A 204       8.161  -8.633  -7.025  1.00  0.00           H  
ATOM    794 2HE2 GLN A 204       7.321  -9.469  -5.761  1.00  0.00           H  
ATOM    795  N   GLN A 205      12.623 -10.297  -1.006  1.00  0.00           N  
ATOM    796  CA  GLN A 205      13.947 -10.740  -0.576  1.00  0.00           C  
ATOM    797  C   GLN A 205      13.877 -11.400   0.798  1.00  0.00           C  
ATOM    798  O   GLN A 205      14.899 -11.798   1.357  1.00  0.00           O  
ATOM    799  CB  GLN A 205      14.925  -9.563  -0.544  1.00  0.00           C  
ATOM    800  CG  GLN A 205      15.237  -8.975  -1.910  1.00  0.00           C  
ATOM    801  CD  GLN A 205      16.042  -7.693  -1.818  1.00  0.00           C  
ATOM    802  OE1 GLN A 205      16.055  -7.024  -0.780  1.00  0.00           O  
ATOM    803  NE2 GLN A 205      16.718  -7.341  -2.905  1.00  0.00           N  
ATOM    804  H   GLN A 205      12.368  -9.354  -0.881  1.00  0.00           H  
ATOM    805  HA  GLN A 205      14.314 -11.477  -1.290  1.00  0.00           H  
ATOM    806 1HB  GLN A 205      14.518  -8.768   0.079  1.00  0.00           H  
ATOM    807 2HB  GLN A 205      15.865  -9.883  -0.093  1.00  0.00           H  
ATOM    808 1HG  GLN A 205      15.814  -9.700  -2.483  1.00  0.00           H  
ATOM    809 2HG  GLN A 205      14.300  -8.755  -2.421  1.00  0.00           H  
ATOM    810 1HE2 GLN A 205      17.268  -6.503  -2.904  1.00  0.00           H  
ATOM    811 2HE2 GLN A 205      16.679  -7.911  -3.726  1.00  0.00           H  
ATOM    812  N   LYS A 206      12.661 -11.490   1.335  1.00  0.00           N  
ATOM    813  CA  LYS A 206      12.411 -12.108   2.638  1.00  0.00           C  
ATOM    814  C   LYS A 206      13.098 -11.346   3.771  1.00  0.00           C  
ATOM    815  O   LYS A 206      13.381 -11.908   4.831  1.00  0.00           O  
ATOM    816  CB  LYS A 206      12.876 -13.565   2.633  1.00  0.00           C  
ATOM    817  CG  LYS A 206      12.330 -14.396   1.479  1.00  0.00           C  
ATOM    818  CD  LYS A 206      10.812 -14.493   1.537  1.00  0.00           C  
ATOM    819  CE  LYS A 206      10.270 -15.375   0.423  1.00  0.00           C  
ATOM    820  NZ  LYS A 206       8.783 -15.436   0.436  1.00  0.00           N  
ATOM    821  H   LYS A 206      11.902 -11.132   0.833  1.00  0.00           H  
ATOM    822  HA  LYS A 206      11.338 -12.084   2.832  1.00  0.00           H  
ATOM    823 1HB  LYS A 206      13.965 -13.600   2.583  1.00  0.00           H  
ATOM    824 2HB  LYS A 206      12.575 -14.046   3.563  1.00  0.00           H  
ATOM    825 1HG  LYS A 206      12.620 -13.939   0.532  1.00  0.00           H  
ATOM    826 2HG  LYS A 206      12.751 -15.399   1.522  1.00  0.00           H  
ATOM    827 1HD  LYS A 206      10.511 -14.908   2.500  1.00  0.00           H  
ATOM    828 2HD  LYS A 206      10.381 -13.496   1.441  1.00  0.00           H  
ATOM    829 1HE  LYS A 206      10.598 -14.988  -0.540  1.00  0.00           H  
ATOM    830 2HE  LYS A 206      10.662 -16.386   0.537  1.00  0.00           H  
ATOM    831 1HZ  LYS A 206       8.463 -16.030  -0.316  1.00  0.00           H  
ATOM    832 2HZ  LYS A 206       8.468 -15.811   1.318  1.00  0.00           H  
ATOM    833 3HZ  LYS A 206       8.407 -14.506   0.312  1.00  0.00           H  
ATOM    834  N   LEU A 207      13.349 -10.061   3.549  1.00  0.00           N  
ATOM    835  CA  LEU A 207      13.990  -9.224   4.554  1.00  0.00           C  
ATOM    836  C   LEU A 207      12.946  -8.722   5.541  1.00  0.00           C  
ATOM    837  O   LEU A 207      13.220  -8.553   6.728  1.00  0.00           O  
ATOM    838  CB  LEU A 207      14.706  -8.038   3.895  1.00  0.00           C  
ATOM    839  CG  LEU A 207      15.871  -8.399   2.966  1.00  0.00           C  
ATOM    840  CD1 LEU A 207      16.412  -7.133   2.313  1.00  0.00           C  
ATOM    841  CD2 LEU A 207      16.955  -9.109   3.762  1.00  0.00           C  
ATOM    842  H   LEU A 207      13.095  -9.666   2.688  1.00  0.00           H  
ATOM    843  HA  LEU A 207      14.729  -9.824   5.083  1.00  0.00           H  
ATOM    844 1HB  LEU A 207      13.979  -7.475   3.311  1.00  0.00           H  
ATOM    845 2HB  LEU A 207      15.095  -7.388   4.677  1.00  0.00           H  
ATOM    846  HG  LEU A 207      15.515  -9.056   2.171  1.00  0.00           H  
ATOM    847 1HD1 LEU A 207      17.240  -7.389   1.653  1.00  0.00           H  
ATOM    848 2HD1 LEU A 207      15.621  -6.656   1.735  1.00  0.00           H  
ATOM    849 3HD1 LEU A 207      16.762  -6.448   3.085  1.00  0.00           H  
ATOM    850 1HD2 LEU A 207      17.785  -9.366   3.101  1.00  0.00           H  
ATOM    851 2HD2 LEU A 207      17.315  -8.452   4.554  1.00  0.00           H  
ATOM    852 3HD2 LEU A 207      16.547 -10.019   4.202  1.00  0.00           H  
ATOM    853  N   LEU A 208      11.745  -8.502   5.025  1.00  0.00           N  
ATOM    854  CA  LEU A 208      10.630  -8.025   5.825  1.00  0.00           C  
ATOM    855  C   LEU A 208      10.162  -9.114   6.782  1.00  0.00           C  
ATOM    856  O   LEU A 208       9.694 -10.170   6.351  1.00  0.00           O  
ATOM    857  CB  LEU A 208       9.482  -7.603   4.904  1.00  0.00           C  
ATOM    858  CG  LEU A 208       8.434  -6.679   5.528  1.00  0.00           C  
ATOM    859  CD1 LEU A 208       8.969  -5.256   5.634  1.00  0.00           C  
ATOM    860  CD2 LEU A 208       7.150  -6.706   4.715  1.00  0.00           C  
ATOM    861  H   LEU A 208      11.604  -8.670   4.072  1.00  0.00           H  
ATOM    862  HA  LEU A 208      10.963  -7.165   6.405  1.00  0.00           H  
ATOM    863 1HB  LEU A 208       9.907  -7.099   4.047  1.00  0.00           H  
ATOM    864 2HB  LEU A 208       8.983  -8.496   4.561  1.00  0.00           H  
ATOM    865  HG  LEU A 208       8.205  -7.025   6.526  1.00  0.00           H  
ATOM    866 1HD1 LEU A 208       8.180  -4.599   5.964  1.00  0.00           H  
ATOM    867 2HD1 LEU A 208       9.323  -4.934   4.667  1.00  0.00           H  
ATOM    868 3HD1 LEU A 208       9.783  -5.227   6.342  1.00  0.00           H  
ATOM    869 1HD2 LEU A 208       6.755  -7.712   4.697  1.00  0.00           H  
ATOM    870 2HD2 LEU A 208       7.354  -6.382   3.706  1.00  0.00           H  
ATOM    871 3HD2 LEU A 208       6.424  -6.045   5.164  1.00  0.00           H  
ATOM    872  N   THR A 209      10.306  -8.861   8.075  1.00  0.00           N  
ATOM    873  CA  THR A 209       9.894  -9.816   9.089  1.00  0.00           C  
ATOM    874  C   THR A 209       8.410  -9.626   9.399  1.00  0.00           C  
ATOM    875  O   THR A 209       7.823  -8.616   9.001  1.00  0.00           O  
ATOM    876  CB  THR A 209      10.729  -9.666  10.374  1.00  0.00           C  
ATOM    877  OG1 THR A 209      10.450  -8.399  10.983  1.00  0.00           O  
ATOM    878  CG2 THR A 209      12.214  -9.759  10.060  1.00  0.00           C  
ATOM    879  H   THR A 209      10.693  -7.999   8.355  1.00  0.00           H  
ATOM    880  HA  THR A 209      10.047 -10.822   8.699  1.00  0.00           H  
ATOM    881  HB  THR A 209      10.462 -10.457  11.076  1.00  0.00           H  
ATOM    882  HG1 THR A 209      10.785  -7.695  10.422  1.00  0.00           H  
ATOM    883 1HG2 THR A 209      12.789  -9.651  10.980  1.00  0.00           H  
ATOM    884 2HG2 THR A 209      12.431 -10.726   9.607  1.00  0.00           H  
ATOM    885 3HG2 THR A 209      12.489  -8.964   9.366  1.00  0.00           H  
ATOM    886  N   PRO A 210       7.767 -10.590  10.084  1.00  0.00           N  
ATOM    887  CA  PRO A 210       6.348 -10.479  10.443  1.00  0.00           C  
ATOM    888  C   PRO A 210       6.042  -9.171  11.168  1.00  0.00           C  
ATOM    889  O   PRO A 210       4.971  -8.586  10.998  1.00  0.00           O  
ATOM    890  CB  PRO A 210       6.131 -11.689  11.357  1.00  0.00           C  
ATOM    891  CG  PRO A 210       7.111 -12.698  10.866  1.00  0.00           C  
ATOM    892  CD  PRO A 210       8.342 -11.897  10.536  1.00  0.00           C  
ATOM    893  HA  PRO A 210       5.737 -10.558   9.532  1.00  0.00           H  
ATOM    894 1HB  PRO A 210       6.302 -11.403  12.406  1.00  0.00           H  
ATOM    895 2HB  PRO A 210       5.090 -12.035  11.283  1.00  0.00           H  
ATOM    896 1HG  PRO A 210       7.296 -13.458  11.641  1.00  0.00           H  
ATOM    897 2HG  PRO A 210       6.705 -13.229   9.993  1.00  0.00           H  
ATOM    898 1HD  PRO A 210       8.960 -11.784  11.439  1.00  0.00           H  
ATOM    899 2HD  PRO A 210       8.908 -12.402   9.739  1.00  0.00           H  
ATOM    900  N   GLN A 211       7.006  -8.702  11.954  1.00  0.00           N  
ATOM    901  CA  GLN A 211       6.851  -7.466  12.707  1.00  0.00           C  
ATOM    902  C   GLN A 211       6.868  -6.247  11.785  1.00  0.00           C  
ATOM    903  O   GLN A 211       6.293  -5.206  12.112  1.00  0.00           O  
ATOM    904  CB  GLN A 211       7.955  -7.343  13.760  1.00  0.00           C  
ATOM    905  CG  GLN A 211       7.865  -8.365  14.880  1.00  0.00           C  
ATOM    906  CD  GLN A 211       8.969  -8.199  15.907  1.00  0.00           C  
ATOM    907  OE1 GLN A 211      10.044  -7.675  15.603  1.00  0.00           O  
ATOM    908  NE2 GLN A 211       8.710  -8.644  17.130  1.00  0.00           N  
ATOM    909  H   GLN A 211       7.845  -9.210  12.034  1.00  0.00           H  
ATOM    910  HA  GLN A 211       5.886  -7.488  13.213  1.00  0.00           H  
ATOM    911 1HB  GLN A 211       8.928  -7.453  13.282  1.00  0.00           H  
ATOM    912 2HB  GLN A 211       7.921  -6.350  14.208  1.00  0.00           H  
ATOM    913 1HG  GLN A 211       6.906  -8.250  15.387  1.00  0.00           H  
ATOM    914 2HG  GLN A 211       7.944  -9.365  14.452  1.00  0.00           H  
ATOM    915 1HE2 GLN A 211       9.400  -8.562  17.850  1.00  0.00           H  
ATOM    916 2HE2 GLN A 211       7.824  -9.063  17.334  1.00  0.00           H  
ATOM    917  N   ASP A 212       7.497  -6.381  10.621  1.00  0.00           N  
ATOM    918  CA  ASP A 212       7.583  -5.273   9.681  1.00  0.00           C  
ATOM    919  C   ASP A 212       6.345  -5.276   8.808  1.00  0.00           C  
ATOM    920  O   ASP A 212       5.880  -4.234   8.343  1.00  0.00           O  
ATOM    921  CB  ASP A 212       8.834  -5.381   8.798  1.00  0.00           C  
ATOM    922  CG  ASP A 212      10.135  -5.339   9.575  1.00  0.00           C  
ATOM    923  OD1 ASP A 212      10.357  -4.375  10.336  1.00  0.00           O  
ATOM    924  OD2 ASP A 212      10.950  -6.276   9.412  1.00  0.00           O  
ATOM    925  H   ASP A 212       7.856  -7.260  10.360  1.00  0.00           H  
ATOM    926  HA  ASP A 212       7.633  -4.342  10.247  1.00  0.00           H  
ATOM    927 1HB  ASP A 212       8.801  -6.313   8.259  1.00  0.00           H  
ATOM    928 2HB  ASP A 212       8.835  -4.565   8.090  1.00  0.00           H  
ATOM    929  N   MET A 213       5.815  -6.476   8.610  1.00  0.00           N  
ATOM    930  CA  MET A 213       4.627  -6.691   7.800  1.00  0.00           C  
ATOM    931  C   MET A 213       3.453  -5.871   8.318  1.00  0.00           C  
ATOM    932  O   MET A 213       2.797  -5.152   7.562  1.00  0.00           O  
ATOM    933  CB  MET A 213       4.271  -8.176   7.771  1.00  0.00           C  
ATOM    934  CG  MET A 213       5.242  -9.041   6.980  1.00  0.00           C  
ATOM    935  SD  MET A 213       4.798 -10.789   7.010  1.00  0.00           S  
ATOM    936  CE  MET A 213       6.355 -11.542   6.547  1.00  0.00           C  
ATOM    937  H   MET A 213       6.248  -7.253   9.024  1.00  0.00           H  
ATOM    938  HA  MET A 213       4.837  -6.360   6.783  1.00  0.00           H  
ATOM    939 1HB  MET A 213       4.235  -8.561   8.789  1.00  0.00           H  
ATOM    940 2HB  MET A 213       3.278  -8.304   7.337  1.00  0.00           H  
ATOM    941 1HG  MET A 213       5.263  -8.709   5.943  1.00  0.00           H  
ATOM    942 2HG  MET A 213       6.244  -8.933   7.393  1.00  0.00           H  
ATOM    943 1HE  MET A 213       6.243 -12.626   6.521  1.00  0.00           H  
ATOM    944 2HE  MET A 213       6.654 -11.184   5.561  1.00  0.00           H  
ATOM    945 3HE  MET A 213       7.120 -11.274   7.277  1.00  0.00           H  
ATOM    946  N   GLU A 214       3.217  -5.964   9.619  1.00  0.00           N  
ATOM    947  CA  GLU A 214       2.117  -5.252  10.260  1.00  0.00           C  
ATOM    948  C   GLU A 214       2.273  -3.737  10.131  1.00  0.00           C  
ATOM    949  O   GLU A 214       1.288  -2.997  10.166  1.00  0.00           O  
ATOM    950  CB  GLU A 214       2.027  -5.640  11.738  1.00  0.00           C  
ATOM    951  CG  GLU A 214       1.537  -7.059  11.986  1.00  0.00           C  
ATOM    952  CD  GLU A 214       0.129  -7.284  11.511  1.00  0.00           C  
ATOM    953  OE1 GLU A 214      -0.739  -6.546  11.912  1.00  0.00           O  
ATOM    954  OE2 GLU A 214      -0.080  -8.195  10.745  1.00  0.00           O  
ATOM    955  H   GLU A 214       3.800  -6.531  10.168  1.00  0.00           H  
ATOM    956  HA  GLU A 214       1.187  -5.535   9.765  1.00  0.00           H  
ATOM    957 1HB  GLU A 214       3.008  -5.538  12.201  1.00  0.00           H  
ATOM    958 2HB  GLU A 214       1.350  -4.957  12.252  1.00  0.00           H  
ATOM    959 1HG  GLU A 214       2.198  -7.756  11.471  1.00  0.00           H  
ATOM    960 2HG  GLU A 214       1.593  -7.270  13.053  1.00  0.00           H  
ATOM    961  N   ALA A 215       3.509  -3.281   9.977  1.00  0.00           N  
ATOM    962  CA  ALA A 215       3.789  -1.858   9.850  1.00  0.00           C  
ATOM    963  C   ALA A 215       3.609  -1.386   8.410  1.00  0.00           C  
ATOM    964  O   ALA A 215       3.136  -0.274   8.163  1.00  0.00           O  
ATOM    965  CB  ALA A 215       5.199  -1.558  10.336  1.00  0.00           C  
ATOM    966  H   ALA A 215       4.254  -3.918   9.944  1.00  0.00           H  
ATOM    967  HA  ALA A 215       3.075  -1.316  10.470  1.00  0.00           H  
ATOM    968 1HB  ALA A 215       5.287  -1.832  11.377  1.00  0.00           H  
ATOM    969 2HB  ALA A 215       5.406  -0.505  10.221  1.00  0.00           H  
ATOM    970 3HB  ALA A 215       5.907  -2.131   9.754  1.00  0.00           H  
ATOM    971  N   ALA A 216       3.954  -2.252   7.462  1.00  0.00           N  
ATOM    972  CA  ALA A 216       3.845  -1.928   6.047  1.00  0.00           C  
ATOM    973  C   ALA A 216       2.389  -1.795   5.634  1.00  0.00           C  
ATOM    974  O   ALA A 216       2.058  -1.029   4.724  1.00  0.00           O  
ATOM    975  CB  ALA A 216       4.541  -2.990   5.208  1.00  0.00           C  
ATOM    976  H   ALA A 216       4.278  -3.139   7.722  1.00  0.00           H  
ATOM    977  HA  ALA A 216       4.333  -0.967   5.881  1.00  0.00           H  
ATOM    978 1HB  ALA A 216       4.492  -2.715   4.166  1.00  0.00           H  
ATOM    979 2HB  ALA A 216       4.047  -3.939   5.351  1.00  0.00           H  
ATOM    980 3HB  ALA A 216       5.575  -3.073   5.511  1.00  0.00           H  
ATOM    981  N   LYS A 217       1.524  -2.538   6.317  1.00  0.00           N  
ATOM    982  CA  LYS A 217       0.095  -2.511   6.036  1.00  0.00           C  
ATOM    983  C   LYS A 217      -0.461  -1.097   6.184  1.00  0.00           C  
ATOM    984  O   LYS A 217      -1.208  -0.616   5.329  1.00  0.00           O  
ATOM    985  CB  LYS A 217      -0.655  -3.453   6.978  1.00  0.00           C  
ATOM    986  CG  LYS A 217      -0.474  -4.922   6.650  1.00  0.00           C  
ATOM    987  CD  LYS A 217      -1.189  -5.803   7.662  1.00  0.00           C  
ATOM    988  CE  LYS A 217      -1.023  -7.276   7.338  1.00  0.00           C  
ATOM    989  NZ  LYS A 217      -1.678  -8.147   8.349  1.00  0.00           N  
ATOM    990  H   LYS A 217       1.860  -3.132   7.024  1.00  0.00           H  
ATOM    991  HA  LYS A 217      -0.061  -2.828   5.004  1.00  0.00           H  
ATOM    992 1HB  LYS A 217      -0.308  -3.285   7.986  1.00  0.00           H  
ATOM    993 2HB  LYS A 217      -1.709  -3.225   6.930  1.00  0.00           H  
ATOM    994 1HG  LYS A 217      -0.883  -5.113   5.669  1.00  0.00           H  
ATOM    995 2HG  LYS A 217       0.580  -5.158   6.657  1.00  0.00           H  
ATOM    996 1HD  LYS A 217      -0.780  -5.613   8.642  1.00  0.00           H  
ATOM    997 2HD  LYS A 217      -2.242  -5.560   7.658  1.00  0.00           H  
ATOM    998 1HE  LYS A 217      -1.463  -7.471   6.372  1.00  0.00           H  
ATOM    999 2HE  LYS A 217       0.030  -7.507   7.306  1.00  0.00           H  
ATOM   1000 1HZ  LYS A 217      -2.673  -7.866   8.470  1.00  0.00           H  
ATOM   1001 2HZ  LYS A 217      -1.191  -8.063   9.269  1.00  0.00           H  
ATOM   1002 3HZ  LYS A 217      -1.643  -9.141   8.043  1.00  0.00           H  
ATOM   1003  N   GLU A 218      -0.073  -0.436   7.264  1.00  0.00           N  
ATOM   1004  CA  GLU A 218      -0.534   0.924   7.529  1.00  0.00           C  
ATOM   1005  C   GLU A 218       0.011   1.888   6.503  1.00  0.00           C  
ATOM   1006  O   GLU A 218      -0.708   2.770   6.033  1.00  0.00           O  
ATOM   1007  CB  GLU A 218      -0.117   1.373   8.931  1.00  0.00           C  
ATOM   1008  CG  GLU A 218      -0.730   2.693   9.377  1.00  0.00           C  
ATOM   1009  CD  GLU A 218      -0.543   2.958  10.845  1.00  0.00           C  
ATOM   1010  OE1 GLU A 218       0.496   2.624  11.362  1.00  0.00           O  
ATOM   1011  OE2 GLU A 218      -1.440   3.497  11.450  1.00  0.00           O  
ATOM   1012  H   GLU A 218       0.538  -0.870   7.900  1.00  0.00           H  
ATOM   1013  HA  GLU A 218      -1.623   0.938   7.470  1.00  0.00           H  
ATOM   1014 1HB  GLU A 218      -0.399   0.610   9.657  1.00  0.00           H  
ATOM   1015 2HB  GLU A 218       0.968   1.478   8.972  1.00  0.00           H  
ATOM   1016 1HG  GLU A 218      -0.273   3.504   8.812  1.00  0.00           H  
ATOM   1017 2HG  GLU A 218      -1.795   2.682   9.148  1.00  0.00           H  
ATOM   1018  N   VAL A 219       1.284   1.725   6.160  1.00  0.00           N  
ATOM   1019  CA  VAL A 219       1.942   2.595   5.192  1.00  0.00           C  
ATOM   1020  C   VAL A 219       1.206   2.590   3.853  1.00  0.00           C  
ATOM   1021  O   VAL A 219       0.867   3.647   3.321  1.00  0.00           O  
ATOM   1022  CB  VAL A 219       3.399   2.146   4.977  1.00  0.00           C  
ATOM   1023  CG1 VAL A 219       4.021   2.895   3.807  1.00  0.00           C  
ATOM   1024  CG2 VAL A 219       4.203   2.368   6.248  1.00  0.00           C  
ATOM   1025  H   VAL A 219       1.794   0.988   6.561  1.00  0.00           H  
ATOM   1026  HA  VAL A 219       1.943   3.612   5.585  1.00  0.00           H  
ATOM   1027  HB  VAL A 219       3.409   1.086   4.721  1.00  0.00           H  
ATOM   1028 1HG1 VAL A 219       5.050   2.565   3.669  1.00  0.00           H  
ATOM   1029 2HG1 VAL A 219       3.450   2.692   2.901  1.00  0.00           H  
ATOM   1030 3HG1 VAL A 219       4.008   3.965   4.014  1.00  0.00           H  
ATOM   1031 1HG2 VAL A 219       5.232   2.048   6.089  1.00  0.00           H  
ATOM   1032 2HG2 VAL A 219       4.189   3.427   6.507  1.00  0.00           H  
ATOM   1033 3HG2 VAL A 219       3.765   1.790   7.062  1.00  0.00           H  
ATOM   1034  N   TYR A 220       0.937   1.399   3.330  1.00  0.00           N  
ATOM   1035  CA  TYR A 220       0.255   1.269   2.048  1.00  0.00           C  
ATOM   1036  C   TYR A 220      -1.154   1.862   2.105  1.00  0.00           C  
ATOM   1037  O   TYR A 220      -1.587   2.539   1.169  1.00  0.00           O  
ATOM   1038  CB  TYR A 220       0.197  -0.200   1.623  1.00  0.00           C  
ATOM   1039  CG  TYR A 220      -0.246  -0.404   0.191  1.00  0.00           C  
ATOM   1040  CD1 TYR A 220       0.291   0.381  -0.820  1.00  0.00           C  
ATOM   1041  CD2 TYR A 220      -1.188  -1.375  -0.112  1.00  0.00           C  
ATOM   1042  CE1 TYR A 220      -0.114   0.195  -2.127  1.00  0.00           C  
ATOM   1043  CE2 TYR A 220      -1.593  -1.562  -1.420  1.00  0.00           C  
ATOM   1044  CZ  TYR A 220      -1.059  -0.781  -2.425  1.00  0.00           C  
ATOM   1045  OH  TYR A 220      -1.462  -0.966  -3.727  1.00  0.00           O  
ATOM   1046  H   TYR A 220       1.206   0.589   3.816  1.00  0.00           H  
ATOM   1047  HA  TYR A 220       0.817   1.828   1.299  1.00  0.00           H  
ATOM   1048 1HB  TYR A 220       1.183  -0.652   1.742  1.00  0.00           H  
ATOM   1049 2HB  TYR A 220      -0.491  -0.740   2.272  1.00  0.00           H  
ATOM   1050  HD1 TYR A 220       1.031   1.145  -0.582  1.00  0.00           H  
ATOM   1051  HD2 TYR A 220      -1.610  -1.991   0.682  1.00  0.00           H  
ATOM   1052  HE1 TYR A 220       0.307   0.811  -2.921  1.00  0.00           H  
ATOM   1053  HE2 TYR A 220      -2.334  -2.325  -1.657  1.00  0.00           H  
ATOM   1054  HH  TYR A 220      -0.818  -0.571  -4.320  1.00  0.00           H  
ATOM   1055  N   LYS A 221      -1.858   1.621   3.207  1.00  0.00           N  
ATOM   1056  CA  LYS A 221      -3.216   2.129   3.368  1.00  0.00           C  
ATOM   1057  C   LYS A 221      -3.236   3.655   3.440  1.00  0.00           C  
ATOM   1058  O   LYS A 221      -4.019   4.310   2.745  1.00  0.00           O  
ATOM   1059  CB  LYS A 221      -3.862   1.535   4.621  1.00  0.00           C  
ATOM   1060  CG  LYS A 221      -4.223   0.060   4.503  1.00  0.00           C  
ATOM   1061  CD  LYS A 221      -4.636  -0.517   5.849  1.00  0.00           C  
ATOM   1062  CE  LYS A 221      -4.950  -2.002   5.743  1.00  0.00           C  
ATOM   1063  NZ  LYS A 221      -6.315  -2.245   5.200  1.00  0.00           N  
ATOM   1064  H   LYS A 221      -1.456   1.087   3.927  1.00  0.00           H  
ATOM   1065  HA  LYS A 221      -3.802   1.831   2.498  1.00  0.00           H  
ATOM   1066 1HB  LYS A 221      -3.185   1.647   5.468  1.00  0.00           H  
ATOM   1067 2HB  LYS A 221      -4.774   2.085   4.856  1.00  0.00           H  
ATOM   1068 1HG  LYS A 221      -5.047  -0.058   3.798  1.00  0.00           H  
ATOM   1069 2HG  LYS A 221      -3.364  -0.496   4.127  1.00  0.00           H  
ATOM   1070 1HD  LYS A 221      -3.830  -0.375   6.569  1.00  0.00           H  
ATOM   1071 2HD  LYS A 221      -5.521   0.006   6.213  1.00  0.00           H  
ATOM   1072 1HE  LYS A 221      -4.222  -2.481   5.090  1.00  0.00           H  
ATOM   1073 2HE  LYS A 221      -4.879  -2.460   6.729  1.00  0.00           H  
ATOM   1074 1HZ  LYS A 221      -6.484  -3.239   5.146  1.00  0.00           H  
ATOM   1075 2HZ  LYS A 221      -7.000  -1.820   5.808  1.00  0.00           H  
ATOM   1076 3HZ  LYS A 221      -6.387  -1.841   4.277  1.00  0.00           H  
ATOM   1077  N   ILE A 222      -2.372   4.219   4.279  1.00  0.00           N  
ATOM   1078  CA  ILE A 222      -2.295   5.668   4.443  1.00  0.00           C  
ATOM   1079  C   ILE A 222      -1.892   6.342   3.132  1.00  0.00           C  
ATOM   1080  O   ILE A 222      -2.404   7.408   2.782  1.00  0.00           O  
ATOM   1081  CB  ILE A 222      -1.292   6.045   5.548  1.00  0.00           C  
ATOM   1082  CG1 ILE A 222      -1.830   5.635   6.921  1.00  0.00           C  
ATOM   1083  CG2 ILE A 222      -0.998   7.536   5.513  1.00  0.00           C  
ATOM   1084  CD1 ILE A 222      -0.854   5.859   8.053  1.00  0.00           C  
ATOM   1085  H   ILE A 222      -1.766   3.644   4.802  1.00  0.00           H  
ATOM   1086  HA  ILE A 222      -3.279   6.036   4.732  1.00  0.00           H  
ATOM   1087  HB  ILE A 222      -0.363   5.497   5.398  1.00  0.00           H  
ATOM   1088 1HG1 ILE A 222      -2.738   6.196   7.139  1.00  0.00           H  
ATOM   1089 2HG1 ILE A 222      -2.097   4.577   6.907  1.00  0.00           H  
ATOM   1090 1HG2 ILE A 222      -0.287   7.786   6.302  1.00  0.00           H  
ATOM   1091 2HG2 ILE A 222      -0.573   7.800   4.545  1.00  0.00           H  
ATOM   1092 3HG2 ILE A 222      -1.921   8.094   5.668  1.00  0.00           H  
ATOM   1093 1HD1 ILE A 222      -1.307   5.543   8.993  1.00  0.00           H  
ATOM   1094 2HD1 ILE A 222       0.050   5.276   7.873  1.00  0.00           H  
ATOM   1095 3HD1 ILE A 222      -0.600   6.915   8.110  1.00  0.00           H  
ATOM   1096  N   HIS A 223      -0.992   5.700   2.399  1.00  0.00           N  
ATOM   1097  CA  HIS A 223      -0.521   6.226   1.126  1.00  0.00           C  
ATOM   1098  C   HIS A 223      -1.675   6.334   0.131  1.00  0.00           C  
ATOM   1099  O   HIS A 223      -1.806   7.332  -0.576  1.00  0.00           O  
ATOM   1100  CB  HIS A 223       0.582   5.327   0.560  1.00  0.00           C  
ATOM   1101  CG  HIS A 223       1.364   5.943  -0.560  1.00  0.00           C  
ATOM   1102  ND1 HIS A 223       2.394   5.267  -1.157  1.00  0.00           N  
ATOM   1103  CD2 HIS A 223       1.237   7.161  -1.147  1.00  0.00           C  
ATOM   1104  CE1 HIS A 223       2.875   6.075  -2.083  1.00  0.00           C  
ATOM   1105  NE2 HIS A 223       2.203   7.235  -2.117  1.00  0.00           N  
ATOM   1106  H   HIS A 223      -0.625   4.850   2.729  1.00  0.00           H  
ATOM   1107  HA  HIS A 223      -0.110   7.224   1.275  1.00  0.00           H  
ATOM   1108 1HB  HIS A 223       1.276   5.086   1.350  1.00  0.00           H  
ATOM   1109 2HB  HIS A 223       0.134   4.415   0.195  1.00  0.00           H  
ATOM   1110  HD2 HIS A 223       0.517   7.924  -0.900  1.00  0.00           H  
ATOM   1111  HE1 HIS A 223       3.705   5.833  -2.733  1.00  0.00           H  
ATOM   1112  HE2 HIS A 223       2.490   8.050  -2.581  1.00  0.00           H  
ATOM   1113  N   GLN A 224      -2.516   5.305   0.101  1.00  0.00           N  
ATOM   1114  CA  GLN A 224      -3.664   5.273  -0.800  1.00  0.00           C  
ATOM   1115  C   GLN A 224      -4.630   6.418  -0.501  1.00  0.00           C  
ATOM   1116  O   GLN A 224      -5.229   6.992  -1.409  1.00  0.00           O  
ATOM   1117  CB  GLN A 224      -4.393   3.931  -0.692  1.00  0.00           C  
ATOM   1118  CG  GLN A 224      -3.665   2.773  -1.353  1.00  0.00           C  
ATOM   1119  CD  GLN A 224      -4.292   1.431  -1.023  1.00  0.00           C  
ATOM   1120  OE1 GLN A 224      -5.346   1.075  -1.557  1.00  0.00           O  
ATOM   1121  NE2 GLN A 224      -3.647   0.679  -0.139  1.00  0.00           N  
ATOM   1122  H   GLN A 224      -2.360   4.543   0.702  1.00  0.00           H  
ATOM   1123  HA  GLN A 224      -3.305   5.393  -1.822  1.00  0.00           H  
ATOM   1124 1HB  GLN A 224      -4.540   3.680   0.359  1.00  0.00           H  
ATOM   1125 2HB  GLN A 224      -5.378   4.014  -1.150  1.00  0.00           H  
ATOM   1126 1HG  GLN A 224      -3.695   2.907  -2.434  1.00  0.00           H  
ATOM   1127 2HG  GLN A 224      -2.631   2.761  -1.006  1.00  0.00           H  
ATOM   1128 1HE2 GLN A 224      -4.013  -0.217   0.118  1.00  0.00           H  
ATOM   1129 2HE2 GLN A 224      -2.795   1.006   0.270  1.00  0.00           H  
ATOM   1130  N   GLN A 225      -4.759   6.753   0.777  1.00  0.00           N  
ATOM   1131  CA  GLN A 225      -5.650   7.823   1.205  1.00  0.00           C  
ATOM   1132  C   GLN A 225      -5.056   9.190   0.865  1.00  0.00           C  
ATOM   1133  O   GLN A 225      -5.761  10.087   0.401  1.00  0.00           O  
ATOM   1134  CB  GLN A 225      -5.923   7.725   2.708  1.00  0.00           C  
ATOM   1135  CG  GLN A 225      -6.732   6.505   3.116  1.00  0.00           C  
ATOM   1136  CD  GLN A 225      -6.943   6.425   4.616  1.00  0.00           C  
ATOM   1137  OE1 GLN A 225      -6.171   6.989   5.396  1.00  0.00           O  
ATOM   1138  NE2 GLN A 225      -7.993   5.724   5.028  1.00  0.00           N  
ATOM   1139  H   GLN A 225      -4.237   6.266   1.452  1.00  0.00           H  
ATOM   1140  HA  GLN A 225      -6.595   7.720   0.672  1.00  0.00           H  
ATOM   1141 1HB  GLN A 225      -4.977   7.698   3.249  1.00  0.00           H  
ATOM   1142 2HB  GLN A 225      -6.464   8.612   3.038  1.00  0.00           H  
ATOM   1143 1HG  GLN A 225      -7.708   6.552   2.635  1.00  0.00           H  
ATOM   1144 2HG  GLN A 225      -6.201   5.608   2.797  1.00  0.00           H  
ATOM   1145 1HE2 GLN A 225      -8.184   5.636   6.006  1.00  0.00           H  
ATOM   1146 2HE2 GLN A 225      -8.593   5.283   4.361  1.00  0.00           H  
ATOM   1147  N   LEU A 226      -3.754   9.332   1.090  1.00  0.00           N  
ATOM   1148  CA  LEU A 226      -3.056  10.583   0.813  1.00  0.00           C  
ATOM   1149  C   LEU A 226      -3.093  10.909  -0.678  1.00  0.00           C  
ATOM   1150  O   LEU A 226      -3.253  12.068  -1.064  1.00  0.00           O  
ATOM   1151  CB  LEU A 226      -1.601  10.496   1.291  1.00  0.00           C  
ATOM   1152  CG  LEU A 226      -1.394  10.564   2.809  1.00  0.00           C  
ATOM   1153  CD1 LEU A 226       0.092  10.463   3.125  1.00  0.00           C  
ATOM   1154  CD2 LEU A 226      -1.979  11.863   3.344  1.00  0.00           C  
ATOM   1155  H   LEU A 226      -3.248   8.575   1.461  1.00  0.00           H  
ATOM   1156  HA  LEU A 226      -3.556  11.385   1.355  1.00  0.00           H  
ATOM   1157 1HB  LEU A 226      -1.176   9.557   0.940  1.00  0.00           H  
ATOM   1158 2HB  LEU A 226      -1.039  11.316   0.843  1.00  0.00           H  
ATOM   1159  HG  LEU A 226      -1.894   9.719   3.283  1.00  0.00           H  
ATOM   1160 1HD1 LEU A 226       0.239  10.511   4.204  1.00  0.00           H  
ATOM   1161 2HD1 LEU A 226       0.480   9.516   2.748  1.00  0.00           H  
ATOM   1162 3HD1 LEU A 226       0.622  11.288   2.650  1.00  0.00           H  
ATOM   1163 1HD2 LEU A 226      -1.833  11.911   4.423  1.00  0.00           H  
ATOM   1164 2HD2 LEU A 226      -1.479  12.709   2.872  1.00  0.00           H  
ATOM   1165 3HD2 LEU A 226      -3.045  11.901   3.120  1.00  0.00           H  
ATOM   1166  N   LEU A 227      -2.954   9.877  -1.509  1.00  0.00           N  
ATOM   1167  CA  LEU A 227      -2.965  10.045  -2.961  1.00  0.00           C  
ATOM   1168  C   LEU A 227      -4.276  10.661  -3.440  1.00  0.00           C  
ATOM   1169  O   LEU A 227      -4.292  11.461  -4.374  1.00  0.00           O  
ATOM   1170  CB  LEU A 227      -2.748   8.693  -3.652  1.00  0.00           C  
ATOM   1171  CG  LEU A 227      -2.739   8.723  -5.186  1.00  0.00           C  
ATOM   1172  CD1 LEU A 227      -1.633   9.652  -5.669  1.00  0.00           C  
ATOM   1173  CD2 LEU A 227      -2.541   7.313  -5.720  1.00  0.00           C  
ATOM   1174  H   LEU A 227      -2.835   8.976  -1.134  1.00  0.00           H  
ATOM   1175  HA  LEU A 227      -2.152  10.715  -3.238  1.00  0.00           H  
ATOM   1176 1HB  LEU A 227      -1.793   8.284  -3.323  1.00  0.00           H  
ATOM   1177 2HB  LEU A 227      -3.538   8.011  -3.338  1.00  0.00           H  
ATOM   1178  HG  LEU A 227      -3.688   9.119  -5.547  1.00  0.00           H  
ATOM   1179 1HD1 LEU A 227      -1.627   9.673  -6.759  1.00  0.00           H  
ATOM   1180 2HD1 LEU A 227      -1.810  10.658  -5.288  1.00  0.00           H  
ATOM   1181 3HD1 LEU A 227      -0.671   9.290  -5.308  1.00  0.00           H  
ATOM   1182 1HD2 LEU A 227      -2.536   7.334  -6.811  1.00  0.00           H  
ATOM   1183 2HD2 LEU A 227      -1.591   6.917  -5.360  1.00  0.00           H  
ATOM   1184 3HD2 LEU A 227      -3.355   6.675  -5.374  1.00  0.00           H  
ATOM   1185  N   PHE A 228      -5.374  10.294  -2.791  1.00  0.00           N  
ATOM   1186  CA  PHE A 228      -6.683  10.811  -3.162  1.00  0.00           C  
ATOM   1187  C   PHE A 228      -6.769  12.313  -2.907  1.00  0.00           C  
ATOM   1188  O   PHE A 228      -7.225  13.076  -3.761  1.00  0.00           O  
ATOM   1189  CB  PHE A 228      -7.783  10.079  -2.386  1.00  0.00           C  
ATOM   1190  CG  PHE A 228      -9.171  10.489  -2.768  1.00  0.00           C  
ATOM   1191  CD1 PHE A 228      -9.737  10.043  -3.947  1.00  0.00           C  
ATOM   1192  CD2 PHE A 228      -9.909  11.318  -1.943  1.00  0.00           C  
ATOM   1193  CE1 PHE A 228     -11.014  10.415  -4.298  1.00  0.00           C  
ATOM   1194  CE2 PHE A 228     -11.189  11.693  -2.289  1.00  0.00           C  
ATOM   1195  CZ  PHE A 228     -11.744  11.243  -3.468  1.00  0.00           C  
ATOM   1196  H   PHE A 228      -5.300   9.660  -2.045  1.00  0.00           H  
ATOM   1197  HA  PHE A 228      -6.836  10.633  -4.227  1.00  0.00           H  
ATOM   1198 1HB  PHE A 228      -7.697   9.019  -2.569  1.00  0.00           H  
ATOM   1199 2HB  PHE A 228      -7.661  10.270  -1.331  1.00  0.00           H  
ATOM   1200  HD1 PHE A 228      -9.168   9.397  -4.597  1.00  0.00           H  
ATOM   1201  HD2 PHE A 228      -9.478  11.672  -1.021  1.00  0.00           H  
ATOM   1202  HE1 PHE A 228     -11.443  10.059  -5.221  1.00  0.00           H  
ATOM   1203  HE2 PHE A 228     -11.753  12.337  -1.635  1.00  0.00           H  
ATOM   1204  HZ  PHE A 228     -12.745  11.535  -3.741  1.00  0.00           H  
ATOM   1205  N   LYS A 229      -6.302  12.736  -1.742  1.00  0.00           N  
ATOM   1206  CA  LYS A 229      -6.337  14.145  -1.374  1.00  0.00           C  
ATOM   1207  C   LYS A 229      -5.364  14.959  -2.219  1.00  0.00           C  
ATOM   1208  O   LYS A 229      -5.659  16.093  -2.599  1.00  0.00           O  
ATOM   1209  CB  LYS A 229      -6.017  14.318   0.112  1.00  0.00           C  
ATOM   1210  CG  LYS A 229      -7.094  13.794   1.052  1.00  0.00           C  
ATOM   1211  CD  LYS A 229      -6.840  14.237   2.485  1.00  0.00           C  
ATOM   1212  CE  LYS A 229      -5.667  13.486   3.098  1.00  0.00           C  
ATOM   1213  NZ  LYS A 229      -5.498  13.800   4.543  1.00  0.00           N  
ATOM   1214  H   LYS A 229      -5.918  12.086  -1.118  1.00  0.00           H  
ATOM   1215  HA  LYS A 229      -7.341  14.527  -1.561  1.00  0.00           H  
ATOM   1216 1HB  LYS A 229      -5.087  13.800   0.346  1.00  0.00           H  
ATOM   1217 2HB  LYS A 229      -5.867  15.375   0.331  1.00  0.00           H  
ATOM   1218 1HG  LYS A 229      -8.069  14.166   0.733  1.00  0.00           H  
ATOM   1219 2HG  LYS A 229      -7.111  12.705   1.015  1.00  0.00           H  
ATOM   1220 1HD  LYS A 229      -6.624  15.307   2.503  1.00  0.00           H  
ATOM   1221 2HD  LYS A 229      -7.730  14.054   3.086  1.00  0.00           H  
ATOM   1222 1HE  LYS A 229      -5.825  12.414   2.988  1.00  0.00           H  
ATOM   1223 2HE  LYS A 229      -4.750  13.751   2.572  1.00  0.00           H  
ATOM   1224 1HZ  LYS A 229      -4.712  13.283   4.911  1.00  0.00           H  
ATOM   1225 2HZ  LYS A 229      -5.332  14.790   4.655  1.00  0.00           H  
ATOM   1226 3HZ  LYS A 229      -6.336  13.541   5.044  1.00  0.00           H  
ATOM   1227  N   ALA A 230      -4.212  14.368  -2.518  1.00  0.00           N  
ATOM   1228  CA  ALA A 230      -3.190  15.036  -3.317  1.00  0.00           C  
ATOM   1229  C   ALA A 230      -3.684  15.303  -4.738  1.00  0.00           C  
ATOM   1230  O   ALA A 230      -3.207  16.218  -5.409  1.00  0.00           O  
ATOM   1231  CB  ALA A 230      -1.916  14.205  -3.347  1.00  0.00           C  
ATOM   1232  H   ALA A 230      -4.039  13.458  -2.184  1.00  0.00           H  
ATOM   1233  HA  ALA A 230      -2.973  15.999  -2.854  1.00  0.00           H  
ATOM   1234 1HB  ALA A 230      -1.161  14.716  -3.944  1.00  0.00           H  
ATOM   1235 2HB  ALA A 230      -1.545  14.071  -2.330  1.00  0.00           H  
ATOM   1236 3HB  ALA A 230      -2.127  13.231  -3.786  1.00  0.00           H  
ATOM   1237  N   ARG A 231      -4.629  14.492  -5.196  1.00  0.00           N  
ATOM   1238  CA  ARG A 231      -5.189  14.659  -6.531  1.00  0.00           C  
ATOM   1239  C   ARG A 231      -6.194  15.805  -6.558  1.00  0.00           C  
ATOM   1240  O   ARG A 231      -6.261  16.561  -7.528  1.00  0.00           O  
ATOM   1241  CB  ARG A 231      -5.868  13.378  -6.993  1.00  0.00           C  
ATOM   1242  CG  ARG A 231      -4.919  12.257  -7.385  1.00  0.00           C  
ATOM   1243  CD  ARG A 231      -5.653  11.017  -7.746  1.00  0.00           C  
ATOM   1244  NE  ARG A 231      -6.364  11.156  -9.007  1.00  0.00           N  
ATOM   1245  CZ  ARG A 231      -7.203  10.233  -9.518  1.00  0.00           C  
ATOM   1246  NH1 ARG A 231      -7.426   9.114  -8.865  1.00  0.00           N  
ATOM   1247  NH2 ARG A 231      -7.802  10.454 -10.674  1.00  0.00           N  
ATOM   1248  H   ARG A 231      -4.947  13.757  -4.629  1.00  0.00           H  
ATOM   1249  HA  ARG A 231      -4.376  14.889  -7.221  1.00  0.00           H  
ATOM   1250 1HB  ARG A 231      -6.512  13.002  -6.200  1.00  0.00           H  
ATOM   1251 2HB  ARG A 231      -6.500  13.592  -7.855  1.00  0.00           H  
ATOM   1252 1HG  ARG A 231      -4.326  12.567  -8.245  1.00  0.00           H  
ATOM   1253 2HG  ARG A 231      -4.257  12.031  -6.548  1.00  0.00           H  
ATOM   1254 1HD  ARG A 231      -4.948  10.192  -7.841  1.00  0.00           H  
ATOM   1255 2HD  ARG A 231      -6.380  10.785  -6.969  1.00  0.00           H  
ATOM   1256  HE  ARG A 231      -6.218  12.004  -9.539  1.00  0.00           H  
ATOM   1257 1HH1 ARG A 231      -6.967   8.946  -7.981  1.00  0.00           H  
ATOM   1258 2HH1 ARG A 231      -8.055   8.424  -9.247  1.00  0.00           H  
ATOM   1259 1HH2 ARG A 231      -7.631  11.315 -11.177  1.00  0.00           H  
ATOM   1260 2HH2 ARG A 231      -8.431   9.763 -11.057  1.00  0.00           H  
ATOM   1261  N   LEU A 232      -6.958  15.937  -5.481  1.00  0.00           N  
ATOM   1262  CA  LEU A 232      -7.972  16.982  -5.378  1.00  0.00           C  
ATOM   1263  C   LEU A 232      -7.338  18.345  -5.104  1.00  0.00           C  
ATOM   1264  O   LEU A 232      -7.615  19.312  -5.817  1.00  0.00           O  
ATOM   1265  CB  LEU A 232      -8.970  16.642  -4.264  1.00  0.00           C  
ATOM   1266  CG  LEU A 232      -9.827  15.390  -4.498  1.00  0.00           C  
ATOM   1267  CD1 LEU A 232     -10.643  15.094  -3.248  1.00  0.00           C  
ATOM   1268  CD2 LEU A 232     -10.729  15.611  -5.702  1.00  0.00           C  
ATOM   1269  H   LEU A 232      -6.836  15.317  -4.733  1.00  0.00           H  
ATOM   1270  HA  LEU A 232      -8.508  17.038  -6.325  1.00  0.00           H  
ATOM   1271 1HB  LEU A 232      -8.419  16.497  -3.337  1.00  0.00           H  
ATOM   1272 2HB  LEU A 232      -9.646  17.486  -4.133  1.00  0.00           H  
ATOM   1273  HG  LEU A 232      -9.178  14.535  -4.683  1.00  0.00           H  
ATOM   1274 1HD1 LEU A 232     -11.252  14.205  -3.413  1.00  0.00           H  
ATOM   1275 2HD1 LEU A 232      -9.973  14.921  -2.406  1.00  0.00           H  
ATOM   1276 3HD1 LEU A 232     -11.293  15.940  -3.027  1.00  0.00           H  
ATOM   1277 1HD2 LEU A 232     -11.338  14.722  -5.868  1.00  0.00           H  
ATOM   1278 2HD2 LEU A 232     -11.381  16.466  -5.517  1.00  0.00           H  
ATOM   1279 3HD2 LEU A 232     -10.119  15.804  -6.584  1.00  0.00           H  
ATOM   1280  N   GLN A 233      -6.489  18.401  -4.072  1.00  0.00           N  
ATOM   1281  CA  GLN A 233      -5.795  19.630  -3.668  1.00  0.00           C  
ATOM   1282  C   GLN A 233      -6.755  20.654  -3.068  1.00  0.00           C  
ATOM   1283  O   GLN A 233      -7.637  21.178  -3.749  1.00  0.00           O  
ATOM   1284  CB  GLN A 233      -5.063  20.247  -4.863  1.00  0.00           C  
ATOM   1285  CG  GLN A 233      -3.900  19.417  -5.377  1.00  0.00           C  
ATOM   1286  CD  GLN A 233      -2.708  19.447  -4.441  1.00  0.00           C  
ATOM   1287  OE1 GLN A 233      -2.456  20.450  -3.766  1.00  0.00           O  
ATOM   1288  NE2 GLN A 233      -1.965  18.348  -4.394  1.00  0.00           N  
ATOM   1289  H   GLN A 233      -6.323  17.580  -3.557  1.00  0.00           H  
ATOM   1290  HA  GLN A 233      -5.062  19.377  -2.902  1.00  0.00           H  
ATOM   1291 1HB  GLN A 233      -5.765  20.390  -5.685  1.00  0.00           H  
ATOM   1292 2HB  GLN A 233      -4.679  21.229  -4.587  1.00  0.00           H  
ATOM   1293 1HG  GLN A 233      -4.225  18.382  -5.483  1.00  0.00           H  
ATOM   1294 2HG  GLN A 233      -3.586  19.809  -6.344  1.00  0.00           H  
ATOM   1295 1HE2 GLN A 233      -1.165  18.309  -3.793  1.00  0.00           H  
ATOM   1296 2HE2 GLN A 233      -2.204  17.558  -4.958  1.00  0.00           H  
ATOM   1297  N   GLN A 234      -6.566  20.944  -1.788  1.00  0.00           N  
ATOM   1298  CA  GLN A 234      -7.408  21.907  -1.091  1.00  0.00           C  
ATOM   1299  C   GLN A 234      -6.859  23.317  -1.259  1.00  0.00           C  
ATOM   1300  O   GLN A 234      -7.578  24.304  -1.101  1.00  0.00           O  
ATOM   1301  CB  GLN A 234      -7.514  21.556   0.396  1.00  0.00           C  
ATOM   1302  CG  GLN A 234      -8.131  20.196   0.672  1.00  0.00           C  
ATOM   1303  CD  GLN A 234      -9.540  20.078   0.121  1.00  0.00           C  
ATOM   1304  OE1 GLN A 234     -10.417  20.883   0.443  1.00  0.00           O  
ATOM   1305  NE2 GLN A 234      -9.763  19.069  -0.716  1.00  0.00           N  
ATOM   1306  H   GLN A 234      -5.830  20.511  -1.304  1.00  0.00           H  
ATOM   1307  HA  GLN A 234      -8.406  21.873  -1.527  1.00  0.00           H  
ATOM   1308 1HB  GLN A 234      -6.521  21.572   0.845  1.00  0.00           H  
ATOM   1309 2HB  GLN A 234      -8.115  22.309   0.905  1.00  0.00           H  
ATOM   1310 1HG  GLN A 234      -7.515  19.427   0.205  1.00  0.00           H  
ATOM   1311 2HG  GLN A 234      -8.172  20.039   1.750  1.00  0.00           H  
ATOM   1312 1HE2 GLN A 234     -10.673  18.940  -1.111  1.00  0.00           H  
ATOM   1313 2HE2 GLN A 234      -9.022  18.440  -0.950  1.00  0.00           H  
ATOM   1314  N   GLN A 235      -5.578  23.406  -1.578  1.00  0.00           N  
ATOM   1315  CA  GLN A 235      -4.918  24.686  -1.773  1.00  0.00           C  
ATOM   1316  C   GLN A 235      -4.508  24.842  -3.231  1.00  0.00           C  
ATOM   1317  O   GLN A 235      -3.688  24.075  -3.737  1.00  0.00           O  
ATOM   1318  CB  GLN A 235      -3.695  24.812  -0.860  1.00  0.00           C  
ATOM   1319  CG  GLN A 235      -2.972  26.143  -0.969  1.00  0.00           C  
ATOM   1320  CD  GLN A 235      -1.813  26.253   0.005  1.00  0.00           C  
ATOM   1321  OE1 GLN A 235      -1.251  25.244   0.439  1.00  0.00           O  
ATOM   1322  NE2 GLN A 235      -1.449  27.482   0.353  1.00  0.00           N  
ATOM   1323  H   GLN A 235      -5.058  22.582  -1.690  1.00  0.00           H  
ATOM   1324  HA  GLN A 235      -5.621  25.480  -1.520  1.00  0.00           H  
ATOM   1325 1HB  GLN A 235      -4.001  24.679   0.178  1.00  0.00           H  
ATOM   1326 2HB  GLN A 235      -2.983  24.021  -1.095  1.00  0.00           H  
ATOM   1327 1HG  GLN A 235      -2.580  26.250  -1.980  1.00  0.00           H  
ATOM   1328 2HG  GLN A 235      -3.676  26.946  -0.754  1.00  0.00           H  
ATOM   1329 1HE2 GLN A 235      -0.691  27.617   0.992  1.00  0.00           H  
ATOM   1330 2HE2 GLN A 235      -1.932  28.273  -0.023  1.00  0.00           H  
ATOM   1331  N   GLN A 236      -5.078  25.823  -3.910  1.00  0.00           N  
ATOM   1332  CA  GLN A 236      -4.754  26.055  -5.308  1.00  0.00           C  
ATOM   1333  C   GLN A 236      -4.070  27.402  -5.482  1.00  0.00           C  
ATOM   1334  O   GLN A 236      -4.655  28.453  -5.205  1.00  0.00           O  
ATOM   1335  CB  GLN A 236      -6.016  25.989  -6.173  1.00  0.00           C  
ATOM   1336  CG  GLN A 236      -5.758  26.142  -7.662  1.00  0.00           C  
ATOM   1337  CD  GLN A 236      -7.035  26.072  -8.480  1.00  0.00           C  
ATOM   1338  OE1 GLN A 236      -7.744  25.062  -8.463  1.00  0.00           O  
ATOM   1339  NE2 GLN A 236      -7.333  27.146  -9.201  1.00  0.00           N  
ATOM   1340  H   GLN A 236      -5.726  26.410  -3.459  1.00  0.00           H  
ATOM   1341  HA  GLN A 236      -4.066  25.276  -5.637  1.00  0.00           H  
ATOM   1342 1HB  GLN A 236      -6.515  25.033  -6.014  1.00  0.00           H  
ATOM   1343 2HB  GLN A 236      -6.707  26.774  -5.867  1.00  0.00           H  
ATOM   1344 1HG  GLN A 236      -5.290  27.110  -7.842  1.00  0.00           H  
ATOM   1345 2HG  GLN A 236      -5.098  25.341  -7.990  1.00  0.00           H  
ATOM   1346 1HE2 GLN A 236      -8.163  27.158  -9.761  1.00  0.00           H  
ATOM   1347 2HE2 GLN A 236      -6.730  27.944  -9.185  1.00  0.00           H  
ATOM   1348  N   ALA A 237      -2.828  27.359  -5.938  1.00  0.00           N  
ATOM   1349  CA  ALA A 237      -2.048  28.565  -6.159  1.00  0.00           C  
ATOM   1350  C   ALA A 237      -2.369  29.166  -7.519  1.00  0.00           C  
ATOM   1351  O   ALA A 237      -2.182  30.362  -7.748  1.00  0.00           O  
ATOM   1352  CB  ALA A 237      -0.560  28.267  -6.045  1.00  0.00           C  
ATOM   1353  H   ALA A 237      -2.420  26.486  -6.134  1.00  0.00           H  
ATOM   1354  HA  ALA A 237      -2.321  29.290  -5.392  1.00  0.00           H  
ATOM   1355 1HB  ALA A 237       0.008  29.180  -6.217  1.00  0.00           H  
ATOM   1356 2HB  ALA A 237      -0.341  27.886  -5.047  1.00  0.00           H  
ATOM   1357 3HB  ALA A 237      -0.281  27.520  -6.786  1.00  0.00           H  
ATOM   1358  N   GLN A 238      -2.850  28.323  -8.421  1.00  0.00           N  
ATOM   1359  CA  GLN A 238      -3.206  28.760  -9.760  1.00  0.00           C  
ATOM   1360  C   GLN A 238      -4.543  29.487  -9.737  1.00  0.00           C  
ATOM   1361  O   GLN A 238      -4.739  30.404 -10.562  1.00  0.00           O  
ATOM   1362  OXT GLN A 238      -5.382  29.175  -8.938  1.00  0.00           O  
ATOM   1363  CB  GLN A 238      -3.266  27.569 -10.720  1.00  0.00           C  
ATOM   1364  CG  GLN A 238      -3.507  27.951 -12.171  1.00  0.00           C  
ATOM   1365  CD  GLN A 238      -3.460  26.753 -13.100  1.00  0.00           C  
ATOM   1366  OE1 GLN A 238      -3.446  25.603 -12.653  1.00  0.00           O  
ATOM   1367  NE2 GLN A 238      -3.437  27.015 -14.402  1.00  0.00           N  
ATOM   1368  H   GLN A 238      -2.979  27.385  -8.173  1.00  0.00           H  
ATOM   1369  HA  GLN A 238      -2.441  29.451 -10.113  1.00  0.00           H  
ATOM   1370 1HB  GLN A 238      -2.330  27.013 -10.670  1.00  0.00           H  
ATOM   1371 2HB  GLN A 238      -4.064  26.894 -10.413  1.00  0.00           H  
ATOM   1372 1HG  GLN A 238      -4.491  28.412 -12.256  1.00  0.00           H  
ATOM   1373 2HG  GLN A 238      -2.736  28.656 -12.483  1.00  0.00           H  
ATOM   1374 1HE2 GLN A 238      -3.407  26.265 -15.064  1.00  0.00           H  
ATOM   1375 2HE2 GLN A 238      -3.450  27.963 -14.722  1.00  0.00           H  
TER                                                                             
ATOM   1377  N   ASN B   1     -14.728   7.468  -4.716  1.00  0.00           N  
ATOM   1378  CA  ASN B   1     -15.009   6.208  -4.038  1.00  0.00           C  
ATOM   1379  C   ASN B   1     -13.868   5.816  -3.110  1.00  0.00           C  
ATOM   1380  O   ASN B   1     -13.408   4.673  -3.124  1.00  0.00           O  
ATOM   1381  CB  ASN B   1     -15.279   5.107  -5.047  1.00  0.00           C  
ATOM   1382  CG  ASN B   1     -14.089   4.817  -5.919  1.00  0.00           C  
ATOM   1383  OD1 ASN B   1     -13.229   5.682  -6.123  1.00  0.00           O  
ATOM   1384  ND2 ASN B   1     -14.023   3.617  -6.436  1.00  0.00           N  
ATOM   1385 1H   ASN B   1     -15.493   7.701  -5.317  1.00  0.00           H  
ATOM   1386 2H   ASN B   1     -14.606   8.192  -4.038  1.00  0.00           H  
ATOM   1387 3H   ASN B   1     -13.894   7.376  -5.259  1.00  0.00           H  
ATOM   1388  HA  ASN B   1     -15.898   6.339  -3.419  1.00  0.00           H  
ATOM   1389 1HB  ASN B   1     -15.562   4.194  -4.523  1.00  0.00           H  
ATOM   1390 2HB  ASN B   1     -16.118   5.394  -5.682  1.00  0.00           H  
ATOM   1391 1HD2 ASN B   1     -13.253   3.368  -7.024  1.00  0.00           H  
ATOM   1392 2HD2 ASN B   1     -14.741   2.950  -6.244  1.00  0.00           H  
ATOM   1393  N   LEU B   2     -13.412   6.768  -2.304  1.00  0.00           N  
ATOM   1394  CA  LEU B   2     -12.297   6.534  -1.393  1.00  0.00           C  
ATOM   1395  C   LEU B   2     -12.573   5.349  -0.478  1.00  0.00           C  
ATOM   1396  O   LEU B   2     -11.662   4.608  -0.110  1.00  0.00           O  
ATOM   1397  CB  LEU B   2     -12.027   7.786  -0.550  1.00  0.00           C  
ATOM   1398  CG  LEU B   2     -10.839   7.696   0.415  1.00  0.00           C  
ATOM   1399  CD1 LEU B   2      -9.570   7.388  -0.368  1.00  0.00           C  
ATOM   1400  CD2 LEU B   2     -10.705   9.004   1.181  1.00  0.00           C  
ATOM   1401  H   LEU B   2     -13.850   7.679  -2.321  1.00  0.00           H  
ATOM   1402  HA  LEU B   2     -11.409   6.312  -1.984  1.00  0.00           H  
ATOM   1403 1HB  LEU B   2     -11.846   8.624  -1.221  1.00  0.00           H  
ATOM   1404 2HB  LEU B   2     -12.917   8.007   0.039  1.00  0.00           H  
ATOM   1405  HG  LEU B   2     -11.003   6.879   1.119  1.00  0.00           H  
ATOM   1406 1HD1 LEU B   2      -8.725   7.323   0.318  1.00  0.00           H  
ATOM   1407 2HD1 LEU B   2      -9.686   6.438  -0.890  1.00  0.00           H  
ATOM   1408 3HD1 LEU B   2      -9.389   8.181  -1.093  1.00  0.00           H  
ATOM   1409 1HD2 LEU B   2      -9.861   8.939   1.868  1.00  0.00           H  
ATOM   1410 2HD2 LEU B   2     -10.540   9.821   0.478  1.00  0.00           H  
ATOM   1411 3HD2 LEU B   2     -11.619   9.190   1.745  1.00  0.00           H  
ATOM   1412  N   ASP B   3     -13.840   5.173  -0.113  1.00  0.00           N  
ATOM   1413  CA  ASP B   3     -14.231   4.120   0.816  1.00  0.00           C  
ATOM   1414  C   ASP B   3     -13.900   2.743   0.257  1.00  0.00           C  
ATOM   1415  O   ASP B   3     -13.737   1.780   1.006  1.00  0.00           O  
ATOM   1416  CB  ASP B   3     -15.728   4.205   1.125  1.00  0.00           C  
ATOM   1417  CG  ASP B   3     -16.087   5.408   1.986  1.00  0.00           C  
ATOM   1418  OD1 ASP B   3     -15.192   6.024   2.516  1.00  0.00           O  
ATOM   1419  OD2 ASP B   3     -17.253   5.700   2.107  1.00  0.00           O  
ATOM   1420  H   ASP B   3     -14.549   5.787  -0.489  1.00  0.00           H  
ATOM   1421  HA  ASP B   3     -13.676   4.253   1.744  1.00  0.00           H  
ATOM   1422 1HB  ASP B   3     -16.290   4.263   0.193  1.00  0.00           H  
ATOM   1423 2HB  ASP B   3     -16.045   3.299   1.642  1.00  0.00           H  
ATOM   1424  N   GLU B   4     -13.804   2.654  -1.066  1.00  0.00           N  
ATOM   1425  CA  GLU B   4     -13.574   1.379  -1.734  1.00  0.00           C  
ATOM   1426  C   GLU B   4     -12.084   1.095  -1.880  1.00  0.00           C  
ATOM   1427  O   GLU B   4     -11.688   0.011  -2.309  1.00  0.00           O  
ATOM   1428  CB  GLU B   4     -14.242   1.370  -3.111  1.00  0.00           C  
ATOM   1429  CG  GLU B   4     -15.761   1.469  -3.073  1.00  0.00           C  
ATOM   1430  CD  GLU B   4     -16.382   1.447  -4.442  1.00  0.00           C  
ATOM   1431  OE1 GLU B   4     -15.657   1.339  -5.401  1.00  0.00           O  
ATOM   1432  OE2 GLU B   4     -17.584   1.539  -4.528  1.00  0.00           O  
ATOM   1433  H   GLU B   4     -13.892   3.493  -1.623  1.00  0.00           H  
ATOM   1434  HA  GLU B   4     -14.013   0.587  -1.127  1.00  0.00           H  
ATOM   1435 1HB  GLU B   4     -13.867   2.205  -3.703  1.00  0.00           H  
ATOM   1436 2HB  GLU B   4     -13.980   0.452  -3.637  1.00  0.00           H  
ATOM   1437 1HG  GLU B   4     -16.155   0.634  -2.495  1.00  0.00           H  
ATOM   1438 2HG  GLU B   4     -16.042   2.391  -2.567  1.00  0.00           H  
ATOM   1439  N   LEU B   5     -11.262   2.075  -1.521  1.00  0.00           N  
ATOM   1440  CA  LEU B   5      -9.827   1.999  -1.763  1.00  0.00           C  
ATOM   1441  C   LEU B   5      -9.095   1.417  -0.561  1.00  0.00           C  
ATOM   1442  O   LEU B   5      -8.827   2.118   0.414  1.00  0.00           O  
ATOM   1443  CB  LEU B   5      -9.269   3.392  -2.083  1.00  0.00           C  
ATOM   1444  CG  LEU B   5      -7.775   3.447  -2.426  1.00  0.00           C  
ATOM   1445  CD1 LEU B   5      -7.512   2.632  -3.685  1.00  0.00           C  
ATOM   1446  CD2 LEU B   5      -7.351   4.896  -2.615  1.00  0.00           C  
ATOM   1447  H   LEU B   5     -11.641   2.895  -1.068  1.00  0.00           H  
ATOM   1448  HA  LEU B   5      -9.655   1.347  -2.619  1.00  0.00           H  
ATOM   1449 1HB  LEU B   5      -9.819   3.799  -2.930  1.00  0.00           H  
ATOM   1450 2HB  LEU B   5      -9.436   4.039  -1.223  1.00  0.00           H  
ATOM   1451  HG  LEU B   5      -7.199   3.003  -1.615  1.00  0.00           H  
ATOM   1452 1HD1 LEU B   5      -6.450   2.671  -3.929  1.00  0.00           H  
ATOM   1453 2HD1 LEU B   5      -7.806   1.596  -3.516  1.00  0.00           H  
ATOM   1454 3HD1 LEU B   5      -8.089   3.044  -4.512  1.00  0.00           H  
ATOM   1455 1HD2 LEU B   5      -6.289   4.936  -2.858  1.00  0.00           H  
ATOM   1456 2HD2 LEU B   5      -7.926   5.341  -3.427  1.00  0.00           H  
ATOM   1457 3HD2 LEU B   5      -7.534   5.451  -1.694  1.00  0.00           H  
ATOM   1458  N   ASP B   6      -8.771   0.130  -0.638  1.00  0.00           N  
ATOM   1459  CA  ASP B   6      -8.095  -0.556   0.456  1.00  0.00           C  
ATOM   1460  C   ASP B   6      -7.407  -1.825  -0.030  1.00  0.00           C  
ATOM   1461  O   ASP B   6      -7.742  -2.928   0.402  1.00  0.00           O  
ATOM   1462  CB  ASP B   6      -9.088  -0.900   1.569  1.00  0.00           C  
ATOM   1463  CG  ASP B   6      -8.409  -1.413   2.832  1.00  0.00           C  
ATOM   1464  OD1 ASP B   6      -7.260  -1.098   3.034  1.00  0.00           O  
ATOM   1465  OD2 ASP B   6      -9.045  -2.114   3.581  1.00  0.00           O  
ATOM   1466  H   ASP B   6      -9.001  -0.386  -1.475  1.00  0.00           H  
ATOM   1467  HA  ASP B   6      -7.333   0.110   0.863  1.00  0.00           H  
ATOM   1468 1HB  ASP B   6      -9.673  -0.016   1.821  1.00  0.00           H  
ATOM   1469 2HB  ASP B   6      -9.783  -1.662   1.213  1.00  0.00           H  
ATOM   1470  N   ASP B   7      -6.445  -1.662  -0.932  1.00  0.00           N  
ATOM   1471  CA  ASP B   7      -5.761  -2.800  -1.535  1.00  0.00           C  
ATOM   1472  C   ASP B   7      -4.541  -3.205  -0.717  1.00  0.00           C  
ATOM   1473  O   ASP B   7      -4.060  -2.441   0.119  1.00  0.00           O  
ATOM   1474  CB  ASP B   7      -5.337  -2.471  -2.969  1.00  0.00           C  
ATOM   1475  CG  ASP B   7      -6.511  -2.417  -3.937  1.00  0.00           C  
ATOM   1476  OD1 ASP B   7      -7.585  -2.822  -3.561  1.00  0.00           O  
ATOM   1477  OD2 ASP B   7      -6.323  -1.970  -5.043  1.00  0.00           O  
ATOM   1478  H   ASP B   7      -6.181  -0.726  -1.205  1.00  0.00           H  
ATOM   1479  HA  ASP B   7      -6.451  -3.644  -1.561  1.00  0.00           H  
ATOM   1480 1HB  ASP B   7      -4.826  -1.509  -2.986  1.00  0.00           H  
ATOM   1481 2HB  ASP B   7      -4.630  -3.224  -3.320  1.00  0.00           H  
ATOM   1482  N   LEU B   8      -4.046  -4.413  -0.964  1.00  0.00           N  
ATOM   1483  CA  LEU B   8      -2.807  -4.873  -0.349  1.00  0.00           C  
ATOM   1484  C   LEU B   8      -1.774  -5.250  -1.404  1.00  0.00           C  
ATOM   1485  O   LEU B   8      -2.113  -5.467  -2.567  1.00  0.00           O  
ATOM   1486  CB  LEU B   8      -3.083  -6.077   0.560  1.00  0.00           C  
ATOM   1487  CG  LEU B   8      -4.046  -5.824   1.727  1.00  0.00           C  
ATOM   1488  CD1 LEU B   8      -4.339  -7.137   2.439  1.00  0.00           C  
ATOM   1489  CD2 LEU B   8      -3.432  -4.810   2.681  1.00  0.00           C  
ATOM   1490  H   LEU B   8      -4.541  -5.029  -1.593  1.00  0.00           H  
ATOM   1491  HA  LEU B   8      -2.400  -4.063   0.256  1.00  0.00           H  
ATOM   1492 1HB  LEU B   8      -3.501  -6.881  -0.045  1.00  0.00           H  
ATOM   1493 2HB  LEU B   8      -2.137  -6.420   0.979  1.00  0.00           H  
ATOM   1494  HG  LEU B   8      -4.989  -5.435   1.343  1.00  0.00           H  
ATOM   1495 1HD1 LEU B   8      -5.023  -6.957   3.268  1.00  0.00           H  
ATOM   1496 2HD1 LEU B   8      -4.795  -7.837   1.739  1.00  0.00           H  
ATOM   1497 3HD1 LEU B   8      -3.410  -7.559   2.821  1.00  0.00           H  
ATOM   1498 1HD2 LEU B   8      -4.117  -4.628   3.510  1.00  0.00           H  
ATOM   1499 2HD2 LEU B   8      -2.489  -5.198   3.067  1.00  0.00           H  
ATOM   1500 3HD2 LEU B   8      -3.250  -3.875   2.150  1.00  0.00           H  
ATOM   1501  N   LEU B   9      -0.514  -5.324  -0.990  1.00  0.00           N  
ATOM   1502  CA  LEU B   9       0.557  -5.770  -1.874  1.00  0.00           C  
ATOM   1503  C   LEU B   9       1.646  -6.496  -1.095  1.00  0.00           C  
ATOM   1504  O   LEU B   9       1.520  -6.716   0.110  1.00  0.00           O  
ATOM   1505  CB  LEU B   9       1.163  -4.574  -2.619  1.00  0.00           C  
ATOM   1506  CG  LEU B   9       1.585  -3.388  -1.742  1.00  0.00           C  
ATOM   1507  CD1 LEU B   9       2.703  -3.822  -0.804  1.00  0.00           C  
ATOM   1508  CD2 LEU B   9       2.031  -2.234  -2.628  1.00  0.00           C  
ATOM   1509  H   LEU B   9      -0.292  -5.066  -0.039  1.00  0.00           H  
ATOM   1510  HA  LEU B   9       0.137  -6.461  -2.604  1.00  0.00           H  
ATOM   1511 1HB  LEU B   9       2.043  -4.913  -3.163  1.00  0.00           H  
ATOM   1512 2HB  LEU B   9       0.434  -4.209  -3.342  1.00  0.00           H  
ATOM   1513  HG  LEU B   9       0.741  -3.070  -1.129  1.00  0.00           H  
ATOM   1514 1HD1 LEU B   9       3.003  -2.979  -0.181  1.00  0.00           H  
ATOM   1515 2HD1 LEU B   9       2.351  -4.635  -0.169  1.00  0.00           H  
ATOM   1516 3HD1 LEU B   9       3.557  -4.162  -1.389  1.00  0.00           H  
ATOM   1517 1HD2 LEU B   9       2.330  -1.391  -2.004  1.00  0.00           H  
ATOM   1518 2HD2 LEU B   9       2.876  -2.551  -3.240  1.00  0.00           H  
ATOM   1519 3HD2 LEU B   9       1.207  -1.933  -3.275  1.00  0.00           H  
ATOM   1520  N   SER B  10       2.717  -6.865  -1.789  1.00  0.00           N  
ATOM   1521  CA  SER B  10       3.666  -7.845  -1.272  1.00  0.00           C  
ATOM   1522  C   SER B  10       4.161  -7.454   0.114  1.00  0.00           C  
ATOM   1523  O   SER B  10       4.316  -8.302   0.991  1.00  0.00           O  
ATOM   1524  CB  SER B  10       4.842  -7.983  -2.219  1.00  0.00           C  
ATOM   1525  OG  SER B  10       4.437  -8.519  -3.448  1.00  0.00           O  
ATOM   1526  H   SER B  10       2.879  -6.456  -2.698  1.00  0.00           H  
ATOM   1527  HA  SER B  10       3.161  -8.809  -1.196  1.00  0.00           H  
ATOM   1528 1HB  SER B  10       5.298  -7.006  -2.377  1.00  0.00           H  
ATOM   1529 2HB  SER B  10       5.597  -8.627  -1.769  1.00  0.00           H  
ATOM   1530  HG  SER B  10       4.697  -9.443  -3.433  1.00  0.00           H  
ATOM   1531  N   LEU B  11       4.410  -6.162   0.303  1.00  0.00           N  
ATOM   1532  CA  LEU B  11       5.012  -5.671   1.538  1.00  0.00           C  
ATOM   1533  C   LEU B  11       4.042  -5.784   2.707  1.00  0.00           C  
ATOM   1534  O   LEU B  11       4.451  -5.777   3.867  1.00  0.00           O  
ATOM   1535  CB  LEU B  11       5.453  -4.212   1.369  1.00  0.00           C  
ATOM   1536  CG  LEU B  11       6.575  -3.743   2.304  1.00  0.00           C  
ATOM   1537  CD1 LEU B  11       7.895  -4.361   1.863  1.00  0.00           C  
ATOM   1538  CD2 LEU B  11       6.650  -2.224   2.286  1.00  0.00           C  
ATOM   1539  H   LEU B  11       4.176  -5.503  -0.425  1.00  0.00           H  
ATOM   1540  HA  LEU B  11       5.889  -6.278   1.759  1.00  0.00           H  
ATOM   1541 1HB  LEU B  11       5.793  -4.067   0.345  1.00  0.00           H  
ATOM   1542 2HB  LEU B  11       4.590  -3.567   1.538  1.00  0.00           H  
ATOM   1543  HG  LEU B  11       6.370  -4.084   3.319  1.00  0.00           H  
ATOM   1544 1HD1 LEU B  11       8.692  -4.028   2.528  1.00  0.00           H  
ATOM   1545 2HD1 LEU B  11       7.819  -5.448   1.904  1.00  0.00           H  
ATOM   1546 3HD1 LEU B  11       8.119  -4.050   0.843  1.00  0.00           H  
ATOM   1547 1HD2 LEU B  11       7.447  -1.890   2.951  1.00  0.00           H  
ATOM   1548 2HD2 LEU B  11       6.857  -1.881   1.272  1.00  0.00           H  
ATOM   1549 3HD2 LEU B  11       5.700  -1.808   2.623  1.00  0.00           H  
ATOM   1550  N   THR B  12       2.756  -5.888   2.393  1.00  0.00           N  
ATOM   1551  CA  THR B  12       1.710  -5.791   3.406  1.00  0.00           C  
ATOM   1552  C   THR B  12       1.200  -7.169   3.805  1.00  0.00           C  
ATOM   1553  O   THR B  12       0.692  -7.357   4.911  1.00  0.00           O  
ATOM   1554  CB  THR B  12       0.535  -4.930   2.909  1.00  0.00           C  
ATOM   1555  OG1 THR B  12      -0.081  -5.563   1.780  1.00  0.00           O  
ATOM   1556  CG2 THR B  12       1.020  -3.545   2.507  1.00  0.00           C  
ATOM   1557  H   THR B  12       2.494  -6.035   1.429  1.00  0.00           H  
ATOM   1558  HA  THR B  12       2.131  -5.318   4.294  1.00  0.00           H  
ATOM   1559  HB  THR B  12      -0.206  -4.832   3.702  1.00  0.00           H  
ATOM   1560  HG1 THR B  12       0.503  -6.243   1.437  1.00  0.00           H  
ATOM   1561 1HG2 THR B  12       0.176  -2.951   2.159  1.00  0.00           H  
ATOM   1562 2HG2 THR B  12       1.479  -3.057   3.366  1.00  0.00           H  
ATOM   1563 3HG2 THR B  12       1.754  -3.636   1.707  1.00  0.00           H  
ATOM   1564  N   TYR B  13       1.338  -8.131   2.898  1.00  0.00           N  
ATOM   1565  CA  TYR B  13       0.849  -9.483   3.138  1.00  0.00           C  
ATOM   1566  C   TYR B  13      -0.621  -9.474   3.540  1.00  0.00           C  
ATOM   1567  O   TYR B  13      -1.471  -9.368   2.700  1.00  0.00           O  
ATOM   1568  OXT TYR B  13      -0.928  -9.574   4.695  1.00  0.00           O  
ATOM   1569  CB  TYR B  13       1.689 -10.173   4.215  1.00  0.00           C  
ATOM   1570  CG  TYR B  13       3.069 -10.580   3.745  1.00  0.00           C  
ATOM   1571  CD1 TYR B  13       4.093  -9.645   3.710  1.00  0.00           C  
ATOM   1572  CD2 TYR B  13       3.309 -11.887   3.350  1.00  0.00           C  
ATOM   1573  CE1 TYR B  13       5.353 -10.017   3.281  1.00  0.00           C  
ATOM   1574  CE2 TYR B  13       4.568 -12.259   2.921  1.00  0.00           C  
ATOM   1575  CZ  TYR B  13       5.587 -11.329   2.886  1.00  0.00           C  
ATOM   1576  OH  TYR B  13       6.842 -11.699   2.459  1.00  0.00           O  
ATOM   1577  H   TYR B  13       1.792  -7.920   2.023  1.00  0.00           H  
ATOM   1578  HA  TYR B  13       0.935 -10.051   2.211  1.00  0.00           H  
ATOM   1579 1HB  TYR B  13       1.804  -9.505   5.070  1.00  0.00           H  
ATOM   1580 2HB  TYR B  13       1.172 -11.066   4.564  1.00  0.00           H  
ATOM   1581  HD1 TYR B  13       3.904  -8.617   4.021  1.00  0.00           H  
ATOM   1582  HD2 TYR B  13       2.503 -12.621   3.376  1.00  0.00           H  
ATOM   1583  HE1 TYR B  13       6.158  -9.283   3.254  1.00  0.00           H  
ATOM   1584  HE2 TYR B  13       4.757 -13.286   2.609  1.00  0.00           H  
ATOM   1585  HH  TYR B  13       7.447 -10.962   2.571  1.00  0.00           H  
TER                                                                             
I_bsa 1693.81
I_hb 4
I_pack -0.07
I_sc -57.659
I_unsat 6
pep_sc -12.132
pep_sc_noref -11.382
reweighted_sc -136.469
rmsALL 12.997
rmsALL_CAPRI_if 5.21
rmsALL_allIF 5.339
rmsALL_if 9.166
rmsBB 11.909
rmsBB_CAPRI_if 4.131
rmsBB_allIF 3.721
rmsBB_if 8.188
rmsBB_intrf_lowres 7.381
rmsBB_lowres 11.362
rmsCA 11.865
rmsCA_if 8.038
rmsCA_intrf_lowres 7.275
rmsCA_lowres 11.372
rmsSC_CAPRI_if 5.622
rmsSC_allIF 6.263
score -66.678
score_lowres_opt 2.937
score_lowres_start 28.294
silent_score -66.678
startRMSall 0
startRMSallif 0
startRMSbb 0
startRMSca 0
time 79
