# Supplementary material for: Simple biochemical features underlie transcriptional activation domain diversity and dynamic, fuzzy binding to Mediator
Source: eLife. 2021 Apr 27;10:e68068. doi: 10.7554/eLife.68068 (PMC8137143; doi:10.7554/eLife.68068)
Supplement: Figure 6—source data 2. — The 10 best-scoring models from different binding poses are provided as pdb files. Top500.txt contains the score, cluster number, and RMSD to best model for the 500 best-scoring models. [file elife-68068-fig6-data2.zip › Med15-cAD structural models/ABD1/Crz1_252/2lpb_Crz1_252_prepack_42867.pdb]

HEADER                                            17-SEP-20   XXXX              
EXPDTA    THEORETICAL MODEL                                                     
REMARK 220                                                                      
REMARK 220 EXPERIMENTAL DETAILS                                                 
REMARK 220  EXPERIMENT TYPE                : THEORETICAL MODELLING              
REMARK 220  DATE OF DATA COLLECTION        : 17-SEP-20                          
REMARK 220                                                                      
REMARK 220 REMARK: MODEL GENERATED BY ROSETTA                                   
REMARK 220  VERSION 2020.08+release.cb1caba                                     
ATOM      1  N   GLN A 158     -12.016 -12.395 -23.603  1.00  0.00           N  
ATOM      2  CA  GLN A 158     -11.969 -12.966 -22.241  1.00  0.00           C  
ATOM      3  C   GLN A 158     -12.554 -11.986 -21.232  1.00  0.00           C  
ATOM      4  O   GLN A 158     -13.092 -10.945 -21.605  1.00  0.00           O  
ATOM      5  CB  GLN A 158     -10.534 -13.324 -21.846  1.00  0.00           C  
ATOM      6  CG  GLN A 158      -9.893 -14.385 -22.724  1.00  0.00           C  
ATOM      7  CD  GLN A 158     -10.563 -15.739 -22.579  1.00  0.00           C  
ATOM      8  OE1 GLN A 158     -10.628 -16.300 -21.482  1.00  0.00           O  
ATOM      9  NE2 GLN A 158     -11.066 -16.270 -23.687  1.00  0.00           N  
ATOM     10 1H   GLN A 158     -11.629 -13.049 -24.253  1.00  0.00           H  
ATOM     11 2H   GLN A 158     -12.965 -12.201 -23.851  1.00  0.00           H  
ATOM     12 3H   GLN A 158     -11.486 -11.548 -23.628  1.00  0.00           H  
ATOM     13  HA  GLN A 158     -12.567 -13.877 -22.227  1.00  0.00           H  
ATOM     14 1HB  GLN A 158      -9.911 -12.431 -21.888  1.00  0.00           H  
ATOM     15 2HB  GLN A 158     -10.519 -13.685 -20.817  1.00  0.00           H  
ATOM     16 1HG  GLN A 158      -9.971 -14.075 -23.766  1.00  0.00           H  
ATOM     17 2HG  GLN A 158      -8.845 -14.491 -22.443  1.00  0.00           H  
ATOM     18 1HE2 GLN A 158     -11.519 -17.162 -23.653  1.00  0.00           H  
ATOM     19 2HE2 GLN A 158     -10.992 -15.781 -24.556  1.00  0.00           H  
ATOM     20  N   ARG A 159     -12.454 -12.331 -19.958  1.00  0.00           N  
ATOM     21  CA  ARG A 159     -12.963 -11.479 -18.889  1.00  0.00           C  
ATOM     22  C   ARG A 159     -12.021 -10.302 -18.654  1.00  0.00           C  
ATOM     23  O   ARG A 159     -10.801 -10.445 -18.767  1.00  0.00           O  
ATOM     24  CB  ARG A 159     -13.124 -12.269 -17.599  1.00  0.00           C  
ATOM     25  CG  ARG A 159     -14.191 -13.351 -17.640  1.00  0.00           C  
ATOM     26  CD  ARG A 159     -14.288 -14.077 -16.347  1.00  0.00           C  
ATOM     27  NE  ARG A 159     -15.295 -15.125 -16.388  1.00  0.00           N  
ATOM     28  CZ  ARG A 159     -15.547 -15.983 -15.380  1.00  0.00           C  
ATOM     29  NH1 ARG A 159     -14.859 -15.905 -14.263  1.00  0.00           N  
ATOM     30  NH2 ARG A 159     -16.486 -16.903 -15.516  1.00  0.00           N  
ATOM     31  H   ARG A 159     -12.025 -13.184 -19.727  1.00  0.00           H  
ATOM     32  HA  ARG A 159     -13.941 -11.098 -19.186  1.00  0.00           H  
ATOM     33 1HB  ARG A 159     -12.179 -12.748 -17.345  1.00  0.00           H  
ATOM     34 2HB  ARG A 159     -13.375 -11.589 -16.785  1.00  0.00           H  
ATOM     35 1HG  ARG A 159     -15.160 -12.898 -17.852  1.00  0.00           H  
ATOM     36 2HG  ARG A 159     -13.949 -14.071 -18.422  1.00  0.00           H  
ATOM     37 1HD  ARG A 159     -13.327 -14.536 -16.116  1.00  0.00           H  
ATOM     38 2HD  ARG A 159     -14.556 -13.377 -15.557  1.00  0.00           H  
ATOM     39  HE  ARG A 159     -15.845 -15.216 -17.232  1.00  0.00           H  
ATOM     40 1HH1 ARG A 159     -14.141 -15.202 -14.161  1.00  0.00           H  
ATOM     41 2HH1 ARG A 159     -15.048 -16.548 -13.509  1.00  0.00           H  
ATOM     42 1HH2 ARG A 159     -17.016 -16.963 -16.375  1.00  0.00           H  
ATOM     43 2HH2 ARG A 159     -16.675 -17.546 -14.761  1.00  0.00           H  
ATOM     44  N   ARG A 160     -12.586  -9.144 -18.344  1.00  0.00           N  
ATOM     45  CA  ARG A 160     -11.792  -7.949 -18.098  1.00  0.00           C  
ATOM     46  C   ARG A 160     -12.633  -6.875 -17.411  1.00  0.00           C  
ATOM     47  O   ARG A 160     -13.441  -6.198 -18.052  1.00  0.00           O  
ATOM     48  CB  ARG A 160     -11.230  -7.400 -19.401  1.00  0.00           C  
ATOM     49  CG  ARG A 160     -10.291  -6.215 -19.244  1.00  0.00           C  
ATOM     50  CD  ARG A 160      -9.729  -5.783 -20.549  1.00  0.00           C  
ATOM     51  NE  ARG A 160      -8.776  -4.695 -20.396  1.00  0.00           N  
ATOM     52  CZ  ARG A 160      -8.170  -4.060 -21.417  1.00  0.00           C  
ATOM     53  NH1 ARG A 160      -8.428  -4.412 -22.657  1.00  0.00           N  
ATOM     54  NH2 ARG A 160      -7.316  -3.080 -21.173  1.00  0.00           N  
ATOM     55  H   ARG A 160     -13.563  -9.090 -18.275  1.00  0.00           H  
ATOM     56  HA  ARG A 160     -10.960  -8.215 -17.446  1.00  0.00           H  
ATOM     57 1HB  ARG A 160     -10.685  -8.187 -19.921  1.00  0.00           H  
ATOM     58 2HB  ARG A 160     -12.050  -7.088 -20.048  1.00  0.00           H  
ATOM     59 1HG  ARG A 160     -10.834  -5.375 -18.808  1.00  0.00           H  
ATOM     60 2HG  ARG A 160      -9.463  -6.491 -18.589  1.00  0.00           H  
ATOM     61 1HD  ARG A 160      -9.216  -6.620 -21.020  1.00  0.00           H  
ATOM     62 2HD  ARG A 160     -10.535  -5.440 -21.196  1.00  0.00           H  
ATOM     63  HE  ARG A 160      -8.552  -4.395 -19.456  1.00  0.00           H  
ATOM     64 1HH1 ARG A 160      -9.079  -5.161 -22.844  1.00  0.00           H  
ATOM     65 2HH1 ARG A 160      -7.974  -3.936 -23.422  1.00  0.00           H  
ATOM     66 1HH2 ARG A 160      -7.118  -2.809 -20.219  1.00  0.00           H  
ATOM     67 2HH2 ARG A 160      -6.862  -2.604 -21.937  1.00  0.00           H  
ATOM     68  N   GLN A 161     -12.454  -6.736 -16.108  1.00  0.00           N  
ATOM     69  CA  GLN A 161     -13.186  -5.737 -15.341  1.00  0.00           C  
ATOM     70  C   GLN A 161     -12.283  -4.548 -15.024  1.00  0.00           C  
ATOM     71  O   GLN A 161     -11.141  -4.722 -14.597  1.00  0.00           O  
ATOM     72  CB  GLN A 161     -13.737  -6.344 -14.048  1.00  0.00           C  
ATOM     73  CG  GLN A 161     -14.568  -5.384 -13.214  1.00  0.00           C  
ATOM     74  CD  GLN A 161     -15.148  -6.044 -11.978  1.00  0.00           C  
ATOM     75  OE1 GLN A 161     -14.579  -7.000 -11.443  1.00  0.00           O  
ATOM     76  NE2 GLN A 161     -16.286  -5.538 -11.516  1.00  0.00           N  
ATOM     77  H   GLN A 161     -11.811  -7.320 -15.646  1.00  0.00           H  
ATOM     78  HA  GLN A 161     -14.024  -5.385 -15.943  1.00  0.00           H  
ATOM     79 1HB  GLN A 161     -14.358  -7.207 -14.287  1.00  0.00           H  
ATOM     80 2HB  GLN A 161     -12.910  -6.697 -13.431  1.00  0.00           H  
ATOM     81 1HG  GLN A 161     -13.937  -4.556 -12.894  1.00  0.00           H  
ATOM     82 2HG  GLN A 161     -15.393  -5.012 -13.822  1.00  0.00           H  
ATOM     83 1HE2 GLN A 161     -16.717  -5.933 -10.703  1.00  0.00           H  
ATOM     84 2HE2 GLN A 161     -16.714  -4.763 -11.981  1.00  0.00           H  
ATOM     85  N   LEU A 162     -12.793  -3.344 -15.237  1.00  0.00           N  
ATOM     86  CA  LEU A 162     -12.021  -2.140 -14.973  1.00  0.00           C  
ATOM     87  C   LEU A 162     -12.920  -0.927 -14.750  1.00  0.00           C  
ATOM     88  O   LEU A 162     -13.442  -0.340 -15.694  1.00  0.00           O  
ATOM     89  CB  LEU A 162     -11.064  -1.866 -16.140  1.00  0.00           C  
ATOM     90  CG  LEU A 162     -10.155  -0.640 -15.981  1.00  0.00           C  
ATOM     91  CD1 LEU A 162      -9.017  -0.718 -16.989  1.00  0.00           C  
ATOM     92  CD2 LEU A 162     -10.973   0.628 -16.176  1.00  0.00           C  
ATOM     93  H   LEU A 162     -13.712  -3.261 -15.574  1.00  0.00           H  
ATOM     94  HA  LEU A 162     -11.437  -2.296 -14.067  1.00  0.00           H  
ATOM     95 1HB  LEU A 162     -10.425  -2.736 -16.277  1.00  0.00           H  
ATOM     96 2HB  LEU A 162     -11.653  -1.727 -17.047  1.00  0.00           H  
ATOM     97  HG  LEU A 162      -9.716  -0.639 -14.983  1.00  0.00           H  
ATOM     98 1HD1 LEU A 162      -8.371   0.153 -16.876  1.00  0.00           H  
ATOM     99 2HD1 LEU A 162      -8.437  -1.624 -16.815  1.00  0.00           H  
ATOM    100 3HD1 LEU A 162      -9.426  -0.737 -17.999  1.00  0.00           H  
ATOM    101 1HD2 LEU A 162     -10.327   1.499 -16.062  1.00  0.00           H  
ATOM    102 2HD2 LEU A 162     -11.410   0.629 -17.174  1.00  0.00           H  
ATOM    103 3HD2 LEU A 162     -11.768   0.665 -15.431  1.00  0.00           H  
ATOM    104  N   THR A 163     -13.130  -0.568 -13.497  1.00  0.00           N  
ATOM    105  CA  THR A 163     -13.931   0.599 -13.185  1.00  0.00           C  
ATOM    106  C   THR A 163     -13.038   1.835 -13.283  1.00  0.00           C  
ATOM    107  O   THR A 163     -11.937   1.838 -12.733  1.00  0.00           O  
ATOM    108  CB  THR A 163     -14.563   0.499 -11.784  1.00  0.00           C  
ATOM    109  OG1 THR A 163     -15.445  -0.631 -11.735  1.00  0.00           O  
ATOM    110  CG2 THR A 163     -15.345   1.762 -11.460  1.00  0.00           C  
ATOM    111  H   THR A 163     -12.740  -1.095 -12.770  1.00  0.00           H  
ATOM    112  HA  THR A 163     -14.738   0.670 -13.915  1.00  0.00           H  
ATOM    113  HB  THR A 163     -13.779   0.363 -11.040  1.00  0.00           H  
ATOM    114  HG1 THR A 163     -15.738  -0.768 -10.831  1.00  0.00           H  
ATOM    115 1HG2 THR A 163     -15.785   1.673 -10.467  1.00  0.00           H  
ATOM    116 2HG2 THR A 163     -14.677   2.621 -11.486  1.00  0.00           H  
ATOM    117 3HG2 THR A 163     -16.138   1.897 -12.196  1.00  0.00           H  
ATOM    118  N   PRO A 164     -13.497   2.899 -13.960  1.00  0.00           N  
ATOM    119  CA  PRO A 164     -12.714   4.131 -14.141  1.00  0.00           C  
ATOM    120  C   PRO A 164     -12.220   4.737 -12.826  1.00  0.00           C  
ATOM    121  O   PRO A 164     -11.099   5.240 -12.749  1.00  0.00           O  
ATOM    122  CB  PRO A 164     -13.714   5.060 -14.836  1.00  0.00           C  
ATOM    123  CG  PRO A 164     -14.579   4.140 -15.627  1.00  0.00           C  
ATOM    124  CD  PRO A 164     -14.775   2.947 -14.730  1.00  0.00           C  
ATOM    125  HA  PRO A 164     -11.851   3.919 -14.789  1.00  0.00           H  
ATOM    126 1HB  PRO A 164     -14.276   5.637 -14.086  1.00  0.00           H  
ATOM    127 2HB  PRO A 164     -13.178   5.787 -15.464  1.00  0.00           H  
ATOM    128 1HG  PRO A 164     -15.527   4.637 -15.883  1.00  0.00           H  
ATOM    129 2HG  PRO A 164     -14.090   3.881 -16.577  1.00  0.00           H  
ATOM    130 1HD  PRO A 164     -15.639   3.119 -14.072  1.00  0.00           H  
ATOM    131 2HD  PRO A 164     -14.929   2.047 -15.345  1.00  0.00           H  
ATOM    132  N   GLN A 165     -13.054   4.663 -11.798  1.00  0.00           N  
ATOM    133  CA  GLN A 165     -12.719   5.223 -10.492  1.00  0.00           C  
ATOM    134  C   GLN A 165     -11.666   4.392  -9.762  1.00  0.00           C  
ATOM    135  O   GLN A 165     -10.776   4.940  -9.115  1.00  0.00           O  
ATOM    136  CB  GLN A 165     -13.978   5.338  -9.628  1.00  0.00           C  
ATOM    137  CG  GLN A 165     -14.990   6.351 -10.134  1.00  0.00           C  
ATOM    138  CD  GLN A 165     -16.245   6.391  -9.282  1.00  0.00           C  
ATOM    139  OE1 GLN A 165     -16.595   5.408  -8.623  1.00  0.00           O  
ATOM    140  NE2 GLN A 165     -16.929   7.529  -9.292  1.00  0.00           N  
ATOM    141  H   GLN A 165     -13.924   4.226 -11.924  1.00  0.00           H  
ATOM    142  HA  GLN A 165     -12.302   6.219 -10.639  1.00  0.00           H  
ATOM    143 1HB  GLN A 165     -14.471   4.368  -9.573  1.00  0.00           H  
ATOM    144 2HB  GLN A 165     -13.698   5.621  -8.613  1.00  0.00           H  
ATOM    145 1HG  GLN A 165     -14.536   7.342 -10.120  1.00  0.00           H  
ATOM    146 2HG  GLN A 165     -15.276   6.085 -11.152  1.00  0.00           H  
ATOM    147 1HE2 GLN A 165     -17.766   7.615  -8.749  1.00  0.00           H  
ATOM    148 2HE2 GLN A 165     -16.609   8.301  -9.840  1.00  0.00           H  
ATOM    149  N   GLN A 166     -11.757   3.072  -9.874  1.00  0.00           N  
ATOM    150  CA  GLN A 166     -10.822   2.186  -9.190  1.00  0.00           C  
ATOM    151  C   GLN A 166      -9.517   2.063  -9.956  1.00  0.00           C  
ATOM    152  O   GLN A 166      -8.440   2.098  -9.365  1.00  0.00           O  
ATOM    153  CB  GLN A 166     -11.442   0.800  -8.993  1.00  0.00           C  
ATOM    154  CG  GLN A 166     -12.641   0.781  -8.061  1.00  0.00           C  
ATOM    155  CD  GLN A 166     -13.229  -0.608  -7.902  1.00  0.00           C  
ATOM    156  OE1 GLN A 166     -13.106  -1.455  -8.792  1.00  0.00           O  
ATOM    157  NE2 GLN A 166     -13.873  -0.851  -6.767  1.00  0.00           N  
ATOM    158  H   GLN A 166     -12.454   2.687 -10.440  1.00  0.00           H  
ATOM    159  HA  GLN A 166     -10.598   2.609  -8.211  1.00  0.00           H  
ATOM    160 1HB  GLN A 166     -11.759   0.403  -9.957  1.00  0.00           H  
ATOM    161 2HB  GLN A 166     -10.692   0.120  -8.590  1.00  0.00           H  
ATOM    162 1HG  GLN A 166     -12.330   1.135  -7.078  1.00  0.00           H  
ATOM    163 2HG  GLN A 166     -13.414   1.435  -8.466  1.00  0.00           H  
ATOM    164 1HE2 GLN A 166     -14.282  -1.750  -6.605  1.00  0.00           H  
ATOM    165 2HE2 GLN A 166     -13.950  -0.136  -6.072  1.00  0.00           H  
ATOM    166  N   GLN A 167      -9.625   1.917 -11.272  1.00  0.00           N  
ATOM    167  CA  GLN A 167      -8.469   1.777 -12.140  1.00  0.00           C  
ATOM    168  C   GLN A 167      -7.449   2.886 -11.907  1.00  0.00           C  
ATOM    169  O   GLN A 167      -6.258   2.627 -11.753  1.00  0.00           O  
ATOM    170  CB  GLN A 167      -8.907   1.771 -13.607  1.00  0.00           C  
ATOM    171  CG  GLN A 167      -7.759   1.685 -14.599  1.00  0.00           C  
ATOM    172  CD  GLN A 167      -7.034   0.355 -14.532  1.00  0.00           C  
ATOM    173  OE1 GLN A 167      -7.457  -0.564 -13.825  1.00  0.00           O  
ATOM    174  NE2 GLN A 167      -5.936   0.243 -15.271  1.00  0.00           N  
ATOM    175  H   GLN A 167     -10.519   1.896 -11.678  1.00  0.00           H  
ATOM    176  HA  GLN A 167      -7.981   0.829 -11.916  1.00  0.00           H  
ATOM    177 1HB  GLN A 167      -9.569   0.923 -13.785  1.00  0.00           H  
ATOM    178 2HB  GLN A 167      -9.471   2.678 -13.823  1.00  0.00           H  
ATOM    179 1HG  GLN A 167      -8.153   1.810 -15.607  1.00  0.00           H  
ATOM    180 2HG  GLN A 167      -7.042   2.477 -14.377  1.00  0.00           H  
ATOM    181 1HE2 GLN A 167      -5.415  -0.612 -15.269  1.00  0.00           H  
ATOM    182 2HE2 GLN A 167      -5.628   1.013 -15.831  1.00  0.00           H  
ATOM    183  N   GLN A 168      -7.937   4.113 -11.843  1.00  0.00           N  
ATOM    184  CA  GLN A 168      -7.085   5.278 -11.654  1.00  0.00           C  
ATOM    185  C   GLN A 168      -6.316   5.237 -10.336  1.00  0.00           C  
ATOM    186  O   GLN A 168      -5.210   5.765 -10.240  1.00  0.00           O  
ATOM    187  CB  GLN A 168      -7.925   6.557 -11.721  1.00  0.00           C  
ATOM    188  CG  GLN A 168      -8.439   6.890 -13.111  1.00  0.00           C  
ATOM    189  CD  GLN A 168      -9.392   8.071 -13.107  1.00  0.00           C  
ATOM    190  OE1 GLN A 168      -9.534   8.768 -12.099  1.00  0.00           O  
ATOM    191  NE2 GLN A 168     -10.051   8.302 -14.236  1.00  0.00           N  
ATOM    192  H   GLN A 168      -8.906   4.243 -11.920  1.00  0.00           H  
ATOM    193  HA  GLN A 168      -6.346   5.299 -12.454  1.00  0.00           H  
ATOM    194 1HB  GLN A 168      -8.784   6.463 -11.058  1.00  0.00           H  
ATOM    195 2HB  GLN A 168      -7.331   7.401 -11.371  1.00  0.00           H  
ATOM    196 1HG  GLN A 168      -7.592   7.137 -13.752  1.00  0.00           H  
ATOM    197 2HG  GLN A 168      -8.969   6.025 -13.509  1.00  0.00           H  
ATOM    198 1HE2 GLN A 168     -10.694   9.067 -14.294  1.00  0.00           H  
ATOM    199 2HE2 GLN A 168      -9.906   7.712 -15.031  1.00  0.00           H  
ATOM    200  N   LEU A 169      -6.894   4.616  -9.325  1.00  0.00           N  
ATOM    201  CA  LEU A 169      -6.252   4.555  -8.026  1.00  0.00           C  
ATOM    202  C   LEU A 169      -5.281   3.380  -7.910  1.00  0.00           C  
ATOM    203  O   LEU A 169      -4.148   3.543  -7.454  1.00  0.00           O  
ATOM    204  CB  LEU A 169      -7.318   4.453  -6.928  1.00  0.00           C  
ATOM    205  CG  LEU A 169      -6.787   4.370  -5.491  1.00  0.00           C  
ATOM    206  CD1 LEU A 169      -6.012   5.639  -5.162  1.00  0.00           C  
ATOM    207  CD2 LEU A 169      -7.950   4.175  -4.530  1.00  0.00           C  
ATOM    208  H   LEU A 169      -7.756   4.169  -9.461  1.00  0.00           H  
ATOM    209  HA  LEU A 169      -5.678   5.470  -7.881  1.00  0.00           H  
ATOM    210 1HB  LEU A 169      -7.967   5.324  -6.991  1.00  0.00           H  
ATOM    211 2HB  LEU A 169      -7.920   3.563  -7.110  1.00  0.00           H  
ATOM    212  HG  LEU A 169      -6.099   3.528  -5.405  1.00  0.00           H  
ATOM    213 1HD1 LEU A 169      -5.635   5.580  -4.141  1.00  0.00           H  
ATOM    214 2HD1 LEU A 169      -5.175   5.744  -5.852  1.00  0.00           H  
ATOM    215 3HD1 LEU A 169      -6.671   6.502  -5.256  1.00  0.00           H  
ATOM    216 1HD2 LEU A 169      -7.572   4.115  -3.509  1.00  0.00           H  
ATOM    217 2HD2 LEU A 169      -8.637   5.017  -4.614  1.00  0.00           H  
ATOM    218 3HD2 LEU A 169      -8.475   3.252  -4.777  1.00  0.00           H  
ATOM    219  N   VAL A 170      -5.722   2.200  -8.332  1.00  0.00           N  
ATOM    220  CA  VAL A 170      -4.902   0.999  -8.214  1.00  0.00           C  
ATOM    221  C   VAL A 170      -3.789   0.914  -9.259  1.00  0.00           C  
ATOM    222  O   VAL A 170      -2.696   0.433  -8.966  1.00  0.00           O  
ATOM    223  CB  VAL A 170      -5.795  -0.250  -8.336  1.00  0.00           C  
ATOM    224  CG1 VAL A 170      -4.948  -1.513  -8.338  1.00  0.00           C  
ATOM    225  CG2 VAL A 170      -6.804  -0.278  -7.197  1.00  0.00           C  
ATOM    226  H   VAL A 170      -6.621   2.137  -8.726  1.00  0.00           H  
ATOM    227  HA  VAL A 170      -4.424   1.001  -7.234  1.00  0.00           H  
ATOM    228  HB  VAL A 170      -6.324  -0.216  -9.289  1.00  0.00           H  
ATOM    229 1HG1 VAL A 170      -5.595  -2.386  -8.425  1.00  0.00           H  
ATOM    230 2HG1 VAL A 170      -4.259  -1.487  -9.182  1.00  0.00           H  
ATOM    231 3HG1 VAL A 170      -4.382  -1.573  -7.408  1.00  0.00           H  
ATOM    232 1HG2 VAL A 170      -7.432  -1.163  -7.290  1.00  0.00           H  
ATOM    233 2HG2 VAL A 170      -6.275  -0.307  -6.244  1.00  0.00           H  
ATOM    234 3HG2 VAL A 170      -7.427   0.615  -7.240  1.00  0.00           H  
ATOM    235  N   ASN A 171      -4.053   1.377 -10.470  1.00  0.00           N  
ATOM    236  CA  ASN A 171      -3.052   1.320 -11.538  1.00  0.00           C  
ATOM    237  C   ASN A 171      -1.928   2.323 -11.293  1.00  0.00           C  
ATOM    238  O   ASN A 171      -0.785   2.112 -11.702  1.00  0.00           O  
ATOM    239  CB  ASN A 171      -3.697   1.562 -12.890  1.00  0.00           C  
ATOM    240  CG  ASN A 171      -2.799   1.180 -14.035  1.00  0.00           C  
ATOM    241  OD1 ASN A 171      -2.389   0.021 -14.157  1.00  0.00           O  
ATOM    242  ND2 ASN A 171      -2.488   2.133 -14.877  1.00  0.00           N  
ATOM    243  H   ASN A 171      -4.938   1.764 -10.655  1.00  0.00           H  
ATOM    244  HA  ASN A 171      -2.604   0.325 -11.540  1.00  0.00           H  
ATOM    245 1HB  ASN A 171      -4.621   0.987 -12.961  1.00  0.00           H  
ATOM    246 2HB  ASN A 171      -3.959   2.616 -12.985  1.00  0.00           H  
ATOM    247 1HD2 ASN A 171      -1.895   1.937 -15.657  1.00  0.00           H  
ATOM    248 2HD2 ASN A 171      -2.844   3.057 -14.739  1.00  0.00           H  
ATOM    249  N   GLN A 172      -2.252   3.402 -10.600  1.00  0.00           N  
ATOM    250  CA  GLN A 172      -1.276   4.444 -10.306  1.00  0.00           C  
ATOM    251  C   GLN A 172      -0.409   4.077  -9.107  1.00  0.00           C  
ATOM    252  O   GLN A 172       0.673   4.635  -8.924  1.00  0.00           O  
ATOM    253  CB  GLN A 172      -1.982   5.778 -10.050  1.00  0.00           C  
ATOM    254  CG  GLN A 172      -1.039   6.947  -9.819  1.00  0.00           C  
ATOM    255  CD  GLN A 172      -1.776   8.264  -9.668  1.00  0.00           C  
ATOM    256  OE1 GLN A 172      -2.909   8.306  -9.180  1.00  0.00           O  
ATOM    257  NE2 GLN A 172      -1.137   9.350 -10.087  1.00  0.00           N  
ATOM    258  H   GLN A 172      -3.169   3.504 -10.275  1.00  0.00           H  
ATOM    259  HA  GLN A 172      -0.619   4.556 -11.169  1.00  0.00           H  
ATOM    260 1HB  GLN A 172      -2.619   6.023 -10.900  1.00  0.00           H  
ATOM    261 2HB  GLN A 172      -2.626   5.687  -9.175  1.00  0.00           H  
ATOM    262 1HG  GLN A 172      -0.470   6.767  -8.906  1.00  0.00           H  
ATOM    263 2HG  GLN A 172      -0.363   7.029 -10.670  1.00  0.00           H  
ATOM    264 1HE2 GLN A 172      -1.573  10.248 -10.013  1.00  0.00           H  
ATOM    265 2HE2 GLN A 172      -0.219   9.272 -10.477  1.00  0.00           H  
ATOM    266  N   MET A 173      -0.880   3.129  -8.300  1.00  0.00           N  
ATOM    267  CA  MET A 173      -0.141   2.679  -7.114  1.00  0.00           C  
ATOM    268  C   MET A 173       1.107   1.888  -7.506  1.00  0.00           C  
ATOM    269  O   MET A 173       1.901   1.499  -6.654  1.00  0.00           O  
ATOM    270  CB  MET A 173      -1.044   1.835  -6.216  1.00  0.00           C  
ATOM    271  CG  MET A 173      -1.988   2.642  -5.336  1.00  0.00           C  
ATOM    272  SD  MET A 173      -1.125   3.858  -4.321  1.00  0.00           S  
ATOM    273  CE  MET A 173      -0.243   2.787  -3.189  1.00  0.00           C  
ATOM    274  H   MET A 173      -1.749   2.722  -8.499  1.00  0.00           H  
ATOM    275  HA  MET A 173       0.186   3.557  -6.556  1.00  0.00           H  
ATOM    276 1HB  MET A 173      -1.648   1.169  -6.831  1.00  0.00           H  
ATOM    277 2HB  MET A 173      -0.430   1.213  -5.565  1.00  0.00           H  
ATOM    278 1HG  MET A 173      -2.710   3.166  -5.962  1.00  0.00           H  
ATOM    279 2HG  MET A 173      -2.535   1.969  -4.677  1.00  0.00           H  
ATOM    280 1HE  MET A 173       0.340   3.393  -2.494  1.00  0.00           H  
ATOM    281 2HE  MET A 173      -0.958   2.180  -2.630  1.00  0.00           H  
ATOM    282 3HE  MET A 173       0.426   2.135  -3.751  1.00  0.00           H  
ATOM    283  N   LYS A 174       1.265   1.642  -8.799  1.00  0.00           N  
ATOM    284  CA  LYS A 174       2.421   0.919  -9.300  1.00  0.00           C  
ATOM    285  C   LYS A 174       3.640   1.815  -9.205  1.00  0.00           C  
ATOM    286  O   LYS A 174       4.701   1.407  -8.734  1.00  0.00           O  
ATOM    287  CB  LYS A 174       2.202   0.457 -10.742  1.00  0.00           C  
ATOM    288  CG  LYS A 174       1.267  -0.737 -10.884  1.00  0.00           C  
ATOM    289  CD  LYS A 174       1.875  -1.991 -10.274  1.00  0.00           C  
ATOM    290  CE  LYS A 174       0.909  -3.165 -10.343  1.00  0.00           C  
ATOM    291  NZ  LYS A 174       1.518  -4.417  -9.819  1.00  0.00           N  
ATOM    292  H   LYS A 174       0.598   1.971  -9.427  1.00  0.00           H  
ATOM    293  HA  LYS A 174       2.574   0.037  -8.677  1.00  0.00           H  
ATOM    294 1HB  LYS A 174       1.788   1.278 -11.328  1.00  0.00           H  
ATOM    295 2HB  LYS A 174       3.160   0.187 -11.187  1.00  0.00           H  
ATOM    296 1HG  LYS A 174       0.322  -0.521 -10.384  1.00  0.00           H  
ATOM    297 2HG  LYS A 174       1.066  -0.917 -11.940  1.00  0.00           H  
ATOM    298 1HD  LYS A 174       2.788  -2.251 -10.811  1.00  0.00           H  
ATOM    299 2HD  LYS A 174       2.128  -1.802  -9.231  1.00  0.00           H  
ATOM    300 1HE  LYS A 174       0.018  -2.937  -9.760  1.00  0.00           H  
ATOM    301 2HE  LYS A 174       0.607  -3.328 -11.377  1.00  0.00           H  
ATOM    302 1HZ  LYS A 174       0.847  -5.170  -9.882  1.00  0.00           H  
ATOM    303 2HZ  LYS A 174       2.336  -4.649 -10.365  1.00  0.00           H  
ATOM    304 3HZ  LYS A 174       1.784  -4.285  -8.854  1.00  0.00           H  
ATOM    305  N   VAL A 175       3.472   3.053  -9.647  1.00  0.00           N  
ATOM    306  CA  VAL A 175       4.547   4.019  -9.596  1.00  0.00           C  
ATOM    307  C   VAL A 175       4.194   5.108  -8.603  1.00  0.00           C  
ATOM    308  O   VAL A 175       3.738   6.192  -8.973  1.00  0.00           O  
ATOM    309  CB  VAL A 175       4.793   4.636 -10.985  1.00  0.00           C  
ATOM    310  CG1 VAL A 175       5.976   5.593 -10.942  1.00  0.00           C  
ATOM    311  CG2 VAL A 175       5.029   3.534 -12.007  1.00  0.00           C  
ATOM    312  H   VAL A 175       2.602   3.324 -10.005  1.00  0.00           H  
ATOM    313  HA  VAL A 175       5.457   3.508  -9.278  1.00  0.00           H  
ATOM    314  HB  VAL A 175       3.919   5.220 -11.274  1.00  0.00           H  
ATOM    315 1HG1 VAL A 175       6.135   6.021 -11.932  1.00  0.00           H  
ATOM    316 2HG1 VAL A 175       5.770   6.393 -10.231  1.00  0.00           H  
ATOM    317 3HG1 VAL A 175       6.870   5.052 -10.633  1.00  0.00           H  
ATOM    318 1HG2 VAL A 175       5.201   3.978 -12.988  1.00  0.00           H  
ATOM    319 2HG2 VAL A 175       5.900   2.947 -11.716  1.00  0.00           H  
ATOM    320 3HG2 VAL A 175       4.153   2.887 -12.052  1.00  0.00           H  
ATOM    321  N   ALA A 176       4.412   4.808  -7.342  1.00  0.00           N  
ATOM    322  CA  ALA A 176       4.130   5.744  -6.275  1.00  0.00           C  
ATOM    323  C   ALA A 176       5.181   5.632  -5.178  1.00  0.00           C  
ATOM    324  O   ALA A 176       5.362   4.567  -4.590  1.00  0.00           O  
ATOM    325  CB  ALA A 176       2.737   5.504  -5.712  1.00  0.00           C  
ATOM    326  H   ALA A 176       4.738   3.912  -7.118  1.00  0.00           H  
ATOM    327  HA  ALA A 176       4.174   6.752  -6.688  1.00  0.00           H  
ATOM    328 1HB  ALA A 176       2.541   6.215  -4.909  1.00  0.00           H  
ATOM    329 2HB  ALA A 176       1.997   5.635  -6.502  1.00  0.00           H  
ATOM    330 3HB  ALA A 176       2.673   4.489  -5.321  1.00  0.00           H  
ATOM    331  N   PRO A 177       5.938   6.710  -4.936  1.00  0.00           N  
ATOM    332  CA  PRO A 177       6.955   6.738  -3.898  1.00  0.00           C  
ATOM    333  C   PRO A 177       6.377   7.101  -2.532  1.00  0.00           C  
ATOM    334  O   PRO A 177       5.520   7.983  -2.420  1.00  0.00           O  
ATOM    335  CB  PRO A 177       7.920   7.815  -4.404  1.00  0.00           C  
ATOM    336  CG  PRO A 177       7.033   8.837  -5.029  1.00  0.00           C  
ATOM    337  CD  PRO A 177       5.917   8.037  -5.646  1.00  0.00           C  
ATOM    338  HA  PRO A 177       7.448   5.756  -3.848  1.00  0.00           H  
ATOM    339 1HB  PRO A 177       8.510   8.215  -3.567  1.00  0.00           H  
ATOM    340 2HB  PRO A 177       8.632   7.375  -5.118  1.00  0.00           H  
ATOM    341 1HG  PRO A 177       6.675   9.545  -4.267  1.00  0.00           H  
ATOM    342 2HG  PRO A 177       7.593   9.425  -5.770  1.00  0.00           H  
ATOM    343 1HD  PRO A 177       4.959   8.553  -5.480  1.00  0.00           H  
ATOM    344 2HD  PRO A 177       6.108   7.910  -6.722  1.00  0.00           H  
ATOM    345  N   ILE A 178       6.852   6.415  -1.506  1.00  0.00           N  
ATOM    346  CA  ILE A 178       6.412   6.640  -0.137  1.00  0.00           C  
ATOM    347  C   ILE A 178       6.911   7.989   0.384  1.00  0.00           C  
ATOM    348  O   ILE A 178       8.119   8.227   0.445  1.00  0.00           O  
ATOM    349  CB  ILE A 178       6.904   5.512   0.789  1.00  0.00           C  
ATOM    350  CG1 ILE A 178       6.361   4.160   0.318  1.00  0.00           C  
ATOM    351  CG2 ILE A 178       6.489   5.785   2.226  1.00  0.00           C  
ATOM    352  CD1 ILE A 178       7.016   2.973   0.986  1.00  0.00           C  
ATOM    353  H   ILE A 178       7.526   5.718  -1.675  1.00  0.00           H  
ATOM    354  HA  ILE A 178       5.323   6.649  -0.121  1.00  0.00           H  
ATOM    355  HB  ILE A 178       7.991   5.449   0.740  1.00  0.00           H  
ATOM    356 1HG1 ILE A 178       5.290   4.112   0.510  1.00  0.00           H  
ATOM    357 2HG1 ILE A 178       6.504   4.066  -0.759  1.00  0.00           H  
ATOM    358 1HG2 ILE A 178       6.844   4.978   2.867  1.00  0.00           H  
ATOM    359 2HG2 ILE A 178       6.923   6.728   2.557  1.00  0.00           H  
ATOM    360 3HG2 ILE A 178       5.402   5.844   2.286  1.00  0.00           H  
ATOM    361 1HD1 ILE A 178       6.579   2.052   0.601  1.00  0.00           H  
ATOM    362 2HD1 ILE A 178       8.086   2.982   0.777  1.00  0.00           H  
ATOM    363 3HD1 ILE A 178       6.856   3.028   2.062  1.00  0.00           H  
ATOM    364  N   PRO A 179       5.983   8.898   0.732  1.00  0.00           N  
ATOM    365  CA  PRO A 179       6.327  10.225   1.255  1.00  0.00           C  
ATOM    366  C   PRO A 179       7.071  10.158   2.582  1.00  0.00           C  
ATOM    367  O   PRO A 179       7.006   9.158   3.299  1.00  0.00           O  
ATOM    368  CB  PRO A 179       4.956  10.889   1.420  1.00  0.00           C  
ATOM    369  CG  PRO A 179       4.075  10.150   0.473  1.00  0.00           C  
ATOM    370  CD  PRO A 179       4.543   8.721   0.563  1.00  0.00           C  
ATOM    371  HA  PRO A 179       6.939  10.759   0.513  1.00  0.00           H  
ATOM    372 1HB  PRO A 179       4.622  10.808   2.465  1.00  0.00           H  
ATOM    373 2HB  PRO A 179       5.028  11.962   1.188  1.00  0.00           H  
ATOM    374 1HG  PRO A 179       3.021  10.269   0.762  1.00  0.00           H  
ATOM    375 2HG  PRO A 179       4.175  10.564  -0.541  1.00  0.00           H  
ATOM    376 1HD  PRO A 179       4.076   8.237   1.433  1.00  0.00           H  
ATOM    377 2HD  PRO A 179       4.281   8.190  -0.363  1.00  0.00           H  
ATOM    378  N   LYS A 180       7.742  11.248   2.920  1.00  0.00           N  
ATOM    379  CA  LYS A 180       8.516  11.337   4.156  1.00  0.00           C  
ATOM    380  C   LYS A 180       7.624  11.176   5.380  1.00  0.00           C  
ATOM    381  O   LYS A 180       8.061  10.675   6.418  1.00  0.00           O  
ATOM    382  CB  LYS A 180       9.265  12.669   4.225  1.00  0.00           C  
ATOM    383  CG  LYS A 180      10.417  12.795   3.236  1.00  0.00           C  
ATOM    384  CD  LYS A 180      11.102  14.148   3.355  1.00  0.00           C  
ATOM    385  CE  LYS A 180      12.253  14.275   2.369  1.00  0.00           C  
ATOM    386  NZ  LYS A 180      12.911  15.608   2.449  1.00  0.00           N  
ATOM    387  H   LYS A 180       7.709  12.023   2.317  1.00  0.00           H  
ATOM    388  HA  LYS A 180       9.245  10.526   4.167  1.00  0.00           H  
ATOM    389 1HB  LYS A 180       8.570  13.487   4.035  1.00  0.00           H  
ATOM    390 2HB  LYS A 180       9.669  12.808   5.228  1.00  0.00           H  
ATOM    391 1HG  LYS A 180      11.148  12.008   3.427  1.00  0.00           H  
ATOM    392 2HG  LYS A 180      10.039  12.676   2.221  1.00  0.00           H  
ATOM    393 1HD  LYS A 180      10.378  14.941   3.161  1.00  0.00           H  
ATOM    394 2HD  LYS A 180      11.488  14.272   4.367  1.00  0.00           H  
ATOM    395 1HE  LYS A 180      12.995  13.505   2.574  1.00  0.00           H  
ATOM    396 2HE  LYS A 180      11.881  14.129   1.355  1.00  0.00           H  
ATOM    397 1HZ  LYS A 180      13.666  15.652   1.780  1.00  0.00           H  
ATOM    398 2HZ  LYS A 180      12.234  16.330   2.242  1.00  0.00           H  
ATOM    399 3HZ  LYS A 180      13.277  15.747   3.379  1.00  0.00           H  
ATOM    400  N   GLN A 181       6.375  11.598   5.250  1.00  0.00           N  
ATOM    401  CA  GLN A 181       5.408  11.494   6.336  1.00  0.00           C  
ATOM    402  C   GLN A 181       5.146  10.029   6.680  1.00  0.00           C  
ATOM    403  O   GLN A 181       4.888   9.680   7.833  1.00  0.00           O  
ATOM    404  CB  GLN A 181       4.098  12.191   5.960  1.00  0.00           C  
ATOM    405  CG  GLN A 181       4.203  13.704   5.865  1.00  0.00           C  
ATOM    406  CD  GLN A 181       2.898  14.349   5.438  1.00  0.00           C  
ATOM    407  OE1 GLN A 181       2.049  13.709   4.811  1.00  0.00           O  
ATOM    408  NE2 GLN A 181       2.730  15.623   5.776  1.00  0.00           N  
ATOM    409  H   GLN A 181       6.099  12.000   4.400  1.00  0.00           H  
ATOM    410  HA  GLN A 181       5.822  11.985   7.216  1.00  0.00           H  
ATOM    411 1HB  GLN A 181       3.750  11.818   4.997  1.00  0.00           H  
ATOM    412 2HB  GLN A 181       3.334  11.952   6.700  1.00  0.00           H  
ATOM    413 1HG  GLN A 181       4.476  14.100   6.843  1.00  0.00           H  
ATOM    414 2HG  GLN A 181       4.967  13.960   5.132  1.00  0.00           H  
ATOM    415 1HE2 GLN A 181       1.889  16.102   5.521  1.00  0.00           H  
ATOM    416 2HE2 GLN A 181       3.444  16.104   6.285  1.00  0.00           H  
ATOM    417  N   LEU A 182       5.231   9.176   5.671  1.00  0.00           N  
ATOM    418  CA  LEU A 182       4.985   7.754   5.846  1.00  0.00           C  
ATOM    419  C   LEU A 182       6.278   6.995   6.126  1.00  0.00           C  
ATOM    420  O   LEU A 182       6.263   5.978   6.816  1.00  0.00           O  
ATOM    421  CB  LEU A 182       4.307   7.180   4.596  1.00  0.00           C  
ATOM    422  CG  LEU A 182       2.790   7.391   4.505  1.00  0.00           C  
ATOM    423  CD1 LEU A 182       2.494   8.874   4.323  1.00  0.00           C  
ATOM    424  CD2 LEU A 182       2.233   6.576   3.347  1.00  0.00           C  
ATOM    425  H   LEU A 182       5.479   9.510   4.781  1.00  0.00           H  
ATOM    426  HA  LEU A 182       4.321   7.620   6.699  1.00  0.00           H  
ATOM    427 1HB  LEU A 182       4.758   7.635   3.716  1.00  0.00           H  
ATOM    428 2HB  LEU A 182       4.495   6.107   4.560  1.00  0.00           H  
ATOM    429  HG  LEU A 182       2.321   7.069   5.435  1.00  0.00           H  
ATOM    430 1HD1 LEU A 182       1.416   9.025   4.259  1.00  0.00           H  
ATOM    431 2HD1 LEU A 182       2.888   9.431   5.174  1.00  0.00           H  
ATOM    432 3HD1 LEU A 182       2.966   9.229   3.408  1.00  0.00           H  
ATOM    433 1HD2 LEU A 182       1.154   6.727   3.283  1.00  0.00           H  
ATOM    434 2HD2 LEU A 182       2.700   6.899   2.417  1.00  0.00           H  
ATOM    435 3HD2 LEU A 182       2.443   5.520   3.511  1.00  0.00           H  
ATOM    436  N   LEU A 183       7.393   7.504   5.602  1.00  0.00           N  
ATOM    437  CA  LEU A 183       8.704   6.872   5.793  1.00  0.00           C  
ATOM    438  C   LEU A 183       9.061   6.750   7.271  1.00  0.00           C  
ATOM    439  O   LEU A 183       9.811   5.860   7.667  1.00  0.00           O  
ATOM    440  CB  LEU A 183       9.791   7.677   5.069  1.00  0.00           C  
ATOM    441  CG  LEU A 183       9.806   7.550   3.541  1.00  0.00           C  
ATOM    442  CD1 LEU A 183      10.913   8.425   2.969  1.00  0.00           C  
ATOM    443  CD2 LEU A 183      10.007   6.092   3.155  1.00  0.00           C  
ATOM    444  H   LEU A 183       7.333   8.319   5.058  1.00  0.00           H  
ATOM    445  HA  LEU A 183       8.669   5.869   5.369  1.00  0.00           H  
ATOM    446 1HB  LEU A 183       9.662   8.731   5.313  1.00  0.00           H  
ATOM    447 2HB  LEU A 183      10.765   7.356   5.438  1.00  0.00           H  
ATOM    448  HG  LEU A 183       8.857   7.905   3.137  1.00  0.00           H  
ATOM    449 1HD1 LEU A 183      10.923   8.335   1.882  1.00  0.00           H  
ATOM    450 2HD1 LEU A 183      10.734   9.464   3.244  1.00  0.00           H  
ATOM    451 3HD1 LEU A 183      11.874   8.103   3.368  1.00  0.00           H  
ATOM    452 1HD2 LEU A 183      10.016   6.001   2.068  1.00  0.00           H  
ATOM    453 2HD2 LEU A 183      10.955   5.736   3.557  1.00  0.00           H  
ATOM    454 3HD2 LEU A 183       9.192   5.492   3.561  1.00  0.00           H  
ATOM    455  N   GLN A 184       8.520   7.649   8.080  1.00  0.00           N  
ATOM    456  CA  GLN A 184       8.772   7.642   9.516  1.00  0.00           C  
ATOM    457  C   GLN A 184       8.196   6.395  10.182  1.00  0.00           C  
ATOM    458  O   GLN A 184       8.633   6.003  11.265  1.00  0.00           O  
ATOM    459  CB  GLN A 184       8.185   8.898  10.165  1.00  0.00           C  
ATOM    460  CG  GLN A 184       8.907  10.183   9.800  1.00  0.00           C  
ATOM    461  CD  GLN A 184       8.300  11.400  10.472  1.00  0.00           C  
ATOM    462  OE1 GLN A 184       7.716  11.302  11.555  1.00  0.00           O  
ATOM    463  NE2 GLN A 184       8.433  12.556   9.833  1.00  0.00           N  
ATOM    464  H   GLN A 184       7.946   8.345   7.700  1.00  0.00           H  
ATOM    465  HA  GLN A 184       9.850   7.636   9.678  1.00  0.00           H  
ATOM    466 1HB  GLN A 184       7.140   9.005   9.871  1.00  0.00           H  
ATOM    467 2HB  GLN A 184       8.211   8.793  11.250  1.00  0.00           H  
ATOM    468 1HG  GLN A 184       9.948  10.104  10.114  1.00  0.00           H  
ATOM    469 2HG  GLN A 184       8.853  10.325   8.721  1.00  0.00           H  
ATOM    470 1HE2 GLN A 184       8.052  13.394  10.227  1.00  0.00           H  
ATOM    471 2HE2 GLN A 184       8.914  12.592   8.956  1.00  0.00           H  
ATOM    472  N   ARG A 185       7.222   5.771   9.528  1.00  0.00           N  
ATOM    473  CA  ARG A 185       6.577   4.580  10.068  1.00  0.00           C  
ATOM    474  C   ARG A 185       7.439   3.343   9.852  1.00  0.00           C  
ATOM    475  O   ARG A 185       7.341   2.372  10.601  1.00  0.00           O  
ATOM    476  CB  ARG A 185       5.217   4.367   9.420  1.00  0.00           C  
ATOM    477  CG  ARG A 185       4.204   5.471   9.680  1.00  0.00           C  
ATOM    478  CD  ARG A 185       2.933   5.234   8.949  1.00  0.00           C  
ATOM    479  NE  ARG A 185       2.038   6.376   9.033  1.00  0.00           N  
ATOM    480  CZ  ARG A 185       1.202   6.619  10.060  1.00  0.00           C  
ATOM    481  NH1 ARG A 185       1.157   5.792  11.081  1.00  0.00           N  
ATOM    482  NH2 ARG A 185       0.425   7.688  10.043  1.00  0.00           N  
ATOM    483  H   ARG A 185       6.941   6.112   8.650  1.00  0.00           H  
ATOM    484  HA  ARG A 185       6.433   4.720  11.140  1.00  0.00           H  
ATOM    485 1HB  ARG A 185       5.338   4.278   8.342  1.00  0.00           H  
ATOM    486 2HB  ARG A 185       4.785   3.432   9.779  1.00  0.00           H  
ATOM    487 1HG  ARG A 185       3.983   5.517  10.746  1.00  0.00           H  
ATOM    488 2HG  ARG A 185       4.615   6.426   9.352  1.00  0.00           H  
ATOM    489 1HD  ARG A 185       3.149   5.045   7.897  1.00  0.00           H  
ATOM    490 2HD  ARG A 185       2.424   4.370   9.375  1.00  0.00           H  
ATOM    491  HE  ARG A 185       2.045   7.036   8.266  1.00  0.00           H  
ATOM    492 1HH1 ARG A 185       1.750   4.975  11.094  1.00  0.00           H  
ATOM    493 2HH1 ARG A 185       0.530   5.974  11.851  1.00  0.00           H  
ATOM    494 1HH2 ARG A 185       0.460   8.325   9.257  1.00  0.00           H  
ATOM    495 2HH2 ARG A 185      -0.201   7.870  10.812  1.00  0.00           H  
ATOM    496  N   ILE A 186       8.274   3.384   8.823  1.00  0.00           N  
ATOM    497  CA  ILE A 186       9.169   2.275   8.510  1.00  0.00           C  
ATOM    498  C   ILE A 186      10.596   2.788   8.321  1.00  0.00           C  
ATOM    499  O   ILE A 186      11.022   3.085   7.205  1.00  0.00           O  
ATOM    500  CB  ILE A 186       8.709   1.531   7.243  1.00  0.00           C  
ATOM    501  CG1 ILE A 186       7.247   1.099   7.379  1.00  0.00           C  
ATOM    502  CG2 ILE A 186       9.602   0.327   6.980  1.00  0.00           C  
ATOM    503  CD1 ILE A 186       7.036  -0.049   8.340  1.00  0.00           C  
ATOM    504  H   ILE A 186       8.299   4.187   8.261  1.00  0.00           H  
ATOM    505  HA  ILE A 186       9.155   1.574   9.343  1.00  0.00           H  
ATOM    506  HB  ILE A 186       8.761   2.204   6.387  1.00  0.00           H  
ATOM    507 1HG1 ILE A 186       6.648   1.943   7.718  1.00  0.00           H  
ATOM    508 2HG1 ILE A 186       6.865   0.799   6.402  1.00  0.00           H  
ATOM    509 1HG2 ILE A 186       9.263  -0.187   6.081  1.00  0.00           H  
ATOM    510 2HG2 ILE A 186      10.630   0.660   6.841  1.00  0.00           H  
ATOM    511 3HG2 ILE A 186       9.552  -0.355   7.828  1.00  0.00           H  
ATOM    512 1HD1 ILE A 186       5.976  -0.298   8.382  1.00  0.00           H  
ATOM    513 2HD1 ILE A 186       7.600  -0.917   7.999  1.00  0.00           H  
ATOM    514 3HD1 ILE A 186       7.380   0.240   9.332  1.00  0.00           H  
ATOM    515  N   PRO A 187      11.351   2.908   9.421  1.00  0.00           N  
ATOM    516  CA  PRO A 187      12.720   3.411   9.388  1.00  0.00           C  
ATOM    517  C   PRO A 187      13.758   2.333   9.085  1.00  0.00           C  
ATOM    518  O   PRO A 187      13.455   1.139   9.120  1.00  0.00           O  
ATOM    519  CB  PRO A 187      12.898   3.970  10.803  1.00  0.00           C  
ATOM    520  CG  PRO A 187      12.126   3.031  11.667  1.00  0.00           C  
ATOM    521  CD  PRO A 187      10.915   2.677  10.846  1.00  0.00           C  
ATOM    522  HA  PRO A 187      12.795   4.207   8.632  1.00  0.00           H  
ATOM    523 1HB  PRO A 187      13.966   4.007  11.062  1.00  0.00           H  
ATOM    524 2HB  PRO A 187      12.520   5.002  10.851  1.00  0.00           H  
ATOM    525 1HG  PRO A 187      12.740   2.153  11.917  1.00  0.00           H  
ATOM    526 2HG  PRO A 187      11.865   3.518  12.618  1.00  0.00           H  
ATOM    527 1HD  PRO A 187      10.649   1.624  11.018  1.00  0.00           H  
ATOM    528 2HD  PRO A 187      10.080   3.338  11.120  1.00  0.00           H  
ATOM    529  N   ASN A 188      14.979   2.783   8.787  1.00  0.00           N  
ATOM    530  CA  ASN A 188      16.103   1.893   8.484  1.00  0.00           C  
ATOM    531  C   ASN A 188      15.767   0.949   7.333  1.00  0.00           C  
ATOM    532  O   ASN A 188      15.730  -0.273   7.506  1.00  0.00           O  
ATOM    533  CB  ASN A 188      16.510   1.106   9.716  1.00  0.00           C  
ATOM    534  CG  ASN A 188      16.934   1.992  10.855  1.00  0.00           C  
ATOM    535  OD1 ASN A 188      17.766   2.890  10.682  1.00  0.00           O  
ATOM    536  ND2 ASN A 188      16.377   1.757  12.016  1.00  0.00           N  
ATOM    537  H   ASN A 188      15.132   3.752   8.774  1.00  0.00           H  
ATOM    538  HA  ASN A 188      16.951   2.502   8.165  1.00  0.00           H  
ATOM    539 1HB  ASN A 188      15.674   0.486  10.044  1.00  0.00           H  
ATOM    540 2HB  ASN A 188      17.334   0.438   9.466  1.00  0.00           H  
ATOM    541 1HD2 ASN A 188      16.621   2.316  12.809  1.00  0.00           H  
ATOM    542 2HD2 ASN A 188      15.708   1.021  12.109  1.00  0.00           H  
ATOM    543  N   ILE A 189      15.512   1.513   6.163  1.00  0.00           N  
ATOM    544  CA  ILE A 189      15.184   0.709   4.997  1.00  0.00           C  
ATOM    545  C   ILE A 189      16.421   0.501   4.122  1.00  0.00           C  
ATOM    546  O   ILE A 189      17.003   1.461   3.620  1.00  0.00           O  
ATOM    547  CB  ILE A 189      14.065   1.370   4.171  1.00  0.00           C  
ATOM    548  CG1 ILE A 189      12.742   1.336   4.939  1.00  0.00           C  
ATOM    549  CG2 ILE A 189      13.920   0.678   2.823  1.00  0.00           C  
ATOM    550  CD1 ILE A 189      11.640   2.143   4.294  1.00  0.00           C  
ATOM    551  H   ILE A 189      15.568   2.487   6.079  1.00  0.00           H  
ATOM    552  HA  ILE A 189      14.833  -0.265   5.336  1.00  0.00           H  
ATOM    553  HB  ILE A 189      14.307   2.419   4.005  1.00  0.00           H  
ATOM    554 1HG1 ILE A 189      12.402   0.305   5.032  1.00  0.00           H  
ATOM    555 2HG1 ILE A 189      12.898   1.719   5.948  1.00  0.00           H  
ATOM    556 1HG2 ILE A 189      13.124   1.157   2.253  1.00  0.00           H  
ATOM    557 2HG2 ILE A 189      14.857   0.753   2.273  1.00  0.00           H  
ATOM    558 3HG2 ILE A 189      13.673  -0.372   2.979  1.00  0.00           H  
ATOM    559 1HD1 ILE A 189      10.734   2.071   4.897  1.00  0.00           H  
ATOM    560 2HD1 ILE A 189      11.946   3.187   4.225  1.00  0.00           H  
ATOM    561 3HD1 ILE A 189      11.442   1.756   3.296  1.00  0.00           H  
ATOM    562  N   PRO A 190      16.831  -0.769   3.930  1.00  0.00           N  
ATOM    563  CA  PRO A 190      18.009  -1.127   3.118  1.00  0.00           C  
ATOM    564  C   PRO A 190      18.013  -0.542   1.691  1.00  0.00           C  
ATOM    565  O   PRO A 190      19.017   0.044   1.284  1.00  0.00           O  
ATOM    566  CB  PRO A 190      17.920  -2.656   3.083  1.00  0.00           C  
ATOM    567  CG  PRO A 190      17.297  -3.015   4.389  1.00  0.00           C  
ATOM    568  CD  PRO A 190      16.242  -1.963   4.602  1.00  0.00           C  
ATOM    569  HA  PRO A 190      18.920  -0.789   3.634  1.00  0.00           H  
ATOM    570 1HB  PRO A 190      17.319  -2.978   2.220  1.00  0.00           H  
ATOM    571 2HB  PRO A 190      18.923  -3.089   2.955  1.00  0.00           H  
ATOM    572 1HG  PRO A 190      16.878  -4.031   4.342  1.00  0.00           H  
ATOM    573 2HG  PRO A 190      18.056  -3.021   5.183  1.00  0.00           H  
ATOM    574 1HD  PRO A 190      15.304  -2.280   4.124  1.00  0.00           H  
ATOM    575 2HD  PRO A 190      16.093  -1.806   5.681  1.00  0.00           H  
ATOM    576  N   PRO A 191      16.918  -0.679   0.897  1.00  0.00           N  
ATOM    577  CA  PRO A 191      16.887  -0.148  -0.471  1.00  0.00           C  
ATOM    578  C   PRO A 191      17.027   1.369  -0.505  1.00  0.00           C  
ATOM    579  O   PRO A 191      17.645   1.926  -1.412  1.00  0.00           O  
ATOM    580  CB  PRO A 191      15.511  -0.592  -0.978  1.00  0.00           C  
ATOM    581  CG  PRO A 191      14.734  -0.864   0.265  1.00  0.00           C  
ATOM    582  CD  PRO A 191      15.745  -1.439   1.221  1.00  0.00           C  
ATOM    583  HA  PRO A 191      17.693  -0.613  -1.058  1.00  0.00           H  
ATOM    584 1HB  PRO A 191      15.064   0.201  -1.596  1.00  0.00           H  
ATOM    585 2HB  PRO A 191      15.614  -1.480  -1.619  1.00  0.00           H  
ATOM    586 1HG  PRO A 191      14.279   0.065   0.639  1.00  0.00           H  
ATOM    587 2HG  PRO A 191      13.908  -1.559   0.052  1.00  0.00           H  
ATOM    588 1HD  PRO A 191      15.404  -1.283   2.254  1.00  0.00           H  
ATOM    589 2HD  PRO A 191      15.877  -2.512   1.014  1.00  0.00           H  
ATOM    590  N   ASN A 192      16.439   2.024   0.497  1.00  0.00           N  
ATOM    591  CA  ASN A 192      16.461   3.484   0.616  1.00  0.00           C  
ATOM    592  C   ASN A 192      15.739   4.142  -0.554  1.00  0.00           C  
ATOM    593  O   ASN A 192      15.877   5.342  -0.797  1.00  0.00           O  
ATOM    594  CB  ASN A 192      17.887   3.993   0.715  1.00  0.00           C  
ATOM    595  CG  ASN A 192      17.986   5.295   1.461  1.00  0.00           C  
ATOM    596  OD1 ASN A 192      17.297   5.501   2.467  1.00  0.00           O  
ATOM    597  ND2 ASN A 192      18.830   6.176   0.989  1.00  0.00           N  
ATOM    598  H   ASN A 192      15.983   1.506   1.191  1.00  0.00           H  
ATOM    599  HA  ASN A 192      15.928   3.765   1.526  1.00  0.00           H  
ATOM    600 1HB  ASN A 192      18.505   3.250   1.221  1.00  0.00           H  
ATOM    601 2HB  ASN A 192      18.295   4.130  -0.286  1.00  0.00           H  
ATOM    602 1HD2 ASN A 192      18.937   7.060   1.446  1.00  0.00           H  
ATOM    603 2HD2 ASN A 192      19.367   5.967   0.173  1.00  0.00           H  
ATOM    604  N   ILE A 193      14.963   3.345  -1.271  1.00  0.00           N  
ATOM    605  CA  ILE A 193      14.193   3.829  -2.403  1.00  0.00           C  
ATOM    606  C   ILE A 193      12.766   4.063  -1.944  1.00  0.00           C  
ATOM    607  O   ILE A 193      12.276   3.346  -1.075  1.00  0.00           O  
ATOM    608  CB  ILE A 193      14.218   2.833  -3.577  1.00  0.00           C  
ATOM    609  CG1 ILE A 193      15.651   2.630  -4.074  1.00  0.00           C  
ATOM    610  CG2 ILE A 193      13.323   3.319  -4.706  1.00  0.00           C  
ATOM    611  CD1 ILE A 193      15.815   1.445  -4.999  1.00  0.00           C  
ATOM    612  H   ILE A 193      14.902   2.400  -1.023  1.00  0.00           H  
ATOM    613  HA  ILE A 193      14.633   4.765  -2.745  1.00  0.00           H  
ATOM    614  HB  ILE A 193      13.862   1.861  -3.236  1.00  0.00           H  
ATOM    615 1HG1 ILE A 193      15.984   3.524  -4.601  1.00  0.00           H  
ATOM    616 2HG1 ILE A 193      16.317   2.490  -3.221  1.00  0.00           H  
ATOM    617 1HG2 ILE A 193      13.353   2.603  -5.527  1.00  0.00           H  
ATOM    618 2HG2 ILE A 193      12.300   3.413  -4.344  1.00  0.00           H  
ATOM    619 3HG2 ILE A 193      13.675   4.290  -5.057  1.00  0.00           H  
ATOM    620 1HD1 ILE A 193      16.857   1.366  -5.309  1.00  0.00           H  
ATOM    621 2HD1 ILE A 193      15.521   0.533  -4.478  1.00  0.00           H  
ATOM    622 3HD1 ILE A 193      15.185   1.580  -5.877  1.00  0.00           H  
ATOM    623  N   ASN A 194      12.099   5.055  -2.510  1.00  0.00           N  
ATOM    624  CA  ASN A 194      10.742   5.373  -2.087  1.00  0.00           C  
ATOM    625  C   ASN A 194       9.680   4.789  -3.014  1.00  0.00           C  
ATOM    626  O   ASN A 194       8.531   4.642  -2.611  1.00  0.00           O  
ATOM    627  CB  ASN A 194      10.571   6.877  -1.974  1.00  0.00           C  
ATOM    628  CG  ASN A 194      11.451   7.481  -0.915  1.00  0.00           C  
ATOM    629  OD1 ASN A 194      11.767   6.834   0.090  1.00  0.00           O  
ATOM    630  ND2 ASN A 194      11.855   8.709  -1.122  1.00  0.00           N  
ATOM    631  H   ASN A 194      12.521   5.581  -3.224  1.00  0.00           H  
ATOM    632  HA  ASN A 194      10.571   4.924  -1.107  1.00  0.00           H  
ATOM    633 1HB  ASN A 194      10.804   7.343  -2.933  1.00  0.00           H  
ATOM    634 2HB  ASN A 194       9.532   7.109  -1.742  1.00  0.00           H  
ATOM    635 1HD2 ASN A 194      12.443   9.161  -0.451  1.00  0.00           H  
ATOM    636 2HD2 ASN A 194      11.575   9.193  -1.950  1.00  0.00           H  
ATOM    637  N   THR A 195      10.044   4.426  -4.241  1.00  0.00           N  
ATOM    638  CA  THR A 195       9.060   3.891  -5.177  1.00  0.00           C  
ATOM    639  C   THR A 195       8.646   2.488  -4.757  1.00  0.00           C  
ATOM    640  O   THR A 195       9.495   1.626  -4.538  1.00  0.00           O  
ATOM    641  CB  THR A 195       9.607   3.866  -6.616  1.00  0.00           C  
ATOM    642  OG1 THR A 195       9.957   5.196  -7.021  1.00  0.00           O  
ATOM    643  CG2 THR A 195       8.566   3.306  -7.573  1.00  0.00           C  
ATOM    644  H   THR A 195      10.977   4.513  -4.518  1.00  0.00           H  
ATOM    645  HA  THR A 195       8.180   4.534  -5.159  1.00  0.00           H  
ATOM    646  HB  THR A 195      10.500   3.243  -6.655  1.00  0.00           H  
ATOM    647  HG1 THR A 195      10.497   5.158  -7.813  1.00  0.00           H  
ATOM    648 1HG2 THR A 195       8.971   3.295  -8.585  1.00  0.00           H  
ATOM    649 2HG2 THR A 195       8.307   2.290  -7.275  1.00  0.00           H  
ATOM    650 3HG2 THR A 195       7.674   3.930  -7.546  1.00  0.00           H  
ATOM    651  N   TRP A 196       7.335   2.252  -4.728  1.00  0.00           N  
ATOM    652  CA  TRP A 196       6.777   0.971  -4.294  1.00  0.00           C  
ATOM    653  C   TRP A 196       7.317  -0.211  -5.074  1.00  0.00           C  
ATOM    654  O   TRP A 196       7.583  -1.257  -4.494  1.00  0.00           O  
ATOM    655  CB  TRP A 196       5.253   0.994  -4.421  1.00  0.00           C  
ATOM    656  CG  TRP A 196       4.558   1.516  -3.199  1.00  0.00           C  
ATOM    657  CD1 TRP A 196       3.758   2.616  -3.124  1.00  0.00           C  
ATOM    658  CD2 TRP A 196       4.600   0.958  -1.863  1.00  0.00           C  
ATOM    659  NE1 TRP A 196       3.301   2.781  -1.840  1.00  0.00           N  
ATOM    660  CE2 TRP A 196       3.805   1.775  -1.055  1.00  0.00           C  
ATOM    661  CE3 TRP A 196       5.237  -0.154  -1.298  1.00  0.00           C  
ATOM    662  CZ2 TRP A 196       3.627   1.521   0.296  1.00  0.00           C  
ATOM    663  CZ3 TRP A 196       5.058  -0.409   0.057  1.00  0.00           C  
ATOM    664  CH2 TRP A 196       4.273   0.407   0.832  1.00  0.00           C  
ATOM    665  H   TRP A 196       6.718   2.975  -4.977  1.00  0.00           H  
ATOM    666  HA  TRP A 196       7.041   0.815  -3.248  1.00  0.00           H  
ATOM    667 1HB  TRP A 196       4.967   1.616  -5.269  1.00  0.00           H  
ATOM    668 2HB  TRP A 196       4.889  -0.014  -4.617  1.00  0.00           H  
ATOM    669  HD1 TRP A 196       3.516   3.268  -3.961  1.00  0.00           H  
ATOM    670  HE1 TRP A 196       2.693   3.523  -1.523  1.00  0.00           H  
ATOM    671  HE3 TRP A 196       5.859  -0.806  -1.909  1.00  0.00           H  
ATOM    672  HZ2 TRP A 196       3.008   2.158   0.928  1.00  0.00           H  
ATOM    673  HZ3 TRP A 196       5.559  -1.275   0.489  1.00  0.00           H  
ATOM    674  HH2 TRP A 196       4.154   0.178   1.891  1.00  0.00           H  
ATOM    675  N   GLN A 197       7.501  -0.040  -6.371  1.00  0.00           N  
ATOM    676  CA  GLN A 197       8.009  -1.113  -7.211  1.00  0.00           C  
ATOM    677  C   GLN A 197       9.357  -1.617  -6.706  1.00  0.00           C  
ATOM    678  O   GLN A 197       9.664  -2.802  -6.803  1.00  0.00           O  
ATOM    679  CB  GLN A 197       8.135  -0.641  -8.662  1.00  0.00           C  
ATOM    680  CG  GLN A 197       8.550  -1.730  -9.637  1.00  0.00           C  
ATOM    681  CD  GLN A 197       8.757  -1.200 -11.043  1.00  0.00           C  
ATOM    682  OE1 GLN A 197       9.593  -0.322 -11.274  1.00  0.00           O  
ATOM    683  NE2 GLN A 197       7.995  -1.731 -11.992  1.00  0.00           N  
ATOM    684  H   GLN A 197       7.285   0.827  -6.773  1.00  0.00           H  
ATOM    685  HA  GLN A 197       7.305  -1.944  -7.174  1.00  0.00           H  
ATOM    686 1HB  GLN A 197       7.180  -0.236  -8.997  1.00  0.00           H  
ATOM    687 2HB  GLN A 197       8.870   0.161  -8.721  1.00  0.00           H  
ATOM    688 1HG  GLN A 197       9.488  -2.170  -9.296  1.00  0.00           H  
ATOM    689 2HG  GLN A 197       7.770  -2.491  -9.669  1.00  0.00           H  
ATOM    690 1HE2 GLN A 197       8.086  -1.421 -12.940  1.00  0.00           H  
ATOM    691 2HE2 GLN A 197       7.329  -2.440 -11.761  1.00  0.00           H  
ATOM    692  N   GLN A 198      10.175  -0.711  -6.199  1.00  0.00           N  
ATOM    693  CA  GLN A 198      11.478  -1.081  -5.673  1.00  0.00           C  
ATOM    694  C   GLN A 198      11.403  -1.414  -4.177  1.00  0.00           C  
ATOM    695  O   GLN A 198      12.272  -2.104  -3.643  1.00  0.00           O  
ATOM    696  CB  GLN A 198      12.485   0.047  -5.913  1.00  0.00           C  
ATOM    697  CG  GLN A 198      13.050   0.089  -7.322  1.00  0.00           C  
ATOM    698  CD  GLN A 198      12.039   0.590  -8.336  1.00  0.00           C  
ATOM    699  OE1 GLN A 198      11.509   1.697  -8.211  1.00  0.00           O  
ATOM    700  NE2 GLN A 198      11.765  -0.225  -9.349  1.00  0.00           N  
ATOM    701  H   GLN A 198       9.892   0.225  -6.159  1.00  0.00           H  
ATOM    702  HA  GLN A 198      11.821  -1.974  -6.195  1.00  0.00           H  
ATOM    703 1HB  GLN A 198      12.010   1.008  -5.712  1.00  0.00           H  
ATOM    704 2HB  GLN A 198      13.319  -0.056  -5.219  1.00  0.00           H  
ATOM    705 1HG  GLN A 198      13.910   0.758  -7.338  1.00  0.00           H  
ATOM    706 2HG  GLN A 198      13.353  -0.918  -7.611  1.00  0.00           H  
ATOM    707 1HE2 GLN A 198      11.106   0.052 -10.050  1.00  0.00           H  
ATOM    708 2HE2 GLN A 198      12.217  -1.114  -9.413  1.00  0.00           H  
ATOM    709  N   VAL A 199      10.352  -0.934  -3.509  1.00  0.00           N  
ATOM    710  CA  VAL A 199      10.176  -1.172  -2.075  1.00  0.00           C  
ATOM    711  C   VAL A 199       9.600  -2.567  -1.810  1.00  0.00           C  
ATOM    712  O   VAL A 199       9.919  -3.196  -0.799  1.00  0.00           O  
ATOM    713  CB  VAL A 199       9.255  -0.107  -1.419  1.00  0.00           C  
ATOM    714  CG1 VAL A 199       8.929  -0.475   0.022  1.00  0.00           C  
ATOM    715  CG2 VAL A 199       9.889   1.275  -1.469  1.00  0.00           C  
ATOM    716  H   VAL A 199       9.680  -0.403  -3.994  1.00  0.00           H  
ATOM    717  HA  VAL A 199      11.150  -1.099  -1.590  1.00  0.00           H  
ATOM    718  HB  VAL A 199       8.329  -0.075  -1.975  1.00  0.00           H  
ATOM    719 1HG1 VAL A 199       8.245   0.253   0.431  1.00  0.00           H  
ATOM    720 2HG1 VAL A 199       9.838  -0.482   0.608  1.00  0.00           H  
ATOM    721 3HG1 VAL A 199       8.475  -1.455   0.050  1.00  0.00           H  
ATOM    722 1HG2 VAL A 199      10.606   1.375  -0.668  1.00  0.00           H  
ATOM    723 2HG2 VAL A 199       9.120   2.037  -1.369  1.00  0.00           H  
ATOM    724 3HG2 VAL A 199      10.389   1.404  -2.418  1.00  0.00           H  
ATOM    725  N   THR A 200       8.776  -3.060  -2.735  1.00  0.00           N  
ATOM    726  CA  THR A 200       8.155  -4.378  -2.600  1.00  0.00           C  
ATOM    727  C   THR A 200       9.204  -5.486  -2.514  1.00  0.00           C  
ATOM    728  O   THR A 200       8.948  -6.567  -1.971  1.00  0.00           O  
ATOM    729  CB  THR A 200       7.201  -4.662  -3.775  1.00  0.00           C  
ATOM    730  OG1 THR A 200       7.858  -4.355  -5.012  1.00  0.00           O  
ATOM    731  CG2 THR A 200       5.940  -3.821  -3.653  1.00  0.00           C  
ATOM    732  H   THR A 200       8.574  -2.521  -3.533  1.00  0.00           H  
ATOM    733  HA  THR A 200       7.577  -4.395  -1.676  1.00  0.00           H  
ATOM    734  HB  THR A 200       6.929  -5.717  -3.776  1.00  0.00           H  
ATOM    735  HG1 THR A 200       7.999  -3.407  -5.072  1.00  0.00           H  
ATOM    736 1HG2 THR A 200       5.277  -4.035  -4.492  1.00  0.00           H  
ATOM    737 2HG2 THR A 200       5.432  -4.060  -2.719  1.00  0.00           H  
ATOM    738 3HG2 THR A 200       6.204  -2.765  -3.662  1.00  0.00           H  
ATOM    739  N   ALA A 201      10.393  -5.191  -3.035  1.00  0.00           N  
ATOM    740  CA  ALA A 201      11.500  -6.131  -3.034  1.00  0.00           C  
ATOM    741  C   ALA A 201      11.877  -6.546  -1.615  1.00  0.00           C  
ATOM    742  O   ALA A 201      12.438  -7.620  -1.410  1.00  0.00           O  
ATOM    743  CB  ALA A 201      12.701  -5.530  -3.746  1.00  0.00           C  
ATOM    744  H   ALA A 201      10.525  -4.306  -3.437  1.00  0.00           H  
ATOM    745  HA  ALA A 201      11.184  -7.027  -3.567  1.00  0.00           H  
ATOM    746 1HB  ALA A 201      13.069  -4.686  -3.182  1.00  0.00           H  
ATOM    747 2HB  ALA A 201      12.407  -5.201  -4.731  1.00  0.00           H  
ATOM    748 3HB  ALA A 201      13.480  -6.275  -3.831  1.00  0.00           H  
ATOM    749  N   LEU A 202      11.555  -5.698  -0.639  1.00  0.00           N  
ATOM    750  CA  LEU A 202      11.852  -5.986   0.761  1.00  0.00           C  
ATOM    751  C   LEU A 202      11.164  -7.273   1.205  1.00  0.00           C  
ATOM    752  O   LEU A 202      11.734  -8.081   1.942  1.00  0.00           O  
ATOM    753  CB  LEU A 202      11.402  -4.821   1.652  1.00  0.00           C  
ATOM    754  CG  LEU A 202      12.309  -3.584   1.637  1.00  0.00           C  
ATOM    755  CD1 LEU A 202      11.572  -2.406   2.260  1.00  0.00           C  
ATOM    756  CD2 LEU A 202      13.594  -3.886   2.392  1.00  0.00           C  
ATOM    757  H   LEU A 202      11.099  -4.855  -0.870  1.00  0.00           H  
ATOM    758  HA  LEU A 202      12.929  -6.112   0.867  1.00  0.00           H  
ATOM    759 1HB  LEU A 202      10.408  -4.508   1.338  1.00  0.00           H  
ATOM    760 2HB  LEU A 202      11.341  -5.175   2.681  1.00  0.00           H  
ATOM    761  HG  LEU A 202      12.547  -3.320   0.606  1.00  0.00           H  
ATOM    762 1HD1 LEU A 202      12.216  -1.527   2.249  1.00  0.00           H  
ATOM    763 2HD1 LEU A 202      10.667  -2.199   1.689  1.00  0.00           H  
ATOM    764 3HD1 LEU A 202      11.305  -2.647   3.289  1.00  0.00           H  
ATOM    765 1HD2 LEU A 202      14.239  -3.007   2.380  1.00  0.00           H  
ATOM    766 2HD2 LEU A 202      13.357  -4.149   3.423  1.00  0.00           H  
ATOM    767 3HD2 LEU A 202      14.109  -4.720   1.914  1.00  0.00           H  
ATOM    768  N   ALA A 203       9.940  -7.462   0.736  1.00  0.00           N  
ATOM    769  CA  ALA A 203       9.168  -8.647   1.076  1.00  0.00           C  
ATOM    770  C   ALA A 203       9.582  -9.823   0.199  1.00  0.00           C  
ATOM    771  O   ALA A 203       9.557 -10.975   0.629  1.00  0.00           O  
ATOM    772  CB  ALA A 203       7.680  -8.368   0.926  1.00  0.00           C  
ATOM    773  H   ALA A 203       9.547  -6.788   0.138  1.00  0.00           H  
ATOM    774  HA  ALA A 203       9.381  -8.904   2.114  1.00  0.00           H  
ATOM    775 1HB  ALA A 203       7.121  -9.270   1.131  1.00  0.00           H  
ATOM    776 2HB  ALA A 203       7.476  -8.040  -0.081  1.00  0.00           H  
ATOM    777 3HB  ALA A 203       7.386  -7.597   1.623  1.00  0.00           H  
ATOM    778  N   GLN A 204       9.984  -9.521  -1.026  1.00  0.00           N  
ATOM    779  CA  GLN A 204      10.404 -10.548  -1.973  1.00  0.00           C  
ATOM    780  C   GLN A 204      11.764 -11.129  -1.585  1.00  0.00           C  
ATOM    781  O   GLN A 204      12.022 -12.314  -1.796  1.00  0.00           O  
ATOM    782  CB  GLN A 204      10.462  -9.976  -3.392  1.00  0.00           C  
ATOM    783  CG  GLN A 204      10.703 -11.016  -4.473  1.00  0.00           C  
ATOM    784  CD  GLN A 204      10.558 -10.443  -5.870  1.00  0.00           C  
ATOM    785  OE1 GLN A 204      11.164  -9.421  -6.203  1.00  0.00           O  
ATOM    786  NE2 GLN A 204       9.753 -11.100  -6.697  1.00  0.00           N  
ATOM    787  H   GLN A 204       9.997  -8.581  -1.307  1.00  0.00           H  
ATOM    788  HA  GLN A 204       9.674 -11.357  -1.953  1.00  0.00           H  
ATOM    789 1HB  GLN A 204       9.526  -9.467  -3.618  1.00  0.00           H  
ATOM    790 2HB  GLN A 204      11.260  -9.236  -3.454  1.00  0.00           H  
ATOM    791 1HG  GLN A 204      11.715 -11.408  -4.367  1.00  0.00           H  
ATOM    792 2HG  GLN A 204       9.977 -11.821  -4.356  1.00  0.00           H  
ATOM    793 1HE2 GLN A 204       9.618 -10.769  -7.632  1.00  0.00           H  
ATOM    794 2HE2 GLN A 204       9.281 -11.925  -6.386  1.00  0.00           H  
ATOM    795  N   GLN A 205      12.623 -10.297  -1.006  1.00  0.00           N  
ATOM    796  CA  GLN A 205      13.947 -10.740  -0.576  1.00  0.00           C  
ATOM    797  C   GLN A 205      13.877 -11.400   0.798  1.00  0.00           C  
ATOM    798  O   GLN A 205      14.899 -11.798   1.357  1.00  0.00           O  
ATOM    799  CB  GLN A 205      14.925  -9.563  -0.544  1.00  0.00           C  
ATOM    800  CG  GLN A 205      15.238  -8.976  -1.910  1.00  0.00           C  
ATOM    801  CD  GLN A 205      16.050  -7.698  -1.819  1.00  0.00           C  
ATOM    802  OE1 GLN A 205      16.077  -7.035  -0.777  1.00  0.00           O  
ATOM    803  NE2 GLN A 205      16.717  -7.343  -2.910  1.00  0.00           N  
ATOM    804  H   GLN A 205      12.368  -9.354  -0.881  1.00  0.00           H  
ATOM    805  HA  GLN A 205      14.314 -11.477  -1.290  1.00  0.00           H  
ATOM    806 1HB  GLN A 205      14.517  -8.767   0.078  1.00  0.00           H  
ATOM    807 2HB  GLN A 205      15.864  -9.882  -0.092  1.00  0.00           H  
ATOM    808 1HG  GLN A 205      15.811  -9.704  -2.485  1.00  0.00           H  
ATOM    809 2HG  GLN A 205      14.302  -8.751  -2.420  1.00  0.00           H  
ATOM    810 1HE2 GLN A 205      17.271  -6.508  -2.910  1.00  0.00           H  
ATOM    811 2HE2 GLN A 205      16.668  -7.908  -3.734  1.00  0.00           H  
ATOM    812  N   LYS A 206      12.661 -11.490   1.335  1.00  0.00           N  
ATOM    813  CA  LYS A 206      12.411 -12.108   2.638  1.00  0.00           C  
ATOM    814  C   LYS A 206      13.098 -11.346   3.771  1.00  0.00           C  
ATOM    815  O   LYS A 206      13.381 -11.908   4.831  1.00  0.00           O  
ATOM    816  CB  LYS A 206      12.876 -13.565   2.633  1.00  0.00           C  
ATOM    817  CG  LYS A 206      12.248 -14.422   1.541  1.00  0.00           C  
ATOM    818  CD  LYS A 206      10.735 -14.475   1.682  1.00  0.00           C  
ATOM    819  CE  LYS A 206      10.106 -15.338   0.598  1.00  0.00           C  
ATOM    820  NZ  LYS A 206       8.621 -15.352   0.688  1.00  0.00           N  
ATOM    821  H   LYS A 206      11.902 -11.132   0.833  1.00  0.00           H  
ATOM    822  HA  LYS A 206      11.338 -12.084   2.832  1.00  0.00           H  
ATOM    823 1HB  LYS A 206      13.958 -13.601   2.505  1.00  0.00           H  
ATOM    824 2HB  LYS A 206      12.644 -14.025   3.594  1.00  0.00           H  
ATOM    825 1HG  LYS A 206      12.499 -14.007   0.564  1.00  0.00           H  
ATOM    826 2HG  LYS A 206      12.646 -15.434   1.600  1.00  0.00           H  
ATOM    827 1HD  LYS A 206      10.474 -14.887   2.659  1.00  0.00           H  
ATOM    828 2HD  LYS A 206      10.327 -13.467   1.613  1.00  0.00           H  
ATOM    829 1HE  LYS A 206      10.395 -14.958  -0.381  1.00  0.00           H  
ATOM    830 2HE  LYS A 206      10.473 -16.360   0.688  1.00  0.00           H  
ATOM    831 1HZ  LYS A 206       8.244 -15.934  -0.046  1.00  0.00           H  
ATOM    832 2HZ  LYS A 206       8.342 -15.721   1.587  1.00  0.00           H  
ATOM    833 3HZ  LYS A 206       8.268 -14.411   0.587  1.00  0.00           H  
ATOM    834  N   LEU A 207      13.349 -10.061   3.549  1.00  0.00           N  
ATOM    835  CA  LEU A 207      13.990  -9.224   4.554  1.00  0.00           C  
ATOM    836  C   LEU A 207      12.946  -8.722   5.541  1.00  0.00           C  
ATOM    837  O   LEU A 207      13.220  -8.553   6.728  1.00  0.00           O  
ATOM    838  CB  LEU A 207      14.706  -8.038   3.895  1.00  0.00           C  
ATOM    839  CG  LEU A 207      15.872  -8.399   2.966  1.00  0.00           C  
ATOM    840  CD1 LEU A 207      16.413  -7.133   2.315  1.00  0.00           C  
ATOM    841  CD2 LEU A 207      16.955  -9.109   3.763  1.00  0.00           C  
ATOM    842  H   LEU A 207      13.095  -9.666   2.688  1.00  0.00           H  
ATOM    843  HA  LEU A 207      14.729  -9.824   5.083  1.00  0.00           H  
ATOM    844 1HB  LEU A 207      13.979  -7.475   3.311  1.00  0.00           H  
ATOM    845 2HB  LEU A 207      15.095  -7.388   4.677  1.00  0.00           H  
ATOM    846  HG  LEU A 207      15.516  -9.056   2.172  1.00  0.00           H  
ATOM    847 1HD1 LEU A 207      17.242  -7.389   1.654  1.00  0.00           H  
ATOM    848 2HD1 LEU A 207      15.623  -6.656   1.736  1.00  0.00           H  
ATOM    849 3HD1 LEU A 207      16.763  -6.448   3.087  1.00  0.00           H  
ATOM    850 1HD2 LEU A 207      17.785  -9.366   3.103  1.00  0.00           H  
ATOM    851 2HD2 LEU A 207      17.314  -8.452   4.556  1.00  0.00           H  
ATOM    852 3HD2 LEU A 207      16.547 -10.019   4.202  1.00  0.00           H  
ATOM    853  N   LEU A 208      11.745  -8.502   5.025  1.00  0.00           N  
ATOM    854  CA  LEU A 208      10.630  -8.025   5.825  1.00  0.00           C  
ATOM    855  C   LEU A 208      10.162  -9.114   6.782  1.00  0.00           C  
ATOM    856  O   LEU A 208       9.694 -10.170   6.351  1.00  0.00           O  
ATOM    857  CB  LEU A 208       9.471  -7.588   4.920  1.00  0.00           C  
ATOM    858  CG  LEU A 208       8.664  -6.379   5.410  1.00  0.00           C  
ATOM    859  CD1 LEU A 208       8.459  -5.404   4.258  1.00  0.00           C  
ATOM    860  CD2 LEU A 208       7.331  -6.851   5.970  1.00  0.00           C  
ATOM    861  H   LEU A 208      11.604  -8.670   4.072  1.00  0.00           H  
ATOM    862  HA  LEU A 208      10.963  -7.165   6.405  1.00  0.00           H  
ATOM    863 1HB  LEU A 208       9.871  -7.343   3.937  1.00  0.00           H  
ATOM    864 2HB  LEU A 208       8.781  -8.424   4.810  1.00  0.00           H  
ATOM    865  HG  LEU A 208       9.223  -5.860   6.189  1.00  0.00           H  
ATOM    866 1HD1 LEU A 208       7.886  -4.545   4.606  1.00  0.00           H  
ATOM    867 2HD1 LEU A 208       9.429  -5.068   3.889  1.00  0.00           H  
ATOM    868 3HD1 LEU A 208       7.917  -5.900   3.454  1.00  0.00           H  
ATOM    869 1HD2 LEU A 208       6.758  -5.991   6.319  1.00  0.00           H  
ATOM    870 2HD2 LEU A 208       6.771  -7.368   5.191  1.00  0.00           H  
ATOM    871 3HD2 LEU A 208       7.507  -7.532   6.803  1.00  0.00           H  
ATOM    872  N   THR A 209      10.306  -8.861   8.075  1.00  0.00           N  
ATOM    873  CA  THR A 209       9.894  -9.816   9.089  1.00  0.00           C  
ATOM    874  C   THR A 209       8.410  -9.626   9.399  1.00  0.00           C  
ATOM    875  O   THR A 209       7.823  -8.616   9.001  1.00  0.00           O  
ATOM    876  CB  THR A 209      10.729  -9.666  10.374  1.00  0.00           C  
ATOM    877  OG1 THR A 209      10.452  -8.398  10.981  1.00  0.00           O  
ATOM    878  CG2 THR A 209      12.213  -9.762  10.060  1.00  0.00           C  
ATOM    879  H   THR A 209      10.693  -7.999   8.355  1.00  0.00           H  
ATOM    880  HA  THR A 209      10.047 -10.822   8.699  1.00  0.00           H  
ATOM    881  HB  THR A 209      10.460 -10.455  11.076  1.00  0.00           H  
ATOM    882  HG1 THR A 209      10.785  -7.695  10.418  1.00  0.00           H  
ATOM    883 1HG2 THR A 209      12.788  -9.654  10.980  1.00  0.00           H  
ATOM    884 2HG2 THR A 209      12.429 -10.730   9.608  1.00  0.00           H  
ATOM    885 3HG2 THR A 209      12.490  -8.968   9.366  1.00  0.00           H  
ATOM    886  N   PRO A 210       7.767 -10.590  10.084  1.00  0.00           N  
ATOM    887  CA  PRO A 210       6.348 -10.479  10.443  1.00  0.00           C  
ATOM    888  C   PRO A 210       6.042  -9.171  11.168  1.00  0.00           C  
ATOM    889  O   PRO A 210       4.971  -8.586  10.998  1.00  0.00           O  
ATOM    890  CB  PRO A 210       6.131 -11.689  11.357  1.00  0.00           C  
ATOM    891  CG  PRO A 210       7.112 -12.698  10.867  1.00  0.00           C  
ATOM    892  CD  PRO A 210       8.342 -11.896  10.537  1.00  0.00           C  
ATOM    893  HA  PRO A 210       5.737 -10.558   9.532  1.00  0.00           H  
ATOM    894 1HB  PRO A 210       6.301 -11.403  12.406  1.00  0.00           H  
ATOM    895 2HB  PRO A 210       5.090 -12.035  11.283  1.00  0.00           H  
ATOM    896 1HG  PRO A 210       7.297 -13.457  11.642  1.00  0.00           H  
ATOM    897 2HG  PRO A 210       6.706 -13.229   9.993  1.00  0.00           H  
ATOM    898 1HD  PRO A 210       8.960 -11.782  11.440  1.00  0.00           H  
ATOM    899 2HD  PRO A 210       8.909 -12.402   9.741  1.00  0.00           H  
ATOM    900  N   GLN A 211       7.006  -8.702  11.954  1.00  0.00           N  
ATOM    901  CA  GLN A 211       6.851  -7.466  12.707  1.00  0.00           C  
ATOM    902  C   GLN A 211       6.868  -6.247  11.785  1.00  0.00           C  
ATOM    903  O   GLN A 211       6.293  -5.206  12.112  1.00  0.00           O  
ATOM    904  CB  GLN A 211       7.955  -7.343  13.760  1.00  0.00           C  
ATOM    905  CG  GLN A 211       7.865  -8.365  14.880  1.00  0.00           C  
ATOM    906  CD  GLN A 211       8.970  -8.199  15.906  1.00  0.00           C  
ATOM    907  OE1 GLN A 211      10.044  -7.675  15.603  1.00  0.00           O  
ATOM    908  NE2 GLN A 211       8.710  -8.644  17.130  1.00  0.00           N  
ATOM    909  H   GLN A 211       7.845  -9.210  12.034  1.00  0.00           H  
ATOM    910  HA  GLN A 211       5.886  -7.488  13.213  1.00  0.00           H  
ATOM    911 1HB  GLN A 211       8.928  -7.453  13.282  1.00  0.00           H  
ATOM    912 2HB  GLN A 211       7.921  -6.350  14.208  1.00  0.00           H  
ATOM    913 1HG  GLN A 211       6.906  -8.250  15.387  1.00  0.00           H  
ATOM    914 2HG  GLN A 211       7.944  -9.365  14.452  1.00  0.00           H  
ATOM    915 1HE2 GLN A 211       9.401  -8.562  17.850  1.00  0.00           H  
ATOM    916 2HE2 GLN A 211       7.824  -9.063  17.334  1.00  0.00           H  
ATOM    917  N   ASP A 212       7.497  -6.381  10.621  1.00  0.00           N  
ATOM    918  CA  ASP A 212       7.583  -5.273   9.681  1.00  0.00           C  
ATOM    919  C   ASP A 212       6.345  -5.276   8.808  1.00  0.00           C  
ATOM    920  O   ASP A 212       5.880  -4.234   8.343  1.00  0.00           O  
ATOM    921  CB  ASP A 212       8.834  -5.381   8.798  1.00  0.00           C  
ATOM    922  CG  ASP A 212      10.135  -5.321   9.573  1.00  0.00           C  
ATOM    923  OD1 ASP A 212      10.353  -4.343  10.318  1.00  0.00           O  
ATOM    924  OD2 ASP A 212      10.955  -6.256   9.425  1.00  0.00           O  
ATOM    925  H   ASP A 212       7.856  -7.260  10.360  1.00  0.00           H  
ATOM    926  HA  ASP A 212       7.633  -4.342  10.247  1.00  0.00           H  
ATOM    927 1HB  ASP A 212       8.808  -6.320   8.270  1.00  0.00           H  
ATOM    928 2HB  ASP A 212       8.828  -4.573   8.081  1.00  0.00           H  
ATOM    929  N   MET A 213       5.815  -6.476   8.610  1.00  0.00           N  
ATOM    930  CA  MET A 213       4.627  -6.691   7.800  1.00  0.00           C  
ATOM    931  C   MET A 213       3.453  -5.871   8.318  1.00  0.00           C  
ATOM    932  O   MET A 213       2.797  -5.152   7.562  1.00  0.00           O  
ATOM    933  CB  MET A 213       4.271  -8.176   7.771  1.00  0.00           C  
ATOM    934  CG  MET A 213       3.030  -8.510   6.956  1.00  0.00           C  
ATOM    935  SD  MET A 213       2.599 -10.260   7.031  1.00  0.00           S  
ATOM    936  CE  MET A 213       2.173 -10.430   8.762  1.00  0.00           C  
ATOM    937  H   MET A 213       6.248  -7.253   9.024  1.00  0.00           H  
ATOM    938  HA  MET A 213       4.837  -6.360   6.783  1.00  0.00           H  
ATOM    939 1HB  MET A 213       5.104  -8.742   7.358  1.00  0.00           H  
ATOM    940 2HB  MET A 213       4.108  -8.531   8.790  1.00  0.00           H  
ATOM    941 1HG  MET A 213       2.185  -7.931   7.326  1.00  0.00           H  
ATOM    942 2HG  MET A 213       3.196  -8.241   5.913  1.00  0.00           H  
ATOM    943 1HE  MET A 213       1.884 -11.461   8.966  1.00  0.00           H  
ATOM    944 2HE  MET A 213       3.035 -10.165   9.377  1.00  0.00           H  
ATOM    945 3HE  MET A 213       1.341  -9.766   8.999  1.00  0.00           H  
ATOM    946  N   GLU A 214       3.217  -5.964   9.619  1.00  0.00           N  
ATOM    947  CA  GLU A 214       2.117  -5.252  10.260  1.00  0.00           C  
ATOM    948  C   GLU A 214       2.273  -3.737  10.131  1.00  0.00           C  
ATOM    949  O   GLU A 214       1.288  -2.997  10.166  1.00  0.00           O  
ATOM    950  CB  GLU A 214       2.028  -5.638  11.738  1.00  0.00           C  
ATOM    951  CG  GLU A 214       1.520  -7.050  11.973  1.00  0.00           C  
ATOM    952  CD  GLU A 214       0.098  -7.253  11.494  1.00  0.00           C  
ATOM    953  OE1 GLU A 214      -0.798  -6.488  11.912  1.00  0.00           O  
ATOM    954  OE2 GLU A 214      -0.136  -8.187  10.699  1.00  0.00           O  
ATOM    955  H   GLU A 214       3.800  -6.531  10.168  1.00  0.00           H  
ATOM    956  HA  GLU A 214       1.187  -5.535   9.765  1.00  0.00           H  
ATOM    957 1HB  GLU A 214       3.011  -5.553  12.178  1.00  0.00           H  
ATOM    958 2HB  GLU A 214       1.361  -4.952  12.237  1.00  0.00           H  
ATOM    959 1HG  GLU A 214       2.160  -7.742  11.446  1.00  0.00           H  
ATOM    960 2HG  GLU A 214       1.560  -7.262  13.031  1.00  0.00           H  
ATOM    961  N   ALA A 215       3.509  -3.281   9.977  1.00  0.00           N  
ATOM    962  CA  ALA A 215       3.789  -1.858   9.850  1.00  0.00           C  
ATOM    963  C   ALA A 215       3.609  -1.386   8.410  1.00  0.00           C  
ATOM    964  O   ALA A 215       3.136  -0.274   8.163  1.00  0.00           O  
ATOM    965  CB  ALA A 215       5.199  -1.558  10.336  1.00  0.00           C  
ATOM    966  H   ALA A 215       4.254  -3.918   9.944  1.00  0.00           H  
ATOM    967  HA  ALA A 215       3.075  -1.316  10.470  1.00  0.00           H  
ATOM    968 1HB  ALA A 215       5.287  -1.832  11.377  1.00  0.00           H  
ATOM    969 2HB  ALA A 215       5.406  -0.505  10.221  1.00  0.00           H  
ATOM    970 3HB  ALA A 215       5.907  -2.131   9.754  1.00  0.00           H  
ATOM    971  N   ALA A 216       3.954  -2.252   7.462  1.00  0.00           N  
ATOM    972  CA  ALA A 216       3.845  -1.928   6.047  1.00  0.00           C  
ATOM    973  C   ALA A 216       2.389  -1.795   5.634  1.00  0.00           C  
ATOM    974  O   ALA A 216       2.058  -1.029   4.724  1.00  0.00           O  
ATOM    975  CB  ALA A 216       4.541  -2.990   5.208  1.00  0.00           C  
ATOM    976  H   ALA A 216       4.278  -3.139   7.722  1.00  0.00           H  
ATOM    977  HA  ALA A 216       4.333  -0.967   5.881  1.00  0.00           H  
ATOM    978 1HB  ALA A 216       4.492  -2.715   4.166  1.00  0.00           H  
ATOM    979 2HB  ALA A 216       4.047  -3.939   5.351  1.00  0.00           H  
ATOM    980 3HB  ALA A 216       5.575  -3.073   5.511  1.00  0.00           H  
ATOM    981  N   LYS A 217       1.524  -2.538   6.317  1.00  0.00           N  
ATOM    982  CA  LYS A 217       0.095  -2.511   6.036  1.00  0.00           C  
ATOM    983  C   LYS A 217      -0.461  -1.097   6.184  1.00  0.00           C  
ATOM    984  O   LYS A 217      -1.208  -0.616   5.329  1.00  0.00           O  
ATOM    985  CB  LYS A 217      -0.652  -3.474   6.961  1.00  0.00           C  
ATOM    986  CG  LYS A 217      -0.452  -4.947   6.629  1.00  0.00           C  
ATOM    987  CD  LYS A 217      -1.183  -5.840   7.620  1.00  0.00           C  
ATOM    988  CE  LYS A 217      -1.045  -7.309   7.249  1.00  0.00           C  
ATOM    989  NZ  LYS A 217      -1.663  -8.201   8.267  1.00  0.00           N  
ATOM    990  H   LYS A 217       1.860  -3.132   7.024  1.00  0.00           H  
ATOM    991  HA  LYS A 217      -0.061  -2.828   5.004  1.00  0.00           H  
ATOM    992 1HB  LYS A 217      -0.328  -3.315   7.990  1.00  0.00           H  
ATOM    993 2HB  LYS A 217      -1.721  -3.263   6.918  1.00  0.00           H  
ATOM    994 1HG  LYS A 217      -0.827  -5.148   5.626  1.00  0.00           H  
ATOM    995 2HG  LYS A 217       0.611  -5.184   6.655  1.00  0.00           H  
ATOM    996 1HD  LYS A 217      -0.774  -5.686   8.620  1.00  0.00           H  
ATOM    997 2HD  LYS A 217      -2.241  -5.577   7.636  1.00  0.00           H  
ATOM    998 1HE  LYS A 217      -1.525  -7.488   6.288  1.00  0.00           H  
ATOM    999 2HE  LYS A 217       0.011  -7.563   7.155  1.00  0.00           H  
ATOM   1000 1HZ  LYS A 217      -1.549  -9.164   7.984  1.00  0.00           H  
ATOM   1001 2HZ  LYS A 217      -1.212  -8.057   9.160  1.00  0.00           H  
ATOM   1002 3HZ  LYS A 217      -2.646  -7.988   8.349  1.00  0.00           H  
ATOM   1003  N   GLU A 218      -0.073  -0.436   7.264  1.00  0.00           N  
ATOM   1004  CA  GLU A 218      -0.534   0.924   7.529  1.00  0.00           C  
ATOM   1005  C   GLU A 218       0.011   1.888   6.503  1.00  0.00           C  
ATOM   1006  O   GLU A 218      -0.708   2.770   6.033  1.00  0.00           O  
ATOM   1007  CB  GLU A 218      -0.117   1.373   8.931  1.00  0.00           C  
ATOM   1008  CG  GLU A 218      -0.654   2.737   9.340  1.00  0.00           C  
ATOM   1009  CD  GLU A 218      -0.418   3.048  10.792  1.00  0.00           C  
ATOM   1010  OE1 GLU A 218       0.711   2.987  11.217  1.00  0.00           O  
ATOM   1011  OE2 GLU A 218      -1.367   3.346  11.478  1.00  0.00           O  
ATOM   1012  H   GLU A 218       0.538  -0.870   7.900  1.00  0.00           H  
ATOM   1013  HA  GLU A 218      -1.623   0.938   7.470  1.00  0.00           H  
ATOM   1014 1HB  GLU A 218      -0.461   0.644   9.664  1.00  0.00           H  
ATOM   1015 2HB  GLU A 218       0.971   1.410   8.993  1.00  0.00           H  
ATOM   1016 1HG  GLU A 218      -0.172   3.503   8.734  1.00  0.00           H  
ATOM   1017 2HG  GLU A 218      -1.724   2.770   9.136  1.00  0.00           H  
ATOM   1018  N   VAL A 219       1.284   1.725   6.160  1.00  0.00           N  
ATOM   1019  CA  VAL A 219       1.942   2.595   5.192  1.00  0.00           C  
ATOM   1020  C   VAL A 219       1.206   2.590   3.853  1.00  0.00           C  
ATOM   1021  O   VAL A 219       0.867   3.647   3.321  1.00  0.00           O  
ATOM   1022  CB  VAL A 219       3.399   2.146   4.977  1.00  0.00           C  
ATOM   1023  CG1 VAL A 219       4.017   2.887   3.800  1.00  0.00           C  
ATOM   1024  CG2 VAL A 219       4.206   2.379   6.245  1.00  0.00           C  
ATOM   1025  H   VAL A 219       1.794   0.988   6.561  1.00  0.00           H  
ATOM   1026  HA  VAL A 219       1.943   3.612   5.585  1.00  0.00           H  
ATOM   1027  HB  VAL A 219       3.410   1.084   4.729  1.00  0.00           H  
ATOM   1028 1HG1 VAL A 219       5.047   2.557   3.662  1.00  0.00           H  
ATOM   1029 2HG1 VAL A 219       3.445   2.677   2.897  1.00  0.00           H  
ATOM   1030 3HG1 VAL A 219       4.004   3.959   3.998  1.00  0.00           H  
ATOM   1031 1HG2 VAL A 219       5.235   2.059   6.086  1.00  0.00           H  
ATOM   1032 2HG2 VAL A 219       4.191   3.440   6.496  1.00  0.00           H  
ATOM   1033 3HG2 VAL A 219       3.770   1.806   7.064  1.00  0.00           H  
ATOM   1034  N   TYR A 220       0.937   1.399   3.330  1.00  0.00           N  
ATOM   1035  CA  TYR A 220       0.255   1.269   2.048  1.00  0.00           C  
ATOM   1036  C   TYR A 220      -1.154   1.862   2.105  1.00  0.00           C  
ATOM   1037  O   TYR A 220      -1.587   2.539   1.169  1.00  0.00           O  
ATOM   1038  CB  TYR A 220       0.197  -0.200   1.623  1.00  0.00           C  
ATOM   1039  CG  TYR A 220      -0.265  -0.405   0.197  1.00  0.00           C  
ATOM   1040  CD1 TYR A 220       0.610  -0.180  -0.855  1.00  0.00           C  
ATOM   1041  CD2 TYR A 220      -1.565  -0.818  -0.058  1.00  0.00           C  
ATOM   1042  CE1 TYR A 220       0.187  -0.367  -2.157  1.00  0.00           C  
ATOM   1043  CE2 TYR A 220      -1.987  -1.005  -1.359  1.00  0.00           C  
ATOM   1044  CZ  TYR A 220      -1.116  -0.781  -2.406  1.00  0.00           C  
ATOM   1045  OH  TYR A 220      -1.537  -0.968  -3.703  1.00  0.00           O  
ATOM   1046  H   TYR A 220       1.206   0.589   3.816  1.00  0.00           H  
ATOM   1047  HA  TYR A 220       0.817   1.828   1.299  1.00  0.00           H  
ATOM   1048 1HB  TYR A 220       1.186  -0.648   1.727  1.00  0.00           H  
ATOM   1049 2HB  TYR A 220      -0.480  -0.743   2.281  1.00  0.00           H  
ATOM   1050  HD1 TYR A 220       1.631   0.145  -0.655  1.00  0.00           H  
ATOM   1051  HD2 TYR A 220      -2.253  -0.994   0.769  1.00  0.00           H  
ATOM   1052  HE1 TYR A 220       0.875  -0.190  -2.984  1.00  0.00           H  
ATOM   1053  HE2 TYR A 220      -3.009  -1.329  -1.560  1.00  0.00           H  
ATOM   1054  HH  TYR A 220      -2.093  -1.750  -3.749  1.00  0.00           H  
ATOM   1055  N   LYS A 221      -1.858   1.621   3.207  1.00  0.00           N  
ATOM   1056  CA  LYS A 221      -3.216   2.129   3.368  1.00  0.00           C  
ATOM   1057  C   LYS A 221      -3.236   3.655   3.440  1.00  0.00           C  
ATOM   1058  O   LYS A 221      -4.019   4.310   2.745  1.00  0.00           O  
ATOM   1059  CB  LYS A 221      -3.862   1.535   4.621  1.00  0.00           C  
ATOM   1060  CG  LYS A 221      -5.269   2.044   4.904  1.00  0.00           C  
ATOM   1061  CD  LYS A 221      -6.243   1.609   3.820  1.00  0.00           C  
ATOM   1062  CE  LYS A 221      -7.677   1.959   4.190  1.00  0.00           C  
ATOM   1063  NZ  LYS A 221      -8.631   1.629   3.096  1.00  0.00           N  
ATOM   1064  H   LYS A 221      -1.456   1.087   3.927  1.00  0.00           H  
ATOM   1065  HA  LYS A 221      -3.802   1.831   2.498  1.00  0.00           H  
ATOM   1066 1HB  LYS A 221      -3.912   0.450   4.525  1.00  0.00           H  
ATOM   1067 2HB  LYS A 221      -3.244   1.759   5.490  1.00  0.00           H  
ATOM   1068 1HG  LYS A 221      -5.610   1.655   5.865  1.00  0.00           H  
ATOM   1069 2HG  LYS A 221      -5.259   3.132   4.957  1.00  0.00           H  
ATOM   1070 1HD  LYS A 221      -5.988   2.103   2.882  1.00  0.00           H  
ATOM   1071 2HD  LYS A 221      -6.169   0.531   3.674  1.00  0.00           H  
ATOM   1072 1HE  LYS A 221      -7.966   1.410   5.085  1.00  0.00           H  
ATOM   1073 2HE  LYS A 221      -7.747   3.025   4.406  1.00  0.00           H  
ATOM   1074 1HZ  LYS A 221      -9.568   1.876   3.380  1.00  0.00           H  
ATOM   1075 2HZ  LYS A 221      -8.383   2.147   2.265  1.00  0.00           H  
ATOM   1076 3HZ  LYS A 221      -8.589   0.639   2.900  1.00  0.00           H  
ATOM   1077  N   ILE A 222      -2.372   4.219   4.279  1.00  0.00           N  
ATOM   1078  CA  ILE A 222      -2.295   5.668   4.443  1.00  0.00           C  
ATOM   1079  C   ILE A 222      -1.892   6.342   3.132  1.00  0.00           C  
ATOM   1080  O   ILE A 222      -2.404   7.408   2.782  1.00  0.00           O  
ATOM   1081  CB  ILE A 222      -1.292   6.045   5.548  1.00  0.00           C  
ATOM   1082  CG1 ILE A 222      -1.807   5.587   6.915  1.00  0.00           C  
ATOM   1083  CG2 ILE A 222      -1.037   7.544   5.547  1.00  0.00           C  
ATOM   1084  CD1 ILE A 222      -3.113   6.229   7.322  1.00  0.00           C  
ATOM   1085  H   ILE A 222      -1.766   3.644   4.802  1.00  0.00           H  
ATOM   1086  HA  ILE A 222      -3.279   6.036   4.732  1.00  0.00           H  
ATOM   1087  HB  ILE A 222      -0.349   5.526   5.377  1.00  0.00           H  
ATOM   1088 1HG1 ILE A 222      -1.945   4.506   6.909  1.00  0.00           H  
ATOM   1089 2HG1 ILE A 222      -1.063   5.816   7.680  1.00  0.00           H  
ATOM   1090 1HG2 ILE A 222      -0.327   7.794   6.335  1.00  0.00           H  
ATOM   1091 2HG2 ILE A 222      -0.629   7.843   4.582  1.00  0.00           H  
ATOM   1092 3HG2 ILE A 222      -1.974   8.073   5.723  1.00  0.00           H  
ATOM   1093 1HD1 ILE A 222      -3.413   5.855   8.302  1.00  0.00           H  
ATOM   1094 2HD1 ILE A 222      -2.988   7.311   7.370  1.00  0.00           H  
ATOM   1095 3HD1 ILE A 222      -3.882   5.985   6.590  1.00  0.00           H  
ATOM   1096  N   HIS A 223      -0.992   5.700   2.399  1.00  0.00           N  
ATOM   1097  CA  HIS A 223      -0.521   6.226   1.126  1.00  0.00           C  
ATOM   1098  C   HIS A 223      -1.675   6.334   0.131  1.00  0.00           C  
ATOM   1099  O   HIS A 223      -1.806   7.332  -0.576  1.00  0.00           O  
ATOM   1100  CB  HIS A 223       0.587   5.339   0.548  1.00  0.00           C  
ATOM   1101  CG  HIS A 223       1.368   5.991  -0.551  1.00  0.00           C  
ATOM   1102  ND1 HIS A 223       2.352   5.332  -1.256  1.00  0.00           N  
ATOM   1103  CD2 HIS A 223       1.309   7.243  -1.065  1.00  0.00           C  
ATOM   1104  CE1 HIS A 223       2.865   6.151  -2.158  1.00  0.00           C  
ATOM   1105  NE2 HIS A 223       2.250   7.314  -2.062  1.00  0.00           N  
ATOM   1106  H   HIS A 223      -0.625   4.850   2.729  1.00  0.00           H  
ATOM   1107  HA  HIS A 223      -0.110   7.224   1.275  1.00  0.00           H  
ATOM   1108 1HB  HIS A 223       1.281   5.061   1.341  1.00  0.00           H  
ATOM   1109 2HB  HIS A 223       0.151   4.420   0.158  1.00  0.00           H  
ATOM   1110  HD2 HIS A 223       0.641   8.043  -0.747  1.00  0.00           H  
ATOM   1111  HE1 HIS A 223       3.661   5.905  -2.862  1.00  0.00           H  
ATOM   1112  HE2 HIS A 223       2.438   8.130  -2.628  1.00  0.00           H  
ATOM   1113  N   GLN A 224      -2.516   5.305   0.101  1.00  0.00           N  
ATOM   1114  CA  GLN A 224      -3.664   5.273  -0.800  1.00  0.00           C  
ATOM   1115  C   GLN A 224      -4.630   6.418  -0.501  1.00  0.00           C  
ATOM   1116  O   GLN A 224      -5.229   6.992  -1.409  1.00  0.00           O  
ATOM   1117  CB  GLN A 224      -4.393   3.931  -0.692  1.00  0.00           C  
ATOM   1118  CG  GLN A 224      -3.668   2.774  -1.359  1.00  0.00           C  
ATOM   1119  CD  GLN A 224      -4.345   1.441  -1.101  1.00  0.00           C  
ATOM   1120  OE1 GLN A 224      -4.682   1.111   0.040  1.00  0.00           O  
ATOM   1121  NE2 GLN A 224      -4.549   0.667  -2.161  1.00  0.00           N  
ATOM   1122  H   GLN A 224      -2.360   4.543   0.702  1.00  0.00           H  
ATOM   1123  HA  GLN A 224      -3.305   5.393  -1.822  1.00  0.00           H  
ATOM   1124 1HB  GLN A 224      -4.535   3.678   0.359  1.00  0.00           H  
ATOM   1125 2HB  GLN A 224      -5.380   4.015  -1.145  1.00  0.00           H  
ATOM   1126 1HG  GLN A 224      -3.647   2.944  -2.435  1.00  0.00           H  
ATOM   1127 2HG  GLN A 224      -2.652   2.722  -0.969  1.00  0.00           H  
ATOM   1128 1HE2 GLN A 224      -4.992  -0.224  -2.052  1.00  0.00           H  
ATOM   1129 2HE2 GLN A 224      -4.260   0.974  -3.067  1.00  0.00           H  
ATOM   1130  N   GLN A 225      -4.759   6.753   0.777  1.00  0.00           N  
ATOM   1131  CA  GLN A 225      -5.650   7.823   1.205  1.00  0.00           C  
ATOM   1132  C   GLN A 225      -5.056   9.190   0.865  1.00  0.00           C  
ATOM   1133  O   GLN A 225      -5.761  10.087   0.401  1.00  0.00           O  
ATOM   1134  CB  GLN A 225      -5.923   7.725   2.708  1.00  0.00           C  
ATOM   1135  CG  GLN A 225      -6.739   6.509   3.115  1.00  0.00           C  
ATOM   1136  CD  GLN A 225      -6.937   6.421   4.616  1.00  0.00           C  
ATOM   1137  OE1 GLN A 225      -6.084   6.853   5.396  1.00  0.00           O  
ATOM   1138  NE2 GLN A 225      -8.068   5.860   5.030  1.00  0.00           N  
ATOM   1139  H   GLN A 225      -4.237   6.266   1.452  1.00  0.00           H  
ATOM   1140  HA  GLN A 225      -6.595   7.720   0.672  1.00  0.00           H  
ATOM   1141 1HB  GLN A 225      -4.977   7.692   3.249  1.00  0.00           H  
ATOM   1142 2HB  GLN A 225      -6.458   8.615   3.040  1.00  0.00           H  
ATOM   1143 1HG  GLN A 225      -7.720   6.568   2.643  1.00  0.00           H  
ATOM   1144 2HG  GLN A 225      -6.219   5.610   2.785  1.00  0.00           H  
ATOM   1145 1HE2 GLN A 225      -8.254   5.775   6.010  1.00  0.00           H  
ATOM   1146 2HE2 GLN A 225      -8.733   5.523   4.364  1.00  0.00           H  
ATOM   1147  N   LEU A 226      -3.754   9.332   1.090  1.00  0.00           N  
ATOM   1148  CA  LEU A 226      -3.056  10.583   0.813  1.00  0.00           C  
ATOM   1149  C   LEU A 226      -3.093  10.909  -0.678  1.00  0.00           C  
ATOM   1150  O   LEU A 226      -3.253  12.068  -1.064  1.00  0.00           O  
ATOM   1151  CB  LEU A 226      -1.601  10.496   1.291  1.00  0.00           C  
ATOM   1152  CG  LEU A 226      -0.778  11.784   1.154  1.00  0.00           C  
ATOM   1153  CD1 LEU A 226      -1.471  12.912   1.907  1.00  0.00           C  
ATOM   1154  CD2 LEU A 226       0.626  11.549   1.692  1.00  0.00           C  
ATOM   1155  H   LEU A 226      -3.248   8.575   1.461  1.00  0.00           H  
ATOM   1156  HA  LEU A 226      -3.556  11.385   1.355  1.00  0.00           H  
ATOM   1157 1HB  LEU A 226      -1.597  10.210   2.341  1.00  0.00           H  
ATOM   1158 2HB  LEU A 226      -1.094   9.718   0.721  1.00  0.00           H  
ATOM   1159  HG  LEU A 226      -0.721  12.070   0.104  1.00  0.00           H  
ATOM   1160 1HD1 LEU A 226      -0.886  13.827   1.811  1.00  0.00           H  
ATOM   1161 2HD1 LEU A 226      -2.465  13.071   1.490  1.00  0.00           H  
ATOM   1162 3HD1 LEU A 226      -1.557  12.647   2.960  1.00  0.00           H  
ATOM   1163 1HD2 LEU A 226       1.211  12.464   1.593  1.00  0.00           H  
ATOM   1164 2HD2 LEU A 226       0.570  11.265   2.743  1.00  0.00           H  
ATOM   1165 3HD2 LEU A 226       1.103  10.751   1.123  1.00  0.00           H  
ATOM   1166  N   LEU A 227      -2.954   9.877  -1.509  1.00  0.00           N  
ATOM   1167  CA  LEU A 227      -2.965  10.045  -2.961  1.00  0.00           C  
ATOM   1168  C   LEU A 227      -4.276  10.661  -3.440  1.00  0.00           C  
ATOM   1169  O   LEU A 227      -4.292  11.461  -4.374  1.00  0.00           O  
ATOM   1170  CB  LEU A 227      -2.748   8.693  -3.652  1.00  0.00           C  
ATOM   1171  CG  LEU A 227      -2.672   8.733  -5.183  1.00  0.00           C  
ATOM   1172  CD1 LEU A 227      -1.569   9.690  -5.614  1.00  0.00           C  
ATOM   1173  CD2 LEU A 227      -2.419   7.331  -5.716  1.00  0.00           C  
ATOM   1174  H   LEU A 227      -2.835   8.976  -1.134  1.00  0.00           H  
ATOM   1175  HA  LEU A 227      -2.152  10.715  -3.238  1.00  0.00           H  
ATOM   1176 1HB  LEU A 227      -1.818   8.261  -3.286  1.00  0.00           H  
ATOM   1177 2HB  LEU A 227      -3.565   8.027  -3.377  1.00  0.00           H  
ATOM   1178  HG  LEU A 227      -3.614   9.108  -5.584  1.00  0.00           H  
ATOM   1179 1HD1 LEU A 227      -1.515   9.719  -6.701  1.00  0.00           H  
ATOM   1180 2HD1 LEU A 227      -1.786  10.689  -5.235  1.00  0.00           H  
ATOM   1181 3HD1 LEU A 227      -0.615   9.348  -5.212  1.00  0.00           H  
ATOM   1182 1HD2 LEU A 227      -2.366   7.359  -6.805  1.00  0.00           H  
ATOM   1183 2HD2 LEU A 227      -1.476   6.955  -5.317  1.00  0.00           H  
ATOM   1184 3HD2 LEU A 227      -3.231   6.672  -5.410  1.00  0.00           H  
ATOM   1185  N   PHE A 228      -5.374  10.294  -2.791  1.00  0.00           N  
ATOM   1186  CA  PHE A 228      -6.683  10.811  -3.162  1.00  0.00           C  
ATOM   1187  C   PHE A 228      -6.769  12.313  -2.907  1.00  0.00           C  
ATOM   1188  O   PHE A 228      -7.225  13.076  -3.761  1.00  0.00           O  
ATOM   1189  CB  PHE A 228      -7.783  10.089  -2.382  1.00  0.00           C  
ATOM   1190  CG  PHE A 228      -9.170  10.565  -2.709  1.00  0.00           C  
ATOM   1191  CD1 PHE A 228      -9.769  10.227  -3.913  1.00  0.00           C  
ATOM   1192  CD2 PHE A 228      -9.879  11.351  -1.814  1.00  0.00           C  
ATOM   1193  CE1 PHE A 228     -11.045  10.665  -4.215  1.00  0.00           C  
ATOM   1194  CE2 PHE A 228     -11.154  11.790  -2.112  1.00  0.00           C  
ATOM   1195  CZ  PHE A 228     -11.737  11.446  -3.315  1.00  0.00           C  
ATOM   1196  H   PHE A 228      -5.300   9.660  -2.045  1.00  0.00           H  
ATOM   1197  HA  PHE A 228      -6.836  10.633  -4.227  1.00  0.00           H  
ATOM   1198 1HB  PHE A 228      -7.734   9.020  -2.587  1.00  0.00           H  
ATOM   1199 2HB  PHE A 228      -7.620  10.225  -1.314  1.00  0.00           H  
ATOM   1200  HD1 PHE A 228      -9.221   9.609  -4.626  1.00  0.00           H  
ATOM   1201  HD2 PHE A 228      -9.417  11.623  -0.863  1.00  0.00           H  
ATOM   1202  HE1 PHE A 228     -11.503  10.392  -5.166  1.00  0.00           H  
ATOM   1203  HE2 PHE A 228     -11.700  12.407  -1.398  1.00  0.00           H  
ATOM   1204  HZ  PHE A 228     -12.743  11.792  -3.552  1.00  0.00           H  
ATOM   1205  N   LYS A 229      -6.302  12.736  -1.742  1.00  0.00           N  
ATOM   1206  CA  LYS A 229      -6.337  14.145  -1.374  1.00  0.00           C  
ATOM   1207  C   LYS A 229      -5.364  14.959  -2.219  1.00  0.00           C  
ATOM   1208  O   LYS A 229      -5.659  16.093  -2.599  1.00  0.00           O  
ATOM   1209  CB  LYS A 229      -6.017  14.318   0.112  1.00  0.00           C  
ATOM   1210  CG  LYS A 229      -7.091  13.788   1.052  1.00  0.00           C  
ATOM   1211  CD  LYS A 229      -6.689  13.970   2.508  1.00  0.00           C  
ATOM   1212  CE  LYS A 229      -7.753  13.423   3.449  1.00  0.00           C  
ATOM   1213  NZ  LYS A 229      -7.361  13.571   4.877  1.00  0.00           N  
ATOM   1214  H   LYS A 229      -5.918  12.086  -1.118  1.00  0.00           H  
ATOM   1215  HA  LYS A 229      -7.341  14.527  -1.561  1.00  0.00           H  
ATOM   1216 1HB  LYS A 229      -5.084  13.804   0.345  1.00  0.00           H  
ATOM   1217 2HB  LYS A 229      -5.872  15.376   0.332  1.00  0.00           H  
ATOM   1218 1HG  LYS A 229      -8.027  14.318   0.873  1.00  0.00           H  
ATOM   1219 2HG  LYS A 229      -7.252  12.727   0.859  1.00  0.00           H  
ATOM   1220 1HD  LYS A 229      -5.749  13.451   2.695  1.00  0.00           H  
ATOM   1221 2HD  LYS A 229      -6.546  15.031   2.716  1.00  0.00           H  
ATOM   1222 1HE  LYS A 229      -8.690  13.953   3.286  1.00  0.00           H  
ATOM   1223 2HE  LYS A 229      -7.916  12.366   3.238  1.00  0.00           H  
ATOM   1224 1HZ  LYS A 229      -8.091  13.196   5.468  1.00  0.00           H  
ATOM   1225 2HZ  LYS A 229      -6.501  13.068   5.045  1.00  0.00           H  
ATOM   1226 3HZ  LYS A 229      -7.226  14.549   5.090  1.00  0.00           H  
ATOM   1227  N   ALA A 230      -4.212  14.368  -2.518  1.00  0.00           N  
ATOM   1228  CA  ALA A 230      -3.190  15.036  -3.317  1.00  0.00           C  
ATOM   1229  C   ALA A 230      -3.684  15.303  -4.738  1.00  0.00           C  
ATOM   1230  O   ALA A 230      -3.207  16.218  -5.409  1.00  0.00           O  
ATOM   1231  CB  ALA A 230      -1.916  14.205  -3.347  1.00  0.00           C  
ATOM   1232  H   ALA A 230      -4.039  13.458  -2.184  1.00  0.00           H  
ATOM   1233  HA  ALA A 230      -2.973  15.999  -2.854  1.00  0.00           H  
ATOM   1234 1HB  ALA A 230      -1.161  14.716  -3.944  1.00  0.00           H  
ATOM   1235 2HB  ALA A 230      -1.545  14.071  -2.330  1.00  0.00           H  
ATOM   1236 3HB  ALA A 230      -2.127  13.231  -3.786  1.00  0.00           H  
ATOM   1237  N   ARG A 231      -4.629  14.492  -5.196  1.00  0.00           N  
ATOM   1238  CA  ARG A 231      -5.189  14.659  -6.531  1.00  0.00           C  
ATOM   1239  C   ARG A 231      -6.194  15.805  -6.558  1.00  0.00           C  
ATOM   1240  O   ARG A 231      -6.261  16.561  -7.528  1.00  0.00           O  
ATOM   1241  CB  ARG A 231      -5.868  13.378  -6.993  1.00  0.00           C  
ATOM   1242  CG  ARG A 231      -4.919  12.257  -7.387  1.00  0.00           C  
ATOM   1243  CD  ARG A 231      -5.648  10.995  -7.669  1.00  0.00           C  
ATOM   1244  NE  ARG A 231      -6.455  11.093  -8.875  1.00  0.00           N  
ATOM   1245  CZ  ARG A 231      -7.265  10.119  -9.335  1.00  0.00           C  
ATOM   1246  NH1 ARG A 231      -7.366   8.984  -8.680  1.00  0.00           N  
ATOM   1247  NH2 ARG A 231      -7.959  10.306 -10.444  1.00  0.00           N  
ATOM   1248  H   ARG A 231      -4.947  13.757  -4.629  1.00  0.00           H  
ATOM   1249  HA  ARG A 231      -4.376  14.889  -7.221  1.00  0.00           H  
ATOM   1250 1HB  ARG A 231      -6.511  13.002  -6.199  1.00  0.00           H  
ATOM   1251 2HB  ARG A 231      -6.501  13.592  -7.855  1.00  0.00           H  
ATOM   1252 1HG  ARG A 231      -4.369  12.545  -8.283  1.00  0.00           H  
ATOM   1253 2HG  ARG A 231      -4.217  12.073  -6.572  1.00  0.00           H  
ATOM   1254 1HD  ARG A 231      -4.932  10.184  -7.803  1.00  0.00           H  
ATOM   1255 2HD  ARG A 231      -6.308  10.761  -6.835  1.00  0.00           H  
ATOM   1256  HE  ARG A 231      -6.404  11.952  -9.407  1.00  0.00           H  
ATOM   1257 1HH1 ARG A 231      -6.835   8.841  -7.832  1.00  0.00           H  
ATOM   1258 2HH1 ARG A 231      -7.974   8.255  -9.024  1.00  0.00           H  
ATOM   1259 1HH2 ARG A 231      -7.882  11.180 -10.948  1.00  0.00           H  
ATOM   1260 2HH2 ARG A 231      -8.566   9.577 -10.788  1.00  0.00           H  
ATOM   1261  N   LEU A 232      -6.958  15.937  -5.481  1.00  0.00           N  
ATOM   1262  CA  LEU A 232      -7.972  16.982  -5.378  1.00  0.00           C  
ATOM   1263  C   LEU A 232      -7.338  18.345  -5.104  1.00  0.00           C  
ATOM   1264  O   LEU A 232      -7.615  19.312  -5.817  1.00  0.00           O  
ATOM   1265  CB  LEU A 232      -8.970  16.642  -4.264  1.00  0.00           C  
ATOM   1266  CG  LEU A 232      -9.833  15.395  -4.501  1.00  0.00           C  
ATOM   1267  CD1 LEU A 232     -10.657  15.104  -3.256  1.00  0.00           C  
ATOM   1268  CD2 LEU A 232     -10.728  15.620  -5.711  1.00  0.00           C  
ATOM   1269  H   LEU A 232      -6.836  15.317  -4.733  1.00  0.00           H  
ATOM   1270  HA  LEU A 232      -8.508  17.038  -6.325  1.00  0.00           H  
ATOM   1271 1HB  LEU A 232      -8.419  16.491  -3.338  1.00  0.00           H  
ATOM   1272 2HB  LEU A 232      -9.642  17.489  -4.129  1.00  0.00           H  
ATOM   1273  HG  LEU A 232      -9.187  14.536  -4.683  1.00  0.00           H  
ATOM   1274 1HD1 LEU A 232     -11.270  14.218  -3.424  1.00  0.00           H  
ATOM   1275 2HD1 LEU A 232      -9.992  14.928  -2.411  1.00  0.00           H  
ATOM   1276 3HD1 LEU A 232     -11.303  15.954  -3.039  1.00  0.00           H  
ATOM   1277 1HD2 LEU A 232     -11.340  14.734  -5.880  1.00  0.00           H  
ATOM   1278 2HD2 LEU A 232     -11.375  16.479  -5.530  1.00  0.00           H  
ATOM   1279 3HD2 LEU A 232     -10.112  15.809  -6.590  1.00  0.00           H  
ATOM   1280  N   GLN A 233      -6.489  18.401  -4.072  1.00  0.00           N  
ATOM   1281  CA  GLN A 233      -5.795  19.630  -3.668  1.00  0.00           C  
ATOM   1282  C   GLN A 233      -6.755  20.654  -3.068  1.00  0.00           C  
ATOM   1283  O   GLN A 233      -7.637  21.178  -3.749  1.00  0.00           O  
ATOM   1284  CB  GLN A 233      -5.063  20.247  -4.863  1.00  0.00           C  
ATOM   1285  CG  GLN A 233      -3.900  19.417  -5.377  1.00  0.00           C  
ATOM   1286  CD  GLN A 233      -2.708  19.447  -4.440  1.00  0.00           C  
ATOM   1287  OE1 GLN A 233      -2.456  20.450  -3.766  1.00  0.00           O  
ATOM   1288  NE2 GLN A 233      -1.965  18.347  -4.393  1.00  0.00           N  
ATOM   1289  H   GLN A 233      -6.323  17.580  -3.557  1.00  0.00           H  
ATOM   1290  HA  GLN A 233      -5.062  19.377  -2.902  1.00  0.00           H  
ATOM   1291 1HB  GLN A 233      -5.765  20.390  -5.685  1.00  0.00           H  
ATOM   1292 2HB  GLN A 233      -4.679  21.229  -4.587  1.00  0.00           H  
ATOM   1293 1HG  GLN A 233      -4.225  18.382  -5.483  1.00  0.00           H  
ATOM   1294 2HG  GLN A 233      -3.585  19.810  -6.344  1.00  0.00           H  
ATOM   1295 1HE2 GLN A 233      -1.165  18.309  -3.792  1.00  0.00           H  
ATOM   1296 2HE2 GLN A 233      -2.204  17.558  -4.957  1.00  0.00           H  
ATOM   1297  N   GLN A 234      -6.566  20.944  -1.788  1.00  0.00           N  
ATOM   1298  CA  GLN A 234      -7.408  21.907  -1.091  1.00  0.00           C  
ATOM   1299  C   GLN A 234      -6.859  23.317  -1.259  1.00  0.00           C  
ATOM   1300  O   GLN A 234      -7.578  24.304  -1.101  1.00  0.00           O  
ATOM   1301  CB  GLN A 234      -7.514  21.556   0.396  1.00  0.00           C  
ATOM   1302  CG  GLN A 234      -8.130  20.195   0.672  1.00  0.00           C  
ATOM   1303  CD  GLN A 234      -9.537  20.075   0.120  1.00  0.00           C  
ATOM   1304  OE1 GLN A 234     -10.415  20.880   0.440  1.00  0.00           O  
ATOM   1305  NE2 GLN A 234      -9.759  19.065  -0.715  1.00  0.00           N  
ATOM   1306  H   GLN A 234      -5.830  20.511  -1.304  1.00  0.00           H  
ATOM   1307  HA  GLN A 234      -8.406  21.873  -1.527  1.00  0.00           H  
ATOM   1308 1HB  GLN A 234      -6.521  21.574   0.845  1.00  0.00           H  
ATOM   1309 2HB  GLN A 234      -8.117  22.308   0.905  1.00  0.00           H  
ATOM   1310 1HG  GLN A 234      -7.512  19.427   0.206  1.00  0.00           H  
ATOM   1311 2HG  GLN A 234      -8.170  20.039   1.750  1.00  0.00           H  
ATOM   1312 1HE2 GLN A 234     -10.669  18.934  -1.111  1.00  0.00           H  
ATOM   1313 2HE2 GLN A 234      -9.018  18.436  -0.948  1.00  0.00           H  
ATOM   1314  N   GLN A 235      -5.578  23.406  -1.578  1.00  0.00           N  
ATOM   1315  CA  GLN A 235      -4.918  24.686  -1.773  1.00  0.00           C  
ATOM   1316  C   GLN A 235      -4.508  24.842  -3.231  1.00  0.00           C  
ATOM   1317  O   GLN A 235      -3.688  24.075  -3.737  1.00  0.00           O  
ATOM   1318  CB  GLN A 235      -3.695  24.812  -0.860  1.00  0.00           C  
ATOM   1319  CG  GLN A 235      -2.972  26.143  -0.969  1.00  0.00           C  
ATOM   1320  CD  GLN A 235      -1.813  26.253   0.005  1.00  0.00           C  
ATOM   1321  OE1 GLN A 235      -1.251  25.244   0.439  1.00  0.00           O  
ATOM   1322  NE2 GLN A 235      -1.449  27.482   0.353  1.00  0.00           N  
ATOM   1323  H   GLN A 235      -5.058  22.582  -1.690  1.00  0.00           H  
ATOM   1324  HA  GLN A 235      -5.621  25.480  -1.520  1.00  0.00           H  
ATOM   1325 1HB  GLN A 235      -4.001  24.679   0.178  1.00  0.00           H  
ATOM   1326 2HB  GLN A 235      -2.983  24.021  -1.095  1.00  0.00           H  
ATOM   1327 1HG  GLN A 235      -2.580  26.250  -1.980  1.00  0.00           H  
ATOM   1328 2HG  GLN A 235      -3.676  26.946  -0.754  1.00  0.00           H  
ATOM   1329 1HE2 GLN A 235      -0.691  27.617   0.992  1.00  0.00           H  
ATOM   1330 2HE2 GLN A 235      -1.932  28.273  -0.023  1.00  0.00           H  
ATOM   1331  N   GLN A 236      -5.078  25.823  -3.910  1.00  0.00           N  
ATOM   1332  CA  GLN A 236      -4.754  26.055  -5.308  1.00  0.00           C  
ATOM   1333  C   GLN A 236      -4.070  27.402  -5.482  1.00  0.00           C  
ATOM   1334  O   GLN A 236      -4.655  28.453  -5.205  1.00  0.00           O  
ATOM   1335  CB  GLN A 236      -6.016  25.989  -6.173  1.00  0.00           C  
ATOM   1336  CG  GLN A 236      -5.758  26.142  -7.662  1.00  0.00           C  
ATOM   1337  CD  GLN A 236      -7.035  26.071  -8.480  1.00  0.00           C  
ATOM   1338  OE1 GLN A 236      -7.744  25.062  -8.463  1.00  0.00           O  
ATOM   1339  NE2 GLN A 236      -7.333  27.146  -9.201  1.00  0.00           N  
ATOM   1340  H   GLN A 236      -5.726  26.410  -3.459  1.00  0.00           H  
ATOM   1341  HA  GLN A 236      -4.066  25.276  -5.637  1.00  0.00           H  
ATOM   1342 1HB  GLN A 236      -6.516  25.033  -6.014  1.00  0.00           H  
ATOM   1343 2HB  GLN A 236      -6.707  26.774  -5.867  1.00  0.00           H  
ATOM   1344 1HG  GLN A 236      -5.290  27.110  -7.842  1.00  0.00           H  
ATOM   1345 2HG  GLN A 236      -5.098  25.341  -7.990  1.00  0.00           H  
ATOM   1346 1HE2 GLN A 236      -8.163  27.158  -9.761  1.00  0.00           H  
ATOM   1347 2HE2 GLN A 236      -6.730  27.944  -9.185  1.00  0.00           H  
ATOM   1348  N   ALA A 237      -2.828  27.359  -5.938  1.00  0.00           N  
ATOM   1349  CA  ALA A 237      -2.048  28.565  -6.159  1.00  0.00           C  
ATOM   1350  C   ALA A 237      -2.369  29.166  -7.519  1.00  0.00           C  
ATOM   1351  O   ALA A 237      -2.182  30.362  -7.748  1.00  0.00           O  
ATOM   1352  CB  ALA A 237      -0.560  28.267  -6.045  1.00  0.00           C  
ATOM   1353  H   ALA A 237      -2.420  26.486  -6.134  1.00  0.00           H  
ATOM   1354  HA  ALA A 237      -2.321  29.290  -5.392  1.00  0.00           H  
ATOM   1355 1HB  ALA A 237       0.008  29.180  -6.217  1.00  0.00           H  
ATOM   1356 2HB  ALA A 237      -0.341  27.886  -5.047  1.00  0.00           H  
ATOM   1357 3HB  ALA A 237      -0.281  27.520  -6.786  1.00  0.00           H  
ATOM   1358  N   GLN A 238      -2.850  28.323  -8.421  1.00  0.00           N  
ATOM   1359  CA  GLN A 238      -3.206  28.760  -9.760  1.00  0.00           C  
ATOM   1360  C   GLN A 238      -4.543  29.487  -9.737  1.00  0.00           C  
ATOM   1361  O   GLN A 238      -4.739  30.404 -10.562  1.00  0.00           O  
ATOM   1362  OXT GLN A 238      -5.382  29.175  -8.938  1.00  0.00           O  
ATOM   1363  CB  GLN A 238      -3.266  27.569 -10.720  1.00  0.00           C  
ATOM   1364  CG  GLN A 238      -3.507  27.951 -12.171  1.00  0.00           C  
ATOM   1365  CD  GLN A 238      -3.460  26.753 -13.100  1.00  0.00           C  
ATOM   1366  OE1 GLN A 238      -3.447  25.603 -12.653  1.00  0.00           O  
ATOM   1367  NE2 GLN A 238      -3.436  27.015 -14.402  1.00  0.00           N  
ATOM   1368  H   GLN A 238      -2.979  27.385  -8.173  1.00  0.00           H  
ATOM   1369  HA  GLN A 238      -2.441  29.451 -10.113  1.00  0.00           H  
ATOM   1370 1HB  GLN A 238      -2.330  27.013 -10.670  1.00  0.00           H  
ATOM   1371 2HB  GLN A 238      -4.064  26.894 -10.413  1.00  0.00           H  
ATOM   1372 1HG  GLN A 238      -4.491  28.412 -12.256  1.00  0.00           H  
ATOM   1373 2HG  GLN A 238      -2.736  28.656 -12.483  1.00  0.00           H  
ATOM   1374 1HE2 GLN A 238      -3.405  26.265 -15.064  1.00  0.00           H  
ATOM   1375 2HE2 GLN A 238      -3.448  27.963 -14.722  1.00  0.00           H  
TER                                                                             
ATOM   1377  N   ASN B   1     -11.417  -6.044  -3.229  1.00  0.00           N  
ATOM   1378  CA  ASN B   1     -11.215  -5.244  -2.026  1.00  0.00           C  
ATOM   1379  C   ASN B   1      -9.923  -4.443  -2.107  1.00  0.00           C  
ATOM   1380  O   ASN B   1      -8.831  -5.010  -2.152  1.00  0.00           O  
ATOM   1381  CB  ASN B   1     -11.219  -6.127  -0.791  1.00  0.00           C  
ATOM   1382  CG  ASN B   1     -11.193  -5.334   0.486  1.00  0.00           C  
ATOM   1383  OD1 ASN B   1     -10.730  -4.187   0.510  1.00  0.00           O  
ATOM   1384  ND2 ASN B   1     -11.681  -5.921   1.548  1.00  0.00           N  
ATOM   1385 1H   ASN B   1     -12.270  -6.559  -3.148  1.00  0.00           H  
ATOM   1386 2H   ASN B   1     -11.465  -5.442  -4.026  1.00  0.00           H  
ATOM   1387 3H   ASN B   1     -10.653  -6.680  -3.338  1.00  0.00           H  
ATOM   1388  HA  ASN B   1     -12.035  -4.529  -1.945  1.00  0.00           H  
ATOM   1389 1HB  ASN B   1     -12.109  -6.756  -0.796  1.00  0.00           H  
ATOM   1390 2HB  ASN B   1     -10.351  -6.787  -0.813  1.00  0.00           H  
ATOM   1391 1HD2 ASN B   1     -11.690  -5.441   2.426  1.00  0.00           H  
ATOM   1392 2HD2 ASN B   1     -12.045  -6.850   1.483  1.00  0.00           H  
ATOM   1393  N   LEU B   2     -10.053  -3.121  -2.127  1.00  0.00           N  
ATOM   1394  CA  LEU B   2      -8.901  -2.239  -2.283  1.00  0.00           C  
ATOM   1395  C   LEU B   2      -7.809  -2.579  -1.278  1.00  0.00           C  
ATOM   1396  O   LEU B   2      -6.621  -2.534  -1.596  1.00  0.00           O  
ATOM   1397  CB  LEU B   2      -9.325  -0.775  -2.111  1.00  0.00           C  
ATOM   1398  CG  LEU B   2      -8.214   0.266  -2.295  1.00  0.00           C  
ATOM   1399  CD1 LEU B   2      -7.690   0.203  -3.723  1.00  0.00           C  
ATOM   1400  CD2 LEU B   2      -8.756   1.650  -1.972  1.00  0.00           C  
ATOM   1401  H   LEU B   2     -10.973  -2.715  -2.031  1.00  0.00           H  
ATOM   1402  HA  LEU B   2      -8.498  -2.371  -3.286  1.00  0.00           H  
ATOM   1403 1HB  LEU B   2     -10.109  -0.554  -2.833  1.00  0.00           H  
ATOM   1404 2HB  LEU B   2      -9.736  -0.648  -1.109  1.00  0.00           H  
ATOM   1405  HG  LEU B   2      -7.385   0.035  -1.625  1.00  0.00           H  
ATOM   1406 1HD1 LEU B   2      -6.900   0.943  -3.854  1.00  0.00           H  
ATOM   1407 2HD1 LEU B   2      -7.291  -0.792  -3.920  1.00  0.00           H  
ATOM   1408 3HD1 LEU B   2      -8.502   0.413  -4.418  1.00  0.00           H  
ATOM   1409 1HD2 LEU B   2      -7.966   2.390  -2.102  1.00  0.00           H  
ATOM   1410 2HD2 LEU B   2      -9.584   1.882  -2.642  1.00  0.00           H  
ATOM   1411 3HD2 LEU B   2      -9.107   1.672  -0.940  1.00  0.00           H  
ATOM   1412  N   ASP B   3      -8.219  -2.919  -0.060  1.00  0.00           N  
ATOM   1413  CA  ASP B   3      -7.282  -3.095   1.044  1.00  0.00           C  
ATOM   1414  C   ASP B   3      -6.354  -4.276   0.795  1.00  0.00           C  
ATOM   1415  O   ASP B   3      -5.262  -4.349   1.356  1.00  0.00           O  
ATOM   1416  CB  ASP B   3      -8.035  -3.298   2.361  1.00  0.00           C  
ATOM   1417  CG  ASP B   3      -8.697  -2.024   2.868  1.00  0.00           C  
ATOM   1418  OD1 ASP B   3      -8.394  -0.974   2.352  1.00  0.00           O  
ATOM   1419  OD2 ASP B   3      -9.500  -2.113   3.766  1.00  0.00           O  
ATOM   1420  H   ASP B   3      -9.205  -3.059   0.106  1.00  0.00           H  
ATOM   1421  HA  ASP B   3      -6.673  -2.194   1.127  1.00  0.00           H  
ATOM   1422 1HB  ASP B   3      -8.802  -4.061   2.227  1.00  0.00           H  
ATOM   1423 2HB  ASP B   3      -7.344  -3.659   3.123  1.00  0.00           H  
ATOM   1424  N   GLU B   4      -6.798  -5.203  -0.049  1.00  0.00           N  
ATOM   1425  CA  GLU B   4      -6.069  -6.444  -0.276  1.00  0.00           C  
ATOM   1426  C   GLU B   4      -5.078  -6.300  -1.424  1.00  0.00           C  
ATOM   1427  O   GLU B   4      -4.228  -7.165  -1.637  1.00  0.00           O  
ATOM   1428  CB  GLU B   4      -7.042  -7.588  -0.569  1.00  0.00           C  
ATOM   1429  CG  GLU B   4      -7.962  -7.944   0.590  1.00  0.00           C  
ATOM   1430  CD  GLU B   4      -8.936  -9.038   0.250  1.00  0.00           C  
ATOM   1431  OE1 GLU B   4      -8.910  -9.505  -0.864  1.00  0.00           O  
ATOM   1432  OE2 GLU B   4      -9.707  -9.407   1.104  1.00  0.00           O  
ATOM   1433  H   GLU B   4      -7.662  -5.041  -0.548  1.00  0.00           H  
ATOM   1434  HA  GLU B   4      -5.508  -6.686   0.628  1.00  0.00           H  
ATOM   1435 1HB  GLU B   4      -7.667  -7.324  -1.423  1.00  0.00           H  
ATOM   1436 2HB  GLU B   4      -6.482  -8.483  -0.838  1.00  0.00           H  
ATOM   1437 1HG  GLU B   4      -7.356  -8.264   1.437  1.00  0.00           H  
ATOM   1438 2HG  GLU B   4      -8.514  -7.053   0.889  1.00  0.00           H  
ATOM   1439  N   LEU B   5      -5.193  -5.202  -2.164  1.00  0.00           N  
ATOM   1440  CA  LEU B   5      -4.443  -5.029  -3.401  1.00  0.00           C  
ATOM   1441  C   LEU B   5      -3.062  -4.445  -3.131  1.00  0.00           C  
ATOM   1442  O   LEU B   5      -2.774  -3.310  -3.507  1.00  0.00           O  
ATOM   1443  CB  LEU B   5      -5.211  -4.115  -4.364  1.00  0.00           C  
ATOM   1444  CG  LEU B   5      -6.614  -4.594  -4.758  1.00  0.00           C  
ATOM   1445  CD1 LEU B   5      -7.241  -3.594  -5.720  1.00  0.00           C  
ATOM   1446  CD2 LEU B   5      -6.521  -5.975  -5.389  1.00  0.00           C  
ATOM   1447  H   LEU B   5      -5.818  -4.468  -1.861  1.00  0.00           H  
ATOM   1448  HA  LEU B   5      -4.318  -6.005  -3.869  1.00  0.00           H  
ATOM   1449 1HB  LEU B   5      -5.313  -3.133  -3.904  1.00  0.00           H  
ATOM   1450 2HB  LEU B   5      -4.629  -4.005  -5.279  1.00  0.00           H  
ATOM   1451  HG  LEU B   5      -7.245  -4.642  -3.870  1.00  0.00           H  
ATOM   1452 1HD1 LEU B   5      -8.238  -3.934  -6.000  1.00  0.00           H  
ATOM   1453 2HD1 LEU B   5      -7.313  -2.619  -5.236  1.00  0.00           H  
ATOM   1454 3HD1 LEU B   5      -6.622  -3.511  -6.613  1.00  0.00           H  
ATOM   1455 1HD2 LEU B   5      -7.519  -6.315  -5.668  1.00  0.00           H  
ATOM   1456 2HD2 LEU B   5      -5.892  -5.927  -6.278  1.00  0.00           H  
ATOM   1457 3HD2 LEU B   5      -6.086  -6.673  -4.674  1.00  0.00           H  
ATOM   1458  N   ASP B   6      -2.210  -5.230  -2.478  1.00  0.00           N  
ATOM   1459  CA  ASP B   6      -0.873  -4.777  -2.120  1.00  0.00           C  
ATOM   1460  C   ASP B   6       0.179  -5.814  -2.492  1.00  0.00           C  
ATOM   1461  O   ASP B   6       0.224  -6.900  -1.914  1.00  0.00           O  
ATOM   1462  CB  ASP B   6      -0.793  -4.474  -0.621  1.00  0.00           C  
ATOM   1463  CG  ASP B   6       0.555  -3.904  -0.203  1.00  0.00           C  
ATOM   1464  OD1 ASP B   6       1.455  -3.906  -1.009  1.00  0.00           O  
ATOM   1465  OD2 ASP B   6       0.672  -3.471   0.919  1.00  0.00           O  
ATOM   1466  H   ASP B   6      -2.499  -6.164  -2.224  1.00  0.00           H  
ATOM   1467  HA  ASP B   6      -0.658  -3.861  -2.672  1.00  0.00           H  
ATOM   1468 1HB  ASP B   6      -1.572  -3.761  -0.352  1.00  0.00           H  
ATOM   1469 2HB  ASP B   6      -0.976  -5.388  -0.056  1.00  0.00           H  
ATOM   1470  N   ASP B   7       1.023  -5.473  -3.460  1.00  0.00           N  
ATOM   1471  CA  ASP B   7       2.030  -6.401  -3.959  1.00  0.00           C  
ATOM   1472  C   ASP B   7       2.953  -6.866  -2.840  1.00  0.00           C  
ATOM   1473  O   ASP B   7       3.410  -8.008  -2.832  1.00  0.00           O  
ATOM   1474  CB  ASP B   7       2.854  -5.750  -5.073  1.00  0.00           C  
ATOM   1475  CG  ASP B   7       2.067  -5.570  -6.364  1.00  0.00           C  
ATOM   1476  OD1 ASP B   7       1.032  -6.180  -6.497  1.00  0.00           O  
ATOM   1477  OD2 ASP B   7       2.508  -4.823  -7.205  1.00  0.00           O  
ATOM   1478  H   ASP B   7       0.964  -4.547  -3.858  1.00  0.00           H  
ATOM   1479  HA  ASP B   7       1.522  -7.275  -4.368  1.00  0.00           H  
ATOM   1480 1HB  ASP B   7       3.208  -4.774  -4.741  1.00  0.00           H  
ATOM   1481 2HB  ASP B   7       3.731  -6.363  -5.282  1.00  0.00           H  
ATOM   1482  N   LEU B   8       3.224  -5.971  -1.895  1.00  0.00           N  
ATOM   1483  CA  LEU B   8       4.156  -6.259  -0.813  1.00  0.00           C  
ATOM   1484  C   LEU B   8       3.642  -7.389   0.072  1.00  0.00           C  
ATOM   1485  O   LEU B   8       4.373  -8.329   0.381  1.00  0.00           O  
ATOM   1486  CB  LEU B   8       4.389  -5.002   0.035  1.00  0.00           C  
ATOM   1487  CG  LEU B   8       5.451  -5.129   1.135  1.00  0.00           C  
ATOM   1488  CD1 LEU B   8       6.075  -3.765   1.398  1.00  0.00           C  
ATOM   1489  CD2 LEU B   8       4.811  -5.690   2.396  1.00  0.00           C  
ATOM   1490  H   LEU B   8       2.774  -5.067  -1.929  1.00  0.00           H  
ATOM   1491  HA  LEU B   8       5.106  -6.570  -1.248  1.00  0.00           H  
ATOM   1492 1HB  LEU B   8       4.690  -4.190  -0.624  1.00  0.00           H  
ATOM   1493 2HB  LEU B   8       3.449  -4.726   0.512  1.00  0.00           H  
ATOM   1494  HG  LEU B   8       6.243  -5.799   0.801  1.00  0.00           H  
ATOM   1495 1HD1 LEU B   8       6.829  -3.855   2.180  1.00  0.00           H  
ATOM   1496 2HD1 LEU B   8       6.542  -3.396   0.485  1.00  0.00           H  
ATOM   1497 3HD1 LEU B   8       5.302  -3.067   1.719  1.00  0.00           H  
ATOM   1498 1HD2 LEU B   8       5.566  -5.780   3.178  1.00  0.00           H  
ATOM   1499 2HD2 LEU B   8       4.020  -5.020   2.732  1.00  0.00           H  
ATOM   1500 3HD2 LEU B   8       4.389  -6.672   2.184  1.00  0.00           H  
ATOM   1501  N   LEU B   9       2.381  -7.287   0.477  1.00  0.00           N  
ATOM   1502  CA  LEU B   9       1.790  -8.260   1.389  1.00  0.00           C  
ATOM   1503  C   LEU B   9       1.699  -9.636   0.742  1.00  0.00           C  
ATOM   1504  O   LEU B   9       1.904 -10.657   1.399  1.00  0.00           O  
ATOM   1505  CB  LEU B   9       0.393  -7.800   1.824  1.00  0.00           C  
ATOM   1506  CG  LEU B   9       0.345  -6.505   2.645  1.00  0.00           C  
ATOM   1507  CD1 LEU B   9      -1.105  -6.145   2.942  1.00  0.00           C  
ATOM   1508  CD2 LEU B   9       1.137  -6.689   3.931  1.00  0.00           C  
ATOM   1509  H   LEU B   9       1.817  -6.519   0.145  1.00  0.00           H  
ATOM   1510  HA  LEU B   9       2.424  -8.337   2.272  1.00  0.00           H  
ATOM   1511 1HB  LEU B   9      -0.216  -7.650   0.934  1.00  0.00           H  
ATOM   1512 2HB  LEU B   9      -0.063  -8.589   2.422  1.00  0.00           H  
ATOM   1513  HG  LEU B   9       0.778  -5.690   2.065  1.00  0.00           H  
ATOM   1514 1HD1 LEU B   9      -1.139  -5.225   3.525  1.00  0.00           H  
ATOM   1515 2HD1 LEU B   9      -1.643  -6.000   2.005  1.00  0.00           H  
ATOM   1516 3HD1 LEU B   9      -1.571  -6.950   3.508  1.00  0.00           H  
ATOM   1517 1HD2 LEU B   9       1.103  -5.768   4.514  1.00  0.00           H  
ATOM   1518 2HD2 LEU B   9       0.703  -7.503   4.512  1.00  0.00           H  
ATOM   1519 3HD2 LEU B   9       2.173  -6.928   3.689  1.00  0.00           H  
ATOM   1520  N   SER B  10       1.391  -9.658  -0.550  1.00  0.00           N  
ATOM   1521  CA  SER B  10       1.347 -10.904  -1.307  1.00  0.00           C  
ATOM   1522  C   SER B  10       2.717 -11.567  -1.356  1.00  0.00           C  
ATOM   1523  O   SER B  10       2.829 -12.789  -1.272  1.00  0.00           O  
ATOM   1524  CB  SER B  10       0.853 -10.641  -2.716  1.00  0.00           C  
ATOM   1525  OG  SER B  10      -0.481 -10.211  -2.708  1.00  0.00           O  
ATOM   1526  H   SER B  10       1.183  -8.789  -1.020  1.00  0.00           H  
ATOM   1527  HA  SER B  10       0.654 -11.585  -0.812  1.00  0.00           H  
ATOM   1528 1HB  SER B  10       1.479  -9.884  -3.187  1.00  0.00           H  
ATOM   1529 2HB  SER B  10       0.940 -11.552  -3.308  1.00  0.00           H  
ATOM   1530  HG  SER B  10      -0.459  -9.286  -2.452  1.00  0.00           H  
ATOM   1531  N   LEU B  11       3.758 -10.752  -1.494  1.00  0.00           N  
ATOM   1532  CA  LEU B  11       5.128 -11.252  -1.488  1.00  0.00           C  
ATOM   1533  C   LEU B  11       5.547 -11.691  -0.091  1.00  0.00           C  
ATOM   1534  O   LEU B  11       6.291 -12.659   0.068  1.00  0.00           O  
ATOM   1535  CB  LEU B  11       6.089 -10.171  -2.000  1.00  0.00           C  
ATOM   1536  CG  LEU B  11       5.966  -9.823  -3.489  1.00  0.00           C  
ATOM   1537  CD1 LEU B  11       6.646  -8.488  -3.756  1.00  0.00           C  
ATOM   1538  CD2 LEU B  11       6.590 -10.932  -4.323  1.00  0.00           C  
ATOM   1539  H   LEU B  11       3.597  -9.762  -1.607  1.00  0.00           H  
ATOM   1540  HA  LEU B  11       5.185 -12.114  -2.151  1.00  0.00           H  
ATOM   1541 1HB  LEU B  11       5.920  -9.258  -1.431  1.00  0.00           H  
ATOM   1542 2HB  LEU B  11       7.112 -10.502  -1.820  1.00  0.00           H  
ATOM   1543  HG  LEU B  11       4.913  -9.719  -3.752  1.00  0.00           H  
ATOM   1544 1HD1 LEU B  11       6.559  -8.240  -4.814  1.00  0.00           H  
ATOM   1545 2HD1 LEU B  11       6.168  -7.710  -3.162  1.00  0.00           H  
ATOM   1546 3HD1 LEU B  11       7.700  -8.556  -3.486  1.00  0.00           H  
ATOM   1547 1HD2 LEU B  11       6.501 -10.685  -5.381  1.00  0.00           H  
ATOM   1548 2HD2 LEU B  11       7.643 -11.036  -4.061  1.00  0.00           H  
ATOM   1549 3HD2 LEU B  11       6.072 -11.871  -4.125  1.00  0.00           H  
ATOM   1550  N   THR B  12       5.065 -10.975   0.919  1.00  0.00           N  
ATOM   1551  CA  THR B  12       5.473 -11.222   2.297  1.00  0.00           C  
ATOM   1552  C   THR B  12       4.965 -12.570   2.791  1.00  0.00           C  
ATOM   1553  O   THR B  12       5.737 -13.391   3.288  1.00  0.00           O  
ATOM   1554  CB  THR B  12       4.971 -10.107   3.233  1.00  0.00           C  
ATOM   1555  OG1 THR B  12       5.487  -8.843   2.794  1.00  0.00           O  
ATOM   1556  CG2 THR B  12       5.423 -10.365   4.662  1.00  0.00           C  
ATOM   1557  H   THR B  12       4.399 -10.240   0.728  1.00  0.00           H  
ATOM   1558  HA  THR B  12       6.563 -11.239   2.338  1.00  0.00           H  
ATOM   1559  HB  THR B  12       3.882 -10.070   3.203  1.00  0.00           H  
ATOM   1560  HG1 THR B  12       5.231  -8.694   1.880  1.00  0.00           H  
ATOM   1561 1HG2 THR B  12       5.059  -9.567   5.309  1.00  0.00           H  
ATOM   1562 2HG2 THR B  12       5.023 -11.320   5.003  1.00  0.00           H  
ATOM   1563 3HG2 THR B  12       6.511 -10.394   4.700  1.00  0.00           H  
ATOM   1564  N   TYR B  13       3.662 -12.792   2.651  1.00  0.00           N  
ATOM   1565  CA  TYR B  13       3.023 -13.973   3.218  1.00  0.00           C  
ATOM   1566  C   TYR B  13       1.584 -14.105   2.736  1.00  0.00           C  
ATOM   1567  O   TYR B  13       1.354 -14.562   1.651  1.00  0.00           O  
ATOM   1568  OXT TYR B  13       0.680 -13.752   3.442  1.00  0.00           O  
ATOM   1569  CB  TYR B  13       3.069 -13.923   4.747  1.00  0.00           C  
ATOM   1570  CG  TYR B  13       2.466 -15.139   5.415  1.00  0.00           C  
ATOM   1571  CD1 TYR B  13       3.206 -16.306   5.530  1.00  0.00           C  
ATOM   1572  CD2 TYR B  13       1.172 -15.086   5.913  1.00  0.00           C  
ATOM   1573  CE1 TYR B  13       2.656 -17.416   6.141  1.00  0.00           C  
ATOM   1574  CE2 TYR B  13       0.622 -16.197   6.523  1.00  0.00           C  
ATOM   1575  CZ  TYR B  13       1.358 -17.358   6.638  1.00  0.00           C  
ATOM   1576  OH  TYR B  13       0.810 -18.463   7.246  1.00  0.00           O  
ATOM   1577  H   TYR B  13       3.102 -12.128   2.139  1.00  0.00           H  
ATOM   1578  HA  TYR B  13       3.567 -14.856   2.881  1.00  0.00           H  
ATOM   1579 1HB  TYR B  13       4.104 -13.831   5.078  1.00  0.00           H  
ATOM   1580 2HB  TYR B  13       2.534 -13.041   5.098  1.00  0.00           H  
ATOM   1581  HD1 TYR B  13       4.223 -16.347   5.139  1.00  0.00           H  
ATOM   1582  HD2 TYR B  13       0.590 -14.170   5.822  1.00  0.00           H  
ATOM   1583  HE1 TYR B  13       3.237 -18.333   6.231  1.00  0.00           H  
ATOM   1584  HE2 TYR B  13      -0.396 -16.156   6.914  1.00  0.00           H  
ATOM   1585  HH  TYR B  13       1.450 -19.180   7.242  1.00  0.00           H  
TER                                                                             
I_bsa 1253.42
I_hb 3
I_pack -0.04
I_sc -41.851
I_unsat 6
pep_sc -20.457
pep_sc_noref -19.707
reweighted_sc -130.503
rmsALL 11.327
rmsALL_CAPRI_if 4.102
rmsALL_allIF 5.575
rmsALL_if 5.849
rmsBB 9.733
rmsBB_CAPRI_if 3.39
rmsBB_allIF 4.232
rmsBB_if 5.293
rmsBB_intrf_lowres 5.661
rmsBB_lowres 10.255
rmsCA 9.709
rmsCA_if 5.314
rmsCA_intrf_lowres 5.598
rmsCA_lowres 10.305
rmsSC_CAPRI_if 4.404
rmsSC_allIF 6.41
score -68.195
score_lowres_opt -1.952
score_lowres_start 28.294
silent_score -68.195
startRMSall 0
startRMSallif 0
startRMSbb 0
startRMSca 0
time 75
