# Supplementary material for: Simple biochemical features underlie transcriptional activation domain diversity and dynamic, fuzzy binding to Mediator
Source: eLife. 2021 Apr 27;10:e68068. doi: 10.7554/eLife.68068 (PMC8137143; doi:10.7554/eLife.68068)
Supplement: Figure 6—source data 2. — The 10 best-scoring models from different binding poses are provided as pdb files. Top500.txt contains the score, cluster number, and RMSD to best model for the 500 best-scoring models. [file elife-68068-fig6-data2.zip › Med15-cAD structural models/ABD1/Crz1_252/2lpb_Crz1_252_prepack_00148.pdb]

HEADER                                            17-SEP-20   XXXX              
EXPDTA    THEORETICAL MODEL                                                     
REMARK 220                                                                      
REMARK 220 EXPERIMENTAL DETAILS                                                 
REMARK 220  EXPERIMENT TYPE                : THEORETICAL MODELLING              
REMARK 220  DATE OF DATA COLLECTION        : 17-SEP-20                          
REMARK 220                                                                      
REMARK 220 REMARK: MODEL GENERATED BY ROSETTA                                   
REMARK 220  VERSION 2020.08+release.cb1caba                                     
ATOM      1  N   GLN A 158     -12.016 -12.395 -23.603  1.00  0.00           N  
ATOM      2  CA  GLN A 158     -11.969 -12.966 -22.241  1.00  0.00           C  
ATOM      3  C   GLN A 158     -12.554 -11.986 -21.232  1.00  0.00           C  
ATOM      4  O   GLN A 158     -13.092 -10.945 -21.605  1.00  0.00           O  
ATOM      5  CB  GLN A 158     -10.534 -13.324 -21.846  1.00  0.00           C  
ATOM      6  CG  GLN A 158      -9.893 -14.385 -22.724  1.00  0.00           C  
ATOM      7  CD  GLN A 158     -10.563 -15.739 -22.579  1.00  0.00           C  
ATOM      8  OE1 GLN A 158     -10.627 -16.300 -21.483  1.00  0.00           O  
ATOM      9  NE2 GLN A 158     -11.066 -16.270 -23.687  1.00  0.00           N  
ATOM     10 1H   GLN A 158     -11.629 -13.049 -24.253  1.00  0.00           H  
ATOM     11 2H   GLN A 158     -12.965 -12.201 -23.851  1.00  0.00           H  
ATOM     12 3H   GLN A 158     -11.486 -11.548 -23.628  1.00  0.00           H  
ATOM     13  HA  GLN A 158     -12.567 -13.877 -22.227  1.00  0.00           H  
ATOM     14 1HB  GLN A 158      -9.911 -12.431 -21.888  1.00  0.00           H  
ATOM     15 2HB  GLN A 158     -10.519 -13.685 -20.817  1.00  0.00           H  
ATOM     16 1HG  GLN A 158      -9.971 -14.075 -23.766  1.00  0.00           H  
ATOM     17 2HG  GLN A 158      -8.845 -14.491 -22.443  1.00  0.00           H  
ATOM     18 1HE2 GLN A 158     -11.519 -17.161 -23.653  1.00  0.00           H  
ATOM     19 2HE2 GLN A 158     -10.992 -15.781 -24.556  1.00  0.00           H  
ATOM     20  N   ARG A 159     -12.454 -12.331 -19.958  1.00  0.00           N  
ATOM     21  CA  ARG A 159     -12.963 -11.479 -18.889  1.00  0.00           C  
ATOM     22  C   ARG A 159     -12.021 -10.302 -18.654  1.00  0.00           C  
ATOM     23  O   ARG A 159     -10.801 -10.445 -18.767  1.00  0.00           O  
ATOM     24  CB  ARG A 159     -13.124 -12.269 -17.599  1.00  0.00           C  
ATOM     25  CG  ARG A 159     -14.191 -13.351 -17.640  1.00  0.00           C  
ATOM     26  CD  ARG A 159     -14.288 -14.077 -16.347  1.00  0.00           C  
ATOM     27  NE  ARG A 159     -15.295 -15.125 -16.388  1.00  0.00           N  
ATOM     28  CZ  ARG A 159     -15.547 -15.983 -15.380  1.00  0.00           C  
ATOM     29  NH1 ARG A 159     -14.859 -15.905 -14.263  1.00  0.00           N  
ATOM     30  NH2 ARG A 159     -16.486 -16.903 -15.516  1.00  0.00           N  
ATOM     31  H   ARG A 159     -12.025 -13.184 -19.727  1.00  0.00           H  
ATOM     32  HA  ARG A 159     -13.941 -11.098 -19.186  1.00  0.00           H  
ATOM     33 1HB  ARG A 159     -12.179 -12.748 -17.345  1.00  0.00           H  
ATOM     34 2HB  ARG A 159     -13.375 -11.589 -16.785  1.00  0.00           H  
ATOM     35 1HG  ARG A 159     -15.160 -12.898 -17.852  1.00  0.00           H  
ATOM     36 2HG  ARG A 159     -13.949 -14.071 -18.422  1.00  0.00           H  
ATOM     37 1HD  ARG A 159     -13.327 -14.536 -16.116  1.00  0.00           H  
ATOM     38 2HD  ARG A 159     -14.556 -13.377 -15.557  1.00  0.00           H  
ATOM     39  HE  ARG A 159     -15.845 -15.216 -17.232  1.00  0.00           H  
ATOM     40 1HH1 ARG A 159     -14.141 -15.202 -14.160  1.00  0.00           H  
ATOM     41 2HH1 ARG A 159     -15.048 -16.548 -13.508  1.00  0.00           H  
ATOM     42 1HH2 ARG A 159     -17.016 -16.963 -16.375  1.00  0.00           H  
ATOM     43 2HH2 ARG A 159     -16.675 -17.546 -14.761  1.00  0.00           H  
ATOM     44  N   ARG A 160     -12.586  -9.144 -18.344  1.00  0.00           N  
ATOM     45  CA  ARG A 160     -11.792  -7.949 -18.098  1.00  0.00           C  
ATOM     46  C   ARG A 160     -12.633  -6.875 -17.411  1.00  0.00           C  
ATOM     47  O   ARG A 160     -13.441  -6.198 -18.052  1.00  0.00           O  
ATOM     48  CB  ARG A 160     -11.230  -7.400 -19.401  1.00  0.00           C  
ATOM     49  CG  ARG A 160     -10.293  -6.213 -19.244  1.00  0.00           C  
ATOM     50  CD  ARG A 160      -9.732  -5.780 -20.549  1.00  0.00           C  
ATOM     51  NE  ARG A 160      -8.782  -4.689 -20.396  1.00  0.00           N  
ATOM     52  CZ  ARG A 160      -8.193  -4.040 -21.418  1.00  0.00           C  
ATOM     53  NH1 ARG A 160      -8.464  -4.381 -22.658  1.00  0.00           N  
ATOM     54  NH2 ARG A 160      -7.341  -3.059 -21.174  1.00  0.00           N  
ATOM     55  H   ARG A 160     -13.563  -9.090 -18.275  1.00  0.00           H  
ATOM     56  HA  ARG A 160     -10.960  -8.215 -17.446  1.00  0.00           H  
ATOM     57 1HB  ARG A 160     -10.683  -8.186 -19.920  1.00  0.00           H  
ATOM     58 2HB  ARG A 160     -12.050  -7.090 -20.049  1.00  0.00           H  
ATOM     59 1HG  ARG A 160     -10.839  -5.374 -18.809  1.00  0.00           H  
ATOM     60 2HG  ARG A 160      -9.466  -6.486 -18.589  1.00  0.00           H  
ATOM     61 1HD  ARG A 160      -9.216  -6.617 -21.019  1.00  0.00           H  
ATOM     62 2HD  ARG A 160     -10.539  -5.441 -21.198  1.00  0.00           H  
ATOM     63  HE  ARG A 160      -8.549  -4.398 -19.456  1.00  0.00           H  
ATOM     64 1HH1 ARG A 160      -9.114  -5.130 -22.845  1.00  0.00           H  
ATOM     65 2HH1 ARG A 160      -8.022  -3.894 -23.424  1.00  0.00           H  
ATOM     66 1HH2 ARG A 160      -7.132  -2.796 -20.220  1.00  0.00           H  
ATOM     67 2HH2 ARG A 160      -6.899  -2.572 -21.939  1.00  0.00           H  
ATOM     68  N   GLN A 161     -12.454  -6.736 -16.108  1.00  0.00           N  
ATOM     69  CA  GLN A 161     -13.186  -5.737 -15.341  1.00  0.00           C  
ATOM     70  C   GLN A 161     -12.283  -4.548 -15.024  1.00  0.00           C  
ATOM     71  O   GLN A 161     -11.141  -4.722 -14.597  1.00  0.00           O  
ATOM     72  CB  GLN A 161     -13.737  -6.344 -14.048  1.00  0.00           C  
ATOM     73  CG  GLN A 161     -14.568  -5.384 -13.214  1.00  0.00           C  
ATOM     74  CD  GLN A 161     -15.149  -6.044 -11.978  1.00  0.00           C  
ATOM     75  OE1 GLN A 161     -14.579  -6.999 -11.443  1.00  0.00           O  
ATOM     76  NE2 GLN A 161     -16.286  -5.539 -11.517  1.00  0.00           N  
ATOM     77  H   GLN A 161     -11.811  -7.320 -15.646  1.00  0.00           H  
ATOM     78  HA  GLN A 161     -14.024  -5.385 -15.943  1.00  0.00           H  
ATOM     79 1HB  GLN A 161     -14.358  -7.207 -14.287  1.00  0.00           H  
ATOM     80 2HB  GLN A 161     -12.910  -6.697 -13.431  1.00  0.00           H  
ATOM     81 1HG  GLN A 161     -13.936  -4.556 -12.894  1.00  0.00           H  
ATOM     82 2HG  GLN A 161     -15.393  -5.012 -13.822  1.00  0.00           H  
ATOM     83 1HE2 GLN A 161     -16.717  -5.934 -10.704  1.00  0.00           H  
ATOM     84 2HE2 GLN A 161     -16.715  -4.764 -11.982  1.00  0.00           H  
ATOM     85  N   LEU A 162     -12.793  -3.344 -15.237  1.00  0.00           N  
ATOM     86  CA  LEU A 162     -12.021  -2.140 -14.973  1.00  0.00           C  
ATOM     87  C   LEU A 162     -12.920  -0.927 -14.750  1.00  0.00           C  
ATOM     88  O   LEU A 162     -13.442  -0.340 -15.694  1.00  0.00           O  
ATOM     89  CB  LEU A 162     -11.064  -1.866 -16.140  1.00  0.00           C  
ATOM     90  CG  LEU A 162     -10.155  -0.640 -15.981  1.00  0.00           C  
ATOM     91  CD1 LEU A 162      -9.018  -0.717 -16.990  1.00  0.00           C  
ATOM     92  CD2 LEU A 162     -10.974   0.628 -16.176  1.00  0.00           C  
ATOM     93  H   LEU A 162     -13.712  -3.261 -15.574  1.00  0.00           H  
ATOM     94  HA  LEU A 162     -11.437  -2.296 -14.067  1.00  0.00           H  
ATOM     95 1HB  LEU A 162     -10.425  -2.736 -16.277  1.00  0.00           H  
ATOM     96 2HB  LEU A 162     -11.653  -1.727 -17.047  1.00  0.00           H  
ATOM     97  HG  LEU A 162      -9.716  -0.639 -14.983  1.00  0.00           H  
ATOM     98 1HD1 LEU A 162      -8.372   0.154 -16.877  1.00  0.00           H  
ATOM     99 2HD1 LEU A 162      -8.437  -1.623 -16.816  1.00  0.00           H  
ATOM    100 3HD1 LEU A 162      -9.427  -0.736 -18.000  1.00  0.00           H  
ATOM    101 1HD2 LEU A 162     -10.328   1.499 -16.062  1.00  0.00           H  
ATOM    102 2HD2 LEU A 162     -11.412   0.629 -17.174  1.00  0.00           H  
ATOM    103 3HD2 LEU A 162     -11.769   0.665 -15.430  1.00  0.00           H  
ATOM    104  N   THR A 163     -13.130  -0.568 -13.497  1.00  0.00           N  
ATOM    105  CA  THR A 163     -13.931   0.599 -13.185  1.00  0.00           C  
ATOM    106  C   THR A 163     -13.038   1.835 -13.283  1.00  0.00           C  
ATOM    107  O   THR A 163     -11.937   1.838 -12.733  1.00  0.00           O  
ATOM    108  CB  THR A 163     -14.563   0.499 -11.784  1.00  0.00           C  
ATOM    109  OG1 THR A 163     -15.445  -0.631 -11.735  1.00  0.00           O  
ATOM    110  CG2 THR A 163     -15.345   1.762 -11.460  1.00  0.00           C  
ATOM    111  H   THR A 163     -12.740  -1.095 -12.770  1.00  0.00           H  
ATOM    112  HA  THR A 163     -14.738   0.670 -13.915  1.00  0.00           H  
ATOM    113  HB  THR A 163     -13.779   0.363 -11.040  1.00  0.00           H  
ATOM    114  HG1 THR A 163     -15.734  -0.772 -10.830  1.00  0.00           H  
ATOM    115 1HG2 THR A 163     -15.785   1.673 -10.467  1.00  0.00           H  
ATOM    116 2HG2 THR A 163     -14.676   2.621 -11.486  1.00  0.00           H  
ATOM    117 3HG2 THR A 163     -16.137   1.898 -12.196  1.00  0.00           H  
ATOM    118  N   PRO A 164     -13.497   2.899 -13.960  1.00  0.00           N  
ATOM    119  CA  PRO A 164     -12.714   4.131 -14.141  1.00  0.00           C  
ATOM    120  C   PRO A 164     -12.220   4.737 -12.826  1.00  0.00           C  
ATOM    121  O   PRO A 164     -11.099   5.240 -12.749  1.00  0.00           O  
ATOM    122  CB  PRO A 164     -13.714   5.060 -14.836  1.00  0.00           C  
ATOM    123  CG  PRO A 164     -14.580   4.140 -15.626  1.00  0.00           C  
ATOM    124  CD  PRO A 164     -14.775   2.947 -14.730  1.00  0.00           C  
ATOM    125  HA  PRO A 164     -11.851   3.919 -14.789  1.00  0.00           H  
ATOM    126 1HB  PRO A 164     -14.276   5.637 -14.086  1.00  0.00           H  
ATOM    127 2HB  PRO A 164     -13.178   5.787 -15.464  1.00  0.00           H  
ATOM    128 1HG  PRO A 164     -15.528   4.637 -15.883  1.00  0.00           H  
ATOM    129 2HG  PRO A 164     -14.090   3.881 -16.577  1.00  0.00           H  
ATOM    130 1HD  PRO A 164     -15.639   3.120 -14.071  1.00  0.00           H  
ATOM    131 2HD  PRO A 164     -14.930   2.047 -15.345  1.00  0.00           H  
ATOM    132  N   GLN A 165     -13.054   4.663 -11.798  1.00  0.00           N  
ATOM    133  CA  GLN A 165     -12.719   5.223 -10.492  1.00  0.00           C  
ATOM    134  C   GLN A 165     -11.666   4.392  -9.762  1.00  0.00           C  
ATOM    135  O   GLN A 165     -10.776   4.940  -9.115  1.00  0.00           O  
ATOM    136  CB  GLN A 165     -13.978   5.338  -9.628  1.00  0.00           C  
ATOM    137  CG  GLN A 165     -14.990   6.351 -10.134  1.00  0.00           C  
ATOM    138  CD  GLN A 165     -16.245   6.391  -9.283  1.00  0.00           C  
ATOM    139  OE1 GLN A 165     -16.593   5.410  -8.619  1.00  0.00           O  
ATOM    140  NE2 GLN A 165     -16.933   7.527  -9.296  1.00  0.00           N  
ATOM    141  H   GLN A 165     -13.924   4.226 -11.924  1.00  0.00           H  
ATOM    142  HA  GLN A 165     -12.302   6.219 -10.639  1.00  0.00           H  
ATOM    143 1HB  GLN A 165     -14.471   4.368  -9.573  1.00  0.00           H  
ATOM    144 2HB  GLN A 165     -13.698   5.621  -8.613  1.00  0.00           H  
ATOM    145 1HG  GLN A 165     -14.536   7.342 -10.120  1.00  0.00           H  
ATOM    146 2HG  GLN A 165     -15.276   6.085 -11.152  1.00  0.00           H  
ATOM    147 1HE2 GLN A 165     -17.769   7.613  -8.754  1.00  0.00           H  
ATOM    148 2HE2 GLN A 165     -16.614   8.297  -9.848  1.00  0.00           H  
ATOM    149  N   GLN A 166     -11.757   3.072  -9.874  1.00  0.00           N  
ATOM    150  CA  GLN A 166     -10.822   2.186  -9.190  1.00  0.00           C  
ATOM    151  C   GLN A 166      -9.517   2.063  -9.956  1.00  0.00           C  
ATOM    152  O   GLN A 166      -8.440   2.098  -9.365  1.00  0.00           O  
ATOM    153  CB  GLN A 166     -11.442   0.800  -8.993  1.00  0.00           C  
ATOM    154  CG  GLN A 166     -12.640   0.781  -8.059  1.00  0.00           C  
ATOM    155  CD  GLN A 166     -13.228  -0.608  -7.900  1.00  0.00           C  
ATOM    156  OE1 GLN A 166     -13.110  -1.453  -8.792  1.00  0.00           O  
ATOM    157  NE2 GLN A 166     -13.866  -0.853  -6.762  1.00  0.00           N  
ATOM    158  H   GLN A 166     -12.454   2.687 -10.440  1.00  0.00           H  
ATOM    159  HA  GLN A 166     -10.598   2.609  -8.211  1.00  0.00           H  
ATOM    160 1HB  GLN A 166     -11.760   0.403  -9.957  1.00  0.00           H  
ATOM    161 2HB  GLN A 166     -10.691   0.119  -8.591  1.00  0.00           H  
ATOM    162 1HG  GLN A 166     -12.326   1.134  -7.076  1.00  0.00           H  
ATOM    163 2HG  GLN A 166     -13.412   1.435  -8.462  1.00  0.00           H  
ATOM    164 1HE2 GLN A 166     -14.275  -1.753  -6.601  1.00  0.00           H  
ATOM    165 2HE2 GLN A 166     -13.939  -0.140  -6.065  1.00  0.00           H  
ATOM    166  N   GLN A 167      -9.625   1.917 -11.272  1.00  0.00           N  
ATOM    167  CA  GLN A 167      -8.469   1.777 -12.140  1.00  0.00           C  
ATOM    168  C   GLN A 167      -7.449   2.886 -11.907  1.00  0.00           C  
ATOM    169  O   GLN A 167      -6.258   2.627 -11.753  1.00  0.00           O  
ATOM    170  CB  GLN A 167      -8.907   1.771 -13.607  1.00  0.00           C  
ATOM    171  CG  GLN A 167      -7.759   1.685 -14.599  1.00  0.00           C  
ATOM    172  CD  GLN A 167      -7.036   0.353 -14.534  1.00  0.00           C  
ATOM    173  OE1 GLN A 167      -7.457  -0.564 -13.822  1.00  0.00           O  
ATOM    174  NE2 GLN A 167      -5.942   0.238 -15.278  1.00  0.00           N  
ATOM    175  H   GLN A 167     -10.519   1.896 -11.678  1.00  0.00           H  
ATOM    176  HA  GLN A 167      -7.981   0.829 -11.916  1.00  0.00           H  
ATOM    177 1HB  GLN A 167      -9.570   0.924 -13.785  1.00  0.00           H  
ATOM    178 2HB  GLN A 167      -9.470   2.678 -13.823  1.00  0.00           H  
ATOM    179 1HG  GLN A 167      -8.153   1.811 -15.607  1.00  0.00           H  
ATOM    180 2HG  GLN A 167      -7.041   2.475 -14.377  1.00  0.00           H  
ATOM    181 1HE2 GLN A 167      -5.423  -0.618 -15.276  1.00  0.00           H  
ATOM    182 2HE2 GLN A 167      -5.636   1.007 -15.840  1.00  0.00           H  
ATOM    183  N   GLN A 168      -7.937   4.113 -11.843  1.00  0.00           N  
ATOM    184  CA  GLN A 168      -7.085   5.278 -11.654  1.00  0.00           C  
ATOM    185  C   GLN A 168      -6.316   5.237 -10.336  1.00  0.00           C  
ATOM    186  O   GLN A 168      -5.210   5.765 -10.240  1.00  0.00           O  
ATOM    187  CB  GLN A 168      -7.925   6.557 -11.721  1.00  0.00           C  
ATOM    188  CG  GLN A 168      -8.448   6.884 -13.109  1.00  0.00           C  
ATOM    189  CD  GLN A 168      -9.460   8.015 -13.094  1.00  0.00           C  
ATOM    190  OE1 GLN A 168      -9.392   8.915 -12.251  1.00  0.00           O  
ATOM    191  NE2 GLN A 168     -10.404   7.976 -14.026  1.00  0.00           N  
ATOM    192  H   GLN A 168      -8.906   4.243 -11.920  1.00  0.00           H  
ATOM    193  HA  GLN A 168      -6.346   5.299 -12.454  1.00  0.00           H  
ATOM    194 1HB  GLN A 168      -8.780   6.466 -11.052  1.00  0.00           H  
ATOM    195 2HB  GLN A 168      -7.328   7.402 -11.378  1.00  0.00           H  
ATOM    196 1HG  GLN A 168      -7.612   7.183 -13.741  1.00  0.00           H  
ATOM    197 2HG  GLN A 168      -8.932   5.999 -13.523  1.00  0.00           H  
ATOM    198 1HE2 GLN A 168     -11.099   8.695 -14.065  1.00  0.00           H  
ATOM    199 2HE2 GLN A 168     -10.422   7.227 -14.690  1.00  0.00           H  
ATOM    200  N   LEU A 169      -6.894   4.616  -9.325  1.00  0.00           N  
ATOM    201  CA  LEU A 169      -6.252   4.555  -8.026  1.00  0.00           C  
ATOM    202  C   LEU A 169      -5.281   3.380  -7.910  1.00  0.00           C  
ATOM    203  O   LEU A 169      -4.148   3.543  -7.454  1.00  0.00           O  
ATOM    204  CB  LEU A 169      -7.318   4.453  -6.928  1.00  0.00           C  
ATOM    205  CG  LEU A 169      -8.217   5.683  -6.757  1.00  0.00           C  
ATOM    206  CD1 LEU A 169      -9.317   5.374  -5.749  1.00  0.00           C  
ATOM    207  CD2 LEU A 169      -7.377   6.867  -6.302  1.00  0.00           C  
ATOM    208  H   LEU A 169      -7.756   4.169  -9.461  1.00  0.00           H  
ATOM    209  HA  LEU A 169      -5.678   5.470  -7.881  1.00  0.00           H  
ATOM    210 1HB  LEU A 169      -7.960   3.601  -7.146  1.00  0.00           H  
ATOM    211 2HB  LEU A 169      -6.820   4.271  -5.976  1.00  0.00           H  
ATOM    212  HG  LEU A 169      -8.694   5.921  -7.708  1.00  0.00           H  
ATOM    213 1HD1 LEU A 169      -9.956   6.248  -5.628  1.00  0.00           H  
ATOM    214 2HD1 LEU A 169      -9.914   4.535  -6.109  1.00  0.00           H  
ATOM    215 3HD1 LEU A 169      -8.869   5.116  -4.791  1.00  0.00           H  
ATOM    216 1HD2 LEU A 169      -8.016   7.742  -6.181  1.00  0.00           H  
ATOM    217 2HD2 LEU A 169      -6.900   6.631  -5.350  1.00  0.00           H  
ATOM    218 3HD2 LEU A 169      -6.611   7.078  -7.048  1.00  0.00           H  
ATOM    219  N   VAL A 170      -5.722   2.200  -8.332  1.00  0.00           N  
ATOM    220  CA  VAL A 170      -4.902   0.999  -8.214  1.00  0.00           C  
ATOM    221  C   VAL A 170      -3.789   0.914  -9.259  1.00  0.00           C  
ATOM    222  O   VAL A 170      -2.696   0.433  -8.966  1.00  0.00           O  
ATOM    223  CB  VAL A 170      -5.795  -0.250  -8.336  1.00  0.00           C  
ATOM    224  CG1 VAL A 170      -4.952  -1.515  -8.288  1.00  0.00           C  
ATOM    225  CG2 VAL A 170      -6.835  -0.253  -7.226  1.00  0.00           C  
ATOM    226  H   VAL A 170      -6.621   2.137  -8.726  1.00  0.00           H  
ATOM    227  HA  VAL A 170      -4.424   1.001  -7.234  1.00  0.00           H  
ATOM    228  HB  VAL A 170      -6.297  -0.233  -9.304  1.00  0.00           H  
ATOM    229 1HG1 VAL A 170      -5.600  -2.387  -8.377  1.00  0.00           H  
ATOM    230 2HG1 VAL A 170      -4.240  -1.508  -9.113  1.00  0.00           H  
ATOM    231 3HG1 VAL A 170      -4.413  -1.558  -7.343  1.00  0.00           H  
ATOM    232 1HG2 VAL A 170      -7.464  -1.138  -7.319  1.00  0.00           H  
ATOM    233 2HG2 VAL A 170      -6.334  -0.263  -6.258  1.00  0.00           H  
ATOM    234 3HG2 VAL A 170      -7.454   0.641  -7.304  1.00  0.00           H  
ATOM    235  N   ASN A 171      -4.053   1.377 -10.470  1.00  0.00           N  
ATOM    236  CA  ASN A 171      -3.052   1.320 -11.538  1.00  0.00           C  
ATOM    237  C   ASN A 171      -1.928   2.323 -11.293  1.00  0.00           C  
ATOM    238  O   ASN A 171      -0.785   2.112 -11.702  1.00  0.00           O  
ATOM    239  CB  ASN A 171      -3.697   1.562 -12.890  1.00  0.00           C  
ATOM    240  CG  ASN A 171      -2.794   1.194 -14.035  1.00  0.00           C  
ATOM    241  OD1 ASN A 171      -2.390   0.034 -14.174  1.00  0.00           O  
ATOM    242  ND2 ASN A 171      -2.471   2.159 -14.858  1.00  0.00           N  
ATOM    243  H   ASN A 171      -4.938   1.764 -10.655  1.00  0.00           H  
ATOM    244  HA  ASN A 171      -2.604   0.325 -11.540  1.00  0.00           H  
ATOM    245 1HB  ASN A 171      -4.616   0.979 -12.965  1.00  0.00           H  
ATOM    246 2HB  ASN A 171      -3.968   2.614 -12.981  1.00  0.00           H  
ATOM    247 1HD2 ASN A 171      -1.874   1.972 -15.638  1.00  0.00           H  
ATOM    248 2HD2 ASN A 171      -2.821   3.082 -14.707  1.00  0.00           H  
ATOM    249  N   GLN A 172      -2.252   3.402 -10.600  1.00  0.00           N  
ATOM    250  CA  GLN A 172      -1.276   4.444 -10.306  1.00  0.00           C  
ATOM    251  C   GLN A 172      -0.409   4.077  -9.107  1.00  0.00           C  
ATOM    252  O   GLN A 172       0.673   4.635  -8.924  1.00  0.00           O  
ATOM    253  CB  GLN A 172      -1.982   5.778 -10.050  1.00  0.00           C  
ATOM    254  CG  GLN A 172      -1.039   6.946  -9.816  1.00  0.00           C  
ATOM    255  CD  GLN A 172      -1.777   8.261  -9.645  1.00  0.00           C  
ATOM    256  OE1 GLN A 172      -2.946   8.286  -9.250  1.00  0.00           O  
ATOM    257  NE2 GLN A 172      -1.098   9.362  -9.942  1.00  0.00           N  
ATOM    258  H   GLN A 172      -3.169   3.504 -10.275  1.00  0.00           H  
ATOM    259  HA  GLN A 172      -0.619   4.556 -11.169  1.00  0.00           H  
ATOM    260 1HB  GLN A 172      -2.617   6.024 -10.901  1.00  0.00           H  
ATOM    261 2HB  GLN A 172      -2.627   5.686  -9.176  1.00  0.00           H  
ATOM    262 1HG  GLN A 172      -0.461   6.759  -8.910  1.00  0.00           H  
ATOM    263 2HG  GLN A 172      -0.372   7.038 -10.673  1.00  0.00           H  
ATOM    264 1HE2 GLN A 172      -1.533  10.259  -9.848  1.00  0.00           H  
ATOM    265 2HE2 GLN A 172      -0.152   9.297 -10.259  1.00  0.00           H  
ATOM    266  N   MET A 173      -0.880   3.129  -8.300  1.00  0.00           N  
ATOM    267  CA  MET A 173      -0.141   2.679  -7.114  1.00  0.00           C  
ATOM    268  C   MET A 173       1.107   1.888  -7.506  1.00  0.00           C  
ATOM    269  O   MET A 173       1.901   1.499  -6.654  1.00  0.00           O  
ATOM    270  CB  MET A 173      -1.044   1.835  -6.216  1.00  0.00           C  
ATOM    271  CG  MET A 173      -1.991   2.642  -5.339  1.00  0.00           C  
ATOM    272  SD  MET A 173      -1.148   3.951  -4.427  1.00  0.00           S  
ATOM    273  CE  MET A 173      -0.102   2.987  -3.340  1.00  0.00           C  
ATOM    274  H   MET A 173      -1.749   2.722  -8.499  1.00  0.00           H  
ATOM    275  HA  MET A 173       0.186   3.557  -6.556  1.00  0.00           H  
ATOM    276 1HB  MET A 173      -1.646   1.168  -6.831  1.00  0.00           H  
ATOM    277 2HB  MET A 173      -0.430   1.214  -5.563  1.00  0.00           H  
ATOM    278 1HG  MET A 173      -2.763   3.096  -5.958  1.00  0.00           H  
ATOM    279 2HG  MET A 173      -2.475   1.980  -4.621  1.00  0.00           H  
ATOM    280 1HE  MET A 173       0.484   3.656  -2.711  1.00  0.00           H  
ATOM    281 2HE  MET A 173      -0.722   2.346  -2.712  1.00  0.00           H  
ATOM    282 3HE  MET A 173       0.571   2.368  -3.936  1.00  0.00           H  
ATOM    283  N   LYS A 174       1.265   1.642  -8.799  1.00  0.00           N  
ATOM    284  CA  LYS A 174       2.421   0.919  -9.300  1.00  0.00           C  
ATOM    285  C   LYS A 174       3.640   1.815  -9.205  1.00  0.00           C  
ATOM    286  O   LYS A 174       4.701   1.407  -8.734  1.00  0.00           O  
ATOM    287  CB  LYS A 174       2.202   0.457 -10.742  1.00  0.00           C  
ATOM    288  CG  LYS A 174       1.172  -0.654 -10.896  1.00  0.00           C  
ATOM    289  CD  LYS A 174       0.996  -1.045 -12.356  1.00  0.00           C  
ATOM    290  CE  LYS A 174      -0.003  -2.183 -12.509  1.00  0.00           C  
ATOM    291  NZ  LYS A 174      -0.203  -2.561 -13.934  1.00  0.00           N  
ATOM    292  H   LYS A 174       0.598   1.971  -9.427  1.00  0.00           H  
ATOM    293  HA  LYS A 174       2.574   0.037  -8.677  1.00  0.00           H  
ATOM    294 1HB  LYS A 174       1.876   1.302 -11.349  1.00  0.00           H  
ATOM    295 2HB  LYS A 174       3.144   0.100 -11.156  1.00  0.00           H  
ATOM    296 1HG  LYS A 174       1.493  -1.530 -10.331  1.00  0.00           H  
ATOM    297 2HG  LYS A 174       0.214  -0.320 -10.500  1.00  0.00           H  
ATOM    298 1HD  LYS A 174       0.641  -0.183 -12.923  1.00  0.00           H  
ATOM    299 2HD  LYS A 174       1.955  -1.358 -12.767  1.00  0.00           H  
ATOM    300 1HE  LYS A 174       0.353  -3.055 -11.961  1.00  0.00           H  
ATOM    301 2HE  LYS A 174      -0.962  -1.884 -12.087  1.00  0.00           H  
ATOM    302 1HZ  LYS A 174      -0.870  -3.317 -13.992  1.00  0.00           H  
ATOM    303 2HZ  LYS A 174      -0.551  -1.764 -14.448  1.00  0.00           H  
ATOM    304 3HZ  LYS A 174       0.677  -2.858 -14.331  1.00  0.00           H  
ATOM    305  N   VAL A 175       3.472   3.053  -9.647  1.00  0.00           N  
ATOM    306  CA  VAL A 175       4.547   4.019  -9.596  1.00  0.00           C  
ATOM    307  C   VAL A 175       4.194   5.108  -8.603  1.00  0.00           C  
ATOM    308  O   VAL A 175       3.738   6.192  -8.973  1.00  0.00           O  
ATOM    309  CB  VAL A 175       4.793   4.636 -10.985  1.00  0.00           C  
ATOM    310  CG1 VAL A 175       5.975   5.593 -10.942  1.00  0.00           C  
ATOM    311  CG2 VAL A 175       5.029   3.534 -12.007  1.00  0.00           C  
ATOM    312  H   VAL A 175       2.602   3.324 -10.005  1.00  0.00           H  
ATOM    313  HA  VAL A 175       5.457   3.508  -9.278  1.00  0.00           H  
ATOM    314  HB  VAL A 175       3.919   5.219 -11.274  1.00  0.00           H  
ATOM    315 1HG1 VAL A 175       6.134   6.021 -11.932  1.00  0.00           H  
ATOM    316 2HG1 VAL A 175       5.770   6.393 -10.231  1.00  0.00           H  
ATOM    317 3HG1 VAL A 175       6.870   5.052 -10.632  1.00  0.00           H  
ATOM    318 1HG2 VAL A 175       5.201   3.978 -12.988  1.00  0.00           H  
ATOM    319 2HG2 VAL A 175       5.900   2.948 -11.715  1.00  0.00           H  
ATOM    320 3HG2 VAL A 175       4.153   2.886 -12.052  1.00  0.00           H  
ATOM    321  N   ALA A 176       4.412   4.808  -7.342  1.00  0.00           N  
ATOM    322  CA  ALA A 176       4.130   5.744  -6.275  1.00  0.00           C  
ATOM    323  C   ALA A 176       5.181   5.632  -5.178  1.00  0.00           C  
ATOM    324  O   ALA A 176       5.362   4.567  -4.590  1.00  0.00           O  
ATOM    325  CB  ALA A 176       2.737   5.504  -5.712  1.00  0.00           C  
ATOM    326  H   ALA A 176       4.738   3.912  -7.118  1.00  0.00           H  
ATOM    327  HA  ALA A 176       4.174   6.752  -6.688  1.00  0.00           H  
ATOM    328 1HB  ALA A 176       2.541   6.215  -4.909  1.00  0.00           H  
ATOM    329 2HB  ALA A 176       1.997   5.635  -6.502  1.00  0.00           H  
ATOM    330 3HB  ALA A 176       2.673   4.489  -5.321  1.00  0.00           H  
ATOM    331  N   PRO A 177       5.938   6.710  -4.936  1.00  0.00           N  
ATOM    332  CA  PRO A 177       6.955   6.738  -3.898  1.00  0.00           C  
ATOM    333  C   PRO A 177       6.377   7.101  -2.532  1.00  0.00           C  
ATOM    334  O   PRO A 177       5.520   7.983  -2.420  1.00  0.00           O  
ATOM    335  CB  PRO A 177       7.920   7.815  -4.404  1.00  0.00           C  
ATOM    336  CG  PRO A 177       7.033   8.837  -5.029  1.00  0.00           C  
ATOM    337  CD  PRO A 177       5.917   8.037  -5.646  1.00  0.00           C  
ATOM    338  HA  PRO A 177       7.448   5.756  -3.848  1.00  0.00           H  
ATOM    339 1HB  PRO A 177       8.510   8.215  -3.567  1.00  0.00           H  
ATOM    340 2HB  PRO A 177       8.632   7.375  -5.118  1.00  0.00           H  
ATOM    341 1HG  PRO A 177       6.675   9.545  -4.267  1.00  0.00           H  
ATOM    342 2HG  PRO A 177       7.593   9.425  -5.770  1.00  0.00           H  
ATOM    343 1HD  PRO A 177       4.959   8.553  -5.480  1.00  0.00           H  
ATOM    344 2HD  PRO A 177       6.108   7.910  -6.722  1.00  0.00           H  
ATOM    345  N   ILE A 178       6.852   6.415  -1.506  1.00  0.00           N  
ATOM    346  CA  ILE A 178       6.412   6.640  -0.137  1.00  0.00           C  
ATOM    347  C   ILE A 178       6.911   7.989   0.384  1.00  0.00           C  
ATOM    348  O   ILE A 178       8.119   8.227   0.445  1.00  0.00           O  
ATOM    349  CB  ILE A 178       6.904   5.512   0.789  1.00  0.00           C  
ATOM    350  CG1 ILE A 178       6.389   4.156   0.298  1.00  0.00           C  
ATOM    351  CG2 ILE A 178       6.460   5.768   2.220  1.00  0.00           C  
ATOM    352  CD1 ILE A 178       7.059   2.974   0.958  1.00  0.00           C  
ATOM    353  H   ILE A 178       7.526   5.718  -1.675  1.00  0.00           H  
ATOM    354  HA  ILE A 178       5.323   6.649  -0.121  1.00  0.00           H  
ATOM    355  HB  ILE A 178       7.992   5.465   0.759  1.00  0.00           H  
ATOM    356 1HG1 ILE A 178       5.317   4.087   0.481  1.00  0.00           H  
ATOM    357 2HG1 ILE A 178       6.543   4.076  -0.778  1.00  0.00           H  
ATOM    358 1HG2 ILE A 178       6.816   4.961   2.861  1.00  0.00           H  
ATOM    359 2HG2 ILE A 178       6.873   6.714   2.567  1.00  0.00           H  
ATOM    360 3HG2 ILE A 178       5.371   5.811   2.262  1.00  0.00           H  
ATOM    361 1HD1 ILE A 178       6.642   2.049   0.559  1.00  0.00           H  
ATOM    362 2HD1 ILE A 178       8.131   3.004   0.758  1.00  0.00           H  
ATOM    363 3HD1 ILE A 178       6.890   3.013   2.033  1.00  0.00           H  
ATOM    364  N   PRO A 179       5.983   8.898   0.732  1.00  0.00           N  
ATOM    365  CA  PRO A 179       6.327  10.225   1.255  1.00  0.00           C  
ATOM    366  C   PRO A 179       7.071  10.158   2.582  1.00  0.00           C  
ATOM    367  O   PRO A 179       7.006   9.158   3.299  1.00  0.00           O  
ATOM    368  CB  PRO A 179       4.956  10.889   1.420  1.00  0.00           C  
ATOM    369  CG  PRO A 179       4.075  10.150   0.473  1.00  0.00           C  
ATOM    370  CD  PRO A 179       4.543   8.721   0.564  1.00  0.00           C  
ATOM    371  HA  PRO A 179       6.939  10.759   0.513  1.00  0.00           H  
ATOM    372 1HB  PRO A 179       4.622  10.809   2.465  1.00  0.00           H  
ATOM    373 2HB  PRO A 179       5.028  11.962   1.188  1.00  0.00           H  
ATOM    374 1HG  PRO A 179       3.021  10.269   0.763  1.00  0.00           H  
ATOM    375 2HG  PRO A 179       4.175  10.564  -0.541  1.00  0.00           H  
ATOM    376 1HD  PRO A 179       4.077   8.237   1.434  1.00  0.00           H  
ATOM    377 2HD  PRO A 179       4.281   8.189  -0.363  1.00  0.00           H  
ATOM    378  N   LYS A 180       7.742  11.248   2.920  1.00  0.00           N  
ATOM    379  CA  LYS A 180       8.516  11.337   4.156  1.00  0.00           C  
ATOM    380  C   LYS A 180       7.624  11.176   5.380  1.00  0.00           C  
ATOM    381  O   LYS A 180       8.061  10.675   6.418  1.00  0.00           O  
ATOM    382  CB  LYS A 180       9.265  12.669   4.225  1.00  0.00           C  
ATOM    383  CG  LYS A 180      10.417  12.795   3.236  1.00  0.00           C  
ATOM    384  CD  LYS A 180      11.102  14.148   3.355  1.00  0.00           C  
ATOM    385  CE  LYS A 180      12.253  14.275   2.369  1.00  0.00           C  
ATOM    386  NZ  LYS A 180      12.910  15.608   2.449  1.00  0.00           N  
ATOM    387  H   LYS A 180       7.709  12.023   2.317  1.00  0.00           H  
ATOM    388  HA  LYS A 180       9.245  10.526   4.167  1.00  0.00           H  
ATOM    389 1HB  LYS A 180       8.570  13.487   4.035  1.00  0.00           H  
ATOM    390 2HB  LYS A 180       9.669  12.808   5.228  1.00  0.00           H  
ATOM    391 1HG  LYS A 180      11.148  12.008   3.427  1.00  0.00           H  
ATOM    392 2HG  LYS A 180      10.039  12.676   2.221  1.00  0.00           H  
ATOM    393 1HD  LYS A 180      10.378  14.941   3.161  1.00  0.00           H  
ATOM    394 2HD  LYS A 180      11.488  14.272   4.367  1.00  0.00           H  
ATOM    395 1HE  LYS A 180      12.995  13.505   2.574  1.00  0.00           H  
ATOM    396 2HE  LYS A 180      11.881  14.129   1.355  1.00  0.00           H  
ATOM    397 1HZ  LYS A 180      13.666  15.652   1.780  1.00  0.00           H  
ATOM    398 2HZ  LYS A 180      12.234  16.330   2.242  1.00  0.00           H  
ATOM    399 3HZ  LYS A 180      13.277  15.747   3.379  1.00  0.00           H  
ATOM    400  N   GLN A 181       6.375  11.598   5.250  1.00  0.00           N  
ATOM    401  CA  GLN A 181       5.408  11.494   6.336  1.00  0.00           C  
ATOM    402  C   GLN A 181       5.146  10.029   6.680  1.00  0.00           C  
ATOM    403  O   GLN A 181       4.888   9.680   7.833  1.00  0.00           O  
ATOM    404  CB  GLN A 181       4.098  12.191   5.960  1.00  0.00           C  
ATOM    405  CG  GLN A 181       4.203  13.704   5.865  1.00  0.00           C  
ATOM    406  CD  GLN A 181       2.897  14.349   5.440  1.00  0.00           C  
ATOM    407  OE1 GLN A 181       2.044  13.707   4.820  1.00  0.00           O  
ATOM    408  NE2 GLN A 181       2.734  15.625   5.769  1.00  0.00           N  
ATOM    409  H   GLN A 181       6.099  12.000   4.400  1.00  0.00           H  
ATOM    410  HA  GLN A 181       5.822  11.985   7.216  1.00  0.00           H  
ATOM    411 1HB  GLN A 181       3.750  11.818   4.997  1.00  0.00           H  
ATOM    412 2HB  GLN A 181       3.334  11.952   6.700  1.00  0.00           H  
ATOM    413 1HG  GLN A 181       4.477  14.100   6.843  1.00  0.00           H  
ATOM    414 2HG  GLN A 181       4.966  13.959   5.131  1.00  0.00           H  
ATOM    415 1HE2 GLN A 181       1.893  16.104   5.515  1.00  0.00           H  
ATOM    416 2HE2 GLN A 181       3.451  16.108   6.272  1.00  0.00           H  
ATOM    417  N   LEU A 182       5.231   9.176   5.671  1.00  0.00           N  
ATOM    418  CA  LEU A 182       4.985   7.754   5.846  1.00  0.00           C  
ATOM    419  C   LEU A 182       6.278   6.995   6.126  1.00  0.00           C  
ATOM    420  O   LEU A 182       6.263   5.978   6.816  1.00  0.00           O  
ATOM    421  CB  LEU A 182       4.307   7.180   4.596  1.00  0.00           C  
ATOM    422  CG  LEU A 182       2.790   7.391   4.505  1.00  0.00           C  
ATOM    423  CD1 LEU A 182       2.494   8.873   4.319  1.00  0.00           C  
ATOM    424  CD2 LEU A 182       2.232   6.572   3.350  1.00  0.00           C  
ATOM    425  H   LEU A 182       5.479   9.510   4.781  1.00  0.00           H  
ATOM    426  HA  LEU A 182       4.321   7.620   6.699  1.00  0.00           H  
ATOM    427 1HB  LEU A 182       4.758   7.635   3.716  1.00  0.00           H  
ATOM    428 2HB  LEU A 182       4.495   6.107   4.560  1.00  0.00           H  
ATOM    429  HG  LEU A 182       2.322   7.072   5.437  1.00  0.00           H  
ATOM    430 1HD1 LEU A 182       1.416   9.023   4.255  1.00  0.00           H  
ATOM    431 2HD1 LEU A 182       2.888   9.432   5.168  1.00  0.00           H  
ATOM    432 3HD1 LEU A 182       2.965   9.225   3.403  1.00  0.00           H  
ATOM    433 1HD2 LEU A 182       1.153   6.722   3.286  1.00  0.00           H  
ATOM    434 2HD2 LEU A 182       2.698   6.893   2.418  1.00  0.00           H  
ATOM    435 3HD2 LEU A 182       2.442   5.516   3.517  1.00  0.00           H  
ATOM    436  N   LEU A 183       7.393   7.504   5.602  1.00  0.00           N  
ATOM    437  CA  LEU A 183       8.704   6.872   5.793  1.00  0.00           C  
ATOM    438  C   LEU A 183       9.061   6.750   7.271  1.00  0.00           C  
ATOM    439  O   LEU A 183       9.811   5.860   7.667  1.00  0.00           O  
ATOM    440  CB  LEU A 183       9.791   7.677   5.069  1.00  0.00           C  
ATOM    441  CG  LEU A 183       9.806   7.550   3.541  1.00  0.00           C  
ATOM    442  CD1 LEU A 183      10.914   8.424   2.969  1.00  0.00           C  
ATOM    443  CD2 LEU A 183      10.005   6.092   3.154  1.00  0.00           C  
ATOM    444  H   LEU A 183       7.333   8.319   5.058  1.00  0.00           H  
ATOM    445  HA  LEU A 183       8.669   5.869   5.369  1.00  0.00           H  
ATOM    446 1HB  LEU A 183       9.662   8.731   5.313  1.00  0.00           H  
ATOM    447 2HB  LEU A 183      10.765   7.356   5.438  1.00  0.00           H  
ATOM    448  HG  LEU A 183       8.857   7.906   3.137  1.00  0.00           H  
ATOM    449 1HD1 LEU A 183      10.924   8.334   1.882  1.00  0.00           H  
ATOM    450 2HD1 LEU A 183      10.735   9.463   3.244  1.00  0.00           H  
ATOM    451 3HD1 LEU A 183      11.874   8.102   3.368  1.00  0.00           H  
ATOM    452 1HD2 LEU A 183      10.014   6.001   2.067  1.00  0.00           H  
ATOM    453 2HD2 LEU A 183      10.952   5.736   3.556  1.00  0.00           H  
ATOM    454 3HD2 LEU A 183       9.190   5.493   3.560  1.00  0.00           H  
ATOM    455  N   GLN A 184       8.520   7.649   8.080  1.00  0.00           N  
ATOM    456  CA  GLN A 184       8.772   7.642   9.516  1.00  0.00           C  
ATOM    457  C   GLN A 184       8.196   6.395  10.182  1.00  0.00           C  
ATOM    458  O   GLN A 184       8.633   6.003  11.265  1.00  0.00           O  
ATOM    459  CB  GLN A 184       8.185   8.898  10.165  1.00  0.00           C  
ATOM    460  CG  GLN A 184       8.908  10.183   9.801  1.00  0.00           C  
ATOM    461  CD  GLN A 184       8.301  11.400  10.474  1.00  0.00           C  
ATOM    462  OE1 GLN A 184       7.714  11.300  11.555  1.00  0.00           O  
ATOM    463  NE2 GLN A 184       8.438  12.557   9.837  1.00  0.00           N  
ATOM    464  H   GLN A 184       7.946   8.345   7.700  1.00  0.00           H  
ATOM    465  HA  GLN A 184       9.850   7.636   9.678  1.00  0.00           H  
ATOM    466 1HB  GLN A 184       7.140   9.005   9.871  1.00  0.00           H  
ATOM    467 2HB  GLN A 184       8.210   8.793  11.250  1.00  0.00           H  
ATOM    468 1HG  GLN A 184       9.949  10.103  10.114  1.00  0.00           H  
ATOM    469 2HG  GLN A 184       8.853  10.326   8.722  1.00  0.00           H  
ATOM    470 1HE2 GLN A 184       8.058  13.395  10.232  1.00  0.00           H  
ATOM    471 2HE2 GLN A 184       8.922  12.593   8.962  1.00  0.00           H  
ATOM    472  N   ARG A 185       7.222   5.771   9.528  1.00  0.00           N  
ATOM    473  CA  ARG A 185       6.577   4.580  10.068  1.00  0.00           C  
ATOM    474  C   ARG A 185       7.439   3.343   9.852  1.00  0.00           C  
ATOM    475  O   ARG A 185       7.341   2.372  10.601  1.00  0.00           O  
ATOM    476  CB  ARG A 185       5.217   4.367   9.420  1.00  0.00           C  
ATOM    477  CG  ARG A 185       4.158   5.388   9.805  1.00  0.00           C  
ATOM    478  CD  ARG A 185       2.822   5.024   9.266  1.00  0.00           C  
ATOM    479  NE  ARG A 185       1.801   5.982   9.654  1.00  0.00           N  
ATOM    480  CZ  ARG A 185       1.137   5.960  10.825  1.00  0.00           C  
ATOM    481  NH1 ARG A 185       1.397   5.024  11.711  1.00  0.00           N  
ATOM    482  NH2 ARG A 185       0.223   6.879  11.086  1.00  0.00           N  
ATOM    483  H   ARG A 185       6.941   6.112   8.650  1.00  0.00           H  
ATOM    484  HA  ARG A 185       6.433   4.720  11.140  1.00  0.00           H  
ATOM    485 1HB  ARG A 185       5.323   4.393   8.337  1.00  0.00           H  
ATOM    486 2HB  ARG A 185       4.837   3.381   9.688  1.00  0.00           H  
ATOM    487 1HG  ARG A 185       4.085   5.445  10.891  1.00  0.00           H  
ATOM    488 2HG  ARG A 185       4.433   6.365   9.407  1.00  0.00           H  
ATOM    489 1HD  ARG A 185       2.866   4.993   8.177  1.00  0.00           H  
ATOM    490 2HD  ARG A 185       2.532   4.044   9.645  1.00  0.00           H  
ATOM    491  HE  ARG A 185       1.574   6.718   8.999  1.00  0.00           H  
ATOM    492 1HH1 ARG A 185       2.095   4.322  11.513  1.00  0.00           H  
ATOM    493 2HH1 ARG A 185       0.899   5.007  12.590  1.00  0.00           H  
ATOM    494 1HH2 ARG A 185       0.023   7.600  10.404  1.00  0.00           H  
ATOM    495 2HH2 ARG A 185      -0.275   6.862  11.963  1.00  0.00           H  
ATOM    496  N   ILE A 186       8.274   3.384   8.823  1.00  0.00           N  
ATOM    497  CA  ILE A 186       9.169   2.275   8.510  1.00  0.00           C  
ATOM    498  C   ILE A 186      10.596   2.788   8.321  1.00  0.00           C  
ATOM    499  O   ILE A 186      11.022   3.085   7.205  1.00  0.00           O  
ATOM    500  CB  ILE A 186       8.709   1.531   7.243  1.00  0.00           C  
ATOM    501  CG1 ILE A 186       7.246   1.102   7.378  1.00  0.00           C  
ATOM    502  CG2 ILE A 186       9.600   0.326   6.982  1.00  0.00           C  
ATOM    503  CD1 ILE A 186       7.031  -0.039   8.346  1.00  0.00           C  
ATOM    504  H   ILE A 186       8.299   4.187   8.261  1.00  0.00           H  
ATOM    505  HA  ILE A 186       9.155   1.574   9.343  1.00  0.00           H  
ATOM    506  HB  ILE A 186       8.763   2.203   6.387  1.00  0.00           H  
ATOM    507 1HG1 ILE A 186       6.647   1.949   7.709  1.00  0.00           H  
ATOM    508 2HG1 ILE A 186       6.866   0.796   6.402  1.00  0.00           H  
ATOM    509 1HG2 ILE A 186       9.261  -0.188   6.083  1.00  0.00           H  
ATOM    510 2HG2 ILE A 186      10.628   0.656   6.844  1.00  0.00           H  
ATOM    511 3HG2 ILE A 186       9.548  -0.356   7.831  1.00  0.00           H  
ATOM    512 1HD1 ILE A 186       5.970  -0.287   8.386  1.00  0.00           H  
ATOM    513 2HD1 ILE A 186       7.594  -0.911   8.012  1.00  0.00           H  
ATOM    514 3HD1 ILE A 186       7.372   0.256   9.337  1.00  0.00           H  
ATOM    515  N   PRO A 187      11.351   2.908   9.421  1.00  0.00           N  
ATOM    516  CA  PRO A 187      12.720   3.411   9.388  1.00  0.00           C  
ATOM    517  C   PRO A 187      13.758   2.333   9.085  1.00  0.00           C  
ATOM    518  O   PRO A 187      13.455   1.139   9.120  1.00  0.00           O  
ATOM    519  CB  PRO A 187      12.898   3.970  10.803  1.00  0.00           C  
ATOM    520  CG  PRO A 187      12.125   3.031  11.667  1.00  0.00           C  
ATOM    521  CD  PRO A 187      10.915   2.677  10.846  1.00  0.00           C  
ATOM    522  HA  PRO A 187      12.795   4.207   8.632  1.00  0.00           H  
ATOM    523 1HB  PRO A 187      13.966   4.007  11.062  1.00  0.00           H  
ATOM    524 2HB  PRO A 187      12.520   5.002  10.851  1.00  0.00           H  
ATOM    525 1HG  PRO A 187      12.739   2.153  11.917  1.00  0.00           H  
ATOM    526 2HG  PRO A 187      11.864   3.519  12.618  1.00  0.00           H  
ATOM    527 1HD  PRO A 187      10.649   1.624  11.018  1.00  0.00           H  
ATOM    528 2HD  PRO A 187      10.079   3.338  11.119  1.00  0.00           H  
ATOM    529  N   ASN A 188      14.979   2.783   8.787  1.00  0.00           N  
ATOM    530  CA  ASN A 188      16.103   1.893   8.484  1.00  0.00           C  
ATOM    531  C   ASN A 188      15.767   0.949   7.333  1.00  0.00           C  
ATOM    532  O   ASN A 188      15.730  -0.273   7.506  1.00  0.00           O  
ATOM    533  CB  ASN A 188      16.510   1.106   9.716  1.00  0.00           C  
ATOM    534  CG  ASN A 188      16.934   1.992  10.855  1.00  0.00           C  
ATOM    535  OD1 ASN A 188      17.753   2.901  10.677  1.00  0.00           O  
ATOM    536  ND2 ASN A 188      16.393   1.745  12.020  1.00  0.00           N  
ATOM    537  H   ASN A 188      15.132   3.752   8.774  1.00  0.00           H  
ATOM    538  HA  ASN A 188      16.951   2.502   8.165  1.00  0.00           H  
ATOM    539 1HB  ASN A 188      15.674   0.487  10.045  1.00  0.00           H  
ATOM    540 2HB  ASN A 188      17.333   0.437   9.466  1.00  0.00           H  
ATOM    541 1HD2 ASN A 188      16.638   2.303  12.813  1.00  0.00           H  
ATOM    542 2HD2 ASN A 188      15.734   0.999  12.117  1.00  0.00           H  
ATOM    543  N   ILE A 189      15.512   1.513   6.163  1.00  0.00           N  
ATOM    544  CA  ILE A 189      15.184   0.709   4.997  1.00  0.00           C  
ATOM    545  C   ILE A 189      16.421   0.501   4.122  1.00  0.00           C  
ATOM    546  O   ILE A 189      17.003   1.461   3.620  1.00  0.00           O  
ATOM    547  CB  ILE A 189      14.065   1.370   4.171  1.00  0.00           C  
ATOM    548  CG1 ILE A 189      12.747   1.353   4.948  1.00  0.00           C  
ATOM    549  CG2 ILE A 189      13.906   0.666   2.831  1.00  0.00           C  
ATOM    550  CD1 ILE A 189      11.647   2.163   4.301  1.00  0.00           C  
ATOM    551  H   ILE A 189      15.568   2.487   6.079  1.00  0.00           H  
ATOM    552  HA  ILE A 189      14.833  -0.265   5.336  1.00  0.00           H  
ATOM    553  HB  ILE A 189      14.314   2.416   3.993  1.00  0.00           H  
ATOM    554 1HG1 ILE A 189      12.399   0.326   5.052  1.00  0.00           H  
ATOM    555 2HG1 ILE A 189      12.911   1.745   5.952  1.00  0.00           H  
ATOM    556 1HG2 ILE A 189      13.111   1.144   2.260  1.00  0.00           H  
ATOM    557 2HG2 ILE A 189      14.841   0.728   2.275  1.00  0.00           H  
ATOM    558 3HG2 ILE A 189      13.653  -0.381   2.999  1.00  0.00           H  
ATOM    559 1HD1 ILE A 189      10.744   2.103   4.910  1.00  0.00           H  
ATOM    560 2HD1 ILE A 189      11.960   3.203   4.219  1.00  0.00           H  
ATOM    561 3HD1 ILE A 189      11.439   1.766   3.307  1.00  0.00           H  
ATOM    562  N   PRO A 190      16.831  -0.769   3.930  1.00  0.00           N  
ATOM    563  CA  PRO A 190      18.009  -1.127   3.118  1.00  0.00           C  
ATOM    564  C   PRO A 190      18.013  -0.542   1.691  1.00  0.00           C  
ATOM    565  O   PRO A 190      19.017   0.044   1.284  1.00  0.00           O  
ATOM    566  CB  PRO A 190      17.920  -2.656   3.083  1.00  0.00           C  
ATOM    567  CG  PRO A 190      17.295  -3.015   4.388  1.00  0.00           C  
ATOM    568  CD  PRO A 190      16.239  -1.963   4.599  1.00  0.00           C  
ATOM    569  HA  PRO A 190      18.920  -0.789   3.634  1.00  0.00           H  
ATOM    570 1HB  PRO A 190      17.320  -2.978   2.219  1.00  0.00           H  
ATOM    571 2HB  PRO A 190      18.923  -3.089   2.957  1.00  0.00           H  
ATOM    572 1HG  PRO A 190      16.877  -4.032   4.341  1.00  0.00           H  
ATOM    573 2HG  PRO A 190      18.053  -3.021   5.184  1.00  0.00           H  
ATOM    574 1HD  PRO A 190      15.303  -2.281   4.118  1.00  0.00           H  
ATOM    575 2HD  PRO A 190      16.087  -1.808   5.678  1.00  0.00           H  
ATOM    576  N   PRO A 191      16.918  -0.679   0.897  1.00  0.00           N  
ATOM    577  CA  PRO A 191      16.887  -0.148  -0.471  1.00  0.00           C  
ATOM    578  C   PRO A 191      17.027   1.369  -0.505  1.00  0.00           C  
ATOM    579  O   PRO A 191      17.645   1.926  -1.412  1.00  0.00           O  
ATOM    580  CB  PRO A 191      15.511  -0.592  -0.978  1.00  0.00           C  
ATOM    581  CG  PRO A 191      14.736  -0.872   0.265  1.00  0.00           C  
ATOM    582  CD  PRO A 191      15.753  -1.435   1.221  1.00  0.00           C  
ATOM    583  HA  PRO A 191      17.693  -0.613  -1.058  1.00  0.00           H  
ATOM    584 1HB  PRO A 191      15.062   0.203  -1.591  1.00  0.00           H  
ATOM    585 2HB  PRO A 191      15.615  -1.476  -1.624  1.00  0.00           H  
ATOM    586 1HG  PRO A 191      14.271   0.052   0.638  1.00  0.00           H  
ATOM    587 2HG  PRO A 191      13.919  -1.576   0.052  1.00  0.00           H  
ATOM    588 1HD  PRO A 191      15.414  -1.274   2.255  1.00  0.00           H  
ATOM    589 2HD  PRO A 191      15.891  -2.508   1.021  1.00  0.00           H  
ATOM    590  N   ASN A 192      16.439   2.024   0.497  1.00  0.00           N  
ATOM    591  CA  ASN A 192      16.461   3.484   0.616  1.00  0.00           C  
ATOM    592  C   ASN A 192      15.739   4.142  -0.554  1.00  0.00           C  
ATOM    593  O   ASN A 192      15.877   5.342  -0.797  1.00  0.00           O  
ATOM    594  CB  ASN A 192      17.887   3.993   0.715  1.00  0.00           C  
ATOM    595  CG  ASN A 192      17.986   5.295   1.461  1.00  0.00           C  
ATOM    596  OD1 ASN A 192      17.296   5.501   2.467  1.00  0.00           O  
ATOM    597  ND2 ASN A 192      18.830   6.176   0.989  1.00  0.00           N  
ATOM    598  H   ASN A 192      15.983   1.506   1.191  1.00  0.00           H  
ATOM    599  HA  ASN A 192      15.928   3.765   1.526  1.00  0.00           H  
ATOM    600 1HB  ASN A 192      18.505   3.250   1.221  1.00  0.00           H  
ATOM    601 2HB  ASN A 192      18.295   4.130  -0.286  1.00  0.00           H  
ATOM    602 1HD2 ASN A 192      18.937   7.060   1.445  1.00  0.00           H  
ATOM    603 2HD2 ASN A 192      19.367   5.966   0.173  1.00  0.00           H  
ATOM    604  N   ILE A 193      14.963   3.345  -1.271  1.00  0.00           N  
ATOM    605  CA  ILE A 193      14.193   3.829  -2.403  1.00  0.00           C  
ATOM    606  C   ILE A 193      12.766   4.063  -1.944  1.00  0.00           C  
ATOM    607  O   ILE A 193      12.276   3.346  -1.075  1.00  0.00           O  
ATOM    608  CB  ILE A 193      14.218   2.833  -3.577  1.00  0.00           C  
ATOM    609  CG1 ILE A 193      15.653   2.618  -4.064  1.00  0.00           C  
ATOM    610  CG2 ILE A 193      13.335   3.327  -4.713  1.00  0.00           C  
ATOM    611  CD1 ILE A 193      15.814   1.430  -4.986  1.00  0.00           C  
ATOM    612  H   ILE A 193      14.902   2.400  -1.023  1.00  0.00           H  
ATOM    613  HA  ILE A 193      14.633   4.765  -2.745  1.00  0.00           H  
ATOM    614  HB  ILE A 193      13.851   1.864  -3.239  1.00  0.00           H  
ATOM    615 1HG1 ILE A 193      15.997   3.508  -4.590  1.00  0.00           H  
ATOM    616 2HG1 ILE A 193      16.311   2.473  -3.206  1.00  0.00           H  
ATOM    617 1HG2 ILE A 193      13.365   2.611  -5.534  1.00  0.00           H  
ATOM    618 2HG2 ILE A 193      12.311   3.430  -4.358  1.00  0.00           H  
ATOM    619 3HG2 ILE A 193      13.698   4.294  -5.060  1.00  0.00           H  
ATOM    620 1HD1 ILE A 193      16.858   1.342  -5.288  1.00  0.00           H  
ATOM    621 2HD1 ILE A 193      15.509   0.521  -4.465  1.00  0.00           H  
ATOM    622 3HD1 ILE A 193      15.192   1.569  -5.868  1.00  0.00           H  
ATOM    623  N   ASN A 194      12.099   5.055  -2.510  1.00  0.00           N  
ATOM    624  CA  ASN A 194      10.742   5.373  -2.087  1.00  0.00           C  
ATOM    625  C   ASN A 194       9.680   4.789  -3.014  1.00  0.00           C  
ATOM    626  O   ASN A 194       8.531   4.642  -2.611  1.00  0.00           O  
ATOM    627  CB  ASN A 194      10.571   6.877  -1.974  1.00  0.00           C  
ATOM    628  CG  ASN A 194      11.451   7.481  -0.915  1.00  0.00           C  
ATOM    629  OD1 ASN A 194      11.766   6.834   0.090  1.00  0.00           O  
ATOM    630  ND2 ASN A 194      11.855   8.709  -1.121  1.00  0.00           N  
ATOM    631  H   ASN A 194      12.521   5.581  -3.224  1.00  0.00           H  
ATOM    632  HA  ASN A 194      10.571   4.924  -1.107  1.00  0.00           H  
ATOM    633 1HB  ASN A 194      10.804   7.343  -2.933  1.00  0.00           H  
ATOM    634 2HB  ASN A 194       9.532   7.109  -1.742  1.00  0.00           H  
ATOM    635 1HD2 ASN A 194      12.443   9.161  -0.450  1.00  0.00           H  
ATOM    636 2HD2 ASN A 194      11.575   9.193  -1.950  1.00  0.00           H  
ATOM    637  N   THR A 195      10.044   4.426  -4.241  1.00  0.00           N  
ATOM    638  CA  THR A 195       9.060   3.891  -5.177  1.00  0.00           C  
ATOM    639  C   THR A 195       8.646   2.488  -4.757  1.00  0.00           C  
ATOM    640  O   THR A 195       9.495   1.626  -4.538  1.00  0.00           O  
ATOM    641  CB  THR A 195       9.607   3.866  -6.616  1.00  0.00           C  
ATOM    642  OG1 THR A 195       9.974   5.193  -7.014  1.00  0.00           O  
ATOM    643  CG2 THR A 195       8.559   3.324  -7.576  1.00  0.00           C  
ATOM    644  H   THR A 195      10.977   4.513  -4.518  1.00  0.00           H  
ATOM    645  HA  THR A 195       8.180   4.534  -5.159  1.00  0.00           H  
ATOM    646  HB  THR A 195      10.492   3.231  -6.658  1.00  0.00           H  
ATOM    647  HG1 THR A 195      10.511   5.152  -7.809  1.00  0.00           H  
ATOM    648 1HG2 THR A 195       8.964   3.313  -8.588  1.00  0.00           H  
ATOM    649 2HG2 THR A 195       8.287   2.310  -7.283  1.00  0.00           H  
ATOM    650 3HG2 THR A 195       7.675   3.960  -7.546  1.00  0.00           H  
ATOM    651  N   TRP A 196       7.335   2.252  -4.728  1.00  0.00           N  
ATOM    652  CA  TRP A 196       6.777   0.971  -4.294  1.00  0.00           C  
ATOM    653  C   TRP A 196       7.317  -0.211  -5.074  1.00  0.00           C  
ATOM    654  O   TRP A 196       7.583  -1.257  -4.494  1.00  0.00           O  
ATOM    655  CB  TRP A 196       5.253   0.994  -4.421  1.00  0.00           C  
ATOM    656  CG  TRP A 196       4.560   1.546  -3.211  1.00  0.00           C  
ATOM    657  CD1 TRP A 196       3.709   2.610  -3.174  1.00  0.00           C  
ATOM    658  CD2 TRP A 196       4.655   1.061  -1.850  1.00  0.00           C  
ATOM    659  NE1 TRP A 196       3.272   2.821  -1.890  1.00  0.00           N  
ATOM    660  CE2 TRP A 196       3.839   1.881  -1.067  1.00  0.00           C  
ATOM    661  CE3 TRP A 196       5.357   0.011  -1.244  1.00  0.00           C  
ATOM    662  CZ2 TRP A 196       3.703   1.690   0.299  1.00  0.00           C  
ATOM    663  CZ3 TRP A 196       5.219  -0.181   0.126  1.00  0.00           C  
ATOM    664  CH2 TRP A 196       4.412   0.637   0.876  1.00  0.00           C  
ATOM    665  H   TRP A 196       6.718   2.975  -4.977  1.00  0.00           H  
ATOM    666  HA  TRP A 196       7.041   0.815  -3.248  1.00  0.00           H  
ATOM    667 1HB  TRP A 196       4.968   1.596  -5.283  1.00  0.00           H  
ATOM    668 2HB  TRP A 196       4.887  -0.018  -4.593  1.00  0.00           H  
ATOM    669  HD1 TRP A 196       3.419   3.206  -4.037  1.00  0.00           H  
ATOM    670  HE1 TRP A 196       2.636   3.549  -1.597  1.00  0.00           H  
ATOM    671  HE3 TRP A 196       5.996  -0.643  -1.835  1.00  0.00           H  
ATOM    672  HZ2 TRP A 196       3.067   2.329   0.912  1.00  0.00           H  
ATOM    673  HZ3 TRP A 196       5.769  -1.000   0.591  1.00  0.00           H  
ATOM    674  HH2 TRP A 196       4.326   0.458   1.948  1.00  0.00           H  
ATOM    675  N   GLN A 197       7.501  -0.040  -6.371  1.00  0.00           N  
ATOM    676  CA  GLN A 197       8.009  -1.113  -7.211  1.00  0.00           C  
ATOM    677  C   GLN A 197       9.357  -1.617  -6.706  1.00  0.00           C  
ATOM    678  O   GLN A 197       9.664  -2.802  -6.803  1.00  0.00           O  
ATOM    679  CB  GLN A 197       8.135  -0.641  -8.662  1.00  0.00           C  
ATOM    680  CG  GLN A 197       8.592  -1.719  -9.630  1.00  0.00           C  
ATOM    681  CD  GLN A 197       8.675  -1.217 -11.059  1.00  0.00           C  
ATOM    682  OE1 GLN A 197       9.289  -0.182 -11.333  1.00  0.00           O  
ATOM    683  NE2 GLN A 197       8.057  -1.948 -11.979  1.00  0.00           N  
ATOM    684  H   GLN A 197       7.285   0.827  -6.773  1.00  0.00           H  
ATOM    685  HA  GLN A 197       7.305  -1.944  -7.174  1.00  0.00           H  
ATOM    686 1HB  GLN A 197       7.172  -0.265  -9.007  1.00  0.00           H  
ATOM    687 2HB  GLN A 197       8.847   0.183  -8.716  1.00  0.00           H  
ATOM    688 1HG  GLN A 197       9.581  -2.066  -9.331  1.00  0.00           H  
ATOM    689 2HG  GLN A 197       7.881  -2.545  -9.599  1.00  0.00           H  
ATOM    690 1HE2 GLN A 197       8.078  -1.667 -12.939  1.00  0.00           H  
ATOM    691 2HE2 GLN A 197       7.571  -2.781 -11.713  1.00  0.00           H  
ATOM    692  N   GLN A 198      10.175  -0.711  -6.199  1.00  0.00           N  
ATOM    693  CA  GLN A 198      11.478  -1.081  -5.673  1.00  0.00           C  
ATOM    694  C   GLN A 198      11.403  -1.414  -4.177  1.00  0.00           C  
ATOM    695  O   GLN A 198      12.272  -2.104  -3.643  1.00  0.00           O  
ATOM    696  CB  GLN A 198      12.485   0.047  -5.913  1.00  0.00           C  
ATOM    697  CG  GLN A 198      12.708   0.382  -7.378  1.00  0.00           C  
ATOM    698  CD  GLN A 198      13.261  -0.792  -8.162  1.00  0.00           C  
ATOM    699  OE1 GLN A 198      14.305  -1.351  -7.815  1.00  0.00           O  
ATOM    700  NE2 GLN A 198      12.565  -1.172  -9.226  1.00  0.00           N  
ATOM    701  H   GLN A 198       9.892   0.225  -6.159  1.00  0.00           H  
ATOM    702  HA  GLN A 198      11.821  -1.974  -6.195  1.00  0.00           H  
ATOM    703 1HB  GLN A 198      12.144   0.952  -5.409  1.00  0.00           H  
ATOM    704 2HB  GLN A 198      13.447  -0.226  -5.480  1.00  0.00           H  
ATOM    705 1HG  GLN A 198      11.755   0.672  -7.822  1.00  0.00           H  
ATOM    706 2HG  GLN A 198      13.417   1.206  -7.447  1.00  0.00           H  
ATOM    707 1HE2 GLN A 198      12.881  -1.942  -9.783  1.00  0.00           H  
ATOM    708 2HE2 GLN A 198      11.724  -0.691  -9.473  1.00  0.00           H  
ATOM    709  N   VAL A 199      10.352  -0.934  -3.509  1.00  0.00           N  
ATOM    710  CA  VAL A 199      10.176  -1.172  -2.075  1.00  0.00           C  
ATOM    711  C   VAL A 199       9.600  -2.567  -1.810  1.00  0.00           C  
ATOM    712  O   VAL A 199       9.919  -3.196  -0.799  1.00  0.00           O  
ATOM    713  CB  VAL A 199       9.240  -0.109  -1.469  1.00  0.00           C  
ATOM    714  CG1 VAL A 199       8.812  -0.514  -0.066  1.00  0.00           C  
ATOM    715  CG2 VAL A 199       9.936   1.244  -1.452  1.00  0.00           C  
ATOM    716  H   VAL A 199       9.680  -0.403  -3.994  1.00  0.00           H  
ATOM    717  HA  VAL A 199      11.150  -1.099  -1.590  1.00  0.00           H  
ATOM    718  HB  VAL A 199       8.336  -0.046  -2.075  1.00  0.00           H  
ATOM    719 1HG1 VAL A 199       8.151   0.249   0.347  1.00  0.00           H  
ATOM    720 2HG1 VAL A 199       8.285  -1.467  -0.108  1.00  0.00           H  
ATOM    721 3HG1 VAL A 199       9.693  -0.612   0.569  1.00  0.00           H  
ATOM    722 1HG2 VAL A 199       9.268   1.990  -1.023  1.00  0.00           H  
ATOM    723 2HG2 VAL A 199      10.843   1.179  -0.850  1.00  0.00           H  
ATOM    724 3HG2 VAL A 199      10.196   1.532  -2.470  1.00  0.00           H  
ATOM    725  N   THR A 200       8.776  -3.060  -2.735  1.00  0.00           N  
ATOM    726  CA  THR A 200       8.155  -4.378  -2.600  1.00  0.00           C  
ATOM    727  C   THR A 200       9.204  -5.486  -2.514  1.00  0.00           C  
ATOM    728  O   THR A 200       8.948  -6.567  -1.971  1.00  0.00           O  
ATOM    729  CB  THR A 200       7.201  -4.662  -3.775  1.00  0.00           C  
ATOM    730  OG1 THR A 200       6.149  -3.688  -3.786  1.00  0.00           O  
ATOM    731  CG2 THR A 200       6.598  -6.053  -3.649  1.00  0.00           C  
ATOM    732  H   THR A 200       8.574  -2.521  -3.533  1.00  0.00           H  
ATOM    733  HA  THR A 200       7.577  -4.395  -1.676  1.00  0.00           H  
ATOM    734  HB  THR A 200       7.750  -4.594  -4.714  1.00  0.00           H  
ATOM    735  HG1 THR A 200       5.642  -3.775  -4.597  1.00  0.00           H  
ATOM    736 1HG2 THR A 200       5.927  -6.236  -4.488  1.00  0.00           H  
ATOM    737 2HG2 THR A 200       7.395  -6.796  -3.651  1.00  0.00           H  
ATOM    738 3HG2 THR A 200       6.040  -6.123  -2.716  1.00  0.00           H  
ATOM    739  N   ALA A 201      10.393  -5.191  -3.035  1.00  0.00           N  
ATOM    740  CA  ALA A 201      11.500  -6.131  -3.034  1.00  0.00           C  
ATOM    741  C   ALA A 201      11.877  -6.546  -1.615  1.00  0.00           C  
ATOM    742  O   ALA A 201      12.438  -7.620  -1.410  1.00  0.00           O  
ATOM    743  CB  ALA A 201      12.701  -5.530  -3.746  1.00  0.00           C  
ATOM    744  H   ALA A 201      10.525  -4.306  -3.437  1.00  0.00           H  
ATOM    745  HA  ALA A 201      11.184  -7.027  -3.567  1.00  0.00           H  
ATOM    746 1HB  ALA A 201      13.069  -4.686  -3.182  1.00  0.00           H  
ATOM    747 2HB  ALA A 201      12.407  -5.201  -4.731  1.00  0.00           H  
ATOM    748 3HB  ALA A 201      13.480  -6.275  -3.831  1.00  0.00           H  
ATOM    749  N   LEU A 202      11.555  -5.698  -0.639  1.00  0.00           N  
ATOM    750  CA  LEU A 202      11.852  -5.986   0.761  1.00  0.00           C  
ATOM    751  C   LEU A 202      11.164  -7.273   1.205  1.00  0.00           C  
ATOM    752  O   LEU A 202      11.734  -8.081   1.942  1.00  0.00           O  
ATOM    753  CB  LEU A 202      11.402  -4.821   1.652  1.00  0.00           C  
ATOM    754  CG  LEU A 202      12.258  -3.551   1.568  1.00  0.00           C  
ATOM    755  CD1 LEU A 202      11.487  -2.379   2.161  1.00  0.00           C  
ATOM    756  CD2 LEU A 202      13.570  -3.772   2.306  1.00  0.00           C  
ATOM    757  H   LEU A 202      11.099  -4.855  -0.870  1.00  0.00           H  
ATOM    758  HA  LEU A 202      12.929  -6.112   0.867  1.00  0.00           H  
ATOM    759 1HB  LEU A 202      10.382  -4.552   1.383  1.00  0.00           H  
ATOM    760 2HB  LEU A 202      11.407  -5.156   2.689  1.00  0.00           H  
ATOM    761  HG  LEU A 202      12.464  -3.319   0.523  1.00  0.00           H  
ATOM    762 1HD1 LEU A 202      12.095  -1.476   2.101  1.00  0.00           H  
ATOM    763 2HD1 LEU A 202      10.563  -2.231   1.602  1.00  0.00           H  
ATOM    764 3HD1 LEU A 202      11.252  -2.589   3.204  1.00  0.00           H  
ATOM    765 1HD2 LEU A 202      14.178  -2.869   2.245  1.00  0.00           H  
ATOM    766 2HD2 LEU A 202      13.365  -4.002   3.352  1.00  0.00           H  
ATOM    767 3HD2 LEU A 202      14.108  -4.603   1.850  1.00  0.00           H  
ATOM    768  N   ALA A 203       9.940  -7.462   0.736  1.00  0.00           N  
ATOM    769  CA  ALA A 203       9.168  -8.647   1.076  1.00  0.00           C  
ATOM    770  C   ALA A 203       9.582  -9.823   0.199  1.00  0.00           C  
ATOM    771  O   ALA A 203       9.557 -10.975   0.629  1.00  0.00           O  
ATOM    772  CB  ALA A 203       7.680  -8.368   0.926  1.00  0.00           C  
ATOM    773  H   ALA A 203       9.547  -6.788   0.138  1.00  0.00           H  
ATOM    774  HA  ALA A 203       9.381  -8.904   2.114  1.00  0.00           H  
ATOM    775 1HB  ALA A 203       7.121  -9.270   1.131  1.00  0.00           H  
ATOM    776 2HB  ALA A 203       7.476  -8.040  -0.081  1.00  0.00           H  
ATOM    777 3HB  ALA A 203       7.386  -7.597   1.623  1.00  0.00           H  
ATOM    778  N   GLN A 204       9.984  -9.521  -1.026  1.00  0.00           N  
ATOM    779  CA  GLN A 204      10.404 -10.548  -1.973  1.00  0.00           C  
ATOM    780  C   GLN A 204      11.764 -11.129  -1.585  1.00  0.00           C  
ATOM    781  O   GLN A 204      12.022 -12.314  -1.796  1.00  0.00           O  
ATOM    782  CB  GLN A 204      10.462  -9.976  -3.392  1.00  0.00           C  
ATOM    783  CG  GLN A 204      10.852 -10.988  -4.456  1.00  0.00           C  
ATOM    784  CD  GLN A 204       9.777 -12.034  -4.682  1.00  0.00           C  
ATOM    785  OE1 GLN A 204       8.636 -11.707  -5.021  1.00  0.00           O  
ATOM    786  NE2 GLN A 204      10.134 -13.299  -4.495  1.00  0.00           N  
ATOM    787  H   GLN A 204       9.997  -8.581  -1.307  1.00  0.00           H  
ATOM    788  HA  GLN A 204       9.674 -11.357  -1.953  1.00  0.00           H  
ATOM    789 1HB  GLN A 204       9.489  -9.566  -3.659  1.00  0.00           H  
ATOM    790 2HB  GLN A 204      11.182  -9.159  -3.426  1.00  0.00           H  
ATOM    791 1HG  GLN A 204      11.023 -10.464  -5.396  1.00  0.00           H  
ATOM    792 2HG  GLN A 204      11.763 -11.498  -4.141  1.00  0.00           H  
ATOM    793 1HE2 GLN A 204       9.467 -14.033  -4.629  1.00  0.00           H  
ATOM    794 2HE2 GLN A 204      11.070 -13.519  -4.219  1.00  0.00           H  
ATOM    795  N   GLN A 205      12.623 -10.297  -1.006  1.00  0.00           N  
ATOM    796  CA  GLN A 205      13.947 -10.740  -0.576  1.00  0.00           C  
ATOM    797  C   GLN A 205      13.877 -11.400   0.798  1.00  0.00           C  
ATOM    798  O   GLN A 205      14.899 -11.798   1.357  1.00  0.00           O  
ATOM    799  CB  GLN A 205      14.925  -9.563  -0.544  1.00  0.00           C  
ATOM    800  CG  GLN A 205      15.239  -8.976  -1.910  1.00  0.00           C  
ATOM    801  CD  GLN A 205      16.051  -7.699  -1.819  1.00  0.00           C  
ATOM    802  OE1 GLN A 205      16.075  -7.034  -0.779  1.00  0.00           O  
ATOM    803  NE2 GLN A 205      16.723  -7.348  -2.909  1.00  0.00           N  
ATOM    804  H   GLN A 205      12.368  -9.354  -0.881  1.00  0.00           H  
ATOM    805  HA  GLN A 205      14.314 -11.477  -1.290  1.00  0.00           H  
ATOM    806 1HB  GLN A 205      14.517  -8.767   0.078  1.00  0.00           H  
ATOM    807 2HB  GLN A 205      15.864  -9.882  -0.092  1.00  0.00           H  
ATOM    808 1HG  GLN A 205      15.811  -9.705  -2.485  1.00  0.00           H  
ATOM    809 2HG  GLN A 205      14.303  -8.751  -2.420  1.00  0.00           H  
ATOM    810 1HE2 GLN A 205      17.278  -6.513  -2.909  1.00  0.00           H  
ATOM    811 2HE2 GLN A 205      16.677  -7.915  -3.731  1.00  0.00           H  
ATOM    812  N   LYS A 206      12.661 -11.490   1.335  1.00  0.00           N  
ATOM    813  CA  LYS A 206      12.411 -12.108   2.638  1.00  0.00           C  
ATOM    814  C   LYS A 206      13.098 -11.346   3.771  1.00  0.00           C  
ATOM    815  O   LYS A 206      13.381 -11.908   4.831  1.00  0.00           O  
ATOM    816  CB  LYS A 206      12.876 -13.565   2.633  1.00  0.00           C  
ATOM    817  CG  LYS A 206      12.192 -14.440   1.590  1.00  0.00           C  
ATOM    818  CD  LYS A 206      10.714 -14.617   1.901  1.00  0.00           C  
ATOM    819  CE  LYS A 206      10.030 -15.494   0.863  1.00  0.00           C  
ATOM    820  NZ  LYS A 206       8.612 -15.775   1.218  1.00  0.00           N  
ATOM    821  H   LYS A 206      11.902 -11.132   0.833  1.00  0.00           H  
ATOM    822  HA  LYS A 206      11.338 -12.084   2.832  1.00  0.00           H  
ATOM    823 1HB  LYS A 206      13.950 -13.604   2.449  1.00  0.00           H  
ATOM    824 2HB  LYS A 206      12.695 -14.008   3.612  1.00  0.00           H  
ATOM    825 1HG  LYS A 206      12.295 -13.981   0.606  1.00  0.00           H  
ATOM    826 2HG  LYS A 206      12.670 -15.419   1.567  1.00  0.00           H  
ATOM    827 1HD  LYS A 206      10.601 -15.076   2.884  1.00  0.00           H  
ATOM    828 2HD  LYS A 206      10.226 -13.642   1.917  1.00  0.00           H  
ATOM    829 1HE  LYS A 206      10.057 -14.999  -0.106  1.00  0.00           H  
ATOM    830 2HE  LYS A 206      10.564 -16.441   0.778  1.00  0.00           H  
ATOM    831 1HZ  LYS A 206       8.195 -16.358   0.507  1.00  0.00           H  
ATOM    832 2HZ  LYS A 206       8.576 -16.252   2.108  1.00  0.00           H  
ATOM    833 3HZ  LYS A 206       8.102 -14.906   1.282  1.00  0.00           H  
ATOM    834  N   LEU A 207      13.349 -10.061   3.549  1.00  0.00           N  
ATOM    835  CA  LEU A 207      13.990  -9.224   4.554  1.00  0.00           C  
ATOM    836  C   LEU A 207      12.946  -8.722   5.541  1.00  0.00           C  
ATOM    837  O   LEU A 207      13.220  -8.553   6.728  1.00  0.00           O  
ATOM    838  CB  LEU A 207      14.703  -8.039   3.898  1.00  0.00           C  
ATOM    839  CG  LEU A 207      15.858  -8.401   2.965  1.00  0.00           C  
ATOM    840  CD1 LEU A 207      16.420  -7.151   2.307  1.00  0.00           C  
ATOM    841  CD2 LEU A 207      16.953  -9.139   3.721  1.00  0.00           C  
ATOM    842  H   LEU A 207      13.095  -9.666   2.688  1.00  0.00           H  
ATOM    843  HA  LEU A 207      14.729  -9.824   5.083  1.00  0.00           H  
ATOM    844 1HB  LEU A 207      13.973  -7.479   3.330  1.00  0.00           H  
ATOM    845 2HB  LEU A 207      15.089  -7.402   4.679  1.00  0.00           H  
ATOM    846  HG  LEU A 207      15.490  -9.055   2.186  1.00  0.00           H  
ATOM    847 1HD1 LEU A 207      16.782  -6.475   3.068  1.00  0.00           H  
ATOM    848 2HD1 LEU A 207      15.644  -6.663   1.734  1.00  0.00           H  
ATOM    849 3HD1 LEU A 207      17.233  -7.424   1.652  1.00  0.00           H  
ATOM    850 1HD2 LEU A 207      16.538 -10.021   4.184  1.00  0.00           H  
ATOM    851 2HD2 LEU A 207      17.362  -8.490   4.482  1.00  0.00           H  
ATOM    852 3HD2 LEU A 207      17.737  -9.427   3.034  1.00  0.00           H  
ATOM    853  N   LEU A 208      11.745  -8.502   5.025  1.00  0.00           N  
ATOM    854  CA  LEU A 208      10.630  -8.025   5.825  1.00  0.00           C  
ATOM    855  C   LEU A 208      10.162  -9.114   6.782  1.00  0.00           C  
ATOM    856  O   LEU A 208       9.694 -10.170   6.351  1.00  0.00           O  
ATOM    857  CB  LEU A 208       9.471  -7.588   4.920  1.00  0.00           C  
ATOM    858  CG  LEU A 208       9.648  -6.235   4.220  1.00  0.00           C  
ATOM    859  CD1 LEU A 208       8.283  -5.675   3.843  1.00  0.00           C  
ATOM    860  CD2 LEU A 208      10.396  -5.281   5.139  1.00  0.00           C  
ATOM    861  H   LEU A 208      11.604  -8.670   4.072  1.00  0.00           H  
ATOM    862  HA  LEU A 208      10.963  -7.165   6.405  1.00  0.00           H  
ATOM    863 1HB  LEU A 208       9.329  -8.343   4.149  1.00  0.00           H  
ATOM    864 2HB  LEU A 208       8.563  -7.534   5.520  1.00  0.00           H  
ATOM    865  HG  LEU A 208      10.217  -6.372   3.300  1.00  0.00           H  
ATOM    866 1HD1 LEU A 208       8.409  -4.713   3.345  1.00  0.00           H  
ATOM    867 2HD1 LEU A 208       7.779  -6.368   3.170  1.00  0.00           H  
ATOM    868 3HD1 LEU A 208       7.684  -5.541   4.743  1.00  0.00           H  
ATOM    869 1HD2 LEU A 208      10.522  -4.319   4.641  1.00  0.00           H  
ATOM    870 2HD2 LEU A 208       9.827  -5.141   6.059  1.00  0.00           H  
ATOM    871 3HD2 LEU A 208      11.375  -5.697   5.378  1.00  0.00           H  
ATOM    872  N   THR A 209      10.306  -8.861   8.075  1.00  0.00           N  
ATOM    873  CA  THR A 209       9.894  -9.816   9.089  1.00  0.00           C  
ATOM    874  C   THR A 209       8.410  -9.626   9.399  1.00  0.00           C  
ATOM    875  O   THR A 209       7.823  -8.616   9.001  1.00  0.00           O  
ATOM    876  CB  THR A 209      10.729  -9.666  10.374  1.00  0.00           C  
ATOM    877  OG1 THR A 209      10.467  -8.390  10.972  1.00  0.00           O  
ATOM    878  CG2 THR A 209      12.213  -9.781  10.063  1.00  0.00           C  
ATOM    879  H   THR A 209      10.693  -7.999   8.355  1.00  0.00           H  
ATOM    880  HA  THR A 209      10.047 -10.822   8.699  1.00  0.00           H  
ATOM    881  HB  THR A 209      10.450 -10.447  11.082  1.00  0.00           H  
ATOM    882  HG1 THR A 209      10.806  -7.695  10.402  1.00  0.00           H  
ATOM    883 1HG2 THR A 209      12.787  -9.673  10.983  1.00  0.00           H  
ATOM    884 2HG2 THR A 209      12.417 -10.755   9.619  1.00  0.00           H  
ATOM    885 3HG2 THR A 209      12.499  -8.997   9.363  1.00  0.00           H  
ATOM    886  N   PRO A 210       7.767 -10.590  10.084  1.00  0.00           N  
ATOM    887  CA  PRO A 210       6.348 -10.479  10.443  1.00  0.00           C  
ATOM    888  C   PRO A 210       6.042  -9.171  11.168  1.00  0.00           C  
ATOM    889  O   PRO A 210       4.971  -8.586  10.998  1.00  0.00           O  
ATOM    890  CB  PRO A 210       6.131 -11.689  11.357  1.00  0.00           C  
ATOM    891  CG  PRO A 210       7.111 -12.699  10.866  1.00  0.00           C  
ATOM    892  CD  PRO A 210       8.342 -11.897  10.536  1.00  0.00           C  
ATOM    893  HA  PRO A 210       5.737 -10.558   9.532  1.00  0.00           H  
ATOM    894 1HB  PRO A 210       6.302 -11.403  12.406  1.00  0.00           H  
ATOM    895 2HB  PRO A 210       5.090 -12.034  11.284  1.00  0.00           H  
ATOM    896 1HG  PRO A 210       7.296 -13.457  11.641  1.00  0.00           H  
ATOM    897 2HG  PRO A 210       6.705 -13.229   9.993  1.00  0.00           H  
ATOM    898 1HD  PRO A 210       8.960 -11.784  11.439  1.00  0.00           H  
ATOM    899 2HD  PRO A 210       8.907 -12.402   9.739  1.00  0.00           H  
ATOM    900  N   GLN A 211       7.006  -8.702  11.954  1.00  0.00           N  
ATOM    901  CA  GLN A 211       6.851  -7.466  12.707  1.00  0.00           C  
ATOM    902  C   GLN A 211       6.868  -6.247  11.785  1.00  0.00           C  
ATOM    903  O   GLN A 211       6.293  -5.206  12.112  1.00  0.00           O  
ATOM    904  CB  GLN A 211       7.955  -7.343  13.760  1.00  0.00           C  
ATOM    905  CG  GLN A 211       7.859  -8.359  14.885  1.00  0.00           C  
ATOM    906  CD  GLN A 211       8.504  -9.684  14.524  1.00  0.00           C  
ATOM    907  OE1 GLN A 211       8.571 -10.058  13.350  1.00  0.00           O  
ATOM    908  NE2 GLN A 211       8.983 -10.402  15.533  1.00  0.00           N  
ATOM    909  H   GLN A 211       7.845  -9.210  12.034  1.00  0.00           H  
ATOM    910  HA  GLN A 211       5.886  -7.488  13.213  1.00  0.00           H  
ATOM    911 1HB  GLN A 211       8.928  -7.460  13.283  1.00  0.00           H  
ATOM    912 2HB  GLN A 211       7.926  -6.347  14.203  1.00  0.00           H  
ATOM    913 1HG  GLN A 211       8.365  -7.961  15.765  1.00  0.00           H  
ATOM    914 2HG  GLN A 211       6.808  -8.540  15.108  1.00  0.00           H  
ATOM    915 1HE2 GLN A 211       9.419 -11.286  15.357  1.00  0.00           H  
ATOM    916 2HE2 GLN A 211       8.908 -10.061  16.470  1.00  0.00           H  
ATOM    917  N   ASP A 212       7.497  -6.381  10.621  1.00  0.00           N  
ATOM    918  CA  ASP A 212       7.583  -5.273   9.681  1.00  0.00           C  
ATOM    919  C   ASP A 212       6.345  -5.276   8.808  1.00  0.00           C  
ATOM    920  O   ASP A 212       5.880  -4.234   8.343  1.00  0.00           O  
ATOM    921  CB  ASP A 212       8.834  -5.381   8.798  1.00  0.00           C  
ATOM    922  CG  ASP A 212      10.134  -5.345   9.576  1.00  0.00           C  
ATOM    923  OD1 ASP A 212      10.357  -4.386  10.343  1.00  0.00           O  
ATOM    924  OD2 ASP A 212      10.950  -6.280   9.407  1.00  0.00           O  
ATOM    925  H   ASP A 212       7.856  -7.260  10.360  1.00  0.00           H  
ATOM    926  HA  ASP A 212       7.633  -4.342  10.247  1.00  0.00           H  
ATOM    927 1HB  ASP A 212       8.799  -6.312   8.256  1.00  0.00           H  
ATOM    928 2HB  ASP A 212       8.837  -4.563   8.093  1.00  0.00           H  
ATOM    929  N   MET A 213       5.815  -6.476   8.610  1.00  0.00           N  
ATOM    930  CA  MET A 213       4.627  -6.691   7.800  1.00  0.00           C  
ATOM    931  C   MET A 213       3.453  -5.871   8.318  1.00  0.00           C  
ATOM    932  O   MET A 213       2.797  -5.152   7.562  1.00  0.00           O  
ATOM    933  CB  MET A 213       4.271  -8.176   7.771  1.00  0.00           C  
ATOM    934  CG  MET A 213       3.168  -8.540   6.788  1.00  0.00           C  
ATOM    935  SD  MET A 213       2.737 -10.291   6.843  1.00  0.00           S  
ATOM    936  CE  MET A 213       2.127 -10.436   8.520  1.00  0.00           C  
ATOM    937  H   MET A 213       6.248  -7.253   9.024  1.00  0.00           H  
ATOM    938  HA  MET A 213       4.837  -6.360   6.783  1.00  0.00           H  
ATOM    939 1HB  MET A 213       5.155  -8.757   7.512  1.00  0.00           H  
ATOM    940 2HB  MET A 213       3.951  -8.493   8.765  1.00  0.00           H  
ATOM    941 1HG  MET A 213       2.274  -7.958   7.011  1.00  0.00           H  
ATOM    942 2HG  MET A 213       3.488  -8.297   5.775  1.00  0.00           H  
ATOM    943 1HE  MET A 213       1.820 -11.465   8.708  1.00  0.00           H  
ATOM    944 2HE  MET A 213       2.916 -10.158   9.220  1.00  0.00           H  
ATOM    945 3HE  MET A 213       1.272  -9.772   8.655  1.00  0.00           H  
ATOM    946  N   GLU A 214       3.217  -5.964   9.619  1.00  0.00           N  
ATOM    947  CA  GLU A 214       2.117  -5.252  10.260  1.00  0.00           C  
ATOM    948  C   GLU A 214       2.273  -3.737  10.131  1.00  0.00           C  
ATOM    949  O   GLU A 214       1.288  -2.997  10.166  1.00  0.00           O  
ATOM    950  CB  GLU A 214       2.027  -5.640  11.738  1.00  0.00           C  
ATOM    951  CG  GLU A 214       1.518  -7.053  11.987  1.00  0.00           C  
ATOM    952  CD  GLU A 214       0.105  -7.257  11.518  1.00  0.00           C  
ATOM    953  OE1 GLU A 214      -0.751  -6.509  11.927  1.00  0.00           O  
ATOM    954  OE2 GLU A 214      -0.120  -8.163  10.750  1.00  0.00           O  
ATOM    955  H   GLU A 214       3.800  -6.531  10.168  1.00  0.00           H  
ATOM    956  HA  GLU A 214       1.187  -5.535   9.765  1.00  0.00           H  
ATOM    957 1HB  GLU A 214       3.011  -5.552  12.198  1.00  0.00           H  
ATOM    958 2HB  GLU A 214       1.361  -4.949  12.255  1.00  0.00           H  
ATOM    959 1HG  GLU A 214       2.167  -7.758  11.468  1.00  0.00           H  
ATOM    960 2HG  GLU A 214       1.577  -7.265  13.053  1.00  0.00           H  
ATOM    961  N   ALA A 215       3.509  -3.281   9.977  1.00  0.00           N  
ATOM    962  CA  ALA A 215       3.789  -1.858   9.850  1.00  0.00           C  
ATOM    963  C   ALA A 215       3.609  -1.386   8.410  1.00  0.00           C  
ATOM    964  O   ALA A 215       3.136  -0.274   8.163  1.00  0.00           O  
ATOM    965  CB  ALA A 215       5.198  -1.552  10.337  1.00  0.00           C  
ATOM    966  H   ALA A 215       4.254  -3.918   9.944  1.00  0.00           H  
ATOM    967  HA  ALA A 215       3.075  -1.316  10.470  1.00  0.00           H  
ATOM    968 1HB  ALA A 215       5.393  -0.484  10.238  1.00  0.00           H  
ATOM    969 2HB  ALA A 215       5.293  -1.843  11.383  1.00  0.00           H  
ATOM    970 3HB  ALA A 215       5.918  -2.108   9.739  1.00  0.00           H  
ATOM    971  N   ALA A 216       3.954  -2.252   7.462  1.00  0.00           N  
ATOM    972  CA  ALA A 216       3.845  -1.928   6.047  1.00  0.00           C  
ATOM    973  C   ALA A 216       2.389  -1.795   5.634  1.00  0.00           C  
ATOM    974  O   ALA A 216       2.058  -1.029   4.724  1.00  0.00           O  
ATOM    975  CB  ALA A 216       4.541  -2.990   5.208  1.00  0.00           C  
ATOM    976  H   ALA A 216       4.278  -3.139   7.722  1.00  0.00           H  
ATOM    977  HA  ALA A 216       4.333  -0.967   5.881  1.00  0.00           H  
ATOM    978 1HB  ALA A 216       4.492  -2.715   4.166  1.00  0.00           H  
ATOM    979 2HB  ALA A 216       4.047  -3.939   5.351  1.00  0.00           H  
ATOM    980 3HB  ALA A 216       5.575  -3.073   5.511  1.00  0.00           H  
ATOM    981  N   LYS A 217       1.524  -2.538   6.317  1.00  0.00           N  
ATOM    982  CA  LYS A 217       0.095  -2.511   6.036  1.00  0.00           C  
ATOM    983  C   LYS A 217      -0.461  -1.097   6.184  1.00  0.00           C  
ATOM    984  O   LYS A 217      -1.208  -0.616   5.329  1.00  0.00           O  
ATOM    985  CB  LYS A 217      -0.652  -3.474   6.961  1.00  0.00           C  
ATOM    986  CG  LYS A 217      -0.452  -4.947   6.629  1.00  0.00           C  
ATOM    987  CD  LYS A 217      -1.175  -5.840   7.626  1.00  0.00           C  
ATOM    988  CE  LYS A 217      -0.962  -7.313   7.307  1.00  0.00           C  
ATOM    989  NZ  LYS A 217      -1.597  -8.199   8.319  1.00  0.00           N  
ATOM    990  H   LYS A 217       1.860  -3.132   7.024  1.00  0.00           H  
ATOM    991  HA  LYS A 217      -0.061  -2.828   5.004  1.00  0.00           H  
ATOM    992 1HB  LYS A 217      -0.327  -3.315   7.989  1.00  0.00           H  
ATOM    993 2HB  LYS A 217      -1.721  -3.263   6.918  1.00  0.00           H  
ATOM    994 1HG  LYS A 217      -0.835  -5.149   5.628  1.00  0.00           H  
ATOM    995 2HG  LYS A 217       0.611  -5.183   6.647  1.00  0.00           H  
ATOM    996 1HD  LYS A 217      -0.805  -5.637   8.632  1.00  0.00           H  
ATOM    997 2HD  LYS A 217      -2.243  -5.624   7.600  1.00  0.00           H  
ATOM    998 1HE  LYS A 217      -1.384  -7.538   6.328  1.00  0.00           H  
ATOM    999 2HE  LYS A 217       0.107  -7.527   7.275  1.00  0.00           H  
ATOM   1000 1HZ  LYS A 217      -1.432  -9.165   8.072  1.00  0.00           H  
ATOM   1001 2HZ  LYS A 217      -1.199  -8.012   9.228  1.00  0.00           H  
ATOM   1002 3HZ  LYS A 217      -2.591  -8.024   8.344  1.00  0.00           H  
ATOM   1003  N   GLU A 218      -0.073  -0.436   7.264  1.00  0.00           N  
ATOM   1004  CA  GLU A 218      -0.534   0.924   7.529  1.00  0.00           C  
ATOM   1005  C   GLU A 218       0.011   1.888   6.503  1.00  0.00           C  
ATOM   1006  O   GLU A 218      -0.708   2.770   6.033  1.00  0.00           O  
ATOM   1007  CB  GLU A 218      -0.117   1.373   8.931  1.00  0.00           C  
ATOM   1008  CG  GLU A 218      -0.797   0.616  10.063  1.00  0.00           C  
ATOM   1009  CD  GLU A 218      -2.296   0.729  10.023  1.00  0.00           C  
ATOM   1010  OE1 GLU A 218      -2.789   1.830   9.968  1.00  0.00           O  
ATOM   1011  OE2 GLU A 218      -2.949  -0.288  10.049  1.00  0.00           O  
ATOM   1012  H   GLU A 218       0.538  -0.870   7.900  1.00  0.00           H  
ATOM   1013  HA  GLU A 218      -1.623   0.938   7.470  1.00  0.00           H  
ATOM   1014 1HB  GLU A 218       0.960   1.251   9.047  1.00  0.00           H  
ATOM   1015 2HB  GLU A 218      -0.341   2.433   9.055  1.00  0.00           H  
ATOM   1016 1HG  GLU A 218      -0.522  -0.436   9.999  1.00  0.00           H  
ATOM   1017 2HG  GLU A 218      -0.433   1.001  11.014  1.00  0.00           H  
ATOM   1018  N   VAL A 219       1.284   1.725   6.160  1.00  0.00           N  
ATOM   1019  CA  VAL A 219       1.942   2.595   5.192  1.00  0.00           C  
ATOM   1020  C   VAL A 219       1.206   2.590   3.853  1.00  0.00           C  
ATOM   1021  O   VAL A 219       0.867   3.647   3.321  1.00  0.00           O  
ATOM   1022  CB  VAL A 219       3.399   2.146   4.977  1.00  0.00           C  
ATOM   1023  CG1 VAL A 219       4.019   2.893   3.805  1.00  0.00           C  
ATOM   1024  CG2 VAL A 219       4.204   2.372   6.247  1.00  0.00           C  
ATOM   1025  H   VAL A 219       1.794   0.988   6.561  1.00  0.00           H  
ATOM   1026  HA  VAL A 219       1.943   3.612   5.585  1.00  0.00           H  
ATOM   1027  HB  VAL A 219       3.409   1.085   4.723  1.00  0.00           H  
ATOM   1028 1HG1 VAL A 219       5.049   2.562   3.667  1.00  0.00           H  
ATOM   1029 2HG1 VAL A 219       3.449   2.687   2.900  1.00  0.00           H  
ATOM   1030 3HG1 VAL A 219       4.007   3.963   4.009  1.00  0.00           H  
ATOM   1031 1HG2 VAL A 219       5.233   2.051   6.088  1.00  0.00           H  
ATOM   1032 2HG2 VAL A 219       4.189   3.431   6.504  1.00  0.00           H  
ATOM   1033 3HG2 VAL A 219       3.767   1.795   7.063  1.00  0.00           H  
ATOM   1034  N   TYR A 220       0.937   1.399   3.330  1.00  0.00           N  
ATOM   1035  CA  TYR A 220       0.255   1.269   2.048  1.00  0.00           C  
ATOM   1036  C   TYR A 220      -1.154   1.862   2.105  1.00  0.00           C  
ATOM   1037  O   TYR A 220      -1.587   2.539   1.169  1.00  0.00           O  
ATOM   1038  CB  TYR A 220       0.197  -0.200   1.623  1.00  0.00           C  
ATOM   1039  CG  TYR A 220       0.939  -0.493   0.337  1.00  0.00           C  
ATOM   1040  CD1 TYR A 220       1.926  -1.467   0.312  1.00  0.00           C  
ATOM   1041  CD2 TYR A 220       0.632   0.213  -0.817  1.00  0.00           C  
ATOM   1042  CE1 TYR A 220       2.603  -1.734  -0.862  1.00  0.00           C  
ATOM   1043  CE2 TYR A 220       1.309  -0.054  -1.991  1.00  0.00           C  
ATOM   1044  CZ  TYR A 220       2.291  -1.023  -2.016  1.00  0.00           C  
ATOM   1045  OH  TYR A 220       2.965  -1.290  -3.185  1.00  0.00           O  
ATOM   1046  H   TYR A 220       1.206   0.589   3.816  1.00  0.00           H  
ATOM   1047  HA  TYR A 220       0.817   1.828   1.299  1.00  0.00           H  
ATOM   1048 1HB  TYR A 220       0.622  -0.824   2.410  1.00  0.00           H  
ATOM   1049 2HB  TYR A 220      -0.842  -0.500   1.492  1.00  0.00           H  
ATOM   1050  HD1 TYR A 220       2.167  -2.022   1.219  1.00  0.00           H  
ATOM   1051  HD2 TYR A 220      -0.143   0.980  -0.797  1.00  0.00           H  
ATOM   1052  HE1 TYR A 220       3.378  -2.500  -0.882  1.00  0.00           H  
ATOM   1053  HE2 TYR A 220       1.068   0.501  -2.897  1.00  0.00           H  
ATOM   1054  HH  TYR A 220       2.649  -0.703  -3.876  1.00  0.00           H  
ATOM   1055  N   LYS A 221      -1.858   1.621   3.207  1.00  0.00           N  
ATOM   1056  CA  LYS A 221      -3.216   2.129   3.368  1.00  0.00           C  
ATOM   1057  C   LYS A 221      -3.236   3.655   3.440  1.00  0.00           C  
ATOM   1058  O   LYS A 221      -4.019   4.310   2.745  1.00  0.00           O  
ATOM   1059  CB  LYS A 221      -3.862   1.535   4.621  1.00  0.00           C  
ATOM   1060  CG  LYS A 221      -4.280   0.077   4.482  1.00  0.00           C  
ATOM   1061  CD  LYS A 221      -5.093  -0.382   5.683  1.00  0.00           C  
ATOM   1062  CE  LYS A 221      -4.269  -0.335   6.961  1.00  0.00           C  
ATOM   1063  NZ  LYS A 221      -5.044  -0.804   8.141  1.00  0.00           N  
ATOM   1064  H   LYS A 221      -1.456   1.087   3.927  1.00  0.00           H  
ATOM   1065  HA  LYS A 221      -3.802   1.831   2.498  1.00  0.00           H  
ATOM   1066 1HB  LYS A 221      -3.166   1.605   5.457  1.00  0.00           H  
ATOM   1067 2HB  LYS A 221      -4.748   2.113   4.882  1.00  0.00           H  
ATOM   1068 1HG  LYS A 221      -4.879  -0.046   3.579  1.00  0.00           H  
ATOM   1069 2HG  LYS A 221      -3.392  -0.549   4.395  1.00  0.00           H  
ATOM   1070 1HD  LYS A 221      -5.966   0.262   5.799  1.00  0.00           H  
ATOM   1071 2HD  LYS A 221      -5.436  -1.403   5.521  1.00  0.00           H  
ATOM   1072 1HE  LYS A 221      -3.387  -0.963   6.848  1.00  0.00           H  
ATOM   1073 2HE  LYS A 221      -3.939   0.688   7.144  1.00  0.00           H  
ATOM   1074 1HZ  LYS A 221      -4.464  -0.757   8.967  1.00  0.00           H  
ATOM   1075 2HZ  LYS A 221      -5.857  -0.216   8.267  1.00  0.00           H  
ATOM   1076 3HZ  LYS A 221      -5.340  -1.759   7.992  1.00  0.00           H  
ATOM   1077  N   ILE A 222      -2.372   4.219   4.279  1.00  0.00           N  
ATOM   1078  CA  ILE A 222      -2.295   5.668   4.443  1.00  0.00           C  
ATOM   1079  C   ILE A 222      -1.892   6.342   3.132  1.00  0.00           C  
ATOM   1080  O   ILE A 222      -2.404   7.408   2.782  1.00  0.00           O  
ATOM   1081  CB  ILE A 222      -1.292   6.045   5.548  1.00  0.00           C  
ATOM   1082  CG1 ILE A 222      -1.820   5.614   6.919  1.00  0.00           C  
ATOM   1083  CG2 ILE A 222      -1.015   7.540   5.528  1.00  0.00           C  
ATOM   1084  CD1 ILE A 222      -0.781   5.657   8.016  1.00  0.00           C  
ATOM   1085  H   ILE A 222      -1.766   3.644   4.802  1.00  0.00           H  
ATOM   1086  HA  ILE A 222      -3.279   6.036   4.732  1.00  0.00           H  
ATOM   1087  HB  ILE A 222      -0.357   5.509   5.389  1.00  0.00           H  
ATOM   1088 1HG1 ILE A 222      -2.649   6.259   7.209  1.00  0.00           H  
ATOM   1089 2HG1 ILE A 222      -2.207   4.596   6.857  1.00  0.00           H  
ATOM   1090 1HG2 ILE A 222      -0.304   7.790   6.316  1.00  0.00           H  
ATOM   1091 2HG2 ILE A 222      -0.597   7.819   4.561  1.00  0.00           H  
ATOM   1092 3HG2 ILE A 222      -1.944   8.085   5.692  1.00  0.00           H  
ATOM   1093 1HD1 ILE A 222      -1.231   5.337   8.956  1.00  0.00           H  
ATOM   1094 2HD1 ILE A 222       0.043   4.988   7.762  1.00  0.00           H  
ATOM   1095 3HD1 ILE A 222      -0.405   6.673   8.121  1.00  0.00           H  
ATOM   1096  N   HIS A 223      -0.992   5.700   2.399  1.00  0.00           N  
ATOM   1097  CA  HIS A 223      -0.521   6.226   1.126  1.00  0.00           C  
ATOM   1098  C   HIS A 223      -1.675   6.334   0.131  1.00  0.00           C  
ATOM   1099  O   HIS A 223      -1.806   7.332  -0.576  1.00  0.00           O  
ATOM   1100  CB  HIS A 223       0.587   5.339   0.548  1.00  0.00           C  
ATOM   1101  CG  HIS A 223       1.372   5.994  -0.546  1.00  0.00           C  
ATOM   1102  ND1 HIS A 223       2.345   5.330  -1.263  1.00  0.00           N  
ATOM   1103  CD2 HIS A 223       1.329   7.252  -1.045  1.00  0.00           C  
ATOM   1104  CE1 HIS A 223       2.866   6.153  -2.156  1.00  0.00           C  
ATOM   1105  NE2 HIS A 223       2.267   7.323  -2.045  1.00  0.00           N  
ATOM   1106  H   HIS A 223      -0.625   4.850   2.729  1.00  0.00           H  
ATOM   1107  HA  HIS A 223      -0.110   7.224   1.275  1.00  0.00           H  
ATOM   1108 1HB  HIS A 223       1.278   5.057   1.342  1.00  0.00           H  
ATOM   1109 2HB  HIS A 223       0.150   4.423   0.153  1.00  0.00           H  
ATOM   1110  HD2 HIS A 223       0.672   8.057  -0.715  1.00  0.00           H  
ATOM   1111  HE1 HIS A 223       3.656   5.905  -2.866  1.00  0.00           H  
ATOM   1112  HE2 HIS A 223       2.463   8.143  -2.602  1.00  0.00           H  
ATOM   1113  N   GLN A 224      -2.516   5.305   0.101  1.00  0.00           N  
ATOM   1114  CA  GLN A 224      -3.664   5.273  -0.800  1.00  0.00           C  
ATOM   1115  C   GLN A 224      -4.630   6.418  -0.501  1.00  0.00           C  
ATOM   1116  O   GLN A 224      -5.229   6.992  -1.409  1.00  0.00           O  
ATOM   1117  CB  GLN A 224      -4.393   3.931  -0.692  1.00  0.00           C  
ATOM   1118  CG  GLN A 224      -5.527   3.756  -1.687  1.00  0.00           C  
ATOM   1119  CD  GLN A 224      -6.160   2.380  -1.607  1.00  0.00           C  
ATOM   1120  OE1 GLN A 224      -5.702   1.513  -0.858  1.00  0.00           O  
ATOM   1121  NE2 GLN A 224      -7.220   2.172  -2.381  1.00  0.00           N  
ATOM   1122  H   GLN A 224      -2.360   4.543   0.702  1.00  0.00           H  
ATOM   1123  HA  GLN A 224      -3.305   5.393  -1.822  1.00  0.00           H  
ATOM   1124 1HB  GLN A 224      -3.683   3.118  -0.845  1.00  0.00           H  
ATOM   1125 2HB  GLN A 224      -4.805   3.820   0.311  1.00  0.00           H  
ATOM   1126 1HG  GLN A 224      -6.297   4.500  -1.479  1.00  0.00           H  
ATOM   1127 2HG  GLN A 224      -5.137   3.895  -2.695  1.00  0.00           H  
ATOM   1128 1HE2 GLN A 224      -7.680   1.283  -2.371  1.00  0.00           H  
ATOM   1129 2HE2 GLN A 224      -7.559   2.903  -2.973  1.00  0.00           H  
ATOM   1130  N   GLN A 225      -4.759   6.753   0.777  1.00  0.00           N  
ATOM   1131  CA  GLN A 225      -5.650   7.823   1.205  1.00  0.00           C  
ATOM   1132  C   GLN A 225      -5.056   9.190   0.865  1.00  0.00           C  
ATOM   1133  O   GLN A 225      -5.761  10.087   0.401  1.00  0.00           O  
ATOM   1134  CB  GLN A 225      -5.923   7.725   2.708  1.00  0.00           C  
ATOM   1135  CG  GLN A 225      -6.709   6.491   3.119  1.00  0.00           C  
ATOM   1136  CD  GLN A 225      -6.834   6.359   4.625  1.00  0.00           C  
ATOM   1137  OE1 GLN A 225      -6.055   6.947   5.380  1.00  0.00           O  
ATOM   1138  NE2 GLN A 225      -7.818   5.586   5.071  1.00  0.00           N  
ATOM   1139  H   GLN A 225      -4.237   6.266   1.452  1.00  0.00           H  
ATOM   1140  HA  GLN A 225      -6.595   7.720   0.672  1.00  0.00           H  
ATOM   1141 1HB  GLN A 225      -4.978   7.718   3.250  1.00  0.00           H  
ATOM   1142 2HB  GLN A 225      -6.481   8.603   3.035  1.00  0.00           H  
ATOM   1143 1HG  GLN A 225      -7.712   6.555   2.697  1.00  0.00           H  
ATOM   1144 2HG  GLN A 225      -6.199   5.606   2.740  1.00  0.00           H  
ATOM   1145 1HE2 GLN A 225      -7.950   5.462   6.055  1.00  0.00           H  
ATOM   1146 2HE2 GLN A 225      -8.428   5.129   4.423  1.00  0.00           H  
ATOM   1147  N   LEU A 226      -3.754   9.332   1.090  1.00  0.00           N  
ATOM   1148  CA  LEU A 226      -3.056  10.583   0.813  1.00  0.00           C  
ATOM   1149  C   LEU A 226      -3.093  10.909  -0.678  1.00  0.00           C  
ATOM   1150  O   LEU A 226      -3.253  12.068  -1.064  1.00  0.00           O  
ATOM   1151  CB  LEU A 226      -1.601  10.496   1.291  1.00  0.00           C  
ATOM   1152  CG  LEU A 226      -0.778  11.784   1.154  1.00  0.00           C  
ATOM   1153  CD1 LEU A 226      -1.471  12.912   1.907  1.00  0.00           C  
ATOM   1154  CD2 LEU A 226       0.626  11.549   1.691  1.00  0.00           C  
ATOM   1155  H   LEU A 226      -3.248   8.575   1.461  1.00  0.00           H  
ATOM   1156  HA  LEU A 226      -3.556  11.385   1.355  1.00  0.00           H  
ATOM   1157 1HB  LEU A 226      -1.597  10.210   2.341  1.00  0.00           H  
ATOM   1158 2HB  LEU A 226      -1.094   9.718   0.721  1.00  0.00           H  
ATOM   1159  HG  LEU A 226      -0.721  12.070   0.103  1.00  0.00           H  
ATOM   1160 1HD1 LEU A 226      -0.886  13.827   1.810  1.00  0.00           H  
ATOM   1161 2HD1 LEU A 226      -2.465  13.071   1.490  1.00  0.00           H  
ATOM   1162 3HD1 LEU A 226      -1.557  12.647   2.960  1.00  0.00           H  
ATOM   1163 1HD2 LEU A 226       1.211  12.464   1.593  1.00  0.00           H  
ATOM   1164 2HD2 LEU A 226       0.570  11.265   2.742  1.00  0.00           H  
ATOM   1165 3HD2 LEU A 226       1.103  10.751   1.123  1.00  0.00           H  
ATOM   1166  N   LEU A 227      -2.954   9.877  -1.509  1.00  0.00           N  
ATOM   1167  CA  LEU A 227      -2.965  10.045  -2.961  1.00  0.00           C  
ATOM   1168  C   LEU A 227      -4.276  10.661  -3.440  1.00  0.00           C  
ATOM   1169  O   LEU A 227      -4.292  11.461  -4.374  1.00  0.00           O  
ATOM   1170  CB  LEU A 227      -2.748   8.693  -3.652  1.00  0.00           C  
ATOM   1171  CG  LEU A 227      -2.737   8.723  -5.185  1.00  0.00           C  
ATOM   1172  CD1 LEU A 227      -1.620   9.639  -5.668  1.00  0.00           C  
ATOM   1173  CD2 LEU A 227      -2.556   7.311  -5.721  1.00  0.00           C  
ATOM   1174  H   LEU A 227      -2.835   8.976  -1.134  1.00  0.00           H  
ATOM   1175  HA  LEU A 227      -2.152  10.715  -3.238  1.00  0.00           H  
ATOM   1176 1HB  LEU A 227      -1.794   8.284  -3.322  1.00  0.00           H  
ATOM   1177 2HB  LEU A 227      -3.539   8.012  -3.339  1.00  0.00           H  
ATOM   1178  HG  LEU A 227      -3.681   9.130  -5.548  1.00  0.00           H  
ATOM   1179 1HD1 LEU A 227      -1.612   9.661  -6.757  1.00  0.00           H  
ATOM   1180 2HD1 LEU A 227      -1.785  10.647  -5.286  1.00  0.00           H  
ATOM   1181 3HD1 LEU A 227      -0.662   9.265  -5.305  1.00  0.00           H  
ATOM   1182 1HD2 LEU A 227      -2.549   7.333  -6.811  1.00  0.00           H  
ATOM   1183 2HD2 LEU A 227      -1.611   6.904  -5.360  1.00  0.00           H  
ATOM   1184 3HD2 LEU A 227      -3.377   6.682  -5.376  1.00  0.00           H  
ATOM   1185  N   PHE A 228      -5.374  10.294  -2.791  1.00  0.00           N  
ATOM   1186  CA  PHE A 228      -6.683  10.811  -3.162  1.00  0.00           C  
ATOM   1187  C   PHE A 228      -6.769  12.313  -2.907  1.00  0.00           C  
ATOM   1188  O   PHE A 228      -7.225  13.076  -3.761  1.00  0.00           O  
ATOM   1189  CB  PHE A 228      -7.783  10.089  -2.382  1.00  0.00           C  
ATOM   1190  CG  PHE A 228      -9.174  10.504  -2.770  1.00  0.00           C  
ATOM   1191  CD1 PHE A 228      -9.734  10.074  -3.963  1.00  0.00           C  
ATOM   1192  CD2 PHE A 228      -9.925  11.326  -1.944  1.00  0.00           C  
ATOM   1193  CE1 PHE A 228     -11.013  10.456  -4.322  1.00  0.00           C  
ATOM   1194  CE2 PHE A 228     -11.204  11.709  -2.298  1.00  0.00           C  
ATOM   1195  CZ  PHE A 228     -11.748  11.273  -3.489  1.00  0.00           C  
ATOM   1196  H   PHE A 228      -5.300   9.660  -2.045  1.00  0.00           H  
ATOM   1197  HA  PHE A 228      -6.836  10.633  -4.227  1.00  0.00           H  
ATOM   1198 1HB  PHE A 228      -7.694   9.014  -2.537  1.00  0.00           H  
ATOM   1199 2HB  PHE A 228      -7.657  10.277  -1.317  1.00  0.00           H  
ATOM   1200  HD1 PHE A 228      -9.153   9.427  -4.622  1.00  0.00           H  
ATOM   1201  HD2 PHE A 228      -9.494  11.671  -1.002  1.00  0.00           H  
ATOM   1202  HE1 PHE A 228     -11.441  10.110  -5.263  1.00  0.00           H  
ATOM   1203  HE2 PHE A 228     -11.783  12.355  -1.638  1.00  0.00           H  
ATOM   1204  HZ  PHE A 228     -12.756  11.575  -3.771  1.00  0.00           H  
ATOM   1205  N   LYS A 229      -6.302  12.736  -1.742  1.00  0.00           N  
ATOM   1206  CA  LYS A 229      -6.337  14.145  -1.374  1.00  0.00           C  
ATOM   1207  C   LYS A 229      -5.364  14.959  -2.219  1.00  0.00           C  
ATOM   1208  O   LYS A 229      -5.659  16.093  -2.599  1.00  0.00           O  
ATOM   1209  CB  LYS A 229      -6.017  14.318   0.112  1.00  0.00           C  
ATOM   1210  CG  LYS A 229      -7.091  13.787   1.052  1.00  0.00           C  
ATOM   1211  CD  LYS A 229      -6.689  13.970   2.508  1.00  0.00           C  
ATOM   1212  CE  LYS A 229      -7.753  13.423   3.449  1.00  0.00           C  
ATOM   1213  NZ  LYS A 229      -7.361  13.571   4.877  1.00  0.00           N  
ATOM   1214  H   LYS A 229      -5.918  12.086  -1.118  1.00  0.00           H  
ATOM   1215  HA  LYS A 229      -7.341  14.527  -1.561  1.00  0.00           H  
ATOM   1216 1HB  LYS A 229      -5.084  13.804   0.345  1.00  0.00           H  
ATOM   1217 2HB  LYS A 229      -5.872  15.376   0.332  1.00  0.00           H  
ATOM   1218 1HG  LYS A 229      -8.027  14.318   0.873  1.00  0.00           H  
ATOM   1219 2HG  LYS A 229      -7.252  12.727   0.859  1.00  0.00           H  
ATOM   1220 1HD  LYS A 229      -5.749  13.450   2.695  1.00  0.00           H  
ATOM   1221 2HD  LYS A 229      -6.546  15.030   2.716  1.00  0.00           H  
ATOM   1222 1HE  LYS A 229      -8.690  13.953   3.286  1.00  0.00           H  
ATOM   1223 2HE  LYS A 229      -7.916  12.366   3.238  1.00  0.00           H  
ATOM   1224 1HZ  LYS A 229      -8.091  13.197   5.468  1.00  0.00           H  
ATOM   1225 2HZ  LYS A 229      -6.502  13.067   5.045  1.00  0.00           H  
ATOM   1226 3HZ  LYS A 229      -7.225  14.549   5.090  1.00  0.00           H  
ATOM   1227  N   ALA A 230      -4.212  14.368  -2.518  1.00  0.00           N  
ATOM   1228  CA  ALA A 230      -3.190  15.036  -3.317  1.00  0.00           C  
ATOM   1229  C   ALA A 230      -3.684  15.303  -4.738  1.00  0.00           C  
ATOM   1230  O   ALA A 230      -3.207  16.218  -5.409  1.00  0.00           O  
ATOM   1231  CB  ALA A 230      -1.916  14.205  -3.347  1.00  0.00           C  
ATOM   1232  H   ALA A 230      -4.039  13.458  -2.184  1.00  0.00           H  
ATOM   1233  HA  ALA A 230      -2.973  15.999  -2.854  1.00  0.00           H  
ATOM   1234 1HB  ALA A 230      -1.161  14.716  -3.944  1.00  0.00           H  
ATOM   1235 2HB  ALA A 230      -1.545  14.071  -2.330  1.00  0.00           H  
ATOM   1236 3HB  ALA A 230      -2.127  13.231  -3.786  1.00  0.00           H  
ATOM   1237  N   ARG A 231      -4.629  14.492  -5.196  1.00  0.00           N  
ATOM   1238  CA  ARG A 231      -5.189  14.659  -6.531  1.00  0.00           C  
ATOM   1239  C   ARG A 231      -6.194  15.805  -6.558  1.00  0.00           C  
ATOM   1240  O   ARG A 231      -6.261  16.561  -7.528  1.00  0.00           O  
ATOM   1241  CB  ARG A 231      -5.868  13.378  -6.993  1.00  0.00           C  
ATOM   1242  CG  ARG A 231      -4.919  12.258  -7.387  1.00  0.00           C  
ATOM   1243  CD  ARG A 231      -5.653  11.020  -7.754  1.00  0.00           C  
ATOM   1244  NE  ARG A 231      -6.359  11.163  -9.017  1.00  0.00           N  
ATOM   1245  CZ  ARG A 231      -7.200  10.244  -9.532  1.00  0.00           C  
ATOM   1246  NH1 ARG A 231      -7.430   9.125  -8.880  1.00  0.00           N  
ATOM   1247  NH2 ARG A 231      -7.795  10.468 -10.690  1.00  0.00           N  
ATOM   1248  H   ARG A 231      -4.947  13.757  -4.629  1.00  0.00           H  
ATOM   1249  HA  ARG A 231      -4.376  14.889  -7.221  1.00  0.00           H  
ATOM   1250 1HB  ARG A 231      -6.511  13.001  -6.199  1.00  0.00           H  
ATOM   1251 2HB  ARG A 231      -6.501  13.592  -7.854  1.00  0.00           H  
ATOM   1252 1HG  ARG A 231      -4.323  12.570  -8.244  1.00  0.00           H  
ATOM   1253 2HG  ARG A 231      -4.259  12.029  -6.549  1.00  0.00           H  
ATOM   1254 1HD  ARG A 231      -4.949  10.194  -7.848  1.00  0.00           H  
ATOM   1255 2HD  ARG A 231      -6.383  10.787  -6.979  1.00  0.00           H  
ATOM   1256  HE  ARG A 231      -6.208  12.011  -9.547  1.00  0.00           H  
ATOM   1257 1HH1 ARG A 231      -6.975   8.954  -7.995  1.00  0.00           H  
ATOM   1258 2HH1 ARG A 231      -8.061   8.438  -9.266  1.00  0.00           H  
ATOM   1259 1HH2 ARG A 231      -7.619  11.329 -11.191  1.00  0.00           H  
ATOM   1260 2HH2 ARG A 231      -8.425   9.780 -11.075  1.00  0.00           H  
ATOM   1261  N   LEU A 232      -6.958  15.937  -5.481  1.00  0.00           N  
ATOM   1262  CA  LEU A 232      -7.972  16.982  -5.378  1.00  0.00           C  
ATOM   1263  C   LEU A 232      -7.338  18.345  -5.104  1.00  0.00           C  
ATOM   1264  O   LEU A 232      -7.615  19.312  -5.817  1.00  0.00           O  
ATOM   1265  CB  LEU A 232      -8.970  16.642  -4.264  1.00  0.00           C  
ATOM   1266  CG  LEU A 232      -9.829  15.392  -4.499  1.00  0.00           C  
ATOM   1267  CD1 LEU A 232     -10.649  15.097  -3.251  1.00  0.00           C  
ATOM   1268  CD2 LEU A 232     -10.728  15.613  -5.706  1.00  0.00           C  
ATOM   1269  H   LEU A 232      -6.836  15.317  -4.733  1.00  0.00           H  
ATOM   1270  HA  LEU A 232      -8.508  17.038  -6.325  1.00  0.00           H  
ATOM   1271 1HB  LEU A 232      -8.419  16.495  -3.337  1.00  0.00           H  
ATOM   1272 2HB  LEU A 232      -9.645  17.487  -4.132  1.00  0.00           H  
ATOM   1273  HG  LEU A 232      -9.181  14.535  -4.682  1.00  0.00           H  
ATOM   1274 1HD1 LEU A 232     -11.259  14.209  -3.417  1.00  0.00           H  
ATOM   1275 2HD1 LEU A 232      -9.980  14.924  -2.408  1.00  0.00           H  
ATOM   1276 3HD1 LEU A 232     -11.297  15.946  -3.032  1.00  0.00           H  
ATOM   1277 1HD2 LEU A 232     -11.338  14.725  -5.872  1.00  0.00           H  
ATOM   1278 2HD2 LEU A 232     -11.378  16.471  -5.522  1.00  0.00           H  
ATOM   1279 3HD2 LEU A 232     -10.116  15.805  -6.586  1.00  0.00           H  
ATOM   1280  N   GLN A 233      -6.489  18.401  -4.072  1.00  0.00           N  
ATOM   1281  CA  GLN A 233      -5.795  19.630  -3.668  1.00  0.00           C  
ATOM   1282  C   GLN A 233      -6.755  20.654  -3.068  1.00  0.00           C  
ATOM   1283  O   GLN A 233      -7.637  21.178  -3.749  1.00  0.00           O  
ATOM   1284  CB  GLN A 233      -5.063  20.247  -4.863  1.00  0.00           C  
ATOM   1285  CG  GLN A 233      -3.900  19.417  -5.377  1.00  0.00           C  
ATOM   1286  CD  GLN A 233      -2.708  19.447  -4.441  1.00  0.00           C  
ATOM   1287  OE1 GLN A 233      -2.456  20.450  -3.767  1.00  0.00           O  
ATOM   1288  NE2 GLN A 233      -1.965  18.347  -4.394  1.00  0.00           N  
ATOM   1289  H   GLN A 233      -6.323  17.580  -3.557  1.00  0.00           H  
ATOM   1290  HA  GLN A 233      -5.062  19.377  -2.902  1.00  0.00           H  
ATOM   1291 1HB  GLN A 233      -5.765  20.390  -5.685  1.00  0.00           H  
ATOM   1292 2HB  GLN A 233      -4.679  21.229  -4.587  1.00  0.00           H  
ATOM   1293 1HG  GLN A 233      -4.225  18.382  -5.483  1.00  0.00           H  
ATOM   1294 2HG  GLN A 233      -3.586  19.809  -6.345  1.00  0.00           H  
ATOM   1295 1HE2 GLN A 233      -1.165  18.308  -3.793  1.00  0.00           H  
ATOM   1296 2HE2 GLN A 233      -2.204  17.557  -4.958  1.00  0.00           H  
ATOM   1297  N   GLN A 234      -6.566  20.944  -1.788  1.00  0.00           N  
ATOM   1298  CA  GLN A 234      -7.408  21.907  -1.091  1.00  0.00           C  
ATOM   1299  C   GLN A 234      -6.859  23.317  -1.259  1.00  0.00           C  
ATOM   1300  O   GLN A 234      -7.578  24.304  -1.101  1.00  0.00           O  
ATOM   1301  CB  GLN A 234      -7.514  21.556   0.396  1.00  0.00           C  
ATOM   1302  CG  GLN A 234      -8.129  20.195   0.672  1.00  0.00           C  
ATOM   1303  CD  GLN A 234      -9.537  20.074   0.120  1.00  0.00           C  
ATOM   1304  OE1 GLN A 234     -10.415  20.879   0.440  1.00  0.00           O  
ATOM   1305  NE2 GLN A 234      -9.758  19.064  -0.715  1.00  0.00           N  
ATOM   1306  H   GLN A 234      -5.830  20.511  -1.304  1.00  0.00           H  
ATOM   1307  HA  GLN A 234      -8.406  21.873  -1.527  1.00  0.00           H  
ATOM   1308 1HB  GLN A 234      -6.521  21.574   0.845  1.00  0.00           H  
ATOM   1309 2HB  GLN A 234      -8.117  22.308   0.905  1.00  0.00           H  
ATOM   1310 1HG  GLN A 234      -7.511  19.427   0.206  1.00  0.00           H  
ATOM   1311 2HG  GLN A 234      -8.170  20.038   1.750  1.00  0.00           H  
ATOM   1312 1HE2 GLN A 234     -10.668  18.933  -1.110  1.00  0.00           H  
ATOM   1313 2HE2 GLN A 234      -9.017  18.435  -0.947  1.00  0.00           H  
ATOM   1314  N   GLN A 235      -5.578  23.406  -1.578  1.00  0.00           N  
ATOM   1315  CA  GLN A 235      -4.918  24.686  -1.773  1.00  0.00           C  
ATOM   1316  C   GLN A 235      -4.508  24.842  -3.231  1.00  0.00           C  
ATOM   1317  O   GLN A 235      -3.688  24.075  -3.737  1.00  0.00           O  
ATOM   1318  CB  GLN A 235      -3.695  24.812  -0.860  1.00  0.00           C  
ATOM   1319  CG  GLN A 235      -2.972  26.143  -0.969  1.00  0.00           C  
ATOM   1320  CD  GLN A 235      -1.813  26.253   0.005  1.00  0.00           C  
ATOM   1321  OE1 GLN A 235      -1.251  25.244   0.439  1.00  0.00           O  
ATOM   1322  NE2 GLN A 235      -1.449  27.482   0.353  1.00  0.00           N  
ATOM   1323  H   GLN A 235      -5.058  22.582  -1.690  1.00  0.00           H  
ATOM   1324  HA  GLN A 235      -5.621  25.480  -1.520  1.00  0.00           H  
ATOM   1325 1HB  GLN A 235      -4.001  24.679   0.178  1.00  0.00           H  
ATOM   1326 2HB  GLN A 235      -2.983  24.021  -1.095  1.00  0.00           H  
ATOM   1327 1HG  GLN A 235      -2.580  26.250  -1.980  1.00  0.00           H  
ATOM   1328 2HG  GLN A 235      -3.676  26.946  -0.754  1.00  0.00           H  
ATOM   1329 1HE2 GLN A 235      -0.691  27.617   0.992  1.00  0.00           H  
ATOM   1330 2HE2 GLN A 235      -1.932  28.273  -0.023  1.00  0.00           H  
ATOM   1331  N   GLN A 236      -5.078  25.823  -3.910  1.00  0.00           N  
ATOM   1332  CA  GLN A 236      -4.754  26.055  -5.308  1.00  0.00           C  
ATOM   1333  C   GLN A 236      -4.070  27.402  -5.482  1.00  0.00           C  
ATOM   1334  O   GLN A 236      -4.655  28.453  -5.205  1.00  0.00           O  
ATOM   1335  CB  GLN A 236      -6.016  25.989  -6.173  1.00  0.00           C  
ATOM   1336  CG  GLN A 236      -5.758  26.142  -7.662  1.00  0.00           C  
ATOM   1337  CD  GLN A 236      -7.035  26.071  -8.480  1.00  0.00           C  
ATOM   1338  OE1 GLN A 236      -7.744  25.062  -8.463  1.00  0.00           O  
ATOM   1339  NE2 GLN A 236      -7.333  27.146  -9.201  1.00  0.00           N  
ATOM   1340  H   GLN A 236      -5.726  26.410  -3.459  1.00  0.00           H  
ATOM   1341  HA  GLN A 236      -4.066  25.276  -5.637  1.00  0.00           H  
ATOM   1342 1HB  GLN A 236      -6.516  25.034  -6.014  1.00  0.00           H  
ATOM   1343 2HB  GLN A 236      -6.707  26.774  -5.868  1.00  0.00           H  
ATOM   1344 1HG  GLN A 236      -5.290  27.109  -7.842  1.00  0.00           H  
ATOM   1345 2HG  GLN A 236      -5.098  25.340  -7.990  1.00  0.00           H  
ATOM   1346 1HE2 GLN A 236      -8.163  27.158  -9.761  1.00  0.00           H  
ATOM   1347 2HE2 GLN A 236      -6.730  27.944  -9.185  1.00  0.00           H  
ATOM   1348  N   ALA A 237      -2.828  27.359  -5.938  1.00  0.00           N  
ATOM   1349  CA  ALA A 237      -2.048  28.565  -6.159  1.00  0.00           C  
ATOM   1350  C   ALA A 237      -2.369  29.166  -7.519  1.00  0.00           C  
ATOM   1351  O   ALA A 237      -2.182  30.362  -7.748  1.00  0.00           O  
ATOM   1352  CB  ALA A 237      -0.560  28.267  -6.045  1.00  0.00           C  
ATOM   1353  H   ALA A 237      -2.420  26.486  -6.134  1.00  0.00           H  
ATOM   1354  HA  ALA A 237      -2.321  29.290  -5.392  1.00  0.00           H  
ATOM   1355 1HB  ALA A 237       0.008  29.180  -6.217  1.00  0.00           H  
ATOM   1356 2HB  ALA A 237      -0.341  27.886  -5.047  1.00  0.00           H  
ATOM   1357 3HB  ALA A 237      -0.281  27.520  -6.786  1.00  0.00           H  
ATOM   1358  N   GLN A 238      -2.850  28.323  -8.421  1.00  0.00           N  
ATOM   1359  CA  GLN A 238      -3.206  28.760  -9.760  1.00  0.00           C  
ATOM   1360  C   GLN A 238      -4.543  29.487  -9.737  1.00  0.00           C  
ATOM   1361  O   GLN A 238      -4.739  30.404 -10.562  1.00  0.00           O  
ATOM   1362  OXT GLN A 238      -5.382  29.175  -8.938  1.00  0.00           O  
ATOM   1363  CB  GLN A 238      -3.266  27.569 -10.720  1.00  0.00           C  
ATOM   1364  CG  GLN A 238      -3.507  27.951 -12.171  1.00  0.00           C  
ATOM   1365  CD  GLN A 238      -3.461  26.753 -13.100  1.00  0.00           C  
ATOM   1366  OE1 GLN A 238      -3.444  25.603 -12.653  1.00  0.00           O  
ATOM   1367  NE2 GLN A 238      -3.440  27.015 -14.402  1.00  0.00           N  
ATOM   1368  H   GLN A 238      -2.979  27.385  -8.173  1.00  0.00           H  
ATOM   1369  HA  GLN A 238      -2.441  29.451 -10.113  1.00  0.00           H  
ATOM   1370 1HB  GLN A 238      -2.330  27.013 -10.670  1.00  0.00           H  
ATOM   1371 2HB  GLN A 238      -4.064  26.894 -10.413  1.00  0.00           H  
ATOM   1372 1HG  GLN A 238      -4.491  28.412 -12.256  1.00  0.00           H  
ATOM   1373 2HG  GLN A 238      -2.736  28.656 -12.483  1.00  0.00           H  
ATOM   1374 1HE2 GLN A 238      -3.410  26.265 -15.064  1.00  0.00           H  
ATOM   1375 2HE2 GLN A 238      -3.455  27.963 -14.722  1.00  0.00           H  
TER                                                                             
ATOM   1377  N   ASN B   1      -6.205  -5.963  -1.621  1.00  0.00           N  
ATOM   1378  CA  ASN B   1      -6.627  -4.606  -1.945  1.00  0.00           C  
ATOM   1379  C   ASN B   1      -5.858  -4.061  -3.142  1.00  0.00           C  
ATOM   1380  O   ASN B   1      -6.391  -3.979  -4.249  1.00  0.00           O  
ATOM   1381  CB  ASN B   1      -6.461  -3.693  -0.744  1.00  0.00           C  
ATOM   1382  CG  ASN B   1      -6.870  -2.276  -1.034  1.00  0.00           C  
ATOM   1383  OD1 ASN B   1      -7.854  -2.034  -1.743  1.00  0.00           O  
ATOM   1384  ND2 ASN B   1      -6.135  -1.335  -0.499  1.00  0.00           N  
ATOM   1385 1H   ASN B   1      -6.725  -6.295  -0.834  1.00  0.00           H  
ATOM   1386 2H   ASN B   1      -6.372  -6.561  -2.405  1.00  0.00           H  
ATOM   1387 3H   ASN B   1      -5.230  -5.966  -1.401  1.00  0.00           H  
ATOM   1388  HA  ASN B   1      -7.682  -4.628  -2.222  1.00  0.00           H  
ATOM   1389 1HB  ASN B   1      -7.061  -4.071   0.085  1.00  0.00           H  
ATOM   1390 2HB  ASN B   1      -5.419  -3.700  -0.423  1.00  0.00           H  
ATOM   1391 1HD2 ASN B   1      -6.361  -0.373  -0.657  1.00  0.00           H  
ATOM   1392 2HD2 ASN B   1      -5.349  -1.577   0.068  1.00  0.00           H  
ATOM   1393  N   LEU B   2      -4.603  -3.689  -2.913  1.00  0.00           N  
ATOM   1394  CA  LEU B   2      -3.728  -3.241  -3.991  1.00  0.00           C  
ATOM   1395  C   LEU B   2      -2.858  -4.382  -4.502  1.00  0.00           C  
ATOM   1396  O   LEU B   2      -2.409  -5.229  -3.730  1.00  0.00           O  
ATOM   1397  CB  LEU B   2      -2.839  -2.089  -3.509  1.00  0.00           C  
ATOM   1398  CG  LEU B   2      -3.579  -0.851  -2.987  1.00  0.00           C  
ATOM   1399  CD1 LEU B   2      -2.576   0.128  -2.391  1.00  0.00           C  
ATOM   1400  CD2 LEU B   2      -4.361  -0.209  -4.123  1.00  0.00           C  
ATOM   1401  H   LEU B   2      -4.246  -3.716  -1.969  1.00  0.00           H  
ATOM   1402  HA  LEU B   2      -4.347  -2.886  -4.814  1.00  0.00           H  
ATOM   1403 1HB  LEU B   2      -2.200  -2.455  -2.707  1.00  0.00           H  
ATOM   1404 2HB  LEU B   2      -2.203  -1.770  -4.335  1.00  0.00           H  
ATOM   1405  HG  LEU B   2      -4.268  -1.146  -2.194  1.00  0.00           H  
ATOM   1406 1HD1 LEU B   2      -3.103   1.008  -2.020  1.00  0.00           H  
ATOM   1407 2HD1 LEU B   2      -2.045  -0.350  -1.568  1.00  0.00           H  
ATOM   1408 3HD1 LEU B   2      -1.863   0.429  -3.158  1.00  0.00           H  
ATOM   1409 1HD2 LEU B   2      -4.888   0.670  -3.752  1.00  0.00           H  
ATOM   1410 2HD2 LEU B   2      -3.673   0.087  -4.916  1.00  0.00           H  
ATOM   1411 3HD2 LEU B   2      -5.082  -0.925  -4.518  1.00  0.00           H  
ATOM   1412  N   ASP B   3      -2.621  -4.398  -5.810  1.00  0.00           N  
ATOM   1413  CA  ASP B   3      -1.848  -5.464  -6.436  1.00  0.00           C  
ATOM   1414  C   ASP B   3      -0.539  -5.702  -5.696  1.00  0.00           C  
ATOM   1415  O   ASP B   3      -0.234  -6.826  -5.300  1.00  0.00           O  
ATOM   1416  CB  ASP B   3      -1.559  -5.128  -7.901  1.00  0.00           C  
ATOM   1417  CG  ASP B   3      -2.795  -5.219  -8.786  1.00  0.00           C  
ATOM   1418  OD1 ASP B   3      -3.771  -5.784  -8.353  1.00  0.00           O  
ATOM   1419  OD2 ASP B   3      -2.751  -4.721  -9.886  1.00  0.00           O  
ATOM   1420  H   ASP B   3      -2.988  -3.653  -6.385  1.00  0.00           H  
ATOM   1421  HA  ASP B   3      -2.433  -6.383  -6.399  1.00  0.00           H  
ATOM   1422 1HB  ASP B   3      -1.154  -4.118  -7.970  1.00  0.00           H  
ATOM   1423 2HB  ASP B   3      -0.802  -5.810  -8.288  1.00  0.00           H  
ATOM   1424  N   GLU B   4       0.234  -4.636  -5.513  1.00  0.00           N  
ATOM   1425  CA  GLU B   4       1.551  -4.741  -4.899  1.00  0.00           C  
ATOM   1426  C   GLU B   4       1.445  -5.138  -3.432  1.00  0.00           C  
ATOM   1427  O   GLU B   4       2.256  -5.917  -2.929  1.00  0.00           O  
ATOM   1428  CB  GLU B   4       2.306  -3.416  -5.026  1.00  0.00           C  
ATOM   1429  CG  GLU B   4       2.774  -3.092  -6.438  1.00  0.00           C  
ATOM   1430  CD  GLU B   4       3.839  -4.031  -6.931  1.00  0.00           C  
ATOM   1431  OE1 GLU B   4       4.817  -4.203  -6.244  1.00  0.00           O  
ATOM   1432  OE2 GLU B   4       3.676  -4.576  -7.997  1.00  0.00           O  
ATOM   1433  H   GLU B   4      -0.102  -3.729  -5.805  1.00  0.00           H  
ATOM   1434  HA  GLU B   4       2.115  -5.516  -5.420  1.00  0.00           H  
ATOM   1435 1HB  GLU B   4       1.667  -2.600  -4.690  1.00  0.00           H  
ATOM   1436 2HB  GLU B   4       3.183  -3.434  -4.379  1.00  0.00           H  
ATOM   1437 1HG  GLU B   4       1.920  -3.143  -7.113  1.00  0.00           H  
ATOM   1438 2HG  GLU B   4       3.156  -2.073  -6.457  1.00  0.00           H  
ATOM   1439  N   LEU B   5       0.442  -4.598  -2.749  1.00  0.00           N  
ATOM   1440  CA  LEU B   5       0.248  -4.867  -1.329  1.00  0.00           C  
ATOM   1441  C   LEU B   5      -0.065  -6.337  -1.085  1.00  0.00           C  
ATOM   1442  O   LEU B   5       0.550  -6.979  -0.234  1.00  0.00           O  
ATOM   1443  CB  LEU B   5      -0.888  -3.998  -0.776  1.00  0.00           C  
ATOM   1444  CG  LEU B   5      -1.299  -4.285   0.674  1.00  0.00           C  
ATOM   1445  CD1 LEU B   5      -0.101  -4.082   1.592  1.00  0.00           C  
ATOM   1446  CD2 LEU B   5      -2.450  -3.369   1.066  1.00  0.00           C  
ATOM   1447  H   LEU B   5      -0.203  -3.983  -3.225  1.00  0.00           H  
ATOM   1448  HA  LEU B   5       1.168  -4.619  -0.801  1.00  0.00           H  
ATOM   1449 1HB  LEU B   5      -0.586  -2.953  -0.834  1.00  0.00           H  
ATOM   1450 2HB  LEU B   5      -1.769  -4.135  -1.404  1.00  0.00           H  
ATOM   1451  HG  LEU B   5      -1.616  -5.324   0.764  1.00  0.00           H  
ATOM   1452 1HD1 LEU B   5      -0.394  -4.286   2.622  1.00  0.00           H  
ATOM   1453 2HD1 LEU B   5       0.699  -4.762   1.301  1.00  0.00           H  
ATOM   1454 3HD1 LEU B   5       0.249  -3.053   1.511  1.00  0.00           H  
ATOM   1455 1HD2 LEU B   5      -2.743  -3.574   2.096  1.00  0.00           H  
ATOM   1456 2HD2 LEU B   5      -2.134  -2.329   0.978  1.00  0.00           H  
ATOM   1457 3HD2 LEU B   5      -3.298  -3.548   0.405  1.00  0.00           H  
ATOM   1458  N   ASP B   6      -1.023  -6.867  -1.839  1.00  0.00           N  
ATOM   1459  CA  ASP B   6      -1.464  -8.244  -1.660  1.00  0.00           C  
ATOM   1460  C   ASP B   6      -0.323  -9.224  -1.904  1.00  0.00           C  
ATOM   1461  O   ASP B   6      -0.202 -10.234  -1.210  1.00  0.00           O  
ATOM   1462  CB  ASP B   6      -2.628  -8.561  -2.602  1.00  0.00           C  
ATOM   1463  CG  ASP B   6      -3.905  -7.816  -2.238  1.00  0.00           C  
ATOM   1464  OD1 ASP B   6      -3.944  -7.224  -1.186  1.00  0.00           O  
ATOM   1465  OD2 ASP B   6      -4.829  -7.847  -3.015  1.00  0.00           O  
ATOM   1466  H   ASP B   6      -1.457  -6.299  -2.552  1.00  0.00           H  
ATOM   1467  HA  ASP B   6      -1.805  -8.368  -0.631  1.00  0.00           H  
ATOM   1468 1HB  ASP B   6      -2.350  -8.300  -3.624  1.00  0.00           H  
ATOM   1469 2HB  ASP B   6      -2.831  -9.632  -2.582  1.00  0.00           H  
ATOM   1470  N   ASP B   7       0.510  -8.921  -2.893  1.00  0.00           N  
ATOM   1471  CA  ASP B   7       1.696  -9.721  -3.167  1.00  0.00           C  
ATOM   1472  C   ASP B   7       2.757  -9.517  -2.093  1.00  0.00           C  
ATOM   1473  O   ASP B   7       3.383 -10.473  -1.634  1.00  0.00           O  
ATOM   1474  CB  ASP B   7       2.276  -9.369  -4.540  1.00  0.00           C  
ATOM   1475  CG  ASP B   7       1.426  -9.886  -5.692  1.00  0.00           C  
ATOM   1476  OD1 ASP B   7       0.543 -10.674  -5.447  1.00  0.00           O  
ATOM   1477  OD2 ASP B   7       1.667  -9.487  -6.807  1.00  0.00           O  
ATOM   1478  H   ASP B   7       0.314  -8.115  -3.470  1.00  0.00           H  
ATOM   1479  HA  ASP B   7       1.411 -10.774  -3.170  1.00  0.00           H  
ATOM   1480 1HB  ASP B   7       2.366  -8.287  -4.630  1.00  0.00           H  
ATOM   1481 2HB  ASP B   7       3.278  -9.789  -4.630  1.00  0.00           H  
ATOM   1482  N   LEU B   8       2.956  -8.264  -1.696  1.00  0.00           N  
ATOM   1483  CA  LEU B   8       3.921  -7.935  -0.655  1.00  0.00           C  
ATOM   1484  C   LEU B   8       3.656  -8.733   0.615  1.00  0.00           C  
ATOM   1485  O   LEU B   8       4.563  -9.358   1.167  1.00  0.00           O  
ATOM   1486  CB  LEU B   8       3.872  -6.434  -0.344  1.00  0.00           C  
ATOM   1487  CG  LEU B   8       4.945  -5.920   0.625  1.00  0.00           C  
ATOM   1488  CD1 LEU B   8       5.133  -4.422   0.427  1.00  0.00           C  
ATOM   1489  CD2 LEU B   8       4.530  -6.235   2.055  1.00  0.00           C  
ATOM   1490  H   LEU B   8       2.425  -7.522  -2.128  1.00  0.00           H  
ATOM   1491  HA  LEU B   8       4.918  -8.186  -1.017  1.00  0.00           H  
ATOM   1492 1HB  LEU B   8       3.977  -5.882  -1.276  1.00  0.00           H  
ATOM   1493 2HB  LEU B   8       2.898  -6.200   0.086  1.00  0.00           H  
ATOM   1494  HG  LEU B   8       5.895  -6.407   0.407  1.00  0.00           H  
ATOM   1495 1HD1 LEU B   8       5.896  -4.057   1.116  1.00  0.00           H  
ATOM   1496 2HD1 LEU B   8       5.448  -4.227  -0.598  1.00  0.00           H  
ATOM   1497 3HD1 LEU B   8       4.193  -3.908   0.623  1.00  0.00           H  
ATOM   1498 1HD2 LEU B   8       5.293  -5.870   2.744  1.00  0.00           H  
ATOM   1499 2HD2 LEU B   8       3.581  -5.747   2.274  1.00  0.00           H  
ATOM   1500 3HD2 LEU B   8       4.420  -7.313   2.173  1.00  0.00           H  
ATOM   1501  N   LEU B   9       2.411  -8.706   1.075  1.00  0.00           N  
ATOM   1502  CA  LEU B   9       2.036  -9.386   2.311  1.00  0.00           C  
ATOM   1503  C   LEU B   9       2.182 -10.896   2.172  1.00  0.00           C  
ATOM   1504  O   LEU B   9       2.652 -11.571   3.089  1.00  0.00           O  
ATOM   1505  CB  LEU B   9       0.592  -9.038   2.691  1.00  0.00           C  
ATOM   1506  CG  LEU B   9       0.330  -7.566   3.033  1.00  0.00           C  
ATOM   1507  CD1 LEU B   9      -1.160  -7.355   3.267  1.00  0.00           C  
ATOM   1508  CD2 LEU B   9       1.137  -7.179   4.264  1.00  0.00           C  
ATOM   1509  H   LEU B   9       1.705  -8.203   0.557  1.00  0.00           H  
ATOM   1510  HA  LEU B   9       2.699  -9.048   3.106  1.00  0.00           H  
ATOM   1511 1HB  LEU B   9      -0.060  -9.306   1.861  1.00  0.00           H  
ATOM   1512 2HB  LEU B   9       0.307  -9.635   3.557  1.00  0.00           H  
ATOM   1513  HG  LEU B   9       0.627  -6.938   2.193  1.00  0.00           H  
ATOM   1514 1HD1 LEU B   9      -1.346  -6.309   3.510  1.00  0.00           H  
ATOM   1515 2HD1 LEU B   9      -1.711  -7.621   2.365  1.00  0.00           H  
ATOM   1516 3HD1 LEU B   9      -1.490  -7.984   4.094  1.00  0.00           H  
ATOM   1517 1HD2 LEU B   9       0.951  -6.133   4.507  1.00  0.00           H  
ATOM   1518 2HD2 LEU B   9       0.839  -7.805   5.106  1.00  0.00           H  
ATOM   1519 3HD2 LEU B   9       2.199  -7.323   4.063  1.00  0.00           H  
ATOM   1520  N   SER B  10       1.776 -11.422   1.022  1.00  0.00           N  
ATOM   1521  CA  SER B  10       1.886 -12.851   0.751  1.00  0.00           C  
ATOM   1522  C   SER B  10       3.342 -13.296   0.726  1.00  0.00           C  
ATOM   1523  O   SER B  10       3.680 -14.376   1.209  1.00  0.00           O  
ATOM   1524  CB  SER B  10       1.224 -13.184  -0.572  1.00  0.00           C  
ATOM   1525  OG  SER B  10      -0.151 -12.921  -0.526  1.00  0.00           O  
ATOM   1526  H   SER B  10       1.381 -10.816   0.317  1.00  0.00           H  
ATOM   1527  HA  SER B  10       1.375 -13.395   1.546  1.00  0.00           H  
ATOM   1528 1HB  SER B  10       1.683 -12.596  -1.367  1.00  0.00           H  
ATOM   1529 2HB  SER B  10       1.389 -14.235  -0.807  1.00  0.00           H  
ATOM   1530  HG  SER B  10      -0.254 -12.003  -0.788  1.00  0.00           H  
ATOM   1531  N   LEU B  11       4.202 -12.456   0.158  1.00  0.00           N  
ATOM   1532  CA  LEU B  11       5.631 -12.743   0.103  1.00  0.00           C  
ATOM   1533  C   LEU B  11       6.259 -12.681   1.490  1.00  0.00           C  
ATOM   1534  O   LEU B  11       7.136 -13.478   1.820  1.00  0.00           O  
ATOM   1535  CB  LEU B  11       6.336 -11.750  -0.829  1.00  0.00           C  
ATOM   1536  CG  LEU B  11       6.025 -11.905  -2.324  1.00  0.00           C  
ATOM   1537  CD1 LEU B  11       6.500 -10.668  -3.073  1.00  0.00           C  
ATOM   1538  CD2 LEU B  11       6.701 -13.160  -2.856  1.00  0.00           C  
ATOM   1539  H   LEU B  11       3.857 -11.598  -0.246  1.00  0.00           H  
ATOM   1540  HA  LEU B  11       5.766 -13.750  -0.290  1.00  0.00           H  
ATOM   1541 1HB  LEU B  11       6.056 -10.740  -0.536  1.00  0.00           H  
ATOM   1542 2HB  LEU B  11       7.413 -11.859  -0.702  1.00  0.00           H  
ATOM   1543  HG  LEU B  11       4.946 -11.987  -2.464  1.00  0.00           H  
ATOM   1544 1HD1 LEU B  11       6.279 -10.778  -4.134  1.00  0.00           H  
ATOM   1545 2HD1 LEU B  11       5.986  -9.788  -2.685  1.00  0.00           H  
ATOM   1546 3HD1 LEU B  11       7.574 -10.550  -2.937  1.00  0.00           H  
ATOM   1547 1HD2 LEU B  11       6.479 -13.271  -3.918  1.00  0.00           H  
ATOM   1548 2HD2 LEU B  11       7.779 -13.079  -2.717  1.00  0.00           H  
ATOM   1549 3HD2 LEU B  11       6.330 -14.031  -2.315  1.00  0.00           H  
ATOM   1550  N   THR B  12       5.803 -11.729   2.297  1.00  0.00           N  
ATOM   1551  CA  THR B  12       6.438 -11.444   3.579  1.00  0.00           C  
ATOM   1552  C   THR B  12       6.208 -12.576   4.572  1.00  0.00           C  
ATOM   1553  O   THR B  12       7.155 -13.099   5.161  1.00  0.00           O  
ATOM   1554  CB  THR B  12       5.918 -10.122   4.174  1.00  0.00           C  
ATOM   1555  OG1 THR B  12       6.138  -9.056   3.241  1.00  0.00           O  
ATOM   1556  CG2 THR B  12       6.633  -9.805   5.478  1.00  0.00           C  
ATOM   1557  H   THR B  12       4.998 -11.188   2.016  1.00  0.00           H  
ATOM   1558  HA  THR B  12       7.512 -11.349   3.420  1.00  0.00           H  
ATOM   1559  HB  THR B  12       4.848 -10.205   4.364  1.00  0.00           H  
ATOM   1560  HG1 THR B  12       5.640  -9.226   2.438  1.00  0.00           H  
ATOM   1561 1HG2 THR B  12       6.253  -8.868   5.883  1.00  0.00           H  
ATOM   1562 2HG2 THR B  12       6.458 -10.609   6.193  1.00  0.00           H  
ATOM   1563 3HG2 THR B  12       7.703  -9.712   5.292  1.00  0.00           H  
ATOM   1564  N   TYR B  13       4.946 -12.949   4.754  1.00  0.00           N  
ATOM   1565  CA  TYR B  13       4.581 -13.951   5.747  1.00  0.00           C  
ATOM   1566  C   TYR B  13       3.107 -14.322   5.640  1.00  0.00           C  
ATOM   1567  O   TYR B  13       2.743 -15.095   4.799  1.00  0.00           O  
ATOM   1568  OXT TYR B  13       2.311 -13.841   6.398  1.00  0.00           O  
ATOM   1569  CB  TYR B  13       4.901 -13.448   7.157  1.00  0.00           C  
ATOM   1570  CG  TYR B  13       4.608 -14.456   8.246  1.00  0.00           C  
ATOM   1571  CD1 TYR B  13       5.519 -15.465   8.521  1.00  0.00           C  
ATOM   1572  CD2 TYR B  13       3.428 -14.372   8.970  1.00  0.00           C  
ATOM   1573  CE1 TYR B  13       5.251 -16.386   9.515  1.00  0.00           C  
ATOM   1574  CE2 TYR B  13       3.160 -15.292   9.964  1.00  0.00           C  
ATOM   1575  CZ  TYR B  13       4.067 -16.296  10.237  1.00  0.00           C  
ATOM   1576  OH  TYR B  13       3.800 -17.213  11.228  1.00  0.00           O  
ATOM   1577  H   TYR B  13       4.222 -12.529   4.190  1.00  0.00           H  
ATOM   1578  HA  TYR B  13       5.163 -14.853   5.559  1.00  0.00           H  
ATOM   1579 1HB  TYR B  13       5.956 -13.179   7.217  1.00  0.00           H  
ATOM   1580 2HB  TYR B  13       4.322 -12.548   7.362  1.00  0.00           H  
ATOM   1581  HD1 TYR B  13       6.447 -15.532   7.951  1.00  0.00           H  
ATOM   1582  HD2 TYR B  13       2.711 -13.579   8.753  1.00  0.00           H  
ATOM   1583  HE1 TYR B  13       5.967 -17.179   9.731  1.00  0.00           H  
ATOM   1584  HE2 TYR B  13       2.232 -15.226  10.533  1.00  0.00           H  
ATOM   1585  HH  TYR B  13       4.527 -17.838  11.288  1.00  0.00           H  
TER                                                                             
I_bsa 1399.82
I_hb 3
I_pack -0.103
I_sc -42.842
I_unsat 5
pep_sc -27.436
pep_sc_noref -26.685
reweighted_sc -137.495
rmsALL 13.236
rmsALL_CAPRI_if 5.72
rmsALL_allIF 7.425
rmsALL_if 9.238
rmsBB 11.6
rmsBB_CAPRI_if 4.886
rmsBB_allIF 6.16
rmsBB_if 8.044
rmsBB_intrf_lowres 8.445
rmsBB_lowres 11.125
rmsCA 11.583
rmsCA_if 8.107
rmsCA_intrf_lowres 8.518
rmsCA_lowres 11.197
rmsSC_CAPRI_if 6.195
rmsSC_allIF 8.151
score -67.217
score_lowres_opt -2.748
score_lowres_start 28.294
silent_score -67.217
startRMSall 0
startRMSallif 0
startRMSbb 0
startRMSca 0
time 66
