# Supplementary material for: Simple biochemical features underlie transcriptional activation domain diversity and dynamic, fuzzy binding to Mediator
Source: eLife. 2021 Apr 27;10:e68068. doi: 10.7554/eLife.68068 (PMC8137143; doi:10.7554/eLife.68068)
Supplement: Figure 6—source data 2. — The 10 best-scoring models from different binding poses are provided as pdb files. Top500.txt contains the score, cluster number, and RMSD to best model for the 500 best-scoring models. [file elife-68068-fig6-data2.zip › Med15-cAD structural models/ABD1/Crz1_252/top500.txt]

description rms cluster cluster_idx reweighted_sc
2lpb_Crz1_252_prepack_00148 0.000 0 0 -137.495
2lpb_Crz1_252_prepack_00856 0.393 0 1 -113.490
2lpb_Crz1_252_prepack_00966 1.543 47 0 -117.067
2lpb_Crz1_252_prepack_01222 2.399 48 0 -119.148
2lpb_Crz1_252_prepack_01233 2.413 12 0 -118.509
2lpb_Crz1_252_prepack_01291 2.992 21 0 -113.038
2lpb_Crz1_252_prepack_01421 2.637 49 0 -112.786
2lpb_Crz1_252_prepack_01519 1.645 50 0 -119.324
2lpb_Crz1_252_prepack_01670 4.182 51 0 -114.173
2lpb_Crz1_252_prepack_01714 3.300 7 0 -123.327
2lpb_Crz1_252_prepack_01971 2.051 32 0 -112.530
2lpb_Crz1_252_prepack_02048 1.722 52 0 -114.291
2lpb_Crz1_252_prepack_02225 0.555 43 2 -112.636
2lpb_Crz1_252_prepack_02246 2.550 33 0 -112.923
2lpb_Crz1_252_prepack_02304 4.058 34 0 -110.909
2lpb_Crz1_252_prepack_02331 1.508 35 0 -119.254
2lpb_Crz1_252_prepack_02368 2.450 31 0 -114.685
2lpb_Crz1_252_prepack_02381 2.229 53 0 -120.508
2lpb_Crz1_252_prepack_02414 2.684 54 0 -113.195
2lpb_Crz1_252_prepack_02449 0.312 0 2 -122.143
2lpb_Crz1_252_prepack_02473 2.270 55 0 -120.798
2lpb_Crz1_252_prepack_02563 2.004 22 0 -116.492
2lpb_Crz1_252_prepack_02628 2.106 56 0 -115.804
2lpb_Crz1_252_prepack_02710 2.504 4 0 -113.634
2lpb_Crz1_252_prepack_02841 2.768 57 0 -120.302
2lpb_Crz1_252_prepack_02927 3.221 7 1 -115.891
2lpb_Crz1_252_prepack_02967 3.411 58 0 -117.729
2lpb_Crz1_252_prepack_03004 4.389 36 0 -114.415
2lpb_Crz1_252_prepack_03215 1.633 59 0 -123.918
2lpb_Crz1_252_prepack_03344 3.123 60 0 -129.181
2lpb_Crz1_252_prepack_03354 2.531 61 0 -116.669
2lpb_Crz1_252_prepack_03397 2.024 32 1 -119.521
2lpb_Crz1_252_prepack_03528 3.165 18 0 -111.274
2lpb_Crz1_252_prepack_03762 4.744 62 0 -114.650
2lpb_Crz1_252_prepack_03767 2.394 63 0 -114.037
2lpb_Crz1_252_prepack_03966 2.088 64 0 -112.797
2lpb_Crz1_252_prepack_03989 3.958 65 0 -121.723
2lpb_Crz1_252_prepack_04013 3.407 66 0 -111.229
2lpb_Crz1_252_prepack_04604 2.847 23 0 -112.609
2lpb_Crz1_252_prepack_04757 0.712 0 3 -130.560
2lpb_Crz1_252_prepack_04849 2.377 67 0 -112.630
2lpb_Crz1_252_prepack_04894 2.272 68 0 -122.033
2lpb_Crz1_252_prepack_04974 2.646 24 0 -118.705
2lpb_Crz1_252_prepack_04989 2.724 33 1 -111.153
2lpb_Crz1_252_prepack_05015 5.137 13 0 -111.532
2lpb_Crz1_252_prepack_05029 2.312 14 0 -112.923
2lpb_Crz1_252_prepack_05049 1.031 69 0 -127.827
2lpb_Crz1_252_prepack_05058 2.873 6 0 -115.662
2lpb_Crz1_252_prepack_05292 1.197 70 0 -119.178
2lpb_Crz1_252_prepack_05356 2.213 2 0 -112.697
2lpb_Crz1_252_prepack_05398 1.632 17 0 -116.800
2lpb_Crz1_252_prepack_05758 3.548 71 0 -112.131
2lpb_Crz1_252_prepack_05921 1.993 72 0 -124.102
2lpb_Crz1_252_prepack_06005 2.151 15 0 -112.207
2lpb_Crz1_252_prepack_06129 4.262 34 1 -124.913
2lpb_Crz1_252_prepack_06322 2.131 8 0 -113.385
2lpb_Crz1_252_prepack_06425 2.698 25 0 -122.611
2lpb_Crz1_252_prepack_06604 1.908 73 0 -116.999
2lpb_Crz1_252_prepack_06643 0.704 0 4 -119.672
2lpb_Crz1_252_prepack_06719 1.705 74 0 -112.307
2lpb_Crz1_252_prepack_06974 2.924 6 1 -128.494
2lpb_Crz1_252_prepack_06981 2.517 75 0 -115.736
2lpb_Crz1_252_prepack_07004 4.189 76 0 -118.705
2lpb_Crz1_252_prepack_07040 2.386 77 0 -111.609
2lpb_Crz1_252_prepack_07098 2.087 78 0 -115.910
2lpb_Crz1_252_prepack_07169 3.440 79 0 -122.101
2lpb_Crz1_252_prepack_07200 3.325 80 0 -115.914
2lpb_Crz1_252_prepack_07341 1.098 81 0 -115.579
2lpb_Crz1_252_prepack_07510 2.189 82 0 -136.382
2lpb_Crz1_252_prepack_07720 4.308 83 0 -124.104
2lpb_Crz1_252_prepack_07956 2.087 84 0 -114.225
2lpb_Crz1_252_prepack_08008 0.564 0 5 -113.029
2lpb_Crz1_252_prepack_08142 2.088 85 0 -116.768
2lpb_Crz1_252_prepack_08181 0.608 0 6 -111.395
2lpb_Crz1_252_prepack_08217 3.403 20 0 -117.846
2lpb_Crz1_252_prepack_08406 1.618 86 0 -122.697
2lpb_Crz1_252_prepack_08482 1.530 9 0 -111.232
2lpb_Crz1_252_prepack_08636 3.085 87 0 -112.331
2lpb_Crz1_252_prepack_08829 4.524 88 0 -114.783
2lpb_Crz1_252_prepack_08849 1.393 5 0 -112.324
2lpb_Crz1_252_prepack_08937 1.562 89 0 -115.655
2lpb_Crz1_252_prepack_08961 1.954 32 3 -116.300
2lpb_Crz1_252_prepack_09050 1.813 37 0 -120.665
2lpb_Crz1_252_prepack_09140 2.096 90 0 -111.394
2lpb_Crz1_252_prepack_09154 5.119 13 1 -114.795
2lpb_Crz1_252_prepack_09247 2.934 6 2 -117.146
2lpb_Crz1_252_prepack_09251 3.063 91 0 -111.627
2lpb_Crz1_252_prepack_09410 3.921 38 0 -123.950
2lpb_Crz1_252_prepack_09436 3.116 92 0 -111.292
2lpb_Crz1_252_prepack_09458 1.939 1 0 -114.532
2lpb_Crz1_252_prepack_09547 2.194 4 1 -121.663
2lpb_Crz1_252_prepack_09660 3.195 7 2 -111.862
2lpb_Crz1_252_prepack_09676 3.600 93 0 -114.201
2lpb_Crz1_252_prepack_09707 0.761 216 1 -114.560
2lpb_Crz1_252_prepack_09736 1.827 94 0 -110.897
2lpb_Crz1_252_prepack_09920 1.799 3 0 -112.787
2lpb_Crz1_252_prepack_09949 4.272 95 0 -113.957
2lpb_Crz1_252_prepack_10219 1.935 2 1 -116.865
2lpb_Crz1_252_prepack_10283 3.024 96 0 -117.567
2lpb_Crz1_252_prepack_10321 3.612 97 0 -117.722
2lpb_Crz1_252_prepack_10407 2.663 25 1 -117.255
2lpb_Crz1_252_prepack_10515 1.476 164 1 -112.839
2lpb_Crz1_252_prepack_10553 1.938 2 2 -113.167
2lpb_Crz1_252_prepack_10605 1.981 228 1 -116.033
2lpb_Crz1_252_prepack_10675 2.148 26 0 -112.572
2lpb_Crz1_252_prepack_10690 2.238 4 2 -119.813
2lpb_Crz1_252_prepack_10895 2.366 98 0 -113.147
2lpb_Crz1_252_prepack_11014 2.125 99 0 -118.094
2lpb_Crz1_252_prepack_11076 0.452 0 7 -123.037
2lpb_Crz1_252_prepack_11350 2.114 1 1 -111.482
2lpb_Crz1_252_prepack_11479 2.938 21 1 -112.348
2lpb_Crz1_252_prepack_11491 2.970 10 0 -118.849
2lpb_Crz1_252_prepack_11510 0.554 0 8 -127.266
2lpb_Crz1_252_prepack_11615 1.937 39 0 -118.939
2lpb_Crz1_252_prepack_11627 2.685 100 0 -119.518
2lpb_Crz1_252_prepack_11656 2.434 101 0 -118.607
2lpb_Crz1_252_prepack_12097 4.488 102 0 -116.433
2lpb_Crz1_252_prepack_12128 2.634 12 1 -114.698
2lpb_Crz1_252_prepack_12147 2.213 103 0 -117.137
2lpb_Crz1_252_prepack_12177 2.955 104 0 -111.010
2lpb_Crz1_252_prepack_12198 2.057 1 2 -116.055
2lpb_Crz1_252_prepack_12245 2.327 105 0 -119.396
2lpb_Crz1_252_prepack_12271 3.655 40 0 -118.897
2lpb_Crz1_252_prepack_12490 4.772 106 0 -119.659
2lpb_Crz1_252_prepack_12582 1.680 37 2 -119.434
2lpb_Crz1_252_prepack_12633 2.677 107 0 -118.611
2lpb_Crz1_252_prepack_12704 1.258 5 1 -115.457
2lpb_Crz1_252_prepack_12747 2.101 108 0 -124.919
2lpb_Crz1_252_prepack_13125 1.116 46 2 -111.025
2lpb_Crz1_252_prepack_13370 2.346 4 3 -112.302
2lpb_Crz1_252_prepack_13399 2.427 109 0 -110.909
2lpb_Crz1_252_prepack_13620 4.634 110 0 -113.272
2lpb_Crz1_252_prepack_13845 3.002 23 1 -117.832
2lpb_Crz1_252_prepack_13872 4.232 111 0 -117.404
2lpb_Crz1_252_prepack_13980 2.396 4 4 -112.255
2lpb_Crz1_252_prepack_14001 3.587 40 1 -111.753
2lpb_Crz1_252_prepack_14019 2.324 112 0 -113.126
2lpb_Crz1_252_prepack_14343 2.756 113 0 -113.070
2lpb_Crz1_252_prepack_14403 0.570 0 9 -120.232
2lpb_Crz1_252_prepack_14496 2.617 114 0 -113.944
2lpb_Crz1_252_prepack_14519 3.906 115 0 -116.065
2lpb_Crz1_252_prepack_14582 3.567 116 0 -118.759
2lpb_Crz1_252_prepack_14649 4.017 117 0 -115.470
2lpb_Crz1_252_prepack_14808 1.738 136 1 -117.224
2lpb_Crz1_252_prepack_14995 2.037 3 1 -110.944
2lpb_Crz1_252_prepack_15005 3.610 118 0 -128.204
2lpb_Crz1_252_prepack_15161 4.617 119 0 -114.501
2lpb_Crz1_252_prepack_15244 2.501 120 0 -111.521
2lpb_Crz1_252_prepack_15293 4.533 121 0 -115.089
2lpb_Crz1_252_prepack_15343 2.841 6 3 -117.650
2lpb_Crz1_252_prepack_15402 4.196 122 0 -115.625
2lpb_Crz1_252_prepack_15454 3.426 11 0 -110.978
2lpb_Crz1_252_prepack_15483 4.502 123 0 -111.911
2lpb_Crz1_252_prepack_15605 2.140 3 2 -116.728
2lpb_Crz1_252_prepack_15820 3.045 19 0 -113.333
2lpb_Crz1_252_prepack_15890 2.216 124 0 -112.793
2lpb_Crz1_252_prepack_15950 2.183 125 0 -116.671
2lpb_Crz1_252_prepack_16061 0.706 0 10 -117.087
2lpb_Crz1_252_prepack_16065 2.349 126 0 -116.343
2lpb_Crz1_252_prepack_16170 1.594 39 1 -110.976
2lpb_Crz1_252_prepack_16295 1.632 127 0 -116.868
2lpb_Crz1_252_prepack_16474 2.131 2 3 -129.267
2lpb_Crz1_252_prepack_16559 2.349 15 1 -114.696
2lpb_Crz1_252_prepack_16700 3.757 128 0 -113.709
2lpb_Crz1_252_prepack_16748 3.570 129 0 -121.164
2lpb_Crz1_252_prepack_16834 1.829 27 0 -114.592
2lpb_Crz1_252_prepack_16953 1.757 130 0 -116.874
2lpb_Crz1_252_prepack_17256 2.213 131 0 -112.841
2lpb_Crz1_252_prepack_17275 3.012 132 0 -113.018
2lpb_Crz1_252_prepack_17446 1.470 133 0 -114.724
2lpb_Crz1_252_prepack_17556 2.668 16 0 -117.041
2lpb_Crz1_252_prepack_17562 2.895 134 0 -114.141
2lpb_Crz1_252_prepack_17570 1.221 5 2 -111.964
2lpb_Crz1_252_prepack_17598 3.856 38 1 -113.607
2lpb_Crz1_252_prepack_17801 1.611 9 1 -127.106
2lpb_Crz1_252_prepack_17944 1.899 2 4 -118.570
2lpb_Crz1_252_prepack_17951 1.694 3 3 -120.993
2lpb_Crz1_252_prepack_18176 2.521 4 5 -119.921
2lpb_Crz1_252_prepack_18561 0.567 0 11 -117.711
2lpb_Crz1_252_prepack_18641 1.598 37 1 -113.642
2lpb_Crz1_252_prepack_18764 5.152 13 2 -117.074
2lpb_Crz1_252_prepack_18788 4.039 135 0 -114.920
2lpb_Crz1_252_prepack_19067 1.995 136 0 -119.728
2lpb_Crz1_252_prepack_19205 1.938 137 0 -112.606
2lpb_Crz1_252_prepack_19429 3.655 138 0 -110.922
2lpb_Crz1_252_prepack_19452 2.229 55 1 -114.674
2lpb_Crz1_252_prepack_19538 3.149 139 0 -116.543
2lpb_Crz1_252_prepack_19826 1.657 2 5 -112.427
2lpb_Crz1_252_prepack_19865 4.694 140 0 -111.161
2lpb_Crz1_252_prepack_20156 1.274 9 2 -112.325
2lpb_Crz1_252_prepack_20212 4.060 28 0 -112.005
2lpb_Crz1_252_prepack_20233 1.613 164 2 -111.901
2lpb_Crz1_252_prepack_20290 2.898 10 1 -112.394
2lpb_Crz1_252_prepack_20371 2.149 8 1 -111.316
2lpb_Crz1_252_prepack_20435 4.361 141 0 -111.066
2lpb_Crz1_252_prepack_20498 3.108 142 0 -111.906
2lpb_Crz1_252_prepack_20635 3.122 19 1 -112.621
2lpb_Crz1_252_prepack_20640 3.824 143 0 -115.886
2lpb_Crz1_252_prepack_20700 2.413 12 2 -119.207
2lpb_Crz1_252_prepack_20777 2.717 10 2 -114.848
2lpb_Crz1_252_prepack_20873 2.295 29 0 -114.811
2lpb_Crz1_252_prepack_20879 3.049 144 0 -113.546
2lpb_Crz1_252_prepack_21225 0.991 30 0 -123.238
2lpb_Crz1_252_prepack_21321 0.664 0 12 -116.857
2lpb_Crz1_252_prepack_21364 1.915 22 1 -114.389
2lpb_Crz1_252_prepack_21459 2.060 145 0 -113.010
2lpb_Crz1_252_prepack_21572 2.330 146 0 -114.342
2lpb_Crz1_252_prepack_21640 2.864 147 0 -113.186
2lpb_Crz1_252_prepack_21672 3.043 148 0 -114.943
2lpb_Crz1_252_prepack_21761 1.671 17 1 -111.631
2lpb_Crz1_252_prepack_21773 1.913 149 0 -130.584
2lpb_Crz1_252_prepack_21859 2.297 29 1 -115.324
2lpb_Crz1_252_prepack_21861 3.080 11 1 -115.063
2lpb_Crz1_252_prepack_21877 3.240 20 1 -119.590
2lpb_Crz1_252_prepack_22138 1.729 207 1 -111.531
2lpb_Crz1_252_prepack_22198 2.992 21 2 -111.437
2lpb_Crz1_252_prepack_22256 3.822 150 0 -115.805
2lpb_Crz1_252_prepack_22369 3.088 18 1 -111.138
2lpb_Crz1_252_prepack_22412 3.163 151 0 -113.960
2lpb_Crz1_252_prepack_22496 2.973 18 2 -120.707
2lpb_Crz1_252_prepack_22505 1.797 1 3 -118.047
2lpb_Crz1_252_prepack_22636 2.717 41 0 -112.320
2lpb_Crz1_252_prepack_22651 1.656 152 0 -111.364
2lpb_Crz1_252_prepack_22660 2.702 42 0 -114.423
2lpb_Crz1_252_prepack_22835 0.617 43 0 -112.093
2lpb_Crz1_252_prepack_22855 1.838 1 4 -111.286
2lpb_Crz1_252_prepack_22893 0.955 30 1 -111.342
2lpb_Crz1_252_prepack_23010 2.995 10 3 -124.556
2lpb_Crz1_252_prepack_23028 0.572 216 2 -121.660
2lpb_Crz1_252_prepack_23145 1.427 17 2 -112.412
2lpb_Crz1_252_prepack_23596 2.110 153 0 -121.516
2lpb_Crz1_252_prepack_23644 2.848 154 0 -128.146
2lpb_Crz1_252_prepack_23657 2.468 25 2 -110.946
2lpb_Crz1_252_prepack_23689 3.842 155 0 -121.752
2lpb_Crz1_252_prepack_23761 2.334 8 2 -117.589
2lpb_Crz1_252_prepack_23828 2.665 31 1 -115.263
2lpb_Crz1_252_prepack_23893 1.529 44 0 -112.758
2lpb_Crz1_252_prepack_23921 2.940 156 0 -115.679
2lpb_Crz1_252_prepack_24019 2.083 157 0 -111.804
2lpb_Crz1_252_prepack_24051 1.392 158 0 -126.831
2lpb_Crz1_252_prepack_24055 2.131 32 2 -115.421
2lpb_Crz1_252_prepack_24096 1.193 45 0 -116.237
2lpb_Crz1_252_prepack_24253 1.970 1 5 -119.957
2lpb_Crz1_252_prepack_24325 3.835 28 1 -113.293
2lpb_Crz1_252_prepack_24371 2.604 31 2 -114.074
2lpb_Crz1_252_prepack_24423 3.258 7 3 -115.028
2lpb_Crz1_252_prepack_24497 3.131 18 3 -114.405
2lpb_Crz1_252_prepack_24510 1.838 159 0 -116.489
2lpb_Crz1_252_prepack_24655 2.025 160 0 -111.946
2lpb_Crz1_252_prepack_24777 2.285 2 6 -113.651
2lpb_Crz1_252_prepack_24989 2.147 3 4 -112.254
2lpb_Crz1_252_prepack_25059 3.365 11 2 -118.530
2lpb_Crz1_252_prepack_25172 2.688 161 0 -112.792
2lpb_Crz1_252_prepack_25565 2.042 162 0 -111.470
2lpb_Crz1_252_prepack_25579 1.876 22 2 -112.838
2lpb_Crz1_252_prepack_25695 3.386 163 0 -117.228
2lpb_Crz1_252_prepack_25736 3.125 6 4 -116.546
2lpb_Crz1_252_prepack_25775 0.539 0 13 -111.226
2lpb_Crz1_252_prepack_25950 1.592 164 0 -115.438
2lpb_Crz1_252_prepack_26008 4.388 36 1 -112.856
2lpb_Crz1_252_prepack_26162 2.335 8 3 -121.816
2lpb_Crz1_252_prepack_26265 3.352 11 3 -113.251
2lpb_Crz1_252_prepack_26528 4.005 165 0 -112.162
2lpb_Crz1_252_prepack_26570 3.131 166 0 -116.508
2lpb_Crz1_252_prepack_26684 1.781 145 1 -112.633
2lpb_Crz1_252_prepack_27061 2.318 16 1 -112.908
2lpb_Crz1_252_prepack_27281 3.097 19 2 -114.053
2lpb_Crz1_252_prepack_27537 2.842 167 0 -119.147
2lpb_Crz1_252_prepack_27575 1.895 17 3 -113.050
2lpb_Crz1_252_prepack_27589 2.028 26 1 -114.803
2lpb_Crz1_252_prepack_27700 2.381 168 0 -113.176
2lpb_Crz1_252_prepack_27733 0.784 43 1 -113.076
2lpb_Crz1_252_prepack_27825 1.902 1 6 -119.166
2lpb_Crz1_252_prepack_27871 3.051 169 0 -112.118
2lpb_Crz1_252_prepack_27877 3.040 170 0 -117.139
2lpb_Crz1_252_prepack_27949 3.765 171 0 -118.882
2lpb_Crz1_252_prepack_27983 3.352 20 2 -124.472
2lpb_Crz1_252_prepack_28068 1.416 5 3 -112.750
2lpb_Crz1_252_prepack_28178 2.083 172 0 -120.223
2lpb_Crz1_252_prepack_28182 1.690 175 1 -115.248
2lpb_Crz1_252_prepack_28256 2.557 173 0 -112.736
2lpb_Crz1_252_prepack_28351 1.967 2 7 -111.534
2lpb_Crz1_252_prepack_28562 4.133 174 0 -112.776
2lpb_Crz1_252_prepack_28637 1.671 175 0 -117.900
2lpb_Crz1_252_prepack_28745 1.040 46 0 -116.194
2lpb_Crz1_252_prepack_29188 2.612 14 1 -115.841
2lpb_Crz1_252_prepack_29344 3.953 176 0 -113.582
2lpb_Crz1_252_prepack_29475 3.105 177 0 -112.152
2lpb_Crz1_252_prepack_29482 4.444 178 0 -111.129
2lpb_Crz1_252_prepack_29562 2.712 42 1 -116.219
2lpb_Crz1_252_prepack_29599 2.896 179 0 -114.546
2lpb_Crz1_252_prepack_29763 3.986 180 0 -112.208
2lpb_Crz1_252_prepack_29842 2.034 1 7 -116.762
2lpb_Crz1_252_prepack_29853 2.920 181 0 -113.456
2lpb_Crz1_252_prepack_29985 1.791 182 0 -120.440
2lpb_Crz1_252_prepack_30102 1.623 3 5 -111.535
2lpb_Crz1_252_prepack_30144 3.623 183 0 -112.035
2lpb_Crz1_252_prepack_30548 2.947 6 5 -116.682
2lpb_Crz1_252_prepack_30564 4.239 184 0 -116.018
2lpb_Crz1_252_prepack_30603 2.585 14 2 -116.176
2lpb_Crz1_252_prepack_30612 1.178 30 2 -118.508
2lpb_Crz1_252_prepack_30795 2.393 24 1 -114.415
2lpb_Crz1_252_prepack_30921 4.474 185 0 -115.793
2lpb_Crz1_252_prepack_30937 1.572 186 0 -111.974
2lpb_Crz1_252_prepack_30946 1.857 3 6 -125.913
2lpb_Crz1_252_prepack_30988 2.737 16 2 -112.480
2lpb_Crz1_252_prepack_31090 0.702 216 3 -111.014
2lpb_Crz1_252_prepack_31144 4.211 187 0 -111.471
2lpb_Crz1_252_prepack_31339 1.502 188 0 -113.570
2lpb_Crz1_252_prepack_31396 0.675 0 14 -113.365
2lpb_Crz1_252_prepack_31445 3.755 189 0 -111.110
2lpb_Crz1_252_prepack_31578 3.167 190 0 -117.757
2lpb_Crz1_252_prepack_31654 2.503 12 3 -122.038
2lpb_Crz1_252_prepack_31749 2.826 191 0 -119.687
2lpb_Crz1_252_prepack_31752 0.448 0 15 -112.420
2lpb_Crz1_252_prepack_31769 1.861 192 0 -112.586
2lpb_Crz1_252_prepack_31774 2.138 193 0 -117.411
2lpb_Crz1_252_prepack_31918 1.711 194 0 -123.297
2lpb_Crz1_252_prepack_31923 2.184 29 2 -112.279
2lpb_Crz1_252_prepack_32035 4.043 28 2 -115.196
2lpb_Crz1_252_prepack_32151 0.393 0 16 -120.661
2lpb_Crz1_252_prepack_32315 1.949 1 8 -123.906
2lpb_Crz1_252_prepack_32331 2.083 195 0 -111.295
2lpb_Crz1_252_prepack_32372 3.902 196 0 -122.669
2lpb_Crz1_252_prepack_32475 0.562 216 4 -129.687
2lpb_Crz1_252_prepack_32507 1.596 35 1 -116.695
2lpb_Crz1_252_prepack_32602 2.077 26 2 -116.077
2lpb_Crz1_252_prepack_32767 3.096 19 3 -112.964
2lpb_Crz1_252_prepack_32910 1.812 199 1 -123.666
2lpb_Crz1_252_prepack_33048 1.951 15 2 -124.016
2lpb_Crz1_252_prepack_33178 1.700 209 1 -127.870
2lpb_Crz1_252_prepack_33331 2.328 197 0 -113.472
2lpb_Crz1_252_prepack_33383 5.213 13 3 -117.195
2lpb_Crz1_252_prepack_33409 2.117 8 4 -113.157
2lpb_Crz1_252_prepack_33434 3.109 7 4 -114.680
2lpb_Crz1_252_prepack_33513 1.855 198 0 -111.620
2lpb_Crz1_252_prepack_33583 0.810 0 17 -116.595
2lpb_Crz1_252_prepack_33693 1.871 199 0 -111.266
2lpb_Crz1_252_prepack_33878 2.522 200 0 -114.969
2lpb_Crz1_252_prepack_33949 1.896 201 0 -113.150
2lpb_Crz1_252_prepack_34407 1.682 202 0 -113.796
2lpb_Crz1_252_prepack_34494 0.492 0 18 -128.374
2lpb_Crz1_252_prepack_34567 3.047 10 4 -117.560
2lpb_Crz1_252_prepack_34644 3.159 11 4 -115.655
2lpb_Crz1_252_prepack_34719 3.342 203 0 -111.392
2lpb_Crz1_252_prepack_34732 3.339 204 0 -114.460
2lpb_Crz1_252_prepack_34820 2.608 205 0 -115.860
2lpb_Crz1_252_prepack_34856 2.811 206 0 -116.835
2lpb_Crz1_252_prepack_34936 1.661 207 0 -117.474
2lpb_Crz1_252_prepack_35024 0.934 46 1 -116.772
2lpb_Crz1_252_prepack_35168 2.767 208 0 -111.003
2lpb_Crz1_252_prepack_35217 2.627 24 2 -125.495
2lpb_Crz1_252_prepack_35291 1.689 209 0 -112.875
2lpb_Crz1_252_prepack_35615 3.792 210 0 -111.522
2lpb_Crz1_252_prepack_35655 5.009 13 4 -123.471
2lpb_Crz1_252_prepack_35697 3.043 211 0 -111.280
2lpb_Crz1_252_prepack_35736 2.434 4 6 -116.379
2lpb_Crz1_252_prepack_35861 2.040 212 0 -118.283
2lpb_Crz1_252_prepack_35884 3.142 213 0 -116.714
2lpb_Crz1_252_prepack_35956 1.049 45 1 -110.942
2lpb_Crz1_252_prepack_36043 2.129 214 0 -113.982
2lpb_Crz1_252_prepack_36215 1.959 1 9 -112.599
2lpb_Crz1_252_prepack_36434 1.479 9 3 -121.252
2lpb_Crz1_252_prepack_36614 1.869 3 7 -114.179
2lpb_Crz1_252_prepack_36633 2.612 215 0 -114.538
2lpb_Crz1_252_prepack_36776 0.831 216 0 -113.719
2lpb_Crz1_252_prepack_36906 2.728 217 0 -111.716
2lpb_Crz1_252_prepack_36945 2.635 218 0 -112.886
2lpb_Crz1_252_prepack_36983 2.207 219 0 -113.512
2lpb_Crz1_252_prepack_37059 3.073 220 0 -119.353
2lpb_Crz1_252_prepack_37169 2.569 221 0 -111.727
2lpb_Crz1_252_prepack_37327 0.490 0 19 -110.908
2lpb_Crz1_252_prepack_37351 4.154 222 0 -111.158
2lpb_Crz1_252_prepack_37358 3.153 223 0 -111.469
2lpb_Crz1_252_prepack_37499 3.960 224 0 -120.852
2lpb_Crz1_252_prepack_37525 2.546 225 0 -122.426
2lpb_Crz1_252_prepack_37704 3.309 20 3 -116.224
2lpb_Crz1_252_prepack_37802 2.242 226 0 -111.498
2lpb_Crz1_252_prepack_37844 2.158 1 10 -112.522
2lpb_Crz1_252_prepack_37854 2.155 227 0 -111.848
2lpb_Crz1_252_prepack_37882 2.215 228 0 -113.368
2lpb_Crz1_252_prepack_38053 1.819 229 0 -117.723
2lpb_Crz1_252_prepack_38129 3.032 7 5 -117.757
2lpb_Crz1_252_prepack_38132 0.643 0 20 -123.751
2lpb_Crz1_252_prepack_38233 2.814 41 1 -112.463
2lpb_Crz1_252_prepack_38234 2.254 4 7 -114.432
2lpb_Crz1_252_prepack_38269 1.776 3 8 -123.248
2lpb_Crz1_252_prepack_38357 2.265 14 3 -115.827
2lpb_Crz1_252_prepack_38480 2.558 230 0 -112.986
2lpb_Crz1_252_prepack_38500 3.056 231 0 -111.758
2lpb_Crz1_252_prepack_38545 2.349 232 0 -111.282
2lpb_Crz1_252_prepack_38608 2.635 233 0 -111.166
2lpb_Crz1_252_prepack_38633 1.444 9 4 -115.578
2lpb_Crz1_252_prepack_38687 1.562 44 1 -115.265
2lpb_Crz1_252_prepack_38688 1.646 1 11 -122.362
2lpb_Crz1_252_prepack_38708 2.491 16 3 -115.726
2lpb_Crz1_252_prepack_38712 2.517 234 0 -111.010
2lpb_Crz1_252_prepack_38803 2.232 8 5 -113.167
2lpb_Crz1_252_prepack_38894 2.917 23 2 -110.937
2lpb_Crz1_252_prepack_38943 1.741 27 1 -112.390
2lpb_Crz1_252_prepack_38998 0.376 0 21 -117.438
2lpb_Crz1_252_prepack_39074 2.795 179 1 -113.222
2lpb_Crz1_252_prepack_39334 2.113 22 3 -111.121
2lpb_Crz1_252_prepack_39354 4.108 34 2 -116.118
2lpb_Crz1_252_prepack_39361 3.803 235 0 -136.469
2lpb_Crz1_252_prepack_39738 1.823 137 1 -118.088
2lpb_Crz1_252_prepack_39993 3.263 7 6 -112.344
2lpb_Crz1_252_prepack_40175 3.091 236 0 -113.911
2lpb_Crz1_252_prepack_40195 1.816 17 4 -119.187
2lpb_Crz1_252_prepack_40259 4.214 237 0 -111.476
2lpb_Crz1_252_prepack_40342 1.995 72 1 -114.988
2lpb_Crz1_252_prepack_40368 1.548 44 2 -121.397
2lpb_Crz1_252_prepack_40492 3.526 238 0 -121.065
2lpb_Crz1_252_prepack_40608 1.815 239 0 -116.058
2lpb_Crz1_252_prepack_40672 2.549 120 1 -114.992
2lpb_Crz1_252_prepack_40681 0.666 0 22 -115.503
2lpb_Crz1_252_prepack_40691 2.200 8 6 -112.229
2lpb_Crz1_252_prepack_40934 1.693 240 0 -111.373
2lpb_Crz1_252_prepack_41061 3.635 241 0 -112.059
2lpb_Crz1_252_prepack_41114 2.139 199 2 -114.134
2lpb_Crz1_252_prepack_41136 1.945 1 12 -110.986
2lpb_Crz1_252_prepack_41275 3.647 242 0 -113.015
2lpb_Crz1_252_prepack_41566 1.623 243 0 -111.254
2lpb_Crz1_252_prepack_41617 3.941 117 1 -119.092
2lpb_Crz1_252_prepack_41654 1.116 69 1 -129.079
2lpb_Crz1_252_prepack_41660 1.790 2 8 -111.152
2lpb_Crz1_252_prepack_41771 2.539 244 0 -114.274
2lpb_Crz1_252_prepack_41791 1.921 32 4 -119.986
2lpb_Crz1_252_prepack_41927 2.003 3 9 -112.341
2lpb_Crz1_252_prepack_41945 1.551 245 0 -112.281
2lpb_Crz1_252_prepack_41977 4.586 246 0 -114.987
2lpb_Crz1_252_prepack_42032 3.842 38 2 -116.360
2lpb_Crz1_252_prepack_42231 3.607 247 0 -111.669
2lpb_Crz1_252_prepack_42315 3.982 117 2 -114.653
2lpb_Crz1_252_prepack_42317 2.812 248 0 -112.725
2lpb_Crz1_252_prepack_42488 2.793 249 0 -120.934
2lpb_Crz1_252_prepack_42832 2.859 250 0 -129.432
2lpb_Crz1_252_prepack_42867 1.756 37 3 -130.503
2lpb_Crz1_252_prepack_42985 5.095 13 5 -119.401
2lpb_Crz1_252_prepack_43132 3.246 251 0 -116.639
2lpb_Crz1_252_prepack_43607 0.728 252 0 -112.754
2lpb_Crz1_252_prepack_43644 2.699 253 0 -113.956
2lpb_Crz1_252_prepack_43685 2.161 254 0 -113.346
2lpb_Crz1_252_prepack_43820 0.626 43 3 -120.773
2lpb_Crz1_252_prepack_43946 2.799 255 0 -115.717
2lpb_Crz1_252_prepack_43961 2.858 54 1 -115.422
2lpb_Crz1_252_prepack_43998 2.505 25 3 -116.550
2lpb_Crz1_252_prepack_44221 3.255 256 0 -137.418
2lpb_Crz1_252_prepack_44261 3.056 257 0 -112.388
2lpb_Crz1_252_prepack_44335 1.167 258 0 -127.566
2lpb_Crz1_252_prepack_44749 4.160 34 3 -124.219
2lpb_Crz1_252_prepack_44777 3.494 259 0 -111.668
2lpb_Crz1_252_prepack_44789 5.241 260 0 -119.551
2lpb_Crz1_252_prepack_44974 2.071 199 3 -113.983
2lpb_Crz1_252_prepack_45023 2.395 261 0 -115.275
2lpb_Crz1_252_prepack_45167 3.076 20 4 -116.188
2lpb_Crz1_252_prepack_45172 3.502 262 0 -114.973
2lpb_Crz1_252_prepack_45223 3.105 263 0 -116.382
2lpb_Crz1_252_prepack_45404 1.684 3 10 -111.257
2lpb_Crz1_252_prepack_45451 4.856 264 0 -118.694
2lpb_Crz1_252_prepack_45740 1.776 3 11 -115.722
2lpb_Crz1_252_prepack_46085 3.961 265 0 -116.819
2lpb_Crz1_252_prepack_46363 0.598 0 23 -126.600
2lpb_Crz1_252_prepack_46387 3.232 21 3 -122.267
2lpb_Crz1_252_prepack_46421 1.891 266 0 -114.168
2lpb_Crz1_252_prepack_46514 1.885 22 4 -112.011
2lpb_Crz1_252_prepack_46647 3.080 10 5 -114.474
2lpb_Crz1_252_prepack_46718 2.534 267 0 -110.963
2lpb_Crz1_252_prepack_46814 1.343 268 0 -127.113
2lpb_Crz1_252_prepack_46886 0.221 0 24 -117.136
2lpb_Crz1_252_prepack_47236 2.085 228 2 -114.123
2lpb_Crz1_252_prepack_47276 2.443 63 1 -112.209
2lpb_Crz1_252_prepack_47355 2.079 199 4 -118.873
2lpb_Crz1_252_prepack_47395 2.617 105 1 -114.789
2lpb_Crz1_252_prepack_47465 3.010 23 3 -113.615
2lpb_Crz1_252_prepack_47472 3.924 269 0 -123.523
2lpb_Crz1_252_prepack_47529 3.319 270 0 -110.950
2lpb_Crz1_252_prepack_47636 3.977 28 3 -118.724
2lpb_Crz1_252_prepack_47643 1.419 5 4 -120.507
2lpb_Crz1_252_prepack_47888 2.001 145 2 -114.345
2lpb_Crz1_252_prepack_47977 4.083 38 3 -118.375
2lpb_Crz1_252_prepack_48132 2.707 271 0 -114.636
2lpb_Crz1_252_prepack_48205 0.915 216 5 -112.168
2lpb_Crz1_252_prepack_48242 2.390 67 1 -111.766
2lpb_Crz1_252_prepack_48249 2.368 272 0 -122.898
2lpb_Crz1_252_prepack_48461 2.882 273 0 -117.188
2lpb_Crz1_252_prepack_48471 3.966 265 1 -112.334
2lpb_Crz1_252_prepack_48476 3.287 274 0 -114.599
2lpb_Crz1_252_prepack_48596 0.572 0 25 -123.701
2lpb_Crz1_252_prepack_48672 2.876 275 0 -116.008
2lpb_Crz1_252_prepack_48789 1.847 194 1 -118.047
2lpb_Crz1_252_prepack_48982 2.414 14 4 -114.065
2lpb_Crz1_252_prepack_49059 1.746 209 2 -113.234
2lpb_Crz1_252_prepack_49088 2.163 55 2 -113.740
2lpb_Crz1_252_prepack_49288 2.807 276 0 -113.263
2lpb_Crz1_252_prepack_49345 2.125 277 0 -111.277
2lpb_Crz1_252_prepack_49426 1.992 261 1 -111.412
2lpb_Crz1_252_prepack_49542 3.119 6 6 -117.646
2lpb_Crz1_252_prepack_49645 2.044 3 12 -118.202
2lpb_Crz1_252_prepack_49944 1.272 278 0 -112.022
