# Supplementary material for: Simple biochemical features underlie transcriptional activation domain diversity and dynamic, fuzzy binding to Mediator
Source: eLife. 2021 Apr 27;10:e68068. doi: 10.7554/eLife.68068 (PMC8137143; doi:10.7554/eLife.68068)
Supplement: Figure 6—source data 2. — The 10 best-scoring models from different binding poses are provided as pdb files. Top500.txt contains the score, cluster number, and RMSD to best model for the 500 best-scoring models. [file elife-68068-fig6-data2.zip › Med15-cAD structural models/ABD1/Crz1_252/2lpb_Crz1_252_prepack_16474.pdb]

HEADER                                            17-SEP-20   XXXX              
EXPDTA    THEORETICAL MODEL                                                     
REMARK 220                                                                      
REMARK 220 EXPERIMENTAL DETAILS                                                 
REMARK 220  EXPERIMENT TYPE                : THEORETICAL MODELLING              
REMARK 220  DATE OF DATA COLLECTION        : 17-SEP-20                          
REMARK 220                                                                      
REMARK 220 REMARK: MODEL GENERATED BY ROSETTA                                   
REMARK 220  VERSION 2020.08+release.cb1caba                                     
ATOM      1  N   GLN A 158     -12.016 -12.395 -23.603  1.00  0.00           N  
ATOM      2  CA  GLN A 158     -11.969 -12.966 -22.241  1.00  0.00           C  
ATOM      3  C   GLN A 158     -12.554 -11.986 -21.232  1.00  0.00           C  
ATOM      4  O   GLN A 158     -13.092 -10.945 -21.605  1.00  0.00           O  
ATOM      5  CB  GLN A 158     -10.534 -13.324 -21.846  1.00  0.00           C  
ATOM      6  CG  GLN A 158      -9.893 -14.385 -22.724  1.00  0.00           C  
ATOM      7  CD  GLN A 158     -10.562 -15.739 -22.580  1.00  0.00           C  
ATOM      8  OE1 GLN A 158     -10.627 -16.300 -21.483  1.00  0.00           O  
ATOM      9  NE2 GLN A 158     -11.065 -16.270 -23.688  1.00  0.00           N  
ATOM     10 1H   GLN A 158     -11.629 -13.049 -24.253  1.00  0.00           H  
ATOM     11 2H   GLN A 158     -12.965 -12.201 -23.851  1.00  0.00           H  
ATOM     12 3H   GLN A 158     -11.486 -11.548 -23.628  1.00  0.00           H  
ATOM     13  HA  GLN A 158     -12.567 -13.877 -22.227  1.00  0.00           H  
ATOM     14 1HB  GLN A 158      -9.911 -12.431 -21.888  1.00  0.00           H  
ATOM     15 2HB  GLN A 158     -10.519 -13.685 -20.817  1.00  0.00           H  
ATOM     16 1HG  GLN A 158      -9.970 -14.075 -23.767  1.00  0.00           H  
ATOM     17 2HG  GLN A 158      -8.845 -14.490 -22.443  1.00  0.00           H  
ATOM     18 1HE2 GLN A 158     -11.519 -17.161 -23.654  1.00  0.00           H  
ATOM     19 2HE2 GLN A 158     -10.991 -15.780 -24.557  1.00  0.00           H  
ATOM     20  N   ARG A 159     -12.454 -12.331 -19.958  1.00  0.00           N  
ATOM     21  CA  ARG A 159     -12.963 -11.479 -18.889  1.00  0.00           C  
ATOM     22  C   ARG A 159     -12.021 -10.302 -18.654  1.00  0.00           C  
ATOM     23  O   ARG A 159     -10.801 -10.445 -18.767  1.00  0.00           O  
ATOM     24  CB  ARG A 159     -13.124 -12.269 -17.599  1.00  0.00           C  
ATOM     25  CG  ARG A 159     -14.191 -13.351 -17.640  1.00  0.00           C  
ATOM     26  CD  ARG A 159     -14.288 -14.077 -16.347  1.00  0.00           C  
ATOM     27  NE  ARG A 159     -15.295 -15.125 -16.388  1.00  0.00           N  
ATOM     28  CZ  ARG A 159     -15.547 -15.983 -15.380  1.00  0.00           C  
ATOM     29  NH1 ARG A 159     -14.859 -15.905 -14.263  1.00  0.00           N  
ATOM     30  NH2 ARG A 159     -16.487 -16.902 -15.516  1.00  0.00           N  
ATOM     31  H   ARG A 159     -12.025 -13.184 -19.727  1.00  0.00           H  
ATOM     32  HA  ARG A 159     -13.941 -11.098 -19.186  1.00  0.00           H  
ATOM     33 1HB  ARG A 159     -12.179 -12.748 -17.345  1.00  0.00           H  
ATOM     34 2HB  ARG A 159     -13.375 -11.589 -16.785  1.00  0.00           H  
ATOM     35 1HG  ARG A 159     -15.160 -12.898 -17.852  1.00  0.00           H  
ATOM     36 2HG  ARG A 159     -13.949 -14.071 -18.422  1.00  0.00           H  
ATOM     37 1HD  ARG A 159     -13.327 -14.536 -16.116  1.00  0.00           H  
ATOM     38 2HD  ARG A 159     -14.556 -13.377 -15.557  1.00  0.00           H  
ATOM     39  HE  ARG A 159     -15.846 -15.216 -17.232  1.00  0.00           H  
ATOM     40 1HH1 ARG A 159     -14.141 -15.202 -14.160  1.00  0.00           H  
ATOM     41 2HH1 ARG A 159     -15.048 -16.548 -13.508  1.00  0.00           H  
ATOM     42 1HH2 ARG A 159     -17.016 -16.963 -16.375  1.00  0.00           H  
ATOM     43 2HH2 ARG A 159     -16.676 -17.545 -14.761  1.00  0.00           H  
ATOM     44  N   ARG A 160     -12.586  -9.144 -18.344  1.00  0.00           N  
ATOM     45  CA  ARG A 160     -11.792  -7.949 -18.098  1.00  0.00           C  
ATOM     46  C   ARG A 160     -12.633  -6.875 -17.411  1.00  0.00           C  
ATOM     47  O   ARG A 160     -13.441  -6.198 -18.052  1.00  0.00           O  
ATOM     48  CB  ARG A 160     -11.230  -7.400 -19.401  1.00  0.00           C  
ATOM     49  CG  ARG A 160     -10.290  -6.215 -19.244  1.00  0.00           C  
ATOM     50  CD  ARG A 160      -9.725  -5.786 -20.548  1.00  0.00           C  
ATOM     51  NE  ARG A 160      -8.766  -4.703 -20.394  1.00  0.00           N  
ATOM     52  CZ  ARG A 160      -8.156  -4.071 -21.415  1.00  0.00           C  
ATOM     53  NH1 ARG A 160      -8.415  -4.422 -22.655  1.00  0.00           N  
ATOM     54  NH2 ARG A 160      -7.297  -3.096 -21.170  1.00  0.00           N  
ATOM     55  H   ARG A 160     -13.563  -9.090 -18.275  1.00  0.00           H  
ATOM     56  HA  ARG A 160     -10.960  -8.215 -17.446  1.00  0.00           H  
ATOM     57 1HB  ARG A 160     -10.685  -8.187 -19.921  1.00  0.00           H  
ATOM     58 2HB  ARG A 160     -12.050  -7.088 -20.048  1.00  0.00           H  
ATOM     59 1HG  ARG A 160     -10.834  -5.374 -18.811  1.00  0.00           H  
ATOM     60 2HG  ARG A 160      -9.465  -6.491 -18.586  1.00  0.00           H  
ATOM     61 1HD  ARG A 160      -9.216  -6.626 -21.019  1.00  0.00           H  
ATOM     62 2HD  ARG A 160     -10.529  -5.439 -21.196  1.00  0.00           H  
ATOM     63  HE  ARG A 160      -8.541  -4.406 -19.454  1.00  0.00           H  
ATOM     64 1HH1 ARG A 160      -9.071  -5.167 -22.843  1.00  0.00           H  
ATOM     65 2HH1 ARG A 160      -7.958  -3.947 -23.420  1.00  0.00           H  
ATOM     66 1HH2 ARG A 160      -7.098  -2.826 -20.216  1.00  0.00           H  
ATOM     67 2HH2 ARG A 160      -6.840  -2.622 -21.934  1.00  0.00           H  
ATOM     68  N   GLN A 161     -12.454  -6.736 -16.108  1.00  0.00           N  
ATOM     69  CA  GLN A 161     -13.186  -5.737 -15.341  1.00  0.00           C  
ATOM     70  C   GLN A 161     -12.283  -4.548 -15.024  1.00  0.00           C  
ATOM     71  O   GLN A 161     -11.141  -4.722 -14.597  1.00  0.00           O  
ATOM     72  CB  GLN A 161     -13.737  -6.344 -14.048  1.00  0.00           C  
ATOM     73  CG  GLN A 161     -14.568  -5.384 -13.214  1.00  0.00           C  
ATOM     74  CD  GLN A 161     -15.147  -6.044 -11.977  1.00  0.00           C  
ATOM     75  OE1 GLN A 161     -14.578  -7.001 -11.444  1.00  0.00           O  
ATOM     76  NE2 GLN A 161     -16.281  -5.535 -11.512  1.00  0.00           N  
ATOM     77  H   GLN A 161     -11.811  -7.320 -15.646  1.00  0.00           H  
ATOM     78  HA  GLN A 161     -14.024  -5.385 -15.943  1.00  0.00           H  
ATOM     79 1HB  GLN A 161     -14.358  -7.207 -14.287  1.00  0.00           H  
ATOM     80 2HB  GLN A 161     -12.910  -6.697 -13.431  1.00  0.00           H  
ATOM     81 1HG  GLN A 161     -13.937  -4.555 -12.896  1.00  0.00           H  
ATOM     82 2HG  GLN A 161     -15.394  -5.014 -13.822  1.00  0.00           H  
ATOM     83 1HE2 GLN A 161     -16.711  -5.930 -10.698  1.00  0.00           H  
ATOM     84 2HE2 GLN A 161     -16.709  -4.758 -11.974  1.00  0.00           H  
ATOM     85  N   LEU A 162     -12.793  -3.344 -15.237  1.00  0.00           N  
ATOM     86  CA  LEU A 162     -12.021  -2.140 -14.973  1.00  0.00           C  
ATOM     87  C   LEU A 162     -12.920  -0.927 -14.750  1.00  0.00           C  
ATOM     88  O   LEU A 162     -13.442  -0.340 -15.694  1.00  0.00           O  
ATOM     89  CB  LEU A 162     -11.064  -1.866 -16.140  1.00  0.00           C  
ATOM     90  CG  LEU A 162     -10.155  -0.640 -15.981  1.00  0.00           C  
ATOM     91  CD1 LEU A 162      -9.017  -0.718 -16.988  1.00  0.00           C  
ATOM     92  CD2 LEU A 162     -10.974   0.628 -16.178  1.00  0.00           C  
ATOM     93  H   LEU A 162     -13.712  -3.261 -15.574  1.00  0.00           H  
ATOM     94  HA  LEU A 162     -11.437  -2.296 -14.067  1.00  0.00           H  
ATOM     95 1HB  LEU A 162     -10.425  -2.736 -16.277  1.00  0.00           H  
ATOM     96 2HB  LEU A 162     -11.653  -1.727 -17.047  1.00  0.00           H  
ATOM     97  HG  LEU A 162      -9.717  -0.638 -14.982  1.00  0.00           H  
ATOM     98 1HD1 LEU A 162      -8.371   0.153 -16.875  1.00  0.00           H  
ATOM     99 2HD1 LEU A 162      -8.436  -1.624 -16.813  1.00  0.00           H  
ATOM    100 3HD1 LEU A 162      -9.424  -0.738 -17.999  1.00  0.00           H  
ATOM    101 1HD2 LEU A 162     -10.328   1.499 -16.064  1.00  0.00           H  
ATOM    102 2HD2 LEU A 162     -11.410   0.628 -17.177  1.00  0.00           H  
ATOM    103 3HD2 LEU A 162     -11.770   0.666 -15.433  1.00  0.00           H  
ATOM    104  N   THR A 163     -13.130  -0.568 -13.497  1.00  0.00           N  
ATOM    105  CA  THR A 163     -13.931   0.599 -13.185  1.00  0.00           C  
ATOM    106  C   THR A 163     -13.038   1.835 -13.283  1.00  0.00           C  
ATOM    107  O   THR A 163     -11.937   1.838 -12.733  1.00  0.00           O  
ATOM    108  CB  THR A 163     -14.563   0.499 -11.784  1.00  0.00           C  
ATOM    109  OG1 THR A 163     -15.435  -0.639 -11.731  1.00  0.00           O  
ATOM    110  CG2 THR A 163     -15.357   1.756 -11.466  1.00  0.00           C  
ATOM    111  H   THR A 163     -12.740  -1.095 -12.770  1.00  0.00           H  
ATOM    112  HA  THR A 163     -14.738   0.670 -13.915  1.00  0.00           H  
ATOM    113  HB  THR A 163     -13.778   0.373 -11.039  1.00  0.00           H  
ATOM    114  HG1 THR A 163     -15.769  -0.743 -10.837  1.00  0.00           H  
ATOM    115 1HG2 THR A 163     -15.796   1.667 -10.473  1.00  0.00           H  
ATOM    116 2HG2 THR A 163     -14.695   2.621 -11.495  1.00  0.00           H  
ATOM    117 3HG2 THR A 163     -16.149   1.882 -12.203  1.00  0.00           H  
ATOM    118  N   PRO A 164     -13.497   2.899 -13.960  1.00  0.00           N  
ATOM    119  CA  PRO A 164     -12.714   4.131 -14.141  1.00  0.00           C  
ATOM    120  C   PRO A 164     -12.220   4.737 -12.826  1.00  0.00           C  
ATOM    121  O   PRO A 164     -11.099   5.240 -12.749  1.00  0.00           O  
ATOM    122  CB  PRO A 164     -13.714   5.060 -14.836  1.00  0.00           C  
ATOM    123  CG  PRO A 164     -14.569   4.142 -15.640  1.00  0.00           C  
ATOM    124  CD  PRO A 164     -14.772   2.945 -14.750  1.00  0.00           C  
ATOM    125  HA  PRO A 164     -11.851   3.919 -14.789  1.00  0.00           H  
ATOM    126 1HB  PRO A 164     -14.285   5.628 -14.086  1.00  0.00           H  
ATOM    127 2HB  PRO A 164     -13.177   5.795 -15.454  1.00  0.00           H  
ATOM    128 1HG  PRO A 164     -15.514   4.638 -15.905  1.00  0.00           H  
ATOM    129 2HG  PRO A 164     -14.068   3.887 -16.586  1.00  0.00           H  
ATOM    130 1HD  PRO A 164     -15.649   3.110 -14.107  1.00  0.00           H  
ATOM    131 2HD  PRO A 164     -14.910   2.046 -15.370  1.00  0.00           H  
ATOM    132  N   GLN A 165     -13.054   4.663 -11.798  1.00  0.00           N  
ATOM    133  CA  GLN A 165     -12.719   5.223 -10.492  1.00  0.00           C  
ATOM    134  C   GLN A 165     -11.666   4.392  -9.762  1.00  0.00           C  
ATOM    135  O   GLN A 165     -10.776   4.940  -9.115  1.00  0.00           O  
ATOM    136  CB  GLN A 165     -13.978   5.338  -9.628  1.00  0.00           C  
ATOM    137  CG  GLN A 165     -14.990   6.352 -10.134  1.00  0.00           C  
ATOM    138  CD  GLN A 165     -16.239   6.401  -9.275  1.00  0.00           C  
ATOM    139  OE1 GLN A 165     -16.593   5.421  -8.614  1.00  0.00           O  
ATOM    140  NE2 GLN A 165     -16.914   7.544  -9.279  1.00  0.00           N  
ATOM    141  H   GLN A 165     -13.924   4.226 -11.924  1.00  0.00           H  
ATOM    142  HA  GLN A 165     -12.302   6.219 -10.639  1.00  0.00           H  
ATOM    143 1HB  GLN A 165     -14.471   4.368  -9.573  1.00  0.00           H  
ATOM    144 2HB  GLN A 165     -13.698   5.620  -8.613  1.00  0.00           H  
ATOM    145 1HG  GLN A 165     -14.532   7.341 -10.128  1.00  0.00           H  
ATOM    146 2HG  GLN A 165     -15.283   6.082 -11.148  1.00  0.00           H  
ATOM    147 1HE2 GLN A 165     -17.747   7.636  -8.731  1.00  0.00           H  
ATOM    148 2HE2 GLN A 165     -16.592   8.314  -9.830  1.00  0.00           H  
ATOM    149  N   GLN A 166     -11.757   3.072  -9.874  1.00  0.00           N  
ATOM    150  CA  GLN A 166     -10.822   2.186  -9.190  1.00  0.00           C  
ATOM    151  C   GLN A 166      -9.517   2.063  -9.956  1.00  0.00           C  
ATOM    152  O   GLN A 166      -8.440   2.098  -9.365  1.00  0.00           O  
ATOM    153  CB  GLN A 166     -11.442   0.800  -8.993  1.00  0.00           C  
ATOM    154  CG  GLN A 166     -10.558  -0.175  -8.233  1.00  0.00           C  
ATOM    155  CD  GLN A 166     -11.252  -1.496  -7.964  1.00  0.00           C  
ATOM    156  OE1 GLN A 166     -12.474  -1.609  -8.094  1.00  0.00           O  
ATOM    157  NE2 GLN A 166     -10.476  -2.506  -7.588  1.00  0.00           N  
ATOM    158  H   GLN A 166     -12.454   2.687 -10.440  1.00  0.00           H  
ATOM    159  HA  GLN A 166     -10.598   2.609  -8.211  1.00  0.00           H  
ATOM    160 1HB  GLN A 166     -12.382   0.895  -8.450  1.00  0.00           H  
ATOM    161 2HB  GLN A 166     -11.669   0.361  -9.965  1.00  0.00           H  
ATOM    162 1HG  GLN A 166      -9.663  -0.373  -8.823  1.00  0.00           H  
ATOM    163 2HG  GLN A 166     -10.285   0.269  -7.276  1.00  0.00           H  
ATOM    164 1HE2 GLN A 166     -10.877  -3.402  -7.396  1.00  0.00           H  
ATOM    165 2HE2 GLN A 166      -9.489  -2.371  -7.495  1.00  0.00           H  
ATOM    166  N   GLN A 167      -9.625   1.917 -11.272  1.00  0.00           N  
ATOM    167  CA  GLN A 167      -8.469   1.777 -12.140  1.00  0.00           C  
ATOM    168  C   GLN A 167      -7.449   2.886 -11.907  1.00  0.00           C  
ATOM    169  O   GLN A 167      -6.258   2.627 -11.753  1.00  0.00           O  
ATOM    170  CB  GLN A 167      -8.907   1.771 -13.607  1.00  0.00           C  
ATOM    171  CG  GLN A 167      -7.759   1.679 -14.599  1.00  0.00           C  
ATOM    172  CD  GLN A 167      -7.036   0.348 -14.525  1.00  0.00           C  
ATOM    173  OE1 GLN A 167      -7.457  -0.565 -13.809  1.00  0.00           O  
ATOM    174  NE2 GLN A 167      -5.941   0.230 -15.268  1.00  0.00           N  
ATOM    175  H   GLN A 167     -10.519   1.896 -11.678  1.00  0.00           H  
ATOM    176  HA  GLN A 167      -7.981   0.829 -11.916  1.00  0.00           H  
ATOM    177 1HB  GLN A 167      -9.573   0.926 -13.784  1.00  0.00           H  
ATOM    178 2HB  GLN A 167      -9.467   2.680 -13.824  1.00  0.00           H  
ATOM    179 1HG  GLN A 167      -8.154   1.799 -15.607  1.00  0.00           H  
ATOM    180 2HG  GLN A 167      -7.042   2.471 -14.382  1.00  0.00           H  
ATOM    181 1HE2 GLN A 167      -5.421  -0.626 -15.261  1.00  0.00           H  
ATOM    182 2HE2 GLN A 167      -5.635   0.995 -15.835  1.00  0.00           H  
ATOM    183  N   GLN A 168      -7.937   4.113 -11.843  1.00  0.00           N  
ATOM    184  CA  GLN A 168      -7.085   5.278 -11.654  1.00  0.00           C  
ATOM    185  C   GLN A 168      -6.316   5.237 -10.336  1.00  0.00           C  
ATOM    186  O   GLN A 168      -5.210   5.765 -10.240  1.00  0.00           O  
ATOM    187  CB  GLN A 168      -7.925   6.557 -11.721  1.00  0.00           C  
ATOM    188  CG  GLN A 168      -8.456   6.880 -13.107  1.00  0.00           C  
ATOM    189  CD  GLN A 168      -9.465   8.012 -13.091  1.00  0.00           C  
ATOM    190  OE1 GLN A 168      -9.427   8.883 -12.217  1.00  0.00           O  
ATOM    191  NE2 GLN A 168     -10.375   8.007 -14.057  1.00  0.00           N  
ATOM    192  H   GLN A 168      -8.906   4.243 -11.920  1.00  0.00           H  
ATOM    193  HA  GLN A 168      -6.346   5.299 -12.454  1.00  0.00           H  
ATOM    194 1HB  GLN A 168      -8.776   6.468 -11.047  1.00  0.00           H  
ATOM    195 2HB  GLN A 168      -7.326   7.403 -11.385  1.00  0.00           H  
ATOM    196 1HG  GLN A 168      -7.622   7.174 -13.746  1.00  0.00           H  
ATOM    197 2HG  GLN A 168      -8.943   5.994 -13.515  1.00  0.00           H  
ATOM    198 1HE2 GLN A 168     -11.067   8.729 -14.098  1.00  0.00           H  
ATOM    199 2HE2 GLN A 168     -10.370   7.281 -14.747  1.00  0.00           H  
ATOM    200  N   LEU A 169      -6.894   4.616  -9.325  1.00  0.00           N  
ATOM    201  CA  LEU A 169      -6.252   4.555  -8.026  1.00  0.00           C  
ATOM    202  C   LEU A 169      -5.281   3.380  -7.910  1.00  0.00           C  
ATOM    203  O   LEU A 169      -4.148   3.543  -7.454  1.00  0.00           O  
ATOM    204  CB  LEU A 169      -7.318   4.453  -6.928  1.00  0.00           C  
ATOM    205  CG  LEU A 169      -6.792   4.471  -5.487  1.00  0.00           C  
ATOM    206  CD1 LEU A 169      -6.072   5.787  -5.225  1.00  0.00           C  
ATOM    207  CD2 LEU A 169      -7.952   4.281  -4.521  1.00  0.00           C  
ATOM    208  H   LEU A 169      -7.756   4.169  -9.461  1.00  0.00           H  
ATOM    209  HA  LEU A 169      -5.678   5.470  -7.881  1.00  0.00           H  
ATOM    210 1HB  LEU A 169      -8.011   5.285  -7.038  1.00  0.00           H  
ATOM    211 2HB  LEU A 169      -7.872   3.524  -7.067  1.00  0.00           H  
ATOM    212  HG  LEU A 169      -6.071   3.664  -5.352  1.00  0.00           H  
ATOM    213 1HD1 LEU A 169      -5.698   5.800  -4.201  1.00  0.00           H  
ATOM    214 2HD1 LEU A 169      -5.236   5.888  -5.917  1.00  0.00           H  
ATOM    215 3HD1 LEU A 169      -6.765   6.615  -5.369  1.00  0.00           H  
ATOM    216 1HD2 LEU A 169      -7.578   4.293  -3.496  1.00  0.00           H  
ATOM    217 2HD2 LEU A 169      -8.672   5.088  -4.654  1.00  0.00           H  
ATOM    218 3HD2 LEU A 169      -8.437   3.325  -4.718  1.00  0.00           H  
ATOM    219  N   VAL A 170      -5.722   2.200  -8.332  1.00  0.00           N  
ATOM    220  CA  VAL A 170      -4.902   0.999  -8.214  1.00  0.00           C  
ATOM    221  C   VAL A 170      -3.789   0.914  -9.259  1.00  0.00           C  
ATOM    222  O   VAL A 170      -2.696   0.433  -8.966  1.00  0.00           O  
ATOM    223  CB  VAL A 170      -5.795  -0.250  -8.336  1.00  0.00           C  
ATOM    224  CG1 VAL A 170      -6.231  -0.454  -9.780  1.00  0.00           C  
ATOM    225  CG2 VAL A 170      -5.051  -1.471  -7.819  1.00  0.00           C  
ATOM    226  H   VAL A 170      -6.621   2.137  -8.726  1.00  0.00           H  
ATOM    227  HA  VAL A 170      -4.424   1.001  -7.234  1.00  0.00           H  
ATOM    228  HB  VAL A 170      -6.700  -0.097  -7.746  1.00  0.00           H  
ATOM    229 1HG1 VAL A 170      -6.862  -1.341  -9.847  1.00  0.00           H  
ATOM    230 2HG1 VAL A 170      -6.792   0.417 -10.117  1.00  0.00           H  
ATOM    231 3HG1 VAL A 170      -5.351  -0.587 -10.409  1.00  0.00           H  
ATOM    232 1HG2 VAL A 170      -5.689  -2.350  -7.907  1.00  0.00           H  
ATOM    233 2HG2 VAL A 170      -4.144  -1.620  -8.405  1.00  0.00           H  
ATOM    234 3HG2 VAL A 170      -4.786  -1.320  -6.772  1.00  0.00           H  
ATOM    235  N   ASN A 171      -4.053   1.377 -10.470  1.00  0.00           N  
ATOM    236  CA  ASN A 171      -3.052   1.320 -11.538  1.00  0.00           C  
ATOM    237  C   ASN A 171      -1.928   2.323 -11.293  1.00  0.00           C  
ATOM    238  O   ASN A 171      -0.785   2.112 -11.702  1.00  0.00           O  
ATOM    239  CB  ASN A 171      -3.697   1.562 -12.890  1.00  0.00           C  
ATOM    240  CG  ASN A 171      -2.791   1.201 -14.035  1.00  0.00           C  
ATOM    241  OD1 ASN A 171      -2.352   0.052 -14.157  1.00  0.00           O  
ATOM    242  ND2 ASN A 171      -2.503   2.162 -14.877  1.00  0.00           N  
ATOM    243  H   ASN A 171      -4.938   1.764 -10.655  1.00  0.00           H  
ATOM    244  HA  ASN A 171      -2.604   0.325 -11.540  1.00  0.00           H  
ATOM    245 1HB  ASN A 171      -4.613   0.974 -12.968  1.00  0.00           H  
ATOM    246 2HB  ASN A 171      -3.974   2.613 -12.978  1.00  0.00           H  
ATOM    247 1HD2 ASN A 171      -1.906   1.980 -15.658  1.00  0.00           H  
ATOM    248 2HD2 ASN A 171      -2.881   3.077 -14.739  1.00  0.00           H  
ATOM    249  N   GLN A 172      -2.252   3.402 -10.600  1.00  0.00           N  
ATOM    250  CA  GLN A 172      -1.276   4.444 -10.306  1.00  0.00           C  
ATOM    251  C   GLN A 172      -0.409   4.077  -9.107  1.00  0.00           C  
ATOM    252  O   GLN A 172       0.673   4.635  -8.924  1.00  0.00           O  
ATOM    253  CB  GLN A 172      -1.982   5.778 -10.050  1.00  0.00           C  
ATOM    254  CG  GLN A 172      -1.039   6.946  -9.815  1.00  0.00           C  
ATOM    255  CD  GLN A 172      -1.775   8.264  -9.667  1.00  0.00           C  
ATOM    256  OE1 GLN A 172      -2.907   8.308  -9.176  1.00  0.00           O  
ATOM    257  NE2 GLN A 172      -1.138   9.348 -10.093  1.00  0.00           N  
ATOM    258  H   GLN A 172      -3.169   3.504 -10.275  1.00  0.00           H  
ATOM    259  HA  GLN A 172      -0.619   4.556 -11.169  1.00  0.00           H  
ATOM    260 1HB  GLN A 172      -2.616   6.024 -10.901  1.00  0.00           H  
ATOM    261 2HB  GLN A 172      -2.628   5.686  -9.177  1.00  0.00           H  
ATOM    262 1HG  GLN A 172      -0.475   6.766  -8.899  1.00  0.00           H  
ATOM    263 2HG  GLN A 172      -0.359   7.027 -10.663  1.00  0.00           H  
ATOM    264 1HE2 GLN A 172      -1.574  10.246 -10.021  1.00  0.00           H  
ATOM    265 2HE2 GLN A 172      -0.221   9.268 -10.485  1.00  0.00           H  
ATOM    266  N   MET A 173      -0.880   3.129  -8.300  1.00  0.00           N  
ATOM    267  CA  MET A 173      -0.141   2.679  -7.114  1.00  0.00           C  
ATOM    268  C   MET A 173       1.107   1.888  -7.506  1.00  0.00           C  
ATOM    269  O   MET A 173       1.901   1.499  -6.654  1.00  0.00           O  
ATOM    270  CB  MET A 173      -1.044   1.835  -6.216  1.00  0.00           C  
ATOM    271  CG  MET A 173      -2.003   2.642  -5.352  1.00  0.00           C  
ATOM    272  SD  MET A 173      -1.168   3.929  -4.402  1.00  0.00           S  
ATOM    273  CE  MET A 173      -0.170   2.938  -3.294  1.00  0.00           C  
ATOM    274  H   MET A 173      -1.749   2.722  -8.499  1.00  0.00           H  
ATOM    275  HA  MET A 173       0.186   3.557  -6.556  1.00  0.00           H  
ATOM    276 1HB  MET A 173      -1.637   1.159  -6.830  1.00  0.00           H  
ATOM    277 2HB  MET A 173      -0.430   1.224  -5.554  1.00  0.00           H  
ATOM    278 1HG  MET A 173      -2.755   3.113  -5.984  1.00  0.00           H  
ATOM    279 2HG  MET A 173      -2.512   1.976  -4.655  1.00  0.00           H  
ATOM    280 1HE  MET A 173       0.407   3.593  -2.640  1.00  0.00           H  
ATOM    281 2HE  MET A 173      -0.819   2.301  -2.691  1.00  0.00           H  
ATOM    282 3HE  MET A 173       0.510   2.315  -3.876  1.00  0.00           H  
ATOM    283  N   LYS A 174       1.265   1.642  -8.799  1.00  0.00           N  
ATOM    284  CA  LYS A 174       2.421   0.919  -9.300  1.00  0.00           C  
ATOM    285  C   LYS A 174       3.640   1.815  -9.205  1.00  0.00           C  
ATOM    286  O   LYS A 174       4.701   1.407  -8.734  1.00  0.00           O  
ATOM    287  CB  LYS A 174       2.202   0.457 -10.742  1.00  0.00           C  
ATOM    288  CG  LYS A 174       1.173  -0.656 -10.896  1.00  0.00           C  
ATOM    289  CD  LYS A 174       0.869  -0.927 -12.362  1.00  0.00           C  
ATOM    290  CE  LYS A 174      -0.086  -2.101 -12.521  1.00  0.00           C  
ATOM    291  NZ  LYS A 174      -0.597  -2.217 -13.914  1.00  0.00           N  
ATOM    292  H   LYS A 174       0.598   1.971  -9.427  1.00  0.00           H  
ATOM    293  HA  LYS A 174       2.574   0.037  -8.677  1.00  0.00           H  
ATOM    294 1HB  LYS A 174       1.875   1.301 -11.348  1.00  0.00           H  
ATOM    295 2HB  LYS A 174       3.145   0.101 -11.157  1.00  0.00           H  
ATOM    296 1HG  LYS A 174       1.555  -1.569 -10.438  1.00  0.00           H  
ATOM    297 2HG  LYS A 174       0.253  -0.373 -10.388  1.00  0.00           H  
ATOM    298 1HD  LYS A 174       0.420  -0.040 -12.811  1.00  0.00           H  
ATOM    299 2HD  LYS A 174       1.796  -1.150 -12.891  1.00  0.00           H  
ATOM    300 1HE  LYS A 174       0.426  -3.025 -12.257  1.00  0.00           H  
ATOM    301 2HE  LYS A 174      -0.933  -1.975 -11.846  1.00  0.00           H  
ATOM    302 1HZ  LYS A 174      -1.226  -3.004 -13.978  1.00  0.00           H  
ATOM    303 2HZ  LYS A 174      -1.092  -1.371 -14.163  1.00  0.00           H  
ATOM    304 3HZ  LYS A 174       0.177  -2.353 -14.547  1.00  0.00           H  
ATOM    305  N   VAL A 175       3.472   3.053  -9.647  1.00  0.00           N  
ATOM    306  CA  VAL A 175       4.547   4.019  -9.596  1.00  0.00           C  
ATOM    307  C   VAL A 175       4.194   5.108  -8.603  1.00  0.00           C  
ATOM    308  O   VAL A 175       3.738   6.192  -8.973  1.00  0.00           O  
ATOM    309  CB  VAL A 175       4.793   4.636 -10.985  1.00  0.00           C  
ATOM    310  CG1 VAL A 175       5.976   5.592 -10.942  1.00  0.00           C  
ATOM    311  CG2 VAL A 175       5.028   3.534 -12.007  1.00  0.00           C  
ATOM    312  H   VAL A 175       2.602   3.324 -10.005  1.00  0.00           H  
ATOM    313  HA  VAL A 175       5.457   3.508  -9.278  1.00  0.00           H  
ATOM    314  HB  VAL A 175       3.919   5.220 -11.274  1.00  0.00           H  
ATOM    315 1HG1 VAL A 175       6.135   6.020 -11.932  1.00  0.00           H  
ATOM    316 2HG1 VAL A 175       5.771   6.392 -10.231  1.00  0.00           H  
ATOM    317 3HG1 VAL A 175       6.870   5.051 -10.633  1.00  0.00           H  
ATOM    318 1HG2 VAL A 175       5.200   3.978 -12.988  1.00  0.00           H  
ATOM    319 2HG2 VAL A 175       5.899   2.947 -11.716  1.00  0.00           H  
ATOM    320 3HG2 VAL A 175       4.152   2.887 -12.052  1.00  0.00           H  
ATOM    321  N   ALA A 176       4.412   4.808  -7.342  1.00  0.00           N  
ATOM    322  CA  ALA A 176       4.130   5.744  -6.275  1.00  0.00           C  
ATOM    323  C   ALA A 176       5.181   5.632  -5.178  1.00  0.00           C  
ATOM    324  O   ALA A 176       5.362   4.567  -4.590  1.00  0.00           O  
ATOM    325  CB  ALA A 176       2.737   5.504  -5.712  1.00  0.00           C  
ATOM    326  H   ALA A 176       4.738   3.912  -7.118  1.00  0.00           H  
ATOM    327  HA  ALA A 176       4.174   6.752  -6.688  1.00  0.00           H  
ATOM    328 1HB  ALA A 176       2.541   6.215  -4.909  1.00  0.00           H  
ATOM    329 2HB  ALA A 176       1.997   5.635  -6.502  1.00  0.00           H  
ATOM    330 3HB  ALA A 176       2.673   4.489  -5.321  1.00  0.00           H  
ATOM    331  N   PRO A 177       5.938   6.710  -4.936  1.00  0.00           N  
ATOM    332  CA  PRO A 177       6.955   6.738  -3.898  1.00  0.00           C  
ATOM    333  C   PRO A 177       6.377   7.101  -2.532  1.00  0.00           C  
ATOM    334  O   PRO A 177       5.520   7.983  -2.420  1.00  0.00           O  
ATOM    335  CB  PRO A 177       7.920   7.815  -4.404  1.00  0.00           C  
ATOM    336  CG  PRO A 177       7.033   8.838  -5.027  1.00  0.00           C  
ATOM    337  CD  PRO A 177       5.916   8.040  -5.644  1.00  0.00           C  
ATOM    338  HA  PRO A 177       7.448   5.756  -3.848  1.00  0.00           H  
ATOM    339 1HB  PRO A 177       8.511   8.214  -3.567  1.00  0.00           H  
ATOM    340 2HB  PRO A 177       8.631   7.376  -5.119  1.00  0.00           H  
ATOM    341 1HG  PRO A 177       6.675   9.545  -4.264  1.00  0.00           H  
ATOM    342 2HG  PRO A 177       7.592   9.427  -5.767  1.00  0.00           H  
ATOM    343 1HD  PRO A 177       4.959   8.555  -5.477  1.00  0.00           H  
ATOM    344 2HD  PRO A 177       6.107   7.915  -6.721  1.00  0.00           H  
ATOM    345  N   ILE A 178       6.852   6.415  -1.506  1.00  0.00           N  
ATOM    346  CA  ILE A 178       6.412   6.640  -0.137  1.00  0.00           C  
ATOM    347  C   ILE A 178       6.911   7.989   0.384  1.00  0.00           C  
ATOM    348  O   ILE A 178       8.119   8.227   0.445  1.00  0.00           O  
ATOM    349  CB  ILE A 178       6.904   5.512   0.789  1.00  0.00           C  
ATOM    350  CG1 ILE A 178       6.389   4.156   0.299  1.00  0.00           C  
ATOM    351  CG2 ILE A 178       6.460   5.768   2.220  1.00  0.00           C  
ATOM    352  CD1 ILE A 178       7.069   2.974   0.948  1.00  0.00           C  
ATOM    353  H   ILE A 178       7.526   5.718  -1.675  1.00  0.00           H  
ATOM    354  HA  ILE A 178       5.323   6.649  -0.121  1.00  0.00           H  
ATOM    355  HB  ILE A 178       7.992   5.465   0.759  1.00  0.00           H  
ATOM    356 1HG1 ILE A 178       5.319   4.082   0.491  1.00  0.00           H  
ATOM    357 2HG1 ILE A 178       6.532   4.081  -0.780  1.00  0.00           H  
ATOM    358 1HG2 ILE A 178       6.816   4.961   2.861  1.00  0.00           H  
ATOM    359 2HG2 ILE A 178       6.873   6.714   2.567  1.00  0.00           H  
ATOM    360 3HG2 ILE A 178       5.371   5.811   2.262  1.00  0.00           H  
ATOM    361 1HD1 ILE A 178       6.652   2.049   0.549  1.00  0.00           H  
ATOM    362 2HD1 ILE A 178       8.140   3.008   0.737  1.00  0.00           H  
ATOM    363 3HD1 ILE A 178       6.910   3.009   2.024  1.00  0.00           H  
ATOM    364  N   PRO A 179       5.983   8.898   0.732  1.00  0.00           N  
ATOM    365  CA  PRO A 179       6.327  10.225   1.255  1.00  0.00           C  
ATOM    366  C   PRO A 179       7.071  10.158   2.582  1.00  0.00           C  
ATOM    367  O   PRO A 179       7.006   9.158   3.299  1.00  0.00           O  
ATOM    368  CB  PRO A 179       4.956  10.889   1.420  1.00  0.00           C  
ATOM    369  CG  PRO A 179       4.077  10.155   0.467  1.00  0.00           C  
ATOM    370  CD  PRO A 179       4.543   8.726   0.553  1.00  0.00           C  
ATOM    371  HA  PRO A 179       6.939  10.759   0.513  1.00  0.00           H  
ATOM    372 1HB  PRO A 179       4.620  10.803   2.464  1.00  0.00           H  
ATOM    373 2HB  PRO A 179       5.029  11.963   1.193  1.00  0.00           H  
ATOM    374 1HG  PRO A 179       3.022  10.275   0.754  1.00  0.00           H  
ATOM    375 2HG  PRO A 179       4.180  10.573  -0.545  1.00  0.00           H  
ATOM    376 1HD  PRO A 179       4.065   8.235   1.414  1.00  0.00           H  
ATOM    377 2HD  PRO A 179       4.291   8.201  -0.381  1.00  0.00           H  
ATOM    378  N   LYS A 180       7.742  11.248   2.920  1.00  0.00           N  
ATOM    379  CA  LYS A 180       8.516  11.337   4.156  1.00  0.00           C  
ATOM    380  C   LYS A 180       7.624  11.176   5.380  1.00  0.00           C  
ATOM    381  O   LYS A 180       8.061  10.675   6.418  1.00  0.00           O  
ATOM    382  CB  LYS A 180       9.265  12.669   4.225  1.00  0.00           C  
ATOM    383  CG  LYS A 180      10.417  12.795   3.236  1.00  0.00           C  
ATOM    384  CD  LYS A 180      11.102  14.148   3.355  1.00  0.00           C  
ATOM    385  CE  LYS A 180      12.253  14.275   2.369  1.00  0.00           C  
ATOM    386  NZ  LYS A 180      12.910  15.608   2.449  1.00  0.00           N  
ATOM    387  H   LYS A 180       7.709  12.023   2.317  1.00  0.00           H  
ATOM    388  HA  LYS A 180       9.245  10.526   4.167  1.00  0.00           H  
ATOM    389 1HB  LYS A 180       8.570  13.487   4.035  1.00  0.00           H  
ATOM    390 2HB  LYS A 180       9.669  12.808   5.228  1.00  0.00           H  
ATOM    391 1HG  LYS A 180      11.148  12.008   3.427  1.00  0.00           H  
ATOM    392 2HG  LYS A 180      10.039  12.676   2.221  1.00  0.00           H  
ATOM    393 1HD  LYS A 180      10.378  14.941   3.161  1.00  0.00           H  
ATOM    394 2HD  LYS A 180      11.488  14.272   4.367  1.00  0.00           H  
ATOM    395 1HE  LYS A 180      12.995  13.505   2.574  1.00  0.00           H  
ATOM    396 2HE  LYS A 180      11.881  14.129   1.355  1.00  0.00           H  
ATOM    397 1HZ  LYS A 180      13.666  15.652   1.780  1.00  0.00           H  
ATOM    398 2HZ  LYS A 180      12.234  16.330   2.241  1.00  0.00           H  
ATOM    399 3HZ  LYS A 180      13.277  15.747   3.379  1.00  0.00           H  
ATOM    400  N   GLN A 181       6.375  11.598   5.250  1.00  0.00           N  
ATOM    401  CA  GLN A 181       5.408  11.494   6.336  1.00  0.00           C  
ATOM    402  C   GLN A 181       5.146  10.029   6.680  1.00  0.00           C  
ATOM    403  O   GLN A 181       4.888   9.680   7.833  1.00  0.00           O  
ATOM    404  CB  GLN A 181       4.098  12.191   5.960  1.00  0.00           C  
ATOM    405  CG  GLN A 181       4.203  13.704   5.865  1.00  0.00           C  
ATOM    406  CD  GLN A 181       2.897  14.349   5.441  1.00  0.00           C  
ATOM    407  OE1 GLN A 181       2.048  13.710   4.813  1.00  0.00           O  
ATOM    408  NE2 GLN A 181       2.729  15.622   5.781  1.00  0.00           N  
ATOM    409  H   GLN A 181       6.099  12.000   4.400  1.00  0.00           H  
ATOM    410  HA  GLN A 181       5.822  11.985   7.216  1.00  0.00           H  
ATOM    411 1HB  GLN A 181       3.750  11.817   4.997  1.00  0.00           H  
ATOM    412 2HB  GLN A 181       3.334  11.953   6.700  1.00  0.00           H  
ATOM    413 1HG  GLN A 181       4.478  14.100   6.843  1.00  0.00           H  
ATOM    414 2HG  GLN A 181       4.966  13.959   5.130  1.00  0.00           H  
ATOM    415 1HE2 GLN A 181       1.887  16.101   5.529  1.00  0.00           H  
ATOM    416 2HE2 GLN A 181       3.443  16.102   6.291  1.00  0.00           H  
ATOM    417  N   LEU A 182       5.231   9.176   5.671  1.00  0.00           N  
ATOM    418  CA  LEU A 182       4.985   7.754   5.846  1.00  0.00           C  
ATOM    419  C   LEU A 182       6.278   6.995   6.126  1.00  0.00           C  
ATOM    420  O   LEU A 182       6.263   5.978   6.816  1.00  0.00           O  
ATOM    421  CB  LEU A 182       4.307   7.180   4.596  1.00  0.00           C  
ATOM    422  CG  LEU A 182       2.790   7.390   4.505  1.00  0.00           C  
ATOM    423  CD1 LEU A 182       2.493   8.872   4.320  1.00  0.00           C  
ATOM    424  CD2 LEU A 182       2.232   6.572   3.350  1.00  0.00           C  
ATOM    425  H   LEU A 182       5.479   9.510   4.781  1.00  0.00           H  
ATOM    426  HA  LEU A 182       4.321   7.620   6.699  1.00  0.00           H  
ATOM    427 1HB  LEU A 182       4.758   7.636   3.716  1.00  0.00           H  
ATOM    428 2HB  LEU A 182       4.496   6.107   4.560  1.00  0.00           H  
ATOM    429  HG  LEU A 182       2.322   7.070   5.437  1.00  0.00           H  
ATOM    430 1HD1 LEU A 182       1.415   9.022   4.256  1.00  0.00           H  
ATOM    431 2HD1 LEU A 182       2.887   9.431   5.169  1.00  0.00           H  
ATOM    432 3HD1 LEU A 182       2.964   9.225   3.403  1.00  0.00           H  
ATOM    433 1HD2 LEU A 182       1.153   6.721   3.286  1.00  0.00           H  
ATOM    434 2HD2 LEU A 182       2.698   6.892   2.419  1.00  0.00           H  
ATOM    435 3HD2 LEU A 182       2.443   5.516   3.517  1.00  0.00           H  
ATOM    436  N   LEU A 183       7.393   7.504   5.602  1.00  0.00           N  
ATOM    437  CA  LEU A 183       8.704   6.872   5.793  1.00  0.00           C  
ATOM    438  C   LEU A 183       9.061   6.750   7.271  1.00  0.00           C  
ATOM    439  O   LEU A 183       9.811   5.860   7.667  1.00  0.00           O  
ATOM    440  CB  LEU A 183       9.791   7.677   5.069  1.00  0.00           C  
ATOM    441  CG  LEU A 183       9.800   7.557   3.540  1.00  0.00           C  
ATOM    442  CD1 LEU A 183      10.914   8.425   2.969  1.00  0.00           C  
ATOM    443  CD2 LEU A 183       9.987   6.099   3.147  1.00  0.00           C  
ATOM    444  H   LEU A 183       7.333   8.319   5.058  1.00  0.00           H  
ATOM    445  HA  LEU A 183       8.669   5.869   5.369  1.00  0.00           H  
ATOM    446 1HB  LEU A 183       9.666   8.730   5.318  1.00  0.00           H  
ATOM    447 2HB  LEU A 183      10.765   7.352   5.433  1.00  0.00           H  
ATOM    448  HG  LEU A 183       8.854   7.922   3.140  1.00  0.00           H  
ATOM    449 1HD1 LEU A 183      10.920   8.339   1.882  1.00  0.00           H  
ATOM    450 2HD1 LEU A 183      10.744   9.464   3.249  1.00  0.00           H  
ATOM    451 3HD1 LEU A 183      11.873   8.092   3.364  1.00  0.00           H  
ATOM    452 1HD2 LEU A 183       9.992   6.013   2.059  1.00  0.00           H  
ATOM    453 2HD2 LEU A 183      10.932   5.733   3.545  1.00  0.00           H  
ATOM    454 3HD2 LEU A 183       9.168   5.505   3.552  1.00  0.00           H  
ATOM    455  N   GLN A 184       8.520   7.649   8.080  1.00  0.00           N  
ATOM    456  CA  GLN A 184       8.772   7.642   9.516  1.00  0.00           C  
ATOM    457  C   GLN A 184       8.196   6.395  10.182  1.00  0.00           C  
ATOM    458  O   GLN A 184       8.633   6.003  11.265  1.00  0.00           O  
ATOM    459  CB  GLN A 184       8.185   8.898  10.165  1.00  0.00           C  
ATOM    460  CG  GLN A 184       8.892  10.186   9.781  1.00  0.00           C  
ATOM    461  CD  GLN A 184       8.285  11.403  10.454  1.00  0.00           C  
ATOM    462  OE1 GLN A 184       7.676  11.300  11.521  1.00  0.00           O  
ATOM    463  NE2 GLN A 184       8.448  12.564   9.831  1.00  0.00           N  
ATOM    464  H   GLN A 184       7.946   8.345   7.700  1.00  0.00           H  
ATOM    465  HA  GLN A 184       9.850   7.636   9.678  1.00  0.00           H  
ATOM    466 1HB  GLN A 184       7.135   8.995   9.886  1.00  0.00           H  
ATOM    467 2HB  GLN A 184       8.227   8.801  11.250  1.00  0.00           H  
ATOM    468 1HG  GLN A 184       9.938  10.117  10.080  1.00  0.00           H  
ATOM    469 2HG  GLN A 184       8.821  10.320   8.702  1.00  0.00           H  
ATOM    470 1HE2 GLN A 184       8.069  13.403  10.227  1.00  0.00           H  
ATOM    471 2HE2 GLN A 184       8.950  12.604   8.966  1.00  0.00           H  
ATOM    472  N   ARG A 185       7.222   5.771   9.528  1.00  0.00           N  
ATOM    473  CA  ARG A 185       6.577   4.580  10.068  1.00  0.00           C  
ATOM    474  C   ARG A 185       7.439   3.343   9.852  1.00  0.00           C  
ATOM    475  O   ARG A 185       7.341   2.372  10.601  1.00  0.00           O  
ATOM    476  CB  ARG A 185       5.217   4.367   9.420  1.00  0.00           C  
ATOM    477  CG  ARG A 185       4.154   5.380   9.815  1.00  0.00           C  
ATOM    478  CD  ARG A 185       2.830   5.043   9.232  1.00  0.00           C  
ATOM    479  NE  ARG A 185       1.803   5.988   9.637  1.00  0.00           N  
ATOM    480  CZ  ARG A 185       1.079   5.893  10.768  1.00  0.00           C  
ATOM    481  NH1 ARG A 185       1.280   4.891  11.596  1.00  0.00           N  
ATOM    482  NH2 ARG A 185       0.165   6.806  11.048  1.00  0.00           N  
ATOM    483  H   ARG A 185       6.941   6.112   8.650  1.00  0.00           H  
ATOM    484  HA  ARG A 185       6.433   4.720  11.140  1.00  0.00           H  
ATOM    485 1HB  ARG A 185       5.321   4.403   8.337  1.00  0.00           H  
ATOM    486 2HB  ARG A 185       4.841   3.377   9.680  1.00  0.00           H  
ATOM    487 1HG  ARG A 185       4.056   5.400  10.900  1.00  0.00           H  
ATOM    488 2HG  ARG A 185       4.444   6.369   9.458  1.00  0.00           H  
ATOM    489 1HD  ARG A 185       2.897   5.056   8.144  1.00  0.00           H  
ATOM    490 2HD  ARG A 185       2.529   4.049   9.564  1.00  0.00           H  
ATOM    491  HE  ARG A 185       1.619   6.773   9.026  1.00  0.00           H  
ATOM    492 1HH1 ARG A 185       1.978   4.193  11.382  1.00  0.00           H  
ATOM    493 2HH1 ARG A 185       0.737   4.820  12.444  1.00  0.00           H  
ATOM    494 1HH2 ARG A 185       0.010   7.577  10.411  1.00  0.00           H  
ATOM    495 2HH2 ARG A 185      -0.378   6.735  11.896  1.00  0.00           H  
ATOM    496  N   ILE A 186       8.274   3.384   8.823  1.00  0.00           N  
ATOM    497  CA  ILE A 186       9.169   2.275   8.510  1.00  0.00           C  
ATOM    498  C   ILE A 186      10.596   2.788   8.321  1.00  0.00           C  
ATOM    499  O   ILE A 186      11.022   3.085   7.205  1.00  0.00           O  
ATOM    500  CB  ILE A 186       8.709   1.531   7.243  1.00  0.00           C  
ATOM    501  CG1 ILE A 186       7.247   1.099   7.379  1.00  0.00           C  
ATOM    502  CG2 ILE A 186       9.601   0.327   6.980  1.00  0.00           C  
ATOM    503  CD1 ILE A 186       7.035  -0.044   8.344  1.00  0.00           C  
ATOM    504  H   ILE A 186       8.299   4.187   8.261  1.00  0.00           H  
ATOM    505  HA  ILE A 186       9.155   1.574   9.343  1.00  0.00           H  
ATOM    506  HB  ILE A 186       8.761   2.204   6.387  1.00  0.00           H  
ATOM    507 1HG1 ILE A 186       6.648   1.945   7.714  1.00  0.00           H  
ATOM    508 2HG1 ILE A 186       6.866   0.796   6.403  1.00  0.00           H  
ATOM    509 1HG2 ILE A 186       9.262  -0.187   6.081  1.00  0.00           H  
ATOM    510 2HG2 ILE A 186      10.629   0.660   6.842  1.00  0.00           H  
ATOM    511 3HG2 ILE A 186       9.552  -0.355   7.829  1.00  0.00           H  
ATOM    512 1HD1 ILE A 186       5.974  -0.294   8.385  1.00  0.00           H  
ATOM    513 2HD1 ILE A 186       7.599  -0.914   8.007  1.00  0.00           H  
ATOM    514 3HD1 ILE A 186       7.377   0.249   9.335  1.00  0.00           H  
ATOM    515  N   PRO A 187      11.351   2.908   9.421  1.00  0.00           N  
ATOM    516  CA  PRO A 187      12.720   3.411   9.388  1.00  0.00           C  
ATOM    517  C   PRO A 187      13.758   2.333   9.085  1.00  0.00           C  
ATOM    518  O   PRO A 187      13.455   1.139   9.120  1.00  0.00           O  
ATOM    519  CB  PRO A 187      12.898   3.970  10.803  1.00  0.00           C  
ATOM    520  CG  PRO A 187      12.126   3.031  11.667  1.00  0.00           C  
ATOM    521  CD  PRO A 187      10.915   2.677  10.846  1.00  0.00           C  
ATOM    522  HA  PRO A 187      12.795   4.207   8.632  1.00  0.00           H  
ATOM    523 1HB  PRO A 187      13.966   4.007  11.062  1.00  0.00           H  
ATOM    524 2HB  PRO A 187      12.520   5.002  10.851  1.00  0.00           H  
ATOM    525 1HG  PRO A 187      12.740   2.153  11.917  1.00  0.00           H  
ATOM    526 2HG  PRO A 187      11.865   3.518  12.618  1.00  0.00           H  
ATOM    527 1HD  PRO A 187      10.650   1.623  11.018  1.00  0.00           H  
ATOM    528 2HD  PRO A 187      10.080   3.337  11.121  1.00  0.00           H  
ATOM    529  N   ASN A 188      14.979   2.783   8.787  1.00  0.00           N  
ATOM    530  CA  ASN A 188      16.103   1.893   8.484  1.00  0.00           C  
ATOM    531  C   ASN A 188      15.767   0.949   7.333  1.00  0.00           C  
ATOM    532  O   ASN A 188      15.730  -0.273   7.506  1.00  0.00           O  
ATOM    533  CB  ASN A 188      16.510   1.106   9.716  1.00  0.00           C  
ATOM    534  CG  ASN A 188      16.935   1.992  10.854  1.00  0.00           C  
ATOM    535  OD1 ASN A 188      17.767   2.889  10.681  1.00  0.00           O  
ATOM    536  ND2 ASN A 188      16.379   1.758  12.016  1.00  0.00           N  
ATOM    537  H   ASN A 188      15.132   3.752   8.774  1.00  0.00           H  
ATOM    538  HA  ASN A 188      16.951   2.502   8.165  1.00  0.00           H  
ATOM    539 1HB  ASN A 188      15.674   0.487  10.045  1.00  0.00           H  
ATOM    540 2HB  ASN A 188      17.333   0.437   9.466  1.00  0.00           H  
ATOM    541 1HD2 ASN A 188      16.623   2.316  12.808  1.00  0.00           H  
ATOM    542 2HD2 ASN A 188      15.709   1.022  12.110  1.00  0.00           H  
ATOM    543  N   ILE A 189      15.512   1.513   6.163  1.00  0.00           N  
ATOM    544  CA  ILE A 189      15.184   0.709   4.997  1.00  0.00           C  
ATOM    545  C   ILE A 189      16.421   0.501   4.122  1.00  0.00           C  
ATOM    546  O   ILE A 189      17.003   1.461   3.620  1.00  0.00           O  
ATOM    547  CB  ILE A 189      14.065   1.370   4.171  1.00  0.00           C  
ATOM    548  CG1 ILE A 189      12.742   1.334   4.939  1.00  0.00           C  
ATOM    549  CG2 ILE A 189      13.921   0.679   2.823  1.00  0.00           C  
ATOM    550  CD1 ILE A 189      11.639   2.141   4.293  1.00  0.00           C  
ATOM    551  H   ILE A 189      15.568   2.487   6.079  1.00  0.00           H  
ATOM    552  HA  ILE A 189      14.833  -0.265   5.336  1.00  0.00           H  
ATOM    553  HB  ILE A 189      14.306   2.419   4.007  1.00  0.00           H  
ATOM    554 1HG1 ILE A 189      12.402   0.303   5.030  1.00  0.00           H  
ATOM    555 2HG1 ILE A 189      12.896   1.716   5.948  1.00  0.00           H  
ATOM    556 1HG2 ILE A 189      13.126   1.158   2.252  1.00  0.00           H  
ATOM    557 2HG2 ILE A 189      14.859   0.756   2.273  1.00  0.00           H  
ATOM    558 3HG2 ILE A 189      13.675  -0.371   2.977  1.00  0.00           H  
ATOM    559 1HD1 ILE A 189      10.733   2.067   4.895  1.00  0.00           H  
ATOM    560 2HD1 ILE A 189      11.944   3.185   4.225  1.00  0.00           H  
ATOM    561 3HD1 ILE A 189      11.442   1.754   3.294  1.00  0.00           H  
ATOM    562  N   PRO A 190      16.831  -0.769   3.930  1.00  0.00           N  
ATOM    563  CA  PRO A 190      18.009  -1.127   3.118  1.00  0.00           C  
ATOM    564  C   PRO A 190      18.013  -0.542   1.691  1.00  0.00           C  
ATOM    565  O   PRO A 190      19.017   0.044   1.284  1.00  0.00           O  
ATOM    566  CB  PRO A 190      17.920  -2.656   3.083  1.00  0.00           C  
ATOM    567  CG  PRO A 190      17.298  -3.015   4.389  1.00  0.00           C  
ATOM    568  CD  PRO A 190      16.243  -1.963   4.603  1.00  0.00           C  
ATOM    569  HA  PRO A 190      18.920  -0.789   3.634  1.00  0.00           H  
ATOM    570 1HB  PRO A 190      17.318  -2.978   2.220  1.00  0.00           H  
ATOM    571 2HB  PRO A 190      18.923  -3.089   2.954  1.00  0.00           H  
ATOM    572 1HG  PRO A 190      16.879  -4.032   4.343  1.00  0.00           H  
ATOM    573 2HG  PRO A 190      18.058  -3.021   5.183  1.00  0.00           H  
ATOM    574 1HD  PRO A 190      15.304  -2.282   4.125  1.00  0.00           H  
ATOM    575 2HD  PRO A 190      16.094  -1.806   5.682  1.00  0.00           H  
ATOM    576  N   PRO A 191      16.918  -0.679   0.897  1.00  0.00           N  
ATOM    577  CA  PRO A 191      16.887  -0.148  -0.471  1.00  0.00           C  
ATOM    578  C   PRO A 191      17.027   1.369  -0.505  1.00  0.00           C  
ATOM    579  O   PRO A 191      17.645   1.926  -1.412  1.00  0.00           O  
ATOM    580  CB  PRO A 191      15.511  -0.592  -0.978  1.00  0.00           C  
ATOM    581  CG  PRO A 191      14.736  -0.869   0.265  1.00  0.00           C  
ATOM    582  CD  PRO A 191      15.749  -1.444   1.218  1.00  0.00           C  
ATOM    583  HA  PRO A 191      17.693  -0.613  -1.058  1.00  0.00           H  
ATOM    584 1HB  PRO A 191      15.062   0.202  -1.592  1.00  0.00           H  
ATOM    585 2HB  PRO A 191      15.615  -1.477  -1.623  1.00  0.00           H  
ATOM    586 1HG  PRO A 191      14.278   0.058   0.641  1.00  0.00           H  
ATOM    587 2HG  PRO A 191      13.912  -1.566   0.051  1.00  0.00           H  
ATOM    588 1HD  PRO A 191      15.405  -1.296   2.252  1.00  0.00           H  
ATOM    589 2HD  PRO A 191      15.888  -2.514   1.005  1.00  0.00           H  
ATOM    590  N   ASN A 192      16.439   2.024   0.497  1.00  0.00           N  
ATOM    591  CA  ASN A 192      16.461   3.484   0.616  1.00  0.00           C  
ATOM    592  C   ASN A 192      15.739   4.142  -0.554  1.00  0.00           C  
ATOM    593  O   ASN A 192      15.877   5.342  -0.797  1.00  0.00           O  
ATOM    594  CB  ASN A 192      17.887   3.993   0.715  1.00  0.00           C  
ATOM    595  CG  ASN A 192      17.986   5.295   1.461  1.00  0.00           C  
ATOM    596  OD1 ASN A 192      17.296   5.501   2.467  1.00  0.00           O  
ATOM    597  ND2 ASN A 192      18.830   6.176   0.989  1.00  0.00           N  
ATOM    598  H   ASN A 192      15.983   1.506   1.191  1.00  0.00           H  
ATOM    599  HA  ASN A 192      15.928   3.765   1.526  1.00  0.00           H  
ATOM    600 1HB  ASN A 192      18.505   3.250   1.221  1.00  0.00           H  
ATOM    601 2HB  ASN A 192      18.295   4.130  -0.286  1.00  0.00           H  
ATOM    602 1HD2 ASN A 192      18.937   7.060   1.446  1.00  0.00           H  
ATOM    603 2HD2 ASN A 192      19.368   5.966   0.173  1.00  0.00           H  
ATOM    604  N   ILE A 193      14.963   3.345  -1.271  1.00  0.00           N  
ATOM    605  CA  ILE A 193      14.193   3.829  -2.403  1.00  0.00           C  
ATOM    606  C   ILE A 193      12.766   4.063  -1.944  1.00  0.00           C  
ATOM    607  O   ILE A 193      12.276   3.346  -1.075  1.00  0.00           O  
ATOM    608  CB  ILE A 193      14.218   2.833  -3.577  1.00  0.00           C  
ATOM    609  CG1 ILE A 193      15.653   2.619  -4.065  1.00  0.00           C  
ATOM    610  CG2 ILE A 193      13.334   3.326  -4.712  1.00  0.00           C  
ATOM    611  CD1 ILE A 193      15.814   1.432  -4.987  1.00  0.00           C  
ATOM    612  H   ILE A 193      14.902   2.400  -1.023  1.00  0.00           H  
ATOM    613  HA  ILE A 193      14.633   4.765  -2.745  1.00  0.00           H  
ATOM    614  HB  ILE A 193      13.852   1.864  -3.239  1.00  0.00           H  
ATOM    615 1HG1 ILE A 193      15.995   3.509  -4.592  1.00  0.00           H  
ATOM    616 2HG1 ILE A 193      16.312   2.476  -3.207  1.00  0.00           H  
ATOM    617 1HG2 ILE A 193      13.364   2.610  -5.533  1.00  0.00           H  
ATOM    618 2HG2 ILE A 193      12.310   3.428  -4.357  1.00  0.00           H  
ATOM    619 3HG2 ILE A 193      13.695   4.294  -5.060  1.00  0.00           H  
ATOM    620 1HD1 ILE A 193      16.858   1.345  -5.290  1.00  0.00           H  
ATOM    621 2HD1 ILE A 193      15.511   0.522  -4.465  1.00  0.00           H  
ATOM    622 3HD1 ILE A 193      15.191   1.569  -5.868  1.00  0.00           H  
ATOM    623  N   ASN A 194      12.099   5.055  -2.510  1.00  0.00           N  
ATOM    624  CA  ASN A 194      10.742   5.373  -2.087  1.00  0.00           C  
ATOM    625  C   ASN A 194       9.680   4.789  -3.014  1.00  0.00           C  
ATOM    626  O   ASN A 194       8.531   4.642  -2.611  1.00  0.00           O  
ATOM    627  CB  ASN A 194      10.571   6.877  -1.974  1.00  0.00           C  
ATOM    628  CG  ASN A 194      11.455   7.482  -0.919  1.00  0.00           C  
ATOM    629  OD1 ASN A 194      11.776   6.835   0.085  1.00  0.00           O  
ATOM    630  ND2 ASN A 194      11.856   8.710  -1.127  1.00  0.00           N  
ATOM    631  H   ASN A 194      12.521   5.581  -3.224  1.00  0.00           H  
ATOM    632  HA  ASN A 194      10.571   4.924  -1.107  1.00  0.00           H  
ATOM    633 1HB  ASN A 194      10.800   7.343  -2.934  1.00  0.00           H  
ATOM    634 2HB  ASN A 194       9.533   7.109  -1.738  1.00  0.00           H  
ATOM    635 1HD2 ASN A 194      12.447   9.162  -0.458  1.00  0.00           H  
ATOM    636 2HD2 ASN A 194      11.573   9.195  -1.954  1.00  0.00           H  
ATOM    637  N   THR A 195      10.044   4.426  -4.241  1.00  0.00           N  
ATOM    638  CA  THR A 195       9.060   3.891  -5.177  1.00  0.00           C  
ATOM    639  C   THR A 195       8.646   2.488  -4.757  1.00  0.00           C  
ATOM    640  O   THR A 195       9.495   1.626  -4.538  1.00  0.00           O  
ATOM    641  CB  THR A 195       9.607   3.866  -6.616  1.00  0.00           C  
ATOM    642  OG1 THR A 195       9.975   5.193  -7.014  1.00  0.00           O  
ATOM    643  CG2 THR A 195       8.559   3.325  -7.576  1.00  0.00           C  
ATOM    644  H   THR A 195      10.977   4.513  -4.518  1.00  0.00           H  
ATOM    645  HA  THR A 195       8.180   4.534  -5.159  1.00  0.00           H  
ATOM    646  HB  THR A 195      10.492   3.231  -6.658  1.00  0.00           H  
ATOM    647  HG1 THR A 195      10.511   5.152  -7.809  1.00  0.00           H  
ATOM    648 1HG2 THR A 195       8.964   3.314  -8.588  1.00  0.00           H  
ATOM    649 2HG2 THR A 195       8.286   2.311  -7.283  1.00  0.00           H  
ATOM    650 3HG2 THR A 195       7.675   3.961  -7.546  1.00  0.00           H  
ATOM    651  N   TRP A 196       7.335   2.252  -4.728  1.00  0.00           N  
ATOM    652  CA  TRP A 196       6.777   0.971  -4.294  1.00  0.00           C  
ATOM    653  C   TRP A 196       7.317  -0.211  -5.074  1.00  0.00           C  
ATOM    654  O   TRP A 196       7.583  -1.257  -4.494  1.00  0.00           O  
ATOM    655  CB  TRP A 196       5.253   0.994  -4.421  1.00  0.00           C  
ATOM    656  CG  TRP A 196       4.560   1.550  -3.213  1.00  0.00           C  
ATOM    657  CD1 TRP A 196       3.715   2.618  -3.179  1.00  0.00           C  
ATOM    658  CD2 TRP A 196       4.651   1.066  -1.852  1.00  0.00           C  
ATOM    659  NE1 TRP A 196       3.275   2.833  -1.896  1.00  0.00           N  
ATOM    660  CE2 TRP A 196       3.837   1.891  -1.071  1.00  0.00           C  
ATOM    661  CE3 TRP A 196       5.346   0.014  -1.243  1.00  0.00           C  
ATOM    662  CZ2 TRP A 196       3.696   1.702   0.295  1.00  0.00           C  
ATOM    663  CZ3 TRP A 196       5.204  -0.176   0.127  1.00  0.00           C  
ATOM    664  CH2 TRP A 196       4.400   0.646   0.875  1.00  0.00           C  
ATOM    665  H   TRP A 196       6.718   2.975  -4.977  1.00  0.00           H  
ATOM    666  HA  TRP A 196       7.041   0.815  -3.248  1.00  0.00           H  
ATOM    667 1HB  TRP A 196       4.968   1.593  -5.286  1.00  0.00           H  
ATOM    668 2HB  TRP A 196       4.886  -0.019  -4.589  1.00  0.00           H  
ATOM    669  HD1 TRP A 196       3.429   3.215  -4.043  1.00  0.00           H  
ATOM    670  HE1 TRP A 196       2.643   3.564  -1.605  1.00  0.00           H  
ATOM    671  HE3 TRP A 196       5.984  -0.644  -1.832  1.00  0.00           H  
ATOM    672  HZ2 TRP A 196       3.063   2.345   0.907  1.00  0.00           H  
ATOM    673  HZ3 TRP A 196       5.749  -0.997   0.593  1.00  0.00           H  
ATOM    674  HH2 TRP A 196       4.311   0.468   1.947  1.00  0.00           H  
ATOM    675  N   GLN A 197       7.501  -0.040  -6.371  1.00  0.00           N  
ATOM    676  CA  GLN A 197       8.009  -1.113  -7.211  1.00  0.00           C  
ATOM    677  C   GLN A 197       9.357  -1.617  -6.706  1.00  0.00           C  
ATOM    678  O   GLN A 197       9.664  -2.802  -6.803  1.00  0.00           O  
ATOM    679  CB  GLN A 197       8.135  -0.641  -8.662  1.00  0.00           C  
ATOM    680  CG  GLN A 197       8.499  -1.741  -9.645  1.00  0.00           C  
ATOM    681  CD  GLN A 197       7.391  -2.766  -9.802  1.00  0.00           C  
ATOM    682  OE1 GLN A 197       6.245  -2.421 -10.101  1.00  0.00           O  
ATOM    683  NE2 GLN A 197       7.728  -4.034  -9.600  1.00  0.00           N  
ATOM    684  H   GLN A 197       7.285   0.827  -6.773  1.00  0.00           H  
ATOM    685  HA  GLN A 197       7.305  -1.944  -7.174  1.00  0.00           H  
ATOM    686 1HB  GLN A 197       7.192  -0.199  -8.985  1.00  0.00           H  
ATOM    687 2HB  GLN A 197       8.898   0.134  -8.727  1.00  0.00           H  
ATOM    688 1HG  GLN A 197       8.691  -1.294 -10.620  1.00  0.00           H  
ATOM    689 2HG  GLN A 197       9.391  -2.254  -9.287  1.00  0.00           H  
ATOM    690 1HE2 GLN A 197       7.038  -4.756  -9.691  1.00  0.00           H  
ATOM    691 2HE2 GLN A 197       8.669  -4.271  -9.360  1.00  0.00           H  
ATOM    692  N   GLN A 198      10.175  -0.711  -6.199  1.00  0.00           N  
ATOM    693  CA  GLN A 198      11.478  -1.081  -5.673  1.00  0.00           C  
ATOM    694  C   GLN A 198      11.403  -1.414  -4.177  1.00  0.00           C  
ATOM    695  O   GLN A 198      12.272  -2.104  -3.643  1.00  0.00           O  
ATOM    696  CB  GLN A 198      12.485   0.047  -5.913  1.00  0.00           C  
ATOM    697  CG  GLN A 198      12.736   0.357  -7.379  1.00  0.00           C  
ATOM    698  CD  GLN A 198      13.348  -0.816  -8.121  1.00  0.00           C  
ATOM    699  OE1 GLN A 198      14.403  -1.328  -7.739  1.00  0.00           O  
ATOM    700  NE2 GLN A 198      12.687  -1.248  -9.189  1.00  0.00           N  
ATOM    701  H   GLN A 198       9.892   0.225  -6.159  1.00  0.00           H  
ATOM    702  HA  GLN A 198      11.821  -1.974  -6.195  1.00  0.00           H  
ATOM    703 1HB  GLN A 198      12.130   0.960  -5.432  1.00  0.00           H  
ATOM    704 2HB  GLN A 198      13.439  -0.213  -5.456  1.00  0.00           H  
ATOM    705 1HG  GLN A 198      11.787   0.605  -7.855  1.00  0.00           H  
ATOM    706 2HG  GLN A 198      13.421   1.201  -7.449  1.00  0.00           H  
ATOM    707 1HE2 GLN A 198      13.042  -2.020  -9.719  1.00  0.00           H  
ATOM    708 2HE2 GLN A 198      11.834  -0.805  -9.464  1.00  0.00           H  
ATOM    709  N   VAL A 199      10.352  -0.934  -3.509  1.00  0.00           N  
ATOM    710  CA  VAL A 199      10.176  -1.172  -2.075  1.00  0.00           C  
ATOM    711  C   VAL A 199       9.600  -2.567  -1.810  1.00  0.00           C  
ATOM    712  O   VAL A 199       9.919  -3.196  -0.799  1.00  0.00           O  
ATOM    713  CB  VAL A 199       9.255  -0.107  -1.419  1.00  0.00           C  
ATOM    714  CG1 VAL A 199       8.931  -0.474   0.022  1.00  0.00           C  
ATOM    715  CG2 VAL A 199       9.888   1.275  -1.471  1.00  0.00           C  
ATOM    716  H   VAL A 199       9.680  -0.403  -3.994  1.00  0.00           H  
ATOM    717  HA  VAL A 199      11.150  -1.099  -1.590  1.00  0.00           H  
ATOM    718  HB  VAL A 199       8.328  -0.076  -1.974  1.00  0.00           H  
ATOM    719 1HG1 VAL A 199       8.247   0.254   0.432  1.00  0.00           H  
ATOM    720 2HG1 VAL A 199       9.840  -0.480   0.608  1.00  0.00           H  
ATOM    721 3HG1 VAL A 199       8.477  -1.454   0.052  1.00  0.00           H  
ATOM    722 1HG2 VAL A 199      10.605   1.377  -0.671  1.00  0.00           H  
ATOM    723 2HG2 VAL A 199       9.119   2.037  -1.370  1.00  0.00           H  
ATOM    724 3HG2 VAL A 199      10.387   1.404  -2.420  1.00  0.00           H  
ATOM    725  N   THR A 200       8.776  -3.060  -2.735  1.00  0.00           N  
ATOM    726  CA  THR A 200       8.155  -4.378  -2.600  1.00  0.00           C  
ATOM    727  C   THR A 200       9.204  -5.486  -2.514  1.00  0.00           C  
ATOM    728  O   THR A 200       8.948  -6.567  -1.971  1.00  0.00           O  
ATOM    729  CB  THR A 200       7.201  -4.662  -3.775  1.00  0.00           C  
ATOM    730  OG1 THR A 200       7.848  -4.328  -5.010  1.00  0.00           O  
ATOM    731  CG2 THR A 200       5.926  -3.844  -3.637  1.00  0.00           C  
ATOM    732  H   THR A 200       8.574  -2.521  -3.533  1.00  0.00           H  
ATOM    733  HA  THR A 200       7.577  -4.395  -1.676  1.00  0.00           H  
ATOM    734  HB  THR A 200       6.947  -5.722  -3.789  1.00  0.00           H  
ATOM    735  HG1 THR A 200       7.892  -3.373  -5.099  1.00  0.00           H  
ATOM    736 1HG2 THR A 200       5.264  -4.058  -4.476  1.00  0.00           H  
ATOM    737 2HG2 THR A 200       5.426  -4.104  -2.704  1.00  0.00           H  
ATOM    738 3HG2 THR A 200       6.174  -2.783  -3.632  1.00  0.00           H  
ATOM    739  N   ALA A 201      10.393  -5.191  -3.035  1.00  0.00           N  
ATOM    740  CA  ALA A 201      11.500  -6.131  -3.034  1.00  0.00           C  
ATOM    741  C   ALA A 201      11.877  -6.546  -1.615  1.00  0.00           C  
ATOM    742  O   ALA A 201      12.438  -7.620  -1.410  1.00  0.00           O  
ATOM    743  CB  ALA A 201      12.701  -5.530  -3.746  1.00  0.00           C  
ATOM    744  H   ALA A 201      10.525  -4.306  -3.437  1.00  0.00           H  
ATOM    745  HA  ALA A 201      11.184  -7.027  -3.567  1.00  0.00           H  
ATOM    746 1HB  ALA A 201      13.069  -4.686  -3.182  1.00  0.00           H  
ATOM    747 2HB  ALA A 201      12.407  -5.201  -4.731  1.00  0.00           H  
ATOM    748 3HB  ALA A 201      13.480  -6.275  -3.831  1.00  0.00           H  
ATOM    749  N   LEU A 202      11.555  -5.698  -0.639  1.00  0.00           N  
ATOM    750  CA  LEU A 202      11.852  -5.986   0.761  1.00  0.00           C  
ATOM    751  C   LEU A 202      11.164  -7.273   1.205  1.00  0.00           C  
ATOM    752  O   LEU A 202      11.734  -8.081   1.942  1.00  0.00           O  
ATOM    753  CB  LEU A 202      11.402  -4.821   1.652  1.00  0.00           C  
ATOM    754  CG  LEU A 202      12.306  -3.582   1.633  1.00  0.00           C  
ATOM    755  CD1 LEU A 202      11.568  -2.405   2.256  1.00  0.00           C  
ATOM    756  CD2 LEU A 202      13.593  -3.880   2.387  1.00  0.00           C  
ATOM    757  H   LEU A 202      11.099  -4.855  -0.870  1.00  0.00           H  
ATOM    758  HA  LEU A 202      12.929  -6.112   0.867  1.00  0.00           H  
ATOM    759 1HB  LEU A 202      10.407  -4.510   1.340  1.00  0.00           H  
ATOM    760 2HB  LEU A 202      11.345  -5.174   2.682  1.00  0.00           H  
ATOM    761  HG  LEU A 202      12.543  -3.319   0.602  1.00  0.00           H  
ATOM    762 1HD1 LEU A 202      12.210  -1.524   2.242  1.00  0.00           H  
ATOM    763 2HD1 LEU A 202      10.662  -2.201   1.685  1.00  0.00           H  
ATOM    764 3HD1 LEU A 202      11.303  -2.645   3.285  1.00  0.00           H  
ATOM    765 1HD2 LEU A 202      14.236  -3.000   2.373  1.00  0.00           H  
ATOM    766 2HD2 LEU A 202      13.358  -4.142   3.419  1.00  0.00           H  
ATOM    767 3HD2 LEU A 202      14.109  -4.714   1.911  1.00  0.00           H  
ATOM    768  N   ALA A 203       9.940  -7.462   0.736  1.00  0.00           N  
ATOM    769  CA  ALA A 203       9.168  -8.647   1.076  1.00  0.00           C  
ATOM    770  C   ALA A 203       9.582  -9.823   0.199  1.00  0.00           C  
ATOM    771  O   ALA A 203       9.557 -10.975   0.629  1.00  0.00           O  
ATOM    772  CB  ALA A 203       7.680  -8.368   0.926  1.00  0.00           C  
ATOM    773  H   ALA A 203       9.547  -6.788   0.138  1.00  0.00           H  
ATOM    774  HA  ALA A 203       9.381  -8.904   2.114  1.00  0.00           H  
ATOM    775 1HB  ALA A 203       7.121  -9.270   1.131  1.00  0.00           H  
ATOM    776 2HB  ALA A 203       7.476  -8.040  -0.081  1.00  0.00           H  
ATOM    777 3HB  ALA A 203       7.386  -7.597   1.623  1.00  0.00           H  
ATOM    778  N   GLN A 204       9.984  -9.521  -1.026  1.00  0.00           N  
ATOM    779  CA  GLN A 204      10.404 -10.548  -1.973  1.00  0.00           C  
ATOM    780  C   GLN A 204      11.764 -11.129  -1.585  1.00  0.00           C  
ATOM    781  O   GLN A 204      12.022 -12.314  -1.796  1.00  0.00           O  
ATOM    782  CB  GLN A 204      10.462  -9.976  -3.392  1.00  0.00           C  
ATOM    783  CG  GLN A 204       9.109  -9.586  -3.962  1.00  0.00           C  
ATOM    784  CD  GLN A 204       9.217  -8.990  -5.353  1.00  0.00           C  
ATOM    785  OE1 GLN A 204      10.149  -8.237  -5.650  1.00  0.00           O  
ATOM    786  NE2 GLN A 204       8.263  -9.324  -6.214  1.00  0.00           N  
ATOM    787  H   GLN A 204       9.997  -8.581  -1.307  1.00  0.00           H  
ATOM    788  HA  GLN A 204       9.674 -11.357  -1.953  1.00  0.00           H  
ATOM    789 1HB  GLN A 204      11.099  -9.092  -3.402  1.00  0.00           H  
ATOM    790 2HB  GLN A 204      10.911 -10.710  -4.062  1.00  0.00           H  
ATOM    791 1HG  GLN A 204       8.481 -10.475  -4.019  1.00  0.00           H  
ATOM    792 2HG  GLN A 204       8.651  -8.845  -3.307  1.00  0.00           H  
ATOM    793 1HE2 GLN A 204       8.281  -8.961  -7.147  1.00  0.00           H  
ATOM    794 2HE2 GLN A 204       7.526  -9.937  -5.932  1.00  0.00           H  
ATOM    795  N   GLN A 205      12.623 -10.297  -1.006  1.00  0.00           N  
ATOM    796  CA  GLN A 205      13.947 -10.740  -0.576  1.00  0.00           C  
ATOM    797  C   GLN A 205      13.877 -11.400   0.798  1.00  0.00           C  
ATOM    798  O   GLN A 205      14.899 -11.798   1.357  1.00  0.00           O  
ATOM    799  CB  GLN A 205      14.925  -9.563  -0.544  1.00  0.00           C  
ATOM    800  CG  GLN A 205      15.236  -8.974  -1.910  1.00  0.00           C  
ATOM    801  CD  GLN A 205      16.044  -7.694  -1.818  1.00  0.00           C  
ATOM    802  OE1 GLN A 205      16.054  -7.022  -0.782  1.00  0.00           O  
ATOM    803  NE2 GLN A 205      16.726  -7.347  -2.902  1.00  0.00           N  
ATOM    804  H   GLN A 205      12.368  -9.354  -0.881  1.00  0.00           H  
ATOM    805  HA  GLN A 205      14.314 -11.477  -1.290  1.00  0.00           H  
ATOM    806 1HB  GLN A 205      14.518  -8.768   0.080  1.00  0.00           H  
ATOM    807 2HB  GLN A 205      15.865  -9.883  -0.094  1.00  0.00           H  
ATOM    808 1HG  GLN A 205      15.811  -9.700  -2.485  1.00  0.00           H  
ATOM    809 2HG  GLN A 205      14.299  -8.752  -2.419  1.00  0.00           H  
ATOM    810 1HE2 GLN A 205      17.278  -6.511  -2.902  1.00  0.00           H  
ATOM    811 2HE2 GLN A 205      16.691  -7.920  -3.722  1.00  0.00           H  
ATOM    812  N   LYS A 206      12.661 -11.490   1.335  1.00  0.00           N  
ATOM    813  CA  LYS A 206      12.411 -12.108   2.638  1.00  0.00           C  
ATOM    814  C   LYS A 206      13.098 -11.346   3.771  1.00  0.00           C  
ATOM    815  O   LYS A 206      13.381 -11.908   4.831  1.00  0.00           O  
ATOM    816  CB  LYS A 206      12.876 -13.565   2.633  1.00  0.00           C  
ATOM    817  CG  LYS A 206      12.307 -14.403   1.495  1.00  0.00           C  
ATOM    818  CD  LYS A 206      10.789 -14.474   1.566  1.00  0.00           C  
ATOM    819  CE  LYS A 206      10.224 -15.365   0.470  1.00  0.00           C  
ATOM    820  NZ  LYS A 206       8.736 -15.389   0.485  1.00  0.00           N  
ATOM    821  H   LYS A 206      11.902 -11.132   0.833  1.00  0.00           H  
ATOM    822  HA  LYS A 206      11.338 -12.084   2.832  1.00  0.00           H  
ATOM    823 1HB  LYS A 206      13.964 -13.600   2.562  1.00  0.00           H  
ATOM    824 2HB  LYS A 206      12.593 -14.041   3.572  1.00  0.00           H  
ATOM    825 1HG  LYS A 206      12.597 -13.964   0.540  1.00  0.00           H  
ATOM    826 2HG  LYS A 206      12.713 -15.413   1.549  1.00  0.00           H  
ATOM    827 1HD  LYS A 206      10.489 -14.871   2.537  1.00  0.00           H  
ATOM    828 2HD  LYS A 206      10.373 -13.473   1.458  1.00  0.00           H  
ATOM    829 1HE  LYS A 206      10.560 -15.005  -0.501  1.00  0.00           H  
ATOM    830 2HE  LYS A 206      10.592 -16.383   0.603  1.00  0.00           H  
ATOM    831 1HZ  LYS A 206       8.401 -15.990  -0.255  1.00  0.00           H  
ATOM    832 2HZ  LYS A 206       8.413 -15.740   1.376  1.00  0.00           H  
ATOM    833 3HZ  LYS A 206       8.383 -14.454   0.344  1.00  0.00           H  
ATOM    834  N   LEU A 207      13.349 -10.061   3.549  1.00  0.00           N  
ATOM    835  CA  LEU A 207      13.990  -9.224   4.554  1.00  0.00           C  
ATOM    836  C   LEU A 207      12.946  -8.722   5.541  1.00  0.00           C  
ATOM    837  O   LEU A 207      13.220  -8.553   6.728  1.00  0.00           O  
ATOM    838  CB  LEU A 207      14.706  -8.038   3.895  1.00  0.00           C  
ATOM    839  CG  LEU A 207      15.874  -8.399   2.969  1.00  0.00           C  
ATOM    840  CD1 LEU A 207      16.414  -7.134   2.316  1.00  0.00           C  
ATOM    841  CD2 LEU A 207      16.957  -9.106   3.769  1.00  0.00           C  
ATOM    842  H   LEU A 207      13.095  -9.666   2.688  1.00  0.00           H  
ATOM    843  HA  LEU A 207      14.729  -9.824   5.083  1.00  0.00           H  
ATOM    844 1HB  LEU A 207      13.980  -7.477   3.309  1.00  0.00           H  
ATOM    845 2HB  LEU A 207      15.093  -7.387   4.677  1.00  0.00           H  
ATOM    846  HG  LEU A 207      15.521  -9.058   2.175  1.00  0.00           H  
ATOM    847 1HD1 LEU A 207      17.244  -7.389   1.657  1.00  0.00           H  
ATOM    848 2HD1 LEU A 207      15.624  -6.658   1.735  1.00  0.00           H  
ATOM    849 3HD1 LEU A 207      16.762  -6.446   3.087  1.00  0.00           H  
ATOM    850 1HD2 LEU A 207      17.788  -9.363   3.110  1.00  0.00           H  
ATOM    851 2HD2 LEU A 207      17.314  -8.447   4.561  1.00  0.00           H  
ATOM    852 3HD2 LEU A 207      16.549 -10.016   4.209  1.00  0.00           H  
ATOM    853  N   LEU A 208      11.745  -8.502   5.025  1.00  0.00           N  
ATOM    854  CA  LEU A 208      10.630  -8.025   5.825  1.00  0.00           C  
ATOM    855  C   LEU A 208      10.162  -9.114   6.782  1.00  0.00           C  
ATOM    856  O   LEU A 208       9.694 -10.170   6.351  1.00  0.00           O  
ATOM    857  CB  LEU A 208       9.482  -7.603   4.904  1.00  0.00           C  
ATOM    858  CG  LEU A 208       8.444  -6.663   5.522  1.00  0.00           C  
ATOM    859  CD1 LEU A 208       9.007  -5.253   5.650  1.00  0.00           C  
ATOM    860  CD2 LEU A 208       7.172  -6.655   4.690  1.00  0.00           C  
ATOM    861  H   LEU A 208      11.604  -8.670   4.072  1.00  0.00           H  
ATOM    862  HA  LEU A 208      10.963  -7.165   6.405  1.00  0.00           H  
ATOM    863 1HB  LEU A 208       9.908  -7.112   4.040  1.00  0.00           H  
ATOM    864 2HB  LEU A 208       8.974  -8.496   4.572  1.00  0.00           H  
ATOM    865  HG  LEU A 208       8.194  -7.014   6.513  1.00  0.00           H  
ATOM    866 1HD1 LEU A 208       8.227  -4.583   5.976  1.00  0.00           H  
ATOM    867 2HD1 LEU A 208       9.382  -4.929   4.692  1.00  0.00           H  
ATOM    868 3HD1 LEU A 208       9.812  -5.248   6.371  1.00  0.00           H  
ATOM    869 1HD2 LEU A 208       6.757  -7.652   4.657  1.00  0.00           H  
ATOM    870 2HD2 LEU A 208       7.398  -6.326   3.688  1.00  0.00           H  
ATOM    871 3HD2 LEU A 208       6.454  -5.983   5.135  1.00  0.00           H  
ATOM    872  N   THR A 209      10.306  -8.861   8.075  1.00  0.00           N  
ATOM    873  CA  THR A 209       9.894  -9.816   9.089  1.00  0.00           C  
ATOM    874  C   THR A 209       8.410  -9.626   9.399  1.00  0.00           C  
ATOM    875  O   THR A 209       7.823  -8.616   9.001  1.00  0.00           O  
ATOM    876  CB  THR A 209      10.729  -9.666  10.374  1.00  0.00           C  
ATOM    877  OG1 THR A 209      10.452  -8.398  10.982  1.00  0.00           O  
ATOM    878  CG2 THR A 209      12.214  -9.761  10.060  1.00  0.00           C  
ATOM    879  H   THR A 209      10.693  -7.999   8.355  1.00  0.00           H  
ATOM    880  HA  THR A 209      10.047 -10.822   8.699  1.00  0.00           H  
ATOM    881  HB  THR A 209      10.461 -10.456  11.076  1.00  0.00           H  
ATOM    882  HG1 THR A 209      10.788  -7.695  10.420  1.00  0.00           H  
ATOM    883 1HG2 THR A 209      12.788  -9.653  10.980  1.00  0.00           H  
ATOM    884 2HG2 THR A 209      12.430 -10.729   9.608  1.00  0.00           H  
ATOM    885 3HG2 THR A 209      12.490  -8.967   9.366  1.00  0.00           H  
ATOM    886  N   PRO A 210       7.767 -10.590  10.084  1.00  0.00           N  
ATOM    887  CA  PRO A 210       6.348 -10.479  10.443  1.00  0.00           C  
ATOM    888  C   PRO A 210       6.042  -9.171  11.168  1.00  0.00           C  
ATOM    889  O   PRO A 210       4.971  -8.586  10.998  1.00  0.00           O  
ATOM    890  CB  PRO A 210       6.131 -11.689  11.357  1.00  0.00           C  
ATOM    891  CG  PRO A 210       7.108 -12.700  10.863  1.00  0.00           C  
ATOM    892  CD  PRO A 210       8.340 -11.901  10.533  1.00  0.00           C  
ATOM    893  HA  PRO A 210       5.737 -10.558   9.532  1.00  0.00           H  
ATOM    894 1HB  PRO A 210       6.305 -11.404  12.406  1.00  0.00           H  
ATOM    895 2HB  PRO A 210       5.089 -12.032  11.286  1.00  0.00           H  
ATOM    896 1HG  PRO A 210       7.292 -13.461  11.636  1.00  0.00           H  
ATOM    897 2HG  PRO A 210       6.699 -13.228   9.989  1.00  0.00           H  
ATOM    898 1HD  PRO A 210       8.962 -11.794  11.434  1.00  0.00           H  
ATOM    899 2HD  PRO A 210       8.902 -12.406   9.733  1.00  0.00           H  
ATOM    900  N   GLN A 211       7.006  -8.702  11.954  1.00  0.00           N  
ATOM    901  CA  GLN A 211       6.851  -7.466  12.707  1.00  0.00           C  
ATOM    902  C   GLN A 211       6.868  -6.247  11.785  1.00  0.00           C  
ATOM    903  O   GLN A 211       6.293  -5.206  12.112  1.00  0.00           O  
ATOM    904  CB  GLN A 211       7.955  -7.343  13.760  1.00  0.00           C  
ATOM    905  CG  GLN A 211       7.865  -8.365  14.880  1.00  0.00           C  
ATOM    906  CD  GLN A 211       8.969  -8.199  15.907  1.00  0.00           C  
ATOM    907  OE1 GLN A 211      10.044  -7.675  15.603  1.00  0.00           O  
ATOM    908  NE2 GLN A 211       8.710  -8.644  17.130  1.00  0.00           N  
ATOM    909  H   GLN A 211       7.845  -9.210  12.034  1.00  0.00           H  
ATOM    910  HA  GLN A 211       5.886  -7.488  13.213  1.00  0.00           H  
ATOM    911 1HB  GLN A 211       8.928  -7.453  13.282  1.00  0.00           H  
ATOM    912 2HB  GLN A 211       7.921  -6.350  14.208  1.00  0.00           H  
ATOM    913 1HG  GLN A 211       6.906  -8.251  15.387  1.00  0.00           H  
ATOM    914 2HG  GLN A 211       7.944  -9.365  14.452  1.00  0.00           H  
ATOM    915 1HE2 GLN A 211       9.400  -8.562  17.850  1.00  0.00           H  
ATOM    916 2HE2 GLN A 211       7.824  -9.063  17.334  1.00  0.00           H  
ATOM    917  N   ASP A 212       7.497  -6.381  10.621  1.00  0.00           N  
ATOM    918  CA  ASP A 212       7.583  -5.273   9.681  1.00  0.00           C  
ATOM    919  C   ASP A 212       6.345  -5.276   8.808  1.00  0.00           C  
ATOM    920  O   ASP A 212       5.880  -4.234   8.343  1.00  0.00           O  
ATOM    921  CB  ASP A 212       8.834  -5.381   8.798  1.00  0.00           C  
ATOM    922  CG  ASP A 212      10.135  -5.333   9.575  1.00  0.00           C  
ATOM    923  OD1 ASP A 212      10.357  -4.364  10.328  1.00  0.00           O  
ATOM    924  OD2 ASP A 212      10.951  -6.271   9.418  1.00  0.00           O  
ATOM    925  H   ASP A 212       7.856  -7.260  10.360  1.00  0.00           H  
ATOM    926  HA  ASP A 212       7.633  -4.342  10.247  1.00  0.00           H  
ATOM    927 1HB  ASP A 212       8.803  -6.315   8.262  1.00  0.00           H  
ATOM    928 2HB  ASP A 212       8.832  -4.568   8.087  1.00  0.00           H  
ATOM    929  N   MET A 213       5.815  -6.476   8.610  1.00  0.00           N  
ATOM    930  CA  MET A 213       4.627  -6.691   7.800  1.00  0.00           C  
ATOM    931  C   MET A 213       3.453  -5.871   8.318  1.00  0.00           C  
ATOM    932  O   MET A 213       2.797  -5.152   7.562  1.00  0.00           O  
ATOM    933  CB  MET A 213       4.271  -8.176   7.771  1.00  0.00           C  
ATOM    934  CG  MET A 213       3.039  -8.512   6.942  1.00  0.00           C  
ATOM    935  SD  MET A 213       2.524 -10.231   7.129  1.00  0.00           S  
ATOM    936  CE  MET A 213       2.029 -10.250   8.850  1.00  0.00           C  
ATOM    937  H   MET A 213       6.248  -7.253   9.024  1.00  0.00           H  
ATOM    938  HA  MET A 213       4.837  -6.360   6.783  1.00  0.00           H  
ATOM    939 1HB  MET A 213       5.109  -8.743   7.369  1.00  0.00           H  
ATOM    940 2HB  MET A 213       4.095  -8.528   8.789  1.00  0.00           H  
ATOM    941 1HG  MET A 213       2.212  -7.870   7.242  1.00  0.00           H  
ATOM    942 2HG  MET A 213       3.249  -8.329   5.889  1.00  0.00           H  
ATOM    943 1HE  MET A 213       1.683 -11.249   9.118  1.00  0.00           H  
ATOM    944 2HE  MET A 213       2.879  -9.979   9.476  1.00  0.00           H  
ATOM    945 3HE  MET A 213       1.221  -9.534   9.004  1.00  0.00           H  
ATOM    946  N   GLU A 214       3.217  -5.964   9.619  1.00  0.00           N  
ATOM    947  CA  GLU A 214       2.117  -5.252  10.260  1.00  0.00           C  
ATOM    948  C   GLU A 214       2.273  -3.737  10.131  1.00  0.00           C  
ATOM    949  O   GLU A 214       1.288  -2.997  10.166  1.00  0.00           O  
ATOM    950  CB  GLU A 214       2.027  -5.640  11.738  1.00  0.00           C  
ATOM    951  CG  GLU A 214       1.530  -7.057  11.986  1.00  0.00           C  
ATOM    952  CD  GLU A 214       0.114  -7.269  11.530  1.00  0.00           C  
ATOM    953  OE1 GLU A 214      -0.738  -6.512  11.928  1.00  0.00           O  
ATOM    954  OE2 GLU A 214      -0.117  -8.190  10.782  1.00  0.00           O  
ATOM    955  H   GLU A 214       3.800  -6.531  10.168  1.00  0.00           H  
ATOM    956  HA  GLU A 214       1.187  -5.535   9.765  1.00  0.00           H  
ATOM    957 1HB  GLU A 214       3.009  -5.543  12.200  1.00  0.00           H  
ATOM    958 2HB  GLU A 214       1.354  -4.954  12.253  1.00  0.00           H  
ATOM    959 1HG  GLU A 214       2.178  -7.756  11.458  1.00  0.00           H  
ATOM    960 2HG  GLU A 214       1.600  -7.274  13.052  1.00  0.00           H  
ATOM    961  N   ALA A 215       3.509  -3.281   9.977  1.00  0.00           N  
ATOM    962  CA  ALA A 215       3.789  -1.858   9.850  1.00  0.00           C  
ATOM    963  C   ALA A 215       3.609  -1.386   8.410  1.00  0.00           C  
ATOM    964  O   ALA A 215       3.136  -0.274   8.163  1.00  0.00           O  
ATOM    965  CB  ALA A 215       5.198  -1.552  10.337  1.00  0.00           C  
ATOM    966  H   ALA A 215       4.254  -3.918   9.944  1.00  0.00           H  
ATOM    967  HA  ALA A 215       3.075  -1.316  10.470  1.00  0.00           H  
ATOM    968 1HB  ALA A 215       5.393  -0.484  10.238  1.00  0.00           H  
ATOM    969 2HB  ALA A 215       5.293  -1.843  11.383  1.00  0.00           H  
ATOM    970 3HB  ALA A 215       5.918  -2.108   9.739  1.00  0.00           H  
ATOM    971  N   ALA A 216       3.954  -2.252   7.462  1.00  0.00           N  
ATOM    972  CA  ALA A 216       3.845  -1.928   6.047  1.00  0.00           C  
ATOM    973  C   ALA A 216       2.389  -1.795   5.634  1.00  0.00           C  
ATOM    974  O   ALA A 216       2.058  -1.029   4.724  1.00  0.00           O  
ATOM    975  CB  ALA A 216       4.541  -2.990   5.208  1.00  0.00           C  
ATOM    976  H   ALA A 216       4.278  -3.139   7.722  1.00  0.00           H  
ATOM    977  HA  ALA A 216       4.333  -0.967   5.881  1.00  0.00           H  
ATOM    978 1HB  ALA A 216       4.492  -2.715   4.166  1.00  0.00           H  
ATOM    979 2HB  ALA A 216       4.047  -3.939   5.351  1.00  0.00           H  
ATOM    980 3HB  ALA A 216       5.575  -3.073   5.511  1.00  0.00           H  
ATOM    981  N   LYS A 217       1.524  -2.538   6.317  1.00  0.00           N  
ATOM    982  CA  LYS A 217       0.095  -2.511   6.036  1.00  0.00           C  
ATOM    983  C   LYS A 217      -0.461  -1.097   6.184  1.00  0.00           C  
ATOM    984  O   LYS A 217      -1.208  -0.616   5.329  1.00  0.00           O  
ATOM    985  CB  LYS A 217      -0.655  -3.453   6.978  1.00  0.00           C  
ATOM    986  CG  LYS A 217      -0.466  -4.923   6.656  1.00  0.00           C  
ATOM    987  CD  LYS A 217      -1.194  -5.802   7.659  1.00  0.00           C  
ATOM    988  CE  LYS A 217      -1.025  -7.276   7.338  1.00  0.00           C  
ATOM    989  NZ  LYS A 217      -1.681  -8.147   8.349  1.00  0.00           N  
ATOM    990  H   LYS A 217       1.860  -3.132   7.024  1.00  0.00           H  
ATOM    991  HA  LYS A 217      -0.061  -2.828   5.004  1.00  0.00           H  
ATOM    992 1HB  LYS A 217      -0.314  -3.280   7.987  1.00  0.00           H  
ATOM    993 2HB  LYS A 217      -1.710  -3.229   6.924  1.00  0.00           H  
ATOM    994 1HG  LYS A 217      -0.859  -5.116   5.669  1.00  0.00           H  
ATOM    995 2HG  LYS A 217       0.589  -5.156   6.680  1.00  0.00           H  
ATOM    996 1HD  LYS A 217      -0.799  -5.613   8.645  1.00  0.00           H  
ATOM    997 2HD  LYS A 217      -2.247  -5.559   7.641  1.00  0.00           H  
ATOM    998 1HE  LYS A 217      -1.461  -7.473   6.371  1.00  0.00           H  
ATOM    999 2HE  LYS A 217       0.029  -7.504   7.310  1.00  0.00           H  
ATOM   1000 1HZ  LYS A 217      -2.677  -7.868   8.466  1.00  0.00           H  
ATOM   1001 2HZ  LYS A 217      -1.198  -8.060   9.270  1.00  0.00           H  
ATOM   1002 3HZ  LYS A 217      -1.643  -9.141   8.044  1.00  0.00           H  
ATOM   1003  N   GLU A 218      -0.073  -0.436   7.264  1.00  0.00           N  
ATOM   1004  CA  GLU A 218      -0.534   0.924   7.529  1.00  0.00           C  
ATOM   1005  C   GLU A 218       0.011   1.888   6.503  1.00  0.00           C  
ATOM   1006  O   GLU A 218      -0.708   2.770   6.033  1.00  0.00           O  
ATOM   1007  CB  GLU A 218      -0.117   1.373   8.931  1.00  0.00           C  
ATOM   1008  CG  GLU A 218      -0.846   0.662  10.062  1.00  0.00           C  
ATOM   1009  CD  GLU A 218      -0.409   1.127  11.423  1.00  0.00           C  
ATOM   1010  OE1 GLU A 218       0.534   1.878  11.500  1.00  0.00           O  
ATOM   1011  OE2 GLU A 218      -1.017   0.729  12.389  1.00  0.00           O  
ATOM   1012  H   GLU A 218       0.538  -0.870   7.900  1.00  0.00           H  
ATOM   1013  HA  GLU A 218      -1.623   0.938   7.470  1.00  0.00           H  
ATOM   1014 1HB  GLU A 218       0.952   1.205   9.064  1.00  0.00           H  
ATOM   1015 2HB  GLU A 218      -0.295   2.443   9.039  1.00  0.00           H  
ATOM   1016 1HG  GLU A 218      -1.916   0.837   9.958  1.00  0.00           H  
ATOM   1017 2HG  GLU A 218      -0.671  -0.409   9.975  1.00  0.00           H  
ATOM   1018  N   VAL A 219       1.284   1.725   6.160  1.00  0.00           N  
ATOM   1019  CA  VAL A 219       1.942   2.595   5.192  1.00  0.00           C  
ATOM   1020  C   VAL A 219       1.206   2.590   3.853  1.00  0.00           C  
ATOM   1021  O   VAL A 219       0.867   3.647   3.321  1.00  0.00           O  
ATOM   1022  CB  VAL A 219       3.399   2.146   4.977  1.00  0.00           C  
ATOM   1023  CG1 VAL A 219       4.019   2.893   3.805  1.00  0.00           C  
ATOM   1024  CG2 VAL A 219       4.204   2.372   6.248  1.00  0.00           C  
ATOM   1025  H   VAL A 219       1.794   0.988   6.561  1.00  0.00           H  
ATOM   1026  HA  VAL A 219       1.943   3.612   5.585  1.00  0.00           H  
ATOM   1027  HB  VAL A 219       3.410   1.086   4.723  1.00  0.00           H  
ATOM   1028 1HG1 VAL A 219       5.050   2.563   3.667  1.00  0.00           H  
ATOM   1029 2HG1 VAL A 219       3.449   2.688   2.900  1.00  0.00           H  
ATOM   1030 3HG1 VAL A 219       4.007   3.963   4.009  1.00  0.00           H  
ATOM   1031 1HG2 VAL A 219       5.233   2.051   6.089  1.00  0.00           H  
ATOM   1032 2HG2 VAL A 219       4.190   3.431   6.504  1.00  0.00           H  
ATOM   1033 3HG2 VAL A 219       3.767   1.795   7.062  1.00  0.00           H  
ATOM   1034  N   TYR A 220       0.937   1.399   3.330  1.00  0.00           N  
ATOM   1035  CA  TYR A 220       0.255   1.269   2.048  1.00  0.00           C  
ATOM   1036  C   TYR A 220      -1.154   1.862   2.105  1.00  0.00           C  
ATOM   1037  O   TYR A 220      -1.587   2.539   1.169  1.00  0.00           O  
ATOM   1038  CB  TYR A 220       0.197  -0.200   1.623  1.00  0.00           C  
ATOM   1039  CG  TYR A 220       0.930  -0.491   0.331  1.00  0.00           C  
ATOM   1040  CD1 TYR A 220       1.920  -1.462   0.299  1.00  0.00           C  
ATOM   1041  CD2 TYR A 220       0.611   0.214  -0.820  1.00  0.00           C  
ATOM   1042  CE1 TYR A 220       2.588  -1.727  -0.881  1.00  0.00           C  
ATOM   1043  CE2 TYR A 220       1.280  -0.052  -2.000  1.00  0.00           C  
ATOM   1044  CZ  TYR A 220       2.264  -1.018  -2.032  1.00  0.00           C  
ATOM   1045  OH  TYR A 220       2.930  -1.282  -3.207  1.00  0.00           O  
ATOM   1046  H   TYR A 220       1.206   0.589   3.816  1.00  0.00           H  
ATOM   1047  HA  TYR A 220       0.817   1.828   1.299  1.00  0.00           H  
ATOM   1048 1HB  TYR A 220       0.629  -0.823   2.407  1.00  0.00           H  
ATOM   1049 2HB  TYR A 220      -0.842  -0.502   1.500  1.00  0.00           H  
ATOM   1050  HD1 TYR A 220       2.170  -2.015   1.204  1.00  0.00           H  
ATOM   1051  HD2 TYR A 220      -0.166   0.978  -0.794  1.00  0.00           H  
ATOM   1052  HE1 TYR A 220       3.366  -2.490  -0.906  1.00  0.00           H  
ATOM   1053  HE2 TYR A 220       1.030   0.503  -2.905  1.00  0.00           H  
ATOM   1054  HH  TYR A 220       2.355  -1.776  -3.795  1.00  0.00           H  
ATOM   1055  N   LYS A 221      -1.858   1.621   3.207  1.00  0.00           N  
ATOM   1056  CA  LYS A 221      -3.216   2.129   3.368  1.00  0.00           C  
ATOM   1057  C   LYS A 221      -3.236   3.655   3.440  1.00  0.00           C  
ATOM   1058  O   LYS A 221      -4.019   4.310   2.745  1.00  0.00           O  
ATOM   1059  CB  LYS A 221      -3.862   1.535   4.621  1.00  0.00           C  
ATOM   1060  CG  LYS A 221      -5.299   1.980   4.859  1.00  0.00           C  
ATOM   1061  CD  LYS A 221      -5.900   1.283   6.071  1.00  0.00           C  
ATOM   1062  CE  LYS A 221      -7.328   1.743   6.323  1.00  0.00           C  
ATOM   1063  NZ  LYS A 221      -7.933   1.061   7.499  1.00  0.00           N  
ATOM   1064  H   LYS A 221      -1.456   1.087   3.927  1.00  0.00           H  
ATOM   1065  HA  LYS A 221      -3.802   1.831   2.498  1.00  0.00           H  
ATOM   1066 1HB  LYS A 221      -3.856   0.447   4.552  1.00  0.00           H  
ATOM   1067 2HB  LYS A 221      -3.277   1.811   5.498  1.00  0.00           H  
ATOM   1068 1HG  LYS A 221      -5.324   3.058   5.020  1.00  0.00           H  
ATOM   1069 2HG  LYS A 221      -5.902   1.748   3.981  1.00  0.00           H  
ATOM   1070 1HD  LYS A 221      -5.897   0.204   5.909  1.00  0.00           H  
ATOM   1071 2HD  LYS A 221      -5.297   1.502   6.952  1.00  0.00           H  
ATOM   1072 1HE  LYS A 221      -7.338   2.818   6.497  1.00  0.00           H  
ATOM   1073 2HE  LYS A 221      -7.938   1.533   5.444  1.00  0.00           H  
ATOM   1074 1HZ  LYS A 221      -8.878   1.392   7.632  1.00  0.00           H  
ATOM   1075 2HZ  LYS A 221      -7.945   0.063   7.340  1.00  0.00           H  
ATOM   1076 3HZ  LYS A 221      -7.386   1.263   8.324  1.00  0.00           H  
ATOM   1077  N   ILE A 222      -2.372   4.219   4.279  1.00  0.00           N  
ATOM   1078  CA  ILE A 222      -2.295   5.668   4.443  1.00  0.00           C  
ATOM   1079  C   ILE A 222      -1.892   6.342   3.132  1.00  0.00           C  
ATOM   1080  O   ILE A 222      -2.404   7.408   2.782  1.00  0.00           O  
ATOM   1081  CB  ILE A 222      -1.292   6.045   5.548  1.00  0.00           C  
ATOM   1082  CG1 ILE A 222      -1.820   5.614   6.919  1.00  0.00           C  
ATOM   1083  CG2 ILE A 222      -1.015   7.540   5.528  1.00  0.00           C  
ATOM   1084  CD1 ILE A 222      -0.780   5.654   8.015  1.00  0.00           C  
ATOM   1085  H   ILE A 222      -1.766   3.644   4.802  1.00  0.00           H  
ATOM   1086  HA  ILE A 222      -3.279   6.036   4.732  1.00  0.00           H  
ATOM   1087  HB  ILE A 222      -0.357   5.509   5.389  1.00  0.00           H  
ATOM   1088 1HG1 ILE A 222      -2.647   6.260   7.210  1.00  0.00           H  
ATOM   1089 2HG1 ILE A 222      -2.208   4.596   6.856  1.00  0.00           H  
ATOM   1090 1HG2 ILE A 222      -0.304   7.790   6.316  1.00  0.00           H  
ATOM   1091 2HG2 ILE A 222      -0.598   7.819   4.561  1.00  0.00           H  
ATOM   1092 3HG2 ILE A 222      -1.945   8.085   5.693  1.00  0.00           H  
ATOM   1093 1HD1 ILE A 222      -1.230   5.334   8.955  1.00  0.00           H  
ATOM   1094 2HD1 ILE A 222       0.043   4.985   7.760  1.00  0.00           H  
ATOM   1095 3HD1 ILE A 222      -0.403   6.670   8.121  1.00  0.00           H  
ATOM   1096  N   HIS A 223      -0.992   5.700   2.399  1.00  0.00           N  
ATOM   1097  CA  HIS A 223      -0.521   6.226   1.126  1.00  0.00           C  
ATOM   1098  C   HIS A 223      -1.675   6.334   0.131  1.00  0.00           C  
ATOM   1099  O   HIS A 223      -1.806   7.332  -0.576  1.00  0.00           O  
ATOM   1100  CB  HIS A 223       0.587   5.339   0.548  1.00  0.00           C  
ATOM   1101  CG  HIS A 223       1.373   5.994  -0.545  1.00  0.00           C  
ATOM   1102  ND1 HIS A 223       2.339   5.328  -1.268  1.00  0.00           N  
ATOM   1103  CD2 HIS A 223       1.336   7.255  -1.038  1.00  0.00           C  
ATOM   1104  CE1 HIS A 223       2.863   6.152  -2.160  1.00  0.00           C  
ATOM   1105  NE2 HIS A 223       2.271   7.325  -2.040  1.00  0.00           N  
ATOM   1106  H   HIS A 223      -0.625   4.850   2.729  1.00  0.00           H  
ATOM   1107  HA  HIS A 223      -0.110   7.224   1.275  1.00  0.00           H  
ATOM   1108 1HB  HIS A 223       1.278   5.056   1.342  1.00  0.00           H  
ATOM   1109 2HB  HIS A 223       0.150   4.423   0.152  1.00  0.00           H  
ATOM   1110  HD2 HIS A 223       0.685   8.063  -0.702  1.00  0.00           H  
ATOM   1111  HE1 HIS A 223       3.649   5.902  -2.873  1.00  0.00           H  
ATOM   1112  HE2 HIS A 223       2.471   8.146  -2.595  1.00  0.00           H  
ATOM   1113  N   GLN A 224      -2.516   5.305   0.101  1.00  0.00           N  
ATOM   1114  CA  GLN A 224      -3.664   5.273  -0.800  1.00  0.00           C  
ATOM   1115  C   GLN A 224      -4.630   6.418  -0.501  1.00  0.00           C  
ATOM   1116  O   GLN A 224      -5.229   6.992  -1.409  1.00  0.00           O  
ATOM   1117  CB  GLN A 224      -4.393   3.931  -0.692  1.00  0.00           C  
ATOM   1118  CG  GLN A 224      -5.563   3.779  -1.648  1.00  0.00           C  
ATOM   1119  CD  GLN A 224      -6.236   2.425  -1.529  1.00  0.00           C  
ATOM   1120  OE1 GLN A 224      -5.575   1.383  -1.560  1.00  0.00           O  
ATOM   1121  NE2 GLN A 224      -7.557   2.432  -1.392  1.00  0.00           N  
ATOM   1122  H   GLN A 224      -2.360   4.543   0.702  1.00  0.00           H  
ATOM   1123  HA  GLN A 224      -3.305   5.393  -1.822  1.00  0.00           H  
ATOM   1124 1HB  GLN A 224      -3.691   3.119  -0.887  1.00  0.00           H  
ATOM   1125 2HB  GLN A 224      -4.768   3.801   0.323  1.00  0.00           H  
ATOM   1126 1HG  GLN A 224      -6.303   4.549  -1.426  1.00  0.00           H  
ATOM   1127 2HG  GLN A 224      -5.202   3.893  -2.670  1.00  0.00           H  
ATOM   1128 1HE2 GLN A 224      -8.056   1.568  -1.309  1.00  0.00           H  
ATOM   1129 2HE2 GLN A 224      -8.054   3.299  -1.371  1.00  0.00           H  
ATOM   1130  N   GLN A 225      -4.759   6.753   0.777  1.00  0.00           N  
ATOM   1131  CA  GLN A 225      -5.650   7.823   1.205  1.00  0.00           C  
ATOM   1132  C   GLN A 225      -5.056   9.190   0.865  1.00  0.00           C  
ATOM   1133  O   GLN A 225      -5.761  10.087   0.401  1.00  0.00           O  
ATOM   1134  CB  GLN A 225      -5.923   7.725   2.708  1.00  0.00           C  
ATOM   1135  CG  GLN A 225      -6.722   6.499   3.117  1.00  0.00           C  
ATOM   1136  CD  GLN A 225      -6.918   6.410   4.619  1.00  0.00           C  
ATOM   1137  OE1 GLN A 225      -6.134   6.963   5.395  1.00  0.00           O  
ATOM   1138  NE2 GLN A 225      -7.969   5.714   5.037  1.00  0.00           N  
ATOM   1139  H   GLN A 225      -4.237   6.266   1.452  1.00  0.00           H  
ATOM   1140  HA  GLN A 225      -6.595   7.720   0.672  1.00  0.00           H  
ATOM   1141 1HB  GLN A 225      -4.978   7.707   3.250  1.00  0.00           H  
ATOM   1142 2HB  GLN A 225      -6.471   8.608   3.037  1.00  0.00           H  
ATOM   1143 1HG  GLN A 225      -7.704   6.544   2.646  1.00  0.00           H  
ATOM   1144 2HG  GLN A 225      -6.190   5.606   2.789  1.00  0.00           H  
ATOM   1145 1HE2 GLN A 225      -8.149   5.620   6.017  1.00  0.00           H  
ATOM   1146 2HE2 GLN A 225      -8.579   5.282   4.373  1.00  0.00           H  
ATOM   1147  N   LEU A 226      -3.754   9.332   1.090  1.00  0.00           N  
ATOM   1148  CA  LEU A 226      -3.056  10.583   0.813  1.00  0.00           C  
ATOM   1149  C   LEU A 226      -3.093  10.909  -0.678  1.00  0.00           C  
ATOM   1150  O   LEU A 226      -3.253  12.068  -1.064  1.00  0.00           O  
ATOM   1151  CB  LEU A 226      -1.601  10.496   1.291  1.00  0.00           C  
ATOM   1152  CG  LEU A 226      -0.778  11.784   1.154  1.00  0.00           C  
ATOM   1153  CD1 LEU A 226      -1.471  12.912   1.908  1.00  0.00           C  
ATOM   1154  CD2 LEU A 226       0.626  11.549   1.692  1.00  0.00           C  
ATOM   1155  H   LEU A 226      -3.248   8.575   1.461  1.00  0.00           H  
ATOM   1156  HA  LEU A 226      -3.556  11.385   1.355  1.00  0.00           H  
ATOM   1157 1HB  LEU A 226      -1.597  10.210   2.341  1.00  0.00           H  
ATOM   1158 2HB  LEU A 226      -1.094   9.718   0.721  1.00  0.00           H  
ATOM   1159  HG  LEU A 226      -0.722  12.071   0.104  1.00  0.00           H  
ATOM   1160 1HD1 LEU A 226      -0.886  13.827   1.812  1.00  0.00           H  
ATOM   1161 2HD1 LEU A 226      -2.465  13.071   1.492  1.00  0.00           H  
ATOM   1162 3HD1 LEU A 226      -1.557  12.646   2.961  1.00  0.00           H  
ATOM   1163 1HD2 LEU A 226       1.211  12.464   1.594  1.00  0.00           H  
ATOM   1164 2HD2 LEU A 226       0.571  11.264   2.743  1.00  0.00           H  
ATOM   1165 3HD2 LEU A 226       1.103  10.751   1.123  1.00  0.00           H  
ATOM   1166  N   LEU A 227      -2.954   9.877  -1.509  1.00  0.00           N  
ATOM   1167  CA  LEU A 227      -2.965  10.045  -2.961  1.00  0.00           C  
ATOM   1168  C   LEU A 227      -4.276  10.661  -3.440  1.00  0.00           C  
ATOM   1169  O   LEU A 227      -4.292  11.461  -4.374  1.00  0.00           O  
ATOM   1170  CB  LEU A 227      -2.748   8.693  -3.652  1.00  0.00           C  
ATOM   1171  CG  LEU A 227      -2.677   8.732  -5.183  1.00  0.00           C  
ATOM   1172  CD1 LEU A 227      -1.575   9.689  -5.617  1.00  0.00           C  
ATOM   1173  CD2 LEU A 227      -2.425   7.330  -5.717  1.00  0.00           C  
ATOM   1174  H   LEU A 227      -2.835   8.976  -1.134  1.00  0.00           H  
ATOM   1175  HA  LEU A 227      -2.152  10.715  -3.238  1.00  0.00           H  
ATOM   1176 1HB  LEU A 227      -1.816   8.263  -3.289  1.00  0.00           H  
ATOM   1177 2HB  LEU A 227      -3.564   8.026  -3.375  1.00  0.00           H  
ATOM   1178  HG  LEU A 227      -3.619   9.107  -5.582  1.00  0.00           H  
ATOM   1179 1HD1 LEU A 227      -1.524   9.718  -6.705  1.00  0.00           H  
ATOM   1180 2HD1 LEU A 227      -1.791  10.689  -5.238  1.00  0.00           H  
ATOM   1181 3HD1 LEU A 227      -0.620   9.348  -5.218  1.00  0.00           H  
ATOM   1182 1HD2 LEU A 227      -2.375   7.358  -6.806  1.00  0.00           H  
ATOM   1183 2HD2 LEU A 227      -1.481   6.954  -5.320  1.00  0.00           H  
ATOM   1184 3HD2 LEU A 227      -3.236   6.671  -5.408  1.00  0.00           H  
ATOM   1185  N   PHE A 228      -5.374  10.294  -2.791  1.00  0.00           N  
ATOM   1186  CA  PHE A 228      -6.683  10.811  -3.162  1.00  0.00           C  
ATOM   1187  C   PHE A 228      -6.769  12.313  -2.907  1.00  0.00           C  
ATOM   1188  O   PHE A 228      -7.225  13.076  -3.761  1.00  0.00           O  
ATOM   1189  CB  PHE A 228      -7.783  10.089  -2.382  1.00  0.00           C  
ATOM   1190  CG  PHE A 228      -9.170  10.561  -2.713  1.00  0.00           C  
ATOM   1191  CD1 PHE A 228      -9.765  10.219  -3.919  1.00  0.00           C  
ATOM   1192  CD2 PHE A 228      -9.883  11.347  -1.821  1.00  0.00           C  
ATOM   1193  CE1 PHE A 228     -11.041  10.653  -4.225  1.00  0.00           C  
ATOM   1194  CE2 PHE A 228     -11.159  11.781  -2.123  1.00  0.00           C  
ATOM   1195  CZ  PHE A 228     -11.738  11.434  -3.327  1.00  0.00           C  
ATOM   1196  H   PHE A 228      -5.300   9.660  -2.045  1.00  0.00           H  
ATOM   1197  HA  PHE A 228      -6.836  10.633  -4.227  1.00  0.00           H  
ATOM   1198 1HB  PHE A 228      -7.730   9.020  -2.584  1.00  0.00           H  
ATOM   1199 2HB  PHE A 228      -7.623  10.228  -1.314  1.00  0.00           H  
ATOM   1200  HD1 PHE A 228      -9.214   9.601  -4.628  1.00  0.00           H  
ATOM   1201  HD2 PHE A 228      -9.425  11.622  -0.870  1.00  0.00           H  
ATOM   1202  HE1 PHE A 228     -11.497  10.378  -5.176  1.00  0.00           H  
ATOM   1203  HE2 PHE A 228     -11.709  12.398  -1.413  1.00  0.00           H  
ATOM   1204  HZ  PHE A 228     -12.744  11.777  -3.568  1.00  0.00           H  
ATOM   1205  N   LYS A 229      -6.302  12.736  -1.742  1.00  0.00           N  
ATOM   1206  CA  LYS A 229      -6.337  14.145  -1.374  1.00  0.00           C  
ATOM   1207  C   LYS A 229      -5.364  14.959  -2.219  1.00  0.00           C  
ATOM   1208  O   LYS A 229      -5.659  16.093  -2.599  1.00  0.00           O  
ATOM   1209  CB  LYS A 229      -6.017  14.318   0.112  1.00  0.00           C  
ATOM   1210  CG  LYS A 229      -7.090  13.787   1.052  1.00  0.00           C  
ATOM   1211  CD  LYS A 229      -6.690  13.971   2.508  1.00  0.00           C  
ATOM   1212  CE  LYS A 229      -7.754  13.427   3.449  1.00  0.00           C  
ATOM   1213  NZ  LYS A 229      -7.364  13.577   4.877  1.00  0.00           N  
ATOM   1214  H   LYS A 229      -5.918  12.086  -1.118  1.00  0.00           H  
ATOM   1215  HA  LYS A 229      -7.341  14.527  -1.561  1.00  0.00           H  
ATOM   1216 1HB  LYS A 229      -5.084  13.805   0.345  1.00  0.00           H  
ATOM   1217 2HB  LYS A 229      -5.873  15.376   0.332  1.00  0.00           H  
ATOM   1218 1HG  LYS A 229      -8.027  14.316   0.872  1.00  0.00           H  
ATOM   1219 2HG  LYS A 229      -7.250  12.726   0.860  1.00  0.00           H  
ATOM   1220 1HD  LYS A 229      -5.750  13.451   2.697  1.00  0.00           H  
ATOM   1221 2HD  LYS A 229      -6.545  15.031   2.714  1.00  0.00           H  
ATOM   1222 1HE  LYS A 229      -8.691  13.957   3.284  1.00  0.00           H  
ATOM   1223 2HE  LYS A 229      -7.919  12.370   3.240  1.00  0.00           H  
ATOM   1224 1HZ  LYS A 229      -8.094  13.204   5.468  1.00  0.00           H  
ATOM   1225 2HZ  LYS A 229      -6.505  13.073   5.047  1.00  0.00           H  
ATOM   1226 3HZ  LYS A 229      -7.228  14.555   5.088  1.00  0.00           H  
ATOM   1227  N   ALA A 230      -4.212  14.368  -2.518  1.00  0.00           N  
ATOM   1228  CA  ALA A 230      -3.190  15.036  -3.317  1.00  0.00           C  
ATOM   1229  C   ALA A 230      -3.684  15.303  -4.738  1.00  0.00           C  
ATOM   1230  O   ALA A 230      -3.207  16.218  -5.409  1.00  0.00           O  
ATOM   1231  CB  ALA A 230      -1.916  14.205  -3.347  1.00  0.00           C  
ATOM   1232  H   ALA A 230      -4.039  13.458  -2.184  1.00  0.00           H  
ATOM   1233  HA  ALA A 230      -2.973  15.999  -2.854  1.00  0.00           H  
ATOM   1234 1HB  ALA A 230      -1.161  14.716  -3.944  1.00  0.00           H  
ATOM   1235 2HB  ALA A 230      -1.545  14.071  -2.330  1.00  0.00           H  
ATOM   1236 3HB  ALA A 230      -2.127  13.231  -3.786  1.00  0.00           H  
ATOM   1237  N   ARG A 231      -4.629  14.492  -5.196  1.00  0.00           N  
ATOM   1238  CA  ARG A 231      -5.189  14.659  -6.531  1.00  0.00           C  
ATOM   1239  C   ARG A 231      -6.194  15.805  -6.558  1.00  0.00           C  
ATOM   1240  O   ARG A 231      -6.261  16.561  -7.528  1.00  0.00           O  
ATOM   1241  CB  ARG A 231      -5.868  13.378  -6.993  1.00  0.00           C  
ATOM   1242  CG  ARG A 231      -4.919  12.259  -7.391  1.00  0.00           C  
ATOM   1243  CD  ARG A 231      -5.651  11.008  -7.716  1.00  0.00           C  
ATOM   1244  NE  ARG A 231      -6.412  11.130  -8.949  1.00  0.00           N  
ATOM   1245  CZ  ARG A 231      -7.243  10.185  -9.432  1.00  0.00           C  
ATOM   1246  NH1 ARG A 231      -7.409   9.058  -8.775  1.00  0.00           N  
ATOM   1247  NH2 ARG A 231      -7.891  10.391 -10.564  1.00  0.00           N  
ATOM   1248  H   ARG A 231      -4.947  13.757  -4.629  1.00  0.00           H  
ATOM   1249  HA  ARG A 231      -4.376  14.889  -7.221  1.00  0.00           H  
ATOM   1250 1HB  ARG A 231      -6.509  13.000  -6.198  1.00  0.00           H  
ATOM   1251 2HB  ARG A 231      -6.503  13.592  -7.852  1.00  0.00           H  
ATOM   1252 1HG  ARG A 231      -4.349  12.561  -8.269  1.00  0.00           H  
ATOM   1253 2HG  ARG A 231      -4.235  12.052  -6.567  1.00  0.00           H  
ATOM   1254 1HD  ARG A 231      -4.940  10.191  -7.833  1.00  0.00           H  
ATOM   1255 2HD  ARG A 231      -6.344  10.772  -6.909  1.00  0.00           H  
ATOM   1256  HE  ARG A 231      -6.310  11.983  -9.482  1.00  0.00           H  
ATOM   1257 1HH1 ARG A 231      -6.913   8.900  -7.909  1.00  0.00           H  
ATOM   1258 2HH1 ARG A 231      -8.032   8.351  -9.137  1.00  0.00           H  
ATOM   1259 1HH2 ARG A 231      -7.763  11.259 -11.069  1.00  0.00           H  
ATOM   1260 2HH2 ARG A 231      -8.513   9.684 -10.925  1.00  0.00           H  
ATOM   1261  N   LEU A 232      -6.958  15.937  -5.481  1.00  0.00           N  
ATOM   1262  CA  LEU A 232      -7.972  16.982  -5.378  1.00  0.00           C  
ATOM   1263  C   LEU A 232      -7.338  18.345  -5.104  1.00  0.00           C  
ATOM   1264  O   LEU A 232      -7.615  19.312  -5.817  1.00  0.00           O  
ATOM   1265  CB  LEU A 232      -8.970  16.642  -4.264  1.00  0.00           C  
ATOM   1266  CG  LEU A 232      -9.839  15.400  -4.505  1.00  0.00           C  
ATOM   1267  CD1 LEU A 232     -10.667  15.111  -3.262  1.00  0.00           C  
ATOM   1268  CD2 LEU A 232     -10.730  15.631  -5.716  1.00  0.00           C  
ATOM   1269  H   LEU A 232      -6.836  15.317  -4.733  1.00  0.00           H  
ATOM   1270  HA  LEU A 232      -8.508  17.038  -6.325  1.00  0.00           H  
ATOM   1271 1HB  LEU A 232      -8.418  16.485  -3.339  1.00  0.00           H  
ATOM   1272 2HB  LEU A 232      -9.638  17.491  -4.125  1.00  0.00           H  
ATOM   1273  HG  LEU A 232      -9.197  14.537  -4.686  1.00  0.00           H  
ATOM   1274 1HD1 LEU A 232     -11.284  14.228  -3.433  1.00  0.00           H  
ATOM   1275 2HD1 LEU A 232     -10.005  14.930  -2.416  1.00  0.00           H  
ATOM   1276 3HD1 LEU A 232     -11.309  15.964  -3.045  1.00  0.00           H  
ATOM   1277 1HD2 LEU A 232     -11.347  14.749  -5.888  1.00  0.00           H  
ATOM   1278 2HD2 LEU A 232     -11.373  16.494  -5.535  1.00  0.00           H  
ATOM   1279 3HD2 LEU A 232     -10.111  15.819  -6.593  1.00  0.00           H  
ATOM   1280  N   GLN A 233      -6.489  18.401  -4.072  1.00  0.00           N  
ATOM   1281  CA  GLN A 233      -5.795  19.630  -3.668  1.00  0.00           C  
ATOM   1282  C   GLN A 233      -6.755  20.654  -3.068  1.00  0.00           C  
ATOM   1283  O   GLN A 233      -7.637  21.178  -3.749  1.00  0.00           O  
ATOM   1284  CB  GLN A 233      -5.063  20.247  -4.863  1.00  0.00           C  
ATOM   1285  CG  GLN A 233      -3.899  19.418  -5.376  1.00  0.00           C  
ATOM   1286  CD  GLN A 233      -2.706  19.453  -4.440  1.00  0.00           C  
ATOM   1287  OE1 GLN A 233      -2.456  20.459  -3.769  1.00  0.00           O  
ATOM   1288  NE2 GLN A 233      -1.961  18.355  -4.390  1.00  0.00           N  
ATOM   1289  H   GLN A 233      -6.323  17.580  -3.557  1.00  0.00           H  
ATOM   1290  HA  GLN A 233      -5.062  19.377  -2.902  1.00  0.00           H  
ATOM   1291 1HB  GLN A 233      -5.765  20.389  -5.686  1.00  0.00           H  
ATOM   1292 2HB  GLN A 233      -4.680  21.230  -4.587  1.00  0.00           H  
ATOM   1293 1HG  GLN A 233      -4.221  18.382  -5.478  1.00  0.00           H  
ATOM   1294 2HG  GLN A 233      -3.585  19.809  -6.344  1.00  0.00           H  
ATOM   1295 1HE2 GLN A 233      -1.160  18.320  -3.789  1.00  0.00           H  
ATOM   1296 2HE2 GLN A 233      -2.199  17.563  -4.951  1.00  0.00           H  
ATOM   1297  N   GLN A 234      -6.566  20.944  -1.788  1.00  0.00           N  
ATOM   1298  CA  GLN A 234      -7.408  21.907  -1.091  1.00  0.00           C  
ATOM   1299  C   GLN A 234      -6.859  23.317  -1.259  1.00  0.00           C  
ATOM   1300  O   GLN A 234      -7.578  24.304  -1.101  1.00  0.00           O  
ATOM   1301  CB  GLN A 234      -7.514  21.556   0.396  1.00  0.00           C  
ATOM   1302  CG  GLN A 234      -8.130  20.195   0.672  1.00  0.00           C  
ATOM   1303  CD  GLN A 234      -9.537  20.075   0.121  1.00  0.00           C  
ATOM   1304  OE1 GLN A 234     -10.415  20.880   0.440  1.00  0.00           O  
ATOM   1305  NE2 GLN A 234      -9.759  19.064  -0.714  1.00  0.00           N  
ATOM   1306  H   GLN A 234      -5.830  20.511  -1.304  1.00  0.00           H  
ATOM   1307  HA  GLN A 234      -8.406  21.873  -1.527  1.00  0.00           H  
ATOM   1308 1HB  GLN A 234      -6.521  21.574   0.845  1.00  0.00           H  
ATOM   1309 2HB  GLN A 234      -8.117  22.308   0.905  1.00  0.00           H  
ATOM   1310 1HG  GLN A 234      -7.512  19.427   0.205  1.00  0.00           H  
ATOM   1311 2HG  GLN A 234      -8.170  20.038   1.750  1.00  0.00           H  
ATOM   1312 1HE2 GLN A 234     -10.669  18.934  -1.110  1.00  0.00           H  
ATOM   1313 2HE2 GLN A 234      -9.018  18.435  -0.947  1.00  0.00           H  
ATOM   1314  N   GLN A 235      -5.578  23.406  -1.578  1.00  0.00           N  
ATOM   1315  CA  GLN A 235      -4.918  24.686  -1.773  1.00  0.00           C  
ATOM   1316  C   GLN A 235      -4.508  24.842  -3.231  1.00  0.00           C  
ATOM   1317  O   GLN A 235      -3.688  24.075  -3.737  1.00  0.00           O  
ATOM   1318  CB  GLN A 235      -3.695  24.812  -0.860  1.00  0.00           C  
ATOM   1319  CG  GLN A 235      -2.972  26.143  -0.969  1.00  0.00           C  
ATOM   1320  CD  GLN A 235      -1.813  26.253   0.005  1.00  0.00           C  
ATOM   1321  OE1 GLN A 235      -1.251  25.244   0.439  1.00  0.00           O  
ATOM   1322  NE2 GLN A 235      -1.449  27.482   0.353  1.00  0.00           N  
ATOM   1323  H   GLN A 235      -5.058  22.582  -1.690  1.00  0.00           H  
ATOM   1324  HA  GLN A 235      -5.621  25.480  -1.520  1.00  0.00           H  
ATOM   1325 1HB  GLN A 235      -4.001  24.679   0.178  1.00  0.00           H  
ATOM   1326 2HB  GLN A 235      -2.983  24.021  -1.095  1.00  0.00           H  
ATOM   1327 1HG  GLN A 235      -2.580  26.250  -1.980  1.00  0.00           H  
ATOM   1328 2HG  GLN A 235      -3.676  26.946  -0.754  1.00  0.00           H  
ATOM   1329 1HE2 GLN A 235      -0.691  27.617   0.992  1.00  0.00           H  
ATOM   1330 2HE2 GLN A 235      -1.932  28.273  -0.023  1.00  0.00           H  
ATOM   1331  N   GLN A 236      -5.078  25.823  -3.910  1.00  0.00           N  
ATOM   1332  CA  GLN A 236      -4.754  26.055  -5.308  1.00  0.00           C  
ATOM   1333  C   GLN A 236      -4.070  27.402  -5.482  1.00  0.00           C  
ATOM   1334  O   GLN A 236      -4.655  28.453  -5.205  1.00  0.00           O  
ATOM   1335  CB  GLN A 236      -6.016  25.989  -6.173  1.00  0.00           C  
ATOM   1336  CG  GLN A 236      -5.758  26.138  -7.663  1.00  0.00           C  
ATOM   1337  CD  GLN A 236      -7.034  26.067  -8.480  1.00  0.00           C  
ATOM   1338  OE1 GLN A 236      -7.742  25.056  -8.465  1.00  0.00           O  
ATOM   1339  NE2 GLN A 236      -7.334  27.142  -9.200  1.00  0.00           N  
ATOM   1340  H   GLN A 236      -5.726  26.410  -3.459  1.00  0.00           H  
ATOM   1341  HA  GLN A 236      -4.066  25.276  -5.637  1.00  0.00           H  
ATOM   1342 1HB  GLN A 236      -6.517  25.035  -6.012  1.00  0.00           H  
ATOM   1343 2HB  GLN A 236      -6.705  26.776  -5.869  1.00  0.00           H  
ATOM   1344 1HG  GLN A 236      -5.288  27.105  -7.845  1.00  0.00           H  
ATOM   1345 2HG  GLN A 236      -5.098  25.335  -7.988  1.00  0.00           H  
ATOM   1346 1HE2 GLN A 236      -8.164  27.153  -9.760  1.00  0.00           H  
ATOM   1347 2HE2 GLN A 236      -6.732  27.940  -9.183  1.00  0.00           H  
ATOM   1348  N   ALA A 237      -2.828  27.359  -5.938  1.00  0.00           N  
ATOM   1349  CA  ALA A 237      -2.048  28.565  -6.159  1.00  0.00           C  
ATOM   1350  C   ALA A 237      -2.369  29.166  -7.519  1.00  0.00           C  
ATOM   1351  O   ALA A 237      -2.182  30.362  -7.748  1.00  0.00           O  
ATOM   1352  CB  ALA A 237      -0.560  28.267  -6.045  1.00  0.00           C  
ATOM   1353  H   ALA A 237      -2.420  26.486  -6.134  1.00  0.00           H  
ATOM   1354  HA  ALA A 237      -2.321  29.290  -5.392  1.00  0.00           H  
ATOM   1355 1HB  ALA A 237       0.008  29.180  -6.217  1.00  0.00           H  
ATOM   1356 2HB  ALA A 237      -0.341  27.886  -5.047  1.00  0.00           H  
ATOM   1357 3HB  ALA A 237      -0.281  27.520  -6.786  1.00  0.00           H  
ATOM   1358  N   GLN A 238      -2.850  28.323  -8.421  1.00  0.00           N  
ATOM   1359  CA  GLN A 238      -3.206  28.760  -9.760  1.00  0.00           C  
ATOM   1360  C   GLN A 238      -4.543  29.487  -9.737  1.00  0.00           C  
ATOM   1361  O   GLN A 238      -4.739  30.404 -10.562  1.00  0.00           O  
ATOM   1362  OXT GLN A 238      -5.382  29.175  -8.938  1.00  0.00           O  
ATOM   1363  CB  GLN A 238      -3.266  27.569 -10.720  1.00  0.00           C  
ATOM   1364  CG  GLN A 238      -3.507  27.951 -12.171  1.00  0.00           C  
ATOM   1365  CD  GLN A 238      -3.460  26.753 -13.100  1.00  0.00           C  
ATOM   1366  OE1 GLN A 238      -3.448  25.603 -12.653  1.00  0.00           O  
ATOM   1367  NE2 GLN A 238      -3.435  27.015 -14.402  1.00  0.00           N  
ATOM   1368  H   GLN A 238      -2.979  27.385  -8.173  1.00  0.00           H  
ATOM   1369  HA  GLN A 238      -2.441  29.451 -10.113  1.00  0.00           H  
ATOM   1370 1HB  GLN A 238      -2.330  27.013 -10.670  1.00  0.00           H  
ATOM   1371 2HB  GLN A 238      -4.064  26.894 -10.413  1.00  0.00           H  
ATOM   1372 1HG  GLN A 238      -4.491  28.412 -12.256  1.00  0.00           H  
ATOM   1373 2HG  GLN A 238      -2.736  28.656 -12.483  1.00  0.00           H  
ATOM   1374 1HE2 GLN A 238      -3.404  26.265 -15.064  1.00  0.00           H  
ATOM   1375 2HE2 GLN A 238      -3.447  27.963 -14.722  1.00  0.00           H  
TER                                                                             
ATOM   1377  N   ASN B   1     -14.409  -1.181  -3.855  1.00  0.00           N  
ATOM   1378  CA  ASN B   1     -13.476  -0.860  -4.928  1.00  0.00           C  
ATOM   1379  C   ASN B   1     -12.078  -1.379  -4.618  1.00  0.00           C  
ATOM   1380  O   ASN B   1     -11.857  -2.588  -4.546  1.00  0.00           O  
ATOM   1381  CB  ASN B   1     -13.446   0.637  -5.180  1.00  0.00           C  
ATOM   1382  CG  ASN B   1     -14.736   1.152  -5.754  1.00  0.00           C  
ATOM   1383  OD1 ASN B   1     -15.513   0.394  -6.347  1.00  0.00           O  
ATOM   1384  ND2 ASN B   1     -14.980   2.428  -5.590  1.00  0.00           N  
ATOM   1385 1H   ASN B   1     -15.316  -0.829  -4.085  1.00  0.00           H  
ATOM   1386 2H   ASN B   1     -14.456  -2.173  -3.739  1.00  0.00           H  
ATOM   1387 3H   ASN B   1     -14.095  -0.761  -3.003  1.00  0.00           H  
ATOM   1388  HA  ASN B   1     -13.811  -1.359  -5.839  1.00  0.00           H  
ATOM   1389 1HB  ASN B   1     -13.244   1.159  -4.244  1.00  0.00           H  
ATOM   1390 2HB  ASN B   1     -12.635   0.874  -5.869  1.00  0.00           H  
ATOM   1391 1HD2 ASN B   1     -15.823   2.826  -5.952  1.00  0.00           H  
ATOM   1392 2HD2 ASN B   1     -14.323   3.004  -5.104  1.00  0.00           H  
ATOM   1393  N   LEU B   2     -11.138  -0.459  -4.435  1.00  0.00           N  
ATOM   1394  CA  LEU B   2      -9.832  -0.797  -3.879  1.00  0.00           C  
ATOM   1395  C   LEU B   2      -9.849  -0.733  -2.357  1.00  0.00           C  
ATOM   1396  O   LEU B   2      -9.245   0.155  -1.756  1.00  0.00           O  
ATOM   1397  CB  LEU B   2      -8.760   0.154  -4.424  1.00  0.00           C  
ATOM   1398  CG  LEU B   2      -7.307  -0.248  -4.141  1.00  0.00           C  
ATOM   1399  CD1 LEU B   2      -7.027  -1.610  -4.762  1.00  0.00           C  
ATOM   1400  CD2 LEU B   2      -6.369   0.811  -4.700  1.00  0.00           C  
ATOM   1401  H   LEU B   2     -11.331   0.501  -4.686  1.00  0.00           H  
ATOM   1402  HA  LEU B   2      -9.582  -1.815  -4.177  1.00  0.00           H  
ATOM   1403 1HB  LEU B   2      -8.879   0.229  -5.504  1.00  0.00           H  
ATOM   1404 2HB  LEU B   2      -8.920   1.143  -3.993  1.00  0.00           H  
ATOM   1405  HG  LEU B   2      -7.156  -0.335  -3.065  1.00  0.00           H  
ATOM   1406 1HD1 LEU B   2      -5.994  -1.896  -4.561  1.00  0.00           H  
ATOM   1407 2HD1 LEU B   2      -7.699  -2.352  -4.330  1.00  0.00           H  
ATOM   1408 3HD1 LEU B   2      -7.186  -1.559  -5.839  1.00  0.00           H  
ATOM   1409 1HD2 LEU B   2      -5.336   0.525  -4.499  1.00  0.00           H  
ATOM   1410 2HD2 LEU B   2      -6.518   0.898  -5.777  1.00  0.00           H  
ATOM   1411 3HD2 LEU B   2      -6.579   1.770  -4.227  1.00  0.00           H  
ATOM   1412  N   ASP B   3     -10.545  -1.682  -1.739  1.00  0.00           N  
ATOM   1413  CA  ASP B   3     -10.839  -1.610  -0.312  1.00  0.00           C  
ATOM   1414  C   ASP B   3      -9.633  -2.024   0.520  1.00  0.00           C  
ATOM   1415  O   ASP B   3      -9.520  -1.661   1.690  1.00  0.00           O  
ATOM   1416  CB  ASP B   3     -12.035  -2.500   0.035  1.00  0.00           C  
ATOM   1417  CG  ASP B   3     -13.306  -2.100  -0.703  1.00  0.00           C  
ATOM   1418  OD1 ASP B   3     -13.327  -1.035  -1.275  1.00  0.00           O  
ATOM   1419  OD2 ASP B   3     -14.243  -2.861  -0.688  1.00  0.00           O  
ATOM   1420  H   ASP B   3     -10.879  -2.473  -2.271  1.00  0.00           H  
ATOM   1421  HA  ASP B   3     -11.089  -0.579  -0.062  1.00  0.00           H  
ATOM   1422 1HB  ASP B   3     -11.801  -3.536  -0.211  1.00  0.00           H  
ATOM   1423 2HB  ASP B   3     -12.225  -2.453   1.107  1.00  0.00           H  
ATOM   1424  N   GLU B   4      -8.733  -2.788  -0.091  1.00  0.00           N  
ATOM   1425  CA  GLU B   4      -7.506  -3.207   0.574  1.00  0.00           C  
ATOM   1426  C   GLU B   4      -6.360  -3.346  -0.420  1.00  0.00           C  
ATOM   1427  O   GLU B   4      -6.532  -3.896  -1.508  1.00  0.00           O  
ATOM   1428  CB  GLU B   4      -7.722  -4.533   1.307  1.00  0.00           C  
ATOM   1429  CG  GLU B   4      -6.517  -5.017   2.100  1.00  0.00           C  
ATOM   1430  CD  GLU B   4      -6.795  -6.271   2.881  1.00  0.00           C  
ATOM   1431  OE1 GLU B   4      -7.903  -6.749   2.826  1.00  0.00           O  
ATOM   1432  OE2 GLU B   4      -5.899  -6.753   3.533  1.00  0.00           O  
ATOM   1433  H   GLU B   4      -8.904  -3.086  -1.042  1.00  0.00           H  
ATOM   1434  HA  GLU B   4      -7.231  -2.445   1.305  1.00  0.00           H  
ATOM   1435 1HB  GLU B   4      -8.560  -4.435   1.998  1.00  0.00           H  
ATOM   1436 2HB  GLU B   4      -7.982  -5.309   0.587  1.00  0.00           H  
ATOM   1437 1HG  GLU B   4      -5.694  -5.207   1.411  1.00  0.00           H  
ATOM   1438 2HG  GLU B   4      -6.206  -4.230   2.785  1.00  0.00           H  
ATOM   1439  N   LEU B   5      -5.190  -2.843  -0.041  1.00  0.00           N  
ATOM   1440  CA  LEU B   5      -3.999  -2.959  -0.874  1.00  0.00           C  
ATOM   1441  C   LEU B   5      -2.744  -3.102  -0.024  1.00  0.00           C  
ATOM   1442  O   LEU B   5      -2.506  -2.310   0.888  1.00  0.00           O  
ATOM   1443  CB  LEU B   5      -3.869  -1.733  -1.786  1.00  0.00           C  
ATOM   1444  CG  LEU B   5      -2.600  -1.675  -2.646  1.00  0.00           C  
ATOM   1445  CD1 LEU B   5      -2.627  -2.802  -3.669  1.00  0.00           C  
ATOM   1446  CD2 LEU B   5      -2.511  -0.318  -3.329  1.00  0.00           C  
ATOM   1447  H   LEU B   5      -5.123  -2.367   0.848  1.00  0.00           H  
ATOM   1448  HA  LEU B   5      -4.097  -3.849  -1.495  1.00  0.00           H  
ATOM   1449 1HB  LEU B   5      -4.726  -1.707  -2.458  1.00  0.00           H  
ATOM   1450 2HB  LEU B   5      -3.892  -0.835  -1.168  1.00  0.00           H  
ATOM   1451  HG  LEU B   5      -1.725  -1.820  -2.012  1.00  0.00           H  
ATOM   1452 1HD1 LEU B   5      -1.725  -2.761  -4.280  1.00  0.00           H  
ATOM   1453 2HD1 LEU B   5      -2.671  -3.761  -3.153  1.00  0.00           H  
ATOM   1454 3HD1 LEU B   5      -3.503  -2.692  -4.308  1.00  0.00           H  
ATOM   1455 1HD2 LEU B   5      -1.609  -0.276  -3.939  1.00  0.00           H  
ATOM   1456 2HD2 LEU B   5      -3.386  -0.172  -3.963  1.00  0.00           H  
ATOM   1457 3HD2 LEU B   5      -2.475   0.468  -2.574  1.00  0.00           H  
ATOM   1458  N   ASP B   6      -1.941  -4.117  -0.328  1.00  0.00           N  
ATOM   1459  CA  ASP B   6      -0.640  -4.280   0.306  1.00  0.00           C  
ATOM   1460  C   ASP B   6       0.230  -5.265  -0.465  1.00  0.00           C  
ATOM   1461  O   ASP B   6       0.157  -6.474  -0.247  1.00  0.00           O  
ATOM   1462  CB  ASP B   6      -0.804  -4.758   1.751  1.00  0.00           C  
ATOM   1463  CG  ASP B   6       0.520  -4.855   2.498  1.00  0.00           C  
ATOM   1464  OD1 ASP B   6       1.544  -4.829   1.857  1.00  0.00           O  
ATOM   1465  OD2 ASP B   6       0.494  -4.955   3.701  1.00  0.00           O  
ATOM   1466  H   ASP B   6      -2.242  -4.792  -1.017  1.00  0.00           H  
ATOM   1467  HA  ASP B   6      -0.135  -3.314   0.315  1.00  0.00           H  
ATOM   1468 1HB  ASP B   6      -1.458  -4.072   2.289  1.00  0.00           H  
ATOM   1469 2HB  ASP B   6      -1.281  -5.738   1.758  1.00  0.00           H  
ATOM   1470  N   ASP B   7       1.052  -4.740  -1.367  1.00  0.00           N  
ATOM   1471  CA  ASP B   7       1.901  -5.576  -2.207  1.00  0.00           C  
ATOM   1472  C   ASP B   7       2.896  -6.368  -1.366  1.00  0.00           C  
ATOM   1473  O   ASP B   7       3.148  -7.543  -1.629  1.00  0.00           O  
ATOM   1474  CB  ASP B   7       2.654  -4.720  -3.229  1.00  0.00           C  
ATOM   1475  CG  ASP B   7       1.747  -4.159  -4.315  1.00  0.00           C  
ATOM   1476  OD1 ASP B   7       0.651  -4.647  -4.457  1.00  0.00           O  
ATOM   1477  OD2 ASP B   7       2.158  -3.247  -4.991  1.00  0.00           O  
ATOM   1478  H   ASP B   7       1.088  -3.736  -1.473  1.00  0.00           H  
ATOM   1479  HA  ASP B   7       1.268  -6.283  -2.744  1.00  0.00           H  
ATOM   1480 1HB  ASP B   7       3.143  -3.890  -2.718  1.00  0.00           H  
ATOM   1481 2HB  ASP B   7       3.434  -5.319  -3.701  1.00  0.00           H  
ATOM   1482  N   LEU B   8       3.458  -5.715  -0.354  1.00  0.00           N  
ATOM   1483  CA  LEU B   8       4.451  -6.347   0.506  1.00  0.00           C  
ATOM   1484  C   LEU B   8       3.874  -7.572   1.206  1.00  0.00           C  
ATOM   1485  O   LEU B   8       4.532  -8.608   1.304  1.00  0.00           O  
ATOM   1486  CB  LEU B   8       4.960  -5.345   1.551  1.00  0.00           C  
ATOM   1487  CG  LEU B   8       5.968  -4.307   1.041  1.00  0.00           C  
ATOM   1488  CD1 LEU B   8       6.099  -3.183   2.059  1.00  0.00           C  
ATOM   1489  CD2 LEU B   8       7.310  -4.981   0.796  1.00  0.00           C  
ATOM   1490  H   LEU B   8       3.192  -4.757  -0.178  1.00  0.00           H  
ATOM   1491  HA  LEU B   8       5.289  -6.667  -0.111  1.00  0.00           H  
ATOM   1492 1HB  LEU B   8       4.107  -4.805   1.959  1.00  0.00           H  
ATOM   1493 2HB  LEU B   8       5.434  -5.898   2.361  1.00  0.00           H  
ATOM   1494  HG  LEU B   8       5.604  -3.873   0.109  1.00  0.00           H  
ATOM   1495 1HD1 LEU B   8       6.815  -2.446   1.697  1.00  0.00           H  
ATOM   1496 2HD1 LEU B   8       5.129  -2.706   2.201  1.00  0.00           H  
ATOM   1497 3HD1 LEU B   8       6.446  -3.590   3.008  1.00  0.00           H  
ATOM   1498 1HD2 LEU B   8       8.027  -4.244   0.433  1.00  0.00           H  
ATOM   1499 2HD2 LEU B   8       7.675  -5.415   1.727  1.00  0.00           H  
ATOM   1500 3HD2 LEU B   8       7.191  -5.769   0.051  1.00  0.00           H  
ATOM   1501  N   LEU B   9       2.645  -7.444   1.693  1.00  0.00           N  
ATOM   1502  CA  LEU B   9       1.966  -8.553   2.354  1.00  0.00           C  
ATOM   1503  C   LEU B   9       1.919  -9.782   1.457  1.00  0.00           C  
ATOM   1504  O   LEU B   9       2.343 -10.869   1.852  1.00  0.00           O  
ATOM   1505  CB  LEU B   9       0.540  -8.144   2.746  1.00  0.00           C  
ATOM   1506  CG  LEU B   9      -0.349  -9.269   3.292  1.00  0.00           C  
ATOM   1507  CD1 LEU B   9       0.234  -9.788   4.599  1.00  0.00           C  
ATOM   1508  CD2 LEU B   9      -1.763  -8.746   3.493  1.00  0.00           C  
ATOM   1509  H   LEU B   9       2.169  -6.559   1.602  1.00  0.00           H  
ATOM   1510  HA  LEU B   9       2.518  -8.807   3.258  1.00  0.00           H  
ATOM   1511 1HB  LEU B   9       0.599  -7.368   3.508  1.00  0.00           H  
ATOM   1512 2HB  LEU B   9       0.045  -7.726   1.870  1.00  0.00           H  
ATOM   1513  HG  LEU B   9      -0.365 -10.096   2.582  1.00  0.00           H  
ATOM   1514 1HD1 LEU B   9      -0.397 -10.588   4.987  1.00  0.00           H  
ATOM   1515 2HD1 LEU B   9       1.238 -10.174   4.422  1.00  0.00           H  
ATOM   1516 3HD1 LEU B   9       0.279  -8.977   5.325  1.00  0.00           H  
ATOM   1517 1HD2 LEU B   9      -2.395  -9.546   3.880  1.00  0.00           H  
ATOM   1518 2HD2 LEU B   9      -1.748  -7.919   4.204  1.00  0.00           H  
ATOM   1519 3HD2 LEU B   9      -2.162  -8.397   2.540  1.00  0.00           H  
ATOM   1520  N   SER B  10       1.401  -9.607   0.246  1.00  0.00           N  
ATOM   1521  CA  SER B  10       1.198 -10.722  -0.671  1.00  0.00           C  
ATOM   1522  C   SER B  10       2.526 -11.323  -1.111  1.00  0.00           C  
ATOM   1523  O   SER B  10       2.586 -12.471  -1.547  1.00  0.00           O  
ATOM   1524  CB  SER B  10       0.414 -10.264  -1.885  1.00  0.00           C  
ATOM   1525  OG  SER B  10       1.187  -9.421  -2.694  1.00  0.00           O  
ATOM   1526  H   SER B  10       1.142  -8.676  -0.047  1.00  0.00           H  
ATOM   1527  HA  SER B  10       0.627 -11.496  -0.155  1.00  0.00           H  
ATOM   1528 1HB  SER B  10       0.095 -11.133  -2.461  1.00  0.00           H  
ATOM   1529 2HB  SER B  10      -0.484  -9.739  -1.561  1.00  0.00           H  
ATOM   1530  HG  SER B  10       1.792  -8.968  -2.101  1.00  0.00           H  
ATOM   1531  N   LEU B  11       3.592 -10.536  -0.994  1.00  0.00           N  
ATOM   1532  CA  LEU B  11       4.919 -10.979  -1.403  1.00  0.00           C  
ATOM   1533  C   LEU B  11       5.739 -11.442  -0.205  1.00  0.00           C  
ATOM   1534  O   LEU B  11       6.816 -12.015  -0.363  1.00  0.00           O  
ATOM   1535  CB  LEU B  11       5.657  -9.846  -2.127  1.00  0.00           C  
ATOM   1536  CG  LEU B  11       5.002  -9.347  -3.422  1.00  0.00           C  
ATOM   1537  CD1 LEU B  11       5.681  -8.061  -3.872  1.00  0.00           C  
ATOM   1538  CD2 LEU B  11       5.107 -10.424  -4.492  1.00  0.00           C  
ATOM   1539  H   LEU B  11       3.479  -9.608  -0.613  1.00  0.00           H  
ATOM   1540  HA  LEU B  11       4.808 -11.819  -2.088  1.00  0.00           H  
ATOM   1541 1HB  LEU B  11       5.741  -8.998  -1.450  1.00  0.00           H  
ATOM   1542 2HB  LEU B  11       6.662 -10.188  -2.375  1.00  0.00           H  
ATOM   1543  HG  LEU B  11       3.952  -9.122  -3.235  1.00  0.00           H  
ATOM   1544 1HD1 LEU B  11       5.216  -7.706  -4.792  1.00  0.00           H  
ATOM   1545 2HD1 LEU B  11       5.575  -7.302  -3.096  1.00  0.00           H  
ATOM   1546 3HD1 LEU B  11       6.739  -8.251  -4.051  1.00  0.00           H  
ATOM   1547 1HD2 LEU B  11       4.640 -10.069  -5.412  1.00  0.00           H  
ATOM   1548 2HD2 LEU B  11       6.157 -10.649  -4.680  1.00  0.00           H  
ATOM   1549 3HD2 LEU B  11       4.598 -11.325  -4.151  1.00  0.00           H  
ATOM   1550  N   THR B  12       5.221 -11.191   0.992  1.00  0.00           N  
ATOM   1551  CA  THR B  12       5.905 -11.579   2.220  1.00  0.00           C  
ATOM   1552  C   THR B  12       6.001 -13.094   2.343  1.00  0.00           C  
ATOM   1553  O   THR B  12       7.026 -13.628   2.768  1.00  0.00           O  
ATOM   1554  CB  THR B  12       5.192 -11.005   3.458  1.00  0.00           C  
ATOM   1555  OG1 THR B  12       5.239  -9.572   3.419  1.00  0.00           O  
ATOM   1556  CG2 THR B  12       5.859 -11.495   4.734  1.00  0.00           C  
ATOM   1557  H   THR B  12       4.331 -10.717   1.054  1.00  0.00           H  
ATOM   1558  HA  THR B  12       6.919 -11.179   2.192  1.00  0.00           H  
ATOM   1559  HB  THR B  12       4.149 -11.320   3.456  1.00  0.00           H  
ATOM   1560  HG1 THR B  12       5.270  -9.279   2.505  1.00  0.00           H  
ATOM   1561 1HG2 THR B  12       5.342 -11.079   5.598  1.00  0.00           H  
ATOM   1562 2HG2 THR B  12       5.815 -12.583   4.773  1.00  0.00           H  
ATOM   1563 3HG2 THR B  12       6.900 -11.174   4.746  1.00  0.00           H  
ATOM   1564  N   TYR B  13       4.927 -13.781   1.969  1.00  0.00           N  
ATOM   1565  CA  TYR B  13       4.853 -15.228   2.127  1.00  0.00           C  
ATOM   1566  C   TYR B  13       5.188 -15.942   0.823  1.00  0.00           C  
ATOM   1567  O   TYR B  13       6.332 -16.085   0.494  1.00  0.00           O  
ATOM   1568  OXT TYR B  13       4.306 -16.361   0.125  1.00  0.00           O  
ATOM   1569  CB  TYR B  13       3.464 -15.643   2.618  1.00  0.00           C  
ATOM   1570  CG  TYR B  13       3.116 -15.105   3.988  1.00  0.00           C  
ATOM   1571  CD1 TYR B  13       2.496 -13.871   4.112  1.00  0.00           C  
ATOM   1572  CD2 TYR B  13       3.417 -15.847   5.121  1.00  0.00           C  
ATOM   1573  CE1 TYR B  13       2.177 -13.380   5.363  1.00  0.00           C  
ATOM   1574  CE2 TYR B  13       3.099 -15.356   6.372  1.00  0.00           C  
ATOM   1575  CZ  TYR B  13       2.482 -14.128   6.495  1.00  0.00           C  
ATOM   1576  OH  TYR B  13       2.165 -13.639   7.742  1.00  0.00           O  
ATOM   1577  H   TYR B  13       4.144 -13.290   1.567  1.00  0.00           H  
ATOM   1578  HA  TYR B  13       5.591 -15.534   2.869  1.00  0.00           H  
ATOM   1579 1HB  TYR B  13       2.709 -15.293   1.913  1.00  0.00           H  
ATOM   1580 2HB  TYR B  13       3.401 -16.730   2.653  1.00  0.00           H  
ATOM   1581  HD1 TYR B  13       2.259 -13.288   3.221  1.00  0.00           H  
ATOM   1582  HD2 TYR B  13       3.905 -16.816   5.024  1.00  0.00           H  
ATOM   1583  HE1 TYR B  13       1.690 -12.410   5.460  1.00  0.00           H  
ATOM   1584  HE2 TYR B  13       3.336 -15.938   7.263  1.00  0.00           H  
ATOM   1585  HH  TYR B  13       2.345 -14.311   8.404  1.00  0.00           H  
TER                                                                             
I_bsa 1390.49
I_hb 2
I_pack 0.021
I_sc -43.808
I_unsat 4
pep_sc -21.611
pep_sc_noref -20.861
reweighted_sc -129.267
rmsALL 10.67
rmsALL_CAPRI_if 3.555
rmsALL_allIF 4.975
rmsALL_if 5.513
rmsBB 9.137
rmsBB_CAPRI_if 3.081
rmsBB_allIF 3.869
rmsBB_if 5.371
rmsBB_intrf_lowres 5.974
rmsBB_lowres 9.561
rmsCA 9.266
rmsCA_if 5.357
rmsCA_intrf_lowres 6.039
rmsCA_lowres 9.65
rmsSC_CAPRI_if 3.702
rmsSC_allIF 5.695
score -63.848
score_lowres_opt -0.497
score_lowres_start 28.294
silent_score -63.848
startRMSall 0
startRMSallif 0
startRMSbb 0
startRMSca 0
time 78
