# Supplementary material for: Simple biochemical features underlie transcriptional activation domain diversity and dynamic, fuzzy binding to Mediator
Source: eLife. 2021 Apr 27;10:e68068. doi: 10.7554/eLife.68068 (PMC8137143; doi:10.7554/eLife.68068)
Supplement: Figure 6—source data 2. — The 10 best-scoring models from different binding poses are provided as pdb files. Top500.txt contains the score, cluster number, and RMSD to best model for the 500 best-scoring models. [file elife-68068-fig6-data2.zip › Med15-cAD structural models/ABD1/Tda9_456/2lpb_Tda9_456_prepack_00635.pdb]

HEADER                                            17-SEP-20   XXXX              
EXPDTA    THEORETICAL MODEL                                                     
REMARK 220                                                                      
REMARK 220 EXPERIMENTAL DETAILS                                                 
REMARK 220  EXPERIMENT TYPE                : THEORETICAL MODELLING              
REMARK 220  DATE OF DATA COLLECTION        : 17-SEP-20                          
REMARK 220                                                                      
REMARK 220 REMARK: MODEL GENERATED BY ROSETTA                                   
REMARK 220  VERSION 2020.08+release.cb1caba                                     
ATOM      1  N   GLN A 158     -12.016 -12.395 -23.603  1.00  0.00           N  
ATOM      2  CA  GLN A 158     -11.969 -12.966 -22.241  1.00  0.00           C  
ATOM      3  C   GLN A 158     -12.554 -11.986 -21.232  1.00  0.00           C  
ATOM      4  O   GLN A 158     -13.092 -10.945 -21.605  1.00  0.00           O  
ATOM      5  CB  GLN A 158     -10.534 -13.324 -21.846  1.00  0.00           C  
ATOM      6  CG  GLN A 158      -9.893 -14.385 -22.724  1.00  0.00           C  
ATOM      7  CD  GLN A 158     -10.563 -15.738 -22.580  1.00  0.00           C  
ATOM      8  OE1 GLN A 158     -10.628 -16.301 -21.483  1.00  0.00           O  
ATOM      9  NE2 GLN A 158     -11.065 -16.269 -23.688  1.00  0.00           N  
ATOM     10 1H   GLN A 158     -11.629 -13.049 -24.253  1.00  0.00           H  
ATOM     11 2H   GLN A 158     -12.965 -12.201 -23.851  1.00  0.00           H  
ATOM     12 3H   GLN A 158     -11.486 -11.548 -23.628  1.00  0.00           H  
ATOM     13  HA  GLN A 158     -12.567 -13.877 -22.227  1.00  0.00           H  
ATOM     14 1HB  GLN A 158      -9.911 -12.431 -21.888  1.00  0.00           H  
ATOM     15 2HB  GLN A 158     -10.519 -13.686 -20.817  1.00  0.00           H  
ATOM     16 1HG  GLN A 158      -9.969 -14.074 -23.766  1.00  0.00           H  
ATOM     17 2HG  GLN A 158      -8.846 -14.491 -22.442  1.00  0.00           H  
ATOM     18 1HE2 GLN A 158     -11.519 -17.162 -23.655  1.00  0.00           H  
ATOM     19 2HE2 GLN A 158     -10.990 -15.779 -24.557  1.00  0.00           H  
ATOM     20  N   ARG A 159     -12.454 -12.331 -19.958  1.00  0.00           N  
ATOM     21  CA  ARG A 159     -12.963 -11.479 -18.889  1.00  0.00           C  
ATOM     22  C   ARG A 159     -12.021 -10.302 -18.654  1.00  0.00           C  
ATOM     23  O   ARG A 159     -10.801 -10.445 -18.767  1.00  0.00           O  
ATOM     24  CB  ARG A 159     -13.124 -12.269 -17.599  1.00  0.00           C  
ATOM     25  CG  ARG A 159     -14.191 -13.351 -17.640  1.00  0.00           C  
ATOM     26  CD  ARG A 159     -14.288 -14.077 -16.347  1.00  0.00           C  
ATOM     27  NE  ARG A 159     -15.295 -15.125 -16.388  1.00  0.00           N  
ATOM     28  CZ  ARG A 159     -15.547 -15.983 -15.380  1.00  0.00           C  
ATOM     29  NH1 ARG A 159     -14.859 -15.905 -14.264  1.00  0.00           N  
ATOM     30  NH2 ARG A 159     -16.486 -16.903 -15.516  1.00  0.00           N  
ATOM     31  H   ARG A 159     -12.025 -13.184 -19.727  1.00  0.00           H  
ATOM     32  HA  ARG A 159     -13.941 -11.098 -19.186  1.00  0.00           H  
ATOM     33 1HB  ARG A 159     -12.179 -12.748 -17.345  1.00  0.00           H  
ATOM     34 2HB  ARG A 159     -13.375 -11.589 -16.785  1.00  0.00           H  
ATOM     35 1HG  ARG A 159     -15.160 -12.898 -17.852  1.00  0.00           H  
ATOM     36 2HG  ARG A 159     -13.949 -14.071 -18.422  1.00  0.00           H  
ATOM     37 1HD  ARG A 159     -13.327 -14.536 -16.116  1.00  0.00           H  
ATOM     38 2HD  ARG A 159     -14.556 -13.377 -15.557  1.00  0.00           H  
ATOM     39  HE  ARG A 159     -15.844 -15.217 -17.232  1.00  0.00           H  
ATOM     40 1HH1 ARG A 159     -14.141 -15.202 -14.160  1.00  0.00           H  
ATOM     41 2HH1 ARG A 159     -15.048 -16.548 -13.509  1.00  0.00           H  
ATOM     42 1HH2 ARG A 159     -17.015 -16.964 -16.375  1.00  0.00           H  
ATOM     43 2HH2 ARG A 159     -16.675 -17.546 -14.761  1.00  0.00           H  
ATOM     44  N   ARG A 160     -12.586  -9.144 -18.344  1.00  0.00           N  
ATOM     45  CA  ARG A 160     -11.792  -7.949 -18.098  1.00  0.00           C  
ATOM     46  C   ARG A 160     -12.633  -6.875 -17.411  1.00  0.00           C  
ATOM     47  O   ARG A 160     -13.441  -6.198 -18.052  1.00  0.00           O  
ATOM     48  CB  ARG A 160     -11.230  -7.400 -19.401  1.00  0.00           C  
ATOM     49  CG  ARG A 160     -10.291  -6.215 -19.244  1.00  0.00           C  
ATOM     50  CD  ARG A 160      -9.728  -5.783 -20.549  1.00  0.00           C  
ATOM     51  NE  ARG A 160      -8.779  -4.692 -20.396  1.00  0.00           N  
ATOM     52  CZ  ARG A 160      -8.178  -4.051 -21.418  1.00  0.00           C  
ATOM     53  NH1 ARG A 160      -8.437  -4.404 -22.658  1.00  0.00           N  
ATOM     54  NH2 ARG A 160      -7.329  -3.069 -21.174  1.00  0.00           N  
ATOM     55  H   ARG A 160     -13.563  -9.090 -18.275  1.00  0.00           H  
ATOM     56  HA  ARG A 160     -10.960  -8.215 -17.446  1.00  0.00           H  
ATOM     57 1HB  ARG A 160     -10.684  -8.186 -19.921  1.00  0.00           H  
ATOM     58 2HB  ARG A 160     -12.050  -7.088 -20.048  1.00  0.00           H  
ATOM     59 1HG  ARG A 160     -10.833  -5.375 -18.809  1.00  0.00           H  
ATOM     60 2HG  ARG A 160      -9.463  -6.491 -18.589  1.00  0.00           H  
ATOM     61 1HD  ARG A 160      -9.212  -6.621 -21.018  1.00  0.00           H  
ATOM     62 2HD  ARG A 160     -10.535  -5.444 -21.198  1.00  0.00           H  
ATOM     63  HE  ARG A 160      -8.555  -4.392 -19.456  1.00  0.00           H  
ATOM     64 1HH1 ARG A 160      -9.087  -5.155 -22.844  1.00  0.00           H  
ATOM     65 2HH1 ARG A 160      -7.988  -3.924 -23.424  1.00  0.00           H  
ATOM     66 1HH2 ARG A 160      -7.130  -2.798 -20.221  1.00  0.00           H  
ATOM     67 2HH2 ARG A 160      -6.879  -2.590 -21.940  1.00  0.00           H  
ATOM     68  N   GLN A 161     -12.454  -6.736 -16.108  1.00  0.00           N  
ATOM     69  CA  GLN A 161     -13.186  -5.737 -15.341  1.00  0.00           C  
ATOM     70  C   GLN A 161     -12.283  -4.548 -15.024  1.00  0.00           C  
ATOM     71  O   GLN A 161     -11.141  -4.722 -14.597  1.00  0.00           O  
ATOM     72  CB  GLN A 161     -13.737  -6.344 -14.048  1.00  0.00           C  
ATOM     73  CG  GLN A 161     -14.568  -5.385 -13.214  1.00  0.00           C  
ATOM     74  CD  GLN A 161     -15.149  -6.045 -11.978  1.00  0.00           C  
ATOM     75  OE1 GLN A 161     -14.580  -7.000 -11.443  1.00  0.00           O  
ATOM     76  NE2 GLN A 161     -16.287  -5.539 -11.518  1.00  0.00           N  
ATOM     77  H   GLN A 161     -11.811  -7.320 -15.646  1.00  0.00           H  
ATOM     78  HA  GLN A 161     -14.024  -5.385 -15.943  1.00  0.00           H  
ATOM     79 1HB  GLN A 161     -14.358  -7.207 -14.287  1.00  0.00           H  
ATOM     80 2HB  GLN A 161     -12.910  -6.697 -13.430  1.00  0.00           H  
ATOM     81 1HG  GLN A 161     -13.936  -4.556 -12.894  1.00  0.00           H  
ATOM     82 2HG  GLN A 161     -15.392  -5.011 -13.822  1.00  0.00           H  
ATOM     83 1HE2 GLN A 161     -16.717  -5.933 -10.705  1.00  0.00           H  
ATOM     84 2HE2 GLN A 161     -16.714  -4.763 -11.983  1.00  0.00           H  
ATOM     85  N   LEU A 162     -12.793  -3.344 -15.237  1.00  0.00           N  
ATOM     86  CA  LEU A 162     -12.021  -2.140 -14.973  1.00  0.00           C  
ATOM     87  C   LEU A 162     -12.920  -0.927 -14.750  1.00  0.00           C  
ATOM     88  O   LEU A 162     -13.442  -0.340 -15.694  1.00  0.00           O  
ATOM     89  CB  LEU A 162     -11.064  -1.866 -16.140  1.00  0.00           C  
ATOM     90  CG  LEU A 162     -10.156  -0.640 -15.981  1.00  0.00           C  
ATOM     91  CD1 LEU A 162      -9.019  -0.716 -16.991  1.00  0.00           C  
ATOM     92  CD2 LEU A 162     -10.975   0.628 -16.175  1.00  0.00           C  
ATOM     93  H   LEU A 162     -13.712  -3.261 -15.574  1.00  0.00           H  
ATOM     94  HA  LEU A 162     -11.437  -2.296 -14.067  1.00  0.00           H  
ATOM     95 1HB  LEU A 162     -10.425  -2.736 -16.277  1.00  0.00           H  
ATOM     96 2HB  LEU A 162     -11.653  -1.727 -17.047  1.00  0.00           H  
ATOM     97  HG  LEU A 162      -9.717  -0.639 -14.983  1.00  0.00           H  
ATOM     98 1HD1 LEU A 162      -8.373   0.155 -16.878  1.00  0.00           H  
ATOM     99 2HD1 LEU A 162      -8.437  -1.622 -16.817  1.00  0.00           H  
ATOM    100 3HD1 LEU A 162      -9.428  -0.735 -18.000  1.00  0.00           H  
ATOM    101 1HD2 LEU A 162     -10.329   1.499 -16.061  1.00  0.00           H  
ATOM    102 2HD2 LEU A 162     -11.413   0.628 -17.173  1.00  0.00           H  
ATOM    103 3HD2 LEU A 162     -11.769   0.666 -15.430  1.00  0.00           H  
ATOM    104  N   THR A 163     -13.130  -0.568 -13.497  1.00  0.00           N  
ATOM    105  CA  THR A 163     -13.931   0.599 -13.185  1.00  0.00           C  
ATOM    106  C   THR A 163     -13.038   1.835 -13.283  1.00  0.00           C  
ATOM    107  O   THR A 163     -11.937   1.838 -12.733  1.00  0.00           O  
ATOM    108  CB  THR A 163     -14.563   0.499 -11.784  1.00  0.00           C  
ATOM    109  OG1 THR A 163     -15.445  -0.631 -11.735  1.00  0.00           O  
ATOM    110  CG2 THR A 163     -15.345   1.762 -11.460  1.00  0.00           C  
ATOM    111  H   THR A 163     -12.740  -1.095 -12.770  1.00  0.00           H  
ATOM    112  HA  THR A 163     -14.738   0.670 -13.915  1.00  0.00           H  
ATOM    113  HB  THR A 163     -13.779   0.363 -11.040  1.00  0.00           H  
ATOM    114  HG1 THR A 163     -15.727  -0.776 -10.829  1.00  0.00           H  
ATOM    115 1HG2 THR A 163     -15.785   1.673 -10.467  1.00  0.00           H  
ATOM    116 2HG2 THR A 163     -14.676   2.621 -11.486  1.00  0.00           H  
ATOM    117 3HG2 THR A 163     -16.137   1.897 -12.196  1.00  0.00           H  
ATOM    118  N   PRO A 164     -13.497   2.899 -13.960  1.00  0.00           N  
ATOM    119  CA  PRO A 164     -12.714   4.131 -14.141  1.00  0.00           C  
ATOM    120  C   PRO A 164     -12.220   4.737 -12.826  1.00  0.00           C  
ATOM    121  O   PRO A 164     -11.099   5.240 -12.749  1.00  0.00           O  
ATOM    122  CB  PRO A 164     -13.714   5.060 -14.836  1.00  0.00           C  
ATOM    123  CG  PRO A 164     -14.579   4.140 -15.627  1.00  0.00           C  
ATOM    124  CD  PRO A 164     -14.775   2.947 -14.730  1.00  0.00           C  
ATOM    125  HA  PRO A 164     -11.851   3.919 -14.789  1.00  0.00           H  
ATOM    126 1HB  PRO A 164     -14.276   5.637 -14.086  1.00  0.00           H  
ATOM    127 2HB  PRO A 164     -13.178   5.787 -15.464  1.00  0.00           H  
ATOM    128 1HG  PRO A 164     -15.527   4.637 -15.883  1.00  0.00           H  
ATOM    129 2HG  PRO A 164     -14.090   3.881 -16.577  1.00  0.00           H  
ATOM    130 1HD  PRO A 164     -15.638   3.119 -14.071  1.00  0.00           H  
ATOM    131 2HD  PRO A 164     -14.930   2.047 -15.345  1.00  0.00           H  
ATOM    132  N   GLN A 165     -13.054   4.663 -11.798  1.00  0.00           N  
ATOM    133  CA  GLN A 165     -12.719   5.223 -10.492  1.00  0.00           C  
ATOM    134  C   GLN A 165     -11.666   4.392  -9.762  1.00  0.00           C  
ATOM    135  O   GLN A 165     -10.776   4.940  -9.115  1.00  0.00           O  
ATOM    136  CB  GLN A 165     -13.978   5.338  -9.628  1.00  0.00           C  
ATOM    137  CG  GLN A 165     -14.990   6.351 -10.134  1.00  0.00           C  
ATOM    138  CD  GLN A 165     -16.244   6.392  -9.282  1.00  0.00           C  
ATOM    139  OE1 GLN A 165     -16.595   5.411  -8.621  1.00  0.00           O  
ATOM    140  NE2 GLN A 165     -16.927   7.532  -9.290  1.00  0.00           N  
ATOM    141  H   GLN A 165     -13.924   4.226 -11.924  1.00  0.00           H  
ATOM    142  HA  GLN A 165     -12.302   6.219 -10.639  1.00  0.00           H  
ATOM    143 1HB  GLN A 165     -14.471   4.368  -9.573  1.00  0.00           H  
ATOM    144 2HB  GLN A 165     -13.698   5.620  -8.613  1.00  0.00           H  
ATOM    145 1HG  GLN A 165     -14.535   7.342 -10.121  1.00  0.00           H  
ATOM    146 2HG  GLN A 165     -15.277   6.086 -11.152  1.00  0.00           H  
ATOM    147 1HE2 GLN A 165     -17.762   7.618  -8.746  1.00  0.00           H  
ATOM    148 2HE2 GLN A 165     -16.606   8.303  -9.839  1.00  0.00           H  
ATOM    149  N   GLN A 166     -11.757   3.072  -9.874  1.00  0.00           N  
ATOM    150  CA  GLN A 166     -10.822   2.186  -9.190  1.00  0.00           C  
ATOM    151  C   GLN A 166      -9.517   2.063  -9.956  1.00  0.00           C  
ATOM    152  O   GLN A 166      -8.440   2.098  -9.365  1.00  0.00           O  
ATOM    153  CB  GLN A 166     -11.442   0.800  -8.993  1.00  0.00           C  
ATOM    154  CG  GLN A 166     -12.639   0.781  -8.058  1.00  0.00           C  
ATOM    155  CD  GLN A 166     -13.227  -0.609  -7.900  1.00  0.00           C  
ATOM    156  OE1 GLN A 166     -13.110  -1.453  -8.792  1.00  0.00           O  
ATOM    157  NE2 GLN A 166     -13.863  -0.854  -6.760  1.00  0.00           N  
ATOM    158  H   GLN A 166     -12.454   2.687 -10.440  1.00  0.00           H  
ATOM    159  HA  GLN A 166     -10.598   2.609  -8.211  1.00  0.00           H  
ATOM    160 1HB  GLN A 166     -11.761   0.403  -9.957  1.00  0.00           H  
ATOM    161 2HB  GLN A 166     -10.691   0.120  -8.592  1.00  0.00           H  
ATOM    162 1HG  GLN A 166     -12.326   1.134  -7.076  1.00  0.00           H  
ATOM    163 2HG  GLN A 166     -13.412   1.434  -8.462  1.00  0.00           H  
ATOM    164 1HE2 GLN A 166     -14.271  -1.754  -6.597  1.00  0.00           H  
ATOM    165 2HE2 GLN A 166     -13.934  -0.141  -6.062  1.00  0.00           H  
ATOM    166  N   GLN A 167      -9.625   1.917 -11.272  1.00  0.00           N  
ATOM    167  CA  GLN A 167      -8.469   1.777 -12.140  1.00  0.00           C  
ATOM    168  C   GLN A 167      -7.449   2.886 -11.907  1.00  0.00           C  
ATOM    169  O   GLN A 167      -6.258   2.627 -11.753  1.00  0.00           O  
ATOM    170  CB  GLN A 167      -8.907   1.771 -13.607  1.00  0.00           C  
ATOM    171  CG  GLN A 167      -7.759   1.685 -14.599  1.00  0.00           C  
ATOM    172  CD  GLN A 167      -7.036   0.352 -14.534  1.00  0.00           C  
ATOM    173  OE1 GLN A 167      -7.456  -0.563 -13.822  1.00  0.00           O  
ATOM    174  NE2 GLN A 167      -5.942   0.237 -15.278  1.00  0.00           N  
ATOM    175  H   GLN A 167     -10.519   1.896 -11.678  1.00  0.00           H  
ATOM    176  HA  GLN A 167      -7.981   0.829 -11.916  1.00  0.00           H  
ATOM    177 1HB  GLN A 167      -9.569   0.924 -13.785  1.00  0.00           H  
ATOM    178 2HB  GLN A 167      -9.470   2.678 -13.823  1.00  0.00           H  
ATOM    179 1HG  GLN A 167      -8.153   1.811 -15.607  1.00  0.00           H  
ATOM    180 2HG  GLN A 167      -7.041   2.474 -14.377  1.00  0.00           H  
ATOM    181 1HE2 GLN A 167      -5.423  -0.619 -15.276  1.00  0.00           H  
ATOM    182 2HE2 GLN A 167      -5.637   1.005 -15.841  1.00  0.00           H  
ATOM    183  N   GLN A 168      -7.937   4.113 -11.843  1.00  0.00           N  
ATOM    184  CA  GLN A 168      -7.085   5.278 -11.654  1.00  0.00           C  
ATOM    185  C   GLN A 168      -6.316   5.237 -10.336  1.00  0.00           C  
ATOM    186  O   GLN A 168      -5.210   5.765 -10.240  1.00  0.00           O  
ATOM    187  CB  GLN A 168      -7.925   6.557 -11.721  1.00  0.00           C  
ATOM    188  CG  GLN A 168      -8.446   6.887 -13.110  1.00  0.00           C  
ATOM    189  CD  GLN A 168      -9.409   8.058 -13.103  1.00  0.00           C  
ATOM    190  OE1 GLN A 168      -9.682   8.650 -12.054  1.00  0.00           O  
ATOM    191  NE2 GLN A 168      -9.932   8.399 -14.275  1.00  0.00           N  
ATOM    192  H   GLN A 168      -8.906   4.243 -11.920  1.00  0.00           H  
ATOM    193  HA  GLN A 168      -6.346   5.299 -12.454  1.00  0.00           H  
ATOM    194 1HB  GLN A 168      -8.781   6.465 -11.054  1.00  0.00           H  
ATOM    195 2HB  GLN A 168      -7.329   7.402 -11.376  1.00  0.00           H  
ATOM    196 1HG  GLN A 168      -7.602   7.141 -13.752  1.00  0.00           H  
ATOM    197 2HG  GLN A 168      -8.968   6.016 -13.507  1.00  0.00           H  
ATOM    198 1HE2 GLN A 168     -10.575   9.165 -14.333  1.00  0.00           H  
ATOM    199 2HE2 GLN A 168      -9.684   7.893 -15.100  1.00  0.00           H  
ATOM    200  N   LEU A 169      -6.894   4.616  -9.325  1.00  0.00           N  
ATOM    201  CA  LEU A 169      -6.252   4.555  -8.026  1.00  0.00           C  
ATOM    202  C   LEU A 169      -5.281   3.380  -7.910  1.00  0.00           C  
ATOM    203  O   LEU A 169      -4.148   3.543  -7.454  1.00  0.00           O  
ATOM    204  CB  LEU A 169      -7.308   4.463  -6.922  1.00  0.00           C  
ATOM    205  CG  LEU A 169      -8.233   5.681  -6.782  1.00  0.00           C  
ATOM    206  CD1 LEU A 169      -9.322   5.407  -5.754  1.00  0.00           C  
ATOM    207  CD2 LEU A 169      -7.442   6.923  -6.398  1.00  0.00           C  
ATOM    208  H   LEU A 169      -7.756   4.169  -9.461  1.00  0.00           H  
ATOM    209  HA  LEU A 169      -5.678   5.470  -7.881  1.00  0.00           H  
ATOM    210 1HB  LEU A 169      -7.926   3.596  -7.119  1.00  0.00           H  
ATOM    211 2HB  LEU A 169      -6.801   4.314  -5.984  1.00  0.00           H  
ATOM    212  HG  LEU A 169      -8.715   5.868  -7.732  1.00  0.00           H  
ATOM    213 1HD1 LEU A 169      -9.928   6.293  -5.627  1.00  0.00           H  
ATOM    214 2HD1 LEU A 169      -8.870   5.144  -4.808  1.00  0.00           H  
ATOM    215 3HD1 LEU A 169      -9.943   4.593  -6.094  1.00  0.00           H  
ATOM    216 1HD2 LEU A 169      -6.855   6.718  -5.517  1.00  0.00           H  
ATOM    217 2HD2 LEU A 169      -8.125   7.737  -6.196  1.00  0.00           H  
ATOM    218 3HD2 LEU A 169      -6.788   7.199  -7.211  1.00  0.00           H  
ATOM    219  N   VAL A 170      -5.722   2.200  -8.332  1.00  0.00           N  
ATOM    220  CA  VAL A 170      -4.902   0.999  -8.214  1.00  0.00           C  
ATOM    221  C   VAL A 170      -3.789   0.914  -9.259  1.00  0.00           C  
ATOM    222  O   VAL A 170      -2.696   0.433  -8.966  1.00  0.00           O  
ATOM    223  CB  VAL A 170      -5.795  -0.250  -8.336  1.00  0.00           C  
ATOM    224  CG1 VAL A 170      -4.951  -1.515  -8.298  1.00  0.00           C  
ATOM    225  CG2 VAL A 170      -6.830  -0.257  -7.221  1.00  0.00           C  
ATOM    226  H   VAL A 170      -6.621   2.137  -8.726  1.00  0.00           H  
ATOM    227  HA  VAL A 170      -4.424   1.001  -7.234  1.00  0.00           H  
ATOM    228  HB  VAL A 170      -6.301  -0.230  -9.301  1.00  0.00           H  
ATOM    229 1HG1 VAL A 170      -5.599  -2.387  -8.386  1.00  0.00           H  
ATOM    230 2HG1 VAL A 170      -4.243  -1.504  -9.126  1.00  0.00           H  
ATOM    231 3HG1 VAL A 170      -4.407  -1.561  -7.354  1.00  0.00           H  
ATOM    232 1HG2 VAL A 170      -7.458  -1.143  -7.314  1.00  0.00           H  
ATOM    233 2HG2 VAL A 170      -6.323  -0.271  -6.255  1.00  0.00           H  
ATOM    234 3HG2 VAL A 170      -7.449   0.637  -7.293  1.00  0.00           H  
ATOM    235  N   ASN A 171      -4.053   1.377 -10.470  1.00  0.00           N  
ATOM    236  CA  ASN A 171      -3.052   1.320 -11.538  1.00  0.00           C  
ATOM    237  C   ASN A 171      -1.928   2.323 -11.293  1.00  0.00           C  
ATOM    238  O   ASN A 171      -0.785   2.112 -11.702  1.00  0.00           O  
ATOM    239  CB  ASN A 171      -3.697   1.562 -12.890  1.00  0.00           C  
ATOM    240  CG  ASN A 171      -2.793   1.196 -14.035  1.00  0.00           C  
ATOM    241  OD1 ASN A 171      -2.389   0.037 -14.177  1.00  0.00           O  
ATOM    242  ND2 ASN A 171      -2.468   2.164 -14.855  1.00  0.00           N  
ATOM    243  H   ASN A 171      -4.938   1.764 -10.655  1.00  0.00           H  
ATOM    244  HA  ASN A 171      -2.604   0.325 -11.540  1.00  0.00           H  
ATOM    245 1HB  ASN A 171      -4.615   0.978 -12.966  1.00  0.00           H  
ATOM    246 2HB  ASN A 171      -3.970   2.614 -12.980  1.00  0.00           H  
ATOM    247 1HD2 ASN A 171      -1.870   1.978 -15.635  1.00  0.00           H  
ATOM    248 2HD2 ASN A 171      -2.818   3.087 -14.701  1.00  0.00           H  
ATOM    249  N   GLN A 172      -2.252   3.402 -10.600  1.00  0.00           N  
ATOM    250  CA  GLN A 172      -1.276   4.444 -10.306  1.00  0.00           C  
ATOM    251  C   GLN A 172      -0.409   4.077  -9.107  1.00  0.00           C  
ATOM    252  O   GLN A 172       0.673   4.635  -8.924  1.00  0.00           O  
ATOM    253  CB  GLN A 172      -1.982   5.778 -10.050  1.00  0.00           C  
ATOM    254  CG  GLN A 172      -2.580   6.415 -11.292  1.00  0.00           C  
ATOM    255  CD  GLN A 172      -3.220   7.759 -11.003  1.00  0.00           C  
ATOM    256  OE1 GLN A 172      -3.181   8.251  -9.872  1.00  0.00           O  
ATOM    257  NE2 GLN A 172      -3.816   8.363 -12.025  1.00  0.00           N  
ATOM    258  H   GLN A 172      -3.169   3.504 -10.275  1.00  0.00           H  
ATOM    259  HA  GLN A 172      -0.619   4.556 -11.169  1.00  0.00           H  
ATOM    260 1HB  GLN A 172      -2.785   5.632  -9.327  1.00  0.00           H  
ATOM    261 2HB  GLN A 172      -1.276   6.486  -9.616  1.00  0.00           H  
ATOM    262 1HG  GLN A 172      -1.790   6.563 -12.028  1.00  0.00           H  
ATOM    263 2HG  GLN A 172      -3.346   5.751 -11.695  1.00  0.00           H  
ATOM    264 1HE2 GLN A 172      -4.256   9.252 -11.895  1.00  0.00           H  
ATOM    265 2HE2 GLN A 172      -3.825   7.928 -12.926  1.00  0.00           H  
ATOM    266  N   MET A 173      -0.880   3.129  -8.300  1.00  0.00           N  
ATOM    267  CA  MET A 173      -0.141   2.679  -7.114  1.00  0.00           C  
ATOM    268  C   MET A 173       1.107   1.888  -7.506  1.00  0.00           C  
ATOM    269  O   MET A 173       1.901   1.499  -6.654  1.00  0.00           O  
ATOM    270  CB  MET A 173      -1.044   1.835  -6.216  1.00  0.00           C  
ATOM    271  CG  MET A 173      -0.461   1.533  -4.843  1.00  0.00           C  
ATOM    272  SD  MET A 173      -0.136   3.024  -3.882  1.00  0.00           S  
ATOM    273  CE  MET A 173      -1.680   3.197  -2.993  1.00  0.00           C  
ATOM    274  H   MET A 173      -1.749   2.722  -8.499  1.00  0.00           H  
ATOM    275  HA  MET A 173       0.186   3.557  -6.556  1.00  0.00           H  
ATOM    276 1HB  MET A 173      -1.993   2.349  -6.070  1.00  0.00           H  
ATOM    277 2HB  MET A 173      -1.258   0.884  -6.706  1.00  0.00           H  
ATOM    278 1HG  MET A 173      -1.155   0.906  -4.284  1.00  0.00           H  
ATOM    279 2HG  MET A 173       0.475   0.986  -4.958  1.00  0.00           H  
ATOM    280 1HE  MET A 173      -1.634   4.078  -2.352  1.00  0.00           H  
ATOM    281 2HE  MET A 173      -2.500   3.306  -3.704  1.00  0.00           H  
ATOM    282 3HE  MET A 173      -1.848   2.311  -2.379  1.00  0.00           H  
ATOM    283  N   LYS A 174       1.265   1.642  -8.799  1.00  0.00           N  
ATOM    284  CA  LYS A 174       2.421   0.919  -9.300  1.00  0.00           C  
ATOM    285  C   LYS A 174       3.640   1.815  -9.205  1.00  0.00           C  
ATOM    286  O   LYS A 174       4.701   1.407  -8.734  1.00  0.00           O  
ATOM    287  CB  LYS A 174       2.202   0.457 -10.742  1.00  0.00           C  
ATOM    288  CG  LYS A 174       1.172  -0.654 -10.896  1.00  0.00           C  
ATOM    289  CD  LYS A 174       0.996  -1.045 -12.356  1.00  0.00           C  
ATOM    290  CE  LYS A 174      -0.002  -2.184 -12.508  1.00  0.00           C  
ATOM    291  NZ  LYS A 174      -0.201  -2.562 -13.934  1.00  0.00           N  
ATOM    292  H   LYS A 174       0.598   1.971  -9.427  1.00  0.00           H  
ATOM    293  HA  LYS A 174       2.574   0.037  -8.677  1.00  0.00           H  
ATOM    294 1HB  LYS A 174       1.876   1.302 -11.349  1.00  0.00           H  
ATOM    295 2HB  LYS A 174       3.144   0.100 -11.157  1.00  0.00           H  
ATOM    296 1HG  LYS A 174       1.494  -1.530 -10.331  1.00  0.00           H  
ATOM    297 2HG  LYS A 174       0.214  -0.320 -10.500  1.00  0.00           H  
ATOM    298 1HD  LYS A 174       0.642  -0.184 -12.923  1.00  0.00           H  
ATOM    299 2HD  LYS A 174       1.956  -1.359 -12.767  1.00  0.00           H  
ATOM    300 1HE  LYS A 174       0.354  -3.055 -11.961  1.00  0.00           H  
ATOM    301 2HE  LYS A 174      -0.962  -1.885 -12.087  1.00  0.00           H  
ATOM    302 1HZ  LYS A 174      -0.869  -3.318 -13.992  1.00  0.00           H  
ATOM    303 2HZ  LYS A 174      -0.550  -1.765 -14.448  1.00  0.00           H  
ATOM    304 3HZ  LYS A 174       0.679  -2.859 -14.330  1.00  0.00           H  
ATOM    305  N   VAL A 175       3.472   3.053  -9.647  1.00  0.00           N  
ATOM    306  CA  VAL A 175       4.547   4.019  -9.596  1.00  0.00           C  
ATOM    307  C   VAL A 175       4.194   5.108  -8.603  1.00  0.00           C  
ATOM    308  O   VAL A 175       3.738   6.192  -8.973  1.00  0.00           O  
ATOM    309  CB  VAL A 175       4.793   4.636 -10.985  1.00  0.00           C  
ATOM    310  CG1 VAL A 175       5.976   5.592 -10.942  1.00  0.00           C  
ATOM    311  CG2 VAL A 175       5.027   3.534 -12.008  1.00  0.00           C  
ATOM    312  H   VAL A 175       2.602   3.324 -10.005  1.00  0.00           H  
ATOM    313  HA  VAL A 175       5.457   3.508  -9.278  1.00  0.00           H  
ATOM    314  HB  VAL A 175       3.919   5.220 -11.273  1.00  0.00           H  
ATOM    315 1HG1 VAL A 175       6.136   6.019 -11.932  1.00  0.00           H  
ATOM    316 2HG1 VAL A 175       5.771   6.392 -10.231  1.00  0.00           H  
ATOM    317 3HG1 VAL A 175       6.870   5.050 -10.633  1.00  0.00           H  
ATOM    318 1HG2 VAL A 175       5.200   3.978 -12.988  1.00  0.00           H  
ATOM    319 2HG2 VAL A 175       5.898   2.947 -11.716  1.00  0.00           H  
ATOM    320 3HG2 VAL A 175       4.151   2.887 -12.052  1.00  0.00           H  
ATOM    321  N   ALA A 176       4.412   4.808  -7.342  1.00  0.00           N  
ATOM    322  CA  ALA A 176       4.130   5.744  -6.275  1.00  0.00           C  
ATOM    323  C   ALA A 176       5.181   5.632  -5.178  1.00  0.00           C  
ATOM    324  O   ALA A 176       5.362   4.567  -4.590  1.00  0.00           O  
ATOM    325  CB  ALA A 176       2.737   5.504  -5.712  1.00  0.00           C  
ATOM    326  H   ALA A 176       4.738   3.912  -7.118  1.00  0.00           H  
ATOM    327  HA  ALA A 176       4.174   6.752  -6.688  1.00  0.00           H  
ATOM    328 1HB  ALA A 176       2.541   6.215  -4.909  1.00  0.00           H  
ATOM    329 2HB  ALA A 176       1.997   5.635  -6.502  1.00  0.00           H  
ATOM    330 3HB  ALA A 176       2.673   4.489  -5.321  1.00  0.00           H  
ATOM    331  N   PRO A 177       5.938   6.710  -4.936  1.00  0.00           N  
ATOM    332  CA  PRO A 177       6.955   6.738  -3.898  1.00  0.00           C  
ATOM    333  C   PRO A 177       6.377   7.101  -2.532  1.00  0.00           C  
ATOM    334  O   PRO A 177       5.520   7.983  -2.420  1.00  0.00           O  
ATOM    335  CB  PRO A 177       7.920   7.815  -4.404  1.00  0.00           C  
ATOM    336  CG  PRO A 177       7.033   8.837  -5.029  1.00  0.00           C  
ATOM    337  CD  PRO A 177       5.917   8.037  -5.646  1.00  0.00           C  
ATOM    338  HA  PRO A 177       7.448   5.756  -3.848  1.00  0.00           H  
ATOM    339 1HB  PRO A 177       8.510   8.215  -3.567  1.00  0.00           H  
ATOM    340 2HB  PRO A 177       8.632   7.375  -5.118  1.00  0.00           H  
ATOM    341 1HG  PRO A 177       6.675   9.545  -4.267  1.00  0.00           H  
ATOM    342 2HG  PRO A 177       7.593   9.424  -5.770  1.00  0.00           H  
ATOM    343 1HD  PRO A 177       4.959   8.553  -5.481  1.00  0.00           H  
ATOM    344 2HD  PRO A 177       6.109   7.909  -6.722  1.00  0.00           H  
ATOM    345  N   ILE A 178       6.852   6.415  -1.506  1.00  0.00           N  
ATOM    346  CA  ILE A 178       6.412   6.640  -0.137  1.00  0.00           C  
ATOM    347  C   ILE A 178       6.911   7.989   0.384  1.00  0.00           C  
ATOM    348  O   ILE A 178       8.119   8.227   0.445  1.00  0.00           O  
ATOM    349  CB  ILE A 178       6.904   5.512   0.789  1.00  0.00           C  
ATOM    350  CG1 ILE A 178       6.343   4.163   0.331  1.00  0.00           C  
ATOM    351  CG2 ILE A 178       6.508   5.795   2.229  1.00  0.00           C  
ATOM    352  CD1 ILE A 178       6.984   2.974   1.010  1.00  0.00           C  
ATOM    353  H   ILE A 178       7.526   5.718  -1.675  1.00  0.00           H  
ATOM    354  HA  ILE A 178       5.323   6.649  -0.121  1.00  0.00           H  
ATOM    355  HB  ILE A 178       7.989   5.440   0.728  1.00  0.00           H  
ATOM    356 1HG1 ILE A 178       5.271   4.130   0.524  1.00  0.00           H  
ATOM    357 2HG1 ILE A 178       6.485   4.057  -0.745  1.00  0.00           H  
ATOM    358 1HG2 ILE A 178       6.863   4.988   2.870  1.00  0.00           H  
ATOM    359 2HG2 ILE A 178       6.953   6.736   2.550  1.00  0.00           H  
ATOM    360 3HG2 ILE A 178       5.421   5.865   2.301  1.00  0.00           H  
ATOM    361 1HD1 ILE A 178       6.535   2.054   0.633  1.00  0.00           H  
ATOM    362 2HD1 ILE A 178       8.054   2.968   0.800  1.00  0.00           H  
ATOM    363 3HD1 ILE A 178       6.825   3.040   2.085  1.00  0.00           H  
ATOM    364  N   PRO A 179       5.983   8.898   0.732  1.00  0.00           N  
ATOM    365  CA  PRO A 179       6.327  10.225   1.255  1.00  0.00           C  
ATOM    366  C   PRO A 179       7.071  10.158   2.582  1.00  0.00           C  
ATOM    367  O   PRO A 179       7.006   9.158   3.299  1.00  0.00           O  
ATOM    368  CB  PRO A 179       4.956  10.889   1.420  1.00  0.00           C  
ATOM    369  CG  PRO A 179       4.074  10.147   0.474  1.00  0.00           C  
ATOM    370  CD  PRO A 179       4.546   8.721   0.563  1.00  0.00           C  
ATOM    371  HA  PRO A 179       6.939  10.759   0.513  1.00  0.00           H  
ATOM    372 1HB  PRO A 179       4.623  10.810   2.465  1.00  0.00           H  
ATOM    373 2HB  PRO A 179       5.027  11.962   1.186  1.00  0.00           H  
ATOM    374 1HG  PRO A 179       3.020  10.264   0.767  1.00  0.00           H  
ATOM    375 2HG  PRO A 179       4.171  10.563  -0.539  1.00  0.00           H  
ATOM    376 1HD  PRO A 179       4.083   8.235   1.436  1.00  0.00           H  
ATOM    377 2HD  PRO A 179       4.282   8.188  -0.362  1.00  0.00           H  
ATOM    378  N   LYS A 180       7.742  11.248   2.920  1.00  0.00           N  
ATOM    379  CA  LYS A 180       8.516  11.337   4.156  1.00  0.00           C  
ATOM    380  C   LYS A 180       7.624  11.176   5.380  1.00  0.00           C  
ATOM    381  O   LYS A 180       8.061  10.675   6.418  1.00  0.00           O  
ATOM    382  CB  LYS A 180       9.265  12.669   4.225  1.00  0.00           C  
ATOM    383  CG  LYS A 180      10.417  12.795   3.236  1.00  0.00           C  
ATOM    384  CD  LYS A 180      11.102  14.148   3.355  1.00  0.00           C  
ATOM    385  CE  LYS A 180      12.253  14.275   2.369  1.00  0.00           C  
ATOM    386  NZ  LYS A 180      12.910  15.608   2.449  1.00  0.00           N  
ATOM    387  H   LYS A 180       7.709  12.023   2.317  1.00  0.00           H  
ATOM    388  HA  LYS A 180       9.245  10.526   4.167  1.00  0.00           H  
ATOM    389 1HB  LYS A 180       8.570  13.487   4.035  1.00  0.00           H  
ATOM    390 2HB  LYS A 180       9.669  12.808   5.228  1.00  0.00           H  
ATOM    391 1HG  LYS A 180      11.148  12.008   3.427  1.00  0.00           H  
ATOM    392 2HG  LYS A 180      10.039  12.676   2.221  1.00  0.00           H  
ATOM    393 1HD  LYS A 180      10.378  14.941   3.161  1.00  0.00           H  
ATOM    394 2HD  LYS A 180      11.488  14.272   4.367  1.00  0.00           H  
ATOM    395 1HE  LYS A 180      12.995  13.505   2.574  1.00  0.00           H  
ATOM    396 2HE  LYS A 180      11.881  14.129   1.355  1.00  0.00           H  
ATOM    397 1HZ  LYS A 180      13.666  15.652   1.780  1.00  0.00           H  
ATOM    398 2HZ  LYS A 180      12.234  16.330   2.242  1.00  0.00           H  
ATOM    399 3HZ  LYS A 180      13.277  15.747   3.379  1.00  0.00           H  
ATOM    400  N   GLN A 181       6.375  11.598   5.250  1.00  0.00           N  
ATOM    401  CA  GLN A 181       5.408  11.494   6.336  1.00  0.00           C  
ATOM    402  C   GLN A 181       5.146  10.029   6.680  1.00  0.00           C  
ATOM    403  O   GLN A 181       4.888   9.680   7.833  1.00  0.00           O  
ATOM    404  CB  GLN A 181       4.098  12.191   5.960  1.00  0.00           C  
ATOM    405  CG  GLN A 181       4.202  13.704   5.869  1.00  0.00           C  
ATOM    406  CD  GLN A 181       2.901  14.348   5.428  1.00  0.00           C  
ATOM    407  OE1 GLN A 181       2.093  13.733   4.727  1.00  0.00           O  
ATOM    408  NE2 GLN A 181       2.690  15.594   5.838  1.00  0.00           N  
ATOM    409  H   GLN A 181       6.099  12.000   4.400  1.00  0.00           H  
ATOM    410  HA  GLN A 181       5.822  11.985   7.216  1.00  0.00           H  
ATOM    411 1HB  GLN A 181       3.751  11.819   4.996  1.00  0.00           H  
ATOM    412 2HB  GLN A 181       3.333  11.951   6.699  1.00  0.00           H  
ATOM    413 1HG  GLN A 181       4.464  14.100   6.849  1.00  0.00           H  
ATOM    414 2HG  GLN A 181       4.974  13.962   5.144  1.00  0.00           H  
ATOM    415 1HE2 GLN A 181       1.849  16.071   5.578  1.00  0.00           H  
ATOM    416 2HE2 GLN A 181       3.371  16.056   6.405  1.00  0.00           H  
ATOM    417  N   LEU A 182       5.231   9.176   5.671  1.00  0.00           N  
ATOM    418  CA  LEU A 182       4.985   7.754   5.846  1.00  0.00           C  
ATOM    419  C   LEU A 182       6.278   6.995   6.126  1.00  0.00           C  
ATOM    420  O   LEU A 182       6.263   5.978   6.816  1.00  0.00           O  
ATOM    421  CB  LEU A 182       4.307   7.180   4.596  1.00  0.00           C  
ATOM    422  CG  LEU A 182       2.775   7.248   4.579  1.00  0.00           C  
ATOM    423  CD1 LEU A 182       2.328   8.695   4.737  1.00  0.00           C  
ATOM    424  CD2 LEU A 182       2.253   6.653   3.280  1.00  0.00           C  
ATOM    425  H   LEU A 182       5.479   9.510   4.781  1.00  0.00           H  
ATOM    426  HA  LEU A 182       4.321   7.620   6.699  1.00  0.00           H  
ATOM    427 1HB  LEU A 182       4.672   7.720   3.723  1.00  0.00           H  
ATOM    428 2HB  LEU A 182       4.593   6.133   4.494  1.00  0.00           H  
ATOM    429  HG  LEU A 182       2.377   6.683   5.422  1.00  0.00           H  
ATOM    430 1HD1 LEU A 182       1.240   8.743   4.725  1.00  0.00           H  
ATOM    431 2HD1 LEU A 182       2.698   9.089   5.684  1.00  0.00           H  
ATOM    432 3HD1 LEU A 182       2.727   9.290   3.916  1.00  0.00           H  
ATOM    433 1HD2 LEU A 182       1.165   6.700   3.267  1.00  0.00           H  
ATOM    434 2HD2 LEU A 182       2.651   7.219   2.436  1.00  0.00           H  
ATOM    435 3HD2 LEU A 182       2.572   5.613   3.201  1.00  0.00           H  
ATOM    436  N   LEU A 183       7.393   7.504   5.602  1.00  0.00           N  
ATOM    437  CA  LEU A 183       8.704   6.872   5.793  1.00  0.00           C  
ATOM    438  C   LEU A 183       9.061   6.750   7.271  1.00  0.00           C  
ATOM    439  O   LEU A 183       9.811   5.860   7.667  1.00  0.00           O  
ATOM    440  CB  LEU A 183       9.791   7.677   5.069  1.00  0.00           C  
ATOM    441  CG  LEU A 183       9.807   7.549   3.541  1.00  0.00           C  
ATOM    442  CD1 LEU A 183      10.913   8.424   2.969  1.00  0.00           C  
ATOM    443  CD2 LEU A 183      10.008   6.091   3.156  1.00  0.00           C  
ATOM    444  H   LEU A 183       7.333   8.319   5.058  1.00  0.00           H  
ATOM    445  HA  LEU A 183       8.669   5.869   5.369  1.00  0.00           H  
ATOM    446 1HB  LEU A 183       9.661   8.731   5.312  1.00  0.00           H  
ATOM    447 2HB  LEU A 183      10.765   7.357   5.439  1.00  0.00           H  
ATOM    448  HG  LEU A 183       8.858   7.904   3.136  1.00  0.00           H  
ATOM    449 1HD1 LEU A 183      10.924   8.333   1.882  1.00  0.00           H  
ATOM    450 2HD1 LEU A 183      10.733   9.464   3.243  1.00  0.00           H  
ATOM    451 3HD1 LEU A 183      11.874   8.104   3.369  1.00  0.00           H  
ATOM    452 1HD2 LEU A 183      10.019   6.000   2.069  1.00  0.00           H  
ATOM    453 2HD2 LEU A 183      10.957   5.736   3.559  1.00  0.00           H  
ATOM    454 3HD2 LEU A 183       9.194   5.491   3.562  1.00  0.00           H  
ATOM    455  N   GLN A 184       8.520   7.649   8.080  1.00  0.00           N  
ATOM    456  CA  GLN A 184       8.772   7.642   9.516  1.00  0.00           C  
ATOM    457  C   GLN A 184       8.196   6.395  10.182  1.00  0.00           C  
ATOM    458  O   GLN A 184       8.633   6.003  11.265  1.00  0.00           O  
ATOM    459  CB  GLN A 184       8.185   8.898  10.165  1.00  0.00           C  
ATOM    460  CG  GLN A 184       8.908  10.183   9.801  1.00  0.00           C  
ATOM    461  CD  GLN A 184       8.301  11.400  10.474  1.00  0.00           C  
ATOM    462  OE1 GLN A 184       7.707  11.299  11.552  1.00  0.00           O  
ATOM    463  NE2 GLN A 184       8.447  12.558   9.842  1.00  0.00           N  
ATOM    464  H   GLN A 184       7.946   8.345   7.700  1.00  0.00           H  
ATOM    465  HA  GLN A 184       9.850   7.636   9.678  1.00  0.00           H  
ATOM    466 1HB  GLN A 184       7.140   9.005   9.871  1.00  0.00           H  
ATOM    467 2HB  GLN A 184       8.210   8.793  11.250  1.00  0.00           H  
ATOM    468 1HG  GLN A 184       9.949  10.103  10.114  1.00  0.00           H  
ATOM    469 2HG  GLN A 184       8.852  10.326   8.722  1.00  0.00           H  
ATOM    470 1HE2 GLN A 184       8.068  13.396  10.239  1.00  0.00           H  
ATOM    471 2HE2 GLN A 184       8.936  12.596   8.971  1.00  0.00           H  
ATOM    472  N   ARG A 185       7.222   5.771   9.528  1.00  0.00           N  
ATOM    473  CA  ARG A 185       6.577   4.580  10.068  1.00  0.00           C  
ATOM    474  C   ARG A 185       7.439   3.343   9.852  1.00  0.00           C  
ATOM    475  O   ARG A 185       7.341   2.372  10.601  1.00  0.00           O  
ATOM    476  CB  ARG A 185       5.217   4.367   9.420  1.00  0.00           C  
ATOM    477  CG  ARG A 185       4.161   5.394   9.797  1.00  0.00           C  
ATOM    478  CD  ARG A 185       2.825   5.030   9.258  1.00  0.00           C  
ATOM    479  NE  ARG A 185       1.802   5.981   9.661  1.00  0.00           N  
ATOM    480  CZ  ARG A 185       1.131   5.935  10.829  1.00  0.00           C  
ATOM    481  NH1 ARG A 185       1.389   4.982  11.696  1.00  0.00           N  
ATOM    482  NH2 ARG A 185       0.216   6.849  11.102  1.00  0.00           N  
ATOM    483  H   ARG A 185       6.941   6.112   8.650  1.00  0.00           H  
ATOM    484  HA  ARG A 185       6.433   4.720  11.140  1.00  0.00           H  
ATOM    485 1HB  ARG A 185       5.323   4.386   8.336  1.00  0.00           H  
ATOM    486 2HB  ARG A 185       4.833   3.384   9.694  1.00  0.00           H  
ATOM    487 1HG  ARG A 185       4.086   5.458  10.883  1.00  0.00           H  
ATOM    488 2HG  ARG A 185       4.440   6.367   9.394  1.00  0.00           H  
ATOM    489 1HD  ARG A 185       2.864   5.013   8.169  1.00  0.00           H  
ATOM    490 2HD  ARG A 185       2.540   4.046   9.626  1.00  0.00           H  
ATOM    491  HE  ARG A 185       1.575   6.730   9.019  1.00  0.00           H  
ATOM    492 1HH1 ARG A 185       2.089   4.284  11.488  1.00  0.00           H  
ATOM    493 2HH1 ARG A 185       0.888   4.947  12.573  1.00  0.00           H  
ATOM    494 1HH2 ARG A 185       0.018   7.581  10.436  1.00  0.00           H  
ATOM    495 2HH2 ARG A 185      -0.285   6.814  11.978  1.00  0.00           H  
ATOM    496  N   ILE A 186       8.274   3.384   8.823  1.00  0.00           N  
ATOM    497  CA  ILE A 186       9.169   2.275   8.510  1.00  0.00           C  
ATOM    498  C   ILE A 186      10.596   2.788   8.321  1.00  0.00           C  
ATOM    499  O   ILE A 186      11.022   3.085   7.205  1.00  0.00           O  
ATOM    500  CB  ILE A 186       8.709   1.531   7.243  1.00  0.00           C  
ATOM    501  CG1 ILE A 186       7.246   1.104   7.376  1.00  0.00           C  
ATOM    502  CG2 ILE A 186       9.597   0.324   6.983  1.00  0.00           C  
ATOM    503  CD1 ILE A 186       7.026  -0.035   8.345  1.00  0.00           C  
ATOM    504  H   ILE A 186       8.299   4.187   8.261  1.00  0.00           H  
ATOM    505  HA  ILE A 186       9.155   1.574   9.343  1.00  0.00           H  
ATOM    506  HB  ILE A 186       8.766   2.202   6.386  1.00  0.00           H  
ATOM    507 1HG1 ILE A 186       6.648   1.954   7.707  1.00  0.00           H  
ATOM    508 2HG1 ILE A 186       6.866   0.798   6.400  1.00  0.00           H  
ATOM    509 1HG2 ILE A 186       9.258  -0.191   6.085  1.00  0.00           H  
ATOM    510 2HG2 ILE A 186      10.627   0.652   6.846  1.00  0.00           H  
ATOM    511 3HG2 ILE A 186       9.544  -0.357   7.834  1.00  0.00           H  
ATOM    512 1HD1 ILE A 186       5.965  -0.281   8.385  1.00  0.00           H  
ATOM    513 2HD1 ILE A 186       7.589  -0.908   8.014  1.00  0.00           H  
ATOM    514 3HD1 ILE A 186       7.367   0.261   9.336  1.00  0.00           H  
ATOM    515  N   PRO A 187      11.351   2.908   9.421  1.00  0.00           N  
ATOM    516  CA  PRO A 187      12.720   3.411   9.388  1.00  0.00           C  
ATOM    517  C   PRO A 187      13.758   2.333   9.085  1.00  0.00           C  
ATOM    518  O   PRO A 187      13.455   1.139   9.120  1.00  0.00           O  
ATOM    519  CB  PRO A 187      12.898   3.970  10.803  1.00  0.00           C  
ATOM    520  CG  PRO A 187      12.126   3.031  11.667  1.00  0.00           C  
ATOM    521  CD  PRO A 187      10.915   2.677  10.846  1.00  0.00           C  
ATOM    522  HA  PRO A 187      12.795   4.207   8.632  1.00  0.00           H  
ATOM    523 1HB  PRO A 187      13.966   4.007  11.062  1.00  0.00           H  
ATOM    524 2HB  PRO A 187      12.520   5.002  10.851  1.00  0.00           H  
ATOM    525 1HG  PRO A 187      12.739   2.153  11.917  1.00  0.00           H  
ATOM    526 2HG  PRO A 187      11.864   3.519  12.618  1.00  0.00           H  
ATOM    527 1HD  PRO A 187      10.650   1.624  11.018  1.00  0.00           H  
ATOM    528 2HD  PRO A 187      10.079   3.338  11.120  1.00  0.00           H  
ATOM    529  N   ASN A 188      14.979   2.783   8.787  1.00  0.00           N  
ATOM    530  CA  ASN A 188      16.103   1.893   8.484  1.00  0.00           C  
ATOM    531  C   ASN A 188      15.767   0.949   7.333  1.00  0.00           C  
ATOM    532  O   ASN A 188      15.730  -0.273   7.506  1.00  0.00           O  
ATOM    533  CB  ASN A 188      16.510   1.106   9.716  1.00  0.00           C  
ATOM    534  CG  ASN A 188      16.935   1.992  10.853  1.00  0.00           C  
ATOM    535  OD1 ASN A 188      17.769   2.888  10.679  1.00  0.00           O  
ATOM    536  ND2 ASN A 188      16.380   1.759  12.016  1.00  0.00           N  
ATOM    537  H   ASN A 188      15.132   3.752   8.774  1.00  0.00           H  
ATOM    538  HA  ASN A 188      16.951   2.502   8.165  1.00  0.00           H  
ATOM    539 1HB  ASN A 188      15.673   0.487  10.046  1.00  0.00           H  
ATOM    540 2HB  ASN A 188      17.332   0.436   9.465  1.00  0.00           H  
ATOM    541 1HD2 ASN A 188      16.625   2.317  12.808  1.00  0.00           H  
ATOM    542 2HD2 ASN A 188      15.710   1.023  12.110  1.00  0.00           H  
ATOM    543  N   ILE A 189      15.512   1.513   6.163  1.00  0.00           N  
ATOM    544  CA  ILE A 189      15.184   0.709   4.997  1.00  0.00           C  
ATOM    545  C   ILE A 189      16.421   0.501   4.122  1.00  0.00           C  
ATOM    546  O   ILE A 189      17.003   1.461   3.620  1.00  0.00           O  
ATOM    547  CB  ILE A 189      14.065   1.370   4.171  1.00  0.00           C  
ATOM    548  CG1 ILE A 189      12.746   1.352   4.947  1.00  0.00           C  
ATOM    549  CG2 ILE A 189      13.907   0.666   2.832  1.00  0.00           C  
ATOM    550  CD1 ILE A 189      11.645   2.159   4.299  1.00  0.00           C  
ATOM    551  H   ILE A 189      15.568   2.487   6.079  1.00  0.00           H  
ATOM    552  HA  ILE A 189      14.833  -0.265   5.336  1.00  0.00           H  
ATOM    553  HB  ILE A 189      14.313   2.416   3.994  1.00  0.00           H  
ATOM    554 1HG1 ILE A 189      12.400   0.325   5.053  1.00  0.00           H  
ATOM    555 2HG1 ILE A 189      12.910   1.746   5.951  1.00  0.00           H  
ATOM    556 1HG2 ILE A 189      13.112   1.145   2.261  1.00  0.00           H  
ATOM    557 2HG2 ILE A 189      14.842   0.729   2.275  1.00  0.00           H  
ATOM    558 3HG2 ILE A 189      13.654  -0.380   2.998  1.00  0.00           H  
ATOM    559 1HD1 ILE A 189      10.742   2.099   4.908  1.00  0.00           H  
ATOM    560 2HD1 ILE A 189      11.957   3.201   4.216  1.00  0.00           H  
ATOM    561 3HD1 ILE A 189      11.439   1.762   3.306  1.00  0.00           H  
ATOM    562  N   PRO A 190      16.831  -0.769   3.930  1.00  0.00           N  
ATOM    563  CA  PRO A 190      18.009  -1.127   3.118  1.00  0.00           C  
ATOM    564  C   PRO A 190      18.013  -0.542   1.691  1.00  0.00           C  
ATOM    565  O   PRO A 190      19.017   0.044   1.284  1.00  0.00           O  
ATOM    566  CB  PRO A 190      17.920  -2.656   3.083  1.00  0.00           C  
ATOM    567  CG  PRO A 190      17.295  -3.015   4.388  1.00  0.00           C  
ATOM    568  CD  PRO A 190      16.240  -1.963   4.600  1.00  0.00           C  
ATOM    569  HA  PRO A 190      18.920  -0.789   3.634  1.00  0.00           H  
ATOM    570 1HB  PRO A 190      17.320  -2.978   2.219  1.00  0.00           H  
ATOM    571 2HB  PRO A 190      18.923  -3.089   2.956  1.00  0.00           H  
ATOM    572 1HG  PRO A 190      16.877  -4.032   4.341  1.00  0.00           H  
ATOM    573 2HG  PRO A 190      18.054  -3.020   5.184  1.00  0.00           H  
ATOM    574 1HD  PRO A 190      15.303  -2.280   4.118  1.00  0.00           H  
ATOM    575 2HD  PRO A 190      16.088  -1.808   5.678  1.00  0.00           H  
ATOM    576  N   PRO A 191      16.918  -0.679   0.897  1.00  0.00           N  
ATOM    577  CA  PRO A 191      16.887  -0.148  -0.471  1.00  0.00           C  
ATOM    578  C   PRO A 191      17.027   1.369  -0.505  1.00  0.00           C  
ATOM    579  O   PRO A 191      17.645   1.926  -1.412  1.00  0.00           O  
ATOM    580  CB  PRO A 191      15.511  -0.592  -0.978  1.00  0.00           C  
ATOM    581  CG  PRO A 191      14.736  -0.871   0.265  1.00  0.00           C  
ATOM    582  CD  PRO A 191      15.753  -1.436   1.221  1.00  0.00           C  
ATOM    583  HA  PRO A 191      17.693  -0.613  -1.058  1.00  0.00           H  
ATOM    584 1HB  PRO A 191      15.062   0.203  -1.591  1.00  0.00           H  
ATOM    585 2HB  PRO A 191      15.615  -1.476  -1.624  1.00  0.00           H  
ATOM    586 1HG  PRO A 191      14.271   0.053   0.638  1.00  0.00           H  
ATOM    587 2HG  PRO A 191      13.918  -1.575   0.052  1.00  0.00           H  
ATOM    588 1HD  PRO A 191      15.413  -1.275   2.255  1.00  0.00           H  
ATOM    589 2HD  PRO A 191      15.890  -2.508   1.020  1.00  0.00           H  
ATOM    590  N   ASN A 192      16.439   2.024   0.497  1.00  0.00           N  
ATOM    591  CA  ASN A 192      16.461   3.484   0.616  1.00  0.00           C  
ATOM    592  C   ASN A 192      15.739   4.142  -0.554  1.00  0.00           C  
ATOM    593  O   ASN A 192      15.877   5.342  -0.797  1.00  0.00           O  
ATOM    594  CB  ASN A 192      17.887   3.993   0.715  1.00  0.00           C  
ATOM    595  CG  ASN A 192      17.986   5.295   1.461  1.00  0.00           C  
ATOM    596  OD1 ASN A 192      17.297   5.502   2.467  1.00  0.00           O  
ATOM    597  ND2 ASN A 192      18.831   6.176   0.990  1.00  0.00           N  
ATOM    598  H   ASN A 192      15.983   1.506   1.191  1.00  0.00           H  
ATOM    599  HA  ASN A 192      15.928   3.765   1.526  1.00  0.00           H  
ATOM    600 1HB  ASN A 192      18.505   3.250   1.221  1.00  0.00           H  
ATOM    601 2HB  ASN A 192      18.295   4.130  -0.286  1.00  0.00           H  
ATOM    602 1HD2 ASN A 192      18.938   7.060   1.446  1.00  0.00           H  
ATOM    603 2HD2 ASN A 192      19.368   5.966   0.174  1.00  0.00           H  
ATOM    604  N   ILE A 193      14.963   3.345  -1.271  1.00  0.00           N  
ATOM    605  CA  ILE A 193      14.193   3.829  -2.403  1.00  0.00           C  
ATOM    606  C   ILE A 193      12.766   4.063  -1.944  1.00  0.00           C  
ATOM    607  O   ILE A 193      12.276   3.346  -1.075  1.00  0.00           O  
ATOM    608  CB  ILE A 193      14.218   2.833  -3.577  1.00  0.00           C  
ATOM    609  CG1 ILE A 193      15.653   2.618  -4.064  1.00  0.00           C  
ATOM    610  CG2 ILE A 193      13.335   3.326  -4.712  1.00  0.00           C  
ATOM    611  CD1 ILE A 193      15.814   1.430  -4.985  1.00  0.00           C  
ATOM    612  H   ILE A 193      14.902   2.400  -1.023  1.00  0.00           H  
ATOM    613  HA  ILE A 193      14.633   4.765  -2.745  1.00  0.00           H  
ATOM    614  HB  ILE A 193      13.852   1.864  -3.239  1.00  0.00           H  
ATOM    615 1HG1 ILE A 193      15.995   3.509  -4.592  1.00  0.00           H  
ATOM    616 2HG1 ILE A 193      16.311   2.476  -3.207  1.00  0.00           H  
ATOM    617 1HG2 ILE A 193      13.365   2.611  -5.534  1.00  0.00           H  
ATOM    618 2HG2 ILE A 193      12.311   3.428  -4.357  1.00  0.00           H  
ATOM    619 3HG2 ILE A 193      13.697   4.294  -5.061  1.00  0.00           H  
ATOM    620 1HD1 ILE A 193      16.858   1.344  -5.288  1.00  0.00           H  
ATOM    621 2HD1 ILE A 193      15.511   0.521  -4.464  1.00  0.00           H  
ATOM    622 3HD1 ILE A 193      15.192   1.568  -5.868  1.00  0.00           H  
ATOM    623  N   ASN A 194      12.099   5.055  -2.510  1.00  0.00           N  
ATOM    624  CA  ASN A 194      10.742   5.373  -2.087  1.00  0.00           C  
ATOM    625  C   ASN A 194       9.680   4.789  -3.014  1.00  0.00           C  
ATOM    626  O   ASN A 194       8.531   4.642  -2.611  1.00  0.00           O  
ATOM    627  CB  ASN A 194      10.571   6.877  -1.974  1.00  0.00           C  
ATOM    628  CG  ASN A 194      11.451   7.481  -0.915  1.00  0.00           C  
ATOM    629  OD1 ASN A 194      11.767   6.834   0.090  1.00  0.00           O  
ATOM    630  ND2 ASN A 194      11.855   8.709  -1.122  1.00  0.00           N  
ATOM    631  H   ASN A 194      12.521   5.581  -3.224  1.00  0.00           H  
ATOM    632  HA  ASN A 194      10.571   4.924  -1.107  1.00  0.00           H  
ATOM    633 1HB  ASN A 194      10.804   7.343  -2.933  1.00  0.00           H  
ATOM    634 2HB  ASN A 194       9.532   7.109  -1.742  1.00  0.00           H  
ATOM    635 1HD2 ASN A 194      12.443   9.161  -0.451  1.00  0.00           H  
ATOM    636 2HD2 ASN A 194      11.575   9.193  -1.950  1.00  0.00           H  
ATOM    637  N   THR A 195      10.044   4.426  -4.241  1.00  0.00           N  
ATOM    638  CA  THR A 195       9.060   3.891  -5.177  1.00  0.00           C  
ATOM    639  C   THR A 195       8.646   2.488  -4.757  1.00  0.00           C  
ATOM    640  O   THR A 195       9.495   1.626  -4.538  1.00  0.00           O  
ATOM    641  CB  THR A 195       9.607   3.866  -6.616  1.00  0.00           C  
ATOM    642  OG1 THR A 195       9.975   5.193  -7.013  1.00  0.00           O  
ATOM    643  CG2 THR A 195       8.559   3.326  -7.576  1.00  0.00           C  
ATOM    644  H   THR A 195      10.977   4.513  -4.518  1.00  0.00           H  
ATOM    645  HA  THR A 195       8.180   4.534  -5.159  1.00  0.00           H  
ATOM    646  HB  THR A 195      10.492   3.231  -6.658  1.00  0.00           H  
ATOM    647  HG1 THR A 195      10.512   5.151  -7.808  1.00  0.00           H  
ATOM    648 1HG2 THR A 195       8.963   3.315  -8.588  1.00  0.00           H  
ATOM    649 2HG2 THR A 195       8.285   2.312  -7.284  1.00  0.00           H  
ATOM    650 3HG2 THR A 195       7.676   3.962  -7.546  1.00  0.00           H  
ATOM    651  N   TRP A 196       7.335   2.252  -4.728  1.00  0.00           N  
ATOM    652  CA  TRP A 196       6.777   0.971  -4.294  1.00  0.00           C  
ATOM    653  C   TRP A 196       7.317  -0.211  -5.074  1.00  0.00           C  
ATOM    654  O   TRP A 196       7.583  -1.257  -4.494  1.00  0.00           O  
ATOM    655  CB  TRP A 196       5.253   0.994  -4.421  1.00  0.00           C  
ATOM    656  CG  TRP A 196       4.567   1.675  -3.275  1.00  0.00           C  
ATOM    657  CD1 TRP A 196       5.051   2.713  -2.536  1.00  0.00           C  
ATOM    658  CD2 TRP A 196       3.262   1.368  -2.728  1.00  0.00           C  
ATOM    659  NE1 TRP A 196       4.142   3.070  -1.571  1.00  0.00           N  
ATOM    660  CE2 TRP A 196       3.041   2.259  -1.675  1.00  0.00           C  
ATOM    661  CE3 TRP A 196       2.278   0.422  -3.045  1.00  0.00           C  
ATOM    662  CZ2 TRP A 196       1.874   2.236  -0.928  1.00  0.00           C  
ATOM    663  CZ3 TRP A 196       1.107   0.401  -2.296  1.00  0.00           C  
ATOM    664  CH2 TRP A 196       0.911   1.285  -1.265  1.00  0.00           C  
ATOM    665  H   TRP A 196       6.718   2.975  -4.977  1.00  0.00           H  
ATOM    666  HA  TRP A 196       7.041   0.815  -3.248  1.00  0.00           H  
ATOM    667 1HB  TRP A 196       4.972   1.506  -5.341  1.00  0.00           H  
ATOM    668 2HB  TRP A 196       4.878  -0.027  -4.486  1.00  0.00           H  
ATOM    669  HD1 TRP A 196       6.018   3.189  -2.689  1.00  0.00           H  
ATOM    670  HE1 TRP A 196       4.263   3.810  -0.894  1.00  0.00           H  
ATOM    671  HE3 TRP A 196       2.428  -0.280  -3.864  1.00  0.00           H  
ATOM    672  HZ2 TRP A 196       1.699   2.930  -0.105  1.00  0.00           H  
ATOM    673  HZ3 TRP A 196       0.347  -0.339  -2.548  1.00  0.00           H  
ATOM    674  HH2 TRP A 196      -0.020   1.241  -0.699  1.00  0.00           H  
ATOM    675  N   GLN A 197       7.501  -0.040  -6.371  1.00  0.00           N  
ATOM    676  CA  GLN A 197       8.009  -1.113  -7.211  1.00  0.00           C  
ATOM    677  C   GLN A 197       9.357  -1.617  -6.706  1.00  0.00           C  
ATOM    678  O   GLN A 197       9.664  -2.802  -6.803  1.00  0.00           O  
ATOM    679  CB  GLN A 197       8.135  -0.641  -8.662  1.00  0.00           C  
ATOM    680  CG  GLN A 197       8.502  -1.740  -9.644  1.00  0.00           C  
ATOM    681  CD  GLN A 197       7.398  -2.767  -9.803  1.00  0.00           C  
ATOM    682  OE1 GLN A 197       6.251  -2.424 -10.107  1.00  0.00           O  
ATOM    683  NE2 GLN A 197       7.735  -4.035  -9.601  1.00  0.00           N  
ATOM    684  H   GLN A 197       7.285   0.827  -6.773  1.00  0.00           H  
ATOM    685  HA  GLN A 197       7.305  -1.944  -7.174  1.00  0.00           H  
ATOM    686 1HB  GLN A 197       7.191  -0.202  -8.985  1.00  0.00           H  
ATOM    687 2HB  GLN A 197       8.896   0.136  -8.727  1.00  0.00           H  
ATOM    688 1HG  GLN A 197       8.696  -1.292 -10.619  1.00  0.00           H  
ATOM    689 2HG  GLN A 197       9.395  -2.252  -9.284  1.00  0.00           H  
ATOM    690 1HE2 GLN A 197       7.048  -4.757  -9.691  1.00  0.00           H  
ATOM    691 2HE2 GLN A 197       8.676  -4.269  -9.357  1.00  0.00           H  
ATOM    692  N   GLN A 198      10.175  -0.711  -6.199  1.00  0.00           N  
ATOM    693  CA  GLN A 198      11.478  -1.081  -5.673  1.00  0.00           C  
ATOM    694  C   GLN A 198      11.403  -1.414  -4.177  1.00  0.00           C  
ATOM    695  O   GLN A 198      12.272  -2.104  -3.643  1.00  0.00           O  
ATOM    696  CB  GLN A 198      12.485   0.047  -5.913  1.00  0.00           C  
ATOM    697  CG  GLN A 198      12.735   0.358  -7.379  1.00  0.00           C  
ATOM    698  CD  GLN A 198      13.346  -0.814  -8.122  1.00  0.00           C  
ATOM    699  OE1 GLN A 198      14.403  -1.325  -7.741  1.00  0.00           O  
ATOM    700  NE2 GLN A 198      12.685  -1.248  -9.189  1.00  0.00           N  
ATOM    701  H   GLN A 198       9.892   0.225  -6.159  1.00  0.00           H  
ATOM    702  HA  GLN A 198      11.821  -1.974  -6.195  1.00  0.00           H  
ATOM    703 1HB  GLN A 198      12.131   0.959  -5.431  1.00  0.00           H  
ATOM    704 2HB  GLN A 198      13.440  -0.214  -5.457  1.00  0.00           H  
ATOM    705 1HG  GLN A 198      11.785   0.607  -7.854  1.00  0.00           H  
ATOM    706 2HG  GLN A 198      13.420   1.203  -7.449  1.00  0.00           H  
ATOM    707 1HE2 GLN A 198      13.039  -2.019  -9.720  1.00  0.00           H  
ATOM    708 2HE2 GLN A 198      11.830  -0.804  -9.462  1.00  0.00           H  
ATOM    709  N   VAL A 199      10.352  -0.934  -3.509  1.00  0.00           N  
ATOM    710  CA  VAL A 199      10.176  -1.172  -2.075  1.00  0.00           C  
ATOM    711  C   VAL A 199       9.600  -2.567  -1.810  1.00  0.00           C  
ATOM    712  O   VAL A 199       9.919  -3.196  -0.799  1.00  0.00           O  
ATOM    713  CB  VAL A 199       9.255  -0.107  -1.419  1.00  0.00           C  
ATOM    714  CG1 VAL A 199       8.938  -0.469   0.025  1.00  0.00           C  
ATOM    715  CG2 VAL A 199       9.884   1.277  -1.479  1.00  0.00           C  
ATOM    716  H   VAL A 199       9.680  -0.403  -3.994  1.00  0.00           H  
ATOM    717  HA  VAL A 199      11.150  -1.099  -1.590  1.00  0.00           H  
ATOM    718  HB  VAL A 199       8.326  -0.080  -1.970  1.00  0.00           H  
ATOM    719 1HG1 VAL A 199       8.254   0.259   0.435  1.00  0.00           H  
ATOM    720 2HG1 VAL A 199       9.850  -0.471   0.607  1.00  0.00           H  
ATOM    721 3HG1 VAL A 199       8.487  -1.451   0.060  1.00  0.00           H  
ATOM    722 1HG2 VAL A 199      10.605   1.383  -0.682  1.00  0.00           H  
ATOM    723 2HG2 VAL A 199       9.114   2.037  -1.378  1.00  0.00           H  
ATOM    724 3HG2 VAL A 199      10.379   1.403  -2.431  1.00  0.00           H  
ATOM    725  N   THR A 200       8.776  -3.060  -2.735  1.00  0.00           N  
ATOM    726  CA  THR A 200       8.155  -4.378  -2.600  1.00  0.00           C  
ATOM    727  C   THR A 200       9.204  -5.486  -2.514  1.00  0.00           C  
ATOM    728  O   THR A 200       8.948  -6.567  -1.971  1.00  0.00           O  
ATOM    729  CB  THR A 200       7.201  -4.662  -3.775  1.00  0.00           C  
ATOM    730  OG1 THR A 200       6.192  -3.645  -3.831  1.00  0.00           O  
ATOM    731  CG2 THR A 200       6.538  -6.020  -3.608  1.00  0.00           C  
ATOM    732  H   THR A 200       8.574  -2.521  -3.533  1.00  0.00           H  
ATOM    733  HA  THR A 200       7.577  -4.395  -1.676  1.00  0.00           H  
ATOM    734  HB  THR A 200       7.762  -4.650  -4.710  1.00  0.00           H  
ATOM    735  HG1 THR A 200       6.602  -2.800  -4.029  1.00  0.00           H  
ATOM    736 1HG2 THR A 200       5.868  -6.204  -4.447  1.00  0.00           H  
ATOM    737 2HG2 THR A 200       7.302  -6.797  -3.576  1.00  0.00           H  
ATOM    738 3HG2 THR A 200       5.968  -6.035  -2.679  1.00  0.00           H  
ATOM    739  N   ALA A 201      10.393  -5.191  -3.035  1.00  0.00           N  
ATOM    740  CA  ALA A 201      11.500  -6.131  -3.034  1.00  0.00           C  
ATOM    741  C   ALA A 201      11.877  -6.546  -1.615  1.00  0.00           C  
ATOM    742  O   ALA A 201      12.438  -7.620  -1.410  1.00  0.00           O  
ATOM    743  CB  ALA A 201      12.701  -5.530  -3.746  1.00  0.00           C  
ATOM    744  H   ALA A 201      10.525  -4.306  -3.437  1.00  0.00           H  
ATOM    745  HA  ALA A 201      11.184  -7.027  -3.567  1.00  0.00           H  
ATOM    746 1HB  ALA A 201      13.069  -4.686  -3.182  1.00  0.00           H  
ATOM    747 2HB  ALA A 201      12.407  -5.201  -4.731  1.00  0.00           H  
ATOM    748 3HB  ALA A 201      13.480  -6.275  -3.831  1.00  0.00           H  
ATOM    749  N   LEU A 202      11.555  -5.698  -0.639  1.00  0.00           N  
ATOM    750  CA  LEU A 202      11.852  -5.986   0.761  1.00  0.00           C  
ATOM    751  C   LEU A 202      11.164  -7.273   1.205  1.00  0.00           C  
ATOM    752  O   LEU A 202      11.734  -8.081   1.942  1.00  0.00           O  
ATOM    753  CB  LEU A 202      11.402  -4.821   1.652  1.00  0.00           C  
ATOM    754  CG  LEU A 202      12.257  -3.550   1.567  1.00  0.00           C  
ATOM    755  CD1 LEU A 202      11.485  -2.378   2.157  1.00  0.00           C  
ATOM    756  CD2 LEU A 202      13.568  -3.769   2.307  1.00  0.00           C  
ATOM    757  H   LEU A 202      11.099  -4.855  -0.870  1.00  0.00           H  
ATOM    758  HA  LEU A 202      12.929  -6.112   0.867  1.00  0.00           H  
ATOM    759 1HB  LEU A 202      10.382  -4.553   1.384  1.00  0.00           H  
ATOM    760 2HB  LEU A 202      11.408  -5.155   2.690  1.00  0.00           H  
ATOM    761  HG  LEU A 202      12.464  -3.320   0.521  1.00  0.00           H  
ATOM    762 1HD1 LEU A 202      12.092  -1.475   2.096  1.00  0.00           H  
ATOM    763 2HD1 LEU A 202      10.561  -2.232   1.596  1.00  0.00           H  
ATOM    764 3HD1 LEU A 202      11.248  -2.586   3.200  1.00  0.00           H  
ATOM    765 1HD2 LEU A 202      14.176  -2.866   2.245  1.00  0.00           H  
ATOM    766 2HD2 LEU A 202      13.362  -3.997   3.353  1.00  0.00           H  
ATOM    767 3HD2 LEU A 202      14.107  -4.601   1.853  1.00  0.00           H  
ATOM    768  N   ALA A 203       9.940  -7.462   0.736  1.00  0.00           N  
ATOM    769  CA  ALA A 203       9.168  -8.647   1.076  1.00  0.00           C  
ATOM    770  C   ALA A 203       9.582  -9.823   0.199  1.00  0.00           C  
ATOM    771  O   ALA A 203       9.557 -10.975   0.629  1.00  0.00           O  
ATOM    772  CB  ALA A 203       7.680  -8.368   0.926  1.00  0.00           C  
ATOM    773  H   ALA A 203       9.547  -6.788   0.138  1.00  0.00           H  
ATOM    774  HA  ALA A 203       9.381  -8.904   2.114  1.00  0.00           H  
ATOM    775 1HB  ALA A 203       7.121  -9.270   1.131  1.00  0.00           H  
ATOM    776 2HB  ALA A 203       7.476  -8.040  -0.081  1.00  0.00           H  
ATOM    777 3HB  ALA A 203       7.386  -7.597   1.623  1.00  0.00           H  
ATOM    778  N   GLN A 204       9.984  -9.521  -1.026  1.00  0.00           N  
ATOM    779  CA  GLN A 204      10.404 -10.548  -1.973  1.00  0.00           C  
ATOM    780  C   GLN A 204      11.764 -11.129  -1.585  1.00  0.00           C  
ATOM    781  O   GLN A 204      12.022 -12.314  -1.796  1.00  0.00           O  
ATOM    782  CB  GLN A 204      10.462  -9.976  -3.392  1.00  0.00           C  
ATOM    783  CG  GLN A 204       9.111  -9.575  -3.957  1.00  0.00           C  
ATOM    784  CD  GLN A 204       9.225  -8.916  -5.319  1.00  0.00           C  
ATOM    785  OE1 GLN A 204      10.220  -8.251  -5.621  1.00  0.00           O  
ATOM    786  NE2 GLN A 204       8.206  -9.097  -6.151  1.00  0.00           N  
ATOM    787  H   GLN A 204       9.997  -8.581  -1.307  1.00  0.00           H  
ATOM    788  HA  GLN A 204       9.674 -11.357  -1.953  1.00  0.00           H  
ATOM    789 1HB  GLN A 204      11.107  -9.097  -3.404  1.00  0.00           H  
ATOM    790 2HB  GLN A 204      10.902 -10.713  -4.064  1.00  0.00           H  
ATOM    791 1HG  GLN A 204       8.492 -10.466  -4.060  1.00  0.00           H  
ATOM    792 2HG  GLN A 204       8.638  -8.868  -3.275  1.00  0.00           H  
ATOM    793 1HE2 GLN A 204       8.225  -8.687  -7.064  1.00  0.00           H  
ATOM    794 2HE2 GLN A 204       7.419  -9.644  -5.866  1.00  0.00           H  
ATOM    795  N   GLN A 205      12.623 -10.297  -1.006  1.00  0.00           N  
ATOM    796  CA  GLN A 205      13.947 -10.740  -0.576  1.00  0.00           C  
ATOM    797  C   GLN A 205      13.877 -11.400   0.798  1.00  0.00           C  
ATOM    798  O   GLN A 205      14.899 -11.798   1.357  1.00  0.00           O  
ATOM    799  CB  GLN A 205      14.925  -9.563  -0.544  1.00  0.00           C  
ATOM    800  CG  GLN A 205      15.238  -8.976  -1.909  1.00  0.00           C  
ATOM    801  CD  GLN A 205      16.049  -7.697  -1.819  1.00  0.00           C  
ATOM    802  OE1 GLN A 205      16.067  -7.030  -0.781  1.00  0.00           O  
ATOM    803  NE2 GLN A 205      16.726  -7.347  -2.906  1.00  0.00           N  
ATOM    804  H   GLN A 205      12.368  -9.354  -0.881  1.00  0.00           H  
ATOM    805  HA  GLN A 205      14.314 -11.477  -1.290  1.00  0.00           H  
ATOM    806 1HB  GLN A 205      14.517  -8.767   0.079  1.00  0.00           H  
ATOM    807 2HB  GLN A 205      15.864  -9.882  -0.092  1.00  0.00           H  
ATOM    808 1HG  GLN A 205      15.812  -9.704  -2.484  1.00  0.00           H  
ATOM    809 2HG  GLN A 205      14.301  -8.751  -2.421  1.00  0.00           H  
ATOM    810 1HE2 GLN A 205      17.279  -6.513  -2.906  1.00  0.00           H  
ATOM    811 2HE2 GLN A 205      16.684  -7.919  -3.727  1.00  0.00           H  
ATOM    812  N   LYS A 206      12.661 -11.490   1.335  1.00  0.00           N  
ATOM    813  CA  LYS A 206      12.411 -12.108   2.638  1.00  0.00           C  
ATOM    814  C   LYS A 206      13.098 -11.346   3.771  1.00  0.00           C  
ATOM    815  O   LYS A 206      13.381 -11.908   4.831  1.00  0.00           O  
ATOM    816  CB  LYS A 206      12.876 -13.565   2.633  1.00  0.00           C  
ATOM    817  CG  LYS A 206      12.331 -14.395   1.478  1.00  0.00           C  
ATOM    818  CD  LYS A 206      10.839 -14.650   1.637  1.00  0.00           C  
ATOM    819  CE  LYS A 206      10.285 -15.445   0.464  1.00  0.00           C  
ATOM    820  NZ  LYS A 206       8.859 -15.820   0.670  1.00  0.00           N  
ATOM    821  H   LYS A 206      11.902 -11.132   0.833  1.00  0.00           H  
ATOM    822  HA  LYS A 206      11.338 -12.084   2.832  1.00  0.00           H  
ATOM    823 1HB  LYS A 206      13.965 -13.600   2.584  1.00  0.00           H  
ATOM    824 2HB  LYS A 206      12.574 -14.047   3.563  1.00  0.00           H  
ATOM    825 1HG  LYS A 206      12.502 -13.869   0.538  1.00  0.00           H  
ATOM    826 2HG  LYS A 206      12.852 -15.351   1.439  1.00  0.00           H  
ATOM    827 1HD  LYS A 206      10.661 -15.206   2.559  1.00  0.00           H  
ATOM    828 2HD  LYS A 206      10.312 -13.699   1.700  1.00  0.00           H  
ATOM    829 1HE  LYS A 206      10.363 -14.852  -0.446  1.00  0.00           H  
ATOM    830 2HE  LYS A 206      10.871 -16.354   0.331  1.00  0.00           H  
ATOM    831 1HZ  LYS A 206       8.530 -16.345  -0.128  1.00  0.00           H  
ATOM    832 2HZ  LYS A 206       8.777 -16.387   1.503  1.00  0.00           H  
ATOM    833 3HZ  LYS A 206       8.302 -14.985   0.776  1.00  0.00           H  
ATOM    834  N   LEU A 207      13.349 -10.061   3.549  1.00  0.00           N  
ATOM    835  CA  LEU A 207      13.990  -9.224   4.554  1.00  0.00           C  
ATOM    836  C   LEU A 207      12.946  -8.722   5.541  1.00  0.00           C  
ATOM    837  O   LEU A 207      13.220  -8.553   6.728  1.00  0.00           O  
ATOM    838  CB  LEU A 207      14.703  -8.039   3.898  1.00  0.00           C  
ATOM    839  CG  LEU A 207      15.859  -8.401   2.965  1.00  0.00           C  
ATOM    840  CD1 LEU A 207      16.420  -7.151   2.307  1.00  0.00           C  
ATOM    841  CD2 LEU A 207      16.953  -9.138   3.722  1.00  0.00           C  
ATOM    842  H   LEU A 207      13.095  -9.666   2.688  1.00  0.00           H  
ATOM    843  HA  LEU A 207      14.729  -9.824   5.083  1.00  0.00           H  
ATOM    844 1HB  LEU A 207      13.973  -7.480   3.329  1.00  0.00           H  
ATOM    845 2HB  LEU A 207      15.088  -7.402   4.679  1.00  0.00           H  
ATOM    846  HG  LEU A 207      15.491  -9.055   2.187  1.00  0.00           H  
ATOM    847 1HD1 LEU A 207      16.782  -6.475   3.067  1.00  0.00           H  
ATOM    848 2HD1 LEU A 207      15.644  -6.664   1.733  1.00  0.00           H  
ATOM    849 3HD1 LEU A 207      17.234  -7.424   1.652  1.00  0.00           H  
ATOM    850 1HD2 LEU A 207      16.539 -10.020   4.185  1.00  0.00           H  
ATOM    851 2HD2 LEU A 207      17.362  -8.489   4.484  1.00  0.00           H  
ATOM    852 3HD2 LEU A 207      17.738  -9.426   3.036  1.00  0.00           H  
ATOM    853  N   LEU A 208      11.745  -8.502   5.025  1.00  0.00           N  
ATOM    854  CA  LEU A 208      10.630  -8.025   5.825  1.00  0.00           C  
ATOM    855  C   LEU A 208      10.162  -9.114   6.782  1.00  0.00           C  
ATOM    856  O   LEU A 208       9.694 -10.170   6.351  1.00  0.00           O  
ATOM    857  CB  LEU A 208       9.471  -7.588   4.920  1.00  0.00           C  
ATOM    858  CG  LEU A 208       9.650  -6.236   4.217  1.00  0.00           C  
ATOM    859  CD1 LEU A 208       8.286  -5.677   3.837  1.00  0.00           C  
ATOM    860  CD2 LEU A 208      10.396  -5.280   5.136  1.00  0.00           C  
ATOM    861  H   LEU A 208      11.604  -8.670   4.072  1.00  0.00           H  
ATOM    862  HA  LEU A 208      10.963  -7.165   6.405  1.00  0.00           H  
ATOM    863 1HB  LEU A 208       9.327  -8.345   4.151  1.00  0.00           H  
ATOM    864 2HB  LEU A 208       8.563  -7.532   5.520  1.00  0.00           H  
ATOM    865  HG  LEU A 208      10.221  -6.376   3.298  1.00  0.00           H  
ATOM    866 1HD1 LEU A 208       8.412  -4.717   3.337  1.00  0.00           H  
ATOM    867 2HD1 LEU A 208       7.782  -6.371   3.164  1.00  0.00           H  
ATOM    868 3HD1 LEU A 208       7.685  -5.542   4.735  1.00  0.00           H  
ATOM    869 1HD2 LEU A 208      10.523  -4.320   4.636  1.00  0.00           H  
ATOM    870 2HD2 LEU A 208       9.825  -5.139   6.054  1.00  0.00           H  
ATOM    871 3HD2 LEU A 208      11.374  -5.696   5.377  1.00  0.00           H  
ATOM    872  N   THR A 209      10.306  -8.861   8.075  1.00  0.00           N  
ATOM    873  CA  THR A 209       9.894  -9.816   9.089  1.00  0.00           C  
ATOM    874  C   THR A 209       8.410  -9.626   9.399  1.00  0.00           C  
ATOM    875  O   THR A 209       7.823  -8.616   9.001  1.00  0.00           O  
ATOM    876  CB  THR A 209      10.729  -9.666  10.374  1.00  0.00           C  
ATOM    877  OG1 THR A 209      10.696  -8.302  10.812  1.00  0.00           O  
ATOM    878  CG2 THR A 209      12.170 -10.080  10.126  1.00  0.00           C  
ATOM    879  H   THR A 209      10.693  -7.999   8.355  1.00  0.00           H  
ATOM    880  HA  THR A 209      10.047 -10.822   8.699  1.00  0.00           H  
ATOM    881  HB  THR A 209      10.306 -10.295  11.158  1.00  0.00           H  
ATOM    882  HG1 THR A 209      11.028  -7.734  10.113  1.00  0.00           H  
ATOM    883 1HG2 THR A 209      12.746  -9.969  11.045  1.00  0.00           H  
ATOM    884 2HG2 THR A 209      12.200 -11.121   9.803  1.00  0.00           H  
ATOM    885 3HG2 THR A 209      12.602  -9.449   9.349  1.00  0.00           H  
ATOM    886  N   PRO A 210       7.767 -10.590  10.084  1.00  0.00           N  
ATOM    887  CA  PRO A 210       6.348 -10.479  10.443  1.00  0.00           C  
ATOM    888  C   PRO A 210       6.042  -9.171  11.168  1.00  0.00           C  
ATOM    889  O   PRO A 210       4.971  -8.586  10.998  1.00  0.00           O  
ATOM    890  CB  PRO A 210       6.131 -11.689  11.357  1.00  0.00           C  
ATOM    891  CG  PRO A 210       7.110 -12.700  10.865  1.00  0.00           C  
ATOM    892  CD  PRO A 210       8.341 -11.899  10.534  1.00  0.00           C  
ATOM    893  HA  PRO A 210       5.737 -10.558   9.532  1.00  0.00           H  
ATOM    894 1HB  PRO A 210       6.304 -11.404  12.406  1.00  0.00           H  
ATOM    895 2HB  PRO A 210       5.089 -12.033  11.285  1.00  0.00           H  
ATOM    896 1HG  PRO A 210       7.294 -13.459  11.639  1.00  0.00           H  
ATOM    897 2HG  PRO A 210       6.702 -13.229   9.991  1.00  0.00           H  
ATOM    898 1HD  PRO A 210       8.960 -11.788  11.437  1.00  0.00           H  
ATOM    899 2HD  PRO A 210       8.905 -12.404   9.737  1.00  0.00           H  
ATOM    900  N   GLN A 211       7.006  -8.702  11.954  1.00  0.00           N  
ATOM    901  CA  GLN A 211       6.851  -7.466  12.707  1.00  0.00           C  
ATOM    902  C   GLN A 211       6.868  -6.247  11.785  1.00  0.00           C  
ATOM    903  O   GLN A 211       6.293  -5.206  12.112  1.00  0.00           O  
ATOM    904  CB  GLN A 211       7.955  -7.343  13.760  1.00  0.00           C  
ATOM    905  CG  GLN A 211       9.362  -7.493  13.208  1.00  0.00           C  
ATOM    906  CD  GLN A 211       9.916  -8.891  13.408  1.00  0.00           C  
ATOM    907  OE1 GLN A 211       9.172  -9.875  13.401  1.00  0.00           O  
ATOM    908  NE2 GLN A 211      11.229  -8.986  13.587  1.00  0.00           N  
ATOM    909  H   GLN A 211       7.845  -9.210  12.034  1.00  0.00           H  
ATOM    910  HA  GLN A 211       5.886  -7.488  13.213  1.00  0.00           H  
ATOM    911 1HB  GLN A 211       7.887  -6.369  14.247  1.00  0.00           H  
ATOM    912 2HB  GLN A 211       7.812  -8.103  14.528  1.00  0.00           H  
ATOM    913 1HG  GLN A 211       9.346  -7.281  12.138  1.00  0.00           H  
ATOM    914 2HG  GLN A 211      10.019  -6.788  13.718  1.00  0.00           H  
ATOM    915 1HE2 GLN A 211      11.652  -9.883  13.724  1.00  0.00           H  
ATOM    916 2HE2 GLN A 211      11.795  -8.162  13.586  1.00  0.00           H  
ATOM    917  N   ASP A 212       7.497  -6.381  10.621  1.00  0.00           N  
ATOM    918  CA  ASP A 212       7.583  -5.273   9.681  1.00  0.00           C  
ATOM    919  C   ASP A 212       6.345  -5.276   8.808  1.00  0.00           C  
ATOM    920  O   ASP A 212       5.880  -4.234   8.343  1.00  0.00           O  
ATOM    921  CB  ASP A 212       8.834  -5.381   8.798  1.00  0.00           C  
ATOM    922  CG  ASP A 212      10.135  -5.314   9.573  1.00  0.00           C  
ATOM    923  OD1 ASP A 212      10.334  -4.353  10.344  1.00  0.00           O  
ATOM    924  OD2 ASP A 212      10.975  -6.226   9.397  1.00  0.00           O  
ATOM    925  H   ASP A 212       7.856  -7.260  10.360  1.00  0.00           H  
ATOM    926  HA  ASP A 212       7.633  -4.342  10.247  1.00  0.00           H  
ATOM    927 1HB  ASP A 212       8.810  -6.322   8.273  1.00  0.00           H  
ATOM    928 2HB  ASP A 212       8.825  -4.576   8.078  1.00  0.00           H  
ATOM    929  N   MET A 213       5.815  -6.476   8.610  1.00  0.00           N  
ATOM    930  CA  MET A 213       4.627  -6.691   7.800  1.00  0.00           C  
ATOM    931  C   MET A 213       3.453  -5.871   8.318  1.00  0.00           C  
ATOM    932  O   MET A 213       2.797  -5.152   7.562  1.00  0.00           O  
ATOM    933  CB  MET A 213       4.271  -8.176   7.771  1.00  0.00           C  
ATOM    934  CG  MET A 213       3.064  -8.518   6.909  1.00  0.00           C  
ATOM    935  SD  MET A 213       2.730 -10.289   6.850  1.00  0.00           S  
ATOM    936  CE  MET A 213       2.279 -10.605   8.554  1.00  0.00           C  
ATOM    937  H   MET A 213       6.248  -7.253   9.024  1.00  0.00           H  
ATOM    938  HA  MET A 213       4.837  -6.360   6.783  1.00  0.00           H  
ATOM    939 1HB  MET A 213       5.120  -8.746   7.398  1.00  0.00           H  
ATOM    940 2HB  MET A 213       4.065  -8.521   8.786  1.00  0.00           H  
ATOM    941 1HG  MET A 213       2.182  -8.013   7.302  1.00  0.00           H  
ATOM    942 2HG  MET A 213       3.233  -8.166   5.891  1.00  0.00           H  
ATOM    943 1HE  MET A 213       2.043 -11.662   8.678  1.00  0.00           H  
ATOM    944 2HE  MET A 213       3.111 -10.339   9.207  1.00  0.00           H  
ATOM    945 3HE  MET A 213       1.406 -10.006   8.816  1.00  0.00           H  
ATOM    946  N   GLU A 214       3.217  -5.964   9.619  1.00  0.00           N  
ATOM    947  CA  GLU A 214       2.117  -5.252  10.260  1.00  0.00           C  
ATOM    948  C   GLU A 214       2.273  -3.737  10.131  1.00  0.00           C  
ATOM    949  O   GLU A 214       1.288  -2.997  10.166  1.00  0.00           O  
ATOM    950  CB  GLU A 214       2.027  -5.640  11.738  1.00  0.00           C  
ATOM    951  CG  GLU A 214       1.523  -7.054  11.987  1.00  0.00           C  
ATOM    952  CD  GLU A 214       0.115  -7.267  11.503  1.00  0.00           C  
ATOM    953  OE1 GLU A 214      -0.750  -6.529  11.909  1.00  0.00           O  
ATOM    954  OE2 GLU A 214      -0.095  -8.170  10.727  1.00  0.00           O  
ATOM    955  H   GLU A 214       3.800  -6.531  10.168  1.00  0.00           H  
ATOM    956  HA  GLU A 214       1.187  -5.535   9.765  1.00  0.00           H  
ATOM    957 1HB  GLU A 214       3.010  -5.549  12.198  1.00  0.00           H  
ATOM    958 2HB  GLU A 214       1.359  -4.951  12.254  1.00  0.00           H  
ATOM    959 1HG  GLU A 214       2.180  -7.758  11.477  1.00  0.00           H  
ATOM    960 2HG  GLU A 214       1.571  -7.263  13.055  1.00  0.00           H  
ATOM    961  N   ALA A 215       3.509  -3.281   9.977  1.00  0.00           N  
ATOM    962  CA  ALA A 215       3.789  -1.858   9.850  1.00  0.00           C  
ATOM    963  C   ALA A 215       3.609  -1.386   8.410  1.00  0.00           C  
ATOM    964  O   ALA A 215       3.136  -0.274   8.163  1.00  0.00           O  
ATOM    965  CB  ALA A 215       5.198  -1.552  10.337  1.00  0.00           C  
ATOM    966  H   ALA A 215       4.254  -3.918   9.944  1.00  0.00           H  
ATOM    967  HA  ALA A 215       3.075  -1.316  10.470  1.00  0.00           H  
ATOM    968 1HB  ALA A 215       5.393  -0.484  10.238  1.00  0.00           H  
ATOM    969 2HB  ALA A 215       5.293  -1.843  11.383  1.00  0.00           H  
ATOM    970 3HB  ALA A 215       5.918  -2.108   9.739  1.00  0.00           H  
ATOM    971  N   ALA A 216       3.954  -2.252   7.462  1.00  0.00           N  
ATOM    972  CA  ALA A 216       3.845  -1.928   6.047  1.00  0.00           C  
ATOM    973  C   ALA A 216       2.389  -1.795   5.634  1.00  0.00           C  
ATOM    974  O   ALA A 216       2.058  -1.029   4.724  1.00  0.00           O  
ATOM    975  CB  ALA A 216       4.541  -2.990   5.208  1.00  0.00           C  
ATOM    976  H   ALA A 216       4.278  -3.139   7.722  1.00  0.00           H  
ATOM    977  HA  ALA A 216       4.333  -0.967   5.881  1.00  0.00           H  
ATOM    978 1HB  ALA A 216       4.492  -2.715   4.166  1.00  0.00           H  
ATOM    979 2HB  ALA A 216       4.047  -3.939   5.351  1.00  0.00           H  
ATOM    980 3HB  ALA A 216       5.575  -3.073   5.511  1.00  0.00           H  
ATOM    981  N   LYS A 217       1.524  -2.538   6.317  1.00  0.00           N  
ATOM    982  CA  LYS A 217       0.095  -2.511   6.036  1.00  0.00           C  
ATOM    983  C   LYS A 217      -0.461  -1.097   6.184  1.00  0.00           C  
ATOM    984  O   LYS A 217      -1.208  -0.616   5.329  1.00  0.00           O  
ATOM    985  CB  LYS A 217      -0.652  -3.474   6.961  1.00  0.00           C  
ATOM    986  CG  LYS A 217      -0.466  -4.946   6.619  1.00  0.00           C  
ATOM    987  CD  LYS A 217      -1.188  -5.840   7.616  1.00  0.00           C  
ATOM    988  CE  LYS A 217      -1.035  -7.310   7.253  1.00  0.00           C  
ATOM    989  NZ  LYS A 217      -1.635  -8.202   8.282  1.00  0.00           N  
ATOM    990  H   LYS A 217       1.860  -3.132   7.024  1.00  0.00           H  
ATOM    991  HA  LYS A 217      -0.061  -2.828   5.004  1.00  0.00           H  
ATOM    992 1HB  LYS A 217      -0.319  -3.324   7.988  1.00  0.00           H  
ATOM    993 2HB  LYS A 217      -1.719  -3.255   6.928  1.00  0.00           H  
ATOM    994 1HG  LYS A 217      -0.857  -5.140   5.620  1.00  0.00           H  
ATOM    995 2HG  LYS A 217       0.596  -5.190   6.628  1.00  0.00           H  
ATOM    996 1HD  LYS A 217      -0.780  -5.676   8.614  1.00  0.00           H  
ATOM    997 2HD  LYS A 217      -2.248  -5.588   7.630  1.00  0.00           H  
ATOM    998 1HE  LYS A 217      -1.520  -7.501   6.297  1.00  0.00           H  
ATOM    999 2HE  LYS A 217       0.023  -7.553   7.154  1.00  0.00           H  
ATOM   1000 1HZ  LYS A 217      -1.513  -9.166   8.006  1.00  0.00           H  
ATOM   1001 2HZ  LYS A 217      -1.180  -8.047   9.171  1.00  0.00           H  
ATOM   1002 3HZ  LYS A 217      -2.621  -8.000   8.370  1.00  0.00           H  
ATOM   1003  N   GLU A 218      -0.073  -0.436   7.264  1.00  0.00           N  
ATOM   1004  CA  GLU A 218      -0.534   0.924   7.529  1.00  0.00           C  
ATOM   1005  C   GLU A 218       0.011   1.888   6.503  1.00  0.00           C  
ATOM   1006  O   GLU A 218      -0.708   2.770   6.033  1.00  0.00           O  
ATOM   1007  CB  GLU A 218      -0.117   1.373   8.931  1.00  0.00           C  
ATOM   1008  CG  GLU A 218      -0.794   2.650   9.410  1.00  0.00           C  
ATOM   1009  CD  GLU A 218      -2.261   2.467   9.683  1.00  0.00           C  
ATOM   1010  OE1 GLU A 218      -2.683   1.345   9.830  1.00  0.00           O  
ATOM   1011  OE2 GLU A 218      -2.961   3.450   9.744  1.00  0.00           O  
ATOM   1012  H   GLU A 218       0.538  -0.870   7.900  1.00  0.00           H  
ATOM   1013  HA  GLU A 218      -1.623   0.938   7.470  1.00  0.00           H  
ATOM   1014 1HB  GLU A 218      -0.344   0.585   9.649  1.00  0.00           H  
ATOM   1015 2HB  GLU A 218       0.961   1.537   8.955  1.00  0.00           H  
ATOM   1016 1HG  GLU A 218      -0.306   2.987  10.324  1.00  0.00           H  
ATOM   1017 2HG  GLU A 218      -0.663   3.423   8.654  1.00  0.00           H  
ATOM   1018  N   VAL A 219       1.284   1.725   6.160  1.00  0.00           N  
ATOM   1019  CA  VAL A 219       1.942   2.595   5.192  1.00  0.00           C  
ATOM   1020  C   VAL A 219       1.206   2.590   3.853  1.00  0.00           C  
ATOM   1021  O   VAL A 219       0.867   3.647   3.321  1.00  0.00           O  
ATOM   1022  CB  VAL A 219       3.399   2.146   4.977  1.00  0.00           C  
ATOM   1023  CG1 VAL A 219       4.015   2.883   3.797  1.00  0.00           C  
ATOM   1024  CG2 VAL A 219       4.207   2.384   6.243  1.00  0.00           C  
ATOM   1025  H   VAL A 219       1.794   0.988   6.561  1.00  0.00           H  
ATOM   1026  HA  VAL A 219       1.943   3.612   5.585  1.00  0.00           H  
ATOM   1027  HB  VAL A 219       3.410   1.083   4.733  1.00  0.00           H  
ATOM   1028 1HG1 VAL A 219       5.045   2.553   3.659  1.00  0.00           H  
ATOM   1029 2HG1 VAL A 219       3.442   2.669   2.895  1.00  0.00           H  
ATOM   1030 3HG1 VAL A 219       4.002   3.955   3.991  1.00  0.00           H  
ATOM   1031 1HG2 VAL A 219       5.236   2.064   6.084  1.00  0.00           H  
ATOM   1032 2HG2 VAL A 219       4.192   3.446   6.490  1.00  0.00           H  
ATOM   1033 3HG2 VAL A 219       3.773   1.814   7.065  1.00  0.00           H  
ATOM   1034  N   TYR A 220       0.937   1.399   3.330  1.00  0.00           N  
ATOM   1035  CA  TYR A 220       0.255   1.269   2.048  1.00  0.00           C  
ATOM   1036  C   TYR A 220      -1.154   1.862   2.105  1.00  0.00           C  
ATOM   1037  O   TYR A 220      -1.587   2.539   1.169  1.00  0.00           O  
ATOM   1038  CB  TYR A 220       0.197  -0.200   1.623  1.00  0.00           C  
ATOM   1039  CG  TYR A 220       1.515  -0.740   1.112  1.00  0.00           C  
ATOM   1040  CD1 TYR A 220       2.698  -0.082   1.414  1.00  0.00           C  
ATOM   1041  CD2 TYR A 220       1.540  -1.892   0.340  1.00  0.00           C  
ATOM   1042  CE1 TYR A 220       3.901  -0.575   0.948  1.00  0.00           C  
ATOM   1043  CE2 TYR A 220       2.743  -2.385  -0.126  1.00  0.00           C  
ATOM   1044  CZ  TYR A 220       3.920  -1.730   0.175  1.00  0.00           C  
ATOM   1045  OH  TYR A 220       5.119  -2.221  -0.290  1.00  0.00           O  
ATOM   1046  H   TYR A 220       1.206   0.589   3.816  1.00  0.00           H  
ATOM   1047  HA  TYR A 220       0.817   1.828   1.299  1.00  0.00           H  
ATOM   1048 1HB  TYR A 220      -0.116  -0.812   2.469  1.00  0.00           H  
ATOM   1049 2HB  TYR A 220      -0.548  -0.322   0.837  1.00  0.00           H  
ATOM   1050  HD1 TYR A 220       2.678   0.824   2.021  1.00  0.00           H  
ATOM   1051  HD2 TYR A 220       0.610  -2.408   0.101  1.00  0.00           H  
ATOM   1052  HE1 TYR A 220       4.831  -0.058   1.185  1.00  0.00           H  
ATOM   1053  HE2 TYR A 220       2.763  -3.290  -0.733  1.00  0.00           H  
ATOM   1054  HH  TYR A 220       4.969  -3.057  -0.738  1.00  0.00           H  
ATOM   1055  N   LYS A 221      -1.858   1.621   3.207  1.00  0.00           N  
ATOM   1056  CA  LYS A 221      -3.216   2.129   3.368  1.00  0.00           C  
ATOM   1057  C   LYS A 221      -3.236   3.655   3.440  1.00  0.00           C  
ATOM   1058  O   LYS A 221      -4.019   4.310   2.745  1.00  0.00           O  
ATOM   1059  CB  LYS A 221      -3.862   1.535   4.621  1.00  0.00           C  
ATOM   1060  CG  LYS A 221      -5.244   2.090   4.940  1.00  0.00           C  
ATOM   1061  CD  LYS A 221      -5.795   1.494   6.226  1.00  0.00           C  
ATOM   1062  CE  LYS A 221      -4.807   1.641   7.373  1.00  0.00           C  
ATOM   1063  NZ  LYS A 221      -5.299   0.991   8.619  1.00  0.00           N  
ATOM   1064  H   LYS A 221      -1.456   1.087   3.927  1.00  0.00           H  
ATOM   1065  HA  LYS A 221      -3.802   1.831   2.498  1.00  0.00           H  
ATOM   1066 1HB  LYS A 221      -3.954   0.455   4.505  1.00  0.00           H  
ATOM   1067 2HB  LYS A 221      -3.221   1.718   5.483  1.00  0.00           H  
ATOM   1068 1HG  LYS A 221      -5.185   3.174   5.047  1.00  0.00           H  
ATOM   1069 2HG  LYS A 221      -5.926   1.861   4.121  1.00  0.00           H  
ATOM   1070 1HD  LYS A 221      -6.725   1.999   6.492  1.00  0.00           H  
ATOM   1071 2HD  LYS A 221      -6.007   0.436   6.075  1.00  0.00           H  
ATOM   1072 1HE  LYS A 221      -3.856   1.190   7.094  1.00  0.00           H  
ATOM   1073 2HE  LYS A 221      -4.636   2.699   7.574  1.00  0.00           H  
ATOM   1074 1HZ  LYS A 221      -4.616   1.111   9.354  1.00  0.00           H  
ATOM   1075 2HZ  LYS A 221      -6.172   1.416   8.898  1.00  0.00           H  
ATOM   1076 3HZ  LYS A 221      -5.442   0.006   8.451  1.00  0.00           H  
ATOM   1077  N   ILE A 222      -2.372   4.219   4.279  1.00  0.00           N  
ATOM   1078  CA  ILE A 222      -2.295   5.668   4.443  1.00  0.00           C  
ATOM   1079  C   ILE A 222      -1.892   6.342   3.132  1.00  0.00           C  
ATOM   1080  O   ILE A 222      -2.404   7.408   2.782  1.00  0.00           O  
ATOM   1081  CB  ILE A 222      -1.292   6.045   5.548  1.00  0.00           C  
ATOM   1082  CG1 ILE A 222      -1.836   5.644   6.922  1.00  0.00           C  
ATOM   1083  CG2 ILE A 222      -0.989   7.535   5.506  1.00  0.00           C  
ATOM   1084  CD1 ILE A 222      -0.853   5.852   8.052  1.00  0.00           C  
ATOM   1085  H   ILE A 222      -1.766   3.644   4.802  1.00  0.00           H  
ATOM   1086  HA  ILE A 222      -3.279   6.036   4.732  1.00  0.00           H  
ATOM   1087  HB  ILE A 222      -0.365   5.490   5.403  1.00  0.00           H  
ATOM   1088 1HG1 ILE A 222      -2.734   6.223   7.140  1.00  0.00           H  
ATOM   1089 2HG1 ILE A 222      -2.121   4.593   6.909  1.00  0.00           H  
ATOM   1090 1HG2 ILE A 222      -0.278   7.784   6.294  1.00  0.00           H  
ATOM   1091 2HG2 ILE A 222      -0.560   7.790   4.537  1.00  0.00           H  
ATOM   1092 3HG2 ILE A 222      -1.909   8.099   5.656  1.00  0.00           H  
ATOM   1093 1HD1 ILE A 222      -1.311   5.545   8.993  1.00  0.00           H  
ATOM   1094 2HD1 ILE A 222       0.041   5.253   7.871  1.00  0.00           H  
ATOM   1095 3HD1 ILE A 222      -0.579   6.904   8.109  1.00  0.00           H  
ATOM   1096  N   HIS A 223      -0.992   5.700   2.399  1.00  0.00           N  
ATOM   1097  CA  HIS A 223      -0.521   6.226   1.126  1.00  0.00           C  
ATOM   1098  C   HIS A 223      -1.675   6.334   0.131  1.00  0.00           C  
ATOM   1099  O   HIS A 223      -1.806   7.332  -0.576  1.00  0.00           O  
ATOM   1100  CB  HIS A 223       0.587   5.339   0.548  1.00  0.00           C  
ATOM   1101  CG  HIS A 223       1.379   5.998  -0.538  1.00  0.00           C  
ATOM   1102  ND1 HIS A 223       2.372   5.344  -1.236  1.00  0.00           N  
ATOM   1103  CD2 HIS A 223       1.326   7.252  -1.045  1.00  0.00           C  
ATOM   1104  CE1 HIS A 223       2.896   6.167  -2.128  1.00  0.00           C  
ATOM   1105  NE2 HIS A 223       2.279   7.331  -2.032  1.00  0.00           N  
ATOM   1106  H   HIS A 223      -0.625   4.850   2.729  1.00  0.00           H  
ATOM   1107  HA  HIS A 223      -0.110   7.224   1.275  1.00  0.00           H  
ATOM   1108 1HB  HIS A 223       1.274   5.050   1.344  1.00  0.00           H  
ATOM   1109 2HB  HIS A 223       0.149   4.427   0.145  1.00  0.00           H  
ATOM   1110  HD2 HIS A 223       0.653   8.050  -0.730  1.00  0.00           H  
ATOM   1111  HE1 HIS A 223       3.700   5.927  -2.823  1.00  0.00           H  
ATOM   1112  HE2 HIS A 223       2.472   8.150  -2.591  1.00  0.00           H  
ATOM   1113  N   GLN A 224      -2.516   5.305   0.101  1.00  0.00           N  
ATOM   1114  CA  GLN A 224      -3.664   5.273  -0.800  1.00  0.00           C  
ATOM   1115  C   GLN A 224      -4.630   6.418  -0.501  1.00  0.00           C  
ATOM   1116  O   GLN A 224      -5.229   6.992  -1.409  1.00  0.00           O  
ATOM   1117  CB  GLN A 224      -4.393   3.931  -0.692  1.00  0.00           C  
ATOM   1118  CG  GLN A 224      -5.551   3.772  -1.662  1.00  0.00           C  
ATOM   1119  CD  GLN A 224      -6.255   2.437  -1.508  1.00  0.00           C  
ATOM   1120  OE1 GLN A 224      -5.870   1.608  -0.679  1.00  0.00           O  
ATOM   1121  NE2 GLN A 224      -7.293   2.221  -2.308  1.00  0.00           N  
ATOM   1122  H   GLN A 224      -2.360   4.543   0.702  1.00  0.00           H  
ATOM   1123  HA  GLN A 224      -3.305   5.393  -1.822  1.00  0.00           H  
ATOM   1124 1HB  GLN A 224      -3.688   3.119  -0.873  1.00  0.00           H  
ATOM   1125 2HB  GLN A 224      -4.781   3.808   0.319  1.00  0.00           H  
ATOM   1126 1HG  GLN A 224      -6.277   4.564  -1.478  1.00  0.00           H  
ATOM   1127 2HG  GLN A 224      -5.171   3.843  -2.681  1.00  0.00           H  
ATOM   1128 1HE2 GLN A 224      -7.797   1.357  -2.253  1.00  0.00           H  
ATOM   1129 2HE2 GLN A 224      -7.571   2.920  -2.966  1.00  0.00           H  
ATOM   1130  N   GLN A 225      -4.759   6.753   0.777  1.00  0.00           N  
ATOM   1131  CA  GLN A 225      -5.650   7.823   1.205  1.00  0.00           C  
ATOM   1132  C   GLN A 225      -5.056   9.190   0.865  1.00  0.00           C  
ATOM   1133  O   GLN A 225      -5.761  10.087   0.401  1.00  0.00           O  
ATOM   1134  CB  GLN A 225      -5.923   7.725   2.708  1.00  0.00           C  
ATOM   1135  CG  GLN A 225      -6.704   6.489   3.120  1.00  0.00           C  
ATOM   1136  CD  GLN A 225      -6.820   6.352   4.626  1.00  0.00           C  
ATOM   1137  OE1 GLN A 225      -6.037   6.937   5.378  1.00  0.00           O  
ATOM   1138  NE2 GLN A 225      -7.799   5.575   5.075  1.00  0.00           N  
ATOM   1139  H   GLN A 225      -4.237   6.266   1.452  1.00  0.00           H  
ATOM   1140  HA  GLN A 225      -6.595   7.720   0.672  1.00  0.00           H  
ATOM   1141 1HB  GLN A 225      -4.978   7.721   3.251  1.00  0.00           H  
ATOM   1142 2HB  GLN A 225      -6.484   8.601   3.034  1.00  0.00           H  
ATOM   1143 1HG  GLN A 225      -7.710   6.552   2.704  1.00  0.00           H  
ATOM   1144 2HG  GLN A 225      -6.195   5.605   2.734  1.00  0.00           H  
ATOM   1145 1HE2 GLN A 225      -7.924   5.446   6.060  1.00  0.00           H  
ATOM   1146 2HE2 GLN A 225      -8.412   5.118   4.430  1.00  0.00           H  
ATOM   1147  N   LEU A 226      -3.754   9.332   1.090  1.00  0.00           N  
ATOM   1148  CA  LEU A 226      -3.056  10.583   0.813  1.00  0.00           C  
ATOM   1149  C   LEU A 226      -3.093  10.909  -0.678  1.00  0.00           C  
ATOM   1150  O   LEU A 226      -3.253  12.068  -1.064  1.00  0.00           O  
ATOM   1151  CB  LEU A 226      -1.601  10.496   1.291  1.00  0.00           C  
ATOM   1152  CG  LEU A 226      -1.394  10.568   2.809  1.00  0.00           C  
ATOM   1153  CD1 LEU A 226       0.093  10.469   3.124  1.00  0.00           C  
ATOM   1154  CD2 LEU A 226      -1.982  11.866   3.341  1.00  0.00           C  
ATOM   1155  H   LEU A 226      -3.248   8.575   1.461  1.00  0.00           H  
ATOM   1156  HA  LEU A 226      -3.556  11.385   1.355  1.00  0.00           H  
ATOM   1157 1HB  LEU A 226      -1.176   9.556   0.942  1.00  0.00           H  
ATOM   1158 2HB  LEU A 226      -1.038  11.315   0.841  1.00  0.00           H  
ATOM   1159  HG  LEU A 226      -1.892   9.722   3.284  1.00  0.00           H  
ATOM   1160 1HD1 LEU A 226       0.240  10.519   4.203  1.00  0.00           H  
ATOM   1161 2HD1 LEU A 226       0.482   9.523   2.749  1.00  0.00           H  
ATOM   1162 3HD1 LEU A 226       0.621  11.295   2.647  1.00  0.00           H  
ATOM   1163 1HD2 LEU A 226      -1.834  11.916   4.421  1.00  0.00           H  
ATOM   1164 2HD2 LEU A 226      -1.483  12.712   2.868  1.00  0.00           H  
ATOM   1165 3HD2 LEU A 226      -3.047  11.902   3.118  1.00  0.00           H  
ATOM   1166  N   LEU A 227      -2.954   9.877  -1.509  1.00  0.00           N  
ATOM   1167  CA  LEU A 227      -2.965  10.045  -2.961  1.00  0.00           C  
ATOM   1168  C   LEU A 227      -4.276  10.661  -3.440  1.00  0.00           C  
ATOM   1169  O   LEU A 227      -4.292  11.461  -4.374  1.00  0.00           O  
ATOM   1170  CB  LEU A 227      -2.748   8.693  -3.652  1.00  0.00           C  
ATOM   1171  CG  LEU A 227      -1.320   8.136  -3.591  1.00  0.00           C  
ATOM   1172  CD1 LEU A 227      -1.303   6.718  -4.143  1.00  0.00           C  
ATOM   1173  CD2 LEU A 227      -0.387   9.042  -4.381  1.00  0.00           C  
ATOM   1174  H   LEU A 227      -2.835   8.976  -1.134  1.00  0.00           H  
ATOM   1175  HA  LEU A 227      -2.152  10.715  -3.238  1.00  0.00           H  
ATOM   1176 1HB  LEU A 227      -3.409   7.959  -3.194  1.00  0.00           H  
ATOM   1177 2HB  LEU A 227      -3.020   8.792  -4.703  1.00  0.00           H  
ATOM   1178  HG  LEU A 227      -0.990   8.094  -2.552  1.00  0.00           H  
ATOM   1179 1HD1 LEU A 227      -0.288   6.322  -4.100  1.00  0.00           H  
ATOM   1180 2HD1 LEU A 227      -1.963   6.087  -3.547  1.00  0.00           H  
ATOM   1181 3HD1 LEU A 227      -1.644   6.726  -5.178  1.00  0.00           H  
ATOM   1182 1HD2 LEU A 227       0.628   8.647  -4.337  1.00  0.00           H  
ATOM   1183 2HD2 LEU A 227      -0.715   9.085  -5.420  1.00  0.00           H  
ATOM   1184 3HD2 LEU A 227      -0.405  10.045  -3.954  1.00  0.00           H  
ATOM   1185  N   PHE A 228      -5.374  10.294  -2.791  1.00  0.00           N  
ATOM   1186  CA  PHE A 228      -6.683  10.811  -3.162  1.00  0.00           C  
ATOM   1187  C   PHE A 228      -6.769  12.313  -2.907  1.00  0.00           C  
ATOM   1188  O   PHE A 228      -7.225  13.076  -3.761  1.00  0.00           O  
ATOM   1189  CB  PHE A 228      -7.783  10.089  -2.382  1.00  0.00           C  
ATOM   1190  CG  PHE A 228      -9.174  10.505  -2.770  1.00  0.00           C  
ATOM   1191  CD1 PHE A 228      -9.735  10.074  -3.963  1.00  0.00           C  
ATOM   1192  CD2 PHE A 228      -9.923  11.329  -1.943  1.00  0.00           C  
ATOM   1193  CE1 PHE A 228     -11.014  10.457  -4.319  1.00  0.00           C  
ATOM   1194  CE2 PHE A 228     -11.201  11.712  -2.297  1.00  0.00           C  
ATOM   1195  CZ  PHE A 228     -11.748  11.275  -3.487  1.00  0.00           C  
ATOM   1196  H   PHE A 228      -5.300   9.660  -2.045  1.00  0.00           H  
ATOM   1197  HA  PHE A 228      -6.836  10.633  -4.227  1.00  0.00           H  
ATOM   1198 1HB  PHE A 228      -7.694   9.015  -2.537  1.00  0.00           H  
ATOM   1199 2HB  PHE A 228      -7.657  10.276  -1.317  1.00  0.00           H  
ATOM   1200  HD1 PHE A 228      -9.156   9.426  -4.620  1.00  0.00           H  
ATOM   1201  HD2 PHE A 228      -9.491  11.674  -1.003  1.00  0.00           H  
ATOM   1202  HE1 PHE A 228     -11.443  10.110  -5.260  1.00  0.00           H  
ATOM   1203  HE2 PHE A 228     -11.780  12.359  -1.638  1.00  0.00           H  
ATOM   1204  HZ  PHE A 228     -12.756  11.577  -3.769  1.00  0.00           H  
ATOM   1205  N   LYS A 229      -6.302  12.736  -1.742  1.00  0.00           N  
ATOM   1206  CA  LYS A 229      -6.337  14.145  -1.374  1.00  0.00           C  
ATOM   1207  C   LYS A 229      -5.364  14.959  -2.219  1.00  0.00           C  
ATOM   1208  O   LYS A 229      -5.659  16.093  -2.599  1.00  0.00           O  
ATOM   1209  CB  LYS A 229      -6.017  14.318   0.112  1.00  0.00           C  
ATOM   1210  CG  LYS A 229      -7.090  13.786   1.052  1.00  0.00           C  
ATOM   1211  CD  LYS A 229      -6.686  13.964   2.508  1.00  0.00           C  
ATOM   1212  CE  LYS A 229      -7.748  13.413   3.449  1.00  0.00           C  
ATOM   1213  NZ  LYS A 229      -7.353  13.555   4.877  1.00  0.00           N  
ATOM   1214  H   LYS A 229      -5.918  12.086  -1.118  1.00  0.00           H  
ATOM   1215  HA  LYS A 229      -7.341  14.527  -1.561  1.00  0.00           H  
ATOM   1216 1HB  LYS A 229      -5.083  13.806   0.345  1.00  0.00           H  
ATOM   1217 2HB  LYS A 229      -5.874  15.376   0.332  1.00  0.00           H  
ATOM   1218 1HG  LYS A 229      -8.026  14.318   0.876  1.00  0.00           H  
ATOM   1219 2HG  LYS A 229      -7.253  12.726   0.856  1.00  0.00           H  
ATOM   1220 1HD  LYS A 229      -5.746  13.444   2.691  1.00  0.00           H  
ATOM   1221 2HD  LYS A 229      -6.542  15.023   2.719  1.00  0.00           H  
ATOM   1222 1HE  LYS A 229      -8.685  13.945   3.290  1.00  0.00           H  
ATOM   1223 2HE  LYS A 229      -7.912  12.358   3.234  1.00  0.00           H  
ATOM   1224 1HZ  LYS A 229      -8.082  13.178   5.467  1.00  0.00           H  
ATOM   1225 2HZ  LYS A 229      -6.493  13.050   5.041  1.00  0.00           H  
ATOM   1226 3HZ  LYS A 229      -7.216  14.531   5.094  1.00  0.00           H  
ATOM   1227  N   ALA A 230      -4.212  14.368  -2.518  1.00  0.00           N  
ATOM   1228  CA  ALA A 230      -3.190  15.036  -3.317  1.00  0.00           C  
ATOM   1229  C   ALA A 230      -3.684  15.303  -4.738  1.00  0.00           C  
ATOM   1230  O   ALA A 230      -3.207  16.218  -5.409  1.00  0.00           O  
ATOM   1231  CB  ALA A 230      -1.916  14.205  -3.347  1.00  0.00           C  
ATOM   1232  H   ALA A 230      -4.039  13.458  -2.184  1.00  0.00           H  
ATOM   1233  HA  ALA A 230      -2.973  15.999  -2.854  1.00  0.00           H  
ATOM   1234 1HB  ALA A 230      -1.161  14.716  -3.944  1.00  0.00           H  
ATOM   1235 2HB  ALA A 230      -1.545  14.071  -2.330  1.00  0.00           H  
ATOM   1236 3HB  ALA A 230      -2.127  13.231  -3.786  1.00  0.00           H  
ATOM   1237  N   ARG A 231      -4.629  14.492  -5.196  1.00  0.00           N  
ATOM   1238  CA  ARG A 231      -5.189  14.659  -6.531  1.00  0.00           C  
ATOM   1239  C   ARG A 231      -6.194  15.805  -6.558  1.00  0.00           C  
ATOM   1240  O   ARG A 231      -6.261  16.561  -7.528  1.00  0.00           O  
ATOM   1241  CB  ARG A 231      -5.868  13.378  -6.993  1.00  0.00           C  
ATOM   1242  CG  ARG A 231      -6.475  13.443  -8.385  1.00  0.00           C  
ATOM   1243  CD  ARG A 231      -6.986  12.118  -8.823  1.00  0.00           C  
ATOM   1244  NE  ARG A 231      -7.785  12.218 -10.033  1.00  0.00           N  
ATOM   1245  CZ  ARG A 231      -8.432  11.187 -10.611  1.00  0.00           C  
ATOM   1246  NH1 ARG A 231      -8.364   9.987 -10.078  1.00  0.00           N  
ATOM   1247  NH2 ARG A 231      -9.135  11.382 -11.714  1.00  0.00           N  
ATOM   1248  H   ARG A 231      -4.947  13.757  -4.629  1.00  0.00           H  
ATOM   1249  HA  ARG A 231      -4.376  14.889  -7.221  1.00  0.00           H  
ATOM   1250 1HB  ARG A 231      -5.147  12.562  -6.984  1.00  0.00           H  
ATOM   1251 2HB  ARG A 231      -6.666  13.118  -6.297  1.00  0.00           H  
ATOM   1252 1HG  ARG A 231      -7.305  14.148  -8.388  1.00  0.00           H  
ATOM   1253 2HG  ARG A 231      -5.717  13.770  -9.098  1.00  0.00           H  
ATOM   1254 1HD  ARG A 231      -6.148  11.452  -9.023  1.00  0.00           H  
ATOM   1255 2HD  ARG A 231      -7.609  11.691  -8.038  1.00  0.00           H  
ATOM   1256  HE  ARG A 231      -7.861  13.126 -10.473  1.00  0.00           H  
ATOM   1257 1HH1 ARG A 231      -7.826   9.839  -9.236  1.00  0.00           H  
ATOM   1258 2HH1 ARG A 231      -8.849   9.214 -10.511  1.00  0.00           H  
ATOM   1259 1HH2 ARG A 231      -9.187  12.304 -12.123  1.00  0.00           H  
ATOM   1260 2HH2 ARG A 231      -9.619  10.609 -12.147  1.00  0.00           H  
ATOM   1261  N   LEU A 232      -6.958  15.937  -5.481  1.00  0.00           N  
ATOM   1262  CA  LEU A 232      -7.972  16.982  -5.378  1.00  0.00           C  
ATOM   1263  C   LEU A 232      -7.338  18.345  -5.104  1.00  0.00           C  
ATOM   1264  O   LEU A 232      -7.615  19.312  -5.817  1.00  0.00           O  
ATOM   1265  CB  LEU A 232      -8.970  16.642  -4.264  1.00  0.00           C  
ATOM   1266  CG  LEU A 232      -9.825  15.389  -4.497  1.00  0.00           C  
ATOM   1267  CD1 LEU A 232     -10.651  15.100  -3.252  1.00  0.00           C  
ATOM   1268  CD2 LEU A 232     -10.719  15.603  -5.709  1.00  0.00           C  
ATOM   1269  H   LEU A 232      -6.836  15.317  -4.733  1.00  0.00           H  
ATOM   1270  HA  LEU A 232      -8.508  17.038  -6.325  1.00  0.00           H  
ATOM   1271 1HB  LEU A 232      -8.420  16.499  -3.336  1.00  0.00           H  
ATOM   1272 2HB  LEU A 232      -9.647  17.486  -4.135  1.00  0.00           H  
ATOM   1273  HG  LEU A 232      -9.175  14.532  -4.673  1.00  0.00           H  
ATOM   1274 1HD1 LEU A 232     -11.259  14.210  -3.416  1.00  0.00           H  
ATOM   1275 2HD1 LEU A 232      -9.986  14.931  -2.404  1.00  0.00           H  
ATOM   1276 3HD1 LEU A 232     -11.301  15.948  -3.041  1.00  0.00           H  
ATOM   1277 1HD2 LEU A 232     -11.327  14.712  -5.875  1.00  0.00           H  
ATOM   1278 2HD2 LEU A 232     -11.371  16.460  -5.534  1.00  0.00           H  
ATOM   1279 3HD2 LEU A 232     -10.103  15.790  -6.588  1.00  0.00           H  
ATOM   1280  N   GLN A 233      -6.489  18.401  -4.072  1.00  0.00           N  
ATOM   1281  CA  GLN A 233      -5.795  19.630  -3.668  1.00  0.00           C  
ATOM   1282  C   GLN A 233      -6.755  20.654  -3.068  1.00  0.00           C  
ATOM   1283  O   GLN A 233      -7.637  21.178  -3.749  1.00  0.00           O  
ATOM   1284  CB  GLN A 233      -5.063  20.247  -4.863  1.00  0.00           C  
ATOM   1285  CG  GLN A 233      -3.900  19.417  -5.377  1.00  0.00           C  
ATOM   1286  CD  GLN A 233      -2.708  19.448  -4.441  1.00  0.00           C  
ATOM   1287  OE1 GLN A 233      -2.457  20.449  -3.766  1.00  0.00           O  
ATOM   1288  NE2 GLN A 233      -1.965  18.348  -4.393  1.00  0.00           N  
ATOM   1289  H   GLN A 233      -6.323  17.580  -3.557  1.00  0.00           H  
ATOM   1290  HA  GLN A 233      -5.062  19.377  -2.902  1.00  0.00           H  
ATOM   1291 1HB  GLN A 233      -5.765  20.390  -5.685  1.00  0.00           H  
ATOM   1292 2HB  GLN A 233      -4.679  21.229  -4.587  1.00  0.00           H  
ATOM   1293 1HG  GLN A 233      -4.225  18.382  -5.483  1.00  0.00           H  
ATOM   1294 2HG  GLN A 233      -3.586  19.811  -6.344  1.00  0.00           H  
ATOM   1295 1HE2 GLN A 233      -1.164  18.310  -3.793  1.00  0.00           H  
ATOM   1296 2HE2 GLN A 233      -2.204  17.558  -4.957  1.00  0.00           H  
ATOM   1297  N   GLN A 234      -6.566  20.944  -1.788  1.00  0.00           N  
ATOM   1298  CA  GLN A 234      -7.408  21.907  -1.091  1.00  0.00           C  
ATOM   1299  C   GLN A 234      -6.859  23.317  -1.259  1.00  0.00           C  
ATOM   1300  O   GLN A 234      -7.578  24.304  -1.101  1.00  0.00           O  
ATOM   1301  CB  GLN A 234      -7.514  21.556   0.396  1.00  0.00           C  
ATOM   1302  CG  GLN A 234      -8.130  20.195   0.672  1.00  0.00           C  
ATOM   1303  CD  GLN A 234      -9.538  20.075   0.121  1.00  0.00           C  
ATOM   1304  OE1 GLN A 234     -10.415  20.880   0.441  1.00  0.00           O  
ATOM   1305  NE2 GLN A 234      -9.760  19.065  -0.713  1.00  0.00           N  
ATOM   1306  H   GLN A 234      -5.830  20.511  -1.304  1.00  0.00           H  
ATOM   1307  HA  GLN A 234      -8.406  21.873  -1.527  1.00  0.00           H  
ATOM   1308 1HB  GLN A 234      -6.521  21.574   0.845  1.00  0.00           H  
ATOM   1309 2HB  GLN A 234      -8.117  22.308   0.905  1.00  0.00           H  
ATOM   1310 1HG  GLN A 234      -7.512  19.427   0.205  1.00  0.00           H  
ATOM   1311 2HG  GLN A 234      -8.169  20.038   1.750  1.00  0.00           H  
ATOM   1312 1HE2 GLN A 234     -10.671  18.934  -1.109  1.00  0.00           H  
ATOM   1313 2HE2 GLN A 234      -9.020  18.435  -0.946  1.00  0.00           H  
ATOM   1314  N   GLN A 235      -5.578  23.406  -1.578  1.00  0.00           N  
ATOM   1315  CA  GLN A 235      -4.918  24.686  -1.773  1.00  0.00           C  
ATOM   1316  C   GLN A 235      -4.508  24.842  -3.231  1.00  0.00           C  
ATOM   1317  O   GLN A 235      -3.688  24.075  -3.737  1.00  0.00           O  
ATOM   1318  CB  GLN A 235      -3.695  24.812  -0.860  1.00  0.00           C  
ATOM   1319  CG  GLN A 235      -2.972  26.143  -0.969  1.00  0.00           C  
ATOM   1320  CD  GLN A 235      -1.813  26.253   0.005  1.00  0.00           C  
ATOM   1321  OE1 GLN A 235      -1.251  25.244   0.439  1.00  0.00           O  
ATOM   1322  NE2 GLN A 235      -1.450  27.482   0.353  1.00  0.00           N  
ATOM   1323  H   GLN A 235      -5.058  22.582  -1.690  1.00  0.00           H  
ATOM   1324  HA  GLN A 235      -5.621  25.480  -1.520  1.00  0.00           H  
ATOM   1325 1HB  GLN A 235      -4.001  24.679   0.178  1.00  0.00           H  
ATOM   1326 2HB  GLN A 235      -2.983  24.021  -1.095  1.00  0.00           H  
ATOM   1327 1HG  GLN A 235      -2.580  26.249  -1.980  1.00  0.00           H  
ATOM   1328 2HG  GLN A 235      -3.676  26.946  -0.755  1.00  0.00           H  
ATOM   1329 1HE2 GLN A 235      -0.691  27.617   0.992  1.00  0.00           H  
ATOM   1330 2HE2 GLN A 235      -1.932  28.273  -0.024  1.00  0.00           H  
ATOM   1331  N   GLN A 236      -5.078  25.823  -3.910  1.00  0.00           N  
ATOM   1332  CA  GLN A 236      -4.754  26.055  -5.308  1.00  0.00           C  
ATOM   1333  C   GLN A 236      -4.070  27.402  -5.482  1.00  0.00           C  
ATOM   1334  O   GLN A 236      -4.655  28.453  -5.205  1.00  0.00           O  
ATOM   1335  CB  GLN A 236      -6.016  25.989  -6.173  1.00  0.00           C  
ATOM   1336  CG  GLN A 236      -5.759  26.143  -7.661  1.00  0.00           C  
ATOM   1337  CD  GLN A 236      -7.035  26.072  -8.480  1.00  0.00           C  
ATOM   1338  OE1 GLN A 236      -7.744  25.063  -8.464  1.00  0.00           O  
ATOM   1339  NE2 GLN A 236      -7.333  27.146  -9.200  1.00  0.00           N  
ATOM   1340  H   GLN A 236      -5.726  26.410  -3.459  1.00  0.00           H  
ATOM   1341  HA  GLN A 236      -4.066  25.276  -5.637  1.00  0.00           H  
ATOM   1342 1HB  GLN A 236      -6.516  25.034  -6.014  1.00  0.00           H  
ATOM   1343 2HB  GLN A 236      -6.707  26.774  -5.868  1.00  0.00           H  
ATOM   1344 1HG  GLN A 236      -5.290  27.110  -7.841  1.00  0.00           H  
ATOM   1345 2HG  GLN A 236      -5.097  25.341  -7.990  1.00  0.00           H  
ATOM   1346 1HE2 GLN A 236      -8.163  27.159  -9.761  1.00  0.00           H  
ATOM   1347 2HE2 GLN A 236      -6.730  27.944  -9.185  1.00  0.00           H  
ATOM   1348  N   ALA A 237      -2.828  27.359  -5.938  1.00  0.00           N  
ATOM   1349  CA  ALA A 237      -2.048  28.565  -6.159  1.00  0.00           C  
ATOM   1350  C   ALA A 237      -2.369  29.166  -7.519  1.00  0.00           C  
ATOM   1351  O   ALA A 237      -2.182  30.362  -7.748  1.00  0.00           O  
ATOM   1352  CB  ALA A 237      -0.560  28.267  -6.045  1.00  0.00           C  
ATOM   1353  H   ALA A 237      -2.420  26.486  -6.134  1.00  0.00           H  
ATOM   1354  HA  ALA A 237      -2.321  29.290  -5.392  1.00  0.00           H  
ATOM   1355 1HB  ALA A 237       0.008  29.180  -6.217  1.00  0.00           H  
ATOM   1356 2HB  ALA A 237      -0.341  27.886  -5.047  1.00  0.00           H  
ATOM   1357 3HB  ALA A 237      -0.281  27.520  -6.786  1.00  0.00           H  
ATOM   1358  N   GLN A 238      -2.850  28.323  -8.421  1.00  0.00           N  
ATOM   1359  CA  GLN A 238      -3.206  28.760  -9.760  1.00  0.00           C  
ATOM   1360  C   GLN A 238      -4.543  29.487  -9.737  1.00  0.00           C  
ATOM   1361  O   GLN A 238      -4.739  30.404 -10.562  1.00  0.00           O  
ATOM   1362  OXT GLN A 238      -5.382  29.175  -8.938  1.00  0.00           O  
ATOM   1363  CB  GLN A 238      -3.266  27.569 -10.720  1.00  0.00           C  
ATOM   1364  CG  GLN A 238      -3.507  27.951 -12.171  1.00  0.00           C  
ATOM   1365  CD  GLN A 238      -3.460  26.753 -13.100  1.00  0.00           C  
ATOM   1366  OE1 GLN A 238      -3.446  25.603 -12.653  1.00  0.00           O  
ATOM   1367  NE2 GLN A 238      -3.437  27.015 -14.402  1.00  0.00           N  
ATOM   1368  H   GLN A 238      -2.979  27.385  -8.173  1.00  0.00           H  
ATOM   1369  HA  GLN A 238      -2.441  29.451 -10.113  1.00  0.00           H  
ATOM   1370 1HB  GLN A 238      -2.330  27.013 -10.670  1.00  0.00           H  
ATOM   1371 2HB  GLN A 238      -4.064  26.894 -10.413  1.00  0.00           H  
ATOM   1372 1HG  GLN A 238      -4.491  28.411 -12.256  1.00  0.00           H  
ATOM   1373 2HG  GLN A 238      -2.736  28.655 -12.483  1.00  0.00           H  
ATOM   1374 1HE2 GLN A 238      -3.405  26.265 -15.063  1.00  0.00           H  
ATOM   1375 2HE2 GLN A 238      -3.449  27.963 -14.722  1.00  0.00           H  
TER                                                                             
ATOM   1377  N   ILE B   1      -5.616  -2.974  -3.438  1.00  0.00           N  
ATOM   1378  CA  ILE B   1      -4.201  -2.742  -3.697  1.00  0.00           C  
ATOM   1379  C   ILE B   1      -3.425  -4.053  -3.735  1.00  0.00           C  
ATOM   1380  O   ILE B   1      -3.147  -4.651  -2.696  1.00  0.00           O  
ATOM   1381  CB  ILE B   1      -3.593  -1.815  -2.628  1.00  0.00           C  
ATOM   1382  CG1 ILE B   1      -4.348  -0.484  -2.583  1.00  0.00           C  
ATOM   1383  CG2 ILE B   1      -2.115  -1.583  -2.904  1.00  0.00           C  
ATOM   1384  CD1 ILE B   1      -4.346   0.264  -3.897  1.00  0.00           C  
ATOM   1385 1H   ILE B   1      -6.100  -2.100  -3.418  1.00  0.00           H  
ATOM   1386 2H   ILE B   1      -5.998  -3.550  -4.161  1.00  0.00           H  
ATOM   1387 3H   ILE B   1      -5.723  -3.434  -2.556  1.00  0.00           H  
ATOM   1388  HA  ILE B   1      -4.102  -2.259  -4.668  1.00  0.00           H  
ATOM   1389  HB  ILE B   1      -3.701  -2.272  -1.645  1.00  0.00           H  
ATOM   1390 1HG1 ILE B   1      -5.383  -0.663  -2.294  1.00  0.00           H  
ATOM   1391 2HG1 ILE B   1      -3.905   0.161  -1.824  1.00  0.00           H  
ATOM   1392 1HG2 ILE B   1      -1.701  -0.925  -2.140  1.00  0.00           H  
ATOM   1393 2HG2 ILE B   1      -1.588  -2.535  -2.887  1.00  0.00           H  
ATOM   1394 3HG2 ILE B   1      -1.996  -1.120  -3.884  1.00  0.00           H  
ATOM   1395 1HD1 ILE B   1      -4.900   1.196  -3.785  1.00  0.00           H  
ATOM   1396 2HD1 ILE B   1      -3.319   0.485  -4.188  1.00  0.00           H  
ATOM   1397 3HD1 ILE B   1      -4.817  -0.348  -4.664  1.00  0.00           H  
ATOM   1398  N   GLU B   2      -3.077  -4.493  -4.940  1.00  0.00           N  
ATOM   1399  CA  GLU B   2      -2.404  -5.774  -5.121  1.00  0.00           C  
ATOM   1400  C   GLU B   2      -1.076  -5.809  -4.376  1.00  0.00           C  
ATOM   1401  O   GLU B   2      -0.674  -6.847  -3.851  1.00  0.00           O  
ATOM   1402  CB  GLU B   2      -2.173  -6.050  -6.609  1.00  0.00           C  
ATOM   1403  CG  GLU B   2      -3.442  -6.336  -7.400  1.00  0.00           C  
ATOM   1404  CD  GLU B   2      -3.193  -6.468  -8.876  1.00  0.00           C  
ATOM   1405  OE1 GLU B   2      -2.247  -5.890  -9.354  1.00  0.00           O  
ATOM   1406  OE2 GLU B   2      -3.951  -7.149  -9.527  1.00  0.00           O  
ATOM   1407  H   GLU B   2      -3.284  -3.926  -5.750  1.00  0.00           H  
ATOM   1408  HA  GLU B   2      -3.042  -6.561  -4.715  1.00  0.00           H  
ATOM   1409 1HB  GLU B   2      -1.680  -5.192  -7.066  1.00  0.00           H  
ATOM   1410 2HB  GLU B   2      -1.509  -6.907  -6.721  1.00  0.00           H  
ATOM   1411 1HG  GLU B   2      -3.885  -7.262  -7.033  1.00  0.00           H  
ATOM   1412 2HG  GLU B   2      -4.155  -5.531  -7.226  1.00  0.00           H  
ATOM   1413  N   SER B   3      -0.397  -4.667  -4.336  1.00  0.00           N  
ATOM   1414  CA  SER B   3       0.906  -4.574  -3.686  1.00  0.00           C  
ATOM   1415  C   SER B   3       0.819  -4.974  -2.219  1.00  0.00           C  
ATOM   1416  O   SER B   3       1.751  -5.559  -1.668  1.00  0.00           O  
ATOM   1417  CB  SER B   3       1.447  -3.162  -3.802  1.00  0.00           C  
ATOM   1418  OG  SER B   3       1.717  -2.836  -5.138  1.00  0.00           O  
ATOM   1419  H   SER B   3      -0.793  -3.844  -4.765  1.00  0.00           H  
ATOM   1420  HA  SER B   3       1.593  -5.256  -4.188  1.00  0.00           H  
ATOM   1421 1HB  SER B   3       0.722  -2.459  -3.392  1.00  0.00           H  
ATOM   1422 2HB  SER B   3       2.359  -3.073  -3.212  1.00  0.00           H  
ATOM   1423  HG  SER B   3       2.556  -2.370  -5.132  1.00  0.00           H  
ATOM   1424  N   GLU B   4      -0.308  -4.655  -1.589  1.00  0.00           N  
ATOM   1425  CA  GLU B   4      -0.505  -4.951  -0.176  1.00  0.00           C  
ATOM   1426  C   GLU B   4      -0.698  -6.445   0.053  1.00  0.00           C  
ATOM   1427  O   GLU B   4      -0.102  -7.026   0.959  1.00  0.00           O  
ATOM   1428  CB  GLU B   4      -1.711  -4.181   0.366  1.00  0.00           C  
ATOM   1429  CG  GLU B   4      -1.937  -4.339   1.863  1.00  0.00           C  
ATOM   1430  CD  GLU B   4      -3.093  -3.521   2.370  1.00  0.00           C  
ATOM   1431  OE1 GLU B   4      -3.698  -2.832   1.584  1.00  0.00           O  
ATOM   1432  OE2 GLU B   4      -3.370  -3.586   3.544  1.00  0.00           O  
ATOM   1433  H   GLU B   4      -1.047  -4.198  -2.104  1.00  0.00           H  
ATOM   1434  HA  GLU B   4       0.385  -4.636   0.370  1.00  0.00           H  
ATOM   1435 1HB  GLU B   4      -1.589  -3.118   0.156  1.00  0.00           H  
ATOM   1436 2HB  GLU B   4      -2.615  -4.514  -0.146  1.00  0.00           H  
ATOM   1437 1HG  GLU B   4      -2.127  -5.389   2.082  1.00  0.00           H  
ATOM   1438 2HG  GLU B   4      -1.031  -4.044   2.389  1.00  0.00           H  
ATOM   1439  N   GLU B   5      -1.535  -7.062  -0.774  1.00  0.00           N  
ATOM   1440  CA  GLU B   5      -1.759  -8.500  -0.705  1.00  0.00           C  
ATOM   1441  C   GLU B   5      -0.484  -9.272  -1.025  1.00  0.00           C  
ATOM   1442  O   GLU B   5      -0.190 -10.290  -0.398  1.00  0.00           O  
ATOM   1443  CB  GLU B   5      -2.873  -8.913  -1.670  1.00  0.00           C  
ATOM   1444  CG  GLU B   5      -4.260  -8.428  -1.273  1.00  0.00           C  
ATOM   1445  CD  GLU B   5      -5.329  -8.859  -2.239  1.00  0.00           C  
ATOM   1446  OE1 GLU B   5      -4.996  -9.440  -3.244  1.00  0.00           O  
ATOM   1447  OE2 GLU B   5      -6.480  -8.607  -1.971  1.00  0.00           O  
ATOM   1448  H   GLU B   5      -2.029  -6.520  -1.469  1.00  0.00           H  
ATOM   1449  HA  GLU B   5      -2.064  -8.755   0.310  1.00  0.00           H  
ATOM   1450 1HB  GLU B   5      -2.655  -8.525  -2.665  1.00  0.00           H  
ATOM   1451 2HB  GLU B   5      -2.907 -10.000  -1.743  1.00  0.00           H  
ATOM   1452 1HG  GLU B   5      -4.501  -8.818  -0.285  1.00  0.00           H  
ATOM   1453 2HG  GLU B   5      -4.249  -7.341  -1.212  1.00  0.00           H  
ATOM   1454  N   TRP B   6       0.269  -8.781  -2.003  1.00  0.00           N  
ATOM   1455  CA  TRP B   6       1.522  -9.413  -2.397  1.00  0.00           C  
ATOM   1456  C   TRP B   6       2.555  -9.332  -1.280  1.00  0.00           C  
ATOM   1457  O   TRP B   6       3.210 -10.323  -0.955  1.00  0.00           O  
ATOM   1458  CB  TRP B   6       2.077  -8.753  -3.660  1.00  0.00           C  
ATOM   1459  CG  TRP B   6       1.312  -9.100  -4.902  1.00  0.00           C  
ATOM   1460  CD1 TRP B   6       0.523 -10.194  -5.094  1.00  0.00           C  
ATOM   1461  CD2 TRP B   6       1.259  -8.345  -6.136  1.00  0.00           C  
ATOM   1462  NE1 TRP B   6      -0.014 -10.173  -6.358  1.00  0.00           N  
ATOM   1463  CE2 TRP B   6       0.425  -9.048  -7.009  1.00  0.00           C  
ATOM   1464  CE3 TRP B   6       1.844  -7.146  -6.564  1.00  0.00           C  
ATOM   1465  CZ2 TRP B   6       0.157  -8.597  -8.292  1.00  0.00           C  
ATOM   1466  CZ3 TRP B   6       1.574  -6.693  -7.850  1.00  0.00           C  
ATOM   1467  CH2 TRP B   6       0.752  -7.399  -8.690  1.00  0.00           C  
ATOM   1468  H   TRP B   6      -0.035  -7.948  -2.488  1.00  0.00           H  
ATOM   1469  HA  TRP B   6       1.327 -10.465  -2.608  1.00  0.00           H  
ATOM   1470 1HB  TRP B   6       2.064  -7.670  -3.541  1.00  0.00           H  
ATOM   1471 2HB  TRP B   6       3.115  -9.055  -3.802  1.00  0.00           H  
ATOM   1472  HD1 TRP B   6       0.345 -10.971  -4.354  1.00  0.00           H  
ATOM   1473  HE1 TRP B   6      -0.630 -10.872  -6.746  1.00  0.00           H  
ATOM   1474  HE3 TRP B   6       2.496  -6.580  -5.899  1.00  0.00           H  
ATOM   1475  HZ2 TRP B   6      -0.493  -9.144  -8.975  1.00  0.00           H  
ATOM   1476  HZ3 TRP B   6       2.034  -5.759  -8.175  1.00  0.00           H  
ATOM   1477  HH2 TRP B   6       0.562  -7.015  -9.693  1.00  0.00           H  
ATOM   1478  N   LEU B   7       2.696  -8.147  -0.695  1.00  0.00           N  
ATOM   1479  CA  LEU B   7       3.643  -7.939   0.394  1.00  0.00           C  
ATOM   1480  C   LEU B   7       3.395  -8.922   1.531  1.00  0.00           C  
ATOM   1481  O   LEU B   7       4.315  -9.590   2.000  1.00  0.00           O  
ATOM   1482  CB  LEU B   7       3.540  -6.502   0.919  1.00  0.00           C  
ATOM   1483  CG  LEU B   7       4.539  -6.123   2.019  1.00  0.00           C  
ATOM   1484  CD1 LEU B   7       4.882  -4.643   1.906  1.00  0.00           C  
ATOM   1485  CD2 LEU B   7       3.941  -6.443   3.381  1.00  0.00           C  
ATOM   1486  H   LEU B   7       2.133  -7.372  -1.015  1.00  0.00           H  
ATOM   1487  HA  LEU B   7       4.650  -8.102   0.012  1.00  0.00           H  
ATOM   1488 1HB  LEU B   7       3.688  -5.816   0.087  1.00  0.00           H  
ATOM   1489 2HB  LEU B   7       2.536  -6.348   1.316  1.00  0.00           H  
ATOM   1490  HG  LEU B   7       5.461  -6.690   1.885  1.00  0.00           H  
ATOM   1491 1HD1 LEU B   7       5.593  -4.374   2.688  1.00  0.00           H  
ATOM   1492 2HD1 LEU B   7       5.326  -4.446   0.930  1.00  0.00           H  
ATOM   1493 3HD1 LEU B   7       3.976  -4.050   2.020  1.00  0.00           H  
ATOM   1494 1HD2 LEU B   7       4.652  -6.174   4.163  1.00  0.00           H  
ATOM   1495 2HD2 LEU B   7       3.020  -5.875   3.517  1.00  0.00           H  
ATOM   1496 3HD2 LEU B   7       3.722  -7.509   3.441  1.00  0.00           H  
ATOM   1497  N   SER B   8       2.143  -9.004   1.972  1.00  0.00           N  
ATOM   1498  CA  SER B   8       1.777  -9.881   3.077  1.00  0.00           C  
ATOM   1499  C   SER B   8       2.068 -11.340   2.744  1.00  0.00           C  
ATOM   1500  O   SER B   8       2.609 -12.079   3.567  1.00  0.00           O  
ATOM   1501  CB  SER B   8       0.308  -9.712   3.413  1.00  0.00           C  
ATOM   1502  OG  SER B   8       0.045  -8.418   3.881  1.00  0.00           O  
ATOM   1503  H   SER B   8       1.428  -8.444   1.529  1.00  0.00           H  
ATOM   1504  HA  SER B   8       2.371  -9.604   3.950  1.00  0.00           H  
ATOM   1505 1HB  SER B   8      -0.293  -9.910   2.525  1.00  0.00           H  
ATOM   1506 2HB  SER B   8       0.022 -10.441   4.170  1.00  0.00           H  
ATOM   1507  HG  SER B   8       0.085  -7.845   3.111  1.00  0.00           H  
ATOM   1508  N   LYS B   9       1.702 -11.748   1.534  1.00  0.00           N  
ATOM   1509  CA  LYS B   9       1.886 -13.129   1.105  1.00  0.00           C  
ATOM   1510  C   LYS B   9       3.364 -13.479   0.994  1.00  0.00           C  
ATOM   1511  O   LYS B   9       3.787 -14.564   1.393  1.00  0.00           O  
ATOM   1512  CB  LYS B   9       1.186 -13.372  -0.233  1.00  0.00           C  
ATOM   1513  CG  LYS B   9       1.277 -14.805  -0.740  1.00  0.00           C  
ATOM   1514  CD  LYS B   9       0.544 -15.766   0.184  1.00  0.00           C  
ATOM   1515  CE  LYS B   9       0.475 -17.165  -0.412  1.00  0.00           C  
ATOM   1516  NZ  LYS B   9      -0.094 -18.150   0.546  1.00  0.00           N  
ATOM   1517  H   LYS B   9       1.287 -11.085   0.895  1.00  0.00           H  
ATOM   1518  HA  LYS B   9       1.443 -13.786   1.855  1.00  0.00           H  
ATOM   1519 1HB  LYS B   9       0.130 -13.116  -0.143  1.00  0.00           H  
ATOM   1520 2HB  LYS B   9       1.617 -12.721  -0.993  1.00  0.00           H  
ATOM   1521 1HG  LYS B   9       0.840 -14.868  -1.737  1.00  0.00           H  
ATOM   1522 2HG  LYS B   9       2.324 -15.103  -0.803  1.00  0.00           H  
ATOM   1523 1HD  LYS B   9       1.060 -15.814   1.144  1.00  0.00           H  
ATOM   1524 2HD  LYS B   9      -0.470 -15.404   0.355  1.00  0.00           H  
ATOM   1525 1HE  LYS B   9      -0.143 -17.148  -1.308  1.00  0.00           H  
ATOM   1526 2HE  LYS B   9       1.477 -17.489  -0.694  1.00  0.00           H  
ATOM   1527 1HZ  LYS B   9      -0.122 -19.063   0.114  1.00  0.00           H  
ATOM   1528 2HZ  LYS B   9       0.483 -18.188   1.375  1.00  0.00           H  
ATOM   1529 3HZ  LYS B   9      -1.031 -17.870   0.801  1.00  0.00           H  
ATOM   1530  N   PHE B  10       4.147 -12.554   0.449  1.00  0.00           N  
ATOM   1531  CA  PHE B  10       5.574 -12.779   0.248  1.00  0.00           C  
ATOM   1532  C   PHE B  10       6.283 -13.036   1.571  1.00  0.00           C  
ATOM   1533  O   PHE B  10       7.210 -13.840   1.643  1.00  0.00           O  
ATOM   1534  CB  PHE B  10       6.210 -11.577  -0.453  1.00  0.00           C  
ATOM   1535  CG  PHE B  10       5.799 -11.426  -1.890  1.00  0.00           C  
ATOM   1536  CD1 PHE B  10       5.239 -12.489  -2.581  1.00  0.00           C  
ATOM   1537  CD2 PHE B  10       5.973 -10.220  -2.553  1.00  0.00           C  
ATOM   1538  CE1 PHE B  10       4.860 -12.351  -3.904  1.00  0.00           C  
ATOM   1539  CE2 PHE B  10       5.594 -10.079  -3.874  1.00  0.00           C  
ATOM   1540  CZ  PHE B  10       5.038 -11.146  -4.550  1.00  0.00           C  
ATOM   1541  H   PHE B  10       3.743 -11.673   0.166  1.00  0.00           H  
ATOM   1542  HA  PHE B  10       5.700 -13.659  -0.385  1.00  0.00           H  
ATOM   1543 1HB  PHE B  10       5.941 -10.664   0.076  1.00  0.00           H  
ATOM   1544 2HB  PHE B  10       7.295 -11.668  -0.417  1.00  0.00           H  
ATOM   1545  HD1 PHE B  10       5.097 -13.442  -2.070  1.00  0.00           H  
ATOM   1546  HD2 PHE B  10       6.413  -9.377  -2.019  1.00  0.00           H  
ATOM   1547  HE1 PHE B  10       4.421 -13.195  -4.435  1.00  0.00           H  
ATOM   1548  HE2 PHE B  10       5.736  -9.126  -4.383  1.00  0.00           H  
ATOM   1549  HZ  PHE B  10       4.741 -11.037  -5.592  1.00  0.00           H  
ATOM   1550  N   ILE B  11       5.840 -12.344   2.616  1.00  0.00           N  
ATOM   1551  CA  ILE B  11       6.461 -12.460   3.930  1.00  0.00           C  
ATOM   1552  C   ILE B  11       6.021 -13.735   4.638  1.00  0.00           C  
ATOM   1553  O   ILE B  11       6.841 -14.454   5.209  1.00  0.00           O  
ATOM   1554  CB  ILE B  11       6.121 -11.242   4.808  1.00  0.00           C  
ATOM   1555  CG1 ILE B  11       6.708  -9.965   4.200  1.00  0.00           C  
ATOM   1556  CG2 ILE B  11       6.636 -11.446   6.224  1.00  0.00           C  
ATOM   1557  CD1 ILE B  11       6.226  -8.695   4.863  1.00  0.00           C  
ATOM   1558  H   ILE B  11       5.051 -11.724   2.498  1.00  0.00           H  
ATOM   1559  HA  ILE B  11       7.542 -12.500   3.799  1.00  0.00           H  
ATOM   1560  HB  ILE B  11       5.040 -11.107   4.840  1.00  0.00           H  
ATOM   1561 1HG1 ILE B  11       7.795  -9.996   4.270  1.00  0.00           H  
ATOM   1562 2HG1 ILE B  11       6.451  -9.915   3.141  1.00  0.00           H  
ATOM   1563 1HG2 ILE B  11       6.388 -10.575   6.831  1.00  0.00           H  
ATOM   1564 2HG2 ILE B  11       6.173 -12.332   6.655  1.00  0.00           H  
ATOM   1565 3HG2 ILE B  11       7.718 -11.577   6.203  1.00  0.00           H  
ATOM   1566 1HD1 ILE B  11       6.685  -7.834   4.377  1.00  0.00           H  
ATOM   1567 2HD1 ILE B  11       5.141  -8.627   4.773  1.00  0.00           H  
ATOM   1568 3HD1 ILE B  11       6.503  -8.707   5.916  1.00  0.00           H  
ATOM   1569  N   MET B  12       4.722 -14.010   4.598  1.00  0.00           N  
ATOM   1570  CA  MET B  12       4.162 -15.167   5.287  1.00  0.00           C  
ATOM   1571  C   MET B  12       4.673 -16.469   4.684  1.00  0.00           C  
ATOM   1572  O   MET B  12       4.924 -17.438   5.400  1.00  0.00           O  
ATOM   1573  CB  MET B  12       2.636 -15.121   5.239  1.00  0.00           C  
ATOM   1574  CG  MET B  12       2.010 -14.045   6.115  1.00  0.00           C  
ATOM   1575  SD  MET B  12       0.213 -14.178   6.203  1.00  0.00           S  
ATOM   1576  CE  MET B  12      -0.242 -13.705   4.537  1.00  0.00           C  
ATOM   1577  H   MET B  12       4.107 -13.402   4.077  1.00  0.00           H  
ATOM   1578  HA  MET B  12       4.481 -15.137   6.328  1.00  0.00           H  
ATOM   1579 1HB  MET B  12       2.309 -14.949   4.214  1.00  0.00           H  
ATOM   1580 2HB  MET B  12       2.233 -16.085   5.553  1.00  0.00           H  
ATOM   1581 1HG  MET B  12       2.411 -14.121   7.126  1.00  0.00           H  
ATOM   1582 2HG  MET B  12       2.264 -13.062   5.721  1.00  0.00           H  
ATOM   1583 1HE  MET B  12      -1.327 -13.738   4.433  1.00  0.00           H  
ATOM   1584 2HE  MET B  12       0.112 -12.693   4.336  1.00  0.00           H  
ATOM   1585 3HE  MET B  12       0.212 -14.397   3.826  1.00  0.00           H  
ATOM   1586  N   ASP B  13       4.825 -16.484   3.364  1.00  0.00           N  
ATOM   1587  CA  ASP B  13       5.271 -17.680   2.659  1.00  0.00           C  
ATOM   1588  C   ASP B  13       6.541 -17.408   1.862  1.00  0.00           C  
ATOM   1589  O   ASP B  13       7.605 -17.397   2.416  1.00  0.00           O  
ATOM   1590  OXT ASP B  13       6.477 -17.205   0.681  1.00  0.00           O  
ATOM   1591  CB  ASP B  13       4.174 -18.191   1.722  1.00  0.00           C  
ATOM   1592  CG  ASP B  13       2.958 -18.722   2.469  1.00  0.00           C  
ATOM   1593  OD1 ASP B  13       3.075 -19.741   3.107  1.00  0.00           O  
ATOM   1594  OD2 ASP B  13       1.923 -18.103   2.394  1.00  0.00           O  
ATOM   1595  H   ASP B  13       4.628 -15.647   2.836  1.00  0.00           H  
ATOM   1596  HA  ASP B  13       5.490 -18.454   3.395  1.00  0.00           H  
ATOM   1597 1HB  ASP B  13       3.854 -17.385   1.062  1.00  0.00           H  
ATOM   1598 2HB  ASP B  13       4.573 -18.989   1.095  1.00  0.00           H  
TER                                                                             
I_bsa 1222.79
I_hb 2
I_pack -0.044
I_sc -39.263
I_unsat 1
pep_sc -21.765
pep_sc_noref -21.558
reweighted_sc -119.848
rmsALL 12.247
rmsALL_CAPRI_if 4.536
rmsALL_allIF 6.712
rmsALL_if 6.752
rmsBB 11.78
rmsBB_CAPRI_if 4.063
rmsBB_allIF 5.853
rmsBB_if 7.338
rmsBB_intrf_lowres 6.895
rmsBB_lowres 11.361
rmsCA 11.906
rmsCA_if 6.887
rmsCA_intrf_lowres 6.464
rmsCA_lowres 11.496
rmsSC_CAPRI_if 4.354
rmsSC_allIF 7.054
score -58.819
score_lowres_opt -2.608
score_lowres_start 20.763
silent_score -58.819
startRMSall 0
startRMSallif 0
startRMSbb 0
startRMSca 0
time 66
