# Supplementary material for: Simple biochemical features underlie transcriptional activation domain diversity and dynamic, fuzzy binding to Mediator
Source: eLife. 2021 Apr 27;10:e68068. doi: 10.7554/eLife.68068 (PMC8137143; doi:10.7554/eLife.68068)
Supplement: Figure 6—source data 2. — The 10 best-scoring models from different binding poses are provided as pdb files. Top500.txt contains the score, cluster number, and RMSD to best model for the 500 best-scoring models. [file elife-68068-fig6-data2.zip › Med15-cAD structural models/ABD1/Tda9_456/2lpb_Tda9_456_prepack_28168.pdb]

HEADER                                            17-SEP-20   XXXX              
EXPDTA    THEORETICAL MODEL                                                     
REMARK 220                                                                      
REMARK 220 EXPERIMENTAL DETAILS                                                 
REMARK 220  EXPERIMENT TYPE                : THEORETICAL MODELLING              
REMARK 220  DATE OF DATA COLLECTION        : 17-SEP-20                          
REMARK 220                                                                      
REMARK 220 REMARK: MODEL GENERATED BY ROSETTA                                   
REMARK 220  VERSION 2020.08+release.cb1caba                                     
ATOM      1  N   GLN A 158     -12.016 -12.395 -23.603  1.00  0.00           N  
ATOM      2  CA  GLN A 158     -11.969 -12.966 -22.241  1.00  0.00           C  
ATOM      3  C   GLN A 158     -12.554 -11.986 -21.232  1.00  0.00           C  
ATOM      4  O   GLN A 158     -13.092 -10.945 -21.605  1.00  0.00           O  
ATOM      5  CB  GLN A 158     -10.534 -13.324 -21.846  1.00  0.00           C  
ATOM      6  CG  GLN A 158      -9.893 -14.386 -22.724  1.00  0.00           C  
ATOM      7  CD  GLN A 158     -10.563 -15.738 -22.580  1.00  0.00           C  
ATOM      8  OE1 GLN A 158     -10.629 -16.301 -21.483  1.00  0.00           O  
ATOM      9  NE2 GLN A 158     -11.065 -16.270 -23.688  1.00  0.00           N  
ATOM     10 1H   GLN A 158     -11.629 -13.049 -24.253  1.00  0.00           H  
ATOM     11 2H   GLN A 158     -12.965 -12.201 -23.851  1.00  0.00           H  
ATOM     12 3H   GLN A 158     -11.486 -11.548 -23.628  1.00  0.00           H  
ATOM     13  HA  GLN A 158     -12.567 -13.877 -22.227  1.00  0.00           H  
ATOM     14 1HB  GLN A 158      -9.911 -12.431 -21.889  1.00  0.00           H  
ATOM     15 2HB  GLN A 158     -10.519 -13.685 -20.817  1.00  0.00           H  
ATOM     16 1HG  GLN A 158      -9.969 -14.075 -23.766  1.00  0.00           H  
ATOM     17 2HG  GLN A 158      -8.846 -14.491 -22.442  1.00  0.00           H  
ATOM     18 1HE2 GLN A 158     -11.519 -17.162 -23.655  1.00  0.00           H  
ATOM     19 2HE2 GLN A 158     -10.990 -15.780 -24.557  1.00  0.00           H  
ATOM     20  N   ARG A 159     -12.454 -12.331 -19.958  1.00  0.00           N  
ATOM     21  CA  ARG A 159     -12.963 -11.479 -18.889  1.00  0.00           C  
ATOM     22  C   ARG A 159     -12.021 -10.302 -18.654  1.00  0.00           C  
ATOM     23  O   ARG A 159     -10.801 -10.445 -18.767  1.00  0.00           O  
ATOM     24  CB  ARG A 159     -13.124 -12.269 -17.599  1.00  0.00           C  
ATOM     25  CG  ARG A 159     -14.191 -13.351 -17.640  1.00  0.00           C  
ATOM     26  CD  ARG A 159     -14.288 -14.077 -16.347  1.00  0.00           C  
ATOM     27  NE  ARG A 159     -15.295 -15.125 -16.388  1.00  0.00           N  
ATOM     28  CZ  ARG A 159     -15.547 -15.983 -15.380  1.00  0.00           C  
ATOM     29  NH1 ARG A 159     -14.859 -15.905 -14.263  1.00  0.00           N  
ATOM     30  NH2 ARG A 159     -16.486 -16.903 -15.516  1.00  0.00           N  
ATOM     31  H   ARG A 159     -12.025 -13.184 -19.727  1.00  0.00           H  
ATOM     32  HA  ARG A 159     -13.941 -11.098 -19.186  1.00  0.00           H  
ATOM     33 1HB  ARG A 159     -12.179 -12.748 -17.345  1.00  0.00           H  
ATOM     34 2HB  ARG A 159     -13.375 -11.589 -16.785  1.00  0.00           H  
ATOM     35 1HG  ARG A 159     -15.160 -12.898 -17.852  1.00  0.00           H  
ATOM     36 2HG  ARG A 159     -13.949 -14.071 -18.422  1.00  0.00           H  
ATOM     37 1HD  ARG A 159     -13.327 -14.536 -16.116  1.00  0.00           H  
ATOM     38 2HD  ARG A 159     -14.556 -13.377 -15.557  1.00  0.00           H  
ATOM     39  HE  ARG A 159     -15.845 -15.216 -17.232  1.00  0.00           H  
ATOM     40 1HH1 ARG A 159     -14.141 -15.202 -14.160  1.00  0.00           H  
ATOM     41 2HH1 ARG A 159     -15.048 -16.548 -13.509  1.00  0.00           H  
ATOM     42 1HH2 ARG A 159     -17.016 -16.963 -16.375  1.00  0.00           H  
ATOM     43 2HH2 ARG A 159     -16.675 -17.546 -14.761  1.00  0.00           H  
ATOM     44  N   ARG A 160     -12.586  -9.144 -18.344  1.00  0.00           N  
ATOM     45  CA  ARG A 160     -11.792  -7.949 -18.098  1.00  0.00           C  
ATOM     46  C   ARG A 160     -12.633  -6.875 -17.411  1.00  0.00           C  
ATOM     47  O   ARG A 160     -13.441  -6.198 -18.052  1.00  0.00           O  
ATOM     48  CB  ARG A 160     -11.230  -7.400 -19.401  1.00  0.00           C  
ATOM     49  CG  ARG A 160     -10.292  -6.214 -19.244  1.00  0.00           C  
ATOM     50  CD  ARG A 160      -9.731  -5.781 -20.549  1.00  0.00           C  
ATOM     51  NE  ARG A 160      -8.779  -4.692 -20.396  1.00  0.00           N  
ATOM     52  CZ  ARG A 160      -8.176  -4.053 -21.418  1.00  0.00           C  
ATOM     53  NH1 ARG A 160      -8.436  -4.405 -22.657  1.00  0.00           N  
ATOM     54  NH2 ARG A 160      -7.324  -3.073 -21.173  1.00  0.00           N  
ATOM     55  H   ARG A 160     -13.563  -9.090 -18.275  1.00  0.00           H  
ATOM     56  HA  ARG A 160     -10.960  -8.215 -17.446  1.00  0.00           H  
ATOM     57 1HB  ARG A 160     -10.683  -8.186 -19.920  1.00  0.00           H  
ATOM     58 2HB  ARG A 160     -12.050  -7.089 -20.049  1.00  0.00           H  
ATOM     59 1HG  ARG A 160     -10.836  -5.375 -18.809  1.00  0.00           H  
ATOM     60 2HG  ARG A 160      -9.464  -6.488 -18.589  1.00  0.00           H  
ATOM     61 1HD  ARG A 160      -9.217  -6.619 -21.020  1.00  0.00           H  
ATOM     62 2HD  ARG A 160     -10.537  -5.439 -21.197  1.00  0.00           H  
ATOM     63  HE  ARG A 160      -8.554  -4.394 -19.456  1.00  0.00           H  
ATOM     64 1HH1 ARG A 160      -9.087  -5.154 -22.844  1.00  0.00           H  
ATOM     65 2HH1 ARG A 160      -7.984  -3.926 -23.423  1.00  0.00           H  
ATOM     66 1HH2 ARG A 160      -7.124  -2.803 -20.220  1.00  0.00           H  
ATOM     67 2HH2 ARG A 160      -6.873  -2.595 -21.939  1.00  0.00           H  
ATOM     68  N   GLN A 161     -12.454  -6.736 -16.108  1.00  0.00           N  
ATOM     69  CA  GLN A 161     -13.186  -5.737 -15.341  1.00  0.00           C  
ATOM     70  C   GLN A 161     -12.283  -4.548 -15.024  1.00  0.00           C  
ATOM     71  O   GLN A 161     -11.141  -4.722 -14.597  1.00  0.00           O  
ATOM     72  CB  GLN A 161     -13.737  -6.344 -14.048  1.00  0.00           C  
ATOM     73  CG  GLN A 161     -14.568  -5.385 -13.214  1.00  0.00           C  
ATOM     74  CD  GLN A 161     -15.149  -6.045 -11.978  1.00  0.00           C  
ATOM     75  OE1 GLN A 161     -14.580  -7.000 -11.443  1.00  0.00           O  
ATOM     76  NE2 GLN A 161     -16.287  -5.539 -11.517  1.00  0.00           N  
ATOM     77  H   GLN A 161     -11.811  -7.320 -15.646  1.00  0.00           H  
ATOM     78  HA  GLN A 161     -14.024  -5.385 -15.943  1.00  0.00           H  
ATOM     79 1HB  GLN A 161     -14.358  -7.208 -14.287  1.00  0.00           H  
ATOM     80 2HB  GLN A 161     -12.910  -6.697 -13.430  1.00  0.00           H  
ATOM     81 1HG  GLN A 161     -13.936  -4.556 -12.894  1.00  0.00           H  
ATOM     82 2HG  GLN A 161     -15.393  -5.011 -13.822  1.00  0.00           H  
ATOM     83 1HE2 GLN A 161     -16.717  -5.933 -10.705  1.00  0.00           H  
ATOM     84 2HE2 GLN A 161     -16.714  -4.763 -11.983  1.00  0.00           H  
ATOM     85  N   LEU A 162     -12.793  -3.344 -15.237  1.00  0.00           N  
ATOM     86  CA  LEU A 162     -12.021  -2.140 -14.973  1.00  0.00           C  
ATOM     87  C   LEU A 162     -12.920  -0.927 -14.750  1.00  0.00           C  
ATOM     88  O   LEU A 162     -13.442  -0.340 -15.694  1.00  0.00           O  
ATOM     89  CB  LEU A 162     -11.064  -1.866 -16.140  1.00  0.00           C  
ATOM     90  CG  LEU A 162     -10.156  -0.640 -15.981  1.00  0.00           C  
ATOM     91  CD1 LEU A 162      -9.018  -0.717 -16.990  1.00  0.00           C  
ATOM     92  CD2 LEU A 162     -10.974   0.628 -16.175  1.00  0.00           C  
ATOM     93  H   LEU A 162     -13.712  -3.261 -15.574  1.00  0.00           H  
ATOM     94  HA  LEU A 162     -11.437  -2.296 -14.067  1.00  0.00           H  
ATOM     95 1HB  LEU A 162     -10.425  -2.736 -16.277  1.00  0.00           H  
ATOM     96 2HB  LEU A 162     -11.653  -1.727 -17.047  1.00  0.00           H  
ATOM     97  HG  LEU A 162      -9.716  -0.639 -14.983  1.00  0.00           H  
ATOM     98 1HD1 LEU A 162      -8.372   0.154 -16.877  1.00  0.00           H  
ATOM     99 2HD1 LEU A 162      -8.437  -1.623 -16.817  1.00  0.00           H  
ATOM    100 3HD1 LEU A 162      -9.428  -0.735 -17.999  1.00  0.00           H  
ATOM    101 1HD2 LEU A 162     -10.328   1.499 -16.061  1.00  0.00           H  
ATOM    102 2HD2 LEU A 162     -11.412   0.628 -17.173  1.00  0.00           H  
ATOM    103 3HD2 LEU A 162     -11.769   0.666 -15.430  1.00  0.00           H  
ATOM    104  N   THR A 163     -13.130  -0.568 -13.497  1.00  0.00           N  
ATOM    105  CA  THR A 163     -13.931   0.599 -13.185  1.00  0.00           C  
ATOM    106  C   THR A 163     -13.038   1.835 -13.283  1.00  0.00           C  
ATOM    107  O   THR A 163     -11.937   1.838 -12.733  1.00  0.00           O  
ATOM    108  CB  THR A 163     -14.563   0.499 -11.784  1.00  0.00           C  
ATOM    109  OG1 THR A 163     -15.445  -0.631 -11.735  1.00  0.00           O  
ATOM    110  CG2 THR A 163     -15.345   1.762 -11.460  1.00  0.00           C  
ATOM    111  H   THR A 163     -12.740  -1.095 -12.770  1.00  0.00           H  
ATOM    112  HA  THR A 163     -14.738   0.670 -13.915  1.00  0.00           H  
ATOM    113  HB  THR A 163     -13.779   0.363 -11.040  1.00  0.00           H  
ATOM    114  HG1 THR A 163     -15.727  -0.776 -10.829  1.00  0.00           H  
ATOM    115 1HG2 THR A 163     -15.785   1.673 -10.467  1.00  0.00           H  
ATOM    116 2HG2 THR A 163     -14.676   2.621 -11.486  1.00  0.00           H  
ATOM    117 3HG2 THR A 163     -16.137   1.897 -12.196  1.00  0.00           H  
ATOM    118  N   PRO A 164     -13.497   2.899 -13.960  1.00  0.00           N  
ATOM    119  CA  PRO A 164     -12.714   4.131 -14.141  1.00  0.00           C  
ATOM    120  C   PRO A 164     -12.220   4.737 -12.826  1.00  0.00           C  
ATOM    121  O   PRO A 164     -11.099   5.240 -12.749  1.00  0.00           O  
ATOM    122  CB  PRO A 164     -13.714   5.060 -14.836  1.00  0.00           C  
ATOM    123  CG  PRO A 164     -14.579   4.140 -15.627  1.00  0.00           C  
ATOM    124  CD  PRO A 164     -14.775   2.947 -14.730  1.00  0.00           C  
ATOM    125  HA  PRO A 164     -11.851   3.919 -14.789  1.00  0.00           H  
ATOM    126 1HB  PRO A 164     -14.276   5.637 -14.086  1.00  0.00           H  
ATOM    127 2HB  PRO A 164     -13.178   5.787 -15.464  1.00  0.00           H  
ATOM    128 1HG  PRO A 164     -15.527   4.637 -15.883  1.00  0.00           H  
ATOM    129 2HG  PRO A 164     -14.090   3.881 -16.577  1.00  0.00           H  
ATOM    130 1HD  PRO A 164     -15.638   3.119 -14.071  1.00  0.00           H  
ATOM    131 2HD  PRO A 164     -14.930   2.047 -15.345  1.00  0.00           H  
ATOM    132  N   GLN A 165     -13.054   4.663 -11.798  1.00  0.00           N  
ATOM    133  CA  GLN A 165     -12.719   5.223 -10.492  1.00  0.00           C  
ATOM    134  C   GLN A 165     -11.666   4.392  -9.762  1.00  0.00           C  
ATOM    135  O   GLN A 165     -10.776   4.940  -9.115  1.00  0.00           O  
ATOM    136  CB  GLN A 165     -13.978   5.338  -9.628  1.00  0.00           C  
ATOM    137  CG  GLN A 165     -14.990   6.351 -10.134  1.00  0.00           C  
ATOM    138  CD  GLN A 165     -16.244   6.392  -9.282  1.00  0.00           C  
ATOM    139  OE1 GLN A 165     -16.596   5.411  -8.622  1.00  0.00           O  
ATOM    140  NE2 GLN A 165     -16.926   7.532  -9.289  1.00  0.00           N  
ATOM    141  H   GLN A 165     -13.924   4.226 -11.924  1.00  0.00           H  
ATOM    142  HA  GLN A 165     -12.302   6.219 -10.639  1.00  0.00           H  
ATOM    143 1HB  GLN A 165     -14.471   4.368  -9.573  1.00  0.00           H  
ATOM    144 2HB  GLN A 165     -13.698   5.620  -8.613  1.00  0.00           H  
ATOM    145 1HG  GLN A 165     -14.535   7.342 -10.121  1.00  0.00           H  
ATOM    146 2HG  GLN A 165     -15.277   6.086 -11.152  1.00  0.00           H  
ATOM    147 1HE2 GLN A 165     -17.762   7.619  -8.746  1.00  0.00           H  
ATOM    148 2HE2 GLN A 165     -16.605   8.304  -9.838  1.00  0.00           H  
ATOM    149  N   GLN A 166     -11.757   3.072  -9.874  1.00  0.00           N  
ATOM    150  CA  GLN A 166     -10.822   2.186  -9.190  1.00  0.00           C  
ATOM    151  C   GLN A 166      -9.517   2.063  -9.956  1.00  0.00           C  
ATOM    152  O   GLN A 166      -8.440   2.098  -9.365  1.00  0.00           O  
ATOM    153  CB  GLN A 166     -11.442   0.800  -8.993  1.00  0.00           C  
ATOM    154  CG  GLN A 166     -12.640   0.781  -8.059  1.00  0.00           C  
ATOM    155  CD  GLN A 166     -13.226  -0.609  -7.899  1.00  0.00           C  
ATOM    156  OE1 GLN A 166     -13.108  -1.454  -8.790  1.00  0.00           O  
ATOM    157  NE2 GLN A 166     -13.863  -0.853  -6.759  1.00  0.00           N  
ATOM    158  H   GLN A 166     -12.454   2.687 -10.440  1.00  0.00           H  
ATOM    159  HA  GLN A 166     -10.598   2.609  -8.211  1.00  0.00           H  
ATOM    160 1HB  GLN A 166     -11.760   0.403  -9.957  1.00  0.00           H  
ATOM    161 2HB  GLN A 166     -10.691   0.120  -8.591  1.00  0.00           H  
ATOM    162 1HG  GLN A 166     -12.328   1.135  -7.077  1.00  0.00           H  
ATOM    163 2HG  GLN A 166     -13.413   1.433  -8.464  1.00  0.00           H  
ATOM    164 1HE2 GLN A 166     -14.271  -1.753  -6.596  1.00  0.00           H  
ATOM    165 2HE2 GLN A 166     -13.935  -0.139  -6.062  1.00  0.00           H  
ATOM    166  N   GLN A 167      -9.625   1.917 -11.272  1.00  0.00           N  
ATOM    167  CA  GLN A 167      -8.469   1.777 -12.140  1.00  0.00           C  
ATOM    168  C   GLN A 167      -7.449   2.886 -11.907  1.00  0.00           C  
ATOM    169  O   GLN A 167      -6.258   2.627 -11.753  1.00  0.00           O  
ATOM    170  CB  GLN A 167      -8.907   1.771 -13.607  1.00  0.00           C  
ATOM    171  CG  GLN A 167      -7.759   1.686 -14.599  1.00  0.00           C  
ATOM    172  CD  GLN A 167      -7.035   0.354 -14.535  1.00  0.00           C  
ATOM    173  OE1 GLN A 167      -7.455  -0.563 -13.823  1.00  0.00           O  
ATOM    174  NE2 GLN A 167      -5.942   0.240 -15.279  1.00  0.00           N  
ATOM    175  H   GLN A 167     -10.519   1.896 -11.678  1.00  0.00           H  
ATOM    176  HA  GLN A 167      -7.981   0.829 -11.916  1.00  0.00           H  
ATOM    177 1HB  GLN A 167      -9.568   0.923 -13.785  1.00  0.00           H  
ATOM    178 2HB  GLN A 167      -9.471   2.678 -13.823  1.00  0.00           H  
ATOM    179 1HG  GLN A 167      -8.153   1.813 -15.607  1.00  0.00           H  
ATOM    180 2HG  GLN A 167      -7.041   2.476 -14.376  1.00  0.00           H  
ATOM    181 1HE2 GLN A 167      -5.422  -0.616 -15.277  1.00  0.00           H  
ATOM    182 2HE2 GLN A 167      -5.636   1.008 -15.842  1.00  0.00           H  
ATOM    183  N   GLN A 168      -7.937   4.113 -11.843  1.00  0.00           N  
ATOM    184  CA  GLN A 168      -7.085   5.278 -11.654  1.00  0.00           C  
ATOM    185  C   GLN A 168      -6.316   5.237 -10.336  1.00  0.00           C  
ATOM    186  O   GLN A 168      -5.210   5.765 -10.240  1.00  0.00           O  
ATOM    187  CB  GLN A 168      -7.925   6.557 -11.721  1.00  0.00           C  
ATOM    188  CG  GLN A 168      -8.446   6.887 -13.110  1.00  0.00           C  
ATOM    189  CD  GLN A 168      -9.409   8.058 -13.103  1.00  0.00           C  
ATOM    190  OE1 GLN A 168      -9.680   8.651 -12.055  1.00  0.00           O  
ATOM    191  NE2 GLN A 168      -9.933   8.399 -14.275  1.00  0.00           N  
ATOM    192  H   GLN A 168      -8.906   4.243 -11.920  1.00  0.00           H  
ATOM    193  HA  GLN A 168      -6.346   5.299 -12.454  1.00  0.00           H  
ATOM    194 1HB  GLN A 168      -8.781   6.465 -11.054  1.00  0.00           H  
ATOM    195 2HB  GLN A 168      -7.329   7.402 -11.376  1.00  0.00           H  
ATOM    196 1HG  GLN A 168      -7.602   7.141 -13.752  1.00  0.00           H  
ATOM    197 2HG  GLN A 168      -8.968   6.016 -13.507  1.00  0.00           H  
ATOM    198 1HE2 GLN A 168     -10.575   9.164 -14.333  1.00  0.00           H  
ATOM    199 2HE2 GLN A 168      -9.686   7.891 -15.100  1.00  0.00           H  
ATOM    200  N   LEU A 169      -6.894   4.616  -9.325  1.00  0.00           N  
ATOM    201  CA  LEU A 169      -6.252   4.555  -8.026  1.00  0.00           C  
ATOM    202  C   LEU A 169      -5.281   3.380  -7.910  1.00  0.00           C  
ATOM    203  O   LEU A 169      -4.148   3.543  -7.454  1.00  0.00           O  
ATOM    204  CB  LEU A 169      -7.318   4.453  -6.928  1.00  0.00           C  
ATOM    205  CG  LEU A 169      -6.787   4.362  -5.491  1.00  0.00           C  
ATOM    206  CD1 LEU A 169      -6.003   5.624  -5.158  1.00  0.00           C  
ATOM    207  CD2 LEU A 169      -7.950   4.170  -4.531  1.00  0.00           C  
ATOM    208  H   LEU A 169      -7.756   4.169  -9.461  1.00  0.00           H  
ATOM    209  HA  LEU A 169      -5.678   5.470  -7.881  1.00  0.00           H  
ATOM    210 1HB  LEU A 169      -7.963   5.328  -6.987  1.00  0.00           H  
ATOM    211 2HB  LEU A 169      -7.924   3.567  -7.114  1.00  0.00           H  
ATOM    212  HG  LEU A 169      -6.104   3.514  -5.409  1.00  0.00           H  
ATOM    213 1HD1 LEU A 169      -5.626   5.559  -4.137  1.00  0.00           H  
ATOM    214 2HD1 LEU A 169      -5.166   5.726  -5.848  1.00  0.00           H  
ATOM    215 3HD1 LEU A 169      -6.657   6.492  -5.249  1.00  0.00           H  
ATOM    216 1HD2 LEU A 169      -7.573   4.105  -3.509  1.00  0.00           H  
ATOM    217 2HD2 LEU A 169      -8.632   5.017  -4.611  1.00  0.00           H  
ATOM    218 3HD2 LEU A 169      -8.482   3.252  -4.781  1.00  0.00           H  
ATOM    219  N   VAL A 170      -5.722   2.200  -8.332  1.00  0.00           N  
ATOM    220  CA  VAL A 170      -4.902   0.999  -8.214  1.00  0.00           C  
ATOM    221  C   VAL A 170      -3.789   0.914  -9.259  1.00  0.00           C  
ATOM    222  O   VAL A 170      -2.696   0.433  -8.966  1.00  0.00           O  
ATOM    223  CB  VAL A 170      -5.795  -0.250  -8.336  1.00  0.00           C  
ATOM    224  CG1 VAL A 170      -4.948  -1.513  -8.341  1.00  0.00           C  
ATOM    225  CG2 VAL A 170      -6.802  -0.280  -7.196  1.00  0.00           C  
ATOM    226  H   VAL A 170      -6.621   2.137  -8.726  1.00  0.00           H  
ATOM    227  HA  VAL A 170      -4.424   1.001  -7.234  1.00  0.00           H  
ATOM    228  HB  VAL A 170      -6.325  -0.215  -9.288  1.00  0.00           H  
ATOM    229 1HG1 VAL A 170      -5.595  -2.386  -8.428  1.00  0.00           H  
ATOM    230 2HG1 VAL A 170      -4.260  -1.486  -9.186  1.00  0.00           H  
ATOM    231 3HG1 VAL A 170      -4.381  -1.574  -7.412  1.00  0.00           H  
ATOM    232 1HG2 VAL A 170      -7.430  -1.165  -7.289  1.00  0.00           H  
ATOM    233 2HG2 VAL A 170      -6.272  -0.309  -6.244  1.00  0.00           H  
ATOM    234 3HG2 VAL A 170      -7.425   0.614  -7.237  1.00  0.00           H  
ATOM    235  N   ASN A 171      -4.053   1.377 -10.470  1.00  0.00           N  
ATOM    236  CA  ASN A 171      -3.052   1.320 -11.538  1.00  0.00           C  
ATOM    237  C   ASN A 171      -1.928   2.323 -11.293  1.00  0.00           C  
ATOM    238  O   ASN A 171      -0.785   2.112 -11.702  1.00  0.00           O  
ATOM    239  CB  ASN A 171      -3.697   1.562 -12.890  1.00  0.00           C  
ATOM    240  CG  ASN A 171      -2.788   1.208 -14.035  1.00  0.00           C  
ATOM    241  OD1 ASN A 171      -2.347   0.060 -14.162  1.00  0.00           O  
ATOM    242  ND2 ASN A 171      -2.500   2.172 -14.872  1.00  0.00           N  
ATOM    243  H   ASN A 171      -4.938   1.764 -10.655  1.00  0.00           H  
ATOM    244  HA  ASN A 171      -2.604   0.325 -11.540  1.00  0.00           H  
ATOM    245 1HB  ASN A 171      -4.610   0.971 -12.970  1.00  0.00           H  
ATOM    246 2HB  ASN A 171      -3.979   2.612 -12.976  1.00  0.00           H  
ATOM    247 1HD2 ASN A 171      -1.901   1.994 -15.653  1.00  0.00           H  
ATOM    248 2HD2 ASN A 171      -2.879   3.086 -14.731  1.00  0.00           H  
ATOM    249  N   GLN A 172      -2.252   3.402 -10.600  1.00  0.00           N  
ATOM    250  CA  GLN A 172      -1.276   4.444 -10.306  1.00  0.00           C  
ATOM    251  C   GLN A 172      -0.409   4.077  -9.107  1.00  0.00           C  
ATOM    252  O   GLN A 172       0.673   4.635  -8.924  1.00  0.00           O  
ATOM    253  CB  GLN A 172      -1.982   5.778 -10.050  1.00  0.00           C  
ATOM    254  CG  GLN A 172      -2.580   6.415 -11.292  1.00  0.00           C  
ATOM    255  CD  GLN A 172      -3.220   7.759 -11.003  1.00  0.00           C  
ATOM    256  OE1 GLN A 172      -3.170   8.257  -9.875  1.00  0.00           O  
ATOM    257  NE2 GLN A 172      -3.828   8.356 -12.022  1.00  0.00           N  
ATOM    258  H   GLN A 172      -3.169   3.504 -10.275  1.00  0.00           H  
ATOM    259  HA  GLN A 172      -0.619   4.556 -11.169  1.00  0.00           H  
ATOM    260 1HB  GLN A 172      -2.785   5.632  -9.327  1.00  0.00           H  
ATOM    261 2HB  GLN A 172      -1.276   6.486  -9.616  1.00  0.00           H  
ATOM    262 1HG  GLN A 172      -1.789   6.564 -12.028  1.00  0.00           H  
ATOM    263 2HG  GLN A 172      -3.345   5.752 -11.696  1.00  0.00           H  
ATOM    264 1HE2 GLN A 172      -4.269   9.244 -11.892  1.00  0.00           H  
ATOM    265 2HE2 GLN A 172      -3.845   7.917 -12.920  1.00  0.00           H  
ATOM    266  N   MET A 173      -0.880   3.129  -8.300  1.00  0.00           N  
ATOM    267  CA  MET A 173      -0.141   2.679  -7.114  1.00  0.00           C  
ATOM    268  C   MET A 173       1.107   1.888  -7.506  1.00  0.00           C  
ATOM    269  O   MET A 173       1.901   1.499  -6.654  1.00  0.00           O  
ATOM    270  CB  MET A 173      -1.044   1.835  -6.216  1.00  0.00           C  
ATOM    271  CG  MET A 173      -2.036   2.639  -5.387  1.00  0.00           C  
ATOM    272  SD  MET A 173      -3.321   1.610  -4.651  1.00  0.00           S  
ATOM    273  CE  MET A 173      -2.412   0.837  -3.316  1.00  0.00           C  
ATOM    274  H   MET A 173      -1.749   2.722  -8.499  1.00  0.00           H  
ATOM    275  HA  MET A 173       0.186   3.557  -6.556  1.00  0.00           H  
ATOM    276 1HB  MET A 173      -1.611   1.134  -6.827  1.00  0.00           H  
ATOM    277 2HB  MET A 173      -0.431   1.251  -5.529  1.00  0.00           H  
ATOM    278 1HG  MET A 173      -1.507   3.155  -4.587  1.00  0.00           H  
ATOM    279 2HG  MET A 173      -2.514   3.388  -6.018  1.00  0.00           H  
ATOM    280 1HE  MET A 173      -3.074   0.168  -2.765  1.00  0.00           H  
ATOM    281 2HE  MET A 173      -1.578   0.266  -3.726  1.00  0.00           H  
ATOM    282 3HE  MET A 173      -2.030   1.605  -2.643  1.00  0.00           H  
ATOM    283  N   LYS A 174       1.265   1.642  -8.799  1.00  0.00           N  
ATOM    284  CA  LYS A 174       2.421   0.919  -9.300  1.00  0.00           C  
ATOM    285  C   LYS A 174       3.640   1.815  -9.205  1.00  0.00           C  
ATOM    286  O   LYS A 174       4.701   1.407  -8.734  1.00  0.00           O  
ATOM    287  CB  LYS A 174       2.202   0.457 -10.742  1.00  0.00           C  
ATOM    288  CG  LYS A 174       1.175  -0.657 -10.896  1.00  0.00           C  
ATOM    289  CD  LYS A 174       0.876  -0.934 -12.362  1.00  0.00           C  
ATOM    290  CE  LYS A 174      -0.078  -2.108 -12.520  1.00  0.00           C  
ATOM    291  NZ  LYS A 174      -0.579  -2.234 -13.917  1.00  0.00           N  
ATOM    292  H   LYS A 174       0.598   1.971  -9.427  1.00  0.00           H  
ATOM    293  HA  LYS A 174       2.574   0.037  -8.677  1.00  0.00           H  
ATOM    294 1HB  LYS A 174       1.873   1.301 -11.348  1.00  0.00           H  
ATOM    295 2HB  LYS A 174       3.145   0.103 -11.157  1.00  0.00           H  
ATOM    296 1HG  LYS A 174       1.554  -1.568 -10.432  1.00  0.00           H  
ATOM    297 2HG  LYS A 174       0.251  -0.372 -10.393  1.00  0.00           H  
ATOM    298 1HD  LYS A 174       0.429  -0.048 -12.816  1.00  0.00           H  
ATOM    299 2HD  LYS A 174       1.804  -1.159 -12.886  1.00  0.00           H  
ATOM    300 1HE  LYS A 174       0.431  -3.031 -12.246  1.00  0.00           H  
ATOM    301 2HE  LYS A 174      -0.930  -1.978 -11.854  1.00  0.00           H  
ATOM    302 1HZ  LYS A 174      -1.207  -3.022 -13.980  1.00  0.00           H  
ATOM    303 2HZ  LYS A 174      -1.070  -1.389 -14.175  1.00  0.00           H  
ATOM    304 3HZ  LYS A 174       0.201  -2.375 -14.542  1.00  0.00           H  
ATOM    305  N   VAL A 175       3.472   3.053  -9.647  1.00  0.00           N  
ATOM    306  CA  VAL A 175       4.547   4.019  -9.596  1.00  0.00           C  
ATOM    307  C   VAL A 175       4.194   5.108  -8.603  1.00  0.00           C  
ATOM    308  O   VAL A 175       3.738   6.192  -8.973  1.00  0.00           O  
ATOM    309  CB  VAL A 175       4.793   4.636 -10.985  1.00  0.00           C  
ATOM    310  CG1 VAL A 175       5.976   5.592 -10.942  1.00  0.00           C  
ATOM    311  CG2 VAL A 175       5.027   3.534 -12.008  1.00  0.00           C  
ATOM    312  H   VAL A 175       2.602   3.324 -10.005  1.00  0.00           H  
ATOM    313  HA  VAL A 175       5.457   3.508  -9.278  1.00  0.00           H  
ATOM    314  HB  VAL A 175       3.919   5.220 -11.273  1.00  0.00           H  
ATOM    315 1HG1 VAL A 175       6.136   6.019 -11.932  1.00  0.00           H  
ATOM    316 2HG1 VAL A 175       5.771   6.392 -10.231  1.00  0.00           H  
ATOM    317 3HG1 VAL A 175       6.870   5.050 -10.633  1.00  0.00           H  
ATOM    318 1HG2 VAL A 175       5.200   3.978 -12.988  1.00  0.00           H  
ATOM    319 2HG2 VAL A 175       5.898   2.947 -11.716  1.00  0.00           H  
ATOM    320 3HG2 VAL A 175       4.151   2.887 -12.052  1.00  0.00           H  
ATOM    321  N   ALA A 176       4.412   4.808  -7.342  1.00  0.00           N  
ATOM    322  CA  ALA A 176       4.130   5.744  -6.275  1.00  0.00           C  
ATOM    323  C   ALA A 176       5.181   5.632  -5.178  1.00  0.00           C  
ATOM    324  O   ALA A 176       5.362   4.567  -4.590  1.00  0.00           O  
ATOM    325  CB  ALA A 176       2.737   5.504  -5.712  1.00  0.00           C  
ATOM    326  H   ALA A 176       4.738   3.912  -7.118  1.00  0.00           H  
ATOM    327  HA  ALA A 176       4.174   6.752  -6.688  1.00  0.00           H  
ATOM    328 1HB  ALA A 176       2.541   6.215  -4.909  1.00  0.00           H  
ATOM    329 2HB  ALA A 176       1.997   5.635  -6.502  1.00  0.00           H  
ATOM    330 3HB  ALA A 176       2.673   4.489  -5.321  1.00  0.00           H  
ATOM    331  N   PRO A 177       5.938   6.710  -4.936  1.00  0.00           N  
ATOM    332  CA  PRO A 177       6.955   6.738  -3.898  1.00  0.00           C  
ATOM    333  C   PRO A 177       6.377   7.101  -2.532  1.00  0.00           C  
ATOM    334  O   PRO A 177       5.520   7.983  -2.420  1.00  0.00           O  
ATOM    335  CB  PRO A 177       7.920   7.815  -4.404  1.00  0.00           C  
ATOM    336  CG  PRO A 177       7.033   8.837  -5.029  1.00  0.00           C  
ATOM    337  CD  PRO A 177       5.917   8.037  -5.646  1.00  0.00           C  
ATOM    338  HA  PRO A 177       7.448   5.756  -3.848  1.00  0.00           H  
ATOM    339 1HB  PRO A 177       8.510   8.215  -3.567  1.00  0.00           H  
ATOM    340 2HB  PRO A 177       8.632   7.375  -5.118  1.00  0.00           H  
ATOM    341 1HG  PRO A 177       6.675   9.545  -4.267  1.00  0.00           H  
ATOM    342 2HG  PRO A 177       7.593   9.425  -5.770  1.00  0.00           H  
ATOM    343 1HD  PRO A 177       4.959   8.553  -5.481  1.00  0.00           H  
ATOM    344 2HD  PRO A 177       6.109   7.910  -6.722  1.00  0.00           H  
ATOM    345  N   ILE A 178       6.852   6.415  -1.506  1.00  0.00           N  
ATOM    346  CA  ILE A 178       6.412   6.640  -0.137  1.00  0.00           C  
ATOM    347  C   ILE A 178       6.911   7.989   0.384  1.00  0.00           C  
ATOM    348  O   ILE A 178       8.119   8.227   0.445  1.00  0.00           O  
ATOM    349  CB  ILE A 178       6.904   5.512   0.789  1.00  0.00           C  
ATOM    350  CG1 ILE A 178       6.340   4.163   0.334  1.00  0.00           C  
ATOM    351  CG2 ILE A 178       6.511   5.797   2.229  1.00  0.00           C  
ATOM    352  CD1 ILE A 178       6.981   2.974   1.010  1.00  0.00           C  
ATOM    353  H   ILE A 178       7.526   5.718  -1.675  1.00  0.00           H  
ATOM    354  HA  ILE A 178       5.323   6.649  -0.121  1.00  0.00           H  
ATOM    355  HB  ILE A 178       7.989   5.438   0.726  1.00  0.00           H  
ATOM    356 1HG1 ILE A 178       5.269   4.132   0.531  1.00  0.00           H  
ATOM    357 2HG1 ILE A 178       6.477   4.057  -0.743  1.00  0.00           H  
ATOM    358 1HG2 ILE A 178       6.866   4.990   2.870  1.00  0.00           H  
ATOM    359 2HG2 ILE A 178       6.959   6.738   2.549  1.00  0.00           H  
ATOM    360 3HG2 ILE A 178       5.426   5.870   2.304  1.00  0.00           H  
ATOM    361 1HD1 ILE A 178       6.530   2.054   0.635  1.00  0.00           H  
ATOM    362 2HD1 ILE A 178       8.050   2.967   0.796  1.00  0.00           H  
ATOM    363 3HD1 ILE A 178       6.827   3.041   2.086  1.00  0.00           H  
ATOM    364  N   PRO A 179       5.983   8.898   0.732  1.00  0.00           N  
ATOM    365  CA  PRO A 179       6.327  10.225   1.255  1.00  0.00           C  
ATOM    366  C   PRO A 179       7.071  10.158   2.582  1.00  0.00           C  
ATOM    367  O   PRO A 179       7.006   9.158   3.299  1.00  0.00           O  
ATOM    368  CB  PRO A 179       4.956  10.889   1.420  1.00  0.00           C  
ATOM    369  CG  PRO A 179       4.074  10.148   0.474  1.00  0.00           C  
ATOM    370  CD  PRO A 179       4.546   8.721   0.563  1.00  0.00           C  
ATOM    371  HA  PRO A 179       6.939  10.759   0.513  1.00  0.00           H  
ATOM    372 1HB  PRO A 179       4.623  10.810   2.465  1.00  0.00           H  
ATOM    373 2HB  PRO A 179       5.027  11.962   1.186  1.00  0.00           H  
ATOM    374 1HG  PRO A 179       3.021  10.264   0.766  1.00  0.00           H  
ATOM    375 2HG  PRO A 179       4.171  10.563  -0.539  1.00  0.00           H  
ATOM    376 1HD  PRO A 179       4.083   8.235   1.435  1.00  0.00           H  
ATOM    377 2HD  PRO A 179       4.283   8.189  -0.363  1.00  0.00           H  
ATOM    378  N   LYS A 180       7.742  11.248   2.920  1.00  0.00           N  
ATOM    379  CA  LYS A 180       8.516  11.337   4.156  1.00  0.00           C  
ATOM    380  C   LYS A 180       7.624  11.176   5.380  1.00  0.00           C  
ATOM    381  O   LYS A 180       8.061  10.675   6.418  1.00  0.00           O  
ATOM    382  CB  LYS A 180       9.265  12.669   4.225  1.00  0.00           C  
ATOM    383  CG  LYS A 180      10.417  12.795   3.236  1.00  0.00           C  
ATOM    384  CD  LYS A 180      11.102  14.148   3.355  1.00  0.00           C  
ATOM    385  CE  LYS A 180      12.253  14.275   2.369  1.00  0.00           C  
ATOM    386  NZ  LYS A 180      12.911  15.608   2.449  1.00  0.00           N  
ATOM    387  H   LYS A 180       7.709  12.023   2.317  1.00  0.00           H  
ATOM    388  HA  LYS A 180       9.245  10.526   4.167  1.00  0.00           H  
ATOM    389 1HB  LYS A 180       8.570  13.487   4.035  1.00  0.00           H  
ATOM    390 2HB  LYS A 180       9.669  12.808   5.228  1.00  0.00           H  
ATOM    391 1HG  LYS A 180      11.148  12.008   3.427  1.00  0.00           H  
ATOM    392 2HG  LYS A 180      10.039  12.676   2.221  1.00  0.00           H  
ATOM    393 1HD  LYS A 180      10.378  14.941   3.161  1.00  0.00           H  
ATOM    394 2HD  LYS A 180      11.488  14.272   4.367  1.00  0.00           H  
ATOM    395 1HE  LYS A 180      12.995  13.505   2.574  1.00  0.00           H  
ATOM    396 2HE  LYS A 180      11.881  14.129   1.355  1.00  0.00           H  
ATOM    397 1HZ  LYS A 180      13.666  15.652   1.780  1.00  0.00           H  
ATOM    398 2HZ  LYS A 180      12.234  16.330   2.242  1.00  0.00           H  
ATOM    399 3HZ  LYS A 180      13.277  15.747   3.379  1.00  0.00           H  
ATOM    400  N   GLN A 181       6.375  11.598   5.250  1.00  0.00           N  
ATOM    401  CA  GLN A 181       5.408  11.494   6.336  1.00  0.00           C  
ATOM    402  C   GLN A 181       5.146  10.029   6.680  1.00  0.00           C  
ATOM    403  O   GLN A 181       4.888   9.680   7.833  1.00  0.00           O  
ATOM    404  CB  GLN A 181       4.098  12.191   5.960  1.00  0.00           C  
ATOM    405  CG  GLN A 181       4.202  13.704   5.869  1.00  0.00           C  
ATOM    406  CD  GLN A 181       2.901  14.348   5.428  1.00  0.00           C  
ATOM    407  OE1 GLN A 181       2.094  13.733   4.727  1.00  0.00           O  
ATOM    408  NE2 GLN A 181       2.690  15.594   5.839  1.00  0.00           N  
ATOM    409  H   GLN A 181       6.099  12.000   4.400  1.00  0.00           H  
ATOM    410  HA  GLN A 181       5.822  11.985   7.216  1.00  0.00           H  
ATOM    411 1HB  GLN A 181       3.751  11.819   4.996  1.00  0.00           H  
ATOM    412 2HB  GLN A 181       3.333  11.951   6.699  1.00  0.00           H  
ATOM    413 1HG  GLN A 181       4.464  14.100   6.850  1.00  0.00           H  
ATOM    414 2HG  GLN A 181       4.974  13.962   5.144  1.00  0.00           H  
ATOM    415 1HE2 GLN A 181       1.849  16.071   5.579  1.00  0.00           H  
ATOM    416 2HE2 GLN A 181       3.371  16.056   6.406  1.00  0.00           H  
ATOM    417  N   LEU A 182       5.231   9.176   5.671  1.00  0.00           N  
ATOM    418  CA  LEU A 182       4.985   7.754   5.846  1.00  0.00           C  
ATOM    419  C   LEU A 182       6.278   6.995   6.126  1.00  0.00           C  
ATOM    420  O   LEU A 182       6.263   5.978   6.816  1.00  0.00           O  
ATOM    421  CB  LEU A 182       4.307   7.180   4.596  1.00  0.00           C  
ATOM    422  CG  LEU A 182       2.774   7.230   4.588  1.00  0.00           C  
ATOM    423  CD1 LEU A 182       2.311   8.669   4.772  1.00  0.00           C  
ATOM    424  CD2 LEU A 182       2.253   6.650   3.281  1.00  0.00           C  
ATOM    425  H   LEU A 182       5.479   9.510   4.781  1.00  0.00           H  
ATOM    426  HA  LEU A 182       4.321   7.620   6.699  1.00  0.00           H  
ATOM    427 1HB  LEU A 182       4.661   7.730   3.725  1.00  0.00           H  
ATOM    428 2HB  LEU A 182       4.605   6.137   4.486  1.00  0.00           H  
ATOM    429  HG  LEU A 182       2.387   6.646   5.423  1.00  0.00           H  
ATOM    430 1HD1 LEU A 182       1.222   8.703   4.766  1.00  0.00           H  
ATOM    431 2HD1 LEU A 182       2.681   9.051   5.723  1.00  0.00           H  
ATOM    432 3HD1 LEU A 182       2.698   9.282   3.959  1.00  0.00           H  
ATOM    433 1HD2 LEU A 182       1.164   6.684   3.275  1.00  0.00           H  
ATOM    434 2HD2 LEU A 182       2.639   7.235   2.445  1.00  0.00           H  
ATOM    435 3HD2 LEU A 182       2.584   5.616   3.184  1.00  0.00           H  
ATOM    436  N   LEU A 183       7.393   7.504   5.602  1.00  0.00           N  
ATOM    437  CA  LEU A 183       8.704   6.872   5.793  1.00  0.00           C  
ATOM    438  C   LEU A 183       9.061   6.750   7.271  1.00  0.00           C  
ATOM    439  O   LEU A 183       9.811   5.860   7.667  1.00  0.00           O  
ATOM    440  CB  LEU A 183       9.791   7.677   5.069  1.00  0.00           C  
ATOM    441  CG  LEU A 183       9.807   7.549   3.541  1.00  0.00           C  
ATOM    442  CD1 LEU A 183      10.913   8.425   2.969  1.00  0.00           C  
ATOM    443  CD2 LEU A 183      10.009   6.091   3.156  1.00  0.00           C  
ATOM    444  H   LEU A 183       7.333   8.319   5.058  1.00  0.00           H  
ATOM    445  HA  LEU A 183       8.669   5.869   5.369  1.00  0.00           H  
ATOM    446 1HB  LEU A 183       9.661   8.731   5.312  1.00  0.00           H  
ATOM    447 2HB  LEU A 183      10.765   7.357   5.439  1.00  0.00           H  
ATOM    448  HG  LEU A 183       8.858   7.903   3.136  1.00  0.00           H  
ATOM    449 1HD1 LEU A 183      10.924   8.334   1.882  1.00  0.00           H  
ATOM    450 2HD1 LEU A 183      10.732   9.464   3.243  1.00  0.00           H  
ATOM    451 3HD1 LEU A 183      11.874   8.105   3.369  1.00  0.00           H  
ATOM    452 1HD2 LEU A 183      10.020   6.000   2.069  1.00  0.00           H  
ATOM    453 2HD2 LEU A 183      10.958   5.737   3.559  1.00  0.00           H  
ATOM    454 3HD2 LEU A 183       9.195   5.491   3.562  1.00  0.00           H  
ATOM    455  N   GLN A 184       8.520   7.649   8.080  1.00  0.00           N  
ATOM    456  CA  GLN A 184       8.772   7.642   9.516  1.00  0.00           C  
ATOM    457  C   GLN A 184       8.196   6.395  10.182  1.00  0.00           C  
ATOM    458  O   GLN A 184       8.633   6.003  11.265  1.00  0.00           O  
ATOM    459  CB  GLN A 184       8.185   8.898  10.165  1.00  0.00           C  
ATOM    460  CG  GLN A 184       8.905  10.184   9.797  1.00  0.00           C  
ATOM    461  CD  GLN A 184       8.299  11.400  10.471  1.00  0.00           C  
ATOM    462  OE1 GLN A 184       7.706  11.299  11.549  1.00  0.00           O  
ATOM    463  NE2 GLN A 184       8.443  12.559   9.838  1.00  0.00           N  
ATOM    464  H   GLN A 184       7.946   8.345   7.700  1.00  0.00           H  
ATOM    465  HA  GLN A 184       9.850   7.636   9.678  1.00  0.00           H  
ATOM    466 1HB  GLN A 184       7.139   9.003   9.874  1.00  0.00           H  
ATOM    467 2HB  GLN A 184       8.213   8.795  11.250  1.00  0.00           H  
ATOM    468 1HG  GLN A 184       9.947  10.105  10.108  1.00  0.00           H  
ATOM    469 2HG  GLN A 184       8.846  10.325   8.718  1.00  0.00           H  
ATOM    470 1HE2 GLN A 184       8.064  13.397  10.235  1.00  0.00           H  
ATOM    471 2HE2 GLN A 184       8.932  12.596   8.966  1.00  0.00           H  
ATOM    472  N   ARG A 185       7.222   5.771   9.528  1.00  0.00           N  
ATOM    473  CA  ARG A 185       6.577   4.580  10.068  1.00  0.00           C  
ATOM    474  C   ARG A 185       7.439   3.343   9.852  1.00  0.00           C  
ATOM    475  O   ARG A 185       7.341   2.372  10.601  1.00  0.00           O  
ATOM    476  CB  ARG A 185       5.217   4.367   9.420  1.00  0.00           C  
ATOM    477  CG  ARG A 185       4.155   5.382   9.812  1.00  0.00           C  
ATOM    478  CD  ARG A 185       2.832   5.047   9.225  1.00  0.00           C  
ATOM    479  NE  ARG A 185       1.806   5.997   9.626  1.00  0.00           N  
ATOM    480  CZ  ARG A 185       1.081   5.907  10.759  1.00  0.00           C  
ATOM    481  NH1 ARG A 185       1.282   4.909  11.590  1.00  0.00           N  
ATOM    482  NH2 ARG A 185       0.169   6.823  11.033  1.00  0.00           N  
ATOM    483  H   ARG A 185       6.941   6.112   8.650  1.00  0.00           H  
ATOM    484  HA  ARG A 185       6.433   4.720  11.140  1.00  0.00           H  
ATOM    485 1HB  ARG A 185       5.321   4.401   8.336  1.00  0.00           H  
ATOM    486 2HB  ARG A 185       4.840   3.378   9.682  1.00  0.00           H  
ATOM    487 1HG  ARG A 185       4.054   5.402  10.898  1.00  0.00           H  
ATOM    488 2HG  ARG A 185       4.448   6.370   9.457  1.00  0.00           H  
ATOM    489 1HD  ARG A 185       2.903   5.061   8.138  1.00  0.00           H  
ATOM    490 2HD  ARG A 185       2.528   4.055   9.557  1.00  0.00           H  
ATOM    491  HE  ARG A 185       1.623   6.779   9.011  1.00  0.00           H  
ATOM    492 1HH1 ARG A 185       1.980   4.209  11.380  1.00  0.00           H  
ATOM    493 2HH1 ARG A 185       0.740   4.841  12.439  1.00  0.00           H  
ATOM    494 1HH2 ARG A 185       0.014   7.590  10.395  1.00  0.00           H  
ATOM    495 2HH2 ARG A 185      -0.373   6.755  11.882  1.00  0.00           H  
ATOM    496  N   ILE A 186       8.274   3.384   8.823  1.00  0.00           N  
ATOM    497  CA  ILE A 186       9.169   2.275   8.510  1.00  0.00           C  
ATOM    498  C   ILE A 186      10.596   2.788   8.321  1.00  0.00           C  
ATOM    499  O   ILE A 186      11.022   3.085   7.205  1.00  0.00           O  
ATOM    500  CB  ILE A 186       8.709   1.531   7.243  1.00  0.00           C  
ATOM    501  CG1 ILE A 186       7.247   1.101   7.377  1.00  0.00           C  
ATOM    502  CG2 ILE A 186       9.600   0.326   6.981  1.00  0.00           C  
ATOM    503  CD1 ILE A 186       7.033  -0.046   8.339  1.00  0.00           C  
ATOM    504  H   ILE A 186       8.299   4.187   8.261  1.00  0.00           H  
ATOM    505  HA  ILE A 186       9.155   1.574   9.343  1.00  0.00           H  
ATOM    506  HB  ILE A 186       8.763   2.203   6.387  1.00  0.00           H  
ATOM    507 1HG1 ILE A 186       6.649   1.947   7.717  1.00  0.00           H  
ATOM    508 2HG1 ILE A 186       6.864   0.802   6.401  1.00  0.00           H  
ATOM    509 1HG2 ILE A 186       9.261  -0.189   6.083  1.00  0.00           H  
ATOM    510 2HG2 ILE A 186      10.628   0.657   6.843  1.00  0.00           H  
ATOM    511 3HG2 ILE A 186       9.549  -0.356   7.831  1.00  0.00           H  
ATOM    512 1HD1 ILE A 186       5.971  -0.294   8.380  1.00  0.00           H  
ATOM    513 2HD1 ILE A 186       7.596  -0.916   7.999  1.00  0.00           H  
ATOM    514 3HD1 ILE A 186       7.375   0.243   9.331  1.00  0.00           H  
ATOM    515  N   PRO A 187      11.351   2.908   9.421  1.00  0.00           N  
ATOM    516  CA  PRO A 187      12.720   3.411   9.388  1.00  0.00           C  
ATOM    517  C   PRO A 187      13.758   2.333   9.085  1.00  0.00           C  
ATOM    518  O   PRO A 187      13.455   1.139   9.120  1.00  0.00           O  
ATOM    519  CB  PRO A 187      12.898   3.970  10.803  1.00  0.00           C  
ATOM    520  CG  PRO A 187      12.126   3.031  11.667  1.00  0.00           C  
ATOM    521  CD  PRO A 187      10.915   2.677  10.846  1.00  0.00           C  
ATOM    522  HA  PRO A 187      12.795   4.207   8.632  1.00  0.00           H  
ATOM    523 1HB  PRO A 187      13.966   4.007  11.062  1.00  0.00           H  
ATOM    524 2HB  PRO A 187      12.520   5.002  10.851  1.00  0.00           H  
ATOM    525 1HG  PRO A 187      12.740   2.153  11.917  1.00  0.00           H  
ATOM    526 2HG  PRO A 187      11.865   3.518  12.618  1.00  0.00           H  
ATOM    527 1HD  PRO A 187      10.650   1.624  11.018  1.00  0.00           H  
ATOM    528 2HD  PRO A 187      10.080   3.338  11.120  1.00  0.00           H  
ATOM    529  N   ASN A 188      14.979   2.783   8.787  1.00  0.00           N  
ATOM    530  CA  ASN A 188      16.103   1.893   8.484  1.00  0.00           C  
ATOM    531  C   ASN A 188      15.767   0.949   7.333  1.00  0.00           C  
ATOM    532  O   ASN A 188      15.730  -0.273   7.506  1.00  0.00           O  
ATOM    533  CB  ASN A 188      16.510   1.106   9.716  1.00  0.00           C  
ATOM    534  CG  ASN A 188      16.935   1.992  10.853  1.00  0.00           C  
ATOM    535  OD1 ASN A 188      17.771   2.887  10.681  1.00  0.00           O  
ATOM    536  ND2 ASN A 188      16.377   1.761  12.015  1.00  0.00           N  
ATOM    537  H   ASN A 188      15.132   3.752   8.774  1.00  0.00           H  
ATOM    538  HA  ASN A 188      16.951   2.502   8.165  1.00  0.00           H  
ATOM    539 1HB  ASN A 188      15.674   0.487  10.046  1.00  0.00           H  
ATOM    540 2HB  ASN A 188      17.332   0.436   9.465  1.00  0.00           H  
ATOM    541 1HD2 ASN A 188      16.621   2.319  12.807  1.00  0.00           H  
ATOM    542 2HD2 ASN A 188      15.705   1.026  12.108  1.00  0.00           H  
ATOM    543  N   ILE A 189      15.512   1.513   6.163  1.00  0.00           N  
ATOM    544  CA  ILE A 189      15.184   0.709   4.997  1.00  0.00           C  
ATOM    545  C   ILE A 189      16.421   0.501   4.122  1.00  0.00           C  
ATOM    546  O   ILE A 189      17.003   1.461   3.620  1.00  0.00           O  
ATOM    547  CB  ILE A 189      14.065   1.370   4.171  1.00  0.00           C  
ATOM    548  CG1 ILE A 189      12.742   1.334   4.939  1.00  0.00           C  
ATOM    549  CG2 ILE A 189      13.921   0.679   2.824  1.00  0.00           C  
ATOM    550  CD1 ILE A 189      11.640   2.144   4.296  1.00  0.00           C  
ATOM    551  H   ILE A 189      15.568   2.487   6.079  1.00  0.00           H  
ATOM    552  HA  ILE A 189      14.833  -0.265   5.336  1.00  0.00           H  
ATOM    553  HB  ILE A 189      14.306   2.419   4.006  1.00  0.00           H  
ATOM    554 1HG1 ILE A 189      12.401   0.303   5.028  1.00  0.00           H  
ATOM    555 2HG1 ILE A 189      12.897   1.714   5.949  1.00  0.00           H  
ATOM    556 1HG2 ILE A 189      13.126   1.158   2.253  1.00  0.00           H  
ATOM    557 2HG2 ILE A 189      14.859   0.755   2.273  1.00  0.00           H  
ATOM    558 3HG2 ILE A 189      13.675  -0.371   2.977  1.00  0.00           H  
ATOM    559 1HD1 ILE A 189      10.734   2.071   4.898  1.00  0.00           H  
ATOM    560 2HD1 ILE A 189      11.947   3.189   4.230  1.00  0.00           H  
ATOM    561 3HD1 ILE A 189      11.442   1.760   3.296  1.00  0.00           H  
ATOM    562  N   PRO A 190      16.831  -0.769   3.930  1.00  0.00           N  
ATOM    563  CA  PRO A 190      18.009  -1.127   3.118  1.00  0.00           C  
ATOM    564  C   PRO A 190      18.013  -0.542   1.691  1.00  0.00           C  
ATOM    565  O   PRO A 190      19.017   0.044   1.284  1.00  0.00           O  
ATOM    566  CB  PRO A 190      17.920  -2.656   3.083  1.00  0.00           C  
ATOM    567  CG  PRO A 190      17.297  -3.015   4.389  1.00  0.00           C  
ATOM    568  CD  PRO A 190      16.242  -1.962   4.602  1.00  0.00           C  
ATOM    569  HA  PRO A 190      18.920  -0.789   3.634  1.00  0.00           H  
ATOM    570 1HB  PRO A 190      17.319  -2.978   2.220  1.00  0.00           H  
ATOM    571 2HB  PRO A 190      18.923  -3.089   2.955  1.00  0.00           H  
ATOM    572 1HG  PRO A 190      16.877  -4.031   4.342  1.00  0.00           H  
ATOM    573 2HG  PRO A 190      18.056  -3.022   5.183  1.00  0.00           H  
ATOM    574 1HD  PRO A 190      15.304  -2.279   4.124  1.00  0.00           H  
ATOM    575 2HD  PRO A 190      16.094  -1.806   5.681  1.00  0.00           H  
ATOM    576  N   PRO A 191      16.918  -0.679   0.897  1.00  0.00           N  
ATOM    577  CA  PRO A 191      16.887  -0.148  -0.471  1.00  0.00           C  
ATOM    578  C   PRO A 191      17.027   1.369  -0.505  1.00  0.00           C  
ATOM    579  O   PRO A 191      17.645   1.926  -1.412  1.00  0.00           O  
ATOM    580  CB  PRO A 191      15.511  -0.592  -0.978  1.00  0.00           C  
ATOM    581  CG  PRO A 191      14.734  -0.863   0.265  1.00  0.00           C  
ATOM    582  CD  PRO A 191      15.744  -1.440   1.221  1.00  0.00           C  
ATOM    583  HA  PRO A 191      17.693  -0.613  -1.058  1.00  0.00           H  
ATOM    584 1HB  PRO A 191      15.064   0.201  -1.596  1.00  0.00           H  
ATOM    585 2HB  PRO A 191      15.614  -1.480  -1.619  1.00  0.00           H  
ATOM    586 1HG  PRO A 191      14.279   0.066   0.639  1.00  0.00           H  
ATOM    587 2HG  PRO A 191      13.907  -1.558   0.052  1.00  0.00           H  
ATOM    588 1HD  PRO A 191      15.403  -1.284   2.254  1.00  0.00           H  
ATOM    589 2HD  PRO A 191      15.876  -2.512   1.013  1.00  0.00           H  
ATOM    590  N   ASN A 192      16.439   2.024   0.497  1.00  0.00           N  
ATOM    591  CA  ASN A 192      16.461   3.484   0.616  1.00  0.00           C  
ATOM    592  C   ASN A 192      15.739   4.142  -0.554  1.00  0.00           C  
ATOM    593  O   ASN A 192      15.877   5.342  -0.797  1.00  0.00           O  
ATOM    594  CB  ASN A 192      17.887   3.993   0.715  1.00  0.00           C  
ATOM    595  CG  ASN A 192      17.986   5.295   1.461  1.00  0.00           C  
ATOM    596  OD1 ASN A 192      17.297   5.502   2.467  1.00  0.00           O  
ATOM    597  ND2 ASN A 192      18.831   6.176   0.990  1.00  0.00           N  
ATOM    598  H   ASN A 192      15.983   1.506   1.191  1.00  0.00           H  
ATOM    599  HA  ASN A 192      15.928   3.765   1.526  1.00  0.00           H  
ATOM    600 1HB  ASN A 192      18.505   3.250   1.221  1.00  0.00           H  
ATOM    601 2HB  ASN A 192      18.295   4.130  -0.286  1.00  0.00           H  
ATOM    602 1HD2 ASN A 192      18.938   7.059   1.446  1.00  0.00           H  
ATOM    603 2HD2 ASN A 192      19.368   5.966   0.174  1.00  0.00           H  
ATOM    604  N   ILE A 193      14.963   3.345  -1.271  1.00  0.00           N  
ATOM    605  CA  ILE A 193      14.193   3.829  -2.403  1.00  0.00           C  
ATOM    606  C   ILE A 193      12.766   4.063  -1.944  1.00  0.00           C  
ATOM    607  O   ILE A 193      12.276   3.346  -1.075  1.00  0.00           O  
ATOM    608  CB  ILE A 193      14.218   2.833  -3.577  1.00  0.00           C  
ATOM    609  CG1 ILE A 193      15.653   2.619  -4.065  1.00  0.00           C  
ATOM    610  CG2 ILE A 193      13.334   3.325  -4.712  1.00  0.00           C  
ATOM    611  CD1 ILE A 193      15.814   1.431  -4.986  1.00  0.00           C  
ATOM    612  H   ILE A 193      14.902   2.400  -1.023  1.00  0.00           H  
ATOM    613  HA  ILE A 193      14.633   4.765  -2.745  1.00  0.00           H  
ATOM    614  HB  ILE A 193      13.853   1.864  -3.239  1.00  0.00           H  
ATOM    615 1HG1 ILE A 193      15.994   3.509  -4.593  1.00  0.00           H  
ATOM    616 2HG1 ILE A 193      16.311   2.476  -3.207  1.00  0.00           H  
ATOM    617 1HG2 ILE A 193      13.364   2.610  -5.534  1.00  0.00           H  
ATOM    618 2HG2 ILE A 193      12.310   3.428  -4.357  1.00  0.00           H  
ATOM    619 3HG2 ILE A 193      13.696   4.294  -5.061  1.00  0.00           H  
ATOM    620 1HD1 ILE A 193      16.858   1.345  -5.288  1.00  0.00           H  
ATOM    621 2HD1 ILE A 193      15.511   0.522  -4.465  1.00  0.00           H  
ATOM    622 3HD1 ILE A 193      15.192   1.569  -5.869  1.00  0.00           H  
ATOM    623  N   ASN A 194      12.099   5.055  -2.510  1.00  0.00           N  
ATOM    624  CA  ASN A 194      10.742   5.373  -2.087  1.00  0.00           C  
ATOM    625  C   ASN A 194       9.680   4.789  -3.014  1.00  0.00           C  
ATOM    626  O   ASN A 194       8.531   4.642  -2.611  1.00  0.00           O  
ATOM    627  CB  ASN A 194      10.571   6.877  -1.974  1.00  0.00           C  
ATOM    628  CG  ASN A 194      11.451   7.481  -0.915  1.00  0.00           C  
ATOM    629  OD1 ASN A 194      11.767   6.834   0.090  1.00  0.00           O  
ATOM    630  ND2 ASN A 194      11.855   8.709  -1.122  1.00  0.00           N  
ATOM    631  H   ASN A 194      12.521   5.581  -3.224  1.00  0.00           H  
ATOM    632  HA  ASN A 194      10.571   4.924  -1.107  1.00  0.00           H  
ATOM    633 1HB  ASN A 194      10.804   7.343  -2.933  1.00  0.00           H  
ATOM    634 2HB  ASN A 194       9.532   7.109  -1.742  1.00  0.00           H  
ATOM    635 1HD2 ASN A 194      12.443   9.161  -0.451  1.00  0.00           H  
ATOM    636 2HD2 ASN A 194      11.575   9.194  -1.950  1.00  0.00           H  
ATOM    637  N   THR A 195      10.044   4.426  -4.241  1.00  0.00           N  
ATOM    638  CA  THR A 195       9.060   3.891  -5.177  1.00  0.00           C  
ATOM    639  C   THR A 195       8.646   2.488  -4.757  1.00  0.00           C  
ATOM    640  O   THR A 195       9.495   1.626  -4.538  1.00  0.00           O  
ATOM    641  CB  THR A 195       9.607   3.866  -6.616  1.00  0.00           C  
ATOM    642  OG1 THR A 195       9.975   5.193  -7.013  1.00  0.00           O  
ATOM    643  CG2 THR A 195       8.559   3.326  -7.576  1.00  0.00           C  
ATOM    644  H   THR A 195      10.977   4.513  -4.518  1.00  0.00           H  
ATOM    645  HA  THR A 195       8.180   4.534  -5.159  1.00  0.00           H  
ATOM    646  HB  THR A 195      10.492   3.231  -6.658  1.00  0.00           H  
ATOM    647  HG1 THR A 195      10.512   5.151  -7.808  1.00  0.00           H  
ATOM    648 1HG2 THR A 195       8.963   3.315  -8.588  1.00  0.00           H  
ATOM    649 2HG2 THR A 195       8.285   2.312  -7.284  1.00  0.00           H  
ATOM    650 3HG2 THR A 195       7.676   3.962  -7.546  1.00  0.00           H  
ATOM    651  N   TRP A 196       7.335   2.252  -4.728  1.00  0.00           N  
ATOM    652  CA  TRP A 196       6.777   0.971  -4.294  1.00  0.00           C  
ATOM    653  C   TRP A 196       7.317  -0.211  -5.074  1.00  0.00           C  
ATOM    654  O   TRP A 196       7.583  -1.257  -4.494  1.00  0.00           O  
ATOM    655  CB  TRP A 196       5.253   0.994  -4.421  1.00  0.00           C  
ATOM    656  CG  TRP A 196       4.567   1.667  -3.270  1.00  0.00           C  
ATOM    657  CD1 TRP A 196       5.084   2.640  -2.469  1.00  0.00           C  
ATOM    658  CD2 TRP A 196       3.225   1.418  -2.785  1.00  0.00           C  
ATOM    659  NE1 TRP A 196       4.163   3.012  -1.522  1.00  0.00           N  
ATOM    660  CE2 TRP A 196       3.019   2.276  -1.701  1.00  0.00           C  
ATOM    661  CE3 TRP A 196       2.198   0.551  -3.178  1.00  0.00           C  
ATOM    662  CZ2 TRP A 196       1.825   2.295  -0.997  1.00  0.00           C  
ATOM    663  CZ3 TRP A 196       1.001   0.570  -2.473  1.00  0.00           C  
ATOM    664  CH2 TRP A 196       0.819   1.420  -1.411  1.00  0.00           C  
ATOM    665  H   TRP A 196       6.718   2.975  -4.977  1.00  0.00           H  
ATOM    666  HA  TRP A 196       7.041   0.815  -3.248  1.00  0.00           H  
ATOM    667 1HB  TRP A 196       4.971   1.512  -5.338  1.00  0.00           H  
ATOM    668 2HB  TRP A 196       4.878  -0.027  -4.493  1.00  0.00           H  
ATOM    669  HD1 TRP A 196       6.083   3.061  -2.566  1.00  0.00           H  
ATOM    670  HE1 TRP A 196       4.303   3.713  -0.808  1.00  0.00           H  
ATOM    671  HE3 TRP A 196       2.336  -0.124  -4.022  1.00  0.00           H  
ATOM    672  HZ2 TRP A 196       1.661   2.962  -0.151  1.00  0.00           H  
ATOM    673  HZ3 TRP A 196       0.207  -0.109  -2.784  1.00  0.00           H  
ATOM    674  HH2 TRP A 196      -0.133   1.410  -0.880  1.00  0.00           H  
ATOM    675  N   GLN A 197       7.501  -0.040  -6.371  1.00  0.00           N  
ATOM    676  CA  GLN A 197       8.009  -1.113  -7.211  1.00  0.00           C  
ATOM    677  C   GLN A 197       9.357  -1.617  -6.706  1.00  0.00           C  
ATOM    678  O   GLN A 197       9.664  -2.802  -6.803  1.00  0.00           O  
ATOM    679  CB  GLN A 197       8.135  -0.641  -8.662  1.00  0.00           C  
ATOM    680  CG  GLN A 197       8.505  -1.739  -9.644  1.00  0.00           C  
ATOM    681  CD  GLN A 197       7.404  -2.771  -9.800  1.00  0.00           C  
ATOM    682  OE1 GLN A 197       6.256  -2.433 -10.108  1.00  0.00           O  
ATOM    683  NE2 GLN A 197       7.745  -4.037  -9.591  1.00  0.00           N  
ATOM    684  H   GLN A 197       7.285   0.827  -6.773  1.00  0.00           H  
ATOM    685  HA  GLN A 197       7.305  -1.944  -7.174  1.00  0.00           H  
ATOM    686 1HB  GLN A 197       7.191  -0.204  -8.986  1.00  0.00           H  
ATOM    687 2HB  GLN A 197       8.895   0.137  -8.726  1.00  0.00           H  
ATOM    688 1HG  GLN A 197       8.696  -1.292 -10.619  1.00  0.00           H  
ATOM    689 2HG  GLN A 197       9.400  -2.248  -9.284  1.00  0.00           H  
ATOM    690 1HE2 GLN A 197       7.060  -4.761  -9.680  1.00  0.00           H  
ATOM    691 2HE2 GLN A 197       8.686  -4.267  -9.344  1.00  0.00           H  
ATOM    692  N   GLN A 198      10.175  -0.711  -6.199  1.00  0.00           N  
ATOM    693  CA  GLN A 198      11.478  -1.081  -5.673  1.00  0.00           C  
ATOM    694  C   GLN A 198      11.403  -1.414  -4.177  1.00  0.00           C  
ATOM    695  O   GLN A 198      12.272  -2.104  -3.643  1.00  0.00           O  
ATOM    696  CB  GLN A 198      12.485   0.047  -5.913  1.00  0.00           C  
ATOM    697  CG  GLN A 198      12.735   0.357  -7.379  1.00  0.00           C  
ATOM    698  CD  GLN A 198      13.346  -0.815  -8.122  1.00  0.00           C  
ATOM    699  OE1 GLN A 198      14.403  -1.327  -7.740  1.00  0.00           O  
ATOM    700  NE2 GLN A 198      12.685  -1.249  -9.188  1.00  0.00           N  
ATOM    701  H   GLN A 198       9.892   0.225  -6.159  1.00  0.00           H  
ATOM    702  HA  GLN A 198      11.821  -1.974  -6.195  1.00  0.00           H  
ATOM    703 1HB  GLN A 198      12.131   0.960  -5.432  1.00  0.00           H  
ATOM    704 2HB  GLN A 198      13.439  -0.214  -5.456  1.00  0.00           H  
ATOM    705 1HG  GLN A 198      11.786   0.607  -7.854  1.00  0.00           H  
ATOM    706 2HG  GLN A 198      13.422   1.202  -7.449  1.00  0.00           H  
ATOM    707 1HE2 GLN A 198      13.039  -2.020  -9.719  1.00  0.00           H  
ATOM    708 2HE2 GLN A 198      11.831  -0.805  -9.462  1.00  0.00           H  
ATOM    709  N   VAL A 199      10.352  -0.934  -3.509  1.00  0.00           N  
ATOM    710  CA  VAL A 199      10.176  -1.172  -2.075  1.00  0.00           C  
ATOM    711  C   VAL A 199       9.600  -2.567  -1.810  1.00  0.00           C  
ATOM    712  O   VAL A 199       9.919  -3.196  -0.799  1.00  0.00           O  
ATOM    713  CB  VAL A 199       9.240  -0.109  -1.469  1.00  0.00           C  
ATOM    714  CG1 VAL A 199       8.806  -0.517  -0.069  1.00  0.00           C  
ATOM    715  CG2 VAL A 199       9.938   1.242  -1.445  1.00  0.00           C  
ATOM    716  H   VAL A 199       9.680  -0.403  -3.994  1.00  0.00           H  
ATOM    717  HA  VAL A 199      11.150  -1.099  -1.590  1.00  0.00           H  
ATOM    718  HB  VAL A 199       8.339  -0.043  -2.078  1.00  0.00           H  
ATOM    719 1HG1 VAL A 199       8.145   0.245   0.344  1.00  0.00           H  
ATOM    720 2HG1 VAL A 199       8.278  -1.469  -0.115  1.00  0.00           H  
ATOM    721 3HG1 VAL A 199       9.684  -0.619   0.569  1.00  0.00           H  
ATOM    722 1HG2 VAL A 199       9.271   1.989  -1.016  1.00  0.00           H  
ATOM    723 2HG2 VAL A 199      10.843   1.174  -0.841  1.00  0.00           H  
ATOM    724 3HG2 VAL A 199      10.203   1.533  -2.462  1.00  0.00           H  
ATOM    725  N   THR A 200       8.776  -3.060  -2.735  1.00  0.00           N  
ATOM    726  CA  THR A 200       8.155  -4.378  -2.600  1.00  0.00           C  
ATOM    727  C   THR A 200       9.204  -5.486  -2.514  1.00  0.00           C  
ATOM    728  O   THR A 200       8.948  -6.567  -1.971  1.00  0.00           O  
ATOM    729  CB  THR A 200       7.201  -4.662  -3.775  1.00  0.00           C  
ATOM    730  OG1 THR A 200       6.229  -3.613  -3.869  1.00  0.00           O  
ATOM    731  CG2 THR A 200       6.490  -5.992  -3.576  1.00  0.00           C  
ATOM    732  H   THR A 200       8.574  -2.521  -3.533  1.00  0.00           H  
ATOM    733  HA  THR A 200       7.577  -4.395  -1.676  1.00  0.00           H  
ATOM    734  HB  THR A 200       7.769  -4.696  -4.705  1.00  0.00           H  
ATOM    735  HG1 THR A 200       6.676  -2.772  -3.990  1.00  0.00           H  
ATOM    736 1HG2 THR A 200       5.821  -6.176  -4.416  1.00  0.00           H  
ATOM    737 2HG2 THR A 200       7.226  -6.793  -3.515  1.00  0.00           H  
ATOM    738 3HG2 THR A 200       5.913  -5.960  -2.652  1.00  0.00           H  
ATOM    739  N   ALA A 201      10.393  -5.191  -3.035  1.00  0.00           N  
ATOM    740  CA  ALA A 201      11.500  -6.131  -3.034  1.00  0.00           C  
ATOM    741  C   ALA A 201      11.877  -6.546  -1.615  1.00  0.00           C  
ATOM    742  O   ALA A 201      12.438  -7.620  -1.410  1.00  0.00           O  
ATOM    743  CB  ALA A 201      12.701  -5.530  -3.746  1.00  0.00           C  
ATOM    744  H   ALA A 201      10.525  -4.306  -3.437  1.00  0.00           H  
ATOM    745  HA  ALA A 201      11.184  -7.027  -3.567  1.00  0.00           H  
ATOM    746 1HB  ALA A 201      13.069  -4.686  -3.182  1.00  0.00           H  
ATOM    747 2HB  ALA A 201      12.407  -5.201  -4.731  1.00  0.00           H  
ATOM    748 3HB  ALA A 201      13.480  -6.275  -3.831  1.00  0.00           H  
ATOM    749  N   LEU A 202      11.555  -5.698  -0.639  1.00  0.00           N  
ATOM    750  CA  LEU A 202      11.852  -5.986   0.761  1.00  0.00           C  
ATOM    751  C   LEU A 202      11.164  -7.273   1.205  1.00  0.00           C  
ATOM    752  O   LEU A 202      11.734  -8.081   1.942  1.00  0.00           O  
ATOM    753  CB  LEU A 202      11.402  -4.821   1.652  1.00  0.00           C  
ATOM    754  CG  LEU A 202      12.311  -3.585   1.640  1.00  0.00           C  
ATOM    755  CD1 LEU A 202      11.576  -2.408   2.267  1.00  0.00           C  
ATOM    756  CD2 LEU A 202      13.596  -3.892   2.395  1.00  0.00           C  
ATOM    757  H   LEU A 202      11.099  -4.855  -0.870  1.00  0.00           H  
ATOM    758  HA  LEU A 202      12.929  -6.112   0.867  1.00  0.00           H  
ATOM    759 1HB  LEU A 202      10.410  -4.505   1.336  1.00  0.00           H  
ATOM    760 2HB  LEU A 202      11.338  -5.175   2.681  1.00  0.00           H  
ATOM    761  HG  LEU A 202      12.550  -3.319   0.610  1.00  0.00           H  
ATOM    762 1HD1 LEU A 202      12.222  -1.530   2.258  1.00  0.00           H  
ATOM    763 2HD1 LEU A 202      10.671  -2.198   1.696  1.00  0.00           H  
ATOM    764 3HD1 LEU A 202      11.309  -2.652   3.294  1.00  0.00           H  
ATOM    765 1HD2 LEU A 202      14.242  -3.014   2.385  1.00  0.00           H  
ATOM    766 2HD2 LEU A 202      13.358  -4.157   3.425  1.00  0.00           H  
ATOM    767 3HD2 LEU A 202      14.109  -4.725   1.915  1.00  0.00           H  
ATOM    768  N   ALA A 203       9.940  -7.462   0.736  1.00  0.00           N  
ATOM    769  CA  ALA A 203       9.168  -8.647   1.076  1.00  0.00           C  
ATOM    770  C   ALA A 203       9.582  -9.823   0.199  1.00  0.00           C  
ATOM    771  O   ALA A 203       9.557 -10.975   0.629  1.00  0.00           O  
ATOM    772  CB  ALA A 203       7.680  -8.368   0.926  1.00  0.00           C  
ATOM    773  H   ALA A 203       9.547  -6.788   0.138  1.00  0.00           H  
ATOM    774  HA  ALA A 203       9.381  -8.904   2.114  1.00  0.00           H  
ATOM    775 1HB  ALA A 203       7.121  -9.270   1.131  1.00  0.00           H  
ATOM    776 2HB  ALA A 203       7.476  -8.040  -0.081  1.00  0.00           H  
ATOM    777 3HB  ALA A 203       7.386  -7.597   1.623  1.00  0.00           H  
ATOM    778  N   GLN A 204       9.984  -9.521  -1.026  1.00  0.00           N  
ATOM    779  CA  GLN A 204      10.404 -10.548  -1.973  1.00  0.00           C  
ATOM    780  C   GLN A 204      11.764 -11.129  -1.585  1.00  0.00           C  
ATOM    781  O   GLN A 204      12.022 -12.314  -1.796  1.00  0.00           O  
ATOM    782  CB  GLN A 204      10.462  -9.976  -3.392  1.00  0.00           C  
ATOM    783  CG  GLN A 204       9.111  -9.572  -3.956  1.00  0.00           C  
ATOM    784  CD  GLN A 204       9.202  -9.103  -5.396  1.00  0.00           C  
ATOM    785  OE1 GLN A 204      10.023  -8.246  -5.734  1.00  0.00           O  
ATOM    786  NE2 GLN A 204       8.357  -9.663  -6.254  1.00  0.00           N  
ATOM    787  H   GLN A 204       9.997  -8.581  -1.307  1.00  0.00           H  
ATOM    788  HA  GLN A 204       9.674 -11.357  -1.953  1.00  0.00           H  
ATOM    789 1HB  GLN A 204      11.108  -9.098  -3.404  1.00  0.00           H  
ATOM    790 2HB  GLN A 204      10.901 -10.714  -4.064  1.00  0.00           H  
ATOM    791 1HG  GLN A 204       8.441 -10.431  -3.918  1.00  0.00           H  
ATOM    792 2HG  GLN A 204       8.707  -8.757  -3.356  1.00  0.00           H  
ATOM    793 1HE2 GLN A 204       8.371  -9.393  -7.218  1.00  0.00           H  
ATOM    794 2HE2 GLN A 204       7.708 -10.354  -5.938  1.00  0.00           H  
ATOM    795  N   GLN A 205      12.623 -10.297  -1.006  1.00  0.00           N  
ATOM    796  CA  GLN A 205      13.947 -10.740  -0.576  1.00  0.00           C  
ATOM    797  C   GLN A 205      13.877 -11.400   0.798  1.00  0.00           C  
ATOM    798  O   GLN A 205      14.899 -11.798   1.357  1.00  0.00           O  
ATOM    799  CB  GLN A 205      14.925  -9.563  -0.544  1.00  0.00           C  
ATOM    800  CG  GLN A 205      15.239  -8.976  -1.909  1.00  0.00           C  
ATOM    801  CD  GLN A 205      16.047  -7.696  -1.819  1.00  0.00           C  
ATOM    802  OE1 GLN A 205      16.064  -7.028  -0.781  1.00  0.00           O  
ATOM    803  NE2 GLN A 205      16.726  -7.347  -2.906  1.00  0.00           N  
ATOM    804  H   GLN A 205      12.368  -9.354  -0.881  1.00  0.00           H  
ATOM    805  HA  GLN A 205      14.314 -11.477  -1.290  1.00  0.00           H  
ATOM    806 1HB  GLN A 205      14.517  -8.767   0.079  1.00  0.00           H  
ATOM    807 2HB  GLN A 205      15.864  -9.882  -0.092  1.00  0.00           H  
ATOM    808 1HG  GLN A 205      15.813  -9.704  -2.483  1.00  0.00           H  
ATOM    809 2HG  GLN A 205      14.302  -8.752  -2.421  1.00  0.00           H  
ATOM    810 1HE2 GLN A 205      17.277  -6.512  -2.905  1.00  0.00           H  
ATOM    811 2HE2 GLN A 205      16.684  -7.918  -3.726  1.00  0.00           H  
ATOM    812  N   LYS A 206      12.661 -11.490   1.335  1.00  0.00           N  
ATOM    813  CA  LYS A 206      12.411 -12.108   2.638  1.00  0.00           C  
ATOM    814  C   LYS A 206      13.098 -11.346   3.771  1.00  0.00           C  
ATOM    815  O   LYS A 206      13.381 -11.908   4.831  1.00  0.00           O  
ATOM    816  CB  LYS A 206      12.876 -13.565   2.633  1.00  0.00           C  
ATOM    817  CG  LYS A 206      12.137 -14.458   1.644  1.00  0.00           C  
ATOM    818  CD  LYS A 206      12.563 -15.911   1.787  1.00  0.00           C  
ATOM    819  CE  LYS A 206      11.741 -16.821   0.886  1.00  0.00           C  
ATOM    820  NZ  LYS A 206      10.319 -16.895   1.319  1.00  0.00           N  
ATOM    821  H   LYS A 206      11.902 -11.132   0.833  1.00  0.00           H  
ATOM    822  HA  LYS A 206      11.338 -12.084   2.832  1.00  0.00           H  
ATOM    823 1HB  LYS A 206      13.939 -13.607   2.392  1.00  0.00           H  
ATOM    824 2HB  LYS A 206      12.749 -13.991   3.628  1.00  0.00           H  
ATOM    825 1HG  LYS A 206      11.063 -14.383   1.819  1.00  0.00           H  
ATOM    826 2HG  LYS A 206      12.346 -14.125   0.628  1.00  0.00           H  
ATOM    827 1HD  LYS A 206      13.617 -16.010   1.524  1.00  0.00           H  
ATOM    828 2HD  LYS A 206      12.433 -16.228   2.822  1.00  0.00           H  
ATOM    829 1HE  LYS A 206      11.777 -16.449  -0.137  1.00  0.00           H  
ATOM    830 2HE  LYS A 206      12.164 -17.825   0.899  1.00  0.00           H  
ATOM    831 1HZ  LYS A 206       9.809 -17.507   0.697  1.00  0.00           H  
ATOM    832 2HZ  LYS A 206      10.272 -17.257   2.261  1.00  0.00           H  
ATOM    833 3HZ  LYS A 206       9.910 -15.972   1.292  1.00  0.00           H  
ATOM    834  N   LEU A 207      13.349 -10.061   3.549  1.00  0.00           N  
ATOM    835  CA  LEU A 207      13.990  -9.224   4.554  1.00  0.00           C  
ATOM    836  C   LEU A 207      12.946  -8.722   5.541  1.00  0.00           C  
ATOM    837  O   LEU A 207      13.220  -8.553   6.728  1.00  0.00           O  
ATOM    838  CB  LEU A 207      14.706  -8.038   3.895  1.00  0.00           C  
ATOM    839  CG  LEU A 207      15.872  -8.399   2.965  1.00  0.00           C  
ATOM    840  CD1 LEU A 207      16.412  -7.133   2.313  1.00  0.00           C  
ATOM    841  CD2 LEU A 207      16.956  -9.109   3.762  1.00  0.00           C  
ATOM    842  H   LEU A 207      13.095  -9.666   2.688  1.00  0.00           H  
ATOM    843  HA  LEU A 207      14.729  -9.824   5.083  1.00  0.00           H  
ATOM    844 1HB  LEU A 207      13.979  -7.475   3.311  1.00  0.00           H  
ATOM    845 2HB  LEU A 207      15.095  -7.388   4.678  1.00  0.00           H  
ATOM    846  HG  LEU A 207      15.515  -9.056   2.172  1.00  0.00           H  
ATOM    847 1HD1 LEU A 207      17.240  -7.389   1.652  1.00  0.00           H  
ATOM    848 2HD1 LEU A 207      15.621  -6.656   1.734  1.00  0.00           H  
ATOM    849 3HD1 LEU A 207      16.761  -6.448   3.084  1.00  0.00           H  
ATOM    850 1HD2 LEU A 207      17.784  -9.365   3.101  1.00  0.00           H  
ATOM    851 2HD2 LEU A 207      17.314  -8.451   4.555  1.00  0.00           H  
ATOM    852 3HD2 LEU A 207      16.548 -10.018   4.202  1.00  0.00           H  
ATOM    853  N   LEU A 208      11.745  -8.502   5.025  1.00  0.00           N  
ATOM    854  CA  LEU A 208      10.630  -8.025   5.825  1.00  0.00           C  
ATOM    855  C   LEU A 208      10.162  -9.114   6.782  1.00  0.00           C  
ATOM    856  O   LEU A 208       9.694 -10.170   6.351  1.00  0.00           O  
ATOM    857  CB  LEU A 208       9.471  -7.588   4.920  1.00  0.00           C  
ATOM    858  CG  LEU A 208       8.254  -6.991   5.639  1.00  0.00           C  
ATOM    859  CD1 LEU A 208       7.567  -5.985   4.725  1.00  0.00           C  
ATOM    860  CD2 LEU A 208       7.301  -8.109   6.036  1.00  0.00           C  
ATOM    861  H   LEU A 208      11.604  -8.670   4.072  1.00  0.00           H  
ATOM    862  HA  LEU A 208      10.963  -7.165   6.405  1.00  0.00           H  
ATOM    863 1HB  LEU A 208       9.841  -6.841   4.219  1.00  0.00           H  
ATOM    864 2HB  LEU A 208       9.129  -8.452   4.351  1.00  0.00           H  
ATOM    865  HG  LEU A 208       8.584  -6.460   6.532  1.00  0.00           H  
ATOM    866 1HD1 LEU A 208       6.703  -5.561   5.236  1.00  0.00           H  
ATOM    867 2HD1 LEU A 208       8.266  -5.187   4.472  1.00  0.00           H  
ATOM    868 3HD1 LEU A 208       7.241  -6.485   3.814  1.00  0.00           H  
ATOM    869 1HD2 LEU A 208       6.437  -7.685   6.548  1.00  0.00           H  
ATOM    870 2HD2 LEU A 208       6.971  -8.640   5.144  1.00  0.00           H  
ATOM    871 3HD2 LEU A 208       7.813  -8.803   6.703  1.00  0.00           H  
ATOM    872  N   THR A 209      10.306  -8.861   8.075  1.00  0.00           N  
ATOM    873  CA  THR A 209       9.894  -9.816   9.089  1.00  0.00           C  
ATOM    874  C   THR A 209       8.410  -9.626   9.399  1.00  0.00           C  
ATOM    875  O   THR A 209       7.823  -8.616   9.001  1.00  0.00           O  
ATOM    876  CB  THR A 209      10.724  -9.645  10.385  1.00  0.00           C  
ATOM    877  OG1 THR A 209      10.458  -8.370  10.985  1.00  0.00           O  
ATOM    878  CG2 THR A 209      12.212  -9.771  10.097  1.00  0.00           C  
ATOM    879  H   THR A 209      10.693  -7.999   8.355  1.00  0.00           H  
ATOM    880  HA  THR A 209      10.047 -10.822   8.699  1.00  0.00           H  
ATOM    881  HB  THR A 209      10.441 -10.422  11.079  1.00  0.00           H  
ATOM    882  HG1 THR A 209      10.782  -7.662  10.397  1.00  0.00           H  
ATOM    883 1HG2 THR A 209      12.767  -9.671  11.019  1.00  0.00           H  
ATOM    884 2HG2 THR A 209      12.513  -8.994   9.412  1.00  0.00           H  
ATOM    885 3HG2 THR A 209      12.414 -10.736   9.657  1.00  0.00           H  
ATOM    886  N   PRO A 210       7.767 -10.590  10.084  1.00  0.00           N  
ATOM    887  CA  PRO A 210       6.348 -10.479  10.443  1.00  0.00           C  
ATOM    888  C   PRO A 210       6.042  -9.171  11.168  1.00  0.00           C  
ATOM    889  O   PRO A 210       4.971  -8.586  10.998  1.00  0.00           O  
ATOM    890  CB  PRO A 210       6.131 -11.689  11.357  1.00  0.00           C  
ATOM    891  CG  PRO A 210       7.113 -12.698  10.867  1.00  0.00           C  
ATOM    892  CD  PRO A 210       8.342 -11.895  10.537  1.00  0.00           C  
ATOM    893  HA  PRO A 210       5.737 -10.558   9.532  1.00  0.00           H  
ATOM    894 1HB  PRO A 210       6.301 -11.403  12.406  1.00  0.00           H  
ATOM    895 2HB  PRO A 210       5.090 -12.035  11.283  1.00  0.00           H  
ATOM    896 1HG  PRO A 210       7.297 -13.456  11.643  1.00  0.00           H  
ATOM    897 2HG  PRO A 210       6.707 -13.230   9.994  1.00  0.00           H  
ATOM    898 1HD  PRO A 210       8.960 -11.781  11.440  1.00  0.00           H  
ATOM    899 2HD  PRO A 210       8.909 -12.401   9.741  1.00  0.00           H  
ATOM    900  N   GLN A 211       7.006  -8.702  11.954  1.00  0.00           N  
ATOM    901  CA  GLN A 211       6.851  -7.466  12.707  1.00  0.00           C  
ATOM    902  C   GLN A 211       6.868  -6.247  11.785  1.00  0.00           C  
ATOM    903  O   GLN A 211       6.293  -5.206  12.112  1.00  0.00           O  
ATOM    904  CB  GLN A 211       7.955  -7.343  13.760  1.00  0.00           C  
ATOM    905  CG  GLN A 211       7.865  -8.365  14.880  1.00  0.00           C  
ATOM    906  CD  GLN A 211       8.970  -8.200  15.905  1.00  0.00           C  
ATOM    907  OE1 GLN A 211      10.046  -7.677  15.601  1.00  0.00           O  
ATOM    908  NE2 GLN A 211       8.712  -8.647  17.130  1.00  0.00           N  
ATOM    909  H   GLN A 211       7.845  -9.210  12.034  1.00  0.00           H  
ATOM    910  HA  GLN A 211       5.886  -7.488  13.213  1.00  0.00           H  
ATOM    911 1HB  GLN A 211       8.928  -7.453  13.282  1.00  0.00           H  
ATOM    912 2HB  GLN A 211       7.922  -6.350  14.208  1.00  0.00           H  
ATOM    913 1HG  GLN A 211       6.907  -8.249  15.388  1.00  0.00           H  
ATOM    914 2HG  GLN A 211       7.942  -9.365  14.452  1.00  0.00           H  
ATOM    915 1HE2 GLN A 211       9.404  -8.566  17.848  1.00  0.00           H  
ATOM    916 2HE2 GLN A 211       7.827  -9.065  17.333  1.00  0.00           H  
ATOM    917  N   ASP A 212       7.497  -6.381  10.621  1.00  0.00           N  
ATOM    918  CA  ASP A 212       7.583  -5.273   9.681  1.00  0.00           C  
ATOM    919  C   ASP A 212       6.345  -5.276   8.808  1.00  0.00           C  
ATOM    920  O   ASP A 212       5.880  -4.234   8.343  1.00  0.00           O  
ATOM    921  CB  ASP A 212       8.834  -5.381   8.798  1.00  0.00           C  
ATOM    922  CG  ASP A 212      10.133  -5.186   9.554  1.00  0.00           C  
ATOM    923  OD1 ASP A 212      10.313  -4.128  10.190  1.00  0.00           O  
ATOM    924  OD2 ASP A 212      10.990  -6.098   9.500  1.00  0.00           O  
ATOM    925  H   ASP A 212       7.856  -7.260  10.360  1.00  0.00           H  
ATOM    926  HA  ASP A 212       7.633  -4.342  10.247  1.00  0.00           H  
ATOM    927 1HB  ASP A 212       8.858  -6.359   8.346  1.00  0.00           H  
ATOM    928 2HB  ASP A 212       8.779  -4.634   8.020  1.00  0.00           H  
ATOM    929  N   MET A 213       5.815  -6.476   8.610  1.00  0.00           N  
ATOM    930  CA  MET A 213       4.627  -6.691   7.800  1.00  0.00           C  
ATOM    931  C   MET A 213       3.453  -5.871   8.318  1.00  0.00           C  
ATOM    932  O   MET A 213       2.797  -5.152   7.562  1.00  0.00           O  
ATOM    933  CB  MET A 213       4.271  -8.176   7.771  1.00  0.00           C  
ATOM    934  CG  MET A 213       3.070  -8.519   6.901  1.00  0.00           C  
ATOM    935  SD  MET A 213       1.501  -8.310   7.766  1.00  0.00           S  
ATOM    936  CE  MET A 213       1.577  -9.665   8.935  1.00  0.00           C  
ATOM    937  H   MET A 213       6.248  -7.253   9.024  1.00  0.00           H  
ATOM    938  HA  MET A 213       4.837  -6.360   6.783  1.00  0.00           H  
ATOM    939 1HB  MET A 213       5.123  -8.747   7.405  1.00  0.00           H  
ATOM    940 2HB  MET A 213       4.058  -8.519   8.785  1.00  0.00           H  
ATOM    941 1HG  MET A 213       3.066  -7.879   6.019  1.00  0.00           H  
ATOM    942 2HG  MET A 213       3.145  -9.554   6.569  1.00  0.00           H  
ATOM    943 1HE  MET A 213       0.674  -9.669   9.545  1.00  0.00           H  
ATOM    944 2HE  MET A 213       1.655 -10.609   8.394  1.00  0.00           H  
ATOM    945 3HE  MET A 213       2.449  -9.542   9.578  1.00  0.00           H  
ATOM    946  N   GLU A 214       3.217  -5.964   9.619  1.00  0.00           N  
ATOM    947  CA  GLU A 214       2.117  -5.252  10.260  1.00  0.00           C  
ATOM    948  C   GLU A 214       2.273  -3.737  10.131  1.00  0.00           C  
ATOM    949  O   GLU A 214       1.288  -2.997  10.166  1.00  0.00           O  
ATOM    950  CB  GLU A 214       2.027  -5.640  11.738  1.00  0.00           C  
ATOM    951  CG  GLU A 214       1.556  -7.066  11.986  1.00  0.00           C  
ATOM    952  CD  GLU A 214       1.388  -7.381  13.446  1.00  0.00           C  
ATOM    953  OE1 GLU A 214       1.735  -6.555  14.256  1.00  0.00           O  
ATOM    954  OE2 GLU A 214       0.912  -8.448  13.752  1.00  0.00           O  
ATOM    955  H   GLU A 214       3.800  -6.531  10.168  1.00  0.00           H  
ATOM    956  HA  GLU A 214       1.187  -5.535   9.765  1.00  0.00           H  
ATOM    957 1HB  GLU A 214       3.005  -5.524  12.205  1.00  0.00           H  
ATOM    958 2HB  GLU A 214       1.338  -4.967  12.249  1.00  0.00           H  
ATOM    959 1HG  GLU A 214       0.602  -7.215  11.482  1.00  0.00           H  
ATOM    960 2HG  GLU A 214       2.277  -7.756  11.551  1.00  0.00           H  
ATOM    961  N   ALA A 215       3.509  -3.281   9.977  1.00  0.00           N  
ATOM    962  CA  ALA A 215       3.789  -1.858   9.850  1.00  0.00           C  
ATOM    963  C   ALA A 215       3.609  -1.386   8.410  1.00  0.00           C  
ATOM    964  O   ALA A 215       3.136  -0.274   8.163  1.00  0.00           O  
ATOM    965  CB  ALA A 215       5.199  -1.558  10.336  1.00  0.00           C  
ATOM    966  H   ALA A 215       4.254  -3.918   9.944  1.00  0.00           H  
ATOM    967  HA  ALA A 215       3.075  -1.316  10.470  1.00  0.00           H  
ATOM    968 1HB  ALA A 215       5.287  -1.832  11.377  1.00  0.00           H  
ATOM    969 2HB  ALA A 215       5.406  -0.505  10.221  1.00  0.00           H  
ATOM    970 3HB  ALA A 215       5.907  -2.131   9.754  1.00  0.00           H  
ATOM    971  N   ALA A 216       3.954  -2.252   7.462  1.00  0.00           N  
ATOM    972  CA  ALA A 216       3.845  -1.928   6.047  1.00  0.00           C  
ATOM    973  C   ALA A 216       2.389  -1.795   5.634  1.00  0.00           C  
ATOM    974  O   ALA A 216       2.058  -1.029   4.724  1.00  0.00           O  
ATOM    975  CB  ALA A 216       4.541  -2.990   5.208  1.00  0.00           C  
ATOM    976  H   ALA A 216       4.278  -3.139   7.722  1.00  0.00           H  
ATOM    977  HA  ALA A 216       4.333  -0.967   5.881  1.00  0.00           H  
ATOM    978 1HB  ALA A 216       4.492  -2.715   4.166  1.00  0.00           H  
ATOM    979 2HB  ALA A 216       4.047  -3.939   5.351  1.00  0.00           H  
ATOM    980 3HB  ALA A 216       5.575  -3.073   5.511  1.00  0.00           H  
ATOM    981  N   LYS A 217       1.524  -2.538   6.317  1.00  0.00           N  
ATOM    982  CA  LYS A 217       0.095  -2.511   6.036  1.00  0.00           C  
ATOM    983  C   LYS A 217      -0.461  -1.097   6.184  1.00  0.00           C  
ATOM    984  O   LYS A 217      -1.208  -0.616   5.329  1.00  0.00           O  
ATOM    985  CB  LYS A 217      -0.652  -3.474   6.961  1.00  0.00           C  
ATOM    986  CG  LYS A 217      -2.151  -3.557   6.704  1.00  0.00           C  
ATOM    987  CD  LYS A 217      -2.812  -4.580   7.616  1.00  0.00           C  
ATOM    988  CE  LYS A 217      -2.823  -4.108   9.062  1.00  0.00           C  
ATOM    989  NZ  LYS A 217      -3.569  -5.043   9.947  1.00  0.00           N  
ATOM    990  H   LYS A 217       1.860  -3.132   7.024  1.00  0.00           H  
ATOM    991  HA  LYS A 217      -0.061  -2.828   5.004  1.00  0.00           H  
ATOM    992 1HB  LYS A 217      -0.238  -4.477   6.853  1.00  0.00           H  
ATOM    993 2HB  LYS A 217      -0.506  -3.169   7.997  1.00  0.00           H  
ATOM    994 1HG  LYS A 217      -2.605  -2.581   6.878  1.00  0.00           H  
ATOM    995 2HG  LYS A 217      -2.327  -3.840   5.667  1.00  0.00           H  
ATOM    996 1HD  LYS A 217      -3.838  -4.749   7.289  1.00  0.00           H  
ATOM    997 2HD  LYS A 217      -2.270  -5.524   7.556  1.00  0.00           H  
ATOM    998 1HE  LYS A 217      -1.800  -4.022   9.425  1.00  0.00           H  
ATOM    999 2HE  LYS A 217      -3.290  -3.124   9.120  1.00  0.00           H  
ATOM   1000 1HZ  LYS A 217      -3.554  -4.695  10.895  1.00  0.00           H  
ATOM   1001 2HZ  LYS A 217      -4.526  -5.116   9.630  1.00  0.00           H  
ATOM   1002 3HZ  LYS A 217      -3.135  -5.954   9.917  1.00  0.00           H  
ATOM   1003  N   GLU A 218      -0.073  -0.436   7.264  1.00  0.00           N  
ATOM   1004  CA  GLU A 218      -0.534   0.924   7.529  1.00  0.00           C  
ATOM   1005  C   GLU A 218       0.011   1.888   6.503  1.00  0.00           C  
ATOM   1006  O   GLU A 218      -0.708   2.770   6.033  1.00  0.00           O  
ATOM   1007  CB  GLU A 218      -0.117   1.373   8.931  1.00  0.00           C  
ATOM   1008  CG  GLU A 218      -0.846   0.662  10.062  1.00  0.00           C  
ATOM   1009  CD  GLU A 218      -0.409   1.127  11.423  1.00  0.00           C  
ATOM   1010  OE1 GLU A 218       0.531   1.881  11.500  1.00  0.00           O  
ATOM   1011  OE2 GLU A 218      -1.018   0.728  12.389  1.00  0.00           O  
ATOM   1012  H   GLU A 218       0.538  -0.870   7.900  1.00  0.00           H  
ATOM   1013  HA  GLU A 218      -1.623   0.938   7.470  1.00  0.00           H  
ATOM   1014 1HB  GLU A 218       0.952   1.205   9.064  1.00  0.00           H  
ATOM   1015 2HB  GLU A 218      -0.295   2.443   9.039  1.00  0.00           H  
ATOM   1016 1HG  GLU A 218      -1.916   0.837   9.957  1.00  0.00           H  
ATOM   1017 2HG  GLU A 218      -0.670  -0.410   9.977  1.00  0.00           H  
ATOM   1018  N   VAL A 219       1.284   1.725   6.160  1.00  0.00           N  
ATOM   1019  CA  VAL A 219       1.942   2.595   5.192  1.00  0.00           C  
ATOM   1020  C   VAL A 219       1.206   2.590   3.853  1.00  0.00           C  
ATOM   1021  O   VAL A 219       0.867   3.647   3.321  1.00  0.00           O  
ATOM   1022  CB  VAL A 219       3.399   2.146   4.977  1.00  0.00           C  
ATOM   1023  CG1 VAL A 219       4.014   2.880   3.794  1.00  0.00           C  
ATOM   1024  CG2 VAL A 219       4.208   2.388   6.242  1.00  0.00           C  
ATOM   1025  H   VAL A 219       1.794   0.988   6.561  1.00  0.00           H  
ATOM   1026  HA  VAL A 219       1.943   3.612   5.585  1.00  0.00           H  
ATOM   1027  HB  VAL A 219       3.410   1.083   4.735  1.00  0.00           H  
ATOM   1028 1HG1 VAL A 219       5.044   2.550   3.656  1.00  0.00           H  
ATOM   1029 2HG1 VAL A 219       3.440   2.663   2.894  1.00  0.00           H  
ATOM   1030 3HG1 VAL A 219       4.001   3.953   3.985  1.00  0.00           H  
ATOM   1031 1HG2 VAL A 219       5.237   2.067   6.082  1.00  0.00           H  
ATOM   1032 2HG2 VAL A 219       4.193   3.450   6.485  1.00  0.00           H  
ATOM   1033 3HG2 VAL A 219       3.775   1.820   7.065  1.00  0.00           H  
ATOM   1034  N   TYR A 220       0.937   1.399   3.330  1.00  0.00           N  
ATOM   1035  CA  TYR A 220       0.255   1.269   2.048  1.00  0.00           C  
ATOM   1036  C   TYR A 220      -1.154   1.862   2.105  1.00  0.00           C  
ATOM   1037  O   TYR A 220      -1.587   2.539   1.169  1.00  0.00           O  
ATOM   1038  CB  TYR A 220       0.197  -0.200   1.623  1.00  0.00           C  
ATOM   1039  CG  TYR A 220       1.501  -0.725   1.062  1.00  0.00           C  
ATOM   1040  CD1 TYR A 220       2.670   0.003   1.228  1.00  0.00           C  
ATOM   1041  CD2 TYR A 220       1.527  -1.934   0.383  1.00  0.00           C  
ATOM   1042  CE1 TYR A 220       3.860  -0.476   0.716  1.00  0.00           C  
ATOM   1043  CE2 TYR A 220       2.717  -2.413  -0.128  1.00  0.00           C  
ATOM   1044  CZ  TYR A 220       3.880  -1.689   0.036  1.00  0.00           C  
ATOM   1045  OH  TYR A 220       5.066  -2.166  -0.473  1.00  0.00           O  
ATOM   1046  H   TYR A 220       1.206   0.589   3.816  1.00  0.00           H  
ATOM   1047  HA  TYR A 220       0.817   1.828   1.299  1.00  0.00           H  
ATOM   1048 1HB  TYR A 220      -0.078  -0.817   2.479  1.00  0.00           H  
ATOM   1049 2HB  TYR A 220      -0.575  -0.329   0.865  1.00  0.00           H  
ATOM   1050  HD1 TYR A 220       2.650   0.953   1.762  1.00  0.00           H  
ATOM   1051  HD2 TYR A 220       0.608  -2.505   0.252  1.00  0.00           H  
ATOM   1052  HE1 TYR A 220       4.779   0.096   0.846  1.00  0.00           H  
ATOM   1053  HE2 TYR A 220       2.738  -3.363  -0.663  1.00  0.00           H  
ATOM   1054  HH  TYR A 220       4.908  -3.002  -0.918  1.00  0.00           H  
ATOM   1055  N   LYS A 221      -1.858   1.621   3.207  1.00  0.00           N  
ATOM   1056  CA  LYS A 221      -3.216   2.129   3.368  1.00  0.00           C  
ATOM   1057  C   LYS A 221      -3.236   3.655   3.440  1.00  0.00           C  
ATOM   1058  O   LYS A 221      -4.019   4.310   2.745  1.00  0.00           O  
ATOM   1059  CB  LYS A 221      -3.862   1.535   4.621  1.00  0.00           C  
ATOM   1060  CG  LYS A 221      -4.296   0.082   4.476  1.00  0.00           C  
ATOM   1061  CD  LYS A 221      -4.958  -0.426   5.748  1.00  0.00           C  
ATOM   1062  CE  LYS A 221      -5.420  -1.868   5.595  1.00  0.00           C  
ATOM   1063  NZ  LYS A 221      -6.508  -1.999   4.588  1.00  0.00           N  
ATOM   1064  H   LYS A 221      -1.456   1.087   3.927  1.00  0.00           H  
ATOM   1065  HA  LYS A 221      -3.802   1.831   2.498  1.00  0.00           H  
ATOM   1066 1HB  LYS A 221      -3.161   1.594   5.454  1.00  0.00           H  
ATOM   1067 2HB  LYS A 221      -4.741   2.121   4.890  1.00  0.00           H  
ATOM   1068 1HG  LYS A 221      -5.001  -0.007   3.649  1.00  0.00           H  
ATOM   1069 2HG  LYS A 221      -3.426  -0.537   4.257  1.00  0.00           H  
ATOM   1070 1HD  LYS A 221      -4.250  -0.366   6.576  1.00  0.00           H  
ATOM   1071 2HD  LYS A 221      -5.819   0.198   5.984  1.00  0.00           H  
ATOM   1072 1HE  LYS A 221      -4.579  -2.488   5.287  1.00  0.00           H  
ATOM   1073 2HE  LYS A 221      -5.783  -2.237   6.553  1.00  0.00           H  
ATOM   1074 1HZ  LYS A 221      -6.786  -2.968   4.516  1.00  0.00           H  
ATOM   1075 2HZ  LYS A 221      -7.301  -1.442   4.873  1.00  0.00           H  
ATOM   1076 3HZ  LYS A 221      -6.176  -1.677   3.690  1.00  0.00           H  
ATOM   1077  N   ILE A 222      -2.372   4.219   4.279  1.00  0.00           N  
ATOM   1078  CA  ILE A 222      -2.295   5.668   4.443  1.00  0.00           C  
ATOM   1079  C   ILE A 222      -1.892   6.342   3.132  1.00  0.00           C  
ATOM   1080  O   ILE A 222      -2.404   7.408   2.782  1.00  0.00           O  
ATOM   1081  CB  ILE A 222      -1.292   6.045   5.548  1.00  0.00           C  
ATOM   1082  CG1 ILE A 222      -1.802   5.578   6.914  1.00  0.00           C  
ATOM   1083  CG2 ILE A 222      -1.045   7.546   5.553  1.00  0.00           C  
ATOM   1084  CD1 ILE A 222      -0.755   5.618   8.003  1.00  0.00           C  
ATOM   1085  H   ILE A 222      -1.766   3.644   4.802  1.00  0.00           H  
ATOM   1086  HA  ILE A 222      -3.279   6.036   4.732  1.00  0.00           H  
ATOM   1087  HB  ILE A 222      -0.347   5.531   5.373  1.00  0.00           H  
ATOM   1088 1HG1 ILE A 222      -2.640   6.204   7.223  1.00  0.00           H  
ATOM   1089 2HG1 ILE A 222      -2.172   4.556   6.835  1.00  0.00           H  
ATOM   1090 1HG2 ILE A 222      -0.334   7.795   6.341  1.00  0.00           H  
ATOM   1091 2HG2 ILE A 222      -0.638   7.850   4.589  1.00  0.00           H  
ATOM   1092 3HG2 ILE A 222      -1.983   8.069   5.733  1.00  0.00           H  
ATOM   1093 1HD1 ILE A 222      -1.192   5.274   8.941  1.00  0.00           H  
ATOM   1094 2HD1 ILE A 222       0.079   4.969   7.731  1.00  0.00           H  
ATOM   1095 3HD1 ILE A 222      -0.395   6.639   8.126  1.00  0.00           H  
ATOM   1096  N   HIS A 223      -0.992   5.700   2.399  1.00  0.00           N  
ATOM   1097  CA  HIS A 223      -0.521   6.226   1.126  1.00  0.00           C  
ATOM   1098  C   HIS A 223      -1.675   6.334   0.131  1.00  0.00           C  
ATOM   1099  O   HIS A 223      -1.806   7.332  -0.576  1.00  0.00           O  
ATOM   1100  CB  HIS A 223       0.587   5.339   0.548  1.00  0.00           C  
ATOM   1101  CG  HIS A 223       1.386   6.002  -0.531  1.00  0.00           C  
ATOM   1102  ND1 HIS A 223       2.385   5.350  -1.223  1.00  0.00           N  
ATOM   1103  CD2 HIS A 223       1.334   7.257  -1.036  1.00  0.00           C  
ATOM   1104  CE1 HIS A 223       2.913   6.176  -2.110  1.00  0.00           C  
ATOM   1105  NE2 HIS A 223       2.294   7.339  -2.016  1.00  0.00           N  
ATOM   1106  H   HIS A 223      -0.625   4.850   2.729  1.00  0.00           H  
ATOM   1107  HA  HIS A 223      -0.110   7.224   1.275  1.00  0.00           H  
ATOM   1108 1HB  HIS A 223       1.269   5.044   1.345  1.00  0.00           H  
ATOM   1109 2HB  HIS A 223       0.148   4.430   0.138  1.00  0.00           H  
ATOM   1110  HD2 HIS A 223       0.658   8.053  -0.724  1.00  0.00           H  
ATOM   1111  HE1 HIS A 223       3.722   5.940  -2.800  1.00  0.00           H  
ATOM   1112  HE2 HIS A 223       2.490   8.160  -2.571  1.00  0.00           H  
ATOM   1113  N   GLN A 224      -2.516   5.305   0.101  1.00  0.00           N  
ATOM   1114  CA  GLN A 224      -3.664   5.273  -0.800  1.00  0.00           C  
ATOM   1115  C   GLN A 224      -4.630   6.418  -0.501  1.00  0.00           C  
ATOM   1116  O   GLN A 224      -5.229   6.992  -1.409  1.00  0.00           O  
ATOM   1117  CB  GLN A 224      -4.393   3.931  -0.692  1.00  0.00           C  
ATOM   1118  CG  GLN A 224      -5.527   3.756  -1.687  1.00  0.00           C  
ATOM   1119  CD  GLN A 224      -6.321   2.487  -1.443  1.00  0.00           C  
ATOM   1120  OE1 GLN A 224      -7.494   2.535  -1.064  1.00  0.00           O  
ATOM   1121  NE2 GLN A 224      -5.684   1.342  -1.659  1.00  0.00           N  
ATOM   1122  H   GLN A 224      -2.360   4.543   0.702  1.00  0.00           H  
ATOM   1123  HA  GLN A 224      -3.305   5.393  -1.822  1.00  0.00           H  
ATOM   1124 1HB  GLN A 224      -3.683   3.118  -0.845  1.00  0.00           H  
ATOM   1125 2HB  GLN A 224      -4.805   3.820   0.311  1.00  0.00           H  
ATOM   1126 1HG  GLN A 224      -6.205   4.605  -1.602  1.00  0.00           H  
ATOM   1127 2HG  GLN A 224      -5.110   3.711  -2.693  1.00  0.00           H  
ATOM   1128 1HE2 GLN A 224      -6.157   0.471  -1.515  1.00  0.00           H  
ATOM   1129 2HE2 GLN A 224      -4.733   1.348  -1.966  1.00  0.00           H  
ATOM   1130  N   GLN A 225      -4.759   6.753   0.777  1.00  0.00           N  
ATOM   1131  CA  GLN A 225      -5.650   7.823   1.205  1.00  0.00           C  
ATOM   1132  C   GLN A 225      -5.056   9.190   0.865  1.00  0.00           C  
ATOM   1133  O   GLN A 225      -5.761  10.087   0.401  1.00  0.00           O  
ATOM   1134  CB  GLN A 225      -5.923   7.725   2.708  1.00  0.00           C  
ATOM   1135  CG  GLN A 225      -6.708   6.491   3.119  1.00  0.00           C  
ATOM   1136  CD  GLN A 225      -6.827   6.356   4.626  1.00  0.00           C  
ATOM   1137  OE1 GLN A 225      -6.049   6.946   5.379  1.00  0.00           O  
ATOM   1138  NE2 GLN A 225      -7.804   5.575   5.073  1.00  0.00           N  
ATOM   1139  H   GLN A 225      -4.237   6.266   1.452  1.00  0.00           H  
ATOM   1140  HA  GLN A 225      -6.595   7.720   0.672  1.00  0.00           H  
ATOM   1141 1HB  GLN A 225      -4.978   7.718   3.250  1.00  0.00           H  
ATOM   1142 2HB  GLN A 225      -6.481   8.603   3.035  1.00  0.00           H  
ATOM   1143 1HG  GLN A 225      -7.713   6.556   2.701  1.00  0.00           H  
ATOM   1144 2HG  GLN A 225      -6.201   5.606   2.735  1.00  0.00           H  
ATOM   1145 1HE2 GLN A 225      -7.932   5.447   6.058  1.00  0.00           H  
ATOM   1146 2HE2 GLN A 225      -8.414   5.115   4.426  1.00  0.00           H  
ATOM   1147  N   LEU A 226      -3.754   9.332   1.090  1.00  0.00           N  
ATOM   1148  CA  LEU A 226      -3.056  10.583   0.813  1.00  0.00           C  
ATOM   1149  C   LEU A 226      -3.093  10.909  -0.678  1.00  0.00           C  
ATOM   1150  O   LEU A 226      -3.253  12.068  -1.064  1.00  0.00           O  
ATOM   1151  CB  LEU A 226      -1.601  10.496   1.291  1.00  0.00           C  
ATOM   1152  CG  LEU A 226      -1.394  10.563   2.809  1.00  0.00           C  
ATOM   1153  CD1 LEU A 226       0.091  10.445   3.125  1.00  0.00           C  
ATOM   1154  CD2 LEU A 226      -1.966  11.867   3.343  1.00  0.00           C  
ATOM   1155  H   LEU A 226      -3.248   8.575   1.461  1.00  0.00           H  
ATOM   1156  HA  LEU A 226      -3.556  11.385   1.355  1.00  0.00           H  
ATOM   1157 1HB  LEU A 226      -1.175   9.558   0.938  1.00  0.00           H  
ATOM   1158 2HB  LEU A 226      -1.039  11.317   0.844  1.00  0.00           H  
ATOM   1159  HG  LEU A 226      -1.904   9.722   3.282  1.00  0.00           H  
ATOM   1160 1HD1 LEU A 226       0.238  10.491   4.205  1.00  0.00           H  
ATOM   1161 2HD1 LEU A 226       0.468   9.494   2.749  1.00  0.00           H  
ATOM   1162 3HD1 LEU A 226       0.630  11.264   2.651  1.00  0.00           H  
ATOM   1163 1HD2 LEU A 226      -1.819  11.914   4.423  1.00  0.00           H  
ATOM   1164 2HD2 LEU A 226      -1.457  12.708   2.872  1.00  0.00           H  
ATOM   1165 3HD2 LEU A 226      -3.031  11.917   3.119  1.00  0.00           H  
ATOM   1166  N   LEU A 227      -2.954   9.877  -1.509  1.00  0.00           N  
ATOM   1167  CA  LEU A 227      -2.965  10.045  -2.961  1.00  0.00           C  
ATOM   1168  C   LEU A 227      -4.276  10.661  -3.440  1.00  0.00           C  
ATOM   1169  O   LEU A 227      -4.292  11.461  -4.374  1.00  0.00           O  
ATOM   1170  CB  LEU A 227      -2.748   8.693  -3.652  1.00  0.00           C  
ATOM   1171  CG  LEU A 227      -1.321   8.133  -3.585  1.00  0.00           C  
ATOM   1172  CD1 LEU A 227      -1.308   6.710  -4.125  1.00  0.00           C  
ATOM   1173  CD2 LEU A 227      -0.386   9.030  -4.384  1.00  0.00           C  
ATOM   1174  H   LEU A 227      -2.835   8.976  -1.134  1.00  0.00           H  
ATOM   1175  HA  LEU A 227      -2.152  10.715  -3.238  1.00  0.00           H  
ATOM   1176 1HB  LEU A 227      -3.413   7.960  -3.198  1.00  0.00           H  
ATOM   1177 2HB  LEU A 227      -3.016   8.792  -4.704  1.00  0.00           H  
ATOM   1178  HG  LEU A 227      -0.991   8.100  -2.547  1.00  0.00           H  
ATOM   1179 1HD1 LEU A 227      -0.293   6.312  -4.077  1.00  0.00           H  
ATOM   1180 2HD1 LEU A 227      -1.969   6.087  -3.522  1.00  0.00           H  
ATOM   1181 3HD1 LEU A 227      -1.649   6.709  -5.159  1.00  0.00           H  
ATOM   1182 1HD2 LEU A 227       0.628   8.633  -4.336  1.00  0.00           H  
ATOM   1183 2HD2 LEU A 227      -0.714   9.062  -5.423  1.00  0.00           H  
ATOM   1184 3HD2 LEU A 227      -0.402  10.036  -3.967  1.00  0.00           H  
ATOM   1185  N   PHE A 228      -5.374  10.294  -2.791  1.00  0.00           N  
ATOM   1186  CA  PHE A 228      -6.683  10.811  -3.162  1.00  0.00           C  
ATOM   1187  C   PHE A 228      -6.769  12.313  -2.907  1.00  0.00           C  
ATOM   1188  O   PHE A 228      -7.225  13.076  -3.761  1.00  0.00           O  
ATOM   1189  CB  PHE A 228      -7.783  10.089  -2.382  1.00  0.00           C  
ATOM   1190  CG  PHE A 228      -9.170  10.568  -2.706  1.00  0.00           C  
ATOM   1191  CD1 PHE A 228      -9.772  10.230  -3.909  1.00  0.00           C  
ATOM   1192  CD2 PHE A 228      -9.875  11.356  -1.809  1.00  0.00           C  
ATOM   1193  CE1 PHE A 228     -11.047  10.671  -4.208  1.00  0.00           C  
ATOM   1194  CE2 PHE A 228     -11.149  11.797  -2.105  1.00  0.00           C  
ATOM   1195  CZ  PHE A 228     -11.737  11.454  -3.306  1.00  0.00           C  
ATOM   1196  H   PHE A 228      -5.300   9.660  -2.045  1.00  0.00           H  
ATOM   1197  HA  PHE A 228      -6.836  10.633  -4.227  1.00  0.00           H  
ATOM   1198 1HB  PHE A 228      -7.735   9.021  -2.589  1.00  0.00           H  
ATOM   1199 2HB  PHE A 228      -7.619  10.222  -1.314  1.00  0.00           H  
ATOM   1200  HD1 PHE A 228      -9.228   9.611  -4.622  1.00  0.00           H  
ATOM   1201  HD2 PHE A 228      -9.410  11.628  -0.861  1.00  0.00           H  
ATOM   1202  HE1 PHE A 228     -11.509  10.398  -5.157  1.00  0.00           H  
ATOM   1203  HE2 PHE A 228     -11.693  12.416  -1.391  1.00  0.00           H  
ATOM   1204  HZ  PHE A 228     -12.742  11.801  -3.542  1.00  0.00           H  
ATOM   1205  N   LYS A 229      -6.302  12.736  -1.742  1.00  0.00           N  
ATOM   1206  CA  LYS A 229      -6.337  14.145  -1.374  1.00  0.00           C  
ATOM   1207  C   LYS A 229      -5.364  14.959  -2.219  1.00  0.00           C  
ATOM   1208  O   LYS A 229      -5.659  16.093  -2.599  1.00  0.00           O  
ATOM   1209  CB  LYS A 229      -6.017  14.318   0.112  1.00  0.00           C  
ATOM   1210  CG  LYS A 229      -7.090  13.786   1.052  1.00  0.00           C  
ATOM   1211  CD  LYS A 229      -6.686  13.965   2.508  1.00  0.00           C  
ATOM   1212  CE  LYS A 229      -7.748  13.414   3.449  1.00  0.00           C  
ATOM   1213  NZ  LYS A 229      -7.353  13.555   4.877  1.00  0.00           N  
ATOM   1214  H   LYS A 229      -5.918  12.086  -1.118  1.00  0.00           H  
ATOM   1215  HA  LYS A 229      -7.341  14.527  -1.561  1.00  0.00           H  
ATOM   1216 1HB  LYS A 229      -5.083  13.806   0.345  1.00  0.00           H  
ATOM   1217 2HB  LYS A 229      -5.874  15.376   0.332  1.00  0.00           H  
ATOM   1218 1HG  LYS A 229      -8.026  14.318   0.876  1.00  0.00           H  
ATOM   1219 2HG  LYS A 229      -7.253  12.726   0.856  1.00  0.00           H  
ATOM   1220 1HD  LYS A 229      -5.746  13.445   2.692  1.00  0.00           H  
ATOM   1221 2HD  LYS A 229      -6.543  15.024   2.718  1.00  0.00           H  
ATOM   1222 1HE  LYS A 229      -8.686  13.945   3.289  1.00  0.00           H  
ATOM   1223 2HE  LYS A 229      -7.912  12.359   3.235  1.00  0.00           H  
ATOM   1224 1HZ  LYS A 229      -8.083  13.179   5.467  1.00  0.00           H  
ATOM   1225 2HZ  LYS A 229      -6.493  13.051   5.042  1.00  0.00           H  
ATOM   1226 3HZ  LYS A 229      -7.217  14.533   5.094  1.00  0.00           H  
ATOM   1227  N   ALA A 230      -4.212  14.368  -2.518  1.00  0.00           N  
ATOM   1228  CA  ALA A 230      -3.190  15.036  -3.317  1.00  0.00           C  
ATOM   1229  C   ALA A 230      -3.684  15.303  -4.738  1.00  0.00           C  
ATOM   1230  O   ALA A 230      -3.207  16.218  -5.409  1.00  0.00           O  
ATOM   1231  CB  ALA A 230      -1.916  14.205  -3.347  1.00  0.00           C  
ATOM   1232  H   ALA A 230      -4.039  13.458  -2.184  1.00  0.00           H  
ATOM   1233  HA  ALA A 230      -2.973  15.999  -2.854  1.00  0.00           H  
ATOM   1234 1HB  ALA A 230      -1.161  14.716  -3.944  1.00  0.00           H  
ATOM   1235 2HB  ALA A 230      -1.545  14.071  -2.330  1.00  0.00           H  
ATOM   1236 3HB  ALA A 230      -2.127  13.231  -3.786  1.00  0.00           H  
ATOM   1237  N   ARG A 231      -4.629  14.492  -5.196  1.00  0.00           N  
ATOM   1238  CA  ARG A 231      -5.189  14.659  -6.531  1.00  0.00           C  
ATOM   1239  C   ARG A 231      -6.194  15.805  -6.558  1.00  0.00           C  
ATOM   1240  O   ARG A 231      -6.261  16.561  -7.528  1.00  0.00           O  
ATOM   1241  CB  ARG A 231      -5.868  13.378  -6.993  1.00  0.00           C  
ATOM   1242  CG  ARG A 231      -6.471  13.441  -8.387  1.00  0.00           C  
ATOM   1243  CD  ARG A 231      -6.988  12.118  -8.822  1.00  0.00           C  
ATOM   1244  NE  ARG A 231      -7.772  12.216 -10.042  1.00  0.00           N  
ATOM   1245  CZ  ARG A 231      -8.424  11.187 -10.618  1.00  0.00           C  
ATOM   1246  NH1 ARG A 231      -8.375   9.991 -10.074  1.00  0.00           N  
ATOM   1247  NH2 ARG A 231      -9.113  11.380 -11.730  1.00  0.00           N  
ATOM   1248  H   ARG A 231      -4.947  13.757  -4.629  1.00  0.00           H  
ATOM   1249  HA  ARG A 231      -4.376  14.889  -7.221  1.00  0.00           H  
ATOM   1250 1HB  ARG A 231      -5.148  12.561  -6.981  1.00  0.00           H  
ATOM   1251 2HB  ARG A 231      -6.668  13.120  -6.299  1.00  0.00           H  
ATOM   1252 1HG  ARG A 231      -7.297  14.151  -8.395  1.00  0.00           H  
ATOM   1253 2HG  ARG A 231      -5.709  13.762  -9.099  1.00  0.00           H  
ATOM   1254 1HD  ARG A 231      -6.153  11.443  -9.008  1.00  0.00           H  
ATOM   1255 2HD  ARG A 231      -7.623  11.701  -8.041  1.00  0.00           H  
ATOM   1256  HE  ARG A 231      -7.833  13.121 -10.490  1.00  0.00           H  
ATOM   1257 1HH1 ARG A 231      -7.848   9.844  -9.224  1.00  0.00           H  
ATOM   1258 2HH1 ARG A 231      -8.863   9.220 -10.506  1.00  0.00           H  
ATOM   1259 1HH2 ARG A 231      -9.150  12.299 -12.148  1.00  0.00           H  
ATOM   1260 2HH2 ARG A 231      -9.600  10.609 -12.161  1.00  0.00           H  
ATOM   1261  N   LEU A 232      -6.958  15.937  -5.481  1.00  0.00           N  
ATOM   1262  CA  LEU A 232      -7.972  16.982  -5.378  1.00  0.00           C  
ATOM   1263  C   LEU A 232      -7.338  18.345  -5.104  1.00  0.00           C  
ATOM   1264  O   LEU A 232      -7.615  19.312  -5.817  1.00  0.00           O  
ATOM   1265  CB  LEU A 232      -8.970  16.642  -4.264  1.00  0.00           C  
ATOM   1266  CG  LEU A 232      -9.829  15.393  -4.500  1.00  0.00           C  
ATOM   1267  CD1 LEU A 232     -10.660  15.106  -3.257  1.00  0.00           C  
ATOM   1268  CD2 LEU A 232     -10.719  15.611  -5.714  1.00  0.00           C  
ATOM   1269  H   LEU A 232      -6.836  15.317  -4.733  1.00  0.00           H  
ATOM   1270  HA  LEU A 232      -8.508  17.038  -6.325  1.00  0.00           H  
ATOM   1271 1HB  LEU A 232      -8.419  16.495  -3.337  1.00  0.00           H  
ATOM   1272 2HB  LEU A 232      -9.644  17.488  -4.131  1.00  0.00           H  
ATOM   1273  HG  LEU A 232      -9.182  14.533  -4.674  1.00  0.00           H  
ATOM   1274 1HD1 LEU A 232     -11.270  14.219  -3.424  1.00  0.00           H  
ATOM   1275 2HD1 LEU A 232      -9.998  14.935  -2.407  1.00  0.00           H  
ATOM   1276 3HD1 LEU A 232     -11.307  15.957  -3.048  1.00  0.00           H  
ATOM   1277 1HD2 LEU A 232     -11.330  14.722  -5.882  1.00  0.00           H  
ATOM   1278 2HD2 LEU A 232     -11.368  16.469  -5.541  1.00  0.00           H  
ATOM   1279 3HD2 LEU A 232     -10.100  15.795  -6.591  1.00  0.00           H  
ATOM   1280  N   GLN A 233      -6.489  18.401  -4.072  1.00  0.00           N  
ATOM   1281  CA  GLN A 233      -5.795  19.630  -3.668  1.00  0.00           C  
ATOM   1282  C   GLN A 233      -6.755  20.654  -3.068  1.00  0.00           C  
ATOM   1283  O   GLN A 233      -7.637  21.178  -3.749  1.00  0.00           O  
ATOM   1284  CB  GLN A 233      -5.063  20.247  -4.863  1.00  0.00           C  
ATOM   1285  CG  GLN A 233      -3.900  19.417  -5.377  1.00  0.00           C  
ATOM   1286  CD  GLN A 233      -2.708  19.447  -4.440  1.00  0.00           C  
ATOM   1287  OE1 GLN A 233      -2.457  20.449  -3.765  1.00  0.00           O  
ATOM   1288  NE2 GLN A 233      -1.965  18.347  -4.393  1.00  0.00           N  
ATOM   1289  H   GLN A 233      -6.323  17.580  -3.557  1.00  0.00           H  
ATOM   1290  HA  GLN A 233      -5.062  19.377  -2.902  1.00  0.00           H  
ATOM   1291 1HB  GLN A 233      -5.765  20.390  -5.685  1.00  0.00           H  
ATOM   1292 2HB  GLN A 233      -4.679  21.229  -4.587  1.00  0.00           H  
ATOM   1293 1HG  GLN A 233      -4.225  18.382  -5.483  1.00  0.00           H  
ATOM   1294 2HG  GLN A 233      -3.585  19.811  -6.344  1.00  0.00           H  
ATOM   1295 1HE2 GLN A 233      -1.165  18.309  -3.792  1.00  0.00           H  
ATOM   1296 2HE2 GLN A 233      -2.205  17.558  -4.957  1.00  0.00           H  
ATOM   1297  N   GLN A 234      -6.566  20.944  -1.788  1.00  0.00           N  
ATOM   1298  CA  GLN A 234      -7.408  21.907  -1.091  1.00  0.00           C  
ATOM   1299  C   GLN A 234      -6.859  23.317  -1.259  1.00  0.00           C  
ATOM   1300  O   GLN A 234      -7.578  24.304  -1.101  1.00  0.00           O  
ATOM   1301  CB  GLN A 234      -7.514  21.556   0.396  1.00  0.00           C  
ATOM   1302  CG  GLN A 234      -8.130  20.196   0.672  1.00  0.00           C  
ATOM   1303  CD  GLN A 234      -9.538  20.076   0.121  1.00  0.00           C  
ATOM   1304  OE1 GLN A 234     -10.416  20.881   0.441  1.00  0.00           O  
ATOM   1305  NE2 GLN A 234      -9.762  19.066  -0.713  1.00  0.00           N  
ATOM   1306  H   GLN A 234      -5.830  20.511  -1.304  1.00  0.00           H  
ATOM   1307  HA  GLN A 234      -8.406  21.873  -1.527  1.00  0.00           H  
ATOM   1308 1HB  GLN A 234      -6.521  21.573   0.845  1.00  0.00           H  
ATOM   1309 2HB  GLN A 234      -8.116  22.308   0.905  1.00  0.00           H  
ATOM   1310 1HG  GLN A 234      -7.513  19.427   0.205  1.00  0.00           H  
ATOM   1311 2HG  GLN A 234      -8.170  20.038   1.750  1.00  0.00           H  
ATOM   1312 1HE2 GLN A 234     -10.672  18.936  -1.109  1.00  0.00           H  
ATOM   1313 2HE2 GLN A 234      -9.021  18.436  -0.946  1.00  0.00           H  
ATOM   1314  N   GLN A 235      -5.578  23.406  -1.578  1.00  0.00           N  
ATOM   1315  CA  GLN A 235      -4.918  24.686  -1.773  1.00  0.00           C  
ATOM   1316  C   GLN A 235      -4.508  24.842  -3.231  1.00  0.00           C  
ATOM   1317  O   GLN A 235      -3.688  24.075  -3.737  1.00  0.00           O  
ATOM   1318  CB  GLN A 235      -3.695  24.812  -0.860  1.00  0.00           C  
ATOM   1319  CG  GLN A 235      -2.972  26.143  -0.969  1.00  0.00           C  
ATOM   1320  CD  GLN A 235      -1.813  26.253   0.005  1.00  0.00           C  
ATOM   1321  OE1 GLN A 235      -1.251  25.244   0.439  1.00  0.00           O  
ATOM   1322  NE2 GLN A 235      -1.450  27.482   0.353  1.00  0.00           N  
ATOM   1323  H   GLN A 235      -5.058  22.582  -1.690  1.00  0.00           H  
ATOM   1324  HA  GLN A 235      -5.621  25.480  -1.520  1.00  0.00           H  
ATOM   1325 1HB  GLN A 235      -4.001  24.679   0.178  1.00  0.00           H  
ATOM   1326 2HB  GLN A 235      -2.983  24.021  -1.095  1.00  0.00           H  
ATOM   1327 1HG  GLN A 235      -2.580  26.250  -1.980  1.00  0.00           H  
ATOM   1328 2HG  GLN A 235      -3.676  26.946  -0.754  1.00  0.00           H  
ATOM   1329 1HE2 GLN A 235      -0.691  27.617   0.992  1.00  0.00           H  
ATOM   1330 2HE2 GLN A 235      -1.932  28.273  -0.023  1.00  0.00           H  
ATOM   1331  N   GLN A 236      -5.078  25.823  -3.910  1.00  0.00           N  
ATOM   1332  CA  GLN A 236      -4.754  26.055  -5.308  1.00  0.00           C  
ATOM   1333  C   GLN A 236      -4.070  27.402  -5.482  1.00  0.00           C  
ATOM   1334  O   GLN A 236      -4.655  28.453  -5.205  1.00  0.00           O  
ATOM   1335  CB  GLN A 236      -6.016  25.989  -6.173  1.00  0.00           C  
ATOM   1336  CG  GLN A 236      -5.759  26.143  -7.661  1.00  0.00           C  
ATOM   1337  CD  GLN A 236      -7.035  26.072  -8.480  1.00  0.00           C  
ATOM   1338  OE1 GLN A 236      -7.744  25.063  -8.464  1.00  0.00           O  
ATOM   1339  NE2 GLN A 236      -7.333  27.146  -9.200  1.00  0.00           N  
ATOM   1340  H   GLN A 236      -5.726  26.410  -3.459  1.00  0.00           H  
ATOM   1341  HA  GLN A 236      -4.066  25.276  -5.637  1.00  0.00           H  
ATOM   1342 1HB  GLN A 236      -6.516  25.034  -6.014  1.00  0.00           H  
ATOM   1343 2HB  GLN A 236      -6.708  26.774  -5.868  1.00  0.00           H  
ATOM   1344 1HG  GLN A 236      -5.290  27.110  -7.841  1.00  0.00           H  
ATOM   1345 2HG  GLN A 236      -5.097  25.341  -7.990  1.00  0.00           H  
ATOM   1346 1HE2 GLN A 236      -8.163  27.159  -9.761  1.00  0.00           H  
ATOM   1347 2HE2 GLN A 236      -6.730  27.944  -9.185  1.00  0.00           H  
ATOM   1348  N   ALA A 237      -2.828  27.359  -5.938  1.00  0.00           N  
ATOM   1349  CA  ALA A 237      -2.048  28.565  -6.159  1.00  0.00           C  
ATOM   1350  C   ALA A 237      -2.369  29.166  -7.519  1.00  0.00           C  
ATOM   1351  O   ALA A 237      -2.182  30.362  -7.748  1.00  0.00           O  
ATOM   1352  CB  ALA A 237      -0.560  28.267  -6.045  1.00  0.00           C  
ATOM   1353  H   ALA A 237      -2.420  26.486  -6.134  1.00  0.00           H  
ATOM   1354  HA  ALA A 237      -2.321  29.290  -5.392  1.00  0.00           H  
ATOM   1355 1HB  ALA A 237       0.008  29.180  -6.217  1.00  0.00           H  
ATOM   1356 2HB  ALA A 237      -0.341  27.886  -5.047  1.00  0.00           H  
ATOM   1357 3HB  ALA A 237      -0.281  27.520  -6.786  1.00  0.00           H  
ATOM   1358  N   GLN A 238      -2.850  28.323  -8.421  1.00  0.00           N  
ATOM   1359  CA  GLN A 238      -3.206  28.760  -9.760  1.00  0.00           C  
ATOM   1360  C   GLN A 238      -4.543  29.487  -9.737  1.00  0.00           C  
ATOM   1361  O   GLN A 238      -4.739  30.404 -10.562  1.00  0.00           O  
ATOM   1362  OXT GLN A 238      -5.382  29.175  -8.938  1.00  0.00           O  
ATOM   1363  CB  GLN A 238      -3.266  27.569 -10.720  1.00  0.00           C  
ATOM   1364  CG  GLN A 238      -3.507  27.951 -12.171  1.00  0.00           C  
ATOM   1365  CD  GLN A 238      -3.460  26.753 -13.100  1.00  0.00           C  
ATOM   1366  OE1 GLN A 238      -3.447  25.603 -12.653  1.00  0.00           O  
ATOM   1367  NE2 GLN A 238      -3.436  27.015 -14.402  1.00  0.00           N  
ATOM   1368  H   GLN A 238      -2.979  27.385  -8.173  1.00  0.00           H  
ATOM   1369  HA  GLN A 238      -2.441  29.451 -10.113  1.00  0.00           H  
ATOM   1370 1HB  GLN A 238      -2.330  27.013 -10.670  1.00  0.00           H  
ATOM   1371 2HB  GLN A 238      -4.064  26.894 -10.413  1.00  0.00           H  
ATOM   1372 1HG  GLN A 238      -4.491  28.412 -12.256  1.00  0.00           H  
ATOM   1373 2HG  GLN A 238      -2.736  28.655 -12.483  1.00  0.00           H  
ATOM   1374 1HE2 GLN A 238      -3.404  26.265 -15.063  1.00  0.00           H  
ATOM   1375 2HE2 GLN A 238      -3.447  27.963 -14.722  1.00  0.00           H  
TER                                                                             
ATOM   1377  N   ILE B   1       1.445 -17.852   5.035  1.00  0.00           N  
ATOM   1378  CA  ILE B   1       1.477 -16.707   4.135  1.00  0.00           C  
ATOM   1379  C   ILE B   1       2.832 -16.012   4.174  1.00  0.00           C  
ATOM   1380  O   ILE B   1       3.294 -15.590   5.235  1.00  0.00           O  
ATOM   1381  CB  ILE B   1       0.370 -15.698   4.492  1.00  0.00           C  
ATOM   1382  CG1 ILE B   1      -1.006 -16.364   4.413  1.00  0.00           C  
ATOM   1383  CG2 ILE B   1       0.435 -14.490   3.569  1.00  0.00           C  
ATOM   1384  CD1 ILE B   1      -2.127 -15.518   4.972  1.00  0.00           C  
ATOM   1385 1H   ILE B   1       0.546 -18.288   4.989  1.00  0.00           H  
ATOM   1386 2H   ILE B   1       2.148 -18.510   4.764  1.00  0.00           H  
ATOM   1387 3H   ILE B   1       1.619 -17.546   5.971  1.00  0.00           H  
ATOM   1388  HA  ILE B   1       1.305 -17.061   3.119  1.00  0.00           H  
ATOM   1389  HB  ILE B   1       0.500 -15.364   5.521  1.00  0.00           H  
ATOM   1390 1HG1 ILE B   1      -1.239 -16.595   3.374  1.00  0.00           H  
ATOM   1391 2HG1 ILE B   1      -0.986 -17.306   4.960  1.00  0.00           H  
ATOM   1392 1HG2 ILE B   1      -0.354 -13.787   3.835  1.00  0.00           H  
ATOM   1393 2HG2 ILE B   1       1.404 -14.004   3.674  1.00  0.00           H  
ATOM   1394 3HG2 ILE B   1       0.300 -14.813   2.537  1.00  0.00           H  
ATOM   1395 1HD1 ILE B   1      -3.070 -16.057   4.882  1.00  0.00           H  
ATOM   1396 2HD1 ILE B   1      -1.931 -15.303   6.024  1.00  0.00           H  
ATOM   1397 3HD1 ILE B   1      -2.189 -14.583   4.417  1.00  0.00           H  
ATOM   1398  N   GLU B   2       3.466 -15.897   3.011  1.00  0.00           N  
ATOM   1399  CA  GLU B   2       4.802 -15.317   2.922  1.00  0.00           C  
ATOM   1400  C   GLU B   2       4.752 -13.800   3.048  1.00  0.00           C  
ATOM   1401  O   GLU B   2       3.705 -13.184   2.846  1.00  0.00           O  
ATOM   1402  CB  GLU B   2       5.466 -15.707   1.600  1.00  0.00           C  
ATOM   1403  CG  GLU B   2       5.768 -17.193   1.463  1.00  0.00           C  
ATOM   1404  CD  GLU B   2       6.931 -17.634   2.307  1.00  0.00           C  
ATOM   1405  OE1 GLU B   2       7.971 -17.026   2.216  1.00  0.00           O  
ATOM   1406  OE2 GLU B   2       6.781 -18.581   3.043  1.00  0.00           O  
ATOM   1407  H   GLU B   2       3.012 -16.219   2.169  1.00  0.00           H  
ATOM   1408  HA  GLU B   2       5.403 -15.706   3.744  1.00  0.00           H  
ATOM   1409 1HB  GLU B   2       4.821 -15.419   0.770  1.00  0.00           H  
ATOM   1410 2HB  GLU B   2       6.404 -15.164   1.490  1.00  0.00           H  
ATOM   1411 1HG  GLU B   2       4.885 -17.761   1.756  1.00  0.00           H  
ATOM   1412 2HG  GLU B   2       5.978 -17.415   0.418  1.00  0.00           H  
ATOM   1413  N   SER B   3       5.890 -13.202   3.383  1.00  0.00           N  
ATOM   1414  CA  SER B   3       6.005 -11.749   3.438  1.00  0.00           C  
ATOM   1415  C   SER B   3       5.596 -11.114   2.116  1.00  0.00           C  
ATOM   1416  O   SER B   3       4.931 -10.080   2.091  1.00  0.00           O  
ATOM   1417  CB  SER B   3       7.427 -11.349   3.782  1.00  0.00           C  
ATOM   1418  OG  SER B   3       7.751 -11.727   5.092  1.00  0.00           O  
ATOM   1419  H   SER B   3       6.696 -13.768   3.605  1.00  0.00           H  
ATOM   1420  HA  SER B   3       5.337 -11.378   4.217  1.00  0.00           H  
ATOM   1421 1HB  SER B   3       8.116 -11.821   3.083  1.00  0.00           H  
ATOM   1422 2HB  SER B   3       7.538 -10.271   3.673  1.00  0.00           H  
ATOM   1423  HG  SER B   3       8.481 -11.161   5.357  1.00  0.00           H  
ATOM   1424  N   GLU B   4       5.999 -11.741   1.014  1.00  0.00           N  
ATOM   1425  CA  GLU B   4       5.628 -11.270  -0.314  1.00  0.00           C  
ATOM   1426  C   GLU B   4       4.116 -11.292  -0.503  1.00  0.00           C  
ATOM   1427  O   GLU B   4       3.530 -10.339  -1.015  1.00  0.00           O  
ATOM   1428  CB  GLU B   4       6.299 -12.127  -1.390  1.00  0.00           C  
ATOM   1429  CG  GLU B   4       6.024 -11.674  -2.816  1.00  0.00           C  
ATOM   1430  CD  GLU B   4       6.717 -12.525  -3.844  1.00  0.00           C  
ATOM   1431  OE1 GLU B   4       7.112 -13.618  -3.515  1.00  0.00           O  
ATOM   1432  OE2 GLU B   4       6.851 -12.082  -4.960  1.00  0.00           O  
ATOM   1433  H   GLU B   4       6.577 -12.565   1.101  1.00  0.00           H  
ATOM   1434  HA  GLU B   4       5.968 -10.240  -0.424  1.00  0.00           H  
ATOM   1435 1HB  GLU B   4       7.379 -12.120  -1.239  1.00  0.00           H  
ATOM   1436 2HB  GLU B   4       5.962 -13.159  -1.295  1.00  0.00           H  
ATOM   1437 1HG  GLU B   4       4.950 -11.709  -2.997  1.00  0.00           H  
ATOM   1438 2HG  GLU B   4       6.349 -10.641  -2.928  1.00  0.00           H  
ATOM   1439  N   GLU B   5       3.488 -12.387  -0.086  1.00  0.00           N  
ATOM   1440  CA  GLU B   5       2.048 -12.550  -0.240  1.00  0.00           C  
ATOM   1441  C   GLU B   5       1.286 -11.521   0.588  1.00  0.00           C  
ATOM   1442  O   GLU B   5       0.278 -10.974   0.140  1.00  0.00           O  
ATOM   1443  CB  GLU B   5       1.625 -13.963   0.168  1.00  0.00           C  
ATOM   1444  CG  GLU B   5       2.057 -15.053  -0.803  1.00  0.00           C  
ATOM   1445  CD  GLU B   5       1.694 -16.433  -0.331  1.00  0.00           C  
ATOM   1446  OE1 GLU B   5       2.013 -16.762   0.786  1.00  0.00           O  
ATOM   1447  OE2 GLU B   5       1.096 -17.161  -1.089  1.00  0.00           O  
ATOM   1448  H   GLU B   5       4.023 -13.125   0.349  1.00  0.00           H  
ATOM   1449  HA  GLU B   5       1.793 -12.397  -1.289  1.00  0.00           H  
ATOM   1450 1HB  GLU B   5       2.044 -14.200   1.146  1.00  0.00           H  
ATOM   1451 2HB  GLU B   5       0.539 -14.006   0.258  1.00  0.00           H  
ATOM   1452 1HG  GLU B   5       1.582 -14.875  -1.768  1.00  0.00           H  
ATOM   1453 2HG  GLU B   5       3.135 -14.993  -0.943  1.00  0.00           H  
ATOM   1454  N   TRP B   6       1.773 -11.263   1.796  1.00  0.00           N  
ATOM   1455  CA  TRP B   6       1.209 -10.221   2.644  1.00  0.00           C  
ATOM   1456  C   TRP B   6       1.266  -8.862   1.957  1.00  0.00           C  
ATOM   1457  O   TRP B   6       0.237  -8.216   1.755  1.00  0.00           O  
ATOM   1458  CB  TRP B   6       1.957 -10.155   3.976  1.00  0.00           C  
ATOM   1459  CG  TRP B   6       1.487 -11.167   4.977  1.00  0.00           C  
ATOM   1460  CD1 TRP B   6       2.220 -12.180   5.517  1.00  0.00           C  
ATOM   1461  CD2 TRP B   6       0.168 -11.267   5.567  1.00  0.00           C  
ATOM   1462  NE1 TRP B   6       1.453 -12.903   6.397  1.00  0.00           N  
ATOM   1463  CE2 TRP B   6       0.194 -12.357   6.441  1.00  0.00           C  
ATOM   1464  CE3 TRP B   6      -1.014 -10.530   5.425  1.00  0.00           C  
ATOM   1465  CZ2 TRP B   6      -0.919 -12.736   7.175  1.00  0.00           C  
ATOM   1466  CZ3 TRP B   6      -2.130 -10.909   6.162  1.00  0.00           C  
ATOM   1467  CH2 TRP B   6      -2.082 -11.983   7.015  1.00  0.00           C  
ATOM   1468  H   TRP B   6       2.555 -11.805   2.137  1.00  0.00           H  
ATOM   1469  HA  TRP B   6       0.165 -10.463   2.841  1.00  0.00           H  
ATOM   1470 1HB  TRP B   6       3.022 -10.312   3.804  1.00  0.00           H  
ATOM   1471 2HB  TRP B   6       1.840  -9.162   4.411  1.00  0.00           H  
ATOM   1472  HD1 TRP B   6       3.263 -12.387   5.285  1.00  0.00           H  
ATOM   1473  HE1 TRP B   6       1.762 -13.706   6.926  1.00  0.00           H  
ATOM   1474  HE3 TRP B   6      -1.056  -9.675   4.752  1.00  0.00           H  
ATOM   1475  HZ2 TRP B   6      -0.901 -13.586   7.857  1.00  0.00           H  
ATOM   1476  HZ3 TRP B   6      -3.047 -10.331   6.045  1.00  0.00           H  
ATOM   1477  HH2 TRP B   6      -2.976 -12.253   7.578  1.00  0.00           H  
ATOM   1478  N   LEU B   7       2.472  -8.433   1.600  1.00  0.00           N  
ATOM   1479  CA  LEU B   7       2.683  -7.086   1.084  1.00  0.00           C  
ATOM   1480  C   LEU B   7       1.968  -6.889  -0.246  1.00  0.00           C  
ATOM   1481  O   LEU B   7       1.463  -5.806  -0.537  1.00  0.00           O  
ATOM   1482  CB  LEU B   7       4.183  -6.814   0.911  1.00  0.00           C  
ATOM   1483  CG  LEU B   7       4.579  -5.339   0.770  1.00  0.00           C  
ATOM   1484  CD1 LEU B   7       4.106  -4.566   1.993  1.00  0.00           C  
ATOM   1485  CD2 LEU B   7       6.088  -5.232   0.604  1.00  0.00           C  
ATOM   1486  H   LEU B   7       3.260  -9.057   1.690  1.00  0.00           H  
ATOM   1487  HA  LEU B   7       2.278  -6.374   1.802  1.00  0.00           H  
ATOM   1488 1HB  LEU B   7       4.711  -7.217   1.774  1.00  0.00           H  
ATOM   1489 2HB  LEU B   7       4.531  -7.338   0.021  1.00  0.00           H  
ATOM   1490  HG  LEU B   7       4.087  -4.912  -0.105  1.00  0.00           H  
ATOM   1491 1HD1 LEU B   7       4.388  -3.517   1.892  1.00  0.00           H  
ATOM   1492 2HD1 LEU B   7       3.022  -4.643   2.076  1.00  0.00           H  
ATOM   1493 3HD1 LEU B   7       4.570  -4.981   2.887  1.00  0.00           H  
ATOM   1494 1HD2 LEU B   7       6.370  -4.183   0.503  1.00  0.00           H  
ATOM   1495 2HD2 LEU B   7       6.581  -5.657   1.479  1.00  0.00           H  
ATOM   1496 3HD2 LEU B   7       6.396  -5.778  -0.287  1.00  0.00           H  
ATOM   1497  N   SER B   8       1.929  -7.946  -1.052  1.00  0.00           N  
ATOM   1498  CA  SER B   8       1.254  -7.899  -2.343  1.00  0.00           C  
ATOM   1499  C   SER B   8      -0.237  -7.631  -2.176  1.00  0.00           C  
ATOM   1500  O   SER B   8      -0.815  -6.814  -2.895  1.00  0.00           O  
ATOM   1501  CB  SER B   8       1.462  -9.203  -3.088  1.00  0.00           C  
ATOM   1502  OG  SER B   8       2.814  -9.391  -3.403  1.00  0.00           O  
ATOM   1503  H   SER B   8       2.380  -8.803  -0.762  1.00  0.00           H  
ATOM   1504  HA  SER B   8       1.684  -7.086  -2.929  1.00  0.00           H  
ATOM   1505 1HB  SER B   8       1.110 -10.033  -2.475  1.00  0.00           H  
ATOM   1506 2HB  SER B   8       0.870  -9.198  -4.002  1.00  0.00           H  
ATOM   1507  HG  SER B   8       3.257  -9.570  -2.571  1.00  0.00           H  
ATOM   1508  N   LYS B   9      -0.855  -8.325  -1.227  1.00  0.00           N  
ATOM   1509  CA  LYS B   9      -2.261  -8.104  -0.910  1.00  0.00           C  
ATOM   1510  C   LYS B   9      -2.510  -6.662  -0.487  1.00  0.00           C  
ATOM   1511  O   LYS B   9      -3.528  -6.068  -0.841  1.00  0.00           O  
ATOM   1512  CB  LYS B   9      -2.718  -9.062   0.191  1.00  0.00           C  
ATOM   1513  CG  LYS B   9      -4.196  -8.953   0.546  1.00  0.00           C  
ATOM   1514  CD  LYS B   9      -4.594  -9.997   1.578  1.00  0.00           C  
ATOM   1515  CE  LYS B   9      -6.069  -9.888   1.936  1.00  0.00           C  
ATOM   1516  NZ  LYS B   9      -6.479 -10.918   2.928  1.00  0.00           N  
ATOM   1517  H   LYS B   9      -0.337  -9.023  -0.711  1.00  0.00           H  
ATOM   1518  HA  LYS B   9      -2.852  -8.296  -1.806  1.00  0.00           H  
ATOM   1519 1HB  LYS B   9      -2.523 -10.090  -0.115  1.00  0.00           H  
ATOM   1520 2HB  LYS B   9      -2.143  -8.876   1.098  1.00  0.00           H  
ATOM   1521 1HG  LYS B   9      -4.402  -7.960   0.946  1.00  0.00           H  
ATOM   1522 2HG  LYS B   9      -4.796  -9.095  -0.352  1.00  0.00           H  
ATOM   1523 1HD  LYS B   9      -4.398 -10.994   1.183  1.00  0.00           H  
ATOM   1524 2HD  LYS B   9      -4.000  -9.860   2.482  1.00  0.00           H  
ATOM   1525 1HE  LYS B   9      -6.270  -8.901   2.351  1.00  0.00           H  
ATOM   1526 2HE  LYS B   9      -6.672 -10.008   1.036  1.00  0.00           H  
ATOM   1527 1HZ  LYS B   9      -7.462 -10.812   3.138  1.00  0.00           H  
ATOM   1528 2HZ  LYS B   9      -6.315 -11.839   2.545  1.00  0.00           H  
ATOM   1529 3HZ  LYS B   9      -5.941 -10.804   3.775  1.00  0.00           H  
ATOM   1530  N   PHE B  10      -1.574  -6.103   0.273  1.00  0.00           N  
ATOM   1531  CA  PHE B  10      -1.731  -4.761   0.821  1.00  0.00           C  
ATOM   1532  C   PHE B  10      -1.741  -3.713  -0.285  1.00  0.00           C  
ATOM   1533  O   PHE B  10      -2.320  -2.640  -0.129  1.00  0.00           O  
ATOM   1534  CB  PHE B  10      -0.608  -4.453   1.812  1.00  0.00           C  
ATOM   1535  CG  PHE B  10      -0.635  -5.312   3.045  1.00  0.00           C  
ATOM   1536  CD1 PHE B  10      -1.791  -5.983   3.414  1.00  0.00           C  
ATOM   1537  CD2 PHE B  10       0.495  -5.450   3.837  1.00  0.00           C  
ATOM   1538  CE1 PHE B  10      -1.817  -6.774   4.548  1.00  0.00           C  
ATOM   1539  CE2 PHE B  10       0.472  -6.241   4.970  1.00  0.00           C  
ATOM   1540  CZ  PHE B  10      -0.686  -6.903   5.325  1.00  0.00           C  
ATOM   1541  H   PHE B  10      -0.732  -6.622   0.477  1.00  0.00           H  
ATOM   1542  HA  PHE B  10      -2.685  -4.712   1.348  1.00  0.00           H  
ATOM   1543 1HB  PHE B  10       0.356  -4.590   1.324  1.00  0.00           H  
ATOM   1544 2HB  PHE B  10      -0.672  -3.411   2.123  1.00  0.00           H  
ATOM   1545  HD1 PHE B  10      -2.686  -5.882   2.799  1.00  0.00           H  
ATOM   1546  HD2 PHE B  10       1.409  -4.927   3.556  1.00  0.00           H  
ATOM   1547  HE1 PHE B  10      -2.733  -7.295   4.827  1.00  0.00           H  
ATOM   1548  HE2 PHE B  10       1.367  -6.341   5.583  1.00  0.00           H  
ATOM   1549  HZ  PHE B  10      -0.706  -7.524   6.219  1.00  0.00           H  
ATOM   1550  N   ILE B  11      -1.094  -4.034  -1.400  1.00  0.00           N  
ATOM   1551  CA  ILE B  11      -1.119  -3.170  -2.575  1.00  0.00           C  
ATOM   1552  C   ILE B  11      -2.500  -3.152  -3.217  1.00  0.00           C  
ATOM   1553  O   ILE B  11      -3.016  -2.092  -3.573  1.00  0.00           O  
ATOM   1554  CB  ILE B  11      -0.076  -3.624  -3.613  1.00  0.00           C  
ATOM   1555  CG1 ILE B  11       1.340  -3.453  -3.056  1.00  0.00           C  
ATOM   1556  CG2 ILE B  11      -0.240  -2.844  -4.908  1.00  0.00           C  
ATOM   1557  CD1 ILE B  11       2.413  -4.082  -3.915  1.00  0.00           C  
ATOM   1558  H   ILE B  11      -0.573  -4.898  -1.437  1.00  0.00           H  
ATOM   1559  HA  ILE B  11      -0.876  -2.155  -2.263  1.00  0.00           H  
ATOM   1560  HB  ILE B  11      -0.207  -4.685  -3.820  1.00  0.00           H  
ATOM   1561 1HG1 ILE B  11       1.564  -2.392  -2.953  1.00  0.00           H  
ATOM   1562 2HG1 ILE B  11       1.396  -3.896  -2.062  1.00  0.00           H  
ATOM   1563 1HG2 ILE B  11       0.505  -3.177  -5.630  1.00  0.00           H  
ATOM   1564 2HG2 ILE B  11      -1.238  -3.015  -5.311  1.00  0.00           H  
ATOM   1565 3HG2 ILE B  11      -0.106  -1.780  -4.712  1.00  0.00           H  
ATOM   1566 1HD1 ILE B  11       3.389  -3.920  -3.455  1.00  0.00           H  
ATOM   1567 2HD1 ILE B  11       2.228  -5.153  -4.003  1.00  0.00           H  
ATOM   1568 3HD1 ILE B  11       2.399  -3.629  -4.905  1.00  0.00           H  
ATOM   1569  N   MET B  12      -3.095  -4.331  -3.362  1.00  0.00           N  
ATOM   1570  CA  MET B  12      -4.412  -4.454  -3.977  1.00  0.00           C  
ATOM   1571  C   MET B  12      -5.506  -3.960  -3.041  1.00  0.00           C  
ATOM   1572  O   MET B  12      -6.564  -3.517  -3.487  1.00  0.00           O  
ATOM   1573  CB  MET B  12      -4.671  -5.904  -4.381  1.00  0.00           C  
ATOM   1574  CG  MET B  12      -3.778  -6.415  -5.503  1.00  0.00           C  
ATOM   1575  SD  MET B  12      -3.806  -5.346  -6.956  1.00  0.00           S  
ATOM   1576  CE  MET B  12      -5.518  -5.500  -7.456  1.00  0.00           C  
ATOM   1577  H   MET B  12      -2.623  -5.163  -3.040  1.00  0.00           H  
ATOM   1578  HA  MET B  12      -4.436  -3.831  -4.871  1.00  0.00           H  
ATOM   1579 1HB  MET B  12      -4.528  -6.553  -3.519  1.00  0.00           H  
ATOM   1580 2HB  MET B  12      -5.708  -6.012  -4.704  1.00  0.00           H  
ATOM   1581 1HG  MET B  12      -2.751  -6.485  -5.147  1.00  0.00           H  
ATOM   1582 2HG  MET B  12      -4.104  -7.411  -5.803  1.00  0.00           H  
ATOM   1583 1HE  MET B  12      -5.693  -4.894  -8.345  1.00  0.00           H  
ATOM   1584 2HE  MET B  12      -5.740  -6.544  -7.679  1.00  0.00           H  
ATOM   1585 3HE  MET B  12      -6.166  -5.156  -6.649  1.00  0.00           H  
ATOM   1586  N   ASP B  13      -5.244  -4.039  -1.740  1.00  0.00           N  
ATOM   1587  CA  ASP B  13      -6.200  -3.581  -0.738  1.00  0.00           C  
ATOM   1588  C   ASP B  13      -6.159  -2.066  -0.589  1.00  0.00           C  
ATOM   1589  O   ASP B  13      -6.730  -1.370  -1.382  1.00  0.00           O  
ATOM   1590  OXT ASP B  13      -5.555  -1.569   0.321  1.00  0.00           O  
ATOM   1591  CB  ASP B  13      -5.918  -4.241   0.614  1.00  0.00           C  
ATOM   1592  CG  ASP B  13      -6.974  -3.918   1.663  1.00  0.00           C  
ATOM   1593  OD1 ASP B  13      -8.016  -4.528   1.636  1.00  0.00           O  
ATOM   1594  OD2 ASP B  13      -6.727  -3.064   2.481  1.00  0.00           O  
ATOM   1595  H   ASP B  13      -4.362  -4.424  -1.438  1.00  0.00           H  
ATOM   1596  HA  ASP B  13      -7.202  -3.865  -1.061  1.00  0.00           H  
ATOM   1597 1HB  ASP B  13      -5.871  -5.323   0.488  1.00  0.00           H  
ATOM   1598 2HB  ASP B  13      -4.946  -3.912   0.984  1.00  0.00           H  
TER                                                                             
I_bsa 1204.28
I_hb 3
I_pack -0.057
I_sc -42.212
I_unsat 5
pep_sc -24.116
pep_sc_noref -23.908
reweighted_sc -128.108
rmsALL 18.458
rmsALL_CAPRI_if 9.052
rmsALL_allIF 9.161
rmsALL_if 13.817
rmsBB 18.138
rmsBB_CAPRI_if 8.029
rmsBB_allIF 8.574
rmsBB_if 13.15
rmsBB_intrf_lowres 15.905
rmsBB_lowres 19.703
rmsCA 18.117
rmsCA_if 13.157
rmsCA_intrf_lowres 15.903
rmsCA_lowres 19.721
rmsSC_CAPRI_if 9.453
rmsSC_allIF 9.419
score -61.781
score_lowres_opt -6.663
score_lowres_start 20.763
silent_score -61.781
startRMSall 0
startRMSallif 0
startRMSbb 0
startRMSca 0
time 55
