# Supplementary material for: Simple biochemical features underlie transcriptional activation domain diversity and dynamic, fuzzy binding to Mediator
Source: eLife. 2021 Apr 27;10:e68068. doi: 10.7554/eLife.68068 (PMC8137143; doi:10.7554/eLife.68068)
Supplement: Figure 6—source data 2. — The 10 best-scoring models from different binding poses are provided as pdb files. Top500.txt contains the score, cluster number, and RMSD to best model for the 500 best-scoring models. [file elife-68068-fig6-data2.zip › Med15-cAD structural models/ABD1/Tda9_456/2lpb_Tda9_456_prepack_27008.pdb]

HEADER                                            17-SEP-20   XXXX              
EXPDTA    THEORETICAL MODEL                                                     
REMARK 220                                                                      
REMARK 220 EXPERIMENTAL DETAILS                                                 
REMARK 220  EXPERIMENT TYPE                : THEORETICAL MODELLING              
REMARK 220  DATE OF DATA COLLECTION        : 17-SEP-20                          
REMARK 220                                                                      
REMARK 220 REMARK: MODEL GENERATED BY ROSETTA                                   
REMARK 220  VERSION 2020.08+release.cb1caba                                     
ATOM      1  N   GLN A 158     -12.016 -12.395 -23.603  1.00  0.00           N  
ATOM      2  CA  GLN A 158     -11.969 -12.966 -22.241  1.00  0.00           C  
ATOM      3  C   GLN A 158     -12.554 -11.986 -21.232  1.00  0.00           C  
ATOM      4  O   GLN A 158     -13.092 -10.945 -21.605  1.00  0.00           O  
ATOM      5  CB  GLN A 158     -10.534 -13.324 -21.846  1.00  0.00           C  
ATOM      6  CG  GLN A 158      -9.893 -14.386 -22.724  1.00  0.00           C  
ATOM      7  CD  GLN A 158     -10.563 -15.738 -22.579  1.00  0.00           C  
ATOM      8  OE1 GLN A 158     -10.629 -16.301 -21.482  1.00  0.00           O  
ATOM      9  NE2 GLN A 158     -11.066 -16.270 -23.687  1.00  0.00           N  
ATOM     10 1H   GLN A 158     -11.629 -13.049 -24.253  1.00  0.00           H  
ATOM     11 2H   GLN A 158     -12.965 -12.201 -23.851  1.00  0.00           H  
ATOM     12 3H   GLN A 158     -11.486 -11.548 -23.628  1.00  0.00           H  
ATOM     13  HA  GLN A 158     -12.567 -13.877 -22.227  1.00  0.00           H  
ATOM     14 1HB  GLN A 158      -9.911 -12.431 -21.889  1.00  0.00           H  
ATOM     15 2HB  GLN A 158     -10.519 -13.685 -20.817  1.00  0.00           H  
ATOM     16 1HG  GLN A 158      -9.970 -14.075 -23.766  1.00  0.00           H  
ATOM     17 2HG  GLN A 158      -8.846 -14.491 -22.442  1.00  0.00           H  
ATOM     18 1HE2 GLN A 158     -11.519 -17.162 -23.654  1.00  0.00           H  
ATOM     19 2HE2 GLN A 158     -10.990 -15.780 -24.557  1.00  0.00           H  
ATOM     20  N   ARG A 159     -12.454 -12.331 -19.958  1.00  0.00           N  
ATOM     21  CA  ARG A 159     -12.963 -11.479 -18.889  1.00  0.00           C  
ATOM     22  C   ARG A 159     -12.021 -10.302 -18.654  1.00  0.00           C  
ATOM     23  O   ARG A 159     -10.801 -10.445 -18.767  1.00  0.00           O  
ATOM     24  CB  ARG A 159     -13.124 -12.269 -17.599  1.00  0.00           C  
ATOM     25  CG  ARG A 159     -14.146 -13.393 -17.660  1.00  0.00           C  
ATOM     26  CD  ARG A 159     -14.258 -14.105 -16.361  1.00  0.00           C  
ATOM     27  NE  ARG A 159     -14.796 -13.247 -15.317  1.00  0.00           N  
ATOM     28  CZ  ARG A 159     -16.107 -13.104 -15.044  1.00  0.00           C  
ATOM     29  NH1 ARG A 159     -17.001 -13.767 -15.744  1.00  0.00           N  
ATOM     30  NH2 ARG A 159     -16.496 -12.297 -14.072  1.00  0.00           N  
ATOM     31  H   ARG A 159     -12.025 -13.184 -19.727  1.00  0.00           H  
ATOM     32  HA  ARG A 159     -13.941 -11.098 -19.186  1.00  0.00           H  
ATOM     33 1HB  ARG A 159     -12.167 -12.708 -17.319  1.00  0.00           H  
ATOM     34 2HB  ARG A 159     -13.422 -11.596 -16.795  1.00  0.00           H  
ATOM     35 1HG  ARG A 159     -15.124 -12.982 -17.912  1.00  0.00           H  
ATOM     36 2HG  ARG A 159     -13.848 -14.114 -18.422  1.00  0.00           H  
ATOM     37 1HD  ARG A 159     -14.922 -14.962 -16.472  1.00  0.00           H  
ATOM     38 2HD  ARG A 159     -13.273 -14.447 -16.047  1.00  0.00           H  
ATOM     39  HE  ARG A 159     -14.139 -12.720 -14.757  1.00  0.00           H  
ATOM     40 1HH1 ARG A 159     -16.704 -14.384 -16.487  1.00  0.00           H  
ATOM     41 2HH1 ARG A 159     -17.983 -13.660 -15.539  1.00  0.00           H  
ATOM     42 1HH2 ARG A 159     -15.808 -11.787 -13.533  1.00  0.00           H  
ATOM     43 2HH2 ARG A 159     -17.478 -12.190 -13.867  1.00  0.00           H  
ATOM     44  N   ARG A 160     -12.586  -9.144 -18.344  1.00  0.00           N  
ATOM     45  CA  ARG A 160     -11.792  -7.949 -18.098  1.00  0.00           C  
ATOM     46  C   ARG A 160     -12.633  -6.875 -17.411  1.00  0.00           C  
ATOM     47  O   ARG A 160     -13.441  -6.198 -18.052  1.00  0.00           O  
ATOM     48  CB  ARG A 160     -11.230  -7.400 -19.401  1.00  0.00           C  
ATOM     49  CG  ARG A 160     -10.289  -6.216 -19.244  1.00  0.00           C  
ATOM     50  CD  ARG A 160      -9.734  -5.778 -20.550  1.00  0.00           C  
ATOM     51  NE  ARG A 160      -8.784  -4.688 -20.397  1.00  0.00           N  
ATOM     52  CZ  ARG A 160      -8.192  -4.041 -21.420  1.00  0.00           C  
ATOM     53  NH1 ARG A 160      -8.461  -4.385 -22.660  1.00  0.00           N  
ATOM     54  NH2 ARG A 160      -7.340  -3.060 -21.176  1.00  0.00           N  
ATOM     55  H   ARG A 160     -13.563  -9.090 -18.275  1.00  0.00           H  
ATOM     56  HA  ARG A 160     -10.960  -8.215 -17.446  1.00  0.00           H  
ATOM     57 1HB  ARG A 160     -10.685  -8.187 -19.922  1.00  0.00           H  
ATOM     58 2HB  ARG A 160     -12.050  -7.087 -20.048  1.00  0.00           H  
ATOM     59 1HG  ARG A 160     -10.830  -5.378 -18.803  1.00  0.00           H  
ATOM     60 2HG  ARG A 160      -9.459  -6.495 -18.594  1.00  0.00           H  
ATOM     61 1HD  ARG A 160      -9.221  -6.613 -21.025  1.00  0.00           H  
ATOM     62 2HD  ARG A 160     -10.544  -5.437 -21.193  1.00  0.00           H  
ATOM     63  HE  ARG A 160      -8.552  -4.395 -19.458  1.00  0.00           H  
ATOM     64 1HH1 ARG A 160      -9.112  -5.135 -22.846  1.00  0.00           H  
ATOM     65 2HH1 ARG A 160      -8.016  -3.900 -23.426  1.00  0.00           H  
ATOM     66 1HH2 ARG A 160      -7.133  -2.795 -20.223  1.00  0.00           H  
ATOM     67 2HH2 ARG A 160      -6.896  -2.575 -21.942  1.00  0.00           H  
ATOM     68  N   GLN A 161     -12.454  -6.736 -16.108  1.00  0.00           N  
ATOM     69  CA  GLN A 161     -13.186  -5.737 -15.341  1.00  0.00           C  
ATOM     70  C   GLN A 161     -12.283  -4.548 -15.024  1.00  0.00           C  
ATOM     71  O   GLN A 161     -11.141  -4.722 -14.597  1.00  0.00           O  
ATOM     72  CB  GLN A 161     -13.737  -6.344 -14.048  1.00  0.00           C  
ATOM     73  CG  GLN A 161     -14.581  -5.389 -13.222  1.00  0.00           C  
ATOM     74  CD  GLN A 161     -15.187  -6.058 -12.003  1.00  0.00           C  
ATOM     75  OE1 GLN A 161     -16.310  -5.745 -11.598  1.00  0.00           O  
ATOM     76  NE2 GLN A 161     -14.445  -6.986 -11.408  1.00  0.00           N  
ATOM     77  H   GLN A 161     -11.811  -7.320 -15.646  1.00  0.00           H  
ATOM     78  HA  GLN A 161     -14.024  -5.385 -15.943  1.00  0.00           H  
ATOM     79 1HB  GLN A 161     -14.348  -7.214 -14.286  1.00  0.00           H  
ATOM     80 2HB  GLN A 161     -12.910  -6.686 -13.425  1.00  0.00           H  
ATOM     81 1HG  GLN A 161     -13.954  -4.565 -12.884  1.00  0.00           H  
ATOM     82 2HG  GLN A 161     -15.394  -5.010 -13.842  1.00  0.00           H  
ATOM     83 1HE2 GLN A 161     -14.791  -7.462 -10.599  1.00  0.00           H  
ATOM     84 2HE2 GLN A 161     -13.539  -7.209 -11.769  1.00  0.00           H  
ATOM     85  N   LEU A 162     -12.793  -3.344 -15.237  1.00  0.00           N  
ATOM     86  CA  LEU A 162     -12.021  -2.140 -14.973  1.00  0.00           C  
ATOM     87  C   LEU A 162     -12.920  -0.927 -14.750  1.00  0.00           C  
ATOM     88  O   LEU A 162     -13.442  -0.340 -15.694  1.00  0.00           O  
ATOM     89  CB  LEU A 162     -11.064  -1.866 -16.140  1.00  0.00           C  
ATOM     90  CG  LEU A 162     -10.158  -0.638 -15.983  1.00  0.00           C  
ATOM     91  CD1 LEU A 162      -9.019  -0.714 -16.991  1.00  0.00           C  
ATOM     92  CD2 LEU A 162     -10.979   0.628 -16.181  1.00  0.00           C  
ATOM     93  H   LEU A 162     -13.712  -3.261 -15.574  1.00  0.00           H  
ATOM     94  HA  LEU A 162     -11.437  -2.296 -14.067  1.00  0.00           H  
ATOM     95 1HB  LEU A 162     -10.423  -2.735 -16.275  1.00  0.00           H  
ATOM     96 2HB  LEU A 162     -11.653  -1.729 -17.047  1.00  0.00           H  
ATOM     97  HG  LEU A 162      -9.720  -0.634 -14.985  1.00  0.00           H  
ATOM     98 1HD1 LEU A 162      -8.375   0.158 -16.879  1.00  0.00           H  
ATOM     99 2HD1 LEU A 162      -8.437  -1.619 -16.814  1.00  0.00           H  
ATOM    100 3HD1 LEU A 162      -9.428  -0.736 -18.000  1.00  0.00           H  
ATOM    101 1HD2 LEU A 162     -10.335   1.501 -16.068  1.00  0.00           H  
ATOM    102 2HD2 LEU A 162     -11.416   0.626 -17.179  1.00  0.00           H  
ATOM    103 3HD2 LEU A 162     -11.775   0.665 -15.436  1.00  0.00           H  
ATOM    104  N   THR A 163     -13.130  -0.568 -13.497  1.00  0.00           N  
ATOM    105  CA  THR A 163     -13.931   0.599 -13.185  1.00  0.00           C  
ATOM    106  C   THR A 163     -13.038   1.835 -13.283  1.00  0.00           C  
ATOM    107  O   THR A 163     -11.937   1.838 -12.733  1.00  0.00           O  
ATOM    108  CB  THR A 163     -14.563   0.499 -11.784  1.00  0.00           C  
ATOM    109  OG1 THR A 163     -15.445  -0.631 -11.735  1.00  0.00           O  
ATOM    110  CG2 THR A 163     -15.345   1.762 -11.460  1.00  0.00           C  
ATOM    111  H   THR A 163     -12.740  -1.095 -12.770  1.00  0.00           H  
ATOM    112  HA  THR A 163     -14.738   0.670 -13.915  1.00  0.00           H  
ATOM    113  HB  THR A 163     -13.779   0.363 -11.040  1.00  0.00           H  
ATOM    114  HG1 THR A 163     -15.739  -0.767 -10.832  1.00  0.00           H  
ATOM    115 1HG2 THR A 163     -15.785   1.673 -10.467  1.00  0.00           H  
ATOM    116 2HG2 THR A 163     -14.675   2.621 -11.486  1.00  0.00           H  
ATOM    117 3HG2 THR A 163     -16.137   1.898 -12.196  1.00  0.00           H  
ATOM    118  N   PRO A 164     -13.497   2.899 -13.960  1.00  0.00           N  
ATOM    119  CA  PRO A 164     -12.714   4.131 -14.141  1.00  0.00           C  
ATOM    120  C   PRO A 164     -12.220   4.737 -12.826  1.00  0.00           C  
ATOM    121  O   PRO A 164     -11.099   5.240 -12.749  1.00  0.00           O  
ATOM    122  CB  PRO A 164     -13.714   5.060 -14.836  1.00  0.00           C  
ATOM    123  CG  PRO A 164     -14.579   4.140 -15.627  1.00  0.00           C  
ATOM    124  CD  PRO A 164     -14.775   2.947 -14.730  1.00  0.00           C  
ATOM    125  HA  PRO A 164     -11.851   3.919 -14.789  1.00  0.00           H  
ATOM    126 1HB  PRO A 164     -14.276   5.637 -14.086  1.00  0.00           H  
ATOM    127 2HB  PRO A 164     -13.178   5.787 -15.464  1.00  0.00           H  
ATOM    128 1HG  PRO A 164     -15.527   4.637 -15.883  1.00  0.00           H  
ATOM    129 2HG  PRO A 164     -14.090   3.881 -16.578  1.00  0.00           H  
ATOM    130 1HD  PRO A 164     -15.638   3.119 -14.071  1.00  0.00           H  
ATOM    131 2HD  PRO A 164     -14.929   2.047 -15.345  1.00  0.00           H  
ATOM    132  N   GLN A 165     -13.054   4.663 -11.798  1.00  0.00           N  
ATOM    133  CA  GLN A 165     -12.719   5.223 -10.492  1.00  0.00           C  
ATOM    134  C   GLN A 165     -11.666   4.392  -9.762  1.00  0.00           C  
ATOM    135  O   GLN A 165     -10.776   4.940  -9.115  1.00  0.00           O  
ATOM    136  CB  GLN A 165     -13.978   5.338  -9.628  1.00  0.00           C  
ATOM    137  CG  GLN A 165     -14.990   6.351 -10.134  1.00  0.00           C  
ATOM    138  CD  GLN A 165     -16.244   6.392  -9.282  1.00  0.00           C  
ATOM    139  OE1 GLN A 165     -16.594   5.412  -8.620  1.00  0.00           O  
ATOM    140  NE2 GLN A 165     -16.929   7.531  -9.292  1.00  0.00           N  
ATOM    141  H   GLN A 165     -13.924   4.226 -11.924  1.00  0.00           H  
ATOM    142  HA  GLN A 165     -12.302   6.219 -10.639  1.00  0.00           H  
ATOM    143 1HB  GLN A 165     -14.471   4.368  -9.573  1.00  0.00           H  
ATOM    144 2HB  GLN A 165     -13.698   5.620  -8.613  1.00  0.00           H  
ATOM    145 1HG  GLN A 165     -14.535   7.342 -10.121  1.00  0.00           H  
ATOM    146 2HG  GLN A 165     -15.277   6.086 -11.152  1.00  0.00           H  
ATOM    147 1HE2 GLN A 165     -17.764   7.617  -8.749  1.00  0.00           H  
ATOM    148 2HE2 GLN A 165     -16.609   8.301  -9.843  1.00  0.00           H  
ATOM    149  N   GLN A 166     -11.757   3.072  -9.874  1.00  0.00           N  
ATOM    150  CA  GLN A 166     -10.822   2.186  -9.190  1.00  0.00           C  
ATOM    151  C   GLN A 166      -9.517   2.063  -9.956  1.00  0.00           C  
ATOM    152  O   GLN A 166      -8.440   2.098  -9.365  1.00  0.00           O  
ATOM    153  CB  GLN A 166     -11.442   0.800  -8.993  1.00  0.00           C  
ATOM    154  CG  GLN A 166     -12.618   0.775  -8.032  1.00  0.00           C  
ATOM    155  CD  GLN A 166     -13.251  -0.600  -7.927  1.00  0.00           C  
ATOM    156  OE1 GLN A 166     -13.444  -1.288  -8.933  1.00  0.00           O  
ATOM    157  NE2 GLN A 166     -13.577  -1.008  -6.707  1.00  0.00           N  
ATOM    158  H   GLN A 166     -12.454   2.687 -10.440  1.00  0.00           H  
ATOM    159  HA  GLN A 166     -10.598   2.609  -8.211  1.00  0.00           H  
ATOM    160 1HB  GLN A 166     -11.784   0.414  -9.954  1.00  0.00           H  
ATOM    161 2HB  GLN A 166     -10.684   0.113  -8.616  1.00  0.00           H  
ATOM    162 1HG  GLN A 166     -12.271   1.068  -7.041  1.00  0.00           H  
ATOM    163 2HG  GLN A 166     -13.376   1.474  -8.384  1.00  0.00           H  
ATOM    164 1HE2 GLN A 166     -13.998  -1.907  -6.575  1.00  0.00           H  
ATOM    165 2HE2 GLN A 166     -13.403  -0.419  -5.918  1.00  0.00           H  
ATOM    166  N   GLN A 167      -9.625   1.917 -11.272  1.00  0.00           N  
ATOM    167  CA  GLN A 167      -8.469   1.777 -12.140  1.00  0.00           C  
ATOM    168  C   GLN A 167      -7.449   2.886 -11.907  1.00  0.00           C  
ATOM    169  O   GLN A 167      -6.258   2.627 -11.753  1.00  0.00           O  
ATOM    170  CB  GLN A 167      -8.907   1.771 -13.607  1.00  0.00           C  
ATOM    171  CG  GLN A 167      -7.761   1.656 -14.598  1.00  0.00           C  
ATOM    172  CD  GLN A 167      -7.060   0.313 -14.520  1.00  0.00           C  
ATOM    173  OE1 GLN A 167      -7.506  -0.595 -13.814  1.00  0.00           O  
ATOM    174  NE2 GLN A 167      -5.956   0.180 -15.246  1.00  0.00           N  
ATOM    175  H   GLN A 167     -10.519   1.896 -11.678  1.00  0.00           H  
ATOM    176  HA  GLN A 167      -7.981   0.829 -11.916  1.00  0.00           H  
ATOM    177 1HB  GLN A 167      -9.586   0.936 -13.781  1.00  0.00           H  
ATOM    178 2HB  GLN A 167      -9.452   2.688 -13.828  1.00  0.00           H  
ATOM    179 1HG  GLN A 167      -8.154   1.779 -15.607  1.00  0.00           H  
ATOM    180 2HG  GLN A 167      -7.030   2.436 -14.384  1.00  0.00           H  
ATOM    181 1HE2 GLN A 167      -5.450  -0.684 -15.235  1.00  0.00           H  
ATOM    182 2HE2 GLN A 167      -5.629   0.942 -15.805  1.00  0.00           H  
ATOM    183  N   GLN A 168      -7.937   4.113 -11.843  1.00  0.00           N  
ATOM    184  CA  GLN A 168      -7.085   5.278 -11.654  1.00  0.00           C  
ATOM    185  C   GLN A 168      -6.316   5.237 -10.336  1.00  0.00           C  
ATOM    186  O   GLN A 168      -5.210   5.765 -10.240  1.00  0.00           O  
ATOM    187  CB  GLN A 168      -7.925   6.557 -11.721  1.00  0.00           C  
ATOM    188  CG  GLN A 168      -8.446   6.887 -13.110  1.00  0.00           C  
ATOM    189  CD  GLN A 168      -9.409   8.058 -13.103  1.00  0.00           C  
ATOM    190  OE1 GLN A 168      -9.682   8.650 -12.054  1.00  0.00           O  
ATOM    191  NE2 GLN A 168      -9.932   8.399 -14.275  1.00  0.00           N  
ATOM    192  H   GLN A 168      -8.906   4.243 -11.920  1.00  0.00           H  
ATOM    193  HA  GLN A 168      -6.346   5.299 -12.454  1.00  0.00           H  
ATOM    194 1HB  GLN A 168      -8.781   6.465 -11.054  1.00  0.00           H  
ATOM    195 2HB  GLN A 168      -7.329   7.402 -11.376  1.00  0.00           H  
ATOM    196 1HG  GLN A 168      -7.603   7.140 -13.752  1.00  0.00           H  
ATOM    197 2HG  GLN A 168      -8.969   6.016 -13.507  1.00  0.00           H  
ATOM    198 1HE2 GLN A 168     -10.575   9.165 -14.333  1.00  0.00           H  
ATOM    199 2HE2 GLN A 168      -9.684   7.893 -15.100  1.00  0.00           H  
ATOM    200  N   LEU A 169      -6.894   4.616  -9.325  1.00  0.00           N  
ATOM    201  CA  LEU A 169      -6.252   4.555  -8.026  1.00  0.00           C  
ATOM    202  C   LEU A 169      -5.281   3.380  -7.910  1.00  0.00           C  
ATOM    203  O   LEU A 169      -4.148   3.543  -7.454  1.00  0.00           O  
ATOM    204  CB  LEU A 169      -7.308   4.463  -6.922  1.00  0.00           C  
ATOM    205  CG  LEU A 169      -8.235   5.680  -6.784  1.00  0.00           C  
ATOM    206  CD1 LEU A 169      -9.323   5.406  -5.755  1.00  0.00           C  
ATOM    207  CD2 LEU A 169      -7.446   6.924  -6.403  1.00  0.00           C  
ATOM    208  H   LEU A 169      -7.756   4.169  -9.461  1.00  0.00           H  
ATOM    209  HA  LEU A 169      -5.678   5.470  -7.881  1.00  0.00           H  
ATOM    210 1HB  LEU A 169      -7.924   3.595  -7.118  1.00  0.00           H  
ATOM    211 2HB  LEU A 169      -6.801   4.316  -5.983  1.00  0.00           H  
ATOM    212  HG  LEU A 169      -8.717   5.865  -7.734  1.00  0.00           H  
ATOM    213 1HD1 LEU A 169      -9.930   6.292  -5.630  1.00  0.00           H  
ATOM    214 2HD1 LEU A 169      -8.870   5.145  -4.808  1.00  0.00           H  
ATOM    215 3HD1 LEU A 169      -9.943   4.590  -6.093  1.00  0.00           H  
ATOM    216 1HD2 LEU A 169      -6.858   6.722  -5.521  1.00  0.00           H  
ATOM    217 2HD2 LEU A 169      -8.130   7.737  -6.202  1.00  0.00           H  
ATOM    218 3HD2 LEU A 169      -6.793   7.199  -7.217  1.00  0.00           H  
ATOM    219  N   VAL A 170      -5.722   2.200  -8.332  1.00  0.00           N  
ATOM    220  CA  VAL A 170      -4.902   0.999  -8.214  1.00  0.00           C  
ATOM    221  C   VAL A 170      -3.789   0.914  -9.259  1.00  0.00           C  
ATOM    222  O   VAL A 170      -2.696   0.433  -8.966  1.00  0.00           O  
ATOM    223  CB  VAL A 170      -5.756  -0.288  -8.266  1.00  0.00           C  
ATOM    224  CG1 VAL A 170      -6.784  -0.294  -7.137  1.00  0.00           C  
ATOM    225  CG2 VAL A 170      -6.427  -0.454  -9.628  1.00  0.00           C  
ATOM    226  H   VAL A 170      -6.621   2.137  -8.726  1.00  0.00           H  
ATOM    227  HA  VAL A 170      -4.424   1.001  -7.234  1.00  0.00           H  
ATOM    228  HB  VAL A 170      -5.094  -1.128  -8.119  1.00  0.00           H  
ATOM    229 1HG1 VAL A 170      -7.413   0.582  -7.213  1.00  0.00           H  
ATOM    230 2HG1 VAL A 170      -6.269  -0.284  -6.185  1.00  0.00           H  
ATOM    231 3HG1 VAL A 170      -7.395  -1.183  -7.205  1.00  0.00           H  
ATOM    232 1HG2 VAL A 170      -6.961  -1.394  -9.656  1.00  0.00           H  
ATOM    233 2HG2 VAL A 170      -5.675  -0.443 -10.404  1.00  0.00           H  
ATOM    234 3HG2 VAL A 170      -7.122   0.357  -9.790  1.00  0.00           H  
ATOM    235  N   ASN A 171      -4.053   1.377 -10.470  1.00  0.00           N  
ATOM    236  CA  ASN A 171      -3.052   1.320 -11.538  1.00  0.00           C  
ATOM    237  C   ASN A 171      -1.928   2.323 -11.293  1.00  0.00           C  
ATOM    238  O   ASN A 171      -0.785   2.112 -11.702  1.00  0.00           O  
ATOM    239  CB  ASN A 171      -3.697   1.562 -12.890  1.00  0.00           C  
ATOM    240  CG  ASN A 171      -2.800   1.178 -14.035  1.00  0.00           C  
ATOM    241  OD1 ASN A 171      -2.386   0.019 -14.153  1.00  0.00           O  
ATOM    242  ND2 ASN A 171      -2.493   2.128 -14.881  1.00  0.00           N  
ATOM    243  H   ASN A 171      -4.938   1.764 -10.655  1.00  0.00           H  
ATOM    244  HA  ASN A 171      -2.604   0.325 -11.540  1.00  0.00           H  
ATOM    245 1HB  ASN A 171      -4.623   0.989 -12.960  1.00  0.00           H  
ATOM    246 2HB  ASN A 171      -3.957   2.617 -12.986  1.00  0.00           H  
ATOM    247 1HD2 ASN A 171      -1.901   1.929 -15.662  1.00  0.00           H  
ATOM    248 2HD2 ASN A 171      -2.851   3.051 -14.747  1.00  0.00           H  
ATOM    249  N   GLN A 172      -2.252   3.402 -10.600  1.00  0.00           N  
ATOM    250  CA  GLN A 172      -1.276   4.444 -10.306  1.00  0.00           C  
ATOM    251  C   GLN A 172      -0.409   4.077  -9.107  1.00  0.00           C  
ATOM    252  O   GLN A 172       0.673   4.635  -8.924  1.00  0.00           O  
ATOM    253  CB  GLN A 172      -1.982   5.778 -10.050  1.00  0.00           C  
ATOM    254  CG  GLN A 172      -2.580   6.415 -11.292  1.00  0.00           C  
ATOM    255  CD  GLN A 172      -3.219   7.760 -11.003  1.00  0.00           C  
ATOM    256  OE1 GLN A 172      -3.185   8.249  -9.871  1.00  0.00           O  
ATOM    257  NE2 GLN A 172      -3.808   8.367 -12.028  1.00  0.00           N  
ATOM    258  H   GLN A 172      -3.169   3.504 -10.275  1.00  0.00           H  
ATOM    259  HA  GLN A 172      -0.619   4.556 -11.169  1.00  0.00           H  
ATOM    260 1HB  GLN A 172      -2.785   5.632  -9.327  1.00  0.00           H  
ATOM    261 2HB  GLN A 172      -1.276   6.486  -9.616  1.00  0.00           H  
ATOM    262 1HG  GLN A 172      -1.790   6.563 -12.028  1.00  0.00           H  
ATOM    263 2HG  GLN A 172      -3.346   5.752 -11.695  1.00  0.00           H  
ATOM    264 1HE2 GLN A 172      -4.247   9.257 -11.897  1.00  0.00           H  
ATOM    265 2HE2 GLN A 172      -3.813   7.935 -12.930  1.00  0.00           H  
ATOM    266  N   MET A 173      -0.880   3.129  -8.300  1.00  0.00           N  
ATOM    267  CA  MET A 173      -0.141   2.679  -7.114  1.00  0.00           C  
ATOM    268  C   MET A 173       1.107   1.888  -7.506  1.00  0.00           C  
ATOM    269  O   MET A 173       1.901   1.499  -6.654  1.00  0.00           O  
ATOM    270  CB  MET A 173      -1.044   1.835  -6.216  1.00  0.00           C  
ATOM    271  CG  MET A 173      -1.936   2.643  -5.284  1.00  0.00           C  
ATOM    272  SD  MET A 173      -0.995   3.689  -4.154  1.00  0.00           S  
ATOM    273  CE  MET A 173      -0.226   2.454  -3.111  1.00  0.00           C  
ATOM    274  H   MET A 173      -1.749   2.722  -8.499  1.00  0.00           H  
ATOM    275  HA  MET A 173       0.186   3.557  -6.556  1.00  0.00           H  
ATOM    276 1HB  MET A 173      -1.687   1.209  -6.833  1.00  0.00           H  
ATOM    277 2HB  MET A 173      -0.432   1.173  -5.603  1.00  0.00           H  
ATOM    278 1HG  MET A 173      -2.597   3.278  -5.872  1.00  0.00           H  
ATOM    279 2HG  MET A 173      -2.552   1.965  -4.692  1.00  0.00           H  
ATOM    280 1HE  MET A 173       0.392   2.946  -2.359  1.00  0.00           H  
ATOM    281 2HE  MET A 173      -0.997   1.862  -2.617  1.00  0.00           H  
ATOM    282 3HE  MET A 173       0.398   1.800  -3.721  1.00  0.00           H  
ATOM    283  N   LYS A 174       1.265   1.642  -8.799  1.00  0.00           N  
ATOM    284  CA  LYS A 174       2.421   0.919  -9.300  1.00  0.00           C  
ATOM    285  C   LYS A 174       3.640   1.815  -9.205  1.00  0.00           C  
ATOM    286  O   LYS A 174       4.701   1.407  -8.734  1.00  0.00           O  
ATOM    287  CB  LYS A 174       2.202   0.457 -10.742  1.00  0.00           C  
ATOM    288  CG  LYS A 174       1.180  -0.662 -10.895  1.00  0.00           C  
ATOM    289  CD  LYS A 174       0.880  -0.938 -12.361  1.00  0.00           C  
ATOM    290  CE  LYS A 174      -0.043  -2.137 -12.520  1.00  0.00           C  
ATOM    291  NZ  LYS A 174      -0.560  -2.261 -13.911  1.00  0.00           N  
ATOM    292  H   LYS A 174       0.598   1.971  -9.427  1.00  0.00           H  
ATOM    293  HA  LYS A 174       2.574   0.037  -8.677  1.00  0.00           H  
ATOM    294 1HB  LYS A 174       1.868   1.300 -11.347  1.00  0.00           H  
ATOM    295 2HB  LYS A 174       3.146   0.108 -11.159  1.00  0.00           H  
ATOM    296 1HG  LYS A 174       1.565  -1.572 -10.434  1.00  0.00           H  
ATOM    297 2HG  LYS A 174       0.256  -0.383 -10.390  1.00  0.00           H  
ATOM    298 1HD  LYS A 174       0.405  -0.063 -12.806  1.00  0.00           H  
ATOM    299 2HD  LYS A 174       1.810  -1.135 -12.892  1.00  0.00           H  
ATOM    300 1HE  LYS A 174       0.495  -3.048 -12.264  1.00  0.00           H  
ATOM    301 2HE  LYS A 174      -0.890  -2.038 -11.841  1.00  0.00           H  
ATOM    302 1HZ  LYS A 174      -1.166  -3.066 -13.975  1.00  0.00           H  
ATOM    303 2HZ  LYS A 174      -1.078  -1.428 -14.154  1.00  0.00           H  
ATOM    304 3HZ  LYS A 174       0.216  -2.373 -14.549  1.00  0.00           H  
ATOM    305  N   VAL A 175       3.472   3.053  -9.647  1.00  0.00           N  
ATOM    306  CA  VAL A 175       4.547   4.019  -9.596  1.00  0.00           C  
ATOM    307  C   VAL A 175       4.194   5.108  -8.603  1.00  0.00           C  
ATOM    308  O   VAL A 175       3.738   6.192  -8.973  1.00  0.00           O  
ATOM    309  CB  VAL A 175       4.793   4.636 -10.985  1.00  0.00           C  
ATOM    310  CG1 VAL A 175       5.976   5.593 -10.942  1.00  0.00           C  
ATOM    311  CG2 VAL A 175       5.028   3.534 -12.008  1.00  0.00           C  
ATOM    312  H   VAL A 175       2.602   3.324 -10.005  1.00  0.00           H  
ATOM    313  HA  VAL A 175       5.457   3.508  -9.278  1.00  0.00           H  
ATOM    314  HB  VAL A 175       3.919   5.220 -11.273  1.00  0.00           H  
ATOM    315 1HG1 VAL A 175       6.136   6.020 -11.932  1.00  0.00           H  
ATOM    316 2HG1 VAL A 175       5.770   6.393 -10.231  1.00  0.00           H  
ATOM    317 3HG1 VAL A 175       6.870   5.051 -10.633  1.00  0.00           H  
ATOM    318 1HG2 VAL A 175       5.201   3.978 -12.988  1.00  0.00           H  
ATOM    319 2HG2 VAL A 175       5.899   2.947 -11.716  1.00  0.00           H  
ATOM    320 3HG2 VAL A 175       4.152   2.887 -12.052  1.00  0.00           H  
ATOM    321  N   ALA A 176       4.412   4.808  -7.342  1.00  0.00           N  
ATOM    322  CA  ALA A 176       4.130   5.744  -6.275  1.00  0.00           C  
ATOM    323  C   ALA A 176       5.181   5.632  -5.178  1.00  0.00           C  
ATOM    324  O   ALA A 176       5.362   4.567  -4.590  1.00  0.00           O  
ATOM    325  CB  ALA A 176       2.737   5.504  -5.712  1.00  0.00           C  
ATOM    326  H   ALA A 176       4.738   3.912  -7.118  1.00  0.00           H  
ATOM    327  HA  ALA A 176       4.174   6.752  -6.688  1.00  0.00           H  
ATOM    328 1HB  ALA A 176       2.541   6.215  -4.909  1.00  0.00           H  
ATOM    329 2HB  ALA A 176       1.997   5.635  -6.502  1.00  0.00           H  
ATOM    330 3HB  ALA A 176       2.673   4.489  -5.321  1.00  0.00           H  
ATOM    331  N   PRO A 177       5.938   6.710  -4.936  1.00  0.00           N  
ATOM    332  CA  PRO A 177       6.955   6.738  -3.898  1.00  0.00           C  
ATOM    333  C   PRO A 177       6.377   7.101  -2.532  1.00  0.00           C  
ATOM    334  O   PRO A 177       5.520   7.983  -2.420  1.00  0.00           O  
ATOM    335  CB  PRO A 177       7.920   7.815  -4.404  1.00  0.00           C  
ATOM    336  CG  PRO A 177       7.033   8.837  -5.029  1.00  0.00           C  
ATOM    337  CD  PRO A 177       5.917   8.037  -5.646  1.00  0.00           C  
ATOM    338  HA  PRO A 177       7.448   5.756  -3.848  1.00  0.00           H  
ATOM    339 1HB  PRO A 177       8.510   8.215  -3.567  1.00  0.00           H  
ATOM    340 2HB  PRO A 177       8.632   7.375  -5.118  1.00  0.00           H  
ATOM    341 1HG  PRO A 177       6.675   9.545  -4.267  1.00  0.00           H  
ATOM    342 2HG  PRO A 177       7.593   9.425  -5.770  1.00  0.00           H  
ATOM    343 1HD  PRO A 177       4.959   8.553  -5.481  1.00  0.00           H  
ATOM    344 2HD  PRO A 177       6.109   7.909  -6.722  1.00  0.00           H  
ATOM    345  N   ILE A 178       6.852   6.415  -1.506  1.00  0.00           N  
ATOM    346  CA  ILE A 178       6.412   6.640  -0.137  1.00  0.00           C  
ATOM    347  C   ILE A 178       6.911   7.989   0.384  1.00  0.00           C  
ATOM    348  O   ILE A 178       8.119   8.227   0.445  1.00  0.00           O  
ATOM    349  CB  ILE A 178       6.904   5.512   0.789  1.00  0.00           C  
ATOM    350  CG1 ILE A 178       6.376   4.158   0.308  1.00  0.00           C  
ATOM    351  CG2 ILE A 178       6.474   5.775   2.223  1.00  0.00           C  
ATOM    352  CD1 ILE A 178       7.039   2.974   0.972  1.00  0.00           C  
ATOM    353  H   ILE A 178       7.526   5.718  -1.675  1.00  0.00           H  
ATOM    354  HA  ILE A 178       5.323   6.649  -0.121  1.00  0.00           H  
ATOM    355  HB  ILE A 178       7.991   5.458   0.750  1.00  0.00           H  
ATOM    356 1HG1 ILE A 178       5.304   4.099   0.494  1.00  0.00           H  
ATOM    357 2HG1 ILE A 178       6.525   4.071  -0.769  1.00  0.00           H  
ATOM    358 1HG2 ILE A 178       6.829   4.969   2.864  1.00  0.00           H  
ATOM    359 2HG2 ILE A 178       6.896   6.721   2.562  1.00  0.00           H  
ATOM    360 3HG2 ILE A 178       5.385   5.827   2.273  1.00  0.00           H  
ATOM    361 1HD1 ILE A 178       6.612   2.050   0.579  1.00  0.00           H  
ATOM    362 2HD1 ILE A 178       8.109   2.994   0.768  1.00  0.00           H  
ATOM    363 3HD1 ILE A 178       6.874   3.020   2.047  1.00  0.00           H  
ATOM    364  N   PRO A 179       5.983   8.898   0.732  1.00  0.00           N  
ATOM    365  CA  PRO A 179       6.327  10.225   1.255  1.00  0.00           C  
ATOM    366  C   PRO A 179       7.071  10.158   2.582  1.00  0.00           C  
ATOM    367  O   PRO A 179       7.006   9.158   3.299  1.00  0.00           O  
ATOM    368  CB  PRO A 179       4.956  10.889   1.420  1.00  0.00           C  
ATOM    369  CG  PRO A 179       4.074  10.148   0.474  1.00  0.00           C  
ATOM    370  CD  PRO A 179       4.546   8.721   0.563  1.00  0.00           C  
ATOM    371  HA  PRO A 179       6.939  10.759   0.513  1.00  0.00           H  
ATOM    372 1HB  PRO A 179       4.623  10.810   2.465  1.00  0.00           H  
ATOM    373 2HB  PRO A 179       5.027  11.962   1.186  1.00  0.00           H  
ATOM    374 1HG  PRO A 179       3.021  10.264   0.766  1.00  0.00           H  
ATOM    375 2HG  PRO A 179       4.171  10.563  -0.539  1.00  0.00           H  
ATOM    376 1HD  PRO A 179       4.083   8.235   1.435  1.00  0.00           H  
ATOM    377 2HD  PRO A 179       4.283   8.189  -0.363  1.00  0.00           H  
ATOM    378  N   LYS A 180       7.742  11.248   2.920  1.00  0.00           N  
ATOM    379  CA  LYS A 180       8.516  11.337   4.156  1.00  0.00           C  
ATOM    380  C   LYS A 180       7.624  11.176   5.380  1.00  0.00           C  
ATOM    381  O   LYS A 180       8.061  10.675   6.418  1.00  0.00           O  
ATOM    382  CB  LYS A 180       9.265  12.669   4.225  1.00  0.00           C  
ATOM    383  CG  LYS A 180      10.417  12.795   3.236  1.00  0.00           C  
ATOM    384  CD  LYS A 180      11.102  14.148   3.355  1.00  0.00           C  
ATOM    385  CE  LYS A 180      12.253  14.275   2.369  1.00  0.00           C  
ATOM    386  NZ  LYS A 180      12.911  15.608   2.449  1.00  0.00           N  
ATOM    387  H   LYS A 180       7.709  12.023   2.317  1.00  0.00           H  
ATOM    388  HA  LYS A 180       9.245  10.526   4.167  1.00  0.00           H  
ATOM    389 1HB  LYS A 180       8.570  13.487   4.035  1.00  0.00           H  
ATOM    390 2HB  LYS A 180       9.669  12.808   5.228  1.00  0.00           H  
ATOM    391 1HG  LYS A 180      11.148  12.008   3.427  1.00  0.00           H  
ATOM    392 2HG  LYS A 180      10.039  12.676   2.221  1.00  0.00           H  
ATOM    393 1HD  LYS A 180      10.378  14.941   3.161  1.00  0.00           H  
ATOM    394 2HD  LYS A 180      11.488  14.272   4.367  1.00  0.00           H  
ATOM    395 1HE  LYS A 180      12.995  13.505   2.574  1.00  0.00           H  
ATOM    396 2HE  LYS A 180      11.881  14.129   1.355  1.00  0.00           H  
ATOM    397 1HZ  LYS A 180      13.666  15.652   1.780  1.00  0.00           H  
ATOM    398 2HZ  LYS A 180      12.234  16.330   2.242  1.00  0.00           H  
ATOM    399 3HZ  LYS A 180      13.277  15.747   3.379  1.00  0.00           H  
ATOM    400  N   GLN A 181       6.375  11.598   5.250  1.00  0.00           N  
ATOM    401  CA  GLN A 181       5.408  11.494   6.336  1.00  0.00           C  
ATOM    402  C   GLN A 181       5.146  10.029   6.680  1.00  0.00           C  
ATOM    403  O   GLN A 181       4.888   9.680   7.833  1.00  0.00           O  
ATOM    404  CB  GLN A 181       4.098  12.191   5.960  1.00  0.00           C  
ATOM    405  CG  GLN A 181       4.202  13.704   5.869  1.00  0.00           C  
ATOM    406  CD  GLN A 181       2.901  14.348   5.429  1.00  0.00           C  
ATOM    407  OE1 GLN A 181       2.093  13.733   4.728  1.00  0.00           O  
ATOM    408  NE2 GLN A 181       2.691  15.594   5.838  1.00  0.00           N  
ATOM    409  H   GLN A 181       6.099  12.000   4.400  1.00  0.00           H  
ATOM    410  HA  GLN A 181       5.822  11.985   7.216  1.00  0.00           H  
ATOM    411 1HB  GLN A 181       3.751  11.819   4.996  1.00  0.00           H  
ATOM    412 2HB  GLN A 181       3.333  11.951   6.699  1.00  0.00           H  
ATOM    413 1HG  GLN A 181       4.464  14.100   6.849  1.00  0.00           H  
ATOM    414 2HG  GLN A 181       4.974  13.962   5.143  1.00  0.00           H  
ATOM    415 1HE2 GLN A 181       1.850  16.071   5.579  1.00  0.00           H  
ATOM    416 2HE2 GLN A 181       3.372  16.056   6.404  1.00  0.00           H  
ATOM    417  N   LEU A 182       5.231   9.176   5.671  1.00  0.00           N  
ATOM    418  CA  LEU A 182       4.985   7.754   5.846  1.00  0.00           C  
ATOM    419  C   LEU A 182       6.278   6.995   6.126  1.00  0.00           C  
ATOM    420  O   LEU A 182       6.263   5.978   6.816  1.00  0.00           O  
ATOM    421  CB  LEU A 182       4.307   7.180   4.596  1.00  0.00           C  
ATOM    422  CG  LEU A 182       2.774   7.229   4.588  1.00  0.00           C  
ATOM    423  CD1 LEU A 182       2.310   8.668   4.771  1.00  0.00           C  
ATOM    424  CD2 LEU A 182       2.253   6.649   3.282  1.00  0.00           C  
ATOM    425  H   LEU A 182       5.479   9.510   4.781  1.00  0.00           H  
ATOM    426  HA  LEU A 182       4.321   7.620   6.699  1.00  0.00           H  
ATOM    427 1HB  LEU A 182       4.661   7.730   3.725  1.00  0.00           H  
ATOM    428 2HB  LEU A 182       4.605   6.137   4.486  1.00  0.00           H  
ATOM    429  HG  LEU A 182       2.387   6.646   5.424  1.00  0.00           H  
ATOM    430 1HD1 LEU A 182       1.221   8.703   4.765  1.00  0.00           H  
ATOM    431 2HD1 LEU A 182       2.680   9.052   5.722  1.00  0.00           H  
ATOM    432 3HD1 LEU A 182       2.697   9.281   3.957  1.00  0.00           H  
ATOM    433 1HD2 LEU A 182       1.164   6.682   3.276  1.00  0.00           H  
ATOM    434 2HD2 LEU A 182       2.639   7.232   2.445  1.00  0.00           H  
ATOM    435 3HD2 LEU A 182       2.584   5.614   3.186  1.00  0.00           H  
ATOM    436  N   LEU A 183       7.393   7.504   5.602  1.00  0.00           N  
ATOM    437  CA  LEU A 183       8.704   6.872   5.793  1.00  0.00           C  
ATOM    438  C   LEU A 183       9.061   6.750   7.271  1.00  0.00           C  
ATOM    439  O   LEU A 183       9.811   5.860   7.667  1.00  0.00           O  
ATOM    440  CB  LEU A 183       9.791   7.677   5.069  1.00  0.00           C  
ATOM    441  CG  LEU A 183       9.806   7.551   3.541  1.00  0.00           C  
ATOM    442  CD1 LEU A 183      10.913   8.425   2.969  1.00  0.00           C  
ATOM    443  CD2 LEU A 183      10.005   6.093   3.154  1.00  0.00           C  
ATOM    444  H   LEU A 183       7.333   8.319   5.058  1.00  0.00           H  
ATOM    445  HA  LEU A 183       8.669   5.869   5.369  1.00  0.00           H  
ATOM    446 1HB  LEU A 183       9.662   8.731   5.313  1.00  0.00           H  
ATOM    447 2HB  LEU A 183      10.765   7.356   5.438  1.00  0.00           H  
ATOM    448  HG  LEU A 183       8.857   7.907   3.137  1.00  0.00           H  
ATOM    449 1HD1 LEU A 183      10.923   8.336   1.882  1.00  0.00           H  
ATOM    450 2HD1 LEU A 183      10.734   9.464   3.244  1.00  0.00           H  
ATOM    451 3HD1 LEU A 183      11.873   8.103   3.368  1.00  0.00           H  
ATOM    452 1HD2 LEU A 183      10.015   6.003   2.067  1.00  0.00           H  
ATOM    453 2HD2 LEU A 183      10.953   5.737   3.556  1.00  0.00           H  
ATOM    454 3HD2 LEU A 183       9.190   5.494   3.560  1.00  0.00           H  
ATOM    455  N   GLN A 184       8.520   7.649   8.080  1.00  0.00           N  
ATOM    456  CA  GLN A 184       8.772   7.642   9.516  1.00  0.00           C  
ATOM    457  C   GLN A 184       8.196   6.395  10.182  1.00  0.00           C  
ATOM    458  O   GLN A 184       8.633   6.003  11.265  1.00  0.00           O  
ATOM    459  CB  GLN A 184       8.185   8.898  10.165  1.00  0.00           C  
ATOM    460  CG  GLN A 184       8.905  10.184   9.797  1.00  0.00           C  
ATOM    461  CD  GLN A 184       8.299  11.401  10.471  1.00  0.00           C  
ATOM    462  OE1 GLN A 184       7.708  11.300  11.550  1.00  0.00           O  
ATOM    463  NE2 GLN A 184       8.441  12.558   9.837  1.00  0.00           N  
ATOM    464  H   GLN A 184       7.946   8.345   7.700  1.00  0.00           H  
ATOM    465  HA  GLN A 184       9.850   7.636   9.678  1.00  0.00           H  
ATOM    466 1HB  GLN A 184       7.139   9.003   9.874  1.00  0.00           H  
ATOM    467 2HB  GLN A 184       8.214   8.795  11.250  1.00  0.00           H  
ATOM    468 1HG  GLN A 184       9.947  10.106  10.107  1.00  0.00           H  
ATOM    469 2HG  GLN A 184       8.845  10.325   8.718  1.00  0.00           H  
ATOM    470 1HE2 GLN A 184       8.062  13.396  10.234  1.00  0.00           H  
ATOM    471 2HE2 GLN A 184       8.927  12.596   8.964  1.00  0.00           H  
ATOM    472  N   ARG A 185       7.222   5.771   9.528  1.00  0.00           N  
ATOM    473  CA  ARG A 185       6.577   4.580  10.068  1.00  0.00           C  
ATOM    474  C   ARG A 185       7.439   3.343   9.852  1.00  0.00           C  
ATOM    475  O   ARG A 185       7.341   2.372  10.601  1.00  0.00           O  
ATOM    476  CB  ARG A 185       5.217   4.367   9.420  1.00  0.00           C  
ATOM    477  CG  ARG A 185       4.155   5.382   9.812  1.00  0.00           C  
ATOM    478  CD  ARG A 185       2.832   5.048   9.225  1.00  0.00           C  
ATOM    479  NE  ARG A 185       1.806   5.996   9.626  1.00  0.00           N  
ATOM    480  CZ  ARG A 185       1.080   5.905  10.758  1.00  0.00           C  
ATOM    481  NH1 ARG A 185       1.281   4.906  11.588  1.00  0.00           N  
ATOM    482  NH2 ARG A 185       0.168   6.821  11.034  1.00  0.00           N  
ATOM    483  H   ARG A 185       6.941   6.112   8.650  1.00  0.00           H  
ATOM    484  HA  ARG A 185       6.433   4.720  11.140  1.00  0.00           H  
ATOM    485 1HB  ARG A 185       5.321   4.401   8.336  1.00  0.00           H  
ATOM    486 2HB  ARG A 185       4.840   3.378   9.682  1.00  0.00           H  
ATOM    487 1HG  ARG A 185       4.053   5.401  10.898  1.00  0.00           H  
ATOM    488 2HG  ARG A 185       4.448   6.370   9.459  1.00  0.00           H  
ATOM    489 1HD  ARG A 185       2.903   5.062   8.138  1.00  0.00           H  
ATOM    490 2HD  ARG A 185       2.528   4.055   9.555  1.00  0.00           H  
ATOM    491  HE  ARG A 185       1.623   6.779   9.012  1.00  0.00           H  
ATOM    492 1HH1 ARG A 185       1.979   4.206  11.378  1.00  0.00           H  
ATOM    493 2HH1 ARG A 185       0.738   4.838  12.437  1.00  0.00           H  
ATOM    494 1HH2 ARG A 185       0.014   7.589  10.396  1.00  0.00           H  
ATOM    495 2HH2 ARG A 185      -0.375   6.752  11.882  1.00  0.00           H  
ATOM    496  N   ILE A 186       8.274   3.384   8.823  1.00  0.00           N  
ATOM    497  CA  ILE A 186       9.169   2.275   8.510  1.00  0.00           C  
ATOM    498  C   ILE A 186      10.596   2.788   8.321  1.00  0.00           C  
ATOM    499  O   ILE A 186      11.022   3.085   7.205  1.00  0.00           O  
ATOM    500  CB  ILE A 186       8.709   1.531   7.243  1.00  0.00           C  
ATOM    501  CG1 ILE A 186       7.249   1.094   7.381  1.00  0.00           C  
ATOM    502  CG2 ILE A 186       9.604   0.331   6.976  1.00  0.00           C  
ATOM    503  CD1 ILE A 186       7.042  -0.049   8.348  1.00  0.00           C  
ATOM    504  H   ILE A 186       8.299   4.187   8.261  1.00  0.00           H  
ATOM    505  HA  ILE A 186       9.155   1.574   9.343  1.00  0.00           H  
ATOM    506  HB  ILE A 186       8.758   2.205   6.388  1.00  0.00           H  
ATOM    507 1HG1 ILE A 186       6.647   1.938   7.717  1.00  0.00           H  
ATOM    508 2HG1 ILE A 186       6.867   0.788   6.406  1.00  0.00           H  
ATOM    509 1HG2 ILE A 186       9.265  -0.184   6.078  1.00  0.00           H  
ATOM    510 2HG2 ILE A 186      10.631   0.667   6.836  1.00  0.00           H  
ATOM    511 3HG2 ILE A 186       9.559  -0.353   7.826  1.00  0.00           H  
ATOM    512 1HD1 ILE A 186       5.982  -0.303   8.391  1.00  0.00           H  
ATOM    513 2HD1 ILE A 186       7.609  -0.918   8.011  1.00  0.00           H  
ATOM    514 3HD1 ILE A 186       7.384   0.246   9.338  1.00  0.00           H  
ATOM    515  N   PRO A 187      11.351   2.908   9.421  1.00  0.00           N  
ATOM    516  CA  PRO A 187      12.720   3.411   9.388  1.00  0.00           C  
ATOM    517  C   PRO A 187      13.758   2.333   9.085  1.00  0.00           C  
ATOM    518  O   PRO A 187      13.455   1.139   9.120  1.00  0.00           O  
ATOM    519  CB  PRO A 187      12.898   3.970  10.803  1.00  0.00           C  
ATOM    520  CG  PRO A 187      12.126   3.031  11.667  1.00  0.00           C  
ATOM    521  CD  PRO A 187      10.915   2.677  10.846  1.00  0.00           C  
ATOM    522  HA  PRO A 187      12.795   4.207   8.632  1.00  0.00           H  
ATOM    523 1HB  PRO A 187      13.966   4.007  11.062  1.00  0.00           H  
ATOM    524 2HB  PRO A 187      12.520   5.002  10.851  1.00  0.00           H  
ATOM    525 1HG  PRO A 187      12.739   2.153  11.917  1.00  0.00           H  
ATOM    526 2HG  PRO A 187      11.864   3.518  12.618  1.00  0.00           H  
ATOM    527 1HD  PRO A 187      10.650   1.624  11.018  1.00  0.00           H  
ATOM    528 2HD  PRO A 187      10.080   3.338  11.120  1.00  0.00           H  
ATOM    529  N   ASN A 188      14.979   2.783   8.787  1.00  0.00           N  
ATOM    530  CA  ASN A 188      16.103   1.893   8.484  1.00  0.00           C  
ATOM    531  C   ASN A 188      15.767   0.949   7.333  1.00  0.00           C  
ATOM    532  O   ASN A 188      15.730  -0.273   7.506  1.00  0.00           O  
ATOM    533  CB  ASN A 188      16.510   1.106   9.716  1.00  0.00           C  
ATOM    534  CG  ASN A 188      16.936   1.992  10.853  1.00  0.00           C  
ATOM    535  OD1 ASN A 188      17.761   2.896  10.676  1.00  0.00           O  
ATOM    536  ND2 ASN A 188      16.391   1.751  12.018  1.00  0.00           N  
ATOM    537  H   ASN A 188      15.132   3.752   8.774  1.00  0.00           H  
ATOM    538  HA  ASN A 188      16.951   2.502   8.165  1.00  0.00           H  
ATOM    539 1HB  ASN A 188      15.673   0.488  10.046  1.00  0.00           H  
ATOM    540 2HB  ASN A 188      17.332   0.436   9.465  1.00  0.00           H  
ATOM    541 1HD2 ASN A 188      16.636   2.308  12.811  1.00  0.00           H  
ATOM    542 2HD2 ASN A 188      15.727   1.008  12.115  1.00  0.00           H  
ATOM    543  N   ILE A 189      15.512   1.513   6.163  1.00  0.00           N  
ATOM    544  CA  ILE A 189      15.184   0.709   4.997  1.00  0.00           C  
ATOM    545  C   ILE A 189      16.421   0.501   4.122  1.00  0.00           C  
ATOM    546  O   ILE A 189      17.003   1.461   3.620  1.00  0.00           O  
ATOM    547  CB  ILE A 189      14.065   1.370   4.171  1.00  0.00           C  
ATOM    548  CG1 ILE A 189      12.751   1.371   4.955  1.00  0.00           C  
ATOM    549  CG2 ILE A 189      13.893   0.653   2.840  1.00  0.00           C  
ATOM    550  CD1 ILE A 189      11.657   2.190   4.313  1.00  0.00           C  
ATOM    551  H   ILE A 189      15.568   2.487   6.079  1.00  0.00           H  
ATOM    552  HA  ILE A 189      14.833  -0.265   5.336  1.00  0.00           H  
ATOM    553  HB  ILE A 189      14.320   2.412   3.981  1.00  0.00           H  
ATOM    554 1HG1 ILE A 189      12.393   0.348   5.066  1.00  0.00           H  
ATOM    555 2HG1 ILE A 189      12.926   1.764   5.957  1.00  0.00           H  
ATOM    556 1HG2 ILE A 189      13.098   1.132   2.269  1.00  0.00           H  
ATOM    557 2HG2 ILE A 189      14.825   0.703   2.277  1.00  0.00           H  
ATOM    558 3HG2 ILE A 189      13.633  -0.390   3.019  1.00  0.00           H  
ATOM    559 1HD1 ILE A 189      10.757   2.143   4.927  1.00  0.00           H  
ATOM    560 2HD1 ILE A 189      11.981   3.228   4.225  1.00  0.00           H  
ATOM    561 3HD1 ILE A 189      11.439   1.793   3.322  1.00  0.00           H  
ATOM    562  N   PRO A 190      16.831  -0.769   3.930  1.00  0.00           N  
ATOM    563  CA  PRO A 190      18.009  -1.127   3.118  1.00  0.00           C  
ATOM    564  C   PRO A 190      18.013  -0.542   1.691  1.00  0.00           C  
ATOM    565  O   PRO A 190      19.017   0.044   1.284  1.00  0.00           O  
ATOM    566  CB  PRO A 190      17.920  -2.656   3.083  1.00  0.00           C  
ATOM    567  CG  PRO A 190      17.294  -3.015   4.387  1.00  0.00           C  
ATOM    568  CD  PRO A 190      16.236  -1.965   4.597  1.00  0.00           C  
ATOM    569  HA  PRO A 190      18.920  -0.789   3.634  1.00  0.00           H  
ATOM    570 1HB  PRO A 190      17.320  -2.978   2.218  1.00  0.00           H  
ATOM    571 2HB  PRO A 190      18.923  -3.089   2.957  1.00  0.00           H  
ATOM    572 1HG  PRO A 190      16.877  -4.032   4.341  1.00  0.00           H  
ATOM    573 2HG  PRO A 190      18.051  -3.019   5.184  1.00  0.00           H  
ATOM    574 1HD  PRO A 190      15.302  -2.282   4.111  1.00  0.00           H  
ATOM    575 2HD  PRO A 190      16.080  -1.811   5.675  1.00  0.00           H  
ATOM    576  N   PRO A 191      16.918  -0.679   0.897  1.00  0.00           N  
ATOM    577  CA  PRO A 191      16.887  -0.148  -0.471  1.00  0.00           C  
ATOM    578  C   PRO A 191      17.027   1.369  -0.505  1.00  0.00           C  
ATOM    579  O   PRO A 191      17.645   1.926  -1.412  1.00  0.00           O  
ATOM    580  CB  PRO A 191      15.511  -0.592  -0.978  1.00  0.00           C  
ATOM    581  CG  PRO A 191      14.732  -0.858   0.265  1.00  0.00           C  
ATOM    582  CD  PRO A 191      15.737  -1.448   1.218  1.00  0.00           C  
ATOM    583  HA  PRO A 191      17.693  -0.613  -1.058  1.00  0.00           H  
ATOM    584 1HB  PRO A 191      15.066   0.199  -1.599  1.00  0.00           H  
ATOM    585 2HB  PRO A 191      15.614  -1.482  -1.616  1.00  0.00           H  
ATOM    586 1HG  PRO A 191      14.288   0.075   0.642  1.00  0.00           H  
ATOM    587 2HG  PRO A 191      13.898  -1.543   0.051  1.00  0.00           H  
ATOM    588 1HD  PRO A 191      15.393  -1.302   2.252  1.00  0.00           H  
ATOM    589 2HD  PRO A 191      15.866  -2.518   1.000  1.00  0.00           H  
ATOM    590  N   ASN A 192      16.439   2.024   0.497  1.00  0.00           N  
ATOM    591  CA  ASN A 192      16.461   3.484   0.616  1.00  0.00           C  
ATOM    592  C   ASN A 192      15.739   4.142  -0.554  1.00  0.00           C  
ATOM    593  O   ASN A 192      15.877   5.342  -0.797  1.00  0.00           O  
ATOM    594  CB  ASN A 192      17.887   3.993   0.715  1.00  0.00           C  
ATOM    595  CG  ASN A 192      17.986   5.295   1.461  1.00  0.00           C  
ATOM    596  OD1 ASN A 192      17.296   5.502   2.467  1.00  0.00           O  
ATOM    597  ND2 ASN A 192      18.831   6.176   0.989  1.00  0.00           N  
ATOM    598  H   ASN A 192      15.983   1.506   1.191  1.00  0.00           H  
ATOM    599  HA  ASN A 192      15.928   3.765   1.526  1.00  0.00           H  
ATOM    600 1HB  ASN A 192      18.505   3.250   1.221  1.00  0.00           H  
ATOM    601 2HB  ASN A 192      18.295   4.130  -0.286  1.00  0.00           H  
ATOM    602 1HD2 ASN A 192      18.938   7.060   1.445  1.00  0.00           H  
ATOM    603 2HD2 ASN A 192      19.368   5.965   0.174  1.00  0.00           H  
ATOM    604  N   ILE A 193      14.963   3.345  -1.271  1.00  0.00           N  
ATOM    605  CA  ILE A 193      14.193   3.829  -2.403  1.00  0.00           C  
ATOM    606  C   ILE A 193      12.766   4.063  -1.944  1.00  0.00           C  
ATOM    607  O   ILE A 193      12.276   3.346  -1.075  1.00  0.00           O  
ATOM    608  CB  ILE A 193      14.218   2.833  -3.577  1.00  0.00           C  
ATOM    609  CG1 ILE A 193      15.651   2.630  -4.074  1.00  0.00           C  
ATOM    610  CG2 ILE A 193      13.323   3.318  -4.706  1.00  0.00           C  
ATOM    611  CD1 ILE A 193      15.815   1.446  -4.999  1.00  0.00           C  
ATOM    612  H   ILE A 193      14.902   2.400  -1.023  1.00  0.00           H  
ATOM    613  HA  ILE A 193      14.633   4.765  -2.745  1.00  0.00           H  
ATOM    614  HB  ILE A 193      13.863   1.861  -3.236  1.00  0.00           H  
ATOM    615 1HG1 ILE A 193      15.983   3.524  -4.603  1.00  0.00           H  
ATOM    616 2HG1 ILE A 193      16.316   2.490  -3.221  1.00  0.00           H  
ATOM    617 1HG2 ILE A 193      13.353   2.603  -5.528  1.00  0.00           H  
ATOM    618 2HG2 ILE A 193      12.300   3.412  -4.344  1.00  0.00           H  
ATOM    619 3HG2 ILE A 193      13.675   4.289  -5.057  1.00  0.00           H  
ATOM    620 1HD1 ILE A 193      16.858   1.367  -5.309  1.00  0.00           H  
ATOM    621 2HD1 ILE A 193      15.522   0.533  -4.478  1.00  0.00           H  
ATOM    622 3HD1 ILE A 193      15.186   1.581  -5.878  1.00  0.00           H  
ATOM    623  N   ASN A 194      12.099   5.055  -2.510  1.00  0.00           N  
ATOM    624  CA  ASN A 194      10.742   5.373  -2.087  1.00  0.00           C  
ATOM    625  C   ASN A 194       9.680   4.789  -3.014  1.00  0.00           C  
ATOM    626  O   ASN A 194       8.531   4.642  -2.611  1.00  0.00           O  
ATOM    627  CB  ASN A 194      10.571   6.877  -1.974  1.00  0.00           C  
ATOM    628  CG  ASN A 194      11.451   7.481  -0.915  1.00  0.00           C  
ATOM    629  OD1 ASN A 194      11.766   6.834   0.091  1.00  0.00           O  
ATOM    630  ND2 ASN A 194      11.855   8.709  -1.121  1.00  0.00           N  
ATOM    631  H   ASN A 194      12.521   5.581  -3.224  1.00  0.00           H  
ATOM    632  HA  ASN A 194      10.571   4.924  -1.107  1.00  0.00           H  
ATOM    633 1HB  ASN A 194      10.804   7.343  -2.933  1.00  0.00           H  
ATOM    634 2HB  ASN A 194       9.532   7.109  -1.742  1.00  0.00           H  
ATOM    635 1HD2 ASN A 194      12.443   9.160  -0.450  1.00  0.00           H  
ATOM    636 2HD2 ASN A 194      11.576   9.193  -1.950  1.00  0.00           H  
ATOM    637  N   THR A 195      10.044   4.426  -4.241  1.00  0.00           N  
ATOM    638  CA  THR A 195       9.060   3.891  -5.177  1.00  0.00           C  
ATOM    639  C   THR A 195       8.646   2.488  -4.757  1.00  0.00           C  
ATOM    640  O   THR A 195       9.495   1.626  -4.538  1.00  0.00           O  
ATOM    641  CB  THR A 195       9.607   3.866  -6.616  1.00  0.00           C  
ATOM    642  OG1 THR A 195       9.957   5.196  -7.020  1.00  0.00           O  
ATOM    643  CG2 THR A 195       8.566   3.307  -7.573  1.00  0.00           C  
ATOM    644  H   THR A 195      10.977   4.513  -4.518  1.00  0.00           H  
ATOM    645  HA  THR A 195       8.180   4.534  -5.159  1.00  0.00           H  
ATOM    646  HB  THR A 195      10.500   3.243  -6.655  1.00  0.00           H  
ATOM    647  HG1 THR A 195      10.498   5.157  -7.813  1.00  0.00           H  
ATOM    648 1HG2 THR A 195       8.970   3.296  -8.585  1.00  0.00           H  
ATOM    649 2HG2 THR A 195       8.306   2.291  -7.276  1.00  0.00           H  
ATOM    650 3HG2 THR A 195       7.675   3.931  -7.546  1.00  0.00           H  
ATOM    651  N   TRP A 196       7.335   2.252  -4.728  1.00  0.00           N  
ATOM    652  CA  TRP A 196       6.777   0.971  -4.294  1.00  0.00           C  
ATOM    653  C   TRP A 196       7.317  -0.211  -5.074  1.00  0.00           C  
ATOM    654  O   TRP A 196       7.583  -1.257  -4.494  1.00  0.00           O  
ATOM    655  CB  TRP A 196       5.252   0.995  -4.367  1.00  0.00           C  
ATOM    656  CG  TRP A 196       4.627   1.501  -3.102  1.00  0.00           C  
ATOM    657  CD1 TRP A 196       3.867   2.621  -2.952  1.00  0.00           C  
ATOM    658  CD2 TRP A 196       4.724   0.907  -1.802  1.00  0.00           C  
ATOM    659  NE1 TRP A 196       3.490   2.763  -1.640  1.00  0.00           N  
ATOM    660  CE2 TRP A 196       4.001   1.723  -0.914  1.00  0.00           C  
ATOM    661  CE3 TRP A 196       5.352  -0.235  -1.305  1.00  0.00           C  
ATOM    662  CZ2 TRP A 196       3.889   1.430   0.443  1.00  0.00           C  
ATOM    663  CZ3 TRP A 196       5.245  -0.525   0.041  1.00  0.00           C  
ATOM    664  CH2 TRP A 196       4.516   0.306   0.901  1.00  0.00           C  
ATOM    665  H   TRP A 196       6.718   2.975  -4.977  1.00  0.00           H  
ATOM    666  HA  TRP A 196       7.041   0.815  -3.248  1.00  0.00           H  
ATOM    667 1HB  TRP A 196       4.944   1.638  -5.178  1.00  0.00           H  
ATOM    668 2HB  TRP A 196       4.887  -0.007  -4.547  1.00  0.00           H  
ATOM    669  HD1 TRP A 196       3.610   3.293  -3.755  1.00  0.00           H  
ATOM    670  HE1 TRP A 196       2.940   3.498  -1.282  1.00  0.00           H  
ATOM    671  HE3 TRP A 196       5.918  -0.888  -1.956  1.00  0.00           H  
ATOM    672  HZ2 TRP A 196       3.333   2.062   1.120  1.00  0.00           H  
ATOM    673  HZ3 TRP A 196       5.727  -1.401   0.441  1.00  0.00           H  
ATOM    674  HH2 TRP A 196       4.459   0.041   1.947  1.00  0.00           H  
ATOM    675  N   GLN A 197       7.501  -0.040  -6.371  1.00  0.00           N  
ATOM    676  CA  GLN A 197       8.009  -1.113  -7.211  1.00  0.00           C  
ATOM    677  C   GLN A 197       9.357  -1.617  -6.706  1.00  0.00           C  
ATOM    678  O   GLN A 197       9.664  -2.802  -6.803  1.00  0.00           O  
ATOM    679  CB  GLN A 197       8.135  -0.641  -8.662  1.00  0.00           C  
ATOM    680  CG  GLN A 197       8.545  -1.731  -9.638  1.00  0.00           C  
ATOM    681  CD  GLN A 197       8.754  -1.201 -11.043  1.00  0.00           C  
ATOM    682  OE1 GLN A 197       9.602  -0.335 -11.276  1.00  0.00           O  
ATOM    683  NE2 GLN A 197       7.980  -1.718 -11.991  1.00  0.00           N  
ATOM    684  H   GLN A 197       7.285   0.827  -6.773  1.00  0.00           H  
ATOM    685  HA  GLN A 197       7.305  -1.944  -7.174  1.00  0.00           H  
ATOM    686 1HB  GLN A 197       7.182  -0.232  -8.996  1.00  0.00           H  
ATOM    687 2HB  GLN A 197       8.873   0.158  -8.722  1.00  0.00           H  
ATOM    688 1HG  GLN A 197       9.480  -2.176  -9.298  1.00  0.00           H  
ATOM    689 2HG  GLN A 197       7.761  -2.488  -9.671  1.00  0.00           H  
ATOM    690 1HE2 GLN A 197       8.072  -1.408 -12.938  1.00  0.00           H  
ATOM    691 2HE2 GLN A 197       7.305  -2.419 -11.759  1.00  0.00           H  
ATOM    692  N   GLN A 198      10.175  -0.711  -6.199  1.00  0.00           N  
ATOM    693  CA  GLN A 198      11.478  -1.081  -5.673  1.00  0.00           C  
ATOM    694  C   GLN A 198      11.403  -1.414  -4.177  1.00  0.00           C  
ATOM    695  O   GLN A 198      12.272  -2.104  -3.643  1.00  0.00           O  
ATOM    696  CB  GLN A 198      12.485   0.047  -5.913  1.00  0.00           C  
ATOM    697  CG  GLN A 198      13.050   0.088  -7.322  1.00  0.00           C  
ATOM    698  CD  GLN A 198      12.037   0.581  -8.338  1.00  0.00           C  
ATOM    699  OE1 GLN A 198      11.498   1.684  -8.213  1.00  0.00           O  
ATOM    700  NE2 GLN A 198      11.772  -0.235  -9.351  1.00  0.00           N  
ATOM    701  H   GLN A 198       9.892   0.225  -6.159  1.00  0.00           H  
ATOM    702  HA  GLN A 198      11.821  -1.974  -6.195  1.00  0.00           H  
ATOM    703 1HB  GLN A 198      12.009   1.008  -5.713  1.00  0.00           H  
ATOM    704 2HB  GLN A 198      13.319  -0.056  -5.218  1.00  0.00           H  
ATOM    705 1HG  GLN A 198      13.907   0.762  -7.339  1.00  0.00           H  
ATOM    706 2HG  GLN A 198      13.359  -0.917  -7.608  1.00  0.00           H  
ATOM    707 1HE2 GLN A 198      11.112   0.036 -10.053  1.00  0.00           H  
ATOM    708 2HE2 GLN A 198      12.231  -1.121  -9.414  1.00  0.00           H  
ATOM    709  N   VAL A 199      10.352  -0.934  -3.509  1.00  0.00           N  
ATOM    710  CA  VAL A 199      10.176  -1.172  -2.075  1.00  0.00           C  
ATOM    711  C   VAL A 199       9.600  -2.567  -1.810  1.00  0.00           C  
ATOM    712  O   VAL A 199       9.919  -3.196  -0.799  1.00  0.00           O  
ATOM    713  CB  VAL A 199       9.240  -0.109  -1.469  1.00  0.00           C  
ATOM    714  CG1 VAL A 199       8.813  -0.513  -0.066  1.00  0.00           C  
ATOM    715  CG2 VAL A 199       9.935   1.244  -1.453  1.00  0.00           C  
ATOM    716  H   VAL A 199       9.680  -0.403  -3.994  1.00  0.00           H  
ATOM    717  HA  VAL A 199      11.150  -1.099  -1.590  1.00  0.00           H  
ATOM    718  HB  VAL A 199       8.336  -0.047  -2.075  1.00  0.00           H  
ATOM    719 1HG1 VAL A 199       8.152   0.249   0.347  1.00  0.00           H  
ATOM    720 2HG1 VAL A 199       8.286  -1.466  -0.106  1.00  0.00           H  
ATOM    721 3HG1 VAL A 199       9.694  -0.611   0.568  1.00  0.00           H  
ATOM    722 1HG2 VAL A 199       9.268   1.990  -1.024  1.00  0.00           H  
ATOM    723 2HG2 VAL A 199      10.842   1.180  -0.852  1.00  0.00           H  
ATOM    724 3HG2 VAL A 199      10.195   1.532  -2.472  1.00  0.00           H  
ATOM    725  N   THR A 200       8.776  -3.060  -2.735  1.00  0.00           N  
ATOM    726  CA  THR A 200       8.155  -4.378  -2.600  1.00  0.00           C  
ATOM    727  C   THR A 200       9.204  -5.486  -2.514  1.00  0.00           C  
ATOM    728  O   THR A 200       8.948  -6.567  -1.971  1.00  0.00           O  
ATOM    729  CB  THR A 200       7.201  -4.662  -3.775  1.00  0.00           C  
ATOM    730  OG1 THR A 200       6.415  -5.825  -3.485  1.00  0.00           O  
ATOM    731  CG2 THR A 200       7.987  -4.892  -5.057  1.00  0.00           C  
ATOM    732  H   THR A 200       8.574  -2.521  -3.533  1.00  0.00           H  
ATOM    733  HA  THR A 200       7.577  -4.395  -1.676  1.00  0.00           H  
ATOM    734  HB  THR A 200       6.532  -3.813  -3.914  1.00  0.00           H  
ATOM    735  HG1 THR A 200       6.376  -6.386  -4.264  1.00  0.00           H  
ATOM    736 1HG2 THR A 200       7.297  -5.091  -5.876  1.00  0.00           H  
ATOM    737 2HG2 THR A 200       8.578  -4.005  -5.286  1.00  0.00           H  
ATOM    738 3HG2 THR A 200       8.652  -5.746  -4.927  1.00  0.00           H  
ATOM    739  N   ALA A 201      10.393  -5.191  -3.035  1.00  0.00           N  
ATOM    740  CA  ALA A 201      11.500  -6.131  -3.034  1.00  0.00           C  
ATOM    741  C   ALA A 201      11.877  -6.546  -1.615  1.00  0.00           C  
ATOM    742  O   ALA A 201      12.438  -7.620  -1.410  1.00  0.00           O  
ATOM    743  CB  ALA A 201      12.701  -5.530  -3.746  1.00  0.00           C  
ATOM    744  H   ALA A 201      10.525  -4.306  -3.437  1.00  0.00           H  
ATOM    745  HA  ALA A 201      11.184  -7.027  -3.567  1.00  0.00           H  
ATOM    746 1HB  ALA A 201      13.069  -4.686  -3.182  1.00  0.00           H  
ATOM    747 2HB  ALA A 201      12.407  -5.201  -4.731  1.00  0.00           H  
ATOM    748 3HB  ALA A 201      13.480  -6.275  -3.831  1.00  0.00           H  
ATOM    749  N   LEU A 202      11.555  -5.698  -0.639  1.00  0.00           N  
ATOM    750  CA  LEU A 202      11.852  -5.986   0.761  1.00  0.00           C  
ATOM    751  C   LEU A 202      11.164  -7.273   1.205  1.00  0.00           C  
ATOM    752  O   LEU A 202      11.734  -8.081   1.942  1.00  0.00           O  
ATOM    753  CB  LEU A 202      11.402  -4.821   1.652  1.00  0.00           C  
ATOM    754  CG  LEU A 202      11.923  -4.848   3.095  1.00  0.00           C  
ATOM    755  CD1 LEU A 202      13.436  -4.678   3.093  1.00  0.00           C  
ATOM    756  CD2 LEU A 202      11.250  -3.745   3.898  1.00  0.00           C  
ATOM    757  H   LEU A 202      11.099  -4.855  -0.870  1.00  0.00           H  
ATOM    758  HA  LEU A 202      12.929  -6.112   0.867  1.00  0.00           H  
ATOM    759 1HB  LEU A 202      11.733  -3.889   1.198  1.00  0.00           H  
ATOM    760 2HB  LEU A 202      10.313  -4.815   1.693  1.00  0.00           H  
ATOM    761  HG  LEU A 202      11.697  -5.815   3.545  1.00  0.00           H  
ATOM    762 1HD1 LEU A 202      13.807  -4.696   4.118  1.00  0.00           H  
ATOM    763 2HD1 LEU A 202      13.893  -5.490   2.527  1.00  0.00           H  
ATOM    764 3HD1 LEU A 202      13.693  -3.724   2.632  1.00  0.00           H  
ATOM    765 1HD2 LEU A 202      11.620  -3.765   4.924  1.00  0.00           H  
ATOM    766 2HD2 LEU A 202      11.476  -2.778   3.450  1.00  0.00           H  
ATOM    767 3HD2 LEU A 202      10.171  -3.902   3.898  1.00  0.00           H  
ATOM    768  N   ALA A 203       9.940  -7.462   0.736  1.00  0.00           N  
ATOM    769  CA  ALA A 203       9.168  -8.647   1.076  1.00  0.00           C  
ATOM    770  C   ALA A 203       9.582  -9.823   0.199  1.00  0.00           C  
ATOM    771  O   ALA A 203       9.557 -10.975   0.629  1.00  0.00           O  
ATOM    772  CB  ALA A 203       7.680  -8.368   0.926  1.00  0.00           C  
ATOM    773  H   ALA A 203       9.547  -6.788   0.138  1.00  0.00           H  
ATOM    774  HA  ALA A 203       9.381  -8.904   2.114  1.00  0.00           H  
ATOM    775 1HB  ALA A 203       7.121  -9.270   1.131  1.00  0.00           H  
ATOM    776 2HB  ALA A 203       7.476  -8.040  -0.081  1.00  0.00           H  
ATOM    777 3HB  ALA A 203       7.386  -7.597   1.623  1.00  0.00           H  
ATOM    778  N   GLN A 204       9.984  -9.521  -1.026  1.00  0.00           N  
ATOM    779  CA  GLN A 204      10.404 -10.548  -1.973  1.00  0.00           C  
ATOM    780  C   GLN A 204      11.764 -11.129  -1.585  1.00  0.00           C  
ATOM    781  O   GLN A 204      12.022 -12.314  -1.796  1.00  0.00           O  
ATOM    782  CB  GLN A 204      10.462  -9.976  -3.392  1.00  0.00           C  
ATOM    783  CG  GLN A 204       9.116  -9.539  -3.943  1.00  0.00           C  
ATOM    784  CD  GLN A 204       9.234  -8.877  -5.302  1.00  0.00           C  
ATOM    785  OE1 GLN A 204      10.284  -8.334  -5.656  1.00  0.00           O  
ATOM    786  NE2 GLN A 204       8.154  -8.919  -6.076  1.00  0.00           N  
ATOM    787  H   GLN A 204       9.997  -8.581  -1.307  1.00  0.00           H  
ATOM    788  HA  GLN A 204       9.674 -11.357  -1.953  1.00  0.00           H  
ATOM    789 1HB  GLN A 204      11.129  -9.114  -3.410  1.00  0.00           H  
ATOM    790 2HB  GLN A 204      10.876 -10.724  -4.068  1.00  0.00           H  
ATOM    791 1HG  GLN A 204       8.474 -10.414  -4.043  1.00  0.00           H  
ATOM    792 2HG  GLN A 204       8.667  -8.825  -3.253  1.00  0.00           H  
ATOM    793 1HE2 GLN A 204       8.173  -8.499  -6.984  1.00  0.00           H  
ATOM    794 2HE2 GLN A 204       7.323  -9.370  -5.751  1.00  0.00           H  
ATOM    795  N   GLN A 205      12.623 -10.297  -1.006  1.00  0.00           N  
ATOM    796  CA  GLN A 205      13.947 -10.740  -0.576  1.00  0.00           C  
ATOM    797  C   GLN A 205      13.877 -11.400   0.798  1.00  0.00           C  
ATOM    798  O   GLN A 205      14.899 -11.798   1.357  1.00  0.00           O  
ATOM    799  CB  GLN A 205      14.925  -9.563  -0.544  1.00  0.00           C  
ATOM    800  CG  GLN A 205      15.236  -8.974  -1.909  1.00  0.00           C  
ATOM    801  CD  GLN A 205      16.049  -7.697  -1.818  1.00  0.00           C  
ATOM    802  OE1 GLN A 205      16.093  -7.046  -0.770  1.00  0.00           O  
ATOM    803  NE2 GLN A 205      16.699  -7.330  -2.916  1.00  0.00           N  
ATOM    804  H   GLN A 205      12.368  -9.354  -0.881  1.00  0.00           H  
ATOM    805  HA  GLN A 205      14.314 -11.477  -1.290  1.00  0.00           H  
ATOM    806 1HB  GLN A 205      14.518  -8.768   0.081  1.00  0.00           H  
ATOM    807 2HB  GLN A 205      15.865  -9.883  -0.094  1.00  0.00           H  
ATOM    808 1HG  GLN A 205      15.806  -9.702  -2.486  1.00  0.00           H  
ATOM    809 2HG  GLN A 205      14.298  -8.746  -2.418  1.00  0.00           H  
ATOM    810 1HE2 GLN A 205      17.252  -6.496  -2.916  1.00  0.00           H  
ATOM    811 2HE2 GLN A 205      16.636  -7.887  -3.745  1.00  0.00           H  
ATOM    812  N   LYS A 206      12.661 -11.490   1.335  1.00  0.00           N  
ATOM    813  CA  LYS A 206      12.411 -12.108   2.638  1.00  0.00           C  
ATOM    814  C   LYS A 206      13.098 -11.346   3.771  1.00  0.00           C  
ATOM    815  O   LYS A 206      13.381 -11.908   4.831  1.00  0.00           O  
ATOM    816  CB  LYS A 206      12.876 -13.565   2.633  1.00  0.00           C  
ATOM    817  CG  LYS A 206      12.317 -14.400   1.488  1.00  0.00           C  
ATOM    818  CD  LYS A 206      10.801 -14.507   1.572  1.00  0.00           C  
ATOM    819  CE  LYS A 206      10.246 -15.385   0.460  1.00  0.00           C  
ATOM    820  NZ  LYS A 206       8.761 -15.468   0.506  1.00  0.00           N  
ATOM    821  H   LYS A 206      11.902 -11.132   0.833  1.00  0.00           H  
ATOM    822  HA  LYS A 206      11.338 -12.084   2.832  1.00  0.00           H  
ATOM    823 1HB  LYS A 206      13.964 -13.600   2.572  1.00  0.00           H  
ATOM    824 2HB  LYS A 206      12.585 -14.043   3.568  1.00  0.00           H  
ATOM    825 1HG  LYS A 206      12.588 -13.940   0.536  1.00  0.00           H  
ATOM    826 2HG  LYS A 206      12.747 -15.401   1.524  1.00  0.00           H  
ATOM    827 1HD  LYS A 206      10.520 -14.934   2.536  1.00  0.00           H  
ATOM    828 2HD  LYS A 206      10.361 -13.514   1.492  1.00  0.00           H  
ATOM    829 1HE  LYS A 206      10.545 -14.981  -0.506  1.00  0.00           H  
ATOM    830 2HE  LYS A 206      10.656 -16.390   0.551  1.00  0.00           H  
ATOM    831 1HZ  LYS A 206       8.433 -16.058  -0.245  1.00  0.00           H  
ATOM    832 2HZ  LYS A 206       8.472 -15.861   1.391  1.00  0.00           H  
ATOM    833 3HZ  LYS A 206       8.368 -14.544   0.403  1.00  0.00           H  
ATOM    834  N   LEU A 207      13.349 -10.061   3.549  1.00  0.00           N  
ATOM    835  CA  LEU A 207      13.990  -9.224   4.554  1.00  0.00           C  
ATOM    836  C   LEU A 207      12.946  -8.722   5.541  1.00  0.00           C  
ATOM    837  O   LEU A 207      13.220  -8.553   6.728  1.00  0.00           O  
ATOM    838  CB  LEU A 207      14.706  -8.038   3.895  1.00  0.00           C  
ATOM    839  CG  LEU A 207      15.896  -8.397   2.995  1.00  0.00           C  
ATOM    840  CD1 LEU A 207      16.438  -7.133   2.342  1.00  0.00           C  
ATOM    841  CD2 LEU A 207      16.969  -9.087   3.823  1.00  0.00           C  
ATOM    842  H   LEU A 207      13.095  -9.666   2.688  1.00  0.00           H  
ATOM    843  HA  LEU A 207      14.729  -9.824   5.083  1.00  0.00           H  
ATOM    844 1HB  LEU A 207      13.985  -7.491   3.289  1.00  0.00           H  
ATOM    845 2HB  LEU A 207      15.071  -7.374   4.677  1.00  0.00           H  
ATOM    846  HG  LEU A 207      15.563  -9.067   2.201  1.00  0.00           H  
ATOM    847 1HD1 LEU A 207      17.283  -7.387   1.702  1.00  0.00           H  
ATOM    848 2HD1 LEU A 207      15.655  -6.670   1.740  1.00  0.00           H  
ATOM    849 3HD1 LEU A 207      16.763  -6.435   3.113  1.00  0.00           H  
ATOM    850 1HD2 LEU A 207      17.815  -9.342   3.184  1.00  0.00           H  
ATOM    851 2HD2 LEU A 207      17.303  -8.417   4.617  1.00  0.00           H  
ATOM    852 3HD2 LEU A 207      16.560  -9.996   4.264  1.00  0.00           H  
ATOM    853  N   LEU A 208      11.745  -8.502   5.025  1.00  0.00           N  
ATOM    854  CA  LEU A 208      10.630  -8.025   5.825  1.00  0.00           C  
ATOM    855  C   LEU A 208      10.162  -9.114   6.782  1.00  0.00           C  
ATOM    856  O   LEU A 208       9.694 -10.170   6.351  1.00  0.00           O  
ATOM    857  CB  LEU A 208       9.471  -7.588   4.920  1.00  0.00           C  
ATOM    858  CG  LEU A 208       8.249  -7.003   5.639  1.00  0.00           C  
ATOM    859  CD1 LEU A 208       7.561  -5.993   4.732  1.00  0.00           C  
ATOM    860  CD2 LEU A 208       7.300  -8.128   6.025  1.00  0.00           C  
ATOM    861  H   LEU A 208      11.604  -8.670   4.072  1.00  0.00           H  
ATOM    862  HA  LEU A 208      10.963  -7.165   6.405  1.00  0.00           H  
ATOM    863 1HB  LEU A 208       9.838  -6.834   4.225  1.00  0.00           H  
ATOM    864 2HB  LEU A 208       9.135  -8.450   4.344  1.00  0.00           H  
ATOM    865  HG  LEU A 208       8.573  -6.478   6.538  1.00  0.00           H  
ATOM    866 1HD1 LEU A 208       6.693  -5.577   5.243  1.00  0.00           H  
ATOM    867 2HD1 LEU A 208       8.256  -5.189   4.488  1.00  0.00           H  
ATOM    868 3HD1 LEU A 208       7.240  -6.485   3.816  1.00  0.00           H  
ATOM    869 1HD2 LEU A 208       6.431  -7.712   6.536  1.00  0.00           H  
ATOM    870 2HD2 LEU A 208       6.974  -8.653   5.126  1.00  0.00           H  
ATOM    871 3HD2 LEU A 208       7.813  -8.826   6.687  1.00  0.00           H  
ATOM    872  N   THR A 209      10.306  -8.861   8.075  1.00  0.00           N  
ATOM    873  CA  THR A 209       9.894  -9.816   9.089  1.00  0.00           C  
ATOM    874  C   THR A 209       8.410  -9.626   9.399  1.00  0.00           C  
ATOM    875  O   THR A 209       7.823  -8.616   9.001  1.00  0.00           O  
ATOM    876  CB  THR A 209      10.729  -9.666  10.374  1.00  0.00           C  
ATOM    877  OG1 THR A 209      10.462  -8.392  10.974  1.00  0.00           O  
ATOM    878  CG2 THR A 209      12.213  -9.774  10.062  1.00  0.00           C  
ATOM    879  H   THR A 209      10.693  -7.999   8.355  1.00  0.00           H  
ATOM    880  HA  THR A 209      10.047 -10.822   8.699  1.00  0.00           H  
ATOM    881  HB  THR A 209      10.453 -10.450  11.080  1.00  0.00           H  
ATOM    882  HG1 THR A 209      10.778  -7.694  10.396  1.00  0.00           H  
ATOM    883 1HG2 THR A 209      12.788  -9.667  10.982  1.00  0.00           H  
ATOM    884 2HG2 THR A 209      12.421 -10.747   9.616  1.00  0.00           H  
ATOM    885 3HG2 THR A 209      12.497  -8.988   9.364  1.00  0.00           H  
ATOM    886  N   PRO A 210       7.767 -10.590  10.084  1.00  0.00           N  
ATOM    887  CA  PRO A 210       6.348 -10.479  10.443  1.00  0.00           C  
ATOM    888  C   PRO A 210       6.042  -9.171  11.168  1.00  0.00           C  
ATOM    889  O   PRO A 210       4.971  -8.586  10.998  1.00  0.00           O  
ATOM    890  CB  PRO A 210       6.131 -11.689  11.357  1.00  0.00           C  
ATOM    891  CG  PRO A 210       7.112 -12.698  10.867  1.00  0.00           C  
ATOM    892  CD  PRO A 210       8.342 -11.896  10.537  1.00  0.00           C  
ATOM    893  HA  PRO A 210       5.737 -10.558   9.532  1.00  0.00           H  
ATOM    894 1HB  PRO A 210       6.301 -11.403  12.406  1.00  0.00           H  
ATOM    895 2HB  PRO A 210       5.090 -12.035  11.283  1.00  0.00           H  
ATOM    896 1HG  PRO A 210       7.297 -13.457  11.642  1.00  0.00           H  
ATOM    897 2HG  PRO A 210       6.706 -13.229   9.993  1.00  0.00           H  
ATOM    898 1HD  PRO A 210       8.960 -11.783  11.440  1.00  0.00           H  
ATOM    899 2HD  PRO A 210       8.909 -12.402   9.741  1.00  0.00           H  
ATOM    900  N   GLN A 211       7.006  -8.702  11.954  1.00  0.00           N  
ATOM    901  CA  GLN A 211       6.851  -7.466  12.707  1.00  0.00           C  
ATOM    902  C   GLN A 211       6.868  -6.247  11.785  1.00  0.00           C  
ATOM    903  O   GLN A 211       6.293  -5.206  12.112  1.00  0.00           O  
ATOM    904  CB  GLN A 211       7.955  -7.343  13.760  1.00  0.00           C  
ATOM    905  CG  GLN A 211       7.865  -8.365  14.880  1.00  0.00           C  
ATOM    906  CD  GLN A 211       8.970  -8.200  15.905  1.00  0.00           C  
ATOM    907  OE1 GLN A 211      10.046  -7.678  15.600  1.00  0.00           O  
ATOM    908  NE2 GLN A 211       8.712  -8.646  17.130  1.00  0.00           N  
ATOM    909  H   GLN A 211       7.845  -9.210  12.034  1.00  0.00           H  
ATOM    910  HA  GLN A 211       5.886  -7.488  13.213  1.00  0.00           H  
ATOM    911 1HB  GLN A 211       8.928  -7.453  13.282  1.00  0.00           H  
ATOM    912 2HB  GLN A 211       7.922  -6.350  14.208  1.00  0.00           H  
ATOM    913 1HG  GLN A 211       6.907  -8.249  15.388  1.00  0.00           H  
ATOM    914 2HG  GLN A 211       7.942  -9.365  14.452  1.00  0.00           H  
ATOM    915 1HE2 GLN A 211       9.404  -8.565  17.848  1.00  0.00           H  
ATOM    916 2HE2 GLN A 211       7.827  -9.064  17.333  1.00  0.00           H  
ATOM    917  N   ASP A 212       7.497  -6.381  10.621  1.00  0.00           N  
ATOM    918  CA  ASP A 212       7.583  -5.273   9.681  1.00  0.00           C  
ATOM    919  C   ASP A 212       6.345  -5.276   8.808  1.00  0.00           C  
ATOM    920  O   ASP A 212       5.880  -4.234   8.343  1.00  0.00           O  
ATOM    921  CB  ASP A 212       8.841  -5.375   8.815  1.00  0.00           C  
ATOM    922  CG  ASP A 212      10.125  -5.180   9.611  1.00  0.00           C  
ATOM    923  OD1 ASP A 212      10.258  -4.161  10.246  1.00  0.00           O  
ATOM    924  OD2 ASP A 212      10.960  -6.052   9.576  1.00  0.00           O  
ATOM    925  H   ASP A 212       7.856  -7.260  10.360  1.00  0.00           H  
ATOM    926  HA  ASP A 212       7.633  -4.342  10.247  1.00  0.00           H  
ATOM    927 1HB  ASP A 212       8.874  -6.354   8.335  1.00  0.00           H  
ATOM    928 2HB  ASP A 212       8.802  -4.624   8.026  1.00  0.00           H  
ATOM    929  N   MET A 213       5.815  -6.476   8.610  1.00  0.00           N  
ATOM    930  CA  MET A 213       4.627  -6.691   7.800  1.00  0.00           C  
ATOM    931  C   MET A 213       3.453  -5.871   8.318  1.00  0.00           C  
ATOM    932  O   MET A 213       2.797  -5.152   7.562  1.00  0.00           O  
ATOM    933  CB  MET A 213       4.271  -8.176   7.771  1.00  0.00           C  
ATOM    934  CG  MET A 213       3.101  -8.526   6.862  1.00  0.00           C  
ATOM    935  SD  MET A 213       2.582 -10.246   7.027  1.00  0.00           S  
ATOM    936  CE  MET A 213       2.015 -10.266   8.725  1.00  0.00           C  
ATOM    937  H   MET A 213       6.248  -7.253   9.024  1.00  0.00           H  
ATOM    938  HA  MET A 213       4.837  -6.360   6.783  1.00  0.00           H  
ATOM    939 1HB  MET A 213       5.134  -8.751   7.441  1.00  0.00           H  
ATOM    940 2HB  MET A 213       4.022  -8.510   8.779  1.00  0.00           H  
ATOM    941 1HG  MET A 213       2.252  -7.885   7.098  1.00  0.00           H  
ATOM    942 2HG  MET A 213       3.383  -8.349   5.824  1.00  0.00           H  
ATOM    943 1HE  MET A 213       1.661 -11.266   8.978  1.00  0.00           H  
ATOM    944 2HE  MET A 213       2.838  -9.992   9.387  1.00  0.00           H  
ATOM    945 3HE  MET A 213       1.200  -9.552   8.845  1.00  0.00           H  
ATOM    946  N   GLU A 214       3.217  -5.964   9.619  1.00  0.00           N  
ATOM    947  CA  GLU A 214       2.117  -5.252  10.260  1.00  0.00           C  
ATOM    948  C   GLU A 214       2.273  -3.737  10.131  1.00  0.00           C  
ATOM    949  O   GLU A 214       1.288  -2.997  10.166  1.00  0.00           O  
ATOM    950  CB  GLU A 214       2.027  -5.640  11.738  1.00  0.00           C  
ATOM    951  CG  GLU A 214       1.510  -7.050  11.987  1.00  0.00           C  
ATOM    952  CD  GLU A 214       0.096  -7.246  11.514  1.00  0.00           C  
ATOM    953  OE1 GLU A 214      -0.756  -6.495  11.921  1.00  0.00           O  
ATOM    954  OE2 GLU A 214      -0.131  -8.150  10.745  1.00  0.00           O  
ATOM    955  H   GLU A 214       3.800  -6.531  10.168  1.00  0.00           H  
ATOM    956  HA  GLU A 214       1.187  -5.535   9.765  1.00  0.00           H  
ATOM    957 1HB  GLU A 214       3.012  -5.559  12.196  1.00  0.00           H  
ATOM    958 2HB  GLU A 214       1.367  -4.945  12.256  1.00  0.00           H  
ATOM    959 1HG  GLU A 214       2.156  -7.759  11.471  1.00  0.00           H  
ATOM    960 2HG  GLU A 214       1.564  -7.261  13.054  1.00  0.00           H  
ATOM    961  N   ALA A 215       3.509  -3.281   9.977  1.00  0.00           N  
ATOM    962  CA  ALA A 215       3.789  -1.858   9.850  1.00  0.00           C  
ATOM    963  C   ALA A 215       3.609  -1.386   8.410  1.00  0.00           C  
ATOM    964  O   ALA A 215       3.136  -0.274   8.163  1.00  0.00           O  
ATOM    965  CB  ALA A 215       5.198  -1.552  10.337  1.00  0.00           C  
ATOM    966  H   ALA A 215       4.254  -3.918   9.944  1.00  0.00           H  
ATOM    967  HA  ALA A 215       3.075  -1.316  10.470  1.00  0.00           H  
ATOM    968 1HB  ALA A 215       5.393  -0.484  10.238  1.00  0.00           H  
ATOM    969 2HB  ALA A 215       5.293  -1.843  11.383  1.00  0.00           H  
ATOM    970 3HB  ALA A 215       5.918  -2.108   9.739  1.00  0.00           H  
ATOM    971  N   ALA A 216       3.954  -2.252   7.462  1.00  0.00           N  
ATOM    972  CA  ALA A 216       3.845  -1.928   6.047  1.00  0.00           C  
ATOM    973  C   ALA A 216       2.389  -1.795   5.634  1.00  0.00           C  
ATOM    974  O   ALA A 216       2.058  -1.029   4.724  1.00  0.00           O  
ATOM    975  CB  ALA A 216       4.541  -2.990   5.208  1.00  0.00           C  
ATOM    976  H   ALA A 216       4.278  -3.139   7.722  1.00  0.00           H  
ATOM    977  HA  ALA A 216       4.333  -0.967   5.881  1.00  0.00           H  
ATOM    978 1HB  ALA A 216       4.492  -2.715   4.166  1.00  0.00           H  
ATOM    979 2HB  ALA A 216       4.047  -3.939   5.351  1.00  0.00           H  
ATOM    980 3HB  ALA A 216       5.575  -3.073   5.511  1.00  0.00           H  
ATOM    981  N   LYS A 217       1.524  -2.538   6.317  1.00  0.00           N  
ATOM    982  CA  LYS A 217       0.095  -2.511   6.036  1.00  0.00           C  
ATOM    983  C   LYS A 217      -0.461  -1.097   6.184  1.00  0.00           C  
ATOM    984  O   LYS A 217      -1.208  -0.616   5.329  1.00  0.00           O  
ATOM    985  CB  LYS A 217      -0.652  -3.474   6.961  1.00  0.00           C  
ATOM    986  CG  LYS A 217      -0.462  -4.946   6.622  1.00  0.00           C  
ATOM    987  CD  LYS A 217      -1.185  -5.840   7.618  1.00  0.00           C  
ATOM    988  CE  LYS A 217      -1.017  -7.311   7.266  1.00  0.00           C  
ATOM    989  NZ  LYS A 217      -1.633  -8.201   8.287  1.00  0.00           N  
ATOM    990  H   LYS A 217       1.860  -3.132   7.024  1.00  0.00           H  
ATOM    991  HA  LYS A 217      -0.061  -2.828   5.004  1.00  0.00           H  
ATOM    992 1HB  LYS A 217      -0.321  -3.321   7.988  1.00  0.00           H  
ATOM    993 2HB  LYS A 217      -1.720  -3.258   6.925  1.00  0.00           H  
ATOM    994 1HG  LYS A 217      -0.849  -5.143   5.622  1.00  0.00           H  
ATOM    995 2HG  LYS A 217       0.601  -5.188   6.635  1.00  0.00           H  
ATOM    996 1HD  LYS A 217      -0.789  -5.667   8.619  1.00  0.00           H  
ATOM    997 2HD  LYS A 217      -2.248  -5.597   7.620  1.00  0.00           H  
ATOM    998 1HE  LYS A 217      -1.481  -7.510   6.301  1.00  0.00           H  
ATOM    999 2HE  LYS A 217       0.044  -7.547   7.190  1.00  0.00           H  
ATOM   1000 1HZ  LYS A 217      -1.499  -9.166   8.019  1.00  0.00           H  
ATOM   1001 2HZ  LYS A 217      -1.198  -8.038   9.184  1.00  0.00           H  
ATOM   1002 3HZ  LYS A 217      -2.621  -8.004   8.354  1.00  0.00           H  
ATOM   1003  N   GLU A 218      -0.073  -0.436   7.264  1.00  0.00           N  
ATOM   1004  CA  GLU A 218      -0.534   0.924   7.529  1.00  0.00           C  
ATOM   1005  C   GLU A 218       0.011   1.888   6.503  1.00  0.00           C  
ATOM   1006  O   GLU A 218      -0.708   2.770   6.033  1.00  0.00           O  
ATOM   1007  CB  GLU A 218      -0.117   1.373   8.931  1.00  0.00           C  
ATOM   1008  CG  GLU A 218      -0.846   0.662  10.062  1.00  0.00           C  
ATOM   1009  CD  GLU A 218      -0.412   1.130  11.423  1.00  0.00           C  
ATOM   1010  OE1 GLU A 218       0.530   1.882  11.500  1.00  0.00           O  
ATOM   1011  OE2 GLU A 218      -1.022   0.733  12.388  1.00  0.00           O  
ATOM   1012  H   GLU A 218       0.538  -0.870   7.900  1.00  0.00           H  
ATOM   1013  HA  GLU A 218      -1.623   0.938   7.470  1.00  0.00           H  
ATOM   1014 1HB  GLU A 218       0.952   1.205   9.064  1.00  0.00           H  
ATOM   1015 2HB  GLU A 218      -0.295   2.443   9.039  1.00  0.00           H  
ATOM   1016 1HG  GLU A 218      -1.917   0.838   9.956  1.00  0.00           H  
ATOM   1017 2HG  GLU A 218      -0.671  -0.409   9.978  1.00  0.00           H  
ATOM   1018  N   VAL A 219       1.284   1.725   6.160  1.00  0.00           N  
ATOM   1019  CA  VAL A 219       1.942   2.595   5.192  1.00  0.00           C  
ATOM   1020  C   VAL A 219       1.206   2.590   3.853  1.00  0.00           C  
ATOM   1021  O   VAL A 219       0.867   3.647   3.321  1.00  0.00           O  
ATOM   1022  CB  VAL A 219       3.399   2.146   4.977  1.00  0.00           C  
ATOM   1023  CG1 VAL A 219       4.034   2.926   3.835  1.00  0.00           C  
ATOM   1024  CG2 VAL A 219       4.193   2.328   6.261  1.00  0.00           C  
ATOM   1025  H   VAL A 219       1.794   0.988   6.561  1.00  0.00           H  
ATOM   1026  HA  VAL A 219       1.943   3.612   5.585  1.00  0.00           H  
ATOM   1027  HB  VAL A 219       3.407   1.094   4.690  1.00  0.00           H  
ATOM   1028 1HG1 VAL A 219       5.064   2.595   3.696  1.00  0.00           H  
ATOM   1029 2HG1 VAL A 219       3.471   2.751   2.918  1.00  0.00           H  
ATOM   1030 3HG1 VAL A 219       4.025   3.990   4.071  1.00  0.00           H  
ATOM   1031 1HG2 VAL A 219       5.222   2.008   6.102  1.00  0.00           H  
ATOM   1032 2HG2 VAL A 219       4.180   3.379   6.550  1.00  0.00           H  
ATOM   1033 3HG2 VAL A 219       3.745   1.729   7.054  1.00  0.00           H  
ATOM   1034  N   TYR A 220       0.937   1.399   3.330  1.00  0.00           N  
ATOM   1035  CA  TYR A 220       0.255   1.269   2.048  1.00  0.00           C  
ATOM   1036  C   TYR A 220      -1.154   1.862   2.105  1.00  0.00           C  
ATOM   1037  O   TYR A 220      -1.587   2.539   1.169  1.00  0.00           O  
ATOM   1038  CB  TYR A 220       0.194  -0.200   1.619  1.00  0.00           C  
ATOM   1039  CG  TYR A 220       0.095  -0.383   0.118  1.00  0.00           C  
ATOM   1040  CD1 TYR A 220       1.238  -0.406  -0.674  1.00  0.00           C  
ATOM   1041  CD2 TYR A 220      -1.137  -0.532  -0.509  1.00  0.00           C  
ATOM   1042  CE1 TYR A 220       1.156  -0.569  -2.043  1.00  0.00           C  
ATOM   1043  CE2 TYR A 220      -1.225  -0.696  -1.879  1.00  0.00           C  
ATOM   1044  CZ  TYR A 220      -0.078  -0.715  -2.641  1.00  0.00           C  
ATOM   1045  OH  TYR A 220      -0.167  -0.881  -4.005  1.00  0.00           O  
ATOM   1046  H   TYR A 220       1.206   0.589   3.816  1.00  0.00           H  
ATOM   1047  HA  TYR A 220       0.817   1.828   1.299  1.00  0.00           H  
ATOM   1048 1HB  TYR A 220       1.085  -0.706   1.958  1.00  0.00           H  
ATOM   1049 2HB  TYR A 220      -0.672  -0.665   2.068  1.00  0.00           H  
ATOM   1050  HD1 TYR A 220       2.205  -0.290  -0.206  1.00  0.00           H  
ATOM   1051  HD2 TYR A 220      -2.036  -0.518   0.090  1.00  0.00           H  
ATOM   1052  HE1 TYR A 220       2.055  -0.582  -2.641  1.00  0.00           H  
ATOM   1053  HE2 TYR A 220      -2.193  -0.808  -2.348  1.00  0.00           H  
ATOM   1054  HH  TYR A 220       0.642  -0.562  -4.418  1.00  0.00           H  
ATOM   1055  N   LYS A 221      -1.858   1.621   3.207  1.00  0.00           N  
ATOM   1056  CA  LYS A 221      -3.216   2.129   3.368  1.00  0.00           C  
ATOM   1057  C   LYS A 221      -3.236   3.655   3.440  1.00  0.00           C  
ATOM   1058  O   LYS A 221      -4.019   4.310   2.745  1.00  0.00           O  
ATOM   1059  CB  LYS A 221      -3.862   1.535   4.621  1.00  0.00           C  
ATOM   1060  CG  LYS A 221      -5.296   1.986   4.863  1.00  0.00           C  
ATOM   1061  CD  LYS A 221      -5.897   1.290   6.076  1.00  0.00           C  
ATOM   1062  CE  LYS A 221      -7.321   1.759   6.334  1.00  0.00           C  
ATOM   1063  NZ  LYS A 221      -7.927   1.076   7.510  1.00  0.00           N  
ATOM   1064  H   LYS A 221      -1.456   1.087   3.927  1.00  0.00           H  
ATOM   1065  HA  LYS A 221      -3.802   1.831   2.498  1.00  0.00           H  
ATOM   1066 1HB  LYS A 221      -3.861   0.447   4.550  1.00  0.00           H  
ATOM   1067 2HB  LYS A 221      -3.274   1.807   5.497  1.00  0.00           H  
ATOM   1068 1HG  LYS A 221      -5.317   3.064   5.026  1.00  0.00           H  
ATOM   1069 2HG  LYS A 221      -5.902   1.757   3.986  1.00  0.00           H  
ATOM   1070 1HD  LYS A 221      -5.902   0.212   5.911  1.00  0.00           H  
ATOM   1071 2HD  LYS A 221      -5.289   1.504   6.955  1.00  0.00           H  
ATOM   1072 1HE  LYS A 221      -7.325   2.833   6.511  1.00  0.00           H  
ATOM   1073 2HE  LYS A 221      -7.936   1.556   5.456  1.00  0.00           H  
ATOM   1074 1HZ  LYS A 221      -8.869   1.413   7.647  1.00  0.00           H  
ATOM   1075 2HZ  LYS A 221      -7.946   0.079   7.348  1.00  0.00           H  
ATOM   1076 3HZ  LYS A 221      -7.376   1.272   8.333  1.00  0.00           H  
ATOM   1077  N   ILE A 222      -2.372   4.219   4.279  1.00  0.00           N  
ATOM   1078  CA  ILE A 222      -2.295   5.668   4.443  1.00  0.00           C  
ATOM   1079  C   ILE A 222      -1.892   6.342   3.132  1.00  0.00           C  
ATOM   1080  O   ILE A 222      -2.404   7.408   2.782  1.00  0.00           O  
ATOM   1081  CB  ILE A 222      -1.292   6.045   5.548  1.00  0.00           C  
ATOM   1082  CG1 ILE A 222      -1.802   5.578   6.914  1.00  0.00           C  
ATOM   1083  CG2 ILE A 222      -1.045   7.546   5.553  1.00  0.00           C  
ATOM   1084  CD1 ILE A 222      -0.754   5.617   8.003  1.00  0.00           C  
ATOM   1085  H   ILE A 222      -1.766   3.644   4.802  1.00  0.00           H  
ATOM   1086  HA  ILE A 222      -3.279   6.036   4.732  1.00  0.00           H  
ATOM   1087  HB  ILE A 222      -0.347   5.531   5.373  1.00  0.00           H  
ATOM   1088 1HG1 ILE A 222      -2.639   6.204   7.223  1.00  0.00           H  
ATOM   1089 2HG1 ILE A 222      -2.172   4.556   6.835  1.00  0.00           H  
ATOM   1090 1HG2 ILE A 222      -0.334   7.795   6.341  1.00  0.00           H  
ATOM   1091 2HG2 ILE A 222      -0.639   7.850   4.589  1.00  0.00           H  
ATOM   1092 3HG2 ILE A 222      -1.984   8.069   5.734  1.00  0.00           H  
ATOM   1093 1HD1 ILE A 222      -1.191   5.272   8.941  1.00  0.00           H  
ATOM   1094 2HD1 ILE A 222       0.079   4.968   7.730  1.00  0.00           H  
ATOM   1095 3HD1 ILE A 222      -0.394   6.637   8.126  1.00  0.00           H  
ATOM   1096  N   HIS A 223      -0.992   5.700   2.399  1.00  0.00           N  
ATOM   1097  CA  HIS A 223      -0.521   6.226   1.126  1.00  0.00           C  
ATOM   1098  C   HIS A 223      -1.675   6.334   0.131  1.00  0.00           C  
ATOM   1099  O   HIS A 223      -1.806   7.332  -0.576  1.00  0.00           O  
ATOM   1100  CB  HIS A 223       0.587   5.339   0.548  1.00  0.00           C  
ATOM   1101  CG  HIS A 223       1.374   5.996  -0.543  1.00  0.00           C  
ATOM   1102  ND1 HIS A 223       2.342   5.330  -1.266  1.00  0.00           N  
ATOM   1103  CD2 HIS A 223       1.338   7.256  -1.035  1.00  0.00           C  
ATOM   1104  CE1 HIS A 223       2.867   6.153  -2.157  1.00  0.00           C  
ATOM   1105  NE2 HIS A 223       2.275   7.328  -2.037  1.00  0.00           N  
ATOM   1106  H   HIS A 223      -0.625   4.850   2.729  1.00  0.00           H  
ATOM   1107  HA  HIS A 223      -0.110   7.224   1.275  1.00  0.00           H  
ATOM   1108 1HB  HIS A 223       1.277   5.055   1.343  1.00  0.00           H  
ATOM   1109 2HB  HIS A 223       0.150   4.424   0.150  1.00  0.00           H  
ATOM   1110  HD2 HIS A 223       0.687   8.063  -0.699  1.00  0.00           H  
ATOM   1111  HE1 HIS A 223       3.654   5.906  -2.868  1.00  0.00           H  
ATOM   1112  HE2 HIS A 223       2.476   8.150  -2.589  1.00  0.00           H  
ATOM   1113  N   GLN A 224      -2.516   5.305   0.101  1.00  0.00           N  
ATOM   1114  CA  GLN A 224      -3.664   5.273  -0.800  1.00  0.00           C  
ATOM   1115  C   GLN A 224      -4.630   6.418  -0.501  1.00  0.00           C  
ATOM   1116  O   GLN A 224      -5.229   6.992  -1.409  1.00  0.00           O  
ATOM   1117  CB  GLN A 224      -4.393   3.931  -0.692  1.00  0.00           C  
ATOM   1118  CG  GLN A 224      -3.664   2.772  -1.352  1.00  0.00           C  
ATOM   1119  CD  GLN A 224      -4.386   1.452  -1.162  1.00  0.00           C  
ATOM   1120  OE1 GLN A 224      -4.774   1.095  -0.046  1.00  0.00           O  
ATOM   1121  NE2 GLN A 224      -4.571   0.718  -2.254  1.00  0.00           N  
ATOM   1122  H   GLN A 224      -2.360   4.543   0.702  1.00  0.00           H  
ATOM   1123  HA  GLN A 224      -3.305   5.393  -1.822  1.00  0.00           H  
ATOM   1124 1HB  GLN A 224      -4.540   3.680   0.359  1.00  0.00           H  
ATOM   1125 2HB  GLN A 224      -5.378   4.014  -1.150  1.00  0.00           H  
ATOM   1126 1HG  GLN A 224      -3.585   2.968  -2.421  1.00  0.00           H  
ATOM   1127 2HG  GLN A 224      -2.670   2.685  -0.914  1.00  0.00           H  
ATOM   1128 1HE2 GLN A 224      -5.042  -0.164  -2.191  1.00  0.00           H  
ATOM   1129 2HE2 GLN A 224      -4.241   1.045  -3.139  1.00  0.00           H  
ATOM   1130  N   GLN A 225      -4.759   6.753   0.777  1.00  0.00           N  
ATOM   1131  CA  GLN A 225      -5.650   7.823   1.205  1.00  0.00           C  
ATOM   1132  C   GLN A 225      -5.056   9.190   0.865  1.00  0.00           C  
ATOM   1133  O   GLN A 225      -5.761  10.087   0.401  1.00  0.00           O  
ATOM   1134  CB  GLN A 225      -5.923   7.725   2.708  1.00  0.00           C  
ATOM   1135  CG  GLN A 225      -6.720   6.498   3.117  1.00  0.00           C  
ATOM   1136  CD  GLN A 225      -6.912   6.407   4.620  1.00  0.00           C  
ATOM   1137  OE1 GLN A 225      -6.107   6.930   5.395  1.00  0.00           O  
ATOM   1138  NE2 GLN A 225      -7.981   5.740   5.039  1.00  0.00           N  
ATOM   1139  H   GLN A 225      -4.237   6.266   1.452  1.00  0.00           H  
ATOM   1140  HA  GLN A 225      -6.595   7.720   0.672  1.00  0.00           H  
ATOM   1141 1HB  GLN A 225      -4.978   7.708   3.250  1.00  0.00           H  
ATOM   1142 2HB  GLN A 225      -6.472   8.608   3.037  1.00  0.00           H  
ATOM   1143 1HG  GLN A 225      -7.704   6.543   2.649  1.00  0.00           H  
ATOM   1144 2HG  GLN A 225      -6.189   5.605   2.785  1.00  0.00           H  
ATOM   1145 1HE2 GLN A 225      -8.160   5.646   6.020  1.00  0.00           H  
ATOM   1146 2HE2 GLN A 225      -8.608   5.331   4.376  1.00  0.00           H  
ATOM   1147  N   LEU A 226      -3.754   9.332   1.090  1.00  0.00           N  
ATOM   1148  CA  LEU A 226      -3.056  10.583   0.813  1.00  0.00           C  
ATOM   1149  C   LEU A 226      -3.093  10.909  -0.678  1.00  0.00           C  
ATOM   1150  O   LEU A 226      -3.253  12.068  -1.064  1.00  0.00           O  
ATOM   1151  CB  LEU A 226      -1.601  10.496   1.291  1.00  0.00           C  
ATOM   1152  CG  LEU A 226      -1.394  10.562   2.809  1.00  0.00           C  
ATOM   1153  CD1 LEU A 226       0.091  10.443   3.125  1.00  0.00           C  
ATOM   1154  CD2 LEU A 226      -1.966  11.866   3.344  1.00  0.00           C  
ATOM   1155  H   LEU A 226      -3.248   8.575   1.461  1.00  0.00           H  
ATOM   1156  HA  LEU A 226      -3.556  11.385   1.355  1.00  0.00           H  
ATOM   1157 1HB  LEU A 226      -1.175   9.558   0.938  1.00  0.00           H  
ATOM   1158 2HB  LEU A 226      -1.039  11.317   0.844  1.00  0.00           H  
ATOM   1159  HG  LEU A 226      -1.904   9.721   3.282  1.00  0.00           H  
ATOM   1160 1HD1 LEU A 226       0.238  10.489   4.205  1.00  0.00           H  
ATOM   1161 2HD1 LEU A 226       0.468   9.493   2.749  1.00  0.00           H  
ATOM   1162 3HD1 LEU A 226       0.630  11.263   2.651  1.00  0.00           H  
ATOM   1163 1HD2 LEU A 226      -1.819  11.912   4.424  1.00  0.00           H  
ATOM   1164 2HD2 LEU A 226      -1.456  12.707   2.873  1.00  0.00           H  
ATOM   1165 3HD2 LEU A 226      -3.031  11.916   3.120  1.00  0.00           H  
ATOM   1166  N   LEU A 227      -2.954   9.877  -1.509  1.00  0.00           N  
ATOM   1167  CA  LEU A 227      -2.965  10.045  -2.961  1.00  0.00           C  
ATOM   1168  C   LEU A 227      -4.276  10.661  -3.440  1.00  0.00           C  
ATOM   1169  O   LEU A 227      -4.292  11.461  -4.374  1.00  0.00           O  
ATOM   1170  CB  LEU A 227      -2.748   8.693  -3.652  1.00  0.00           C  
ATOM   1171  CG  LEU A 227      -1.310   8.160  -3.633  1.00  0.00           C  
ATOM   1172  CD1 LEU A 227      -1.276   6.768  -4.248  1.00  0.00           C  
ATOM   1173  CD2 LEU A 227      -0.404   9.117  -4.394  1.00  0.00           C  
ATOM   1174  H   LEU A 227      -2.835   8.976  -1.134  1.00  0.00           H  
ATOM   1175  HA  LEU A 227      -2.152  10.715  -3.238  1.00  0.00           H  
ATOM   1176 1HB  LEU A 227      -3.382   7.950  -3.170  1.00  0.00           H  
ATOM   1177 2HB  LEU A 227      -3.055   8.781  -4.694  1.00  0.00           H  
ATOM   1178  HG  LEU A 227      -0.965   8.077  -2.602  1.00  0.00           H  
ATOM   1179 1HD1 LEU A 227      -0.253   6.388  -4.235  1.00  0.00           H  
ATOM   1180 2HD1 LEU A 227      -1.917   6.100  -3.672  1.00  0.00           H  
ATOM   1181 3HD1 LEU A 227      -1.631   6.815  -5.277  1.00  0.00           H  
ATOM   1182 1HD2 LEU A 227       0.619   8.738  -4.381  1.00  0.00           H  
ATOM   1183 2HD2 LEU A 227      -0.747   9.198  -5.426  1.00  0.00           H  
ATOM   1184 3HD2 LEU A 227      -0.433  10.099  -3.924  1.00  0.00           H  
ATOM   1185  N   PHE A 228      -5.374  10.294  -2.791  1.00  0.00           N  
ATOM   1186  CA  PHE A 228      -6.683  10.811  -3.162  1.00  0.00           C  
ATOM   1187  C   PHE A 228      -6.769  12.313  -2.907  1.00  0.00           C  
ATOM   1188  O   PHE A 228      -7.225  13.076  -3.761  1.00  0.00           O  
ATOM   1189  CB  PHE A 228      -7.783  10.089  -2.382  1.00  0.00           C  
ATOM   1190  CG  PHE A 228      -9.174  10.505  -2.770  1.00  0.00           C  
ATOM   1191  CD1 PHE A 228      -9.736  10.072  -3.962  1.00  0.00           C  
ATOM   1192  CD2 PHE A 228      -9.923  11.329  -1.944  1.00  0.00           C  
ATOM   1193  CE1 PHE A 228     -11.014  10.455  -4.319  1.00  0.00           C  
ATOM   1194  CE2 PHE A 228     -11.201  11.712  -2.299  1.00  0.00           C  
ATOM   1195  CZ  PHE A 228     -11.748  11.274  -3.488  1.00  0.00           C  
ATOM   1196  H   PHE A 228      -5.300   9.660  -2.045  1.00  0.00           H  
ATOM   1197  HA  PHE A 228      -6.836  10.633  -4.227  1.00  0.00           H  
ATOM   1198 1HB  PHE A 228      -7.694   9.015  -2.537  1.00  0.00           H  
ATOM   1199 2HB  PHE A 228      -7.657  10.276  -1.317  1.00  0.00           H  
ATOM   1200  HD1 PHE A 228      -9.156   9.423  -4.619  1.00  0.00           H  
ATOM   1201  HD2 PHE A 228      -9.491  11.675  -1.005  1.00  0.00           H  
ATOM   1202  HE1 PHE A 228     -11.443  10.108  -5.259  1.00  0.00           H  
ATOM   1203  HE2 PHE A 228     -11.780  12.360  -1.640  1.00  0.00           H  
ATOM   1204  HZ  PHE A 228     -12.756  11.576  -3.770  1.00  0.00           H  
ATOM   1205  N   LYS A 229      -6.302  12.736  -1.742  1.00  0.00           N  
ATOM   1206  CA  LYS A 229      -6.337  14.145  -1.374  1.00  0.00           C  
ATOM   1207  C   LYS A 229      -5.364  14.959  -2.219  1.00  0.00           C  
ATOM   1208  O   LYS A 229      -5.659  16.093  -2.599  1.00  0.00           O  
ATOM   1209  CB  LYS A 229      -6.017  14.318   0.112  1.00  0.00           C  
ATOM   1210  CG  LYS A 229      -7.090  13.786   1.052  1.00  0.00           C  
ATOM   1211  CD  LYS A 229      -6.686  13.964   2.508  1.00  0.00           C  
ATOM   1212  CE  LYS A 229      -7.747  13.412   3.449  1.00  0.00           C  
ATOM   1213  NZ  LYS A 229      -7.352  13.553   4.877  1.00  0.00           N  
ATOM   1214  H   LYS A 229      -5.918  12.086  -1.118  1.00  0.00           H  
ATOM   1215  HA  LYS A 229      -7.341  14.527  -1.561  1.00  0.00           H  
ATOM   1216 1HB  LYS A 229      -5.083  13.806   0.345  1.00  0.00           H  
ATOM   1217 2HB  LYS A 229      -5.874  15.376   0.332  1.00  0.00           H  
ATOM   1218 1HG  LYS A 229      -8.026  14.318   0.876  1.00  0.00           H  
ATOM   1219 2HG  LYS A 229      -7.253  12.726   0.856  1.00  0.00           H  
ATOM   1220 1HD  LYS A 229      -5.745  13.444   2.691  1.00  0.00           H  
ATOM   1221 2HD  LYS A 229      -6.543  15.023   2.719  1.00  0.00           H  
ATOM   1222 1HE  LYS A 229      -8.685  13.943   3.290  1.00  0.00           H  
ATOM   1223 2HE  LYS A 229      -7.911  12.357   3.234  1.00  0.00           H  
ATOM   1224 1HZ  LYS A 229      -8.081  13.176   5.467  1.00  0.00           H  
ATOM   1225 2HZ  LYS A 229      -6.492  13.049   5.041  1.00  0.00           H  
ATOM   1226 3HZ  LYS A 229      -7.216  14.530   5.094  1.00  0.00           H  
ATOM   1227  N   ALA A 230      -4.212  14.368  -2.518  1.00  0.00           N  
ATOM   1228  CA  ALA A 230      -3.190  15.036  -3.317  1.00  0.00           C  
ATOM   1229  C   ALA A 230      -3.684  15.303  -4.738  1.00  0.00           C  
ATOM   1230  O   ALA A 230      -3.207  16.218  -5.409  1.00  0.00           O  
ATOM   1231  CB  ALA A 230      -1.916  14.205  -3.347  1.00  0.00           C  
ATOM   1232  H   ALA A 230      -4.039  13.458  -2.184  1.00  0.00           H  
ATOM   1233  HA  ALA A 230      -2.973  15.999  -2.854  1.00  0.00           H  
ATOM   1234 1HB  ALA A 230      -1.161  14.716  -3.944  1.00  0.00           H  
ATOM   1235 2HB  ALA A 230      -1.545  14.071  -2.330  1.00  0.00           H  
ATOM   1236 3HB  ALA A 230      -2.127  13.231  -3.786  1.00  0.00           H  
ATOM   1237  N   ARG A 231      -4.629  14.492  -5.196  1.00  0.00           N  
ATOM   1238  CA  ARG A 231      -5.189  14.659  -6.531  1.00  0.00           C  
ATOM   1239  C   ARG A 231      -6.194  15.805  -6.558  1.00  0.00           C  
ATOM   1240  O   ARG A 231      -6.261  16.561  -7.528  1.00  0.00           O  
ATOM   1241  CB  ARG A 231      -5.868  13.378  -6.993  1.00  0.00           C  
ATOM   1242  CG  ARG A 231      -6.476  13.443  -8.385  1.00  0.00           C  
ATOM   1243  CD  ARG A 231      -6.983  12.118  -8.825  1.00  0.00           C  
ATOM   1244  NE  ARG A 231      -7.783  12.217 -10.034  1.00  0.00           N  
ATOM   1245  CZ  ARG A 231      -8.431  11.186 -10.611  1.00  0.00           C  
ATOM   1246  NH1 ARG A 231      -8.363   9.986 -10.077  1.00  0.00           N  
ATOM   1247  NH2 ARG A 231      -9.134  11.380 -11.713  1.00  0.00           N  
ATOM   1248  H   ARG A 231      -4.947  13.757  -4.629  1.00  0.00           H  
ATOM   1249  HA  ARG A 231      -4.376  14.889  -7.221  1.00  0.00           H  
ATOM   1250 1HB  ARG A 231      -5.147  12.562  -6.985  1.00  0.00           H  
ATOM   1251 2HB  ARG A 231      -6.665  13.118  -6.297  1.00  0.00           H  
ATOM   1252 1HG  ARG A 231      -7.308  14.146  -8.387  1.00  0.00           H  
ATOM   1253 2HG  ARG A 231      -5.719  13.774  -9.098  1.00  0.00           H  
ATOM   1254 1HD  ARG A 231      -6.143  11.454  -9.025  1.00  0.00           H  
ATOM   1255 2HD  ARG A 231      -7.605  11.688  -8.040  1.00  0.00           H  
ATOM   1256  HE  ARG A 231      -7.858  13.125 -10.475  1.00  0.00           H  
ATOM   1257 1HH1 ARG A 231      -7.826   9.838  -9.234  1.00  0.00           H  
ATOM   1258 2HH1 ARG A 231      -8.849   9.214 -10.509  1.00  0.00           H  
ATOM   1259 1HH2 ARG A 231      -9.185  12.302 -12.124  1.00  0.00           H  
ATOM   1260 2HH2 ARG A 231      -9.618  10.608 -12.145  1.00  0.00           H  
ATOM   1261  N   LEU A 232      -6.958  15.937  -5.481  1.00  0.00           N  
ATOM   1262  CA  LEU A 232      -7.972  16.982  -5.378  1.00  0.00           C  
ATOM   1263  C   LEU A 232      -7.338  18.345  -5.104  1.00  0.00           C  
ATOM   1264  O   LEU A 232      -7.615  19.312  -5.817  1.00  0.00           O  
ATOM   1265  CB  LEU A 232      -8.970  16.642  -4.264  1.00  0.00           C  
ATOM   1266  CG  LEU A 232      -9.825  15.389  -4.497  1.00  0.00           C  
ATOM   1267  CD1 LEU A 232     -10.650  15.099  -3.251  1.00  0.00           C  
ATOM   1268  CD2 LEU A 232     -10.720  15.603  -5.708  1.00  0.00           C  
ATOM   1269  H   LEU A 232      -6.836  15.317  -4.733  1.00  0.00           H  
ATOM   1270  HA  LEU A 232      -8.508  17.038  -6.325  1.00  0.00           H  
ATOM   1271 1HB  LEU A 232      -8.420  16.499  -3.336  1.00  0.00           H  
ATOM   1272 2HB  LEU A 232      -9.647  17.486  -4.135  1.00  0.00           H  
ATOM   1273  HG  LEU A 232      -9.175  14.532  -4.673  1.00  0.00           H  
ATOM   1274 1HD1 LEU A 232     -11.257  14.209  -3.416  1.00  0.00           H  
ATOM   1275 2HD1 LEU A 232      -9.984  14.930  -2.404  1.00  0.00           H  
ATOM   1276 3HD1 LEU A 232     -11.300  15.947  -3.039  1.00  0.00           H  
ATOM   1277 1HD2 LEU A 232     -11.327  14.713  -5.874  1.00  0.00           H  
ATOM   1278 2HD2 LEU A 232     -11.372  16.460  -5.532  1.00  0.00           H  
ATOM   1279 3HD2 LEU A 232     -10.104  15.791  -6.587  1.00  0.00           H  
ATOM   1280  N   GLN A 233      -6.489  18.401  -4.072  1.00  0.00           N  
ATOM   1281  CA  GLN A 233      -5.795  19.630  -3.668  1.00  0.00           C  
ATOM   1282  C   GLN A 233      -6.755  20.654  -3.068  1.00  0.00           C  
ATOM   1283  O   GLN A 233      -7.637  21.178  -3.749  1.00  0.00           O  
ATOM   1284  CB  GLN A 233      -5.063  20.247  -4.863  1.00  0.00           C  
ATOM   1285  CG  GLN A 233      -3.900  19.417  -5.377  1.00  0.00           C  
ATOM   1286  CD  GLN A 233      -2.708  19.448  -4.440  1.00  0.00           C  
ATOM   1287  OE1 GLN A 233      -2.457  20.449  -3.764  1.00  0.00           O  
ATOM   1288  NE2 GLN A 233      -1.965  18.347  -4.393  1.00  0.00           N  
ATOM   1289  H   GLN A 233      -6.323  17.580  -3.557  1.00  0.00           H  
ATOM   1290  HA  GLN A 233      -5.062  19.377  -2.902  1.00  0.00           H  
ATOM   1291 1HB  GLN A 233      -5.765  20.390  -5.685  1.00  0.00           H  
ATOM   1292 2HB  GLN A 233      -4.679  21.229  -4.587  1.00  0.00           H  
ATOM   1293 1HG  GLN A 233      -4.225  18.382  -5.483  1.00  0.00           H  
ATOM   1294 2HG  GLN A 233      -3.585  19.811  -6.344  1.00  0.00           H  
ATOM   1295 1HE2 GLN A 233      -1.165  18.309  -3.793  1.00  0.00           H  
ATOM   1296 2HE2 GLN A 233      -2.204  17.558  -4.958  1.00  0.00           H  
ATOM   1297  N   GLN A 234      -6.566  20.944  -1.788  1.00  0.00           N  
ATOM   1298  CA  GLN A 234      -7.408  21.907  -1.091  1.00  0.00           C  
ATOM   1299  C   GLN A 234      -6.859  23.317  -1.259  1.00  0.00           C  
ATOM   1300  O   GLN A 234      -7.578  24.304  -1.101  1.00  0.00           O  
ATOM   1301  CB  GLN A 234      -7.514  21.556   0.396  1.00  0.00           C  
ATOM   1302  CG  GLN A 234      -8.129  20.195   0.672  1.00  0.00           C  
ATOM   1303  CD  GLN A 234      -9.537  20.074   0.121  1.00  0.00           C  
ATOM   1304  OE1 GLN A 234     -10.415  20.878   0.440  1.00  0.00           O  
ATOM   1305  NE2 GLN A 234      -9.759  19.064  -0.714  1.00  0.00           N  
ATOM   1306  H   GLN A 234      -5.830  20.511  -1.304  1.00  0.00           H  
ATOM   1307  HA  GLN A 234      -8.406  21.873  -1.527  1.00  0.00           H  
ATOM   1308 1HB  GLN A 234      -6.521  21.574   0.845  1.00  0.00           H  
ATOM   1309 2HB  GLN A 234      -8.117  22.308   0.905  1.00  0.00           H  
ATOM   1310 1HG  GLN A 234      -7.511  19.427   0.205  1.00  0.00           H  
ATOM   1311 2HG  GLN A 234      -8.169  20.038   1.750  1.00  0.00           H  
ATOM   1312 1HE2 GLN A 234     -10.669  18.932  -1.110  1.00  0.00           H  
ATOM   1313 2HE2 GLN A 234      -9.018  18.434  -0.947  1.00  0.00           H  
ATOM   1314  N   GLN A 235      -5.578  23.406  -1.578  1.00  0.00           N  
ATOM   1315  CA  GLN A 235      -4.918  24.686  -1.773  1.00  0.00           C  
ATOM   1316  C   GLN A 235      -4.508  24.842  -3.231  1.00  0.00           C  
ATOM   1317  O   GLN A 235      -3.688  24.075  -3.737  1.00  0.00           O  
ATOM   1318  CB  GLN A 235      -3.695  24.812  -0.860  1.00  0.00           C  
ATOM   1319  CG  GLN A 235      -2.972  26.143  -0.969  1.00  0.00           C  
ATOM   1320  CD  GLN A 235      -1.813  26.253   0.005  1.00  0.00           C  
ATOM   1321  OE1 GLN A 235      -1.251  25.244   0.439  1.00  0.00           O  
ATOM   1322  NE2 GLN A 235      -1.450  27.482   0.353  1.00  0.00           N  
ATOM   1323  H   GLN A 235      -5.058  22.582  -1.690  1.00  0.00           H  
ATOM   1324  HA  GLN A 235      -5.621  25.480  -1.520  1.00  0.00           H  
ATOM   1325 1HB  GLN A 235      -4.001  24.679   0.178  1.00  0.00           H  
ATOM   1326 2HB  GLN A 235      -2.983  24.021  -1.095  1.00  0.00           H  
ATOM   1327 1HG  GLN A 235      -2.580  26.250  -1.980  1.00  0.00           H  
ATOM   1328 2HG  GLN A 235      -3.676  26.946  -0.754  1.00  0.00           H  
ATOM   1329 1HE2 GLN A 235      -0.691  27.617   0.992  1.00  0.00           H  
ATOM   1330 2HE2 GLN A 235      -1.933  28.273  -0.023  1.00  0.00           H  
ATOM   1331  N   GLN A 236      -5.078  25.823  -3.910  1.00  0.00           N  
ATOM   1332  CA  GLN A 236      -4.754  26.055  -5.308  1.00  0.00           C  
ATOM   1333  C   GLN A 236      -4.070  27.402  -5.482  1.00  0.00           C  
ATOM   1334  O   GLN A 236      -4.655  28.453  -5.205  1.00  0.00           O  
ATOM   1335  CB  GLN A 236      -6.016  25.989  -6.173  1.00  0.00           C  
ATOM   1336  CG  GLN A 236      -5.759  26.144  -7.661  1.00  0.00           C  
ATOM   1337  CD  GLN A 236      -7.035  26.073  -8.480  1.00  0.00           C  
ATOM   1338  OE1 GLN A 236      -7.744  25.064  -8.463  1.00  0.00           O  
ATOM   1339  NE2 GLN A 236      -7.333  27.146  -9.201  1.00  0.00           N  
ATOM   1340  H   GLN A 236      -5.726  26.410  -3.459  1.00  0.00           H  
ATOM   1341  HA  GLN A 236      -4.066  25.276  -5.637  1.00  0.00           H  
ATOM   1342 1HB  GLN A 236      -6.515  25.033  -6.015  1.00  0.00           H  
ATOM   1343 2HB  GLN A 236      -6.708  26.774  -5.867  1.00  0.00           H  
ATOM   1344 1HG  GLN A 236      -5.291  27.112  -7.840  1.00  0.00           H  
ATOM   1345 2HG  GLN A 236      -5.097  25.343  -7.990  1.00  0.00           H  
ATOM   1346 1HE2 GLN A 236      -8.163  27.158  -9.762  1.00  0.00           H  
ATOM   1347 2HE2 GLN A 236      -6.730  27.944  -9.187  1.00  0.00           H  
ATOM   1348  N   ALA A 237      -2.828  27.359  -5.938  1.00  0.00           N  
ATOM   1349  CA  ALA A 237      -2.048  28.565  -6.159  1.00  0.00           C  
ATOM   1350  C   ALA A 237      -2.369  29.166  -7.519  1.00  0.00           C  
ATOM   1351  O   ALA A 237      -2.182  30.362  -7.748  1.00  0.00           O  
ATOM   1352  CB  ALA A 237      -0.560  28.267  -6.045  1.00  0.00           C  
ATOM   1353  H   ALA A 237      -2.420  26.486  -6.134  1.00  0.00           H  
ATOM   1354  HA  ALA A 237      -2.321  29.290  -5.392  1.00  0.00           H  
ATOM   1355 1HB  ALA A 237       0.008  29.180  -6.217  1.00  0.00           H  
ATOM   1356 2HB  ALA A 237      -0.341  27.886  -5.047  1.00  0.00           H  
ATOM   1357 3HB  ALA A 237      -0.281  27.520  -6.786  1.00  0.00           H  
ATOM   1358  N   GLN A 238      -2.850  28.323  -8.421  1.00  0.00           N  
ATOM   1359  CA  GLN A 238      -3.206  28.760  -9.760  1.00  0.00           C  
ATOM   1360  C   GLN A 238      -4.543  29.487  -9.737  1.00  0.00           C  
ATOM   1361  O   GLN A 238      -4.739  30.404 -10.562  1.00  0.00           O  
ATOM   1362  OXT GLN A 238      -5.382  29.175  -8.938  1.00  0.00           O  
ATOM   1363  CB  GLN A 238      -3.266  27.569 -10.720  1.00  0.00           C  
ATOM   1364  CG  GLN A 238      -3.507  27.951 -12.171  1.00  0.00           C  
ATOM   1365  CD  GLN A 238      -3.460  26.753 -13.100  1.00  0.00           C  
ATOM   1366  OE1 GLN A 238      -3.445  25.603 -12.653  1.00  0.00           O  
ATOM   1367  NE2 GLN A 238      -3.438  27.015 -14.402  1.00  0.00           N  
ATOM   1368  H   GLN A 238      -2.979  27.385  -8.173  1.00  0.00           H  
ATOM   1369  HA  GLN A 238      -2.441  29.451 -10.113  1.00  0.00           H  
ATOM   1370 1HB  GLN A 238      -2.330  27.013 -10.670  1.00  0.00           H  
ATOM   1371 2HB  GLN A 238      -4.064  26.894 -10.413  1.00  0.00           H  
ATOM   1372 1HG  GLN A 238      -4.491  28.411 -12.256  1.00  0.00           H  
ATOM   1373 2HG  GLN A 238      -2.736  28.655 -12.483  1.00  0.00           H  
ATOM   1374 1HE2 GLN A 238      -3.406  26.265 -15.063  1.00  0.00           H  
ATOM   1375 2HE2 GLN A 238      -3.451  27.963 -14.722  1.00  0.00           H  
TER                                                                             
ATOM   1377  N   ILE B   1       3.717  -6.439  -2.349  1.00  0.00           N  
ATOM   1378  CA  ILE B   1       3.000  -5.295  -1.800  1.00  0.00           C  
ATOM   1379  C   ILE B   1       2.692  -4.267  -2.882  1.00  0.00           C  
ATOM   1380  O   ILE B   1       3.112  -3.113  -2.792  1.00  0.00           O  
ATOM   1381  CB  ILE B   1       3.809  -4.629  -0.672  1.00  0.00           C  
ATOM   1382  CG1 ILE B   1       4.023  -5.611   0.483  1.00  0.00           C  
ATOM   1383  CG2 ILE B   1       3.107  -3.372  -0.184  1.00  0.00           C  
ATOM   1384  CD1 ILE B   1       5.014  -5.130   1.518  1.00  0.00           C  
ATOM   1385 1H   ILE B   1       3.905  -7.096  -1.619  1.00  0.00           H  
ATOM   1386 2H   ILE B   1       3.159  -6.876  -3.054  1.00  0.00           H  
ATOM   1387 3H   ILE B   1       4.579  -6.131  -2.750  1.00  0.00           H  
ATOM   1388  HA  ILE B   1       2.055  -5.646  -1.385  1.00  0.00           H  
ATOM   1389  HB  ILE B   1       4.798  -4.361  -1.044  1.00  0.00           H  
ATOM   1390 1HG1 ILE B   1       3.072  -5.798   0.982  1.00  0.00           H  
ATOM   1391 2HG1 ILE B   1       4.378  -6.564   0.090  1.00  0.00           H  
ATOM   1392 1HG2 ILE B   1       3.692  -2.915   0.613  1.00  0.00           H  
ATOM   1393 2HG2 ILE B   1       3.005  -2.669  -1.009  1.00  0.00           H  
ATOM   1394 3HG2 ILE B   1       2.118  -3.632   0.195  1.00  0.00           H  
ATOM   1395 1HD1 ILE B   1       5.112  -5.879   2.304  1.00  0.00           H  
ATOM   1396 2HD1 ILE B   1       5.984  -4.970   1.046  1.00  0.00           H  
ATOM   1397 3HD1 ILE B   1       4.663  -4.194   1.951  1.00  0.00           H  
ATOM   1398  N   GLU B   2       1.957  -4.693  -3.903  1.00  0.00           N  
ATOM   1399  CA  GLU B   2       1.562  -3.800  -4.987  1.00  0.00           C  
ATOM   1400  C   GLU B   2       0.092  -3.980  -5.341  1.00  0.00           C  
ATOM   1401  O   GLU B   2      -0.462  -5.070  -5.198  1.00  0.00           O  
ATOM   1402  CB  GLU B   2       2.428  -4.047  -6.225  1.00  0.00           C  
ATOM   1403  CG  GLU B   2       3.899  -3.700  -6.042  1.00  0.00           C  
ATOM   1404  CD  GLU B   2       4.723  -3.981  -7.268  1.00  0.00           C  
ATOM   1405  OE1 GLU B   2       4.939  -5.132  -7.564  1.00  0.00           O  
ATOM   1406  OE2 GLU B   2       5.137  -3.044  -7.909  1.00  0.00           O  
ATOM   1407  H   GLU B   2       1.664  -5.660  -3.931  1.00  0.00           H  
ATOM   1408  HA  GLU B   2       1.709  -2.771  -4.658  1.00  0.00           H  
ATOM   1409 1HB  GLU B   2       2.366  -5.098  -6.509  1.00  0.00           H  
ATOM   1410 2HB  GLU B   2       2.047  -3.459  -7.059  1.00  0.00           H  
ATOM   1411 1HG  GLU B   2       3.984  -2.641  -5.797  1.00  0.00           H  
ATOM   1412 2HG  GLU B   2       4.295  -4.272  -5.204  1.00  0.00           H  
ATOM   1413  N   SER B   3      -0.536  -2.904  -5.802  1.00  0.00           N  
ATOM   1414  CA  SER B   3      -1.950  -2.937  -6.162  1.00  0.00           C  
ATOM   1415  C   SER B   3      -2.176  -3.757  -7.425  1.00  0.00           C  
ATOM   1416  O   SER B   3      -3.310  -4.095  -7.763  1.00  0.00           O  
ATOM   1417  CB  SER B   3      -2.471  -1.528  -6.364  1.00  0.00           C  
ATOM   1418  OG  SER B   3      -2.524  -0.833  -5.148  1.00  0.00           O  
ATOM   1419  H   SER B   3      -0.022  -2.042  -5.907  1.00  0.00           H  
ATOM   1420  HA  SER B   3      -2.504  -3.404  -5.346  1.00  0.00           H  
ATOM   1421 1HB  SER B   3      -1.824  -0.997  -7.061  1.00  0.00           H  
ATOM   1422 2HB  SER B   3      -3.465  -1.568  -6.806  1.00  0.00           H  
ATOM   1423  HG  SER B   3      -1.647  -0.906  -4.763  1.00  0.00           H  
ATOM   1424  N   GLU B   4      -1.089  -4.076  -8.122  1.00  0.00           N  
ATOM   1425  CA  GLU B   4      -1.145  -4.998  -9.248  1.00  0.00           C  
ATOM   1426  C   GLU B   4      -1.705  -6.351  -8.826  1.00  0.00           C  
ATOM   1427  O   GLU B   4      -2.376  -7.027  -9.605  1.00  0.00           O  
ATOM   1428  CB  GLU B   4       0.247  -5.178  -9.858  1.00  0.00           C  
ATOM   1429  CG  GLU B   4       0.274  -6.022 -11.125  1.00  0.00           C  
ATOM   1430  CD  GLU B   4       1.611  -6.003 -11.812  1.00  0.00           C  
ATOM   1431  OE1 GLU B   4       2.487  -5.314 -11.347  1.00  0.00           O  
ATOM   1432  OE2 GLU B   4       1.757  -6.679 -12.803  1.00  0.00           O  
ATOM   1433  H   GLU B   4      -0.202  -3.669  -7.861  1.00  0.00           H  
ATOM   1434  HA  GLU B   4      -1.808  -4.578 -10.006  1.00  0.00           H  
ATOM   1435 1HB  GLU B   4       0.668  -4.201 -10.098  1.00  0.00           H  
ATOM   1436 2HB  GLU B   4       0.906  -5.648  -9.129  1.00  0.00           H  
ATOM   1437 1HG  GLU B   4       0.025  -7.051 -10.868  1.00  0.00           H  
ATOM   1438 2HG  GLU B   4      -0.487  -5.653 -11.811  1.00  0.00           H  
ATOM   1439  N   GLU B   5      -1.423  -6.741  -7.587  1.00  0.00           N  
ATOM   1440  CA  GLU B   5      -1.958  -7.979  -7.034  1.00  0.00           C  
ATOM   1441  C   GLU B   5      -3.480  -7.939  -6.964  1.00  0.00           C  
ATOM   1442  O   GLU B   5      -4.147  -8.950  -7.185  1.00  0.00           O  
ATOM   1443  CB  GLU B   5      -1.380  -8.234  -5.640  1.00  0.00           C  
ATOM   1444  CG  GLU B   5       0.124  -8.468  -5.616  1.00  0.00           C  
ATOM   1445  CD  GLU B   5       0.720  -8.304  -4.246  1.00  0.00           C  
ATOM   1446  OE1 GLU B   5       0.172  -8.839  -3.313  1.00  0.00           O  
ATOM   1447  OE2 GLU B   5       1.726  -7.643  -4.132  1.00  0.00           O  
ATOM   1448  H   GLU B   5      -0.824  -6.165  -7.014  1.00  0.00           H  
ATOM   1449  HA  GLU B   5      -1.670  -8.803  -7.688  1.00  0.00           H  
ATOM   1450 1HB  GLU B   5      -1.596  -7.381  -4.995  1.00  0.00           H  
ATOM   1451 2HB  GLU B   5      -1.861  -9.107  -5.200  1.00  0.00           H  
ATOM   1452 1HG  GLU B   5       0.330  -9.477  -5.971  1.00  0.00           H  
ATOM   1453 2HG  GLU B   5       0.601  -7.768  -6.301  1.00  0.00           H  
ATOM   1454  N   TRP B   6      -4.022  -6.766  -6.657  1.00  0.00           N  
ATOM   1455  CA  TRP B   6      -5.466  -6.568  -6.651  1.00  0.00           C  
ATOM   1456  C   TRP B   6      -6.038  -6.636  -8.062  1.00  0.00           C  
ATOM   1457  O   TRP B   6      -7.042  -7.307  -8.302  1.00  0.00           O  
ATOM   1458  CB  TRP B   6      -5.815  -5.218  -6.020  1.00  0.00           C  
ATOM   1459  CG  TRP B   6      -7.289  -4.996  -5.861  1.00  0.00           C  
ATOM   1460  CD1 TRP B   6      -8.076  -5.445  -4.844  1.00  0.00           C  
ATOM   1461  CD2 TRP B   6      -8.164  -4.262  -6.752  1.00  0.00           C  
ATOM   1462  NE1 TRP B   6      -9.375  -5.046  -5.039  1.00  0.00           N  
ATOM   1463  CE2 TRP B   6      -9.447  -4.319  -6.200  1.00  0.00           C  
ATOM   1464  CE3 TRP B   6      -7.965  -3.572  -7.953  1.00  0.00           C  
ATOM   1465  CZ2 TRP B   6     -10.535  -3.713  -6.809  1.00  0.00           C  
ATOM   1466  CZ3 TRP B   6      -9.055  -2.963  -8.563  1.00  0.00           C  
ATOM   1467  CH2 TRP B   6     -10.306  -3.031  -8.005  1.00  0.00           C  
ATOM   1468  H   TRP B   6      -3.418  -5.992  -6.419  1.00  0.00           H  
ATOM   1469  HA  TRP B   6      -5.922  -7.360  -6.057  1.00  0.00           H  
ATOM   1470 1HB  TRP B   6      -5.349  -5.145  -5.037  1.00  0.00           H  
ATOM   1471 2HB  TRP B   6      -5.411  -4.414  -6.635  1.00  0.00           H  
ATOM   1472  HD1 TRP B   6      -7.725  -6.036  -3.999  1.00  0.00           H  
ATOM   1473  HE1 TRP B   6     -10.152  -5.252  -4.428  1.00  0.00           H  
ATOM   1474  HE3 TRP B   6      -6.972  -3.512  -8.400  1.00  0.00           H  
ATOM   1475  HZ2 TRP B   6     -11.537  -3.757  -6.382  1.00  0.00           H  
ATOM   1476  HZ3 TRP B   6      -8.891  -2.428  -9.499  1.00  0.00           H  
ATOM   1477  HH2 TRP B   6     -11.140  -2.542  -8.509  1.00  0.00           H  
ATOM   1478  N   LEU B   7      -5.392  -5.941  -8.992  1.00  0.00           N  
ATOM   1479  CA  LEU B   7      -5.840  -5.918 -10.379  1.00  0.00           C  
ATOM   1480  C   LEU B   7      -5.865  -7.322 -10.970  1.00  0.00           C  
ATOM   1481  O   LEU B   7      -6.801  -7.693 -11.677  1.00  0.00           O  
ATOM   1482  CB  LEU B   7      -4.923  -5.020 -11.218  1.00  0.00           C  
ATOM   1483  CG  LEU B   7      -5.179  -3.512 -11.098  1.00  0.00           C  
ATOM   1484  CD1 LEU B   7      -4.041  -2.749 -11.762  1.00  0.00           C  
ATOM   1485  CD2 LEU B   7      -6.515  -3.170 -11.741  1.00  0.00           C  
ATOM   1486  H   LEU B   7      -4.572  -5.414  -8.729  1.00  0.00           H  
ATOM   1487  HA  LEU B   7      -6.851  -5.514 -10.410  1.00  0.00           H  
ATOM   1488 1HB  LEU B   7      -3.891  -5.205 -10.924  1.00  0.00           H  
ATOM   1489 2HB  LEU B   7      -5.034  -5.292 -12.267  1.00  0.00           H  
ATOM   1490  HG  LEU B   7      -5.200  -3.229 -10.045  1.00  0.00           H  
ATOM   1491 1HD1 LEU B   7      -4.222  -1.677 -11.677  1.00  0.00           H  
ATOM   1492 2HD1 LEU B   7      -3.100  -2.997 -11.270  1.00  0.00           H  
ATOM   1493 3HD1 LEU B   7      -3.984  -3.024 -12.815  1.00  0.00           H  
ATOM   1494 1HD2 LEU B   7      -6.697  -2.099 -11.656  1.00  0.00           H  
ATOM   1495 2HD2 LEU B   7      -6.494  -3.452 -12.795  1.00  0.00           H  
ATOM   1496 3HD2 LEU B   7      -7.312  -3.716 -11.236  1.00  0.00           H  
ATOM   1497  N   SER B   8      -4.829  -8.101 -10.674  1.00  0.00           N  
ATOM   1498  CA  SER B   8      -4.715  -9.455 -11.201  1.00  0.00           C  
ATOM   1499  C   SER B   8      -6.034 -10.209 -11.075  1.00  0.00           C  
ATOM   1500  O   SER B   8      -6.562 -10.724 -12.062  1.00  0.00           O  
ATOM   1501  CB  SER B   8      -3.620 -10.209 -10.470  1.00  0.00           C  
ATOM   1502  OG  SER B   8      -3.497 -11.516 -10.961  1.00  0.00           O  
ATOM   1503  H   SER B   8      -4.102  -7.744 -10.070  1.00  0.00           H  
ATOM   1504  HA  SER B   8      -4.455  -9.395 -12.259  1.00  0.00           H  
ATOM   1505 1HB  SER B   8      -2.674  -9.681 -10.591  1.00  0.00           H  
ATOM   1506 2HB  SER B   8      -3.846 -10.236  -9.405  1.00  0.00           H  
ATOM   1507  HG  SER B   8      -4.394 -11.836 -11.087  1.00  0.00           H  
ATOM   1508  N   LYS B   9      -6.558 -10.272  -9.857  1.00  0.00           N  
ATOM   1509  CA  LYS B   9      -7.802 -10.987  -9.596  1.00  0.00           C  
ATOM   1510  C   LYS B   9      -9.010 -10.168 -10.032  1.00  0.00           C  
ATOM   1511  O   LYS B   9      -9.929 -10.687 -10.665  1.00  0.00           O  
ATOM   1512  CB  LYS B   9      -7.915 -11.341  -8.112  1.00  0.00           C  
ATOM   1513  CG  LYS B   9      -9.181 -12.101  -7.742  1.00  0.00           C  
ATOM   1514  CD  LYS B   9      -9.145 -12.562  -6.292  1.00  0.00           C  
ATOM   1515  CE  LYS B   9     -10.479 -13.158  -5.866  1.00  0.00           C  
ATOM   1516  NZ  LYS B   9     -10.828 -14.367  -6.660  1.00  0.00           N  
ATOM   1517  H   LYS B   9      -6.084  -9.813  -9.092  1.00  0.00           H  
ATOM   1518  HA  LYS B   9      -7.798 -11.910 -10.175  1.00  0.00           H  
ATOM   1519 1HB  LYS B   9      -7.060 -11.950  -7.817  1.00  0.00           H  
ATOM   1520 2HB  LYS B   9      -7.887 -10.428  -7.517  1.00  0.00           H  
ATOM   1521 1HG  LYS B   9     -10.049 -11.457  -7.887  1.00  0.00           H  
ATOM   1522 2HG  LYS B   9      -9.285 -12.972  -8.388  1.00  0.00           H  
ATOM   1523 1HD  LYS B   9      -8.365 -13.315  -6.169  1.00  0.00           H  
ATOM   1524 2HD  LYS B   9      -8.914 -11.715  -5.647  1.00  0.00           H  
ATOM   1525 1HE  LYS B   9     -10.436 -13.429  -4.813  1.00  0.00           H  
ATOM   1526 2HE  LYS B   9     -11.267 -12.415  -5.995  1.00  0.00           H  
ATOM   1527 1HZ  LYS B   9     -11.717 -14.731  -6.348  1.00  0.00           H  
ATOM   1528 2HZ  LYS B   9     -10.889 -14.123  -7.638  1.00  0.00           H  
ATOM   1529 3HZ  LYS B   9     -10.114 -15.071  -6.533  1.00  0.00           H  
ATOM   1530  N   PHE B  10      -9.002  -8.883  -9.691  1.00  0.00           N  
ATOM   1531  CA  PHE B  10     -10.138  -8.011  -9.965  1.00  0.00           C  
ATOM   1532  C   PHE B  10     -10.500  -8.024 -11.444  1.00  0.00           C  
ATOM   1533  O   PHE B  10     -11.670  -8.134 -11.806  1.00  0.00           O  
ATOM   1534  CB  PHE B  10      -9.831  -6.579  -9.523  1.00  0.00           C  
ATOM   1535  CG  PHE B  10     -10.901  -5.589  -9.886  1.00  0.00           C  
ATOM   1536  CD1 PHE B  10     -12.080  -5.522  -9.158  1.00  0.00           C  
ATOM   1537  CD2 PHE B  10     -10.732  -4.724 -10.957  1.00  0.00           C  
ATOM   1538  CE1 PHE B  10     -13.065  -4.613  -9.492  1.00  0.00           C  
ATOM   1539  CE2 PHE B  10     -11.715  -3.813 -11.291  1.00  0.00           C  
ATOM   1540  CZ  PHE B  10     -12.883  -3.758 -10.558  1.00  0.00           C  
ATOM   1541  H   PHE B  10      -8.189  -8.502  -9.231  1.00  0.00           H  
ATOM   1542  HA  PHE B  10     -10.998  -8.374  -9.399  1.00  0.00           H  
ATOM   1543 1HB  PHE B  10      -9.696  -6.552  -8.442  1.00  0.00           H  
ATOM   1544 2HB  PHE B  10      -8.896  -6.251  -9.977  1.00  0.00           H  
ATOM   1545  HD1 PHE B  10     -12.223  -6.198  -8.314  1.00  0.00           H  
ATOM   1546  HD2 PHE B  10      -9.810  -4.768 -11.536  1.00  0.00           H  
ATOM   1547  HE1 PHE B  10     -13.987  -4.571  -8.911  1.00  0.00           H  
ATOM   1548  HE2 PHE B  10     -11.570  -3.138 -12.135  1.00  0.00           H  
ATOM   1549  HZ  PHE B  10     -13.660  -3.041 -10.822  1.00  0.00           H  
ATOM   1550  N   ILE B  11      -9.485  -7.911 -12.295  1.00  0.00           N  
ATOM   1551  CA  ILE B  11      -9.694  -7.897 -13.739  1.00  0.00           C  
ATOM   1552  C   ILE B  11     -10.273  -9.219 -14.225  1.00  0.00           C  
ATOM   1553  O   ILE B  11     -11.211  -9.242 -15.022  1.00  0.00           O  
ATOM   1554  CB  ILE B  11      -8.377  -7.608 -14.482  1.00  0.00           C  
ATOM   1555  CG1 ILE B  11      -7.911  -6.176 -14.206  1.00  0.00           C  
ATOM   1556  CG2 ILE B  11      -8.548  -7.837 -15.975  1.00  0.00           C  
ATOM   1557  CD1 ILE B  11      -6.503  -5.891 -14.676  1.00  0.00           C  
ATOM   1558  H   ILE B  11      -8.545  -7.835 -11.934  1.00  0.00           H  
ATOM   1559  HA  ILE B  11     -10.405  -7.107 -13.977  1.00  0.00           H  
ATOM   1560  HB  ILE B  11      -7.597  -8.271 -14.109  1.00  0.00           H  
ATOM   1561 1HG1 ILE B  11      -8.584  -5.474 -14.697  1.00  0.00           H  
ATOM   1562 2HG1 ILE B  11      -7.959  -5.978 -13.134  1.00  0.00           H  
ATOM   1563 1HG2 ILE B  11      -7.608  -7.628 -16.485  1.00  0.00           H  
ATOM   1564 2HG2 ILE B  11      -8.835  -8.873 -16.154  1.00  0.00           H  
ATOM   1565 3HG2 ILE B  11      -9.324  -7.175 -16.359  1.00  0.00           H  
ATOM   1566 1HD1 ILE B  11      -6.245  -4.857 -14.445  1.00  0.00           H  
ATOM   1567 2HD1 ILE B  11      -5.808  -6.561 -14.169  1.00  0.00           H  
ATOM   1568 3HD1 ILE B  11      -6.440  -6.048 -15.751  1.00  0.00           H  
ATOM   1569  N   MET B  12      -9.708 -10.320 -13.741  1.00  0.00           N  
ATOM   1570  CA  MET B  12     -10.140 -11.650 -14.157  1.00  0.00           C  
ATOM   1571  C   MET B  12     -11.556 -11.944 -13.678  1.00  0.00           C  
ATOM   1572  O   MET B  12     -12.409 -12.367 -14.458  1.00  0.00           O  
ATOM   1573  CB  MET B  12      -9.170 -12.707 -13.634  1.00  0.00           C  
ATOM   1574  CG  MET B  12      -9.564 -14.140 -13.962  1.00  0.00           C  
ATOM   1575  SD  MET B  12      -8.416 -15.351 -13.278  1.00  0.00           S  
ATOM   1576  CE  MET B  12      -8.690 -15.125 -11.524  1.00  0.00           C  
ATOM   1577  H   MET B  12      -8.959 -10.234 -13.069  1.00  0.00           H  
ATOM   1578  HA  MET B  12     -10.146 -11.687 -15.246  1.00  0.00           H  
ATOM   1579 1HB  MET B  12      -8.180 -12.530 -14.051  1.00  0.00           H  
ATOM   1580 2HB  MET B  12      -9.089 -12.623 -12.550  1.00  0.00           H  
ATOM   1581 1HG  MET B  12     -10.558 -14.344 -13.564  1.00  0.00           H  
ATOM   1582 2HG  MET B  12      -9.598 -14.270 -15.044  1.00  0.00           H  
ATOM   1583 1HE  MET B  12      -8.049 -15.806 -10.964  1.00  0.00           H  
ATOM   1584 2HE  MET B  12      -8.455 -14.096 -11.248  1.00  0.00           H  
ATOM   1585 3HE  MET B  12      -9.734 -15.334 -11.288  1.00  0.00           H  
ATOM   1586  N   ASP B  13     -11.798 -11.718 -12.391  1.00  0.00           N  
ATOM   1587  CA  ASP B  13     -13.056 -12.114 -11.769  1.00  0.00           C  
ATOM   1588  C   ASP B  13     -14.052 -10.961 -11.757  1.00  0.00           C  
ATOM   1589  O   ASP B  13     -14.679 -10.700 -12.745  1.00  0.00           O  
ATOM   1590  OXT ASP B  13     -14.208 -10.314 -10.758  1.00  0.00           O  
ATOM   1591  CB  ASP B  13     -12.816 -12.604 -10.339  1.00  0.00           C  
ATOM   1592  CG  ASP B  13     -12.175 -13.985 -10.285  1.00  0.00           C  
ATOM   1593  OD1 ASP B  13     -12.373 -14.746 -11.202  1.00  0.00           O  
ATOM   1594  OD2 ASP B  13     -11.492 -14.263  -9.328  1.00  0.00           O  
ATOM   1595  H   ASP B  13     -11.095 -11.260 -11.831  1.00  0.00           H  
ATOM   1596  HA  ASP B  13     -13.487 -12.931 -12.349  1.00  0.00           H  
ATOM   1597 1HB  ASP B  13     -12.170 -11.899  -9.816  1.00  0.00           H  
ATOM   1598 2HB  ASP B  13     -13.765 -12.640  -9.802  1.00  0.00           H  
TER                                                                             
I_bsa 1369.94
I_hb 6
I_pack -0.107
I_sc -38.96
I_unsat 12
pep_sc -18.754
pep_sc_noref -18.546
reweighted_sc -125.494
rmsALL 17.532
rmsALL_CAPRI_if 9.022
rmsALL_allIF 8.276
rmsALL_if 14.881
rmsBB 16.674
rmsBB_CAPRI_if 6.991
rmsBB_allIF 7.229
rmsBB_if 11.681
rmsBB_intrf_lowres 10.349
rmsBB_lowres 14.068
rmsCA 16.573
rmsCA_if 11.972
rmsCA_intrf_lowres 10.725
rmsCA_lowres 14.044
rmsSC_CAPRI_if 9.691
rmsSC_allIF 8.745
score -67.779
score_lowres_opt 3.732
score_lowres_start 20.763
silent_score -67.779
startRMSall 0
startRMSallif 0
startRMSbb 0
startRMSca 0
time 68
