# Supplementary material for: Simple biochemical features underlie transcriptional activation domain diversity and dynamic, fuzzy binding to Mediator
Source: eLife. 2021 Apr 27;10:e68068. doi: 10.7554/eLife.68068 (PMC8137143; doi:10.7554/eLife.68068)
Supplement: Figure 6—source data 2. — The 10 best-scoring models from different binding poses are provided as pdb files. Top500.txt contains the score, cluster number, and RMSD to best model for the 500 best-scoring models. [file elife-68068-fig6-data2.zip › Med15-cAD structural models/ABD1/Tda9_456/top500.txt]

description rms cluster cluster_idx reweighted_sc
2lpb_Tda9_456_prepack_00116 2.528 8 0 -105.077
2lpb_Tda9_456_prepack_00135 4.090 57 0 -99.672
2lpb_Tda9_456_prepack_00221 3.581 58 0 -101.920
2lpb_Tda9_456_prepack_00340 3.253 25 0 -99.808
2lpb_Tda9_456_prepack_00389 2.373 26 0 -102.662
2lpb_Tda9_456_prepack_00411 4.253 59 0 -104.391
2lpb_Tda9_456_prepack_00635 4.476 60 0 -119.848
2lpb_Tda9_456_prepack_00693 3.813 27 0 -99.768
2lpb_Tda9_456_prepack_00983 4.206 61 0 -103.648
2lpb_Tda9_456_prepack_01146 3.417 1 0 -100.334
2lpb_Tda9_456_prepack_01247 4.142 6 0 -101.269
2lpb_Tda9_456_prepack_01373 3.302 62 0 -100.021
2lpb_Tda9_456_prepack_01685 2.767 21 0 -99.872
2lpb_Tda9_456_prepack_01697 1.095 28 0 -100.161
2lpb_Tda9_456_prepack_01712 3.834 15 0 -99.383
2lpb_Tda9_456_prepack_01746 2.950 63 0 -100.755
2lpb_Tda9_456_prepack_01817 2.214 64 0 -108.141
2lpb_Tda9_456_prepack_02061 2.773 8 1 -107.151
2lpb_Tda9_456_prepack_02070 4.557 65 0 -99.678
2lpb_Tda9_456_prepack_02174 4.350 66 0 -101.274
2lpb_Tda9_456_prepack_02448 4.057 29 0 -104.520
2lpb_Tda9_456_prepack_02523 4.294 67 0 -106.463
2lpb_Tda9_456_prepack_02558 3.466 30 0 -101.759
2lpb_Tda9_456_prepack_02691 4.414 3 0 -106.078
2lpb_Tda9_456_prepack_02873 3.309 68 0 -104.005
2lpb_Tda9_456_prepack_02908 3.836 31 0 -101.735
2lpb_Tda9_456_prepack_03187 4.643 69 0 -99.952
2lpb_Tda9_456_prepack_03190 4.335 70 0 -99.244
2lpb_Tda9_456_prepack_03225 2.914 10 0 -102.776
2lpb_Tda9_456_prepack_03257 4.603 16 0 -108.051
2lpb_Tda9_456_prepack_03376 1.493 71 0 -101.538
2lpb_Tda9_456_prepack_03497 3.580 72 0 -101.040
2lpb_Tda9_456_prepack_03812 2.852 73 0 -101.800
2lpb_Tda9_456_prepack_03827 3.331 23 0 -102.537
2lpb_Tda9_456_prepack_03832 3.949 15 1 -99.320
2lpb_Tda9_456_prepack_03866 4.068 32 0 -102.694
2lpb_Tda9_456_prepack_03910 4.003 0 0 -101.739
2lpb_Tda9_456_prepack_03938 2.299 4 0 -101.645
2lpb_Tda9_456_prepack_04118 3.656 74 0 -103.390
2lpb_Tda9_456_prepack_04178 1.716 33 0 -103.374
2lpb_Tda9_456_prepack_04272 3.688 34 0 -104.132
2lpb_Tda9_456_prepack_04297 3.262 1 1 -98.959
2lpb_Tda9_456_prepack_04305 4.807 189 1 -105.841
2lpb_Tda9_456_prepack_04319 2.255 26 1 -100.806
2lpb_Tda9_456_prepack_04329 4.124 75 0 -106.780
2lpb_Tda9_456_prepack_04335 2.781 8 2 -102.532
2lpb_Tda9_456_prepack_04420 2.627 8 3 -105.091
2lpb_Tda9_456_prepack_04439 1.966 76 0 -101.475
2lpb_Tda9_456_prepack_04539 3.908 35 0 -107.261
2lpb_Tda9_456_prepack_04648 1.964 36 0 -106.526
2lpb_Tda9_456_prepack_04749 3.806 29 1 -103.160
2lpb_Tda9_456_prepack_04786 3.465 77 0 -102.198
2lpb_Tda9_456_prepack_04817 3.326 1 2 -101.489
2lpb_Tda9_456_prepack_04848 3.299 78 0 -101.855
2lpb_Tda9_456_prepack_04978 2.915 1 3 -106.443
2lpb_Tda9_456_prepack_04996 1.748 37 0 -116.151
2lpb_Tda9_456_prepack_05079 3.513 79 0 -105.484
2lpb_Tda9_456_prepack_05162 2.594 2 0 -113.275
2lpb_Tda9_456_prepack_05252 3.715 80 0 -112.371
2lpb_Tda9_456_prepack_05583 2.860 10 1 -102.806
2lpb_Tda9_456_prepack_05651 4.311 81 0 -100.811
2lpb_Tda9_456_prepack_05829 4.409 3 1 -106.101
2lpb_Tda9_456_prepack_05967 3.324 82 0 -105.143
2lpb_Tda9_456_prepack_06022 2.230 38 0 -102.573
2lpb_Tda9_456_prepack_06115 2.997 5 0 -101.106
2lpb_Tda9_456_prepack_06200 4.358 3 2 -100.516
2lpb_Tda9_456_prepack_06229 3.897 39 0 -100.296
2lpb_Tda9_456_prepack_06520 4.105 6 1 -101.552
2lpb_Tda9_456_prepack_06621 4.285 83 0 -100.918
2lpb_Tda9_456_prepack_06728 4.593 84 0 -117.434
2lpb_Tda9_456_prepack_06732 4.956 85 0 -102.008
2lpb_Tda9_456_prepack_06814 4.966 86 0 -110.908
2lpb_Tda9_456_prepack_06899 4.104 87 0 -103.743
2lpb_Tda9_456_prepack_06903 1.270 9 0 -103.337
2lpb_Tda9_456_prepack_07050 3.241 1 4 -112.776
2lpb_Tda9_456_prepack_07072 3.629 51 2 -100.393
2lpb_Tda9_456_prepack_07245 4.625 88 0 -106.260
2lpb_Tda9_456_prepack_07255 4.178 89 0 -99.647
2lpb_Tda9_456_prepack_07278 3.664 40 0 -99.509
2lpb_Tda9_456_prepack_07309 2.470 90 0 -100.054
2lpb_Tda9_456_prepack_07453 1.960 91 0 -100.967
2lpb_Tda9_456_prepack_07525 3.069 92 0 -103.112
2lpb_Tda9_456_prepack_07594 4.019 93 0 -99.444
2lpb_Tda9_456_prepack_07626 3.443 94 0 -101.712
2lpb_Tda9_456_prepack_08143 3.828 32 1 -103.346
2lpb_Tda9_456_prepack_08173 4.044 0 1 -106.362
2lpb_Tda9_456_prepack_08269 3.846 41 0 -102.906
2lpb_Tda9_456_prepack_08320 4.319 95 0 -102.211
2lpb_Tda9_456_prepack_08323 2.648 201 1 -104.950
2lpb_Tda9_456_prepack_08403 3.338 1 5 -104.639
2lpb_Tda9_456_prepack_08567 2.653 2 1 -109.084
2lpb_Tda9_456_prepack_08569 3.423 96 0 -101.277
2lpb_Tda9_456_prepack_08602 3.603 97 0 -100.363
2lpb_Tda9_456_prepack_08694 4.092 42 0 -100.160
2lpb_Tda9_456_prepack_08731 2.790 2 2 -119.250
2lpb_Tda9_456_prepack_08972 4.058 35 1 -104.105
2lpb_Tda9_456_prepack_08981 4.213 98 0 -99.896
2lpb_Tda9_456_prepack_09059 4.231 99 0 -100.296
2lpb_Tda9_456_prepack_09101 2.519 100 0 -104.868
2lpb_Tda9_456_prepack_09151 2.709 2 3 -111.113
2lpb_Tda9_456_prepack_09240 3.701 0 2 -105.811
2lpb_Tda9_456_prepack_09301 5.411 101 0 -110.536
2lpb_Tda9_456_prepack_09377 4.405 3 3 -100.319
2lpb_Tda9_456_prepack_09438 4.241 102 0 -110.332
2lpb_Tda9_456_prepack_09449 3.878 15 2 -104.709
2lpb_Tda9_456_prepack_09856 4.180 19 0 -104.893
2lpb_Tda9_456_prepack_09904 4.870 17 0 -100.121
2lpb_Tda9_456_prepack_09922 2.923 103 0 -105.051
2lpb_Tda9_456_prepack_10012 5.198 104 0 -103.398
2lpb_Tda9_456_prepack_10149 3.703 105 0 -99.397
2lpb_Tda9_456_prepack_10288 4.147 43 0 -111.329
2lpb_Tda9_456_prepack_10366 3.712 0 3 -99.139
2lpb_Tda9_456_prepack_10476 0.829 106 0 -104.342
2lpb_Tda9_456_prepack_10481 1.799 9 1 -108.861
2lpb_Tda9_456_prepack_10520 3.741 44 0 -104.960
2lpb_Tda9_456_prepack_10547 3.630 7 0 -113.831
2lpb_Tda9_456_prepack_10588 4.101 107 0 -110.816
2lpb_Tda9_456_prepack_10780 1.428 28 1 -103.092
2lpb_Tda9_456_prepack_10790 3.295 25 1 -100.784
2lpb_Tda9_456_prepack_11142 4.847 108 0 -104.509
2lpb_Tda9_456_prepack_11210 4.489 109 0 -99.484
2lpb_Tda9_456_prepack_11224 4.283 110 0 -116.846
2lpb_Tda9_456_prepack_11231 3.916 13 0 -109.727
2lpb_Tda9_456_prepack_11419 3.233 12 0 -104.188
2lpb_Tda9_456_prepack_11570 1.722 37 1 -106.703
2lpb_Tda9_456_prepack_11578 3.933 0 4 -101.899
2lpb_Tda9_456_prepack_11643 4.263 45 0 -118.332
2lpb_Tda9_456_prepack_11699 5.282 111 0 -101.133
2lpb_Tda9_456_prepack_11881 3.505 112 0 -106.309
2lpb_Tda9_456_prepack_11923 2.928 8 4 -108.695
2lpb_Tda9_456_prepack_12019 2.840 8 5 -108.762
2lpb_Tda9_456_prepack_12051 3.329 46 0 -113.696
2lpb_Tda9_456_prepack_12068 4.426 113 0 -104.381
2lpb_Tda9_456_prepack_12079 3.318 1 6 -102.943
2lpb_Tda9_456_prepack_12163 1.463 9 2 -129.057
2lpb_Tda9_456_prepack_12169 4.336 114 0 -103.184
2lpb_Tda9_456_prepack_12277 3.553 7 1 -101.911
2lpb_Tda9_456_prepack_12472 4.297 43 1 -105.381
2lpb_Tda9_456_prepack_12745 1.901 14 0 -108.617
2lpb_Tda9_456_prepack_12827 3.075 5 1 -102.179
2lpb_Tda9_456_prepack_13068 2.162 115 0 -101.005
2lpb_Tda9_456_prepack_13096 3.080 116 0 -105.289
2lpb_Tda9_456_prepack_13142 1.268 117 0 -99.147
2lpb_Tda9_456_prepack_13155 3.726 118 0 -109.503
2lpb_Tda9_456_prepack_13426 3.993 6 2 -101.181
2lpb_Tda9_456_prepack_13503 3.715 119 0 -101.650
2lpb_Tda9_456_prepack_13556 4.652 120 0 -105.748
2lpb_Tda9_456_prepack_13735 3.775 0 5 -99.701
2lpb_Tda9_456_prepack_13792 2.849 2 4 -112.183
2lpb_Tda9_456_prepack_13882 4.038 47 0 -108.797
2lpb_Tda9_456_prepack_13908 3.887 0 6 -101.168
2lpb_Tda9_456_prepack_14155 1.779 14 1 -101.551
2lpb_Tda9_456_prepack_14202 4.372 11 0 -101.061
2lpb_Tda9_456_prepack_14236 3.828 0 7 -101.825
2lpb_Tda9_456_prepack_14280 3.987 121 0 -118.274
2lpb_Tda9_456_prepack_14382 3.672 7 2 -105.260
2lpb_Tda9_456_prepack_14439 4.548 18 0 -108.264
2lpb_Tda9_456_prepack_14442 3.796 122 0 -102.700
2lpb_Tda9_456_prepack_14476 4.138 123 0 -103.477
2lpb_Tda9_456_prepack_14511 4.200 124 0 -110.890
2lpb_Tda9_456_prepack_14632 3.599 51 3 -101.487
2lpb_Tda9_456_prepack_14858 2.822 5 2 -107.495
2lpb_Tda9_456_prepack_15074 5.592 125 0 -101.722
2lpb_Tda9_456_prepack_15108 3.312 126 0 -106.267
2lpb_Tda9_456_prepack_15572 3.447 127 0 -106.010
2lpb_Tda9_456_prepack_15649 4.428 128 0 -102.371
2lpb_Tda9_456_prepack_15664 1.318 9 3 -106.086
2lpb_Tda9_456_prepack_15725 4.404 3 4 -111.389
2lpb_Tda9_456_prepack_15794 4.305 48 0 -105.961
2lpb_Tda9_456_prepack_15983 4.969 129 0 -109.029
2lpb_Tda9_456_prepack_16122 2.888 1 7 -111.733
2lpb_Tda9_456_prepack_16181 4.057 19 1 -107.602
2lpb_Tda9_456_prepack_16281 2.620 130 0 -102.540
2lpb_Tda9_456_prepack_16344 1.746 131 0 -101.041
2lpb_Tda9_456_prepack_16596 0.967 49 0 -117.921
2lpb_Tda9_456_prepack_16631 3.363 50 0 -99.378
2lpb_Tda9_456_prepack_16828 2.736 2 5 -107.626
2lpb_Tda9_456_prepack_16872 4.566 3 5 -105.343
2lpb_Tda9_456_prepack_17038 3.131 132 0 -107.378
2lpb_Tda9_456_prepack_17358 3.143 133 0 -102.048
2lpb_Tda9_456_prepack_17460 4.830 17 1 -102.068
2lpb_Tda9_456_prepack_17469 4.384 18 1 -98.957
2lpb_Tda9_456_prepack_17517 4.492 134 0 -100.929
2lpb_Tda9_456_prepack_17582 4.138 135 0 -103.685
2lpb_Tda9_456_prepack_17605 2.678 4 1 -128.079
2lpb_Tda9_456_prepack_17656 3.874 136 0 -99.513
2lpb_Tda9_456_prepack_17830 1.098 137 0 -100.510
2lpb_Tda9_456_prepack_18000 4.218 138 0 -109.037
2lpb_Tda9_456_prepack_18411 2.737 5 3 -101.957
2lpb_Tda9_456_prepack_18520 4.807 139 0 -102.301
2lpb_Tda9_456_prepack_18623 3.513 1 8 -100.892
2lpb_Tda9_456_prepack_18626 3.703 51 0 -99.166
2lpb_Tda9_456_prepack_18733 3.697 31 1 -101.595
2lpb_Tda9_456_prepack_18854 3.989 140 0 -99.927
2lpb_Tda9_456_prepack_18897 1.729 33 1 -104.765
2lpb_Tda9_456_prepack_18981 3.898 141 0 -101.441
2lpb_Tda9_456_prepack_18995 2.789 10 2 -103.025
2lpb_Tda9_456_prepack_19020 4.585 142 0 -102.042
2lpb_Tda9_456_prepack_19033 4.113 48 1 -103.850
2lpb_Tda9_456_prepack_19243 4.107 0 8 -99.448
2lpb_Tda9_456_prepack_19353 2.240 38 1 -102.332
2lpb_Tda9_456_prepack_19390 4.366 143 0 -102.270
2lpb_Tda9_456_prepack_19587 4.156 144 0 -100.626
2lpb_Tda9_456_prepack_19600 5.007 145 0 -103.976
2lpb_Tda9_456_prepack_19643 4.177 52 0 -118.809
2lpb_Tda9_456_prepack_19685 3.459 146 0 -107.283
2lpb_Tda9_456_prepack_19750 4.328 147 0 -100.408
2lpb_Tda9_456_prepack_19771 1.464 9 4 -111.828
2lpb_Tda9_456_prepack_19793 4.532 148 0 -103.021
2lpb_Tda9_456_prepack_19823 4.218 149 0 -107.927
2lpb_Tda9_456_prepack_20233 3.818 15 3 -103.578
2lpb_Tda9_456_prepack_20376 3.616 150 0 -99.268
2lpb_Tda9_456_prepack_20605 0.000 151 0 -129.890
2lpb_Tda9_456_prepack_20728 3.382 1 9 -102.653
2lpb_Tda9_456_prepack_20793 4.163 6 3 -100.585
2lpb_Tda9_456_prepack_20960 4.569 152 0 -100.154
2lpb_Tda9_456_prepack_21092 3.443 153 0 -98.989
2lpb_Tda9_456_prepack_21262 4.705 154 0 -112.251
2lpb_Tda9_456_prepack_21319 3.988 0 9 -103.578
2lpb_Tda9_456_prepack_21320 1.992 14 2 -100.126
2lpb_Tda9_456_prepack_21371 2.893 132 1 -102.877
2lpb_Tda9_456_prepack_21469 2.879 155 0 -100.898
2lpb_Tda9_456_prepack_21595 3.962 53 0 -99.739
2lpb_Tda9_456_prepack_21647 1.481 156 0 -111.812
2lpb_Tda9_456_prepack_21727 1.118 49 1 -116.625
2lpb_Tda9_456_prepack_21870 2.981 157 0 -107.703
2lpb_Tda9_456_prepack_21895 3.641 7 3 -119.213
2lpb_Tda9_456_prepack_21949 3.885 0 10 -102.134
2lpb_Tda9_456_prepack_22048 3.572 158 0 -100.944
2lpb_Tda9_456_prepack_22118 4.041 159 0 -108.738
2lpb_Tda9_456_prepack_22119 4.249 160 0 -99.426
2lpb_Tda9_456_prepack_22174 4.230 45 1 -100.040
2lpb_Tda9_456_prepack_22239 3.542 161 0 -100.678
2lpb_Tda9_456_prepack_22445 4.378 162 0 -107.094
2lpb_Tda9_456_prepack_22918 4.093 163 0 -102.566
2lpb_Tda9_456_prepack_23013 2.790 164 0 -103.084
2lpb_Tda9_456_prepack_23188 3.532 165 0 -111.321
2lpb_Tda9_456_prepack_23198 3.173 10 3 -103.818
2lpb_Tda9_456_prepack_23222 2.904 54 0 -101.487
2lpb_Tda9_456_prepack_23302 3.986 166 0 -102.090
2lpb_Tda9_456_prepack_23354 3.541 167 0 -102.881
2lpb_Tda9_456_prepack_23455 3.880 44 1 -118.627
2lpb_Tda9_456_prepack_23487 2.976 10 4 -99.814
2lpb_Tda9_456_prepack_23620 3.610 168 0 -100.881
2lpb_Tda9_456_prepack_23640 4.029 169 0 -99.001
2lpb_Tda9_456_prepack_23897 3.801 13 1 -100.062
2lpb_Tda9_456_prepack_24030 4.232 55 0 -114.473
2lpb_Tda9_456_prepack_24143 3.422 46 1 -112.516
2lpb_Tda9_456_prepack_24265 3.591 23 1 -100.784
2lpb_Tda9_456_prepack_24532 3.912 170 0 -99.734
2lpb_Tda9_456_prepack_24590 4.156 19 2 -111.700
2lpb_Tda9_456_prepack_24617 3.851 13 2 -104.965
2lpb_Tda9_456_prepack_24621 3.513 27 1 -100.271
2lpb_Tda9_456_prepack_24958 4.558 171 0 -109.905
2lpb_Tda9_456_prepack_25018 2.819 20 0 -111.706
2lpb_Tda9_456_prepack_25110 4.807 172 0 -106.481
2lpb_Tda9_456_prepack_25203 3.294 173 0 -101.584
2lpb_Tda9_456_prepack_25249 2.572 4 2 -102.119
2lpb_Tda9_456_prepack_25521 4.254 52 1 -99.534
2lpb_Tda9_456_prepack_25735 3.096 5 4 -114.950
2lpb_Tda9_456_prepack_25812 4.316 55 1 -117.173
2lpb_Tda9_456_prepack_25816 2.811 2 6 -126.171
2lpb_Tda9_456_prepack_25900 3.137 54 1 -106.390
2lpb_Tda9_456_prepack_25933 4.717 174 0 -103.114
2lpb_Tda9_456_prepack_26121 4.354 6 4 -105.096
2lpb_Tda9_456_prepack_26171 4.300 11 1 -106.427
2lpb_Tda9_456_prepack_26211 3.129 12 1 -108.769
2lpb_Tda9_456_prepack_26417 4.615 175 0 -99.321
2lpb_Tda9_456_prepack_26436 2.382 4 3 -100.887
2lpb_Tda9_456_prepack_26497 3.652 176 0 -107.931
2lpb_Tda9_456_prepack_26514 2.431 21 1 -104.959
2lpb_Tda9_456_prepack_26631 3.891 177 0 -100.547
2lpb_Tda9_456_prepack_26665 2.979 10 5 -115.164
2lpb_Tda9_456_prepack_26689 2.367 178 0 -110.859
2lpb_Tda9_456_prepack_26870 4.600 3 6 -99.635
2lpb_Tda9_456_prepack_26899 2.334 179 0 -104.009
2lpb_Tda9_456_prepack_27008 3.337 46 2 -125.494
2lpb_Tda9_456_prepack_27156 4.892 180 0 -101.155
2lpb_Tda9_456_prepack_27175 4.765 181 0 -102.643
2lpb_Tda9_456_prepack_27186 2.483 21 2 -111.188
2lpb_Tda9_456_prepack_27203 4.441 182 0 -99.764
2lpb_Tda9_456_prepack_27247 4.369 183 0 -100.543
2lpb_Tda9_456_prepack_27384 2.666 2 7 -108.909
2lpb_Tda9_456_prepack_27435 3.314 1 10 -100.350
2lpb_Tda9_456_prepack_27489 1.273 184 0 -111.291
2lpb_Tda9_456_prepack_27745 2.556 4 4 -102.976
2lpb_Tda9_456_prepack_27790 3.863 13 3 -100.507
2lpb_Tda9_456_prepack_28056 3.261 185 0 -104.359
2lpb_Tda9_456_prepack_28093 2.650 2 8 -105.296
2lpb_Tda9_456_prepack_28094 4.230 11 2 -103.507
2lpb_Tda9_456_prepack_28135 3.720 186 0 -99.668
2lpb_Tda9_456_prepack_28168 2.566 4 5 -128.108
2lpb_Tda9_456_prepack_28262 3.451 50 1 -105.013
2lpb_Tda9_456_prepack_28436 4.338 187 0 -107.428
2lpb_Tda9_456_prepack_28642 4.863 17 2 -101.837
2lpb_Tda9_456_prepack_28654 4.107 188 0 -102.964
2lpb_Tda9_456_prepack_28935 4.893 189 0 -100.181
2lpb_Tda9_456_prepack_28986 4.830 190 0 -105.680
2lpb_Tda9_456_prepack_29480 1.963 14 3 -103.679
2lpb_Tda9_456_prepack_29576 3.282 1 11 -100.461
2lpb_Tda9_456_prepack_29660 3.884 40 1 -102.384
2lpb_Tda9_456_prepack_29715 6.063 191 0 -110.506
2lpb_Tda9_456_prepack_29716 4.118 24 0 -103.371
2lpb_Tda9_456_prepack_29752 6.174 192 0 -104.610
2lpb_Tda9_456_prepack_29758 3.157 193 0 -99.585
2lpb_Tda9_456_prepack_29760 4.015 6 7 -103.178
2lpb_Tda9_456_prepack_30305 2.133 213 1 -101.798
2lpb_Tda9_456_prepack_30597 4.082 0 11 -108.784
2lpb_Tda9_456_prepack_30602 4.113 22 0 -104.690
2lpb_Tda9_456_prepack_30706 2.524 194 0 -119.103
2lpb_Tda9_456_prepack_30968 3.022 195 0 -105.190
2lpb_Tda9_456_prepack_31093 3.817 0 12 -99.305
2lpb_Tda9_456_prepack_31237 3.507 12 2 -103.476
2lpb_Tda9_456_prepack_31245 3.139 56 0 -101.730
2lpb_Tda9_456_prepack_31277 4.134 196 0 -103.072
2lpb_Tda9_456_prepack_31301 2.832 132 2 -104.952
2lpb_Tda9_456_prepack_31358 4.489 65 1 -103.503
2lpb_Tda9_456_prepack_31536 4.181 197 0 -106.760
2lpb_Tda9_456_prepack_31592 3.767 7 4 -110.104
2lpb_Tda9_456_prepack_31717 4.351 198 0 -102.892
2lpb_Tda9_456_prepack_31738 3.705 0 13 -100.749
2lpb_Tda9_456_prepack_31749 3.352 34 1 -108.363
2lpb_Tda9_456_prepack_31839 4.107 24 1 -101.293
2lpb_Tda9_456_prepack_32072 3.546 7 5 -110.171
2lpb_Tda9_456_prepack_32176 4.762 199 0 -107.985
2lpb_Tda9_456_prepack_32257 3.773 7 6 -108.344
2lpb_Tda9_456_prepack_32343 5.231 200 0 -108.459
2lpb_Tda9_456_prepack_32401 2.855 1 12 -108.742
2lpb_Tda9_456_prepack_32459 2.505 201 0 -109.931
2lpb_Tda9_456_prepack_32484 1.625 36 1 -117.006
2lpb_Tda9_456_prepack_32548 4.238 202 0 -113.364
2lpb_Tda9_456_prepack_32732 3.948 203 0 -110.294
2lpb_Tda9_456_prepack_33088 3.533 23 2 -100.969
2lpb_Tda9_456_prepack_33219 3.739 0 14 -108.030
2lpb_Tda9_456_prepack_33220 3.466 12 3 -105.305
2lpb_Tda9_456_prepack_33286 3.497 204 0 -113.757
2lpb_Tda9_456_prepack_33317 4.323 205 0 -102.752
2lpb_Tda9_456_prepack_33436 4.389 3 7 -110.221
2lpb_Tda9_456_prepack_33512 3.605 206 0 -104.298
2lpb_Tda9_456_prepack_33680 4.154 11 3 -99.607
2lpb_Tda9_456_prepack_33744 3.628 207 0 -101.954
2lpb_Tda9_456_prepack_33839 4.380 3 8 -105.549
2lpb_Tda9_456_prepack_33854 3.891 208 0 -104.046
2lpb_Tda9_456_prepack_33877 2.827 20 1 -101.680
2lpb_Tda9_456_prepack_33904 4.061 6 5 -104.762
2lpb_Tda9_456_prepack_33927 1.485 9 5 -124.766
2lpb_Tda9_456_prepack_34062 2.796 63 1 -102.038
2lpb_Tda9_456_prepack_34146 2.537 4 6 -113.455
2lpb_Tda9_456_prepack_34189 3.755 51 1 -105.838
2lpb_Tda9_456_prepack_34337 4.604 209 0 -108.855
2lpb_Tda9_456_prepack_34381 4.759 16 1 -117.348
2lpb_Tda9_456_prepack_34455 2.761 210 0 -103.683
2lpb_Tda9_456_prepack_34812 3.998 47 1 -100.924
2lpb_Tda9_456_prepack_34850 4.516 211 0 -107.808
2lpb_Tda9_456_prepack_34966 2.824 2 9 -101.769
2lpb_Tda9_456_prepack_35048 3.159 56 1 -104.119
2lpb_Tda9_456_prepack_35073 2.953 2 10 -108.392
2lpb_Tda9_456_prepack_35197 3.265 1 13 -111.302
2lpb_Tda9_456_prepack_35233 2.707 20 2 -107.252
2lpb_Tda9_456_prepack_35273 4.031 212 0 -102.628
2lpb_Tda9_456_prepack_35344 3.841 39 1 -116.472
2lpb_Tda9_456_prepack_35794 2.448 213 0 -108.468
2lpb_Tda9_456_prepack_35820 4.549 18 2 -113.239
2lpb_Tda9_456_prepack_35830 4.449 3 9 -105.627
2lpb_Tda9_456_prepack_36308 3.566 214 0 -101.821
2lpb_Tda9_456_prepack_36422 4.541 215 0 -99.252
2lpb_Tda9_456_prepack_36493 4.068 22 1 -100.114
2lpb_Tda9_456_prepack_36495 2.370 4 7 -101.657
2lpb_Tda9_456_prepack_36519 3.786 216 0 -102.058
2lpb_Tda9_456_prepack_36855 4.001 24 2 -104.018
2lpb_Tda9_456_prepack_37025 4.639 217 0 -103.271
2lpb_Tda9_456_prepack_37060 4.014 218 0 -100.616
2lpb_Tda9_456_prepack_37156 3.646 219 0 -101.747
2lpb_Tda9_456_prepack_37228 4.502 220 0 -101.288
2lpb_Tda9_456_prepack_37521 3.106 221 0 -100.520
2lpb_Tda9_456_prepack_37522 4.521 222 0 -102.592
2lpb_Tda9_456_prepack_37552 4.233 11 4 -109.443
2lpb_Tda9_456_prepack_37818 3.072 5 5 -102.082
2lpb_Tda9_456_prepack_37961 4.018 0 15 -100.231
2lpb_Tda9_456_prepack_37974 4.106 223 0 -103.031
2lpb_Tda9_456_prepack_38094 4.080 6 6 -101.766
2lpb_Tda9_456_prepack_38104 3.012 5 6 -108.923
2lpb_Tda9_456_prepack_38143 4.129 224 0 -102.823
2lpb_Tda9_456_prepack_38147 3.946 225 0 -104.337
2lpb_Tda9_456_prepack_38209 4.382 3 10 -106.773
2lpb_Tda9_456_prepack_38704 4.102 226 0 -100.664
2lpb_Tda9_456_prepack_38886 3.711 0 16 -104.573
2lpb_Tda9_456_prepack_38943 1.656 227 0 -109.943
2lpb_Tda9_456_prepack_39116 3.975 0 17 -99.837
2lpb_Tda9_456_prepack_39298 4.112 228 0 -100.548
2lpb_Tda9_456_prepack_39385 4.272 229 0 -102.241
2lpb_Tda9_456_prepack_39444 4.000 230 0 -105.208
2lpb_Tda9_456_prepack_39503 3.413 12 4 -101.412
2lpb_Tda9_456_prepack_39577 4.000 53 1 -103.973
2lpb_Tda9_456_prepack_39581 3.569 30 1 -100.855
2lpb_Tda9_456_prepack_39631 2.483 4 8 -123.166
2lpb_Tda9_456_prepack_39669 4.672 231 0 -101.211
2lpb_Tda9_456_prepack_39980 4.157 22 2 -103.219
2lpb_Tda9_456_prepack_40106 3.901 41 1 -101.544
2lpb_Tda9_456_prepack_40152 4.096 42 1 -101.719
2lpb_Tda9_456_prepack_40192 3.952 6 8 -103.227
2lpb_Tda9_456_prepack_40260 1.485 9 6 -105.638
2lpb_Tda9_456_prepack_40261 3.295 232 0 -101.317
2lpb_Tda9_456_prepack_40467 4.215 233 0 -113.400
2lpb_Tda9_456_prepack_40473 2.832 10 6 -106.445
2lpb_Tda9_456_prepack_40520 2.302 234 0 -100.640
2lpb_Tda9_456_prepack_40564 2.724 235 0 -105.936
2lpb_Tda9_456_prepack_40618 4.497 222 1 -102.351
2lpb_Tda9_456_prepack_40619 4.469 3 11 -108.154
2lpb_Tda9_456_prepack_40641 1.610 236 0 -117.142
2lpb_Tda9_456_prepack_40746 3.763 237 0 -104.890
2lpb_Tda9_456_prepack_40749 2.761 132 3 -109.522
2lpb_Tda9_456_prepack_40809 4.105 218 1 -99.814
2lpb_Tda9_456_prepack_41246 4.462 182 1 -100.317
2lpb_Tda9_456_prepack_41382 3.927 118 1 -105.529
2lpb_Tda9_456_prepack_41477 3.879 238 0 -106.318
2lpb_Tda9_456_prepack_41532 2.955 10 7 -107.076
2lpb_Tda9_456_prepack_41642 3.982 239 0 -103.331
2lpb_Tda9_456_prepack_41717 3.866 105 1 -101.893
2lpb_Tda9_456_prepack_41763 3.185 240 0 -110.328
2lpb_Tda9_456_prepack_41835 1.880 14 4 -103.391
2lpb_Tda9_456_prepack_41999 3.583 7 7 -107.232
2lpb_Tda9_456_prepack_42117 3.962 241 0 -100.925
2lpb_Tda9_456_prepack_42240 3.836 242 0 -118.771
2lpb_Tda9_456_prepack_42289 4.379 243 0 -101.857
2lpb_Tda9_456_prepack_42309 3.551 244 0 -107.517
2lpb_Tda9_456_prepack_42529 3.952 245 0 -101.499
2lpb_Tda9_456_prepack_42668 3.064 155 1 -108.024
2lpb_Tda9_456_prepack_42721 1.025 9 7 -117.677
2lpb_Tda9_456_prepack_42751 3.152 246 0 -102.195
2lpb_Tda9_456_prepack_43016 3.337 1 14 -100.324
2lpb_Tda9_456_prepack_43040 5.049 247 0 -100.758
2lpb_Tda9_456_prepack_43214 3.977 218 2 -99.186
2lpb_Tda9_456_prepack_43245 4.950 248 0 -108.126
2lpb_Tda9_456_prepack_43320 4.174 55 2 -101.654
2lpb_Tda9_456_prepack_43403 4.392 249 0 -99.082
2lpb_Tda9_456_prepack_43456 3.739 12 5 -104.368
2lpb_Tda9_456_prepack_43930 4.093 208 1 -102.672
2lpb_Tda9_456_prepack_43973 4.194 250 0 -99.232
2lpb_Tda9_456_prepack_44018 4.068 6 9 -102.306
2lpb_Tda9_456_prepack_44101 2.915 2 11 -108.714
2lpb_Tda9_456_prepack_44147 3.908 251 0 -100.997
2lpb_Tda9_456_prepack_44207 3.116 1 15 -99.174
2lpb_Tda9_456_prepack_44242 2.691 252 0 -104.099
2lpb_Tda9_456_prepack_44424 2.709 252 1 -103.159
2lpb_Tda9_456_prepack_45117 4.522 253 0 -101.251
2lpb_Tda9_456_prepack_45244 2.006 254 0 -99.188
2lpb_Tda9_456_prepack_45394 1.517 9 8 -108.662
2lpb_Tda9_456_prepack_45479 4.157 255 0 -107.521
2lpb_Tda9_456_prepack_45577 3.966 6 10 -103.439
2lpb_Tda9_456_prepack_45612 3.877 80 1 -99.251
2lpb_Tda9_456_prepack_45663 3.525 256 0 -102.023
2lpb_Tda9_456_prepack_45767 2.590 73 1 -118.470
2lpb_Tda9_456_prepack_45789 1.565 257 0 -110.273
2lpb_Tda9_456_prepack_45827 2.865 258 0 -100.556
2lpb_Tda9_456_prepack_45900 3.779 259 0 -100.749
2lpb_Tda9_456_prepack_45925 2.997 2 12 -101.047
2lpb_Tda9_456_prepack_45932 0.756 260 0 -106.889
2lpb_Tda9_456_prepack_46012 3.656 261 0 -99.702
2lpb_Tda9_456_prepack_46064 3.811 251 1 -103.558
2lpb_Tda9_456_prepack_46299 4.164 262 0 -114.667
2lpb_Tda9_456_prepack_46493 3.763 168 1 -110.264
2lpb_Tda9_456_prepack_46543 4.057 263 0 -100.638
2lpb_Tda9_456_prepack_46565 3.376 1 16 -100.534
2lpb_Tda9_456_prepack_46587 3.607 7 8 -99.874
2lpb_Tda9_456_prepack_46747 3.738 264 0 -99.432
2lpb_Tda9_456_prepack_46755 4.753 265 0 -100.371
2lpb_Tda9_456_prepack_47099 2.895 252 2 -101.207
2lpb_Tda9_456_prepack_47109 1.445 9 9 -126.878
2lpb_Tda9_456_prepack_47150 3.505 1 17 -105.106
2lpb_Tda9_456_prepack_47268 3.880 242 1 -111.991
2lpb_Tda9_456_prepack_47411 4.342 48 2 -102.665
2lpb_Tda9_456_prepack_47494 3.437 266 0 -101.887
2lpb_Tda9_456_prepack_47630 3.327 5 7 -100.050
2lpb_Tda9_456_prepack_47657 4.826 267 0 -99.989
2lpb_Tda9_456_prepack_47712 5.262 268 0 -100.089
2lpb_Tda9_456_prepack_47735 4.131 149 1 -99.631
2lpb_Tda9_456_prepack_48007 2.468 269 0 -99.401
2lpb_Tda9_456_prepack_48066 4.243 270 0 -101.371
2lpb_Tda9_456_prepack_48084 3.299 271 0 -110.741
2lpb_Tda9_456_prepack_48224 4.700 272 0 -103.988
2lpb_Tda9_456_prepack_48370 3.825 273 0 -110.827
2lpb_Tda9_456_prepack_48644 3.522 7 9 -99.518
2lpb_Tda9_456_prepack_48735 4.248 274 0 -100.986
2lpb_Tda9_456_prepack_48788 4.438 275 0 -110.536
2lpb_Tda9_456_prepack_48924 2.932 252 3 -103.854
2lpb_Tda9_456_prepack_49026 3.005 2 13 -116.124
2lpb_Tda9_456_prepack_49200 2.709 8 6 -117.373
2lpb_Tda9_456_prepack_49267 3.745 276 0 -101.069
2lpb_Tda9_456_prepack_49340 1.564 277 0 -110.039
2lpb_Tda9_456_prepack_49373 1.832 278 0 -104.843
2lpb_Tda9_456_prepack_49412 1.411 257 1 -101.449
2lpb_Tda9_456_prepack_49415 2.845 8 7 -106.520
2lpb_Tda9_456_prepack_49445 1.583 236 1 -106.536
2lpb_Tda9_456_prepack_49573 4.097 55 3 -100.083
2lpb_Tda9_456_prepack_49605 3.851 136 1 -113.290
2lpb_Tda9_456_prepack_49644 4.053 279 0 -108.633
2lpb_Tda9_456_prepack_49657 3.646 280 0 -101.148
2lpb_Tda9_456_prepack_49782 2.678 8 8 -111.210
2lpb_Tda9_456_prepack_49970 4.114 281 0 -106.086
