# Supplementary material for: Simple biochemical features underlie transcriptional activation domain diversity and dynamic, fuzzy binding to Mediator
Source: eLife. 2021 Apr 27;10:e68068. doi: 10.7554/eLife.68068 (PMC8137143; doi:10.7554/eLife.68068)
Supplement: Figure 6—source data 2. — The 10 best-scoring models from different binding poses are provided as pdb files. Top500.txt contains the score, cluster number, and RMSD to best model for the 500 best-scoring models. [file elife-68068-fig6-data2.zip › Med15-cAD structural models/ABD1/Tda9_456/2lpb_Tda9_456_prepack_12163.pdb]

HEADER                                            17-SEP-20   XXXX              
EXPDTA    THEORETICAL MODEL                                                     
REMARK 220                                                                      
REMARK 220 EXPERIMENTAL DETAILS                                                 
REMARK 220  EXPERIMENT TYPE                : THEORETICAL MODELLING              
REMARK 220  DATE OF DATA COLLECTION        : 17-SEP-20                          
REMARK 220                                                                      
REMARK 220 REMARK: MODEL GENERATED BY ROSETTA                                   
REMARK 220  VERSION 2020.08+release.cb1caba                                     
ATOM      1  N   GLN A 158     -12.016 -12.395 -23.603  1.00  0.00           N  
ATOM      2  CA  GLN A 158     -11.969 -12.966 -22.241  1.00  0.00           C  
ATOM      3  C   GLN A 158     -12.554 -11.986 -21.232  1.00  0.00           C  
ATOM      4  O   GLN A 158     -13.092 -10.945 -21.605  1.00  0.00           O  
ATOM      5  CB  GLN A 158     -10.534 -13.324 -21.846  1.00  0.00           C  
ATOM      6  CG  GLN A 158      -9.893 -14.385 -22.724  1.00  0.00           C  
ATOM      7  CD  GLN A 158     -10.563 -15.738 -22.580  1.00  0.00           C  
ATOM      8  OE1 GLN A 158     -10.629 -16.301 -21.483  1.00  0.00           O  
ATOM      9  NE2 GLN A 158     -11.065 -16.269 -23.688  1.00  0.00           N  
ATOM     10 1H   GLN A 158     -11.629 -13.049 -24.253  1.00  0.00           H  
ATOM     11 2H   GLN A 158     -12.965 -12.201 -23.851  1.00  0.00           H  
ATOM     12 3H   GLN A 158     -11.486 -11.548 -23.628  1.00  0.00           H  
ATOM     13  HA  GLN A 158     -12.567 -13.877 -22.227  1.00  0.00           H  
ATOM     14 1HB  GLN A 158      -9.911 -12.431 -21.888  1.00  0.00           H  
ATOM     15 2HB  GLN A 158     -10.519 -13.686 -20.817  1.00  0.00           H  
ATOM     16 1HG  GLN A 158      -9.969 -14.074 -23.766  1.00  0.00           H  
ATOM     17 2HG  GLN A 158      -8.846 -14.491 -22.442  1.00  0.00           H  
ATOM     18 1HE2 GLN A 158     -11.519 -17.162 -23.655  1.00  0.00           H  
ATOM     19 2HE2 GLN A 158     -10.989 -15.779 -24.558  1.00  0.00           H  
ATOM     20  N   ARG A 159     -12.454 -12.331 -19.958  1.00  0.00           N  
ATOM     21  CA  ARG A 159     -12.963 -11.479 -18.889  1.00  0.00           C  
ATOM     22  C   ARG A 159     -12.021 -10.302 -18.654  1.00  0.00           C  
ATOM     23  O   ARG A 159     -10.801 -10.445 -18.767  1.00  0.00           O  
ATOM     24  CB  ARG A 159     -13.124 -12.269 -17.599  1.00  0.00           C  
ATOM     25  CG  ARG A 159     -14.191 -13.351 -17.640  1.00  0.00           C  
ATOM     26  CD  ARG A 159     -14.288 -14.077 -16.347  1.00  0.00           C  
ATOM     27  NE  ARG A 159     -15.295 -15.125 -16.388  1.00  0.00           N  
ATOM     28  CZ  ARG A 159     -15.547 -15.983 -15.380  1.00  0.00           C  
ATOM     29  NH1 ARG A 159     -14.859 -15.905 -14.264  1.00  0.00           N  
ATOM     30  NH2 ARG A 159     -16.486 -16.903 -15.516  1.00  0.00           N  
ATOM     31  H   ARG A 159     -12.025 -13.184 -19.727  1.00  0.00           H  
ATOM     32  HA  ARG A 159     -13.941 -11.098 -19.186  1.00  0.00           H  
ATOM     33 1HB  ARG A 159     -12.179 -12.748 -17.345  1.00  0.00           H  
ATOM     34 2HB  ARG A 159     -13.375 -11.589 -16.785  1.00  0.00           H  
ATOM     35 1HG  ARG A 159     -15.160 -12.898 -17.852  1.00  0.00           H  
ATOM     36 2HG  ARG A 159     -13.949 -14.071 -18.422  1.00  0.00           H  
ATOM     37 1HD  ARG A 159     -13.327 -14.536 -16.116  1.00  0.00           H  
ATOM     38 2HD  ARG A 159     -14.556 -13.377 -15.557  1.00  0.00           H  
ATOM     39  HE  ARG A 159     -15.845 -15.216 -17.232  1.00  0.00           H  
ATOM     40 1HH1 ARG A 159     -14.141 -15.202 -14.160  1.00  0.00           H  
ATOM     41 2HH1 ARG A 159     -15.048 -16.548 -13.509  1.00  0.00           H  
ATOM     42 1HH2 ARG A 159     -17.016 -16.963 -16.375  1.00  0.00           H  
ATOM     43 2HH2 ARG A 159     -16.675 -17.546 -14.761  1.00  0.00           H  
ATOM     44  N   ARG A 160     -12.586  -9.144 -18.344  1.00  0.00           N  
ATOM     45  CA  ARG A 160     -11.792  -7.949 -18.098  1.00  0.00           C  
ATOM     46  C   ARG A 160     -12.633  -6.875 -17.411  1.00  0.00           C  
ATOM     47  O   ARG A 160     -13.441  -6.198 -18.052  1.00  0.00           O  
ATOM     48  CB  ARG A 160     -11.230  -7.400 -19.401  1.00  0.00           C  
ATOM     49  CG  ARG A 160     -10.290  -6.215 -19.244  1.00  0.00           C  
ATOM     50  CD  ARG A 160      -9.729  -5.782 -20.549  1.00  0.00           C  
ATOM     51  NE  ARG A 160      -8.782  -4.690 -20.397  1.00  0.00           N  
ATOM     52  CZ  ARG A 160      -8.185  -4.046 -21.419  1.00  0.00           C  
ATOM     53  NH1 ARG A 160      -8.447  -4.396 -22.659  1.00  0.00           N  
ATOM     54  NH2 ARG A 160      -7.336  -3.062 -21.175  1.00  0.00           N  
ATOM     55  H   ARG A 160     -13.563  -9.090 -18.275  1.00  0.00           H  
ATOM     56  HA  ARG A 160     -10.960  -8.215 -17.446  1.00  0.00           H  
ATOM     57 1HB  ARG A 160     -10.684  -8.186 -19.921  1.00  0.00           H  
ATOM     58 2HB  ARG A 160     -12.050  -7.087 -20.048  1.00  0.00           H  
ATOM     59 1HG  ARG A 160     -10.832  -5.376 -18.808  1.00  0.00           H  
ATOM     60 2HG  ARG A 160      -9.462  -6.492 -18.590  1.00  0.00           H  
ATOM     61 1HD  ARG A 160      -9.212  -6.619 -21.018  1.00  0.00           H  
ATOM     62 2HD  ARG A 160     -10.536  -5.445 -21.198  1.00  0.00           H  
ATOM     63  HE  ARG A 160      -8.555  -4.392 -19.457  1.00  0.00           H  
ATOM     64 1HH1 ARG A 160      -9.096  -5.148 -22.844  1.00  0.00           H  
ATOM     65 2HH1 ARG A 160      -8.000  -3.913 -23.425  1.00  0.00           H  
ATOM     66 1HH2 ARG A 160      -7.135  -2.794 -20.222  1.00  0.00           H  
ATOM     67 2HH2 ARG A 160      -6.890  -2.581 -21.941  1.00  0.00           H  
ATOM     68  N   GLN A 161     -12.454  -6.736 -16.108  1.00  0.00           N  
ATOM     69  CA  GLN A 161     -13.186  -5.737 -15.341  1.00  0.00           C  
ATOM     70  C   GLN A 161     -12.283  -4.548 -15.024  1.00  0.00           C  
ATOM     71  O   GLN A 161     -11.141  -4.722 -14.597  1.00  0.00           O  
ATOM     72  CB  GLN A 161     -13.737  -6.344 -14.048  1.00  0.00           C  
ATOM     73  CG  GLN A 161     -14.568  -5.385 -13.214  1.00  0.00           C  
ATOM     74  CD  GLN A 161     -15.149  -6.045 -11.978  1.00  0.00           C  
ATOM     75  OE1 GLN A 161     -14.580  -7.000 -11.443  1.00  0.00           O  
ATOM     76  NE2 GLN A 161     -16.287  -5.539 -11.517  1.00  0.00           N  
ATOM     77  H   GLN A 161     -11.811  -7.320 -15.646  1.00  0.00           H  
ATOM     78  HA  GLN A 161     -14.024  -5.385 -15.943  1.00  0.00           H  
ATOM     79 1HB  GLN A 161     -14.358  -7.207 -14.287  1.00  0.00           H  
ATOM     80 2HB  GLN A 161     -12.910  -6.697 -13.430  1.00  0.00           H  
ATOM     81 1HG  GLN A 161     -13.936  -4.556 -12.894  1.00  0.00           H  
ATOM     82 2HG  GLN A 161     -15.393  -5.011 -13.822  1.00  0.00           H  
ATOM     83 1HE2 GLN A 161     -16.717  -5.933 -10.705  1.00  0.00           H  
ATOM     84 2HE2 GLN A 161     -16.714  -4.763 -11.983  1.00  0.00           H  
ATOM     85  N   LEU A 162     -12.793  -3.344 -15.237  1.00  0.00           N  
ATOM     86  CA  LEU A 162     -12.021  -2.140 -14.973  1.00  0.00           C  
ATOM     87  C   LEU A 162     -12.920  -0.927 -14.750  1.00  0.00           C  
ATOM     88  O   LEU A 162     -13.442  -0.340 -15.694  1.00  0.00           O  
ATOM     89  CB  LEU A 162     -11.064  -1.866 -16.140  1.00  0.00           C  
ATOM     90  CG  LEU A 162     -10.157  -0.639 -15.981  1.00  0.00           C  
ATOM     91  CD1 LEU A 162      -9.019  -0.716 -16.991  1.00  0.00           C  
ATOM     92  CD2 LEU A 162     -10.976   0.628 -16.176  1.00  0.00           C  
ATOM     93  H   LEU A 162     -13.712  -3.261 -15.574  1.00  0.00           H  
ATOM     94  HA  LEU A 162     -11.437  -2.296 -14.067  1.00  0.00           H  
ATOM     95 1HB  LEU A 162     -10.425  -2.736 -16.277  1.00  0.00           H  
ATOM     96 2HB  LEU A 162     -11.653  -1.728 -17.047  1.00  0.00           H  
ATOM     97  HG  LEU A 162      -9.717  -0.638 -14.984  1.00  0.00           H  
ATOM     98 1HD1 LEU A 162      -8.374   0.156 -16.878  1.00  0.00           H  
ATOM     99 2HD1 LEU A 162      -8.438  -1.621 -16.817  1.00  0.00           H  
ATOM    100 3HD1 LEU A 162      -9.429  -0.735 -18.000  1.00  0.00           H  
ATOM    101 1HD2 LEU A 162     -10.330   1.499 -16.062  1.00  0.00           H  
ATOM    102 2HD2 LEU A 162     -11.414   0.628 -17.174  1.00  0.00           H  
ATOM    103 3HD2 LEU A 162     -11.770   0.666 -15.431  1.00  0.00           H  
ATOM    104  N   THR A 163     -13.130  -0.568 -13.497  1.00  0.00           N  
ATOM    105  CA  THR A 163     -13.931   0.599 -13.185  1.00  0.00           C  
ATOM    106  C   THR A 163     -13.038   1.835 -13.283  1.00  0.00           C  
ATOM    107  O   THR A 163     -11.937   1.838 -12.733  1.00  0.00           O  
ATOM    108  CB  THR A 163     -14.563   0.499 -11.784  1.00  0.00           C  
ATOM    109  OG1 THR A 163     -15.445  -0.631 -11.735  1.00  0.00           O  
ATOM    110  CG2 THR A 163     -15.345   1.762 -11.460  1.00  0.00           C  
ATOM    111  H   THR A 163     -12.740  -1.095 -12.770  1.00  0.00           H  
ATOM    112  HA  THR A 163     -14.738   0.670 -13.915  1.00  0.00           H  
ATOM    113  HB  THR A 163     -13.779   0.363 -11.040  1.00  0.00           H  
ATOM    114  HG1 THR A 163     -15.734  -0.771 -10.831  1.00  0.00           H  
ATOM    115 1HG2 THR A 163     -15.785   1.673 -10.467  1.00  0.00           H  
ATOM    116 2HG2 THR A 163     -14.675   2.621 -11.486  1.00  0.00           H  
ATOM    117 3HG2 THR A 163     -16.137   1.898 -12.196  1.00  0.00           H  
ATOM    118  N   PRO A 164     -13.497   2.899 -13.960  1.00  0.00           N  
ATOM    119  CA  PRO A 164     -12.714   4.131 -14.141  1.00  0.00           C  
ATOM    120  C   PRO A 164     -12.220   4.737 -12.826  1.00  0.00           C  
ATOM    121  O   PRO A 164     -11.099   5.240 -12.749  1.00  0.00           O  
ATOM    122  CB  PRO A 164     -13.714   5.060 -14.836  1.00  0.00           C  
ATOM    123  CG  PRO A 164     -14.580   4.140 -15.627  1.00  0.00           C  
ATOM    124  CD  PRO A 164     -14.775   2.947 -14.730  1.00  0.00           C  
ATOM    125  HA  PRO A 164     -11.851   3.919 -14.789  1.00  0.00           H  
ATOM    126 1HB  PRO A 164     -14.276   5.637 -14.086  1.00  0.00           H  
ATOM    127 2HB  PRO A 164     -13.178   5.787 -15.464  1.00  0.00           H  
ATOM    128 1HG  PRO A 164     -15.528   4.637 -15.883  1.00  0.00           H  
ATOM    129 2HG  PRO A 164     -14.090   3.881 -16.577  1.00  0.00           H  
ATOM    130 1HD  PRO A 164     -15.638   3.119 -14.071  1.00  0.00           H  
ATOM    131 2HD  PRO A 164     -14.930   2.047 -15.345  1.00  0.00           H  
ATOM    132  N   GLN A 165     -13.054   4.663 -11.798  1.00  0.00           N  
ATOM    133  CA  GLN A 165     -12.719   5.223 -10.492  1.00  0.00           C  
ATOM    134  C   GLN A 165     -11.666   4.392  -9.762  1.00  0.00           C  
ATOM    135  O   GLN A 165     -10.776   4.940  -9.115  1.00  0.00           O  
ATOM    136  CB  GLN A 165     -13.978   5.338  -9.628  1.00  0.00           C  
ATOM    137  CG  GLN A 165     -14.990   6.351 -10.134  1.00  0.00           C  
ATOM    138  CD  GLN A 165     -16.245   6.391  -9.283  1.00  0.00           C  
ATOM    139  OE1 GLN A 165     -16.597   5.408  -8.625  1.00  0.00           O  
ATOM    140  NE2 GLN A 165     -16.928   7.530  -9.290  1.00  0.00           N  
ATOM    141  H   GLN A 165     -13.924   4.226 -11.924  1.00  0.00           H  
ATOM    142  HA  GLN A 165     -12.302   6.219 -10.639  1.00  0.00           H  
ATOM    143 1HB  GLN A 165     -14.471   4.368  -9.573  1.00  0.00           H  
ATOM    144 2HB  GLN A 165     -13.698   5.620  -8.613  1.00  0.00           H  
ATOM    145 1HG  GLN A 165     -14.536   7.342 -10.120  1.00  0.00           H  
ATOM    146 2HG  GLN A 165     -15.276   6.086 -11.153  1.00  0.00           H  
ATOM    147 1HE2 GLN A 165     -17.764   7.616  -8.747  1.00  0.00           H  
ATOM    148 2HE2 GLN A 165     -16.607   8.302  -9.838  1.00  0.00           H  
ATOM    149  N   GLN A 166     -11.757   3.072  -9.874  1.00  0.00           N  
ATOM    150  CA  GLN A 166     -10.822   2.186  -9.190  1.00  0.00           C  
ATOM    151  C   GLN A 166      -9.517   2.063  -9.956  1.00  0.00           C  
ATOM    152  O   GLN A 166      -8.440   2.098  -9.365  1.00  0.00           O  
ATOM    153  CB  GLN A 166     -11.442   0.800  -8.993  1.00  0.00           C  
ATOM    154  CG  GLN A 166     -12.641   0.781  -8.060  1.00  0.00           C  
ATOM    155  CD  GLN A 166     -13.232  -0.608  -7.906  1.00  0.00           C  
ATOM    156  OE1 GLN A 166     -13.118  -1.449  -8.801  1.00  0.00           O  
ATOM    157  NE2 GLN A 166     -13.869  -0.855  -6.767  1.00  0.00           N  
ATOM    158  H   GLN A 166     -12.454   2.687 -10.440  1.00  0.00           H  
ATOM    159  HA  GLN A 166     -10.598   2.609  -8.211  1.00  0.00           H  
ATOM    160 1HB  GLN A 166     -11.759   0.403  -9.957  1.00  0.00           H  
ATOM    161 2HB  GLN A 166     -10.691   0.120  -8.590  1.00  0.00           H  
ATOM    162 1HG  GLN A 166     -12.328   1.131  -7.076  1.00  0.00           H  
ATOM    163 2HG  GLN A 166     -13.411   1.438  -8.463  1.00  0.00           H  
ATOM    164 1HE2 GLN A 166     -14.279  -1.754  -6.607  1.00  0.00           H  
ATOM    165 2HE2 GLN A 166     -13.937  -0.144  -6.067  1.00  0.00           H  
ATOM    166  N   GLN A 167      -9.625   1.917 -11.272  1.00  0.00           N  
ATOM    167  CA  GLN A 167      -8.469   1.777 -12.140  1.00  0.00           C  
ATOM    168  C   GLN A 167      -7.449   2.886 -11.907  1.00  0.00           C  
ATOM    169  O   GLN A 167      -6.258   2.627 -11.753  1.00  0.00           O  
ATOM    170  CB  GLN A 167      -8.907   1.771 -13.607  1.00  0.00           C  
ATOM    171  CG  GLN A 167      -7.759   1.684 -14.599  1.00  0.00           C  
ATOM    172  CD  GLN A 167      -7.036   0.351 -14.533  1.00  0.00           C  
ATOM    173  OE1 GLN A 167      -7.458  -0.565 -13.822  1.00  0.00           O  
ATOM    174  NE2 GLN A 167      -5.941   0.236 -15.275  1.00  0.00           N  
ATOM    175  H   GLN A 167     -10.519   1.896 -11.678  1.00  0.00           H  
ATOM    176  HA  GLN A 167      -7.981   0.829 -11.916  1.00  0.00           H  
ATOM    177 1HB  GLN A 167      -9.569   0.924 -13.785  1.00  0.00           H  
ATOM    178 2HB  GLN A 167      -9.470   2.678 -13.823  1.00  0.00           H  
ATOM    179 1HG  GLN A 167      -8.153   1.810 -15.607  1.00  0.00           H  
ATOM    180 2HG  GLN A 167      -7.041   2.473 -14.377  1.00  0.00           H  
ATOM    181 1HE2 GLN A 167      -5.422  -0.620 -15.272  1.00  0.00           H  
ATOM    182 2HE2 GLN A 167      -5.634   1.005 -15.837  1.00  0.00           H  
ATOM    183  N   GLN A 168      -7.937   4.113 -11.843  1.00  0.00           N  
ATOM    184  CA  GLN A 168      -7.085   5.278 -11.654  1.00  0.00           C  
ATOM    185  C   GLN A 168      -6.316   5.237 -10.336  1.00  0.00           C  
ATOM    186  O   GLN A 168      -5.210   5.765 -10.240  1.00  0.00           O  
ATOM    187  CB  GLN A 168      -7.925   6.557 -11.721  1.00  0.00           C  
ATOM    188  CG  GLN A 168      -8.447   6.886 -13.110  1.00  0.00           C  
ATOM    189  CD  GLN A 168      -9.413   8.055 -13.102  1.00  0.00           C  
ATOM    190  OE1 GLN A 168      -9.681   8.651 -12.054  1.00  0.00           O  
ATOM    191  NE2 GLN A 168      -9.944   8.390 -14.272  1.00  0.00           N  
ATOM    192  H   GLN A 168      -8.906   4.243 -11.920  1.00  0.00           H  
ATOM    193  HA  GLN A 168      -6.346   5.299 -12.454  1.00  0.00           H  
ATOM    194 1HB  GLN A 168      -8.780   6.465 -11.053  1.00  0.00           H  
ATOM    195 2HB  GLN A 168      -7.329   7.402 -11.377  1.00  0.00           H  
ATOM    196 1HG  GLN A 168      -7.604   7.142 -13.752  1.00  0.00           H  
ATOM    197 2HG  GLN A 168      -8.967   6.014 -13.507  1.00  0.00           H  
ATOM    198 1HE2 GLN A 168     -10.589   9.153 -14.330  1.00  0.00           H  
ATOM    199 2HE2 GLN A 168      -9.700   7.880 -15.097  1.00  0.00           H  
ATOM    200  N   LEU A 169      -6.894   4.616  -9.325  1.00  0.00           N  
ATOM    201  CA  LEU A 169      -6.252   4.555  -8.026  1.00  0.00           C  
ATOM    202  C   LEU A 169      -5.281   3.380  -7.910  1.00  0.00           C  
ATOM    203  O   LEU A 169      -4.148   3.543  -7.454  1.00  0.00           O  
ATOM    204  CB  LEU A 169      -7.318   4.453  -6.928  1.00  0.00           C  
ATOM    205  CG  LEU A 169      -6.788   4.407  -5.488  1.00  0.00           C  
ATOM    206  CD1 LEU A 169      -6.033   5.693  -5.184  1.00  0.00           C  
ATOM    207  CD2 LEU A 169      -7.950   4.214  -4.526  1.00  0.00           C  
ATOM    208  H   LEU A 169      -7.756   4.169  -9.461  1.00  0.00           H  
ATOM    209  HA  LEU A 169      -5.678   5.470  -7.881  1.00  0.00           H  
ATOM    210 1HB  LEU A 169      -7.983   5.311  -7.008  1.00  0.00           H  
ATOM    211 2HB  LEU A 169      -7.903   3.549  -7.094  1.00  0.00           H  
ATOM    212  HG  LEU A 169      -6.088   3.577  -5.385  1.00  0.00           H  
ATOM    213 1HD1 LEU A 169      -5.656   5.661  -4.161  1.00  0.00           H  
ATOM    214 2HD1 LEU A 169      -5.196   5.797  -5.875  1.00  0.00           H  
ATOM    215 3HD1 LEU A 169      -6.704   6.545  -5.297  1.00  0.00           H  
ATOM    216 1HD2 LEU A 169      -7.573   4.180  -3.503  1.00  0.00           H  
ATOM    217 2HD2 LEU A 169      -8.649   5.044  -4.628  1.00  0.00           H  
ATOM    218 3HD2 LEU A 169      -8.461   3.278  -4.755  1.00  0.00           H  
ATOM    219  N   VAL A 170      -5.722   2.200  -8.332  1.00  0.00           N  
ATOM    220  CA  VAL A 170      -4.902   0.999  -8.214  1.00  0.00           C  
ATOM    221  C   VAL A 170      -3.789   0.914  -9.259  1.00  0.00           C  
ATOM    222  O   VAL A 170      -2.696   0.433  -8.966  1.00  0.00           O  
ATOM    223  CB  VAL A 170      -5.795  -0.250  -8.336  1.00  0.00           C  
ATOM    224  CG1 VAL A 170      -4.947  -1.512  -8.348  1.00  0.00           C  
ATOM    225  CG2 VAL A 170      -6.797  -0.284  -7.192  1.00  0.00           C  
ATOM    226  H   VAL A 170      -6.621   2.137  -8.726  1.00  0.00           H  
ATOM    227  HA  VAL A 170      -4.424   1.001  -7.234  1.00  0.00           H  
ATOM    228  HB  VAL A 170      -6.329  -0.212  -9.286  1.00  0.00           H  
ATOM    229 1HG1 VAL A 170      -5.595  -2.385  -8.435  1.00  0.00           H  
ATOM    230 2HG1 VAL A 170      -4.263  -1.483  -9.196  1.00  0.00           H  
ATOM    231 3HG1 VAL A 170      -4.376  -1.576  -7.422  1.00  0.00           H  
ATOM    232 1HG2 VAL A 170      -7.426  -1.169  -7.285  1.00  0.00           H  
ATOM    233 2HG2 VAL A 170      -6.263  -0.316  -6.242  1.00  0.00           H  
ATOM    234 3HG2 VAL A 170      -7.421   0.610  -7.227  1.00  0.00           H  
ATOM    235  N   ASN A 171      -4.053   1.377 -10.470  1.00  0.00           N  
ATOM    236  CA  ASN A 171      -3.052   1.320 -11.538  1.00  0.00           C  
ATOM    237  C   ASN A 171      -1.928   2.323 -11.293  1.00  0.00           C  
ATOM    238  O   ASN A 171      -0.785   2.112 -11.702  1.00  0.00           O  
ATOM    239  CB  ASN A 171      -3.697   1.562 -12.890  1.00  0.00           C  
ATOM    240  CG  ASN A 171      -2.795   1.191 -14.035  1.00  0.00           C  
ATOM    241  OD1 ASN A 171      -2.394   0.030 -14.175  1.00  0.00           O  
ATOM    242  ND2 ASN A 171      -2.468   2.156 -14.857  1.00  0.00           N  
ATOM    243  H   ASN A 171      -4.938   1.764 -10.655  1.00  0.00           H  
ATOM    244  HA  ASN A 171      -2.604   0.325 -11.540  1.00  0.00           H  
ATOM    245 1HB  ASN A 171      -4.617   0.981 -12.965  1.00  0.00           H  
ATOM    246 2HB  ASN A 171      -3.966   2.614 -12.982  1.00  0.00           H  
ATOM    247 1HD2 ASN A 171      -1.871   1.967 -15.637  1.00  0.00           H  
ATOM    248 2HD2 ASN A 171      -2.816   3.080 -14.706  1.00  0.00           H  
ATOM    249  N   GLN A 172      -2.252   3.402 -10.600  1.00  0.00           N  
ATOM    250  CA  GLN A 172      -1.276   4.444 -10.306  1.00  0.00           C  
ATOM    251  C   GLN A 172      -0.409   4.077  -9.107  1.00  0.00           C  
ATOM    252  O   GLN A 172       0.673   4.635  -8.924  1.00  0.00           O  
ATOM    253  CB  GLN A 172      -1.982   5.778 -10.050  1.00  0.00           C  
ATOM    254  CG  GLN A 172      -2.576   6.417 -11.293  1.00  0.00           C  
ATOM    255  CD  GLN A 172      -3.229   7.755 -11.001  1.00  0.00           C  
ATOM    256  OE1 GLN A 172      -3.087   8.305  -9.905  1.00  0.00           O  
ATOM    257  NE2 GLN A 172      -3.950   8.287 -11.981  1.00  0.00           N  
ATOM    258  H   GLN A 172      -3.169   3.504 -10.275  1.00  0.00           H  
ATOM    259  HA  GLN A 172      -0.619   4.556 -11.169  1.00  0.00           H  
ATOM    260 1HB  GLN A 172      -2.787   5.631  -9.330  1.00  0.00           H  
ATOM    261 2HB  GLN A 172      -1.277   6.485  -9.613  1.00  0.00           H  
ATOM    262 1HG  GLN A 172      -1.781   6.577 -12.022  1.00  0.00           H  
ATOM    263 2HG  GLN A 172      -3.333   5.750 -11.706  1.00  0.00           H  
ATOM    264 1HE2 GLN A 172      -4.406   9.168 -11.847  1.00  0.00           H  
ATOM    265 2HE2 GLN A 172      -4.039   7.807 -12.854  1.00  0.00           H  
ATOM    266  N   MET A 173      -0.880   3.129  -8.300  1.00  0.00           N  
ATOM    267  CA  MET A 173      -0.141   2.679  -7.114  1.00  0.00           C  
ATOM    268  C   MET A 173       1.107   1.888  -7.506  1.00  0.00           C  
ATOM    269  O   MET A 173       1.901   1.499  -6.654  1.00  0.00           O  
ATOM    270  CB  MET A 173      -1.044   1.835  -6.216  1.00  0.00           C  
ATOM    271  CG  MET A 173      -1.942   2.643  -5.289  1.00  0.00           C  
ATOM    272  SD  MET A 173      -1.016   3.512  -4.008  1.00  0.00           S  
ATOM    273  CE  MET A 173      -0.327   2.135  -3.095  1.00  0.00           C  
ATOM    274  H   MET A 173      -1.749   2.722  -8.499  1.00  0.00           H  
ATOM    275  HA  MET A 173       0.186   3.557  -6.556  1.00  0.00           H  
ATOM    276 1HB  MET A 173      -1.682   1.204  -6.833  1.00  0.00           H  
ATOM    277 2HB  MET A 173      -0.431   1.177  -5.599  1.00  0.00           H  
ATOM    278 1HG  MET A 173      -2.499   3.377  -5.871  1.00  0.00           H  
ATOM    279 2HG  MET A 173      -2.657   1.978  -4.806  1.00  0.00           H  
ATOM    280 1HE  MET A 173       0.274   2.512  -2.267  1.00  0.00           H  
ATOM    281 2HE  MET A 173      -1.136   1.516  -2.705  1.00  0.00           H  
ATOM    282 3HE  MET A 173       0.301   1.537  -3.757  1.00  0.00           H  
ATOM    283  N   LYS A 174       1.265   1.642  -8.799  1.00  0.00           N  
ATOM    284  CA  LYS A 174       2.421   0.919  -9.300  1.00  0.00           C  
ATOM    285  C   LYS A 174       3.640   1.815  -9.205  1.00  0.00           C  
ATOM    286  O   LYS A 174       4.701   1.407  -8.734  1.00  0.00           O  
ATOM    287  CB  LYS A 174       2.202   0.457 -10.742  1.00  0.00           C  
ATOM    288  CG  LYS A 174       1.177  -0.658 -10.896  1.00  0.00           C  
ATOM    289  CD  LYS A 174       1.007  -1.055 -12.354  1.00  0.00           C  
ATOM    290  CE  LYS A 174       0.024  -2.208 -12.505  1.00  0.00           C  
ATOM    291  NZ  LYS A 174      -0.171  -2.590 -13.929  1.00  0.00           N  
ATOM    292  H   LYS A 174       0.598   1.971  -9.427  1.00  0.00           H  
ATOM    293  HA  LYS A 174       2.574   0.037  -8.677  1.00  0.00           H  
ATOM    294 1HB  LYS A 174       1.872   1.301 -11.348  1.00  0.00           H  
ATOM    295 2HB  LYS A 174       3.145   0.104 -11.158  1.00  0.00           H  
ATOM    296 1HG  LYS A 174       1.499  -1.531 -10.326  1.00  0.00           H  
ATOM    297 2HG  LYS A 174       0.216  -0.326 -10.504  1.00  0.00           H  
ATOM    298 1HD  LYS A 174       0.641  -0.200 -12.924  1.00  0.00           H  
ATOM    299 2HD  LYS A 174       1.971  -1.357 -12.764  1.00  0.00           H  
ATOM    300 1HE  LYS A 174       0.393  -3.073 -11.956  1.00  0.00           H  
ATOM    301 2HE  LYS A 174      -0.939  -1.922 -12.083  1.00  0.00           H  
ATOM    302 1HZ  LYS A 174      -0.828  -3.356 -13.986  1.00  0.00           H  
ATOM    303 2HZ  LYS A 174      -0.531  -1.799 -14.445  1.00  0.00           H  
ATOM    304 3HZ  LYS A 174       0.713  -2.876 -14.326  1.00  0.00           H  
ATOM    305  N   VAL A 175       3.472   3.053  -9.647  1.00  0.00           N  
ATOM    306  CA  VAL A 175       4.547   4.019  -9.596  1.00  0.00           C  
ATOM    307  C   VAL A 175       4.194   5.108  -8.603  1.00  0.00           C  
ATOM    308  O   VAL A 175       3.738   6.192  -8.973  1.00  0.00           O  
ATOM    309  CB  VAL A 175       4.793   4.636 -10.985  1.00  0.00           C  
ATOM    310  CG1 VAL A 175       5.975   5.593 -10.942  1.00  0.00           C  
ATOM    311  CG2 VAL A 175       5.028   3.534 -12.008  1.00  0.00           C  
ATOM    312  H   VAL A 175       2.602   3.324 -10.005  1.00  0.00           H  
ATOM    313  HA  VAL A 175       5.457   3.508  -9.278  1.00  0.00           H  
ATOM    314  HB  VAL A 175       3.919   5.219 -11.273  1.00  0.00           H  
ATOM    315 1HG1 VAL A 175       6.135   6.020 -11.932  1.00  0.00           H  
ATOM    316 2HG1 VAL A 175       5.770   6.393 -10.231  1.00  0.00           H  
ATOM    317 3HG1 VAL A 175       6.870   5.051 -10.632  1.00  0.00           H  
ATOM    318 1HG2 VAL A 175       5.201   3.978 -12.988  1.00  0.00           H  
ATOM    319 2HG2 VAL A 175       5.899   2.948 -11.715  1.00  0.00           H  
ATOM    320 3HG2 VAL A 175       4.153   2.886 -12.052  1.00  0.00           H  
ATOM    321  N   ALA A 176       4.412   4.808  -7.342  1.00  0.00           N  
ATOM    322  CA  ALA A 176       4.130   5.744  -6.275  1.00  0.00           C  
ATOM    323  C   ALA A 176       5.181   5.632  -5.178  1.00  0.00           C  
ATOM    324  O   ALA A 176       5.362   4.567  -4.590  1.00  0.00           O  
ATOM    325  CB  ALA A 176       2.736   5.497  -5.714  1.00  0.00           C  
ATOM    326  H   ALA A 176       4.738   3.912  -7.118  1.00  0.00           H  
ATOM    327  HA  ALA A 176       4.174   6.752  -6.688  1.00  0.00           H  
ATOM    328 1HB  ALA A 176       2.681   4.494  -5.314  1.00  0.00           H  
ATOM    329 2HB  ALA A 176       2.004   5.610  -6.501  1.00  0.00           H  
ATOM    330 3HB  ALA A 176       2.531   6.210  -4.930  1.00  0.00           H  
ATOM    331  N   PRO A 177       5.938   6.710  -4.936  1.00  0.00           N  
ATOM    332  CA  PRO A 177       6.955   6.738  -3.898  1.00  0.00           C  
ATOM    333  C   PRO A 177       6.377   7.101  -2.532  1.00  0.00           C  
ATOM    334  O   PRO A 177       5.520   7.983  -2.420  1.00  0.00           O  
ATOM    335  CB  PRO A 177       7.920   7.815  -4.404  1.00  0.00           C  
ATOM    336  CG  PRO A 177       7.033   8.837  -5.029  1.00  0.00           C  
ATOM    337  CD  PRO A 177       5.917   8.037  -5.646  1.00  0.00           C  
ATOM    338  HA  PRO A 177       7.448   5.756  -3.848  1.00  0.00           H  
ATOM    339 1HB  PRO A 177       8.510   8.215  -3.567  1.00  0.00           H  
ATOM    340 2HB  PRO A 177       8.632   7.375  -5.118  1.00  0.00           H  
ATOM    341 1HG  PRO A 177       6.675   9.545  -4.267  1.00  0.00           H  
ATOM    342 2HG  PRO A 177       7.593   9.425  -5.770  1.00  0.00           H  
ATOM    343 1HD  PRO A 177       4.959   8.553  -5.481  1.00  0.00           H  
ATOM    344 2HD  PRO A 177       6.108   7.910  -6.722  1.00  0.00           H  
ATOM    345  N   ILE A 178       6.852   6.415  -1.506  1.00  0.00           N  
ATOM    346  CA  ILE A 178       6.412   6.640  -0.137  1.00  0.00           C  
ATOM    347  C   ILE A 178       6.911   7.989   0.384  1.00  0.00           C  
ATOM    348  O   ILE A 178       8.119   8.227   0.445  1.00  0.00           O  
ATOM    349  CB  ILE A 178       6.904   5.512   0.789  1.00  0.00           C  
ATOM    350  CG1 ILE A 178       6.596   4.144   0.174  1.00  0.00           C  
ATOM    351  CG2 ILE A 178       6.267   5.636   2.163  1.00  0.00           C  
ATOM    352  CD1 ILE A 178       7.444   3.022   0.726  1.00  0.00           C  
ATOM    353  H   ILE A 178       7.526   5.718  -1.675  1.00  0.00           H  
ATOM    354  HA  ILE A 178       5.323   6.649  -0.121  1.00  0.00           H  
ATOM    355  HB  ILE A 178       7.986   5.575   0.893  1.00  0.00           H  
ATOM    356 1HG1 ILE A 178       5.549   3.896   0.344  1.00  0.00           H  
ATOM    357 2HG1 ILE A 178       6.751   4.188  -0.905  1.00  0.00           H  
ATOM    358 1HG2 ILE A 178       6.625   4.831   2.805  1.00  0.00           H  
ATOM    359 2HG2 ILE A 178       6.534   6.597   2.603  1.00  0.00           H  
ATOM    360 3HG2 ILE A 178       5.182   5.571   2.069  1.00  0.00           H  
ATOM    361 1HD1 ILE A 178       7.169   2.085   0.241  1.00  0.00           H  
ATOM    362 2HD1 ILE A 178       8.497   3.233   0.535  1.00  0.00           H  
ATOM    363 3HD1 ILE A 178       7.281   2.937   1.799  1.00  0.00           H  
ATOM    364  N   PRO A 179       5.983   8.898   0.732  1.00  0.00           N  
ATOM    365  CA  PRO A 179       6.327  10.225   1.255  1.00  0.00           C  
ATOM    366  C   PRO A 179       7.071  10.158   2.582  1.00  0.00           C  
ATOM    367  O   PRO A 179       7.006   9.158   3.299  1.00  0.00           O  
ATOM    368  CB  PRO A 179       4.956  10.889   1.420  1.00  0.00           C  
ATOM    369  CG  PRO A 179       4.074  10.148   0.474  1.00  0.00           C  
ATOM    370  CD  PRO A 179       4.546   8.721   0.563  1.00  0.00           C  
ATOM    371  HA  PRO A 179       6.939  10.759   0.513  1.00  0.00           H  
ATOM    372 1HB  PRO A 179       4.623  10.809   2.465  1.00  0.00           H  
ATOM    373 2HB  PRO A 179       5.027  11.962   1.186  1.00  0.00           H  
ATOM    374 1HG  PRO A 179       3.021  10.264   0.766  1.00  0.00           H  
ATOM    375 2HG  PRO A 179       4.171  10.564  -0.539  1.00  0.00           H  
ATOM    376 1HD  PRO A 179       4.082   8.235   1.435  1.00  0.00           H  
ATOM    377 2HD  PRO A 179       4.283   8.189  -0.363  1.00  0.00           H  
ATOM    378  N   LYS A 180       7.742  11.248   2.920  1.00  0.00           N  
ATOM    379  CA  LYS A 180       8.516  11.337   4.156  1.00  0.00           C  
ATOM    380  C   LYS A 180       7.624  11.176   5.380  1.00  0.00           C  
ATOM    381  O   LYS A 180       8.061  10.675   6.418  1.00  0.00           O  
ATOM    382  CB  LYS A 180       9.265  12.669   4.225  1.00  0.00           C  
ATOM    383  CG  LYS A 180      10.417  12.795   3.236  1.00  0.00           C  
ATOM    384  CD  LYS A 180      11.102  14.148   3.355  1.00  0.00           C  
ATOM    385  CE  LYS A 180      12.253  14.275   2.369  1.00  0.00           C  
ATOM    386  NZ  LYS A 180      12.910  15.608   2.449  1.00  0.00           N  
ATOM    387  H   LYS A 180       7.709  12.023   2.317  1.00  0.00           H  
ATOM    388  HA  LYS A 180       9.245  10.526   4.167  1.00  0.00           H  
ATOM    389 1HB  LYS A 180       8.570  13.487   4.035  1.00  0.00           H  
ATOM    390 2HB  LYS A 180       9.669  12.808   5.228  1.00  0.00           H  
ATOM    391 1HG  LYS A 180      11.148  12.008   3.427  1.00  0.00           H  
ATOM    392 2HG  LYS A 180      10.039  12.676   2.221  1.00  0.00           H  
ATOM    393 1HD  LYS A 180      10.378  14.941   3.161  1.00  0.00           H  
ATOM    394 2HD  LYS A 180      11.488  14.272   4.367  1.00  0.00           H  
ATOM    395 1HE  LYS A 180      12.995  13.505   2.574  1.00  0.00           H  
ATOM    396 2HE  LYS A 180      11.881  14.129   1.355  1.00  0.00           H  
ATOM    397 1HZ  LYS A 180      13.666  15.652   1.780  1.00  0.00           H  
ATOM    398 2HZ  LYS A 180      12.234  16.330   2.242  1.00  0.00           H  
ATOM    399 3HZ  LYS A 180      13.277  15.747   3.379  1.00  0.00           H  
ATOM    400  N   GLN A 181       6.375  11.598   5.250  1.00  0.00           N  
ATOM    401  CA  GLN A 181       5.408  11.494   6.336  1.00  0.00           C  
ATOM    402  C   GLN A 181       5.146  10.029   6.680  1.00  0.00           C  
ATOM    403  O   GLN A 181       4.888   9.680   7.833  1.00  0.00           O  
ATOM    404  CB  GLN A 181       4.098  12.191   5.960  1.00  0.00           C  
ATOM    405  CG  GLN A 181       4.202  13.704   5.868  1.00  0.00           C  
ATOM    406  CD  GLN A 181       2.901  14.348   5.429  1.00  0.00           C  
ATOM    407  OE1 GLN A 181       2.092  13.733   4.728  1.00  0.00           O  
ATOM    408  NE2 GLN A 181       2.690  15.594   5.839  1.00  0.00           N  
ATOM    409  H   GLN A 181       6.099  12.000   4.400  1.00  0.00           H  
ATOM    410  HA  GLN A 181       5.822  11.985   7.216  1.00  0.00           H  
ATOM    411 1HB  GLN A 181       3.751  11.819   4.996  1.00  0.00           H  
ATOM    412 2HB  GLN A 181       3.333  11.952   6.699  1.00  0.00           H  
ATOM    413 1HG  GLN A 181       4.465  14.100   6.849  1.00  0.00           H  
ATOM    414 2HG  GLN A 181       4.974  13.961   5.142  1.00  0.00           H  
ATOM    415 1HE2 GLN A 181       1.849  16.071   5.580  1.00  0.00           H  
ATOM    416 2HE2 GLN A 181       3.372  16.056   6.405  1.00  0.00           H  
ATOM    417  N   LEU A 182       5.231   9.176   5.671  1.00  0.00           N  
ATOM    418  CA  LEU A 182       4.985   7.754   5.846  1.00  0.00           C  
ATOM    419  C   LEU A 182       6.278   6.995   6.126  1.00  0.00           C  
ATOM    420  O   LEU A 182       6.263   5.978   6.816  1.00  0.00           O  
ATOM    421  CB  LEU A 182       4.307   7.180   4.596  1.00  0.00           C  
ATOM    422  CG  LEU A 182       2.775   7.245   4.581  1.00  0.00           C  
ATOM    423  CD1 LEU A 182       2.326   8.692   4.739  1.00  0.00           C  
ATOM    424  CD2 LEU A 182       2.253   6.650   3.281  1.00  0.00           C  
ATOM    425  H   LEU A 182       5.479   9.510   4.781  1.00  0.00           H  
ATOM    426  HA  LEU A 182       4.321   7.620   6.699  1.00  0.00           H  
ATOM    427 1HB  LEU A 182       4.671   7.722   3.724  1.00  0.00           H  
ATOM    428 2HB  LEU A 182       4.595   6.133   4.493  1.00  0.00           H  
ATOM    429  HG  LEU A 182       2.378   6.679   5.424  1.00  0.00           H  
ATOM    430 1HD1 LEU A 182       1.237   8.738   4.727  1.00  0.00           H  
ATOM    431 2HD1 LEU A 182       2.695   9.086   5.685  1.00  0.00           H  
ATOM    432 3HD1 LEU A 182       2.722   9.287   3.917  1.00  0.00           H  
ATOM    433 1HD2 LEU A 182       1.165   6.695   3.270  1.00  0.00           H  
ATOM    434 2HD2 LEU A 182       2.649   7.216   2.437  1.00  0.00           H  
ATOM    435 3HD2 LEU A 182       2.574   5.610   3.203  1.00  0.00           H  
ATOM    436  N   LEU A 183       7.393   7.504   5.602  1.00  0.00           N  
ATOM    437  CA  LEU A 183       8.704   6.872   5.793  1.00  0.00           C  
ATOM    438  C   LEU A 183       9.061   6.750   7.271  1.00  0.00           C  
ATOM    439  O   LEU A 183       9.811   5.860   7.667  1.00  0.00           O  
ATOM    440  CB  LEU A 183       9.791   7.677   5.069  1.00  0.00           C  
ATOM    441  CG  LEU A 183       9.804   7.553   3.541  1.00  0.00           C  
ATOM    442  CD1 LEU A 183      10.914   8.425   2.969  1.00  0.00           C  
ATOM    443  CD2 LEU A 183       9.998   6.095   3.152  1.00  0.00           C  
ATOM    444  H   LEU A 183       7.333   8.319   5.058  1.00  0.00           H  
ATOM    445  HA  LEU A 183       8.669   5.869   5.369  1.00  0.00           H  
ATOM    446 1HB  LEU A 183       9.663   8.731   5.315  1.00  0.00           H  
ATOM    447 2HB  LEU A 183      10.765   7.354   5.436  1.00  0.00           H  
ATOM    448  HG  LEU A 183       8.856   7.913   3.138  1.00  0.00           H  
ATOM    449 1HD1 LEU A 183      10.922   8.336   1.882  1.00  0.00           H  
ATOM    450 2HD1 LEU A 183      10.738   9.464   3.246  1.00  0.00           H  
ATOM    451 3HD1 LEU A 183      11.874   8.099   3.367  1.00  0.00           H  
ATOM    452 1HD2 LEU A 183      10.007   6.006   2.064  1.00  0.00           H  
ATOM    453 2HD2 LEU A 183      10.946   5.735   3.552  1.00  0.00           H  
ATOM    454 3HD2 LEU A 183       9.182   5.498   3.557  1.00  0.00           H  
ATOM    455  N   GLN A 184       8.520   7.649   8.080  1.00  0.00           N  
ATOM    456  CA  GLN A 184       8.772   7.642   9.516  1.00  0.00           C  
ATOM    457  C   GLN A 184       8.196   6.395  10.182  1.00  0.00           C  
ATOM    458  O   GLN A 184       8.633   6.003  11.265  1.00  0.00           O  
ATOM    459  CB  GLN A 184       8.185   8.898  10.165  1.00  0.00           C  
ATOM    460  CG  GLN A 184       8.908  10.183   9.801  1.00  0.00           C  
ATOM    461  CD  GLN A 184       8.304  11.399  10.478  1.00  0.00           C  
ATOM    462  OE1 GLN A 184       7.711  11.296  11.556  1.00  0.00           O  
ATOM    463  NE2 GLN A 184       8.451  12.559   9.849  1.00  0.00           N  
ATOM    464  H   GLN A 184       7.946   8.345   7.700  1.00  0.00           H  
ATOM    465  HA  GLN A 184       9.850   7.636   9.678  1.00  0.00           H  
ATOM    466 1HB  GLN A 184       7.140   9.005   9.871  1.00  0.00           H  
ATOM    467 2HB  GLN A 184       8.210   8.793  11.250  1.00  0.00           H  
ATOM    468 1HG  GLN A 184       9.950  10.102  10.110  1.00  0.00           H  
ATOM    469 2HG  GLN A 184       8.849  10.328   8.722  1.00  0.00           H  
ATOM    470 1HE2 GLN A 184       8.074  13.397  10.248  1.00  0.00           H  
ATOM    471 2HE2 GLN A 184       8.939  12.598   8.977  1.00  0.00           H  
ATOM    472  N   ARG A 185       7.222   5.771   9.528  1.00  0.00           N  
ATOM    473  CA  ARG A 185       6.577   4.580  10.068  1.00  0.00           C  
ATOM    474  C   ARG A 185       7.439   3.343   9.852  1.00  0.00           C  
ATOM    475  O   ARG A 185       7.341   2.372  10.601  1.00  0.00           O  
ATOM    476  CB  ARG A 185       5.217   4.367   9.420  1.00  0.00           C  
ATOM    477  CG  ARG A 185       4.175   5.422   9.756  1.00  0.00           C  
ATOM    478  CD  ARG A 185       2.844   5.079   9.193  1.00  0.00           C  
ATOM    479  NE  ARG A 185       1.847   6.091   9.505  1.00  0.00           N  
ATOM    480  CZ  ARG A 185       1.176   6.171  10.671  1.00  0.00           C  
ATOM    481  NH1 ARG A 185       1.408   5.295  11.623  1.00  0.00           N  
ATOM    482  NH2 ARG A 185       0.287   7.130  10.857  1.00  0.00           N  
ATOM    483  H   ARG A 185       6.941   6.112   8.650  1.00  0.00           H  
ATOM    484  HA  ARG A 185       6.433   4.720  11.140  1.00  0.00           H  
ATOM    485 1HB  ARG A 185       5.329   4.348   8.336  1.00  0.00           H  
ATOM    486 2HB  ARG A 185       4.816   3.400   9.724  1.00  0.00           H  
ATOM    487 1HG  ARG A 185       4.078   5.505  10.840  1.00  0.00           H  
ATOM    488 2HG  ARG A 185       4.485   6.383   9.345  1.00  0.00           H  
ATOM    489 1HD  ARG A 185       2.918   4.996   8.110  1.00  0.00           H  
ATOM    490 2HD  ARG A 185       2.508   4.130   9.608  1.00  0.00           H  
ATOM    491  HE  ARG A 185       1.642   6.783   8.796  1.00  0.00           H  
ATOM    492 1HH1 ARG A 185       2.088   4.561  11.481  1.00  0.00           H  
ATOM    493 2HH1 ARG A 185       0.906   5.355  12.497  1.00  0.00           H  
ATOM    494 1HH2 ARG A 185       0.109   7.804  10.125  1.00  0.00           H  
ATOM    495 2HH2 ARG A 185      -0.215   7.190  11.730  1.00  0.00           H  
ATOM    496  N   ILE A 186       8.274   3.384   8.823  1.00  0.00           N  
ATOM    497  CA  ILE A 186       9.169   2.275   8.510  1.00  0.00           C  
ATOM    498  C   ILE A 186      10.596   2.788   8.321  1.00  0.00           C  
ATOM    499  O   ILE A 186      11.022   3.085   7.205  1.00  0.00           O  
ATOM    500  CB  ILE A 186       8.709   1.531   7.243  1.00  0.00           C  
ATOM    501  CG1 ILE A 186       7.250   1.092   7.382  1.00  0.00           C  
ATOM    502  CG2 ILE A 186       9.606   0.332   6.975  1.00  0.00           C  
ATOM    503  CD1 ILE A 186       7.046  -0.058   8.342  1.00  0.00           C  
ATOM    504  H   ILE A 186       8.299   4.187   8.261  1.00  0.00           H  
ATOM    505  HA  ILE A 186       9.155   1.574   9.343  1.00  0.00           H  
ATOM    506  HB  ILE A 186       8.756   2.205   6.388  1.00  0.00           H  
ATOM    507 1HG1 ILE A 186       6.648   1.933   7.725  1.00  0.00           H  
ATOM    508 2HG1 ILE A 186       6.865   0.792   6.406  1.00  0.00           H  
ATOM    509 1HG2 ILE A 186       9.267  -0.183   6.077  1.00  0.00           H  
ATOM    510 2HG2 ILE A 186      10.632   0.669   6.834  1.00  0.00           H  
ATOM    511 3HG2 ILE A 186       9.562  -0.352   7.824  1.00  0.00           H  
ATOM    512 1HD1 ILE A 186       5.986  -0.313   8.386  1.00  0.00           H  
ATOM    513 2HD1 ILE A 186       7.613  -0.924   7.998  1.00  0.00           H  
ATOM    514 3HD1 ILE A 186       7.390   0.231   9.333  1.00  0.00           H  
ATOM    515  N   PRO A 187      11.351   2.908   9.421  1.00  0.00           N  
ATOM    516  CA  PRO A 187      12.720   3.411   9.388  1.00  0.00           C  
ATOM    517  C   PRO A 187      13.758   2.333   9.085  1.00  0.00           C  
ATOM    518  O   PRO A 187      13.455   1.139   9.120  1.00  0.00           O  
ATOM    519  CB  PRO A 187      12.898   3.970  10.803  1.00  0.00           C  
ATOM    520  CG  PRO A 187      12.126   3.031  11.667  1.00  0.00           C  
ATOM    521  CD  PRO A 187      10.915   2.677  10.846  1.00  0.00           C  
ATOM    522  HA  PRO A 187      12.795   4.207   8.632  1.00  0.00           H  
ATOM    523 1HB  PRO A 187      13.966   4.007  11.062  1.00  0.00           H  
ATOM    524 2HB  PRO A 187      12.520   5.002  10.851  1.00  0.00           H  
ATOM    525 1HG  PRO A 187      12.740   2.153  11.917  1.00  0.00           H  
ATOM    526 2HG  PRO A 187      11.865   3.518  12.618  1.00  0.00           H  
ATOM    527 1HD  PRO A 187      10.650   1.624  11.018  1.00  0.00           H  
ATOM    528 2HD  PRO A 187      10.080   3.338  11.120  1.00  0.00           H  
ATOM    529  N   ASN A 188      14.979   2.783   8.787  1.00  0.00           N  
ATOM    530  CA  ASN A 188      16.103   1.893   8.484  1.00  0.00           C  
ATOM    531  C   ASN A 188      15.767   0.949   7.333  1.00  0.00           C  
ATOM    532  O   ASN A 188      15.730  -0.273   7.506  1.00  0.00           O  
ATOM    533  CB  ASN A 188      16.510   1.106   9.716  1.00  0.00           C  
ATOM    534  CG  ASN A 188      16.932   1.992  10.854  1.00  0.00           C  
ATOM    535  OD1 ASN A 188      17.769   2.887  10.683  1.00  0.00           O  
ATOM    536  ND2 ASN A 188      16.372   1.761  12.014  1.00  0.00           N  
ATOM    537  H   ASN A 188      15.132   3.752   8.774  1.00  0.00           H  
ATOM    538  HA  ASN A 188      16.951   2.502   8.165  1.00  0.00           H  
ATOM    539 1HB  ASN A 188      15.674   0.486  10.045  1.00  0.00           H  
ATOM    540 2HB  ASN A 188      17.333   0.437   9.465  1.00  0.00           H  
ATOM    541 1HD2 ASN A 188      16.614   2.319  12.808  1.00  0.00           H  
ATOM    542 2HD2 ASN A 188      15.700   1.026  12.107  1.00  0.00           H  
ATOM    543  N   ILE A 189      15.512   1.513   6.163  1.00  0.00           N  
ATOM    544  CA  ILE A 189      15.184   0.709   4.997  1.00  0.00           C  
ATOM    545  C   ILE A 189      16.421   0.501   4.122  1.00  0.00           C  
ATOM    546  O   ILE A 189      17.003   1.461   3.620  1.00  0.00           O  
ATOM    547  CB  ILE A 189      14.065   1.370   4.171  1.00  0.00           C  
ATOM    548  CG1 ILE A 189      12.742   1.336   4.939  1.00  0.00           C  
ATOM    549  CG2 ILE A 189      13.920   0.678   2.824  1.00  0.00           C  
ATOM    550  CD1 ILE A 189      11.640   2.142   4.294  1.00  0.00           C  
ATOM    551  H   ILE A 189      15.568   2.487   6.079  1.00  0.00           H  
ATOM    552  HA  ILE A 189      14.833  -0.265   5.336  1.00  0.00           H  
ATOM    553  HB  ILE A 189      14.307   2.419   4.005  1.00  0.00           H  
ATOM    554 1HG1 ILE A 189      12.402   0.305   5.032  1.00  0.00           H  
ATOM    555 2HG1 ILE A 189      12.897   1.719   5.948  1.00  0.00           H  
ATOM    556 1HG2 ILE A 189      13.124   1.157   2.253  1.00  0.00           H  
ATOM    557 2HG2 ILE A 189      14.857   0.753   2.273  1.00  0.00           H  
ATOM    558 3HG2 ILE A 189      13.673  -0.372   2.979  1.00  0.00           H  
ATOM    559 1HD1 ILE A 189      10.734   2.070   4.896  1.00  0.00           H  
ATOM    560 2HD1 ILE A 189      11.945   3.187   4.223  1.00  0.00           H  
ATOM    561 3HD1 ILE A 189      11.442   1.754   3.295  1.00  0.00           H  
ATOM    562  N   PRO A 190      16.831  -0.769   3.930  1.00  0.00           N  
ATOM    563  CA  PRO A 190      18.009  -1.127   3.118  1.00  0.00           C  
ATOM    564  C   PRO A 190      18.013  -0.542   1.691  1.00  0.00           C  
ATOM    565  O   PRO A 190      19.017   0.044   1.284  1.00  0.00           O  
ATOM    566  CB  PRO A 190      17.920  -2.656   3.083  1.00  0.00           C  
ATOM    567  CG  PRO A 190      17.297  -3.015   4.389  1.00  0.00           C  
ATOM    568  CD  PRO A 190      16.242  -1.963   4.602  1.00  0.00           C  
ATOM    569  HA  PRO A 190      18.920  -0.789   3.634  1.00  0.00           H  
ATOM    570 1HB  PRO A 190      17.319  -2.978   2.220  1.00  0.00           H  
ATOM    571 2HB  PRO A 190      18.923  -3.089   2.955  1.00  0.00           H  
ATOM    572 1HG  PRO A 190      16.878  -4.031   4.342  1.00  0.00           H  
ATOM    573 2HG  PRO A 190      18.056  -3.021   5.183  1.00  0.00           H  
ATOM    574 1HD  PRO A 190      15.304  -2.280   4.124  1.00  0.00           H  
ATOM    575 2HD  PRO A 190      16.093  -1.806   5.681  1.00  0.00           H  
ATOM    576  N   PRO A 191      16.918  -0.679   0.897  1.00  0.00           N  
ATOM    577  CA  PRO A 191      16.887  -0.148  -0.471  1.00  0.00           C  
ATOM    578  C   PRO A 191      17.027   1.369  -0.505  1.00  0.00           C  
ATOM    579  O   PRO A 191      17.645   1.926  -1.412  1.00  0.00           O  
ATOM    580  CB  PRO A 191      15.511  -0.592  -0.978  1.00  0.00           C  
ATOM    581  CG  PRO A 191      14.734  -0.864   0.265  1.00  0.00           C  
ATOM    582  CD  PRO A 191      15.745  -1.439   1.221  1.00  0.00           C  
ATOM    583  HA  PRO A 191      17.693  -0.613  -1.058  1.00  0.00           H  
ATOM    584 1HB  PRO A 191      15.064   0.201  -1.595  1.00  0.00           H  
ATOM    585 2HB  PRO A 191      15.614  -1.479  -1.620  1.00  0.00           H  
ATOM    586 1HG  PRO A 191      14.278   0.065   0.639  1.00  0.00           H  
ATOM    587 2HG  PRO A 191      13.908  -1.560   0.052  1.00  0.00           H  
ATOM    588 1HD  PRO A 191      15.404  -1.283   2.254  1.00  0.00           H  
ATOM    589 2HD  PRO A 191      15.877  -2.512   1.014  1.00  0.00           H  
ATOM    590  N   ASN A 192      16.439   2.024   0.497  1.00  0.00           N  
ATOM    591  CA  ASN A 192      16.461   3.484   0.616  1.00  0.00           C  
ATOM    592  C   ASN A 192      15.739   4.142  -0.554  1.00  0.00           C  
ATOM    593  O   ASN A 192      15.877   5.342  -0.797  1.00  0.00           O  
ATOM    594  CB  ASN A 192      17.887   3.993   0.715  1.00  0.00           C  
ATOM    595  CG  ASN A 192      17.986   5.295   1.461  1.00  0.00           C  
ATOM    596  OD1 ASN A 192      17.297   5.502   2.467  1.00  0.00           O  
ATOM    597  ND2 ASN A 192      18.831   6.176   0.990  1.00  0.00           N  
ATOM    598  H   ASN A 192      15.983   1.506   1.191  1.00  0.00           H  
ATOM    599  HA  ASN A 192      15.928   3.765   1.526  1.00  0.00           H  
ATOM    600 1HB  ASN A 192      18.505   3.250   1.221  1.00  0.00           H  
ATOM    601 2HB  ASN A 192      18.295   4.130  -0.286  1.00  0.00           H  
ATOM    602 1HD2 ASN A 192      18.938   7.060   1.446  1.00  0.00           H  
ATOM    603 2HD2 ASN A 192      19.368   5.966   0.174  1.00  0.00           H  
ATOM    604  N   ILE A 193      14.963   3.345  -1.271  1.00  0.00           N  
ATOM    605  CA  ILE A 193      14.193   3.829  -2.403  1.00  0.00           C  
ATOM    606  C   ILE A 193      12.766   4.063  -1.944  1.00  0.00           C  
ATOM    607  O   ILE A 193      12.276   3.346  -1.075  1.00  0.00           O  
ATOM    608  CB  ILE A 193      14.218   2.833  -3.577  1.00  0.00           C  
ATOM    609  CG1 ILE A 193      15.651   2.630  -4.074  1.00  0.00           C  
ATOM    610  CG2 ILE A 193      13.323   3.318  -4.706  1.00  0.00           C  
ATOM    611  CD1 ILE A 193      15.813   1.451  -5.006  1.00  0.00           C  
ATOM    612  H   ILE A 193      14.902   2.400  -1.023  1.00  0.00           H  
ATOM    613  HA  ILE A 193      14.633   4.765  -2.745  1.00  0.00           H  
ATOM    614  HB  ILE A 193      13.863   1.861  -3.236  1.00  0.00           H  
ATOM    615 1HG1 ILE A 193      15.985   3.526  -4.597  1.00  0.00           H  
ATOM    616 2HG1 ILE A 193      16.315   2.483  -3.221  1.00  0.00           H  
ATOM    617 1HG2 ILE A 193      13.353   2.603  -5.528  1.00  0.00           H  
ATOM    618 2HG2 ILE A 193      12.301   3.413  -4.345  1.00  0.00           H  
ATOM    619 3HG2 ILE A 193      13.675   4.289  -5.057  1.00  0.00           H  
ATOM    620 1HD1 ILE A 193      16.856   1.372  -5.315  1.00  0.00           H  
ATOM    621 2HD1 ILE A 193      15.517   0.536  -4.491  1.00  0.00           H  
ATOM    622 3HD1 ILE A 193      15.185   1.593  -5.884  1.00  0.00           H  
ATOM    623  N   ASN A 194      12.099   5.055  -2.510  1.00  0.00           N  
ATOM    624  CA  ASN A 194      10.742   5.373  -2.087  1.00  0.00           C  
ATOM    625  C   ASN A 194       9.680   4.789  -3.014  1.00  0.00           C  
ATOM    626  O   ASN A 194       8.531   4.642  -2.611  1.00  0.00           O  
ATOM    627  CB  ASN A 194      10.571   6.877  -1.974  1.00  0.00           C  
ATOM    628  CG  ASN A 194      11.450   7.481  -0.914  1.00  0.00           C  
ATOM    629  OD1 ASN A 194      11.763   6.834   0.092  1.00  0.00           O  
ATOM    630  ND2 ASN A 194      11.854   8.708  -1.120  1.00  0.00           N  
ATOM    631  H   ASN A 194      12.521   5.581  -3.224  1.00  0.00           H  
ATOM    632  HA  ASN A 194      10.571   4.924  -1.107  1.00  0.00           H  
ATOM    633 1HB  ASN A 194      10.805   7.343  -2.933  1.00  0.00           H  
ATOM    634 2HB  ASN A 194       9.532   7.109  -1.743  1.00  0.00           H  
ATOM    635 1HD2 ASN A 194      12.442   9.160  -0.448  1.00  0.00           H  
ATOM    636 2HD2 ASN A 194      11.577   9.193  -1.949  1.00  0.00           H  
ATOM    637  N   THR A 195      10.044   4.426  -4.241  1.00  0.00           N  
ATOM    638  CA  THR A 195       9.060   3.891  -5.177  1.00  0.00           C  
ATOM    639  C   THR A 195       8.646   2.488  -4.757  1.00  0.00           C  
ATOM    640  O   THR A 195       9.495   1.626  -4.538  1.00  0.00           O  
ATOM    641  CB  THR A 195       9.607   3.866  -6.616  1.00  0.00           C  
ATOM    642  OG1 THR A 195       9.967   5.194  -7.016  1.00  0.00           O  
ATOM    643  CG2 THR A 195       8.562   3.318  -7.575  1.00  0.00           C  
ATOM    644  H   THR A 195      10.977   4.513  -4.518  1.00  0.00           H  
ATOM    645  HA  THR A 195       8.180   4.534  -5.159  1.00  0.00           H  
ATOM    646  HB  THR A 195      10.496   3.236  -6.657  1.00  0.00           H  
ATOM    647  HG1 THR A 195      10.506   5.153  -7.810  1.00  0.00           H  
ATOM    648 1HG2 THR A 195       8.966   3.307  -8.587  1.00  0.00           H  
ATOM    649 2HG2 THR A 195       8.294   2.303  -7.280  1.00  0.00           H  
ATOM    650 3HG2 THR A 195       7.675   3.949  -7.546  1.00  0.00           H  
ATOM    651  N   TRP A 196       7.335   2.252  -4.728  1.00  0.00           N  
ATOM    652  CA  TRP A 196       6.777   0.971  -4.294  1.00  0.00           C  
ATOM    653  C   TRP A 196       7.317  -0.211  -5.074  1.00  0.00           C  
ATOM    654  O   TRP A 196       7.583  -1.257  -4.494  1.00  0.00           O  
ATOM    655  CB  TRP A 196       5.253   0.994  -4.421  1.00  0.00           C  
ATOM    656  CG  TRP A 196       4.566   1.651  -3.262  1.00  0.00           C  
ATOM    657  CD1 TRP A 196       3.635   2.645  -3.323  1.00  0.00           C  
ATOM    658  CD2 TRP A 196       4.752   1.362  -1.855  1.00  0.00           C  
ATOM    659  NE1 TRP A 196       3.233   2.995  -2.058  1.00  0.00           N  
ATOM    660  CE2 TRP A 196       3.905   2.219  -1.147  1.00  0.00           C  
ATOM    661  CE3 TRP A 196       5.558   0.459  -1.151  1.00  0.00           C  
ATOM    662  CZ2 TRP A 196       3.836   2.204   0.237  1.00  0.00           C  
ATOM    663  CZ3 TRP A 196       5.488   0.443   0.237  1.00  0.00           C  
ATOM    664  CH2 TRP A 196       4.649   1.293   0.912  1.00  0.00           C  
ATOM    665  H   TRP A 196       6.718   2.975  -4.977  1.00  0.00           H  
ATOM    666  HA  TRP A 196       7.041   0.815  -3.248  1.00  0.00           H  
ATOM    667 1HB  TRP A 196       4.971   1.523  -5.331  1.00  0.00           H  
ATOM    668 2HB  TRP A 196       4.879  -0.026  -4.506  1.00  0.00           H  
ATOM    669  HD1 TRP A 196       3.266   3.097  -4.242  1.00  0.00           H  
ATOM    670  HE1 TRP A 196       2.553   3.707  -1.832  1.00  0.00           H  
ATOM    671  HE3 TRP A 196       6.224  -0.220  -1.682  1.00  0.00           H  
ATOM    672  HZ2 TRP A 196       3.176   2.871   0.791  1.00  0.00           H  
ATOM    673  HZ3 TRP A 196       6.119  -0.263   0.778  1.00  0.00           H  
ATOM    674  HH2 TRP A 196       4.619   1.254   2.001  1.00  0.00           H  
ATOM    675  N   GLN A 197       7.501  -0.040  -6.371  1.00  0.00           N  
ATOM    676  CA  GLN A 197       8.009  -1.113  -7.211  1.00  0.00           C  
ATOM    677  C   GLN A 197       9.357  -1.617  -6.706  1.00  0.00           C  
ATOM    678  O   GLN A 197       9.664  -2.802  -6.803  1.00  0.00           O  
ATOM    679  CB  GLN A 197       8.135  -0.641  -8.662  1.00  0.00           C  
ATOM    680  CG  GLN A 197       8.627  -1.709  -9.624  1.00  0.00           C  
ATOM    681  CD  GLN A 197       8.688  -1.215 -11.056  1.00  0.00           C  
ATOM    682  OE1 GLN A 197       9.263  -0.161 -11.340  1.00  0.00           O  
ATOM    683  NE2 GLN A 197       8.093  -1.975 -11.969  1.00  0.00           N  
ATOM    684  H   GLN A 197       7.285   0.827  -6.773  1.00  0.00           H  
ATOM    685  HA  GLN A 197       7.305  -1.944  -7.174  1.00  0.00           H  
ATOM    686 1HB  GLN A 197       7.166  -0.290  -9.016  1.00  0.00           H  
ATOM    687 2HB  GLN A 197       8.826   0.200  -8.712  1.00  0.00           H  
ATOM    688 1HG  GLN A 197       9.629  -2.018  -9.326  1.00  0.00           H  
ATOM    689 2HG  GLN A 197       7.947  -2.560  -9.584  1.00  0.00           H  
ATOM    690 1HE2 GLN A 197       8.100  -1.700 -12.931  1.00  0.00           H  
ATOM    691 2HE2 GLN A 197       7.637  -2.822 -11.695  1.00  0.00           H  
ATOM    692  N   GLN A 198      10.175  -0.711  -6.199  1.00  0.00           N  
ATOM    693  CA  GLN A 198      11.478  -1.081  -5.673  1.00  0.00           C  
ATOM    694  C   GLN A 198      11.403  -1.414  -4.177  1.00  0.00           C  
ATOM    695  O   GLN A 198      12.272  -2.104  -3.643  1.00  0.00           O  
ATOM    696  CB  GLN A 198      12.485   0.047  -5.913  1.00  0.00           C  
ATOM    697  CG  GLN A 198      12.991   0.137  -7.342  1.00  0.00           C  
ATOM    698  CD  GLN A 198      12.000   0.820  -8.265  1.00  0.00           C  
ATOM    699  OE1 GLN A 198      10.885   1.158  -7.861  1.00  0.00           O  
ATOM    700  NE2 GLN A 198      12.402   1.026  -9.514  1.00  0.00           N  
ATOM    701  H   GLN A 198       9.892   0.225  -6.159  1.00  0.00           H  
ATOM    702  HA  GLN A 198      11.821  -1.974  -6.195  1.00  0.00           H  
ATOM    703 1HB  GLN A 198      12.027   1.003  -5.657  1.00  0.00           H  
ATOM    704 2HB  GLN A 198      13.346  -0.088  -5.258  1.00  0.00           H  
ATOM    705 1HG  GLN A 198      13.919   0.709  -7.353  1.00  0.00           H  
ATOM    706 2HG  GLN A 198      13.169  -0.871  -7.717  1.00  0.00           H  
ATOM    707 1HE2 GLN A 198      11.791   1.473 -10.170  1.00  0.00           H  
ATOM    708 2HE2 GLN A 198      13.315   0.736  -9.801  1.00  0.00           H  
ATOM    709  N   VAL A 199      10.352  -0.934  -3.509  1.00  0.00           N  
ATOM    710  CA  VAL A 199      10.176  -1.172  -2.075  1.00  0.00           C  
ATOM    711  C   VAL A 199       9.600  -2.567  -1.810  1.00  0.00           C  
ATOM    712  O   VAL A 199       9.919  -3.196  -0.799  1.00  0.00           O  
ATOM    713  CB  VAL A 199       9.255  -0.107  -1.419  1.00  0.00           C  
ATOM    714  CG1 VAL A 199       8.951  -0.461   0.030  1.00  0.00           C  
ATOM    715  CG2 VAL A 199       9.877   1.279  -1.493  1.00  0.00           C  
ATOM    716  H   VAL A 199       9.680  -0.403  -3.994  1.00  0.00           H  
ATOM    717  HA  VAL A 199      11.150  -1.099  -1.590  1.00  0.00           H  
ATOM    718  HB  VAL A 199       8.322  -0.088  -1.963  1.00  0.00           H  
ATOM    719 1HG1 VAL A 199       8.266   0.266   0.440  1.00  0.00           H  
ATOM    720 2HG1 VAL A 199       9.867  -0.455   0.605  1.00  0.00           H  
ATOM    721 3HG1 VAL A 199       8.504  -1.445   0.075  1.00  0.00           H  
ATOM    722 1HG2 VAL A 199      10.603   1.394  -0.702  1.00  0.00           H  
ATOM    723 2HG2 VAL A 199       9.104   2.037  -1.390  1.00  0.00           H  
ATOM    724 3HG2 VAL A 199      10.364   1.402  -2.449  1.00  0.00           H  
ATOM    725  N   THR A 200       8.776  -3.060  -2.735  1.00  0.00           N  
ATOM    726  CA  THR A 200       8.155  -4.378  -2.600  1.00  0.00           C  
ATOM    727  C   THR A 200       9.204  -5.486  -2.514  1.00  0.00           C  
ATOM    728  O   THR A 200       8.948  -6.567  -1.971  1.00  0.00           O  
ATOM    729  CB  THR A 200       7.201  -4.662  -3.775  1.00  0.00           C  
ATOM    730  OG1 THR A 200       6.128  -3.711  -3.764  1.00  0.00           O  
ATOM    731  CG2 THR A 200       6.629  -6.067  -3.670  1.00  0.00           C  
ATOM    732  H   THR A 200       8.574  -2.521  -3.533  1.00  0.00           H  
ATOM    733  HA  THR A 200       7.577  -4.395  -1.676  1.00  0.00           H  
ATOM    734  HB  THR A 200       7.744  -4.566  -4.715  1.00  0.00           H  
ATOM    735  HG1 THR A 200       6.463  -2.849  -4.023  1.00  0.00           H  
ATOM    736 1HG2 THR A 200       5.958  -6.250  -4.509  1.00  0.00           H  
ATOM    737 2HG2 THR A 200       7.442  -6.793  -3.690  1.00  0.00           H  
ATOM    738 3HG2 THR A 200       6.077  -6.166  -2.736  1.00  0.00           H  
ATOM    739  N   ALA A 201      10.393  -5.191  -3.035  1.00  0.00           N  
ATOM    740  CA  ALA A 201      11.500  -6.131  -3.034  1.00  0.00           C  
ATOM    741  C   ALA A 201      11.877  -6.546  -1.615  1.00  0.00           C  
ATOM    742  O   ALA A 201      12.438  -7.620  -1.410  1.00  0.00           O  
ATOM    743  CB  ALA A 201      12.701  -5.530  -3.746  1.00  0.00           C  
ATOM    744  H   ALA A 201      10.525  -4.306  -3.437  1.00  0.00           H  
ATOM    745  HA  ALA A 201      11.184  -7.027  -3.567  1.00  0.00           H  
ATOM    746 1HB  ALA A 201      13.069  -4.686  -3.182  1.00  0.00           H  
ATOM    747 2HB  ALA A 201      12.407  -5.201  -4.731  1.00  0.00           H  
ATOM    748 3HB  ALA A 201      13.480  -6.275  -3.831  1.00  0.00           H  
ATOM    749  N   LEU A 202      11.555  -5.698  -0.639  1.00  0.00           N  
ATOM    750  CA  LEU A 202      11.852  -5.986   0.761  1.00  0.00           C  
ATOM    751  C   LEU A 202      11.164  -7.273   1.205  1.00  0.00           C  
ATOM    752  O   LEU A 202      11.734  -8.081   1.942  1.00  0.00           O  
ATOM    753  CB  LEU A 202      11.402  -4.821   1.652  1.00  0.00           C  
ATOM    754  CG  LEU A 202      12.308  -3.583   1.636  1.00  0.00           C  
ATOM    755  CD1 LEU A 202      11.571  -2.406   2.260  1.00  0.00           C  
ATOM    756  CD2 LEU A 202      13.594  -3.886   2.391  1.00  0.00           C  
ATOM    757  H   LEU A 202      11.099  -4.855  -0.870  1.00  0.00           H  
ATOM    758  HA  LEU A 202      12.929  -6.112   0.867  1.00  0.00           H  
ATOM    759 1HB  LEU A 202      10.408  -4.508   1.338  1.00  0.00           H  
ATOM    760 2HB  LEU A 202      11.342  -5.174   2.681  1.00  0.00           H  
ATOM    761  HG  LEU A 202      12.546  -3.320   0.605  1.00  0.00           H  
ATOM    762 1HD1 LEU A 202      12.215  -1.526   2.249  1.00  0.00           H  
ATOM    763 2HD1 LEU A 202      10.666  -2.200   1.689  1.00  0.00           H  
ATOM    764 3HD1 LEU A 202      11.305  -2.647   3.288  1.00  0.00           H  
ATOM    765 1HD2 LEU A 202      14.239  -3.006   2.379  1.00  0.00           H  
ATOM    766 2HD2 LEU A 202      13.358  -4.148   3.423  1.00  0.00           H  
ATOM    767 3HD2 LEU A 202      14.109  -4.719   1.914  1.00  0.00           H  
ATOM    768  N   ALA A 203       9.940  -7.462   0.736  1.00  0.00           N  
ATOM    769  CA  ALA A 203       9.168  -8.647   1.076  1.00  0.00           C  
ATOM    770  C   ALA A 203       9.582  -9.823   0.199  1.00  0.00           C  
ATOM    771  O   ALA A 203       9.557 -10.975   0.629  1.00  0.00           O  
ATOM    772  CB  ALA A 203       7.680  -8.368   0.926  1.00  0.00           C  
ATOM    773  H   ALA A 203       9.547  -6.788   0.138  1.00  0.00           H  
ATOM    774  HA  ALA A 203       9.381  -8.904   2.114  1.00  0.00           H  
ATOM    775 1HB  ALA A 203       7.121  -9.270   1.131  1.00  0.00           H  
ATOM    776 2HB  ALA A 203       7.476  -8.040  -0.081  1.00  0.00           H  
ATOM    777 3HB  ALA A 203       7.386  -7.597   1.623  1.00  0.00           H  
ATOM    778  N   GLN A 204       9.984  -9.521  -1.026  1.00  0.00           N  
ATOM    779  CA  GLN A 204      10.404 -10.548  -1.973  1.00  0.00           C  
ATOM    780  C   GLN A 204      11.764 -11.129  -1.585  1.00  0.00           C  
ATOM    781  O   GLN A 204      12.022 -12.314  -1.796  1.00  0.00           O  
ATOM    782  CB  GLN A 204      10.462  -9.976  -3.392  1.00  0.00           C  
ATOM    783  CG  GLN A 204       9.119  -9.518  -3.934  1.00  0.00           C  
ATOM    784  CD  GLN A 204       9.247  -8.793  -5.260  1.00  0.00           C  
ATOM    785  OE1 GLN A 204      10.284  -8.192  -5.558  1.00  0.00           O  
ATOM    786  NE2 GLN A 204       8.193  -8.845  -6.066  1.00  0.00           N  
ATOM    787  H   GLN A 204       9.997  -8.581  -1.307  1.00  0.00           H  
ATOM    788  HA  GLN A 204       9.674 -11.357  -1.953  1.00  0.00           H  
ATOM    789 1HB  GLN A 204      11.142  -9.124  -3.413  1.00  0.00           H  
ATOM    790 2HB  GLN A 204      10.861 -10.729  -4.072  1.00  0.00           H  
ATOM    791 1HG  GLN A 204       8.482 -10.390  -4.082  1.00  0.00           H  
ATOM    792 2HG  GLN A 204       8.661  -8.839  -3.216  1.00  0.00           H  
ATOM    793 1HE2 GLN A 204       8.219  -8.385  -6.955  1.00  0.00           H  
ATOM    794 2HE2 GLN A 204       7.373  -9.343  -5.786  1.00  0.00           H  
ATOM    795  N   GLN A 205      12.623 -10.297  -1.006  1.00  0.00           N  
ATOM    796  CA  GLN A 205      13.947 -10.740  -0.576  1.00  0.00           C  
ATOM    797  C   GLN A 205      13.877 -11.400   0.798  1.00  0.00           C  
ATOM    798  O   GLN A 205      14.899 -11.798   1.357  1.00  0.00           O  
ATOM    799  CB  GLN A 205      14.925  -9.563  -0.544  1.00  0.00           C  
ATOM    800  CG  GLN A 205      15.236  -8.974  -1.909  1.00  0.00           C  
ATOM    801  CD  GLN A 205      16.034  -7.687  -1.817  1.00  0.00           C  
ATOM    802  OE1 GLN A 205      16.039  -7.016  -0.782  1.00  0.00           O  
ATOM    803  NE2 GLN A 205      16.716  -7.336  -2.901  1.00  0.00           N  
ATOM    804  H   GLN A 205      12.368  -9.354  -0.881  1.00  0.00           H  
ATOM    805  HA  GLN A 205      14.314 -11.477  -1.290  1.00  0.00           H  
ATOM    806 1HB  GLN A 205      14.518  -8.768   0.081  1.00  0.00           H  
ATOM    807 2HB  GLN A 205      15.865  -9.883  -0.094  1.00  0.00           H  
ATOM    808 1HG  GLN A 205      15.817  -9.697  -2.482  1.00  0.00           H  
ATOM    809 2HG  GLN A 205      14.298  -8.758  -2.422  1.00  0.00           H  
ATOM    810 1HE2 GLN A 205      17.261  -6.497  -2.900  1.00  0.00           H  
ATOM    811 2HE2 GLN A 205      16.684  -7.910  -3.721  1.00  0.00           H  
ATOM    812  N   LYS A 206      12.661 -11.490   1.335  1.00  0.00           N  
ATOM    813  CA  LYS A 206      12.411 -12.108   2.638  1.00  0.00           C  
ATOM    814  C   LYS A 206      13.098 -11.346   3.771  1.00  0.00           C  
ATOM    815  O   LYS A 206      13.381 -11.908   4.831  1.00  0.00           O  
ATOM    816  CB  LYS A 206      12.876 -13.565   2.633  1.00  0.00           C  
ATOM    817  CG  LYS A 206      12.310 -14.402   1.493  1.00  0.00           C  
ATOM    818  CD  LYS A 206      10.798 -14.530   1.600  1.00  0.00           C  
ATOM    819  CE  LYS A 206      10.237 -15.416   0.497  1.00  0.00           C  
ATOM    820  NZ  LYS A 206       8.756 -15.533   0.576  1.00  0.00           N  
ATOM    821  H   LYS A 206      11.902 -11.132   0.833  1.00  0.00           H  
ATOM    822  HA  LYS A 206      11.338 -12.084   2.832  1.00  0.00           H  
ATOM    823 1HB  LYS A 206      13.964 -13.600   2.565  1.00  0.00           H  
ATOM    824 2HB  LYS A 206      12.591 -14.041   3.571  1.00  0.00           H  
ATOM    825 1HG  LYS A 206      12.560 -13.935   0.539  1.00  0.00           H  
ATOM    826 2HG  LYS A 206      12.753 -15.397   1.518  1.00  0.00           H  
ATOM    827 1HD  LYS A 206      10.537 -14.959   2.568  1.00  0.00           H  
ATOM    828 2HD  LYS A 206      10.343 -13.543   1.526  1.00  0.00           H  
ATOM    829 1HE  LYS A 206      10.505 -15.001  -0.474  1.00  0.00           H  
ATOM    830 2HE  LYS A 206      10.672 -16.412   0.574  1.00  0.00           H  
ATOM    831 1HZ  LYS A 206       8.425 -16.127  -0.170  1.00  0.00           H  
ATOM    832 2HZ  LYS A 206       8.496 -15.935   1.466  1.00  0.00           H  
ATOM    833 3HZ  LYS A 206       8.340 -14.617   0.486  1.00  0.00           H  
ATOM    834  N   LEU A 207      13.349 -10.061   3.549  1.00  0.00           N  
ATOM    835  CA  LEU A 207      13.990  -9.224   4.554  1.00  0.00           C  
ATOM    836  C   LEU A 207      12.946  -8.722   5.541  1.00  0.00           C  
ATOM    837  O   LEU A 207      13.220  -8.553   6.728  1.00  0.00           O  
ATOM    838  CB  LEU A 207      14.706  -8.038   3.895  1.00  0.00           C  
ATOM    839  CG  LEU A 207      15.871  -8.399   2.964  1.00  0.00           C  
ATOM    840  CD1 LEU A 207      16.410  -7.134   2.311  1.00  0.00           C  
ATOM    841  CD2 LEU A 207      16.955  -9.109   3.759  1.00  0.00           C  
ATOM    842  H   LEU A 207      13.095  -9.666   2.688  1.00  0.00           H  
ATOM    843  HA  LEU A 207      14.729  -9.824   5.083  1.00  0.00           H  
ATOM    844 1HB  LEU A 207      13.979  -7.474   3.313  1.00  0.00           H  
ATOM    845 2HB  LEU A 207      15.097  -7.389   4.677  1.00  0.00           H  
ATOM    846  HG  LEU A 207      15.513  -9.057   2.170  1.00  0.00           H  
ATOM    847 1HD1 LEU A 207      17.238  -7.389   1.649  1.00  0.00           H  
ATOM    848 2HD1 LEU A 207      15.619  -6.657   1.733  1.00  0.00           H  
ATOM    849 3HD1 LEU A 207      16.760  -6.448   3.081  1.00  0.00           H  
ATOM    850 1HD2 LEU A 207      17.784  -9.365   3.097  1.00  0.00           H  
ATOM    851 2HD2 LEU A 207      17.315  -8.451   4.551  1.00  0.00           H  
ATOM    852 3HD2 LEU A 207      16.548 -10.018   4.199  1.00  0.00           H  
ATOM    853  N   LEU A 208      11.745  -8.502   5.025  1.00  0.00           N  
ATOM    854  CA  LEU A 208      10.630  -8.025   5.825  1.00  0.00           C  
ATOM    855  C   LEU A 208      10.162  -9.114   6.782  1.00  0.00           C  
ATOM    856  O   LEU A 208       9.694 -10.170   6.351  1.00  0.00           O  
ATOM    857  CB  LEU A 208       9.471  -7.588   4.920  1.00  0.00           C  
ATOM    858  CG  LEU A 208       8.708  -6.337   5.374  1.00  0.00           C  
ATOM    859  CD1 LEU A 208       8.496  -5.411   4.184  1.00  0.00           C  
ATOM    860  CD2 LEU A 208       7.379  -6.750   5.990  1.00  0.00           C  
ATOM    861  H   LEU A 208      11.604  -8.670   4.072  1.00  0.00           H  
ATOM    862  HA  LEU A 208      10.963  -7.165   6.405  1.00  0.00           H  
ATOM    863 1HB  LEU A 208       9.864  -7.392   3.923  1.00  0.00           H  
ATOM    864 2HB  LEU A 208       8.755  -8.407   4.852  1.00  0.00           H  
ATOM    865  HG  LEU A 208       9.299  -5.799   6.115  1.00  0.00           H  
ATOM    866 1HD1 LEU A 208       7.953  -4.523   4.507  1.00  0.00           H  
ATOM    867 2HD1 LEU A 208       9.462  -5.117   3.776  1.00  0.00           H  
ATOM    868 3HD1 LEU A 208       7.920  -5.929   3.418  1.00  0.00           H  
ATOM    869 1HD2 LEU A 208       6.836  -5.861   6.313  1.00  0.00           H  
ATOM    870 2HD2 LEU A 208       6.786  -7.287   5.250  1.00  0.00           H  
ATOM    871 3HD2 LEU A 208       7.561  -7.396   6.848  1.00  0.00           H  
ATOM    872  N   THR A 209      10.306  -8.861   8.075  1.00  0.00           N  
ATOM    873  CA  THR A 209       9.894  -9.816   9.089  1.00  0.00           C  
ATOM    874  C   THR A 209       8.410  -9.626   9.399  1.00  0.00           C  
ATOM    875  O   THR A 209       7.823  -8.616   9.001  1.00  0.00           O  
ATOM    876  CB  THR A 209      10.729  -9.666  10.374  1.00  0.00           C  
ATOM    877  OG1 THR A 209      10.452  -8.398  10.981  1.00  0.00           O  
ATOM    878  CG2 THR A 209      12.213  -9.761  10.060  1.00  0.00           C  
ATOM    879  H   THR A 209      10.693  -7.999   8.355  1.00  0.00           H  
ATOM    880  HA  THR A 209      10.047 -10.822   8.699  1.00  0.00           H  
ATOM    881  HB  THR A 209      10.460 -10.456  11.077  1.00  0.00           H  
ATOM    882  HG1 THR A 209      10.784  -7.695  10.418  1.00  0.00           H  
ATOM    883 1HG2 THR A 209      12.788  -9.654  10.980  1.00  0.00           H  
ATOM    884 2HG2 THR A 209      12.429 -10.729   9.609  1.00  0.00           H  
ATOM    885 3HG2 THR A 209      12.490  -8.969   9.366  1.00  0.00           H  
ATOM    886  N   PRO A 210       7.767 -10.590  10.084  1.00  0.00           N  
ATOM    887  CA  PRO A 210       6.348 -10.479  10.443  1.00  0.00           C  
ATOM    888  C   PRO A 210       6.042  -9.171  11.168  1.00  0.00           C  
ATOM    889  O   PRO A 210       4.971  -8.586  10.998  1.00  0.00           O  
ATOM    890  CB  PRO A 210       6.131 -11.689  11.357  1.00  0.00           C  
ATOM    891  CG  PRO A 210       7.111 -12.698  10.866  1.00  0.00           C  
ATOM    892  CD  PRO A 210       8.342 -11.897  10.536  1.00  0.00           C  
ATOM    893  HA  PRO A 210       5.737 -10.558   9.532  1.00  0.00           H  
ATOM    894 1HB  PRO A 210       6.302 -11.403  12.406  1.00  0.00           H  
ATOM    895 2HB  PRO A 210       5.090 -12.035  11.283  1.00  0.00           H  
ATOM    896 1HG  PRO A 210       7.296 -13.458  11.641  1.00  0.00           H  
ATOM    897 2HG  PRO A 210       6.705 -13.229   9.992  1.00  0.00           H  
ATOM    898 1HD  PRO A 210       8.960 -11.784  11.439  1.00  0.00           H  
ATOM    899 2HD  PRO A 210       8.908 -12.402   9.739  1.00  0.00           H  
ATOM    900  N   GLN A 211       7.006  -8.702  11.954  1.00  0.00           N  
ATOM    901  CA  GLN A 211       6.851  -7.466  12.707  1.00  0.00           C  
ATOM    902  C   GLN A 211       6.868  -6.247  11.785  1.00  0.00           C  
ATOM    903  O   GLN A 211       6.293  -5.206  12.112  1.00  0.00           O  
ATOM    904  CB  GLN A 211       7.955  -7.343  13.760  1.00  0.00           C  
ATOM    905  CG  GLN A 211       7.865  -8.365  14.880  1.00  0.00           C  
ATOM    906  CD  GLN A 211       8.969  -8.199  15.906  1.00  0.00           C  
ATOM    907  OE1 GLN A 211      10.044  -7.674  15.602  1.00  0.00           O  
ATOM    908  NE2 GLN A 211       8.711  -8.646  17.130  1.00  0.00           N  
ATOM    909  H   GLN A 211       7.845  -9.210  12.034  1.00  0.00           H  
ATOM    910  HA  GLN A 211       5.886  -7.488  13.213  1.00  0.00           H  
ATOM    911 1HB  GLN A 211       8.928  -7.453  13.282  1.00  0.00           H  
ATOM    912 2HB  GLN A 211       7.922  -6.350  14.208  1.00  0.00           H  
ATOM    913 1HG  GLN A 211       6.906  -8.250  15.387  1.00  0.00           H  
ATOM    914 2HG  GLN A 211       7.943  -9.365  14.452  1.00  0.00           H  
ATOM    915 1HE2 GLN A 211       9.402  -8.565  17.849  1.00  0.00           H  
ATOM    916 2HE2 GLN A 211       7.826  -9.066  17.333  1.00  0.00           H  
ATOM    917  N   ASP A 212       7.497  -6.381  10.621  1.00  0.00           N  
ATOM    918  CA  ASP A 212       7.583  -5.273   9.681  1.00  0.00           C  
ATOM    919  C   ASP A 212       6.345  -5.276   8.808  1.00  0.00           C  
ATOM    920  O   ASP A 212       5.880  -4.234   8.343  1.00  0.00           O  
ATOM    921  CB  ASP A 212       8.834  -5.381   8.798  1.00  0.00           C  
ATOM    922  CG  ASP A 212      10.135  -5.318   9.573  1.00  0.00           C  
ATOM    923  OD1 ASP A 212      10.353  -4.339  10.316  1.00  0.00           O  
ATOM    924  OD2 ASP A 212      10.955  -6.253   9.427  1.00  0.00           O  
ATOM    925  H   ASP A 212       7.856  -7.260  10.360  1.00  0.00           H  
ATOM    926  HA  ASP A 212       7.633  -4.342  10.247  1.00  0.00           H  
ATOM    927 1HB  ASP A 212       8.809  -6.320   8.271  1.00  0.00           H  
ATOM    928 2HB  ASP A 212       8.827  -4.574   8.080  1.00  0.00           H  
ATOM    929  N   MET A 213       5.815  -6.476   8.610  1.00  0.00           N  
ATOM    930  CA  MET A 213       4.627  -6.691   7.800  1.00  0.00           C  
ATOM    931  C   MET A 213       3.453  -5.871   8.318  1.00  0.00           C  
ATOM    932  O   MET A 213       2.797  -5.152   7.562  1.00  0.00           O  
ATOM    933  CB  MET A 213       4.271  -8.176   7.771  1.00  0.00           C  
ATOM    934  CG  MET A 213       5.219  -9.035   6.947  1.00  0.00           C  
ATOM    935  SD  MET A 213       4.761 -10.780   6.955  1.00  0.00           S  
ATOM    936  CE  MET A 213       6.255 -11.525   6.307  1.00  0.00           C  
ATOM    937  H   MET A 213       6.248  -7.253   9.024  1.00  0.00           H  
ATOM    938  HA  MET A 213       4.837  -6.360   6.783  1.00  0.00           H  
ATOM    939 1HB  MET A 213       4.264  -8.568   8.787  1.00  0.00           H  
ATOM    940 2HB  MET A 213       3.267  -8.302   7.365  1.00  0.00           H  
ATOM    941 1HG  MET A 213       5.223  -8.685   5.915  1.00  0.00           H  
ATOM    942 2HG  MET A 213       6.230  -8.943   7.342  1.00  0.00           H  
ATOM    943 1HE  MET A 213       6.128 -12.606   6.251  1.00  0.00           H  
ATOM    944 2HE  MET A 213       6.455 -11.130   5.310  1.00  0.00           H  
ATOM    945 3HE  MET A 213       7.093 -11.291   6.965  1.00  0.00           H  
ATOM    946  N   GLU A 214       3.217  -5.964   9.619  1.00  0.00           N  
ATOM    947  CA  GLU A 214       2.117  -5.252  10.260  1.00  0.00           C  
ATOM    948  C   GLU A 214       2.273  -3.737  10.131  1.00  0.00           C  
ATOM    949  O   GLU A 214       1.288  -2.997  10.166  1.00  0.00           O  
ATOM    950  CB  GLU A 214       2.027  -5.640  11.738  1.00  0.00           C  
ATOM    951  CG  GLU A 214       1.509  -7.049  11.987  1.00  0.00           C  
ATOM    952  CD  GLU A 214       0.090  -7.240  11.530  1.00  0.00           C  
ATOM    953  OE1 GLU A 214      -0.756  -6.487  11.948  1.00  0.00           O  
ATOM    954  OE2 GLU A 214      -0.149  -8.141  10.761  1.00  0.00           O  
ATOM    955  H   GLU A 214       3.800  -6.531  10.168  1.00  0.00           H  
ATOM    956  HA  GLU A 214       1.187  -5.535   9.765  1.00  0.00           H  
ATOM    957 1HB  GLU A 214       3.012  -5.559  12.196  1.00  0.00           H  
ATOM    958 2HB  GLU A 214       1.367  -4.944  12.256  1.00  0.00           H  
ATOM    959 1HG  GLU A 214       2.147  -7.758  11.460  1.00  0.00           H  
ATOM    960 2HG  GLU A 214       1.575  -7.266  13.053  1.00  0.00           H  
ATOM    961  N   ALA A 215       3.509  -3.281   9.977  1.00  0.00           N  
ATOM    962  CA  ALA A 215       3.789  -1.858   9.850  1.00  0.00           C  
ATOM    963  C   ALA A 215       3.609  -1.386   8.410  1.00  0.00           C  
ATOM    964  O   ALA A 215       3.136  -0.274   8.163  1.00  0.00           O  
ATOM    965  CB  ALA A 215       5.199  -1.558  10.336  1.00  0.00           C  
ATOM    966  H   ALA A 215       4.254  -3.918   9.944  1.00  0.00           H  
ATOM    967  HA  ALA A 215       3.075  -1.316  10.470  1.00  0.00           H  
ATOM    968 1HB  ALA A 215       5.287  -1.832  11.377  1.00  0.00           H  
ATOM    969 2HB  ALA A 215       5.406  -0.505  10.221  1.00  0.00           H  
ATOM    970 3HB  ALA A 215       5.907  -2.131   9.754  1.00  0.00           H  
ATOM    971  N   ALA A 216       3.954  -2.252   7.462  1.00  0.00           N  
ATOM    972  CA  ALA A 216       3.845  -1.928   6.047  1.00  0.00           C  
ATOM    973  C   ALA A 216       2.389  -1.795   5.634  1.00  0.00           C  
ATOM    974  O   ALA A 216       2.058  -1.029   4.724  1.00  0.00           O  
ATOM    975  CB  ALA A 216       4.541  -2.990   5.208  1.00  0.00           C  
ATOM    976  H   ALA A 216       4.278  -3.139   7.722  1.00  0.00           H  
ATOM    977  HA  ALA A 216       4.333  -0.967   5.881  1.00  0.00           H  
ATOM    978 1HB  ALA A 216       4.492  -2.715   4.166  1.00  0.00           H  
ATOM    979 2HB  ALA A 216       4.047  -3.939   5.351  1.00  0.00           H  
ATOM    980 3HB  ALA A 216       5.575  -3.073   5.511  1.00  0.00           H  
ATOM    981  N   LYS A 217       1.524  -2.538   6.317  1.00  0.00           N  
ATOM    982  CA  LYS A 217       0.095  -2.511   6.036  1.00  0.00           C  
ATOM    983  C   LYS A 217      -0.461  -1.097   6.184  1.00  0.00           C  
ATOM    984  O   LYS A 217      -1.208  -0.616   5.329  1.00  0.00           O  
ATOM    985  CB  LYS A 217      -0.655  -3.453   6.978  1.00  0.00           C  
ATOM    986  CG  LYS A 217      -0.465  -4.923   6.656  1.00  0.00           C  
ATOM    987  CD  LYS A 217      -1.213  -5.802   7.646  1.00  0.00           C  
ATOM    988  CE  LYS A 217      -0.996  -7.276   7.359  1.00  0.00           C  
ATOM    989  NZ  LYS A 217      -1.738  -8.145   8.311  1.00  0.00           N  
ATOM    990  H   LYS A 217       1.860  -3.132   7.024  1.00  0.00           H  
ATOM    991  HA  LYS A 217      -0.061  -2.828   5.004  1.00  0.00           H  
ATOM    992 1HB  LYS A 217      -0.314  -3.280   7.987  1.00  0.00           H  
ATOM    993 2HB  LYS A 217      -1.710  -3.230   6.924  1.00  0.00           H  
ATOM    994 1HG  LYS A 217      -0.843  -5.113   5.663  1.00  0.00           H  
ATOM    995 2HG  LYS A 217       0.588  -5.159   6.697  1.00  0.00           H  
ATOM    996 1HD  LYS A 217      -0.863  -5.585   8.643  1.00  0.00           H  
ATOM    997 2HD  LYS A 217      -2.270  -5.585   7.580  1.00  0.00           H  
ATOM    998 1HE  LYS A 217      -1.334  -7.489   6.357  1.00  0.00           H  
ATOM    999 2HE  LYS A 217       0.058  -7.492   7.436  1.00  0.00           H  
ATOM   1000 1HZ  LYS A 217      -2.743  -7.877   8.328  1.00  0.00           H  
ATOM   1001 2HZ  LYS A 217      -1.347  -8.043   9.274  1.00  0.00           H  
ATOM   1002 3HZ  LYS A 217      -1.659  -9.142   8.023  1.00  0.00           H  
ATOM   1003  N   GLU A 218      -0.073  -0.436   7.264  1.00  0.00           N  
ATOM   1004  CA  GLU A 218      -0.534   0.924   7.529  1.00  0.00           C  
ATOM   1005  C   GLU A 218       0.011   1.888   6.503  1.00  0.00           C  
ATOM   1006  O   GLU A 218      -0.708   2.770   6.033  1.00  0.00           O  
ATOM   1007  CB  GLU A 218      -0.117   1.373   8.931  1.00  0.00           C  
ATOM   1008  CG  GLU A 218      -0.805   2.641   9.416  1.00  0.00           C  
ATOM   1009  CD  GLU A 218      -0.584   2.904  10.880  1.00  0.00           C  
ATOM   1010  OE1 GLU A 218       0.119   2.143  11.501  1.00  0.00           O  
ATOM   1011  OE2 GLU A 218      -1.119   3.866  11.378  1.00  0.00           O  
ATOM   1012  H   GLU A 218       0.538  -0.870   7.900  1.00  0.00           H  
ATOM   1013  HA  GLU A 218      -1.623   0.938   7.470  1.00  0.00           H  
ATOM   1014 1HB  GLU A 218      -0.333   0.580   9.647  1.00  0.00           H  
ATOM   1015 2HB  GLU A 218       0.959   1.548   8.952  1.00  0.00           H  
ATOM   1016 1HG  GLU A 218      -0.427   3.489   8.846  1.00  0.00           H  
ATOM   1017 2HG  GLU A 218      -1.874   2.557   9.224  1.00  0.00           H  
ATOM   1018  N   VAL A 219       1.284   1.725   6.160  1.00  0.00           N  
ATOM   1019  CA  VAL A 219       1.942   2.595   5.192  1.00  0.00           C  
ATOM   1020  C   VAL A 219       1.206   2.590   3.853  1.00  0.00           C  
ATOM   1021  O   VAL A 219       0.867   3.647   3.321  1.00  0.00           O  
ATOM   1022  CB  VAL A 219       3.399   2.146   4.977  1.00  0.00           C  
ATOM   1023  CG1 VAL A 219       4.035   2.928   3.837  1.00  0.00           C  
ATOM   1024  CG2 VAL A 219       4.192   2.326   6.262  1.00  0.00           C  
ATOM   1025  H   VAL A 219       1.794   0.988   6.561  1.00  0.00           H  
ATOM   1026  HA  VAL A 219       1.943   3.612   5.585  1.00  0.00           H  
ATOM   1027  HB  VAL A 219       3.407   1.094   4.689  1.00  0.00           H  
ATOM   1028 1HG1 VAL A 219       5.065   2.597   3.698  1.00  0.00           H  
ATOM   1029 2HG1 VAL A 219       3.472   2.755   2.919  1.00  0.00           H  
ATOM   1030 3HG1 VAL A 219       4.025   3.991   4.075  1.00  0.00           H  
ATOM   1031 1HG2 VAL A 219       5.221   2.006   6.103  1.00  0.00           H  
ATOM   1032 2HG2 VAL A 219       4.180   3.377   6.553  1.00  0.00           H  
ATOM   1033 3HG2 VAL A 219       3.744   1.725   7.053  1.00  0.00           H  
ATOM   1034  N   TYR A 220       0.937   1.399   3.330  1.00  0.00           N  
ATOM   1035  CA  TYR A 220       0.255   1.269   2.048  1.00  0.00           C  
ATOM   1036  C   TYR A 220      -1.154   1.862   2.105  1.00  0.00           C  
ATOM   1037  O   TYR A 220      -1.587   2.539   1.169  1.00  0.00           O  
ATOM   1038  CB  TYR A 220       0.197  -0.200   1.623  1.00  0.00           C  
ATOM   1039  CG  TYR A 220       1.535  -0.904   1.676  1.00  0.00           C  
ATOM   1040  CD1 TYR A 220       2.597  -0.325   2.356  1.00  0.00           C  
ATOM   1041  CD2 TYR A 220       1.701  -2.127   1.044  1.00  0.00           C  
ATOM   1042  CE1 TYR A 220       3.819  -0.968   2.405  1.00  0.00           C  
ATOM   1043  CE2 TYR A 220       2.923  -2.770   1.093  1.00  0.00           C  
ATOM   1044  CZ  TYR A 220       3.978  -2.195   1.770  1.00  0.00           C  
ATOM   1045  OH  TYR A 220       5.195  -2.835   1.818  1.00  0.00           O  
ATOM   1046  H   TYR A 220       1.206   0.589   3.816  1.00  0.00           H  
ATOM   1047  HA  TYR A 220       0.817   1.828   1.299  1.00  0.00           H  
ATOM   1048 1HB  TYR A 220      -0.497  -0.739   2.269  1.00  0.00           H  
ATOM   1049 2HB  TYR A 220      -0.183  -0.269   0.604  1.00  0.00           H  
ATOM   1050  HD1 TYR A 220       2.467   0.636   2.853  1.00  0.00           H  
ATOM   1051  HD2 TYR A 220       0.867  -2.581   0.508  1.00  0.00           H  
ATOM   1052  HE1 TYR A 220       4.652  -0.514   2.940  1.00  0.00           H  
ATOM   1053  HE2 TYR A 220       3.053  -3.731   0.595  1.00  0.00           H  
ATOM   1054  HH  TYR A 220       5.229  -3.509   1.135  1.00  0.00           H  
ATOM   1055  N   LYS A 221      -1.858   1.621   3.207  1.00  0.00           N  
ATOM   1056  CA  LYS A 221      -3.216   2.129   3.368  1.00  0.00           C  
ATOM   1057  C   LYS A 221      -3.236   3.655   3.440  1.00  0.00           C  
ATOM   1058  O   LYS A 221      -4.019   4.310   2.745  1.00  0.00           O  
ATOM   1059  CB  LYS A 221      -3.862   1.535   4.621  1.00  0.00           C  
ATOM   1060  CG  LYS A 221      -4.217   0.058   4.505  1.00  0.00           C  
ATOM   1061  CD  LYS A 221      -4.800  -0.473   5.806  1.00  0.00           C  
ATOM   1062  CE  LYS A 221      -4.992  -1.981   5.752  1.00  0.00           C  
ATOM   1063  NZ  LYS A 221      -5.577  -2.514   7.013  1.00  0.00           N  
ATOM   1064  H   LYS A 221      -1.456   1.087   3.927  1.00  0.00           H  
ATOM   1065  HA  LYS A 221      -3.802   1.831   2.498  1.00  0.00           H  
ATOM   1066 1HB  LYS A 221      -3.186   1.651   5.469  1.00  0.00           H  
ATOM   1067 2HB  LYS A 221      -4.776   2.082   4.853  1.00  0.00           H  
ATOM   1068 1HG  LYS A 221      -4.948  -0.079   3.707  1.00  0.00           H  
ATOM   1069 2HG  LYS A 221      -3.323  -0.512   4.257  1.00  0.00           H  
ATOM   1070 1HD  LYS A 221      -4.129  -0.230   6.632  1.00  0.00           H  
ATOM   1071 2HD  LYS A 221      -5.763  -0.000   5.994  1.00  0.00           H  
ATOM   1072 1HE  LYS A 221      -5.653  -2.234   4.924  1.00  0.00           H  
ATOM   1073 2HE  LYS A 221      -4.031  -2.465   5.581  1.00  0.00           H  
ATOM   1074 1HZ  LYS A 221      -5.689  -3.515   6.937  1.00  0.00           H  
ATOM   1075 2HZ  LYS A 221      -4.963  -2.301   7.786  1.00  0.00           H  
ATOM   1076 3HZ  LYS A 221      -6.479  -2.086   7.173  1.00  0.00           H  
ATOM   1077  N   ILE A 222      -2.372   4.219   4.279  1.00  0.00           N  
ATOM   1078  CA  ILE A 222      -2.295   5.668   4.443  1.00  0.00           C  
ATOM   1079  C   ILE A 222      -1.892   6.342   3.132  1.00  0.00           C  
ATOM   1080  O   ILE A 222      -2.404   7.408   2.782  1.00  0.00           O  
ATOM   1081  CB  ILE A 222      -1.292   6.045   5.548  1.00  0.00           C  
ATOM   1082  CG1 ILE A 222      -1.833   5.639   6.921  1.00  0.00           C  
ATOM   1083  CG2 ILE A 222      -0.993   7.536   5.509  1.00  0.00           C  
ATOM   1084  CD1 ILE A 222      -0.850   5.848   8.051  1.00  0.00           C  
ATOM   1085  H   ILE A 222      -1.766   3.644   4.802  1.00  0.00           H  
ATOM   1086  HA  ILE A 222      -3.279   6.036   4.732  1.00  0.00           H  
ATOM   1087  HB  ILE A 222      -0.364   5.494   5.401  1.00  0.00           H  
ATOM   1088 1HG1 ILE A 222      -2.733   6.213   7.142  1.00  0.00           H  
ATOM   1089 2HG1 ILE A 222      -2.114   4.586   6.906  1.00  0.00           H  
ATOM   1090 1HG2 ILE A 222      -0.283   7.785   6.298  1.00  0.00           H  
ATOM   1091 2HG2 ILE A 222      -0.566   7.795   4.541  1.00  0.00           H  
ATOM   1092 3HG2 ILE A 222      -1.915   8.096   5.662  1.00  0.00           H  
ATOM   1093 1HD1 ILE A 222      -1.306   5.538   8.992  1.00  0.00           H  
ATOM   1094 2HD1 ILE A 222       0.046   5.253   7.868  1.00  0.00           H  
ATOM   1095 3HD1 ILE A 222      -0.581   6.901   8.110  1.00  0.00           H  
ATOM   1096  N   HIS A 223      -0.992   5.700   2.399  1.00  0.00           N  
ATOM   1097  CA  HIS A 223      -0.521   6.226   1.126  1.00  0.00           C  
ATOM   1098  C   HIS A 223      -1.675   6.334   0.131  1.00  0.00           C  
ATOM   1099  O   HIS A 223      -1.806   7.332  -0.576  1.00  0.00           O  
ATOM   1100  CB  HIS A 223       0.582   5.327   0.560  1.00  0.00           C  
ATOM   1101  CG  HIS A 223       1.384   5.955  -0.538  1.00  0.00           C  
ATOM   1102  ND1 HIS A 223       2.311   5.230  -1.240  1.00  0.00           N  
ATOM   1103  CD2 HIS A 223       1.371   7.227  -1.012  1.00  0.00           C  
ATOM   1104  CE1 HIS A 223       2.843   6.063  -2.114  1.00  0.00           C  
ATOM   1105  NE2 HIS A 223       2.302   7.286  -2.017  1.00  0.00           N  
ATOM   1106  H   HIS A 223      -0.625   4.850   2.729  1.00  0.00           H  
ATOM   1107  HA  HIS A 223      -0.110   7.224   1.275  1.00  0.00           H  
ATOM   1108 1HB  HIS A 223       1.262   5.067   1.356  1.00  0.00           H  
ATOM   1109 2HB  HIS A 223       0.131   4.425   0.173  1.00  0.00           H  
ATOM   1110  HD2 HIS A 223       0.749   8.038  -0.667  1.00  0.00           H  
ATOM   1111  HE1 HIS A 223       3.616   5.793  -2.821  1.00  0.00           H  
ATOM   1112  HE2 HIS A 223       2.660   8.104  -2.422  1.00  0.00           H  
ATOM   1113  N   GLN A 224      -2.516   5.305   0.101  1.00  0.00           N  
ATOM   1114  CA  GLN A 224      -3.664   5.273  -0.800  1.00  0.00           C  
ATOM   1115  C   GLN A 224      -4.630   6.418  -0.501  1.00  0.00           C  
ATOM   1116  O   GLN A 224      -5.229   6.992  -1.409  1.00  0.00           O  
ATOM   1117  CB  GLN A 224      -4.393   3.931  -0.692  1.00  0.00           C  
ATOM   1118  CG  GLN A 224      -5.487   3.732  -1.726  1.00  0.00           C  
ATOM   1119  CD  GLN A 224      -6.147   2.370  -1.616  1.00  0.00           C  
ATOM   1120  OE1 GLN A 224      -6.655   1.995  -0.555  1.00  0.00           O  
ATOM   1121  NE2 GLN A 224      -6.144   1.622  -2.713  1.00  0.00           N  
ATOM   1122  H   GLN A 224      -2.360   4.543   0.702  1.00  0.00           H  
ATOM   1123  HA  GLN A 224      -3.305   5.393  -1.822  1.00  0.00           H  
ATOM   1124 1HB  GLN A 224      -3.675   3.117  -0.801  1.00  0.00           H  
ATOM   1125 2HB  GLN A 224      -4.843   3.840   0.296  1.00  0.00           H  
ATOM   1126 1HG  GLN A 224      -6.252   4.495  -1.582  1.00  0.00           H  
ATOM   1127 2HG  GLN A 224      -5.053   3.821  -2.722  1.00  0.00           H  
ATOM   1128 1HE2 GLN A 224      -6.565   0.713  -2.700  1.00  0.00           H  
ATOM   1129 2HE2 GLN A 224      -5.721   1.964  -3.551  1.00  0.00           H  
ATOM   1130  N   GLN A 225      -4.759   6.753   0.777  1.00  0.00           N  
ATOM   1131  CA  GLN A 225      -5.650   7.823   1.205  1.00  0.00           C  
ATOM   1132  C   GLN A 225      -5.056   9.190   0.865  1.00  0.00           C  
ATOM   1133  O   GLN A 225      -5.761  10.087   0.401  1.00  0.00           O  
ATOM   1134  CB  GLN A 225      -5.923   7.725   2.708  1.00  0.00           C  
ATOM   1135  CG  GLN A 225      -6.707   6.491   3.119  1.00  0.00           C  
ATOM   1136  CD  GLN A 225      -6.821   6.352   4.626  1.00  0.00           C  
ATOM   1137  OE1 GLN A 225      -6.037   6.937   5.378  1.00  0.00           O  
ATOM   1138  NE2 GLN A 225      -7.799   5.574   5.075  1.00  0.00           N  
ATOM   1139  H   GLN A 225      -4.237   6.266   1.452  1.00  0.00           H  
ATOM   1140  HA  GLN A 225      -6.595   7.720   0.672  1.00  0.00           H  
ATOM   1141 1HB  GLN A 225      -4.978   7.718   3.250  1.00  0.00           H  
ATOM   1142 2HB  GLN A 225      -6.481   8.602   3.035  1.00  0.00           H  
ATOM   1143 1HG  GLN A 225      -7.714   6.557   2.705  1.00  0.00           H  
ATOM   1144 2HG  GLN A 225      -6.202   5.606   2.731  1.00  0.00           H  
ATOM   1145 1HE2 GLN A 225      -7.923   5.444   6.060  1.00  0.00           H  
ATOM   1146 2HE2 GLN A 225      -8.413   5.118   4.430  1.00  0.00           H  
ATOM   1147  N   LEU A 226      -3.754   9.332   1.090  1.00  0.00           N  
ATOM   1148  CA  LEU A 226      -3.056  10.583   0.813  1.00  0.00           C  
ATOM   1149  C   LEU A 226      -3.093  10.909  -0.678  1.00  0.00           C  
ATOM   1150  O   LEU A 226      -3.253  12.068  -1.064  1.00  0.00           O  
ATOM   1151  CB  LEU A 226      -1.601  10.496   1.291  1.00  0.00           C  
ATOM   1152  CG  LEU A 226      -1.394  10.568   2.809  1.00  0.00           C  
ATOM   1153  CD1 LEU A 226       0.093  10.469   3.124  1.00  0.00           C  
ATOM   1154  CD2 LEU A 226      -1.982  11.866   3.341  1.00  0.00           C  
ATOM   1155  H   LEU A 226      -3.248   8.575   1.461  1.00  0.00           H  
ATOM   1156  HA  LEU A 226      -3.556  11.385   1.355  1.00  0.00           H  
ATOM   1157 1HB  LEU A 226      -1.176   9.556   0.942  1.00  0.00           H  
ATOM   1158 2HB  LEU A 226      -1.038  11.315   0.841  1.00  0.00           H  
ATOM   1159  HG  LEU A 226      -1.892   9.722   3.284  1.00  0.00           H  
ATOM   1160 1HD1 LEU A 226       0.240  10.519   4.203  1.00  0.00           H  
ATOM   1161 2HD1 LEU A 226       0.482   9.523   2.749  1.00  0.00           H  
ATOM   1162 3HD1 LEU A 226       0.621  11.294   2.648  1.00  0.00           H  
ATOM   1163 1HD2 LEU A 226      -1.834  11.916   4.421  1.00  0.00           H  
ATOM   1164 2HD2 LEU A 226      -1.483  12.712   2.868  1.00  0.00           H  
ATOM   1165 3HD2 LEU A 226      -3.047  11.902   3.118  1.00  0.00           H  
ATOM   1166  N   LEU A 227      -2.954   9.877  -1.509  1.00  0.00           N  
ATOM   1167  CA  LEU A 227      -2.965  10.045  -2.961  1.00  0.00           C  
ATOM   1168  C   LEU A 227      -4.276  10.661  -3.440  1.00  0.00           C  
ATOM   1169  O   LEU A 227      -4.292  11.461  -4.374  1.00  0.00           O  
ATOM   1170  CB  LEU A 227      -2.748   8.693  -3.652  1.00  0.00           C  
ATOM   1171  CG  LEU A 227      -1.317   8.143  -3.603  1.00  0.00           C  
ATOM   1172  CD1 LEU A 227      -1.293   6.735  -4.180  1.00  0.00           C  
ATOM   1173  CD2 LEU A 227      -0.390   9.068  -4.379  1.00  0.00           C  
ATOM   1174  H   LEU A 227      -2.835   8.976  -1.134  1.00  0.00           H  
ATOM   1175  HA  LEU A 227      -2.152  10.715  -3.238  1.00  0.00           H  
ATOM   1176 1HB  LEU A 227      -3.402   7.956  -3.187  1.00  0.00           H  
ATOM   1177 2HB  LEU A 227      -3.030   8.788  -4.700  1.00  0.00           H  
ATOM   1178  HG  LEU A 227      -0.984   8.084  -2.566  1.00  0.00           H  
ATOM   1179 1HD1 LEU A 227      -0.275   6.343  -4.145  1.00  0.00           H  
ATOM   1180 2HD1 LEU A 227      -1.949   6.090  -3.594  1.00  0.00           H  
ATOM   1181 3HD1 LEU A 227      -1.637   6.759  -5.214  1.00  0.00           H  
ATOM   1182 1HD2 LEU A 227       0.627   8.678  -4.344  1.00  0.00           H  
ATOM   1183 2HD2 LEU A 227      -0.721   9.126  -5.416  1.00  0.00           H  
ATOM   1184 3HD2 LEU A 227      -0.413  10.063  -3.935  1.00  0.00           H  
ATOM   1185  N   PHE A 228      -5.374  10.294  -2.791  1.00  0.00           N  
ATOM   1186  CA  PHE A 228      -6.683  10.811  -3.162  1.00  0.00           C  
ATOM   1187  C   PHE A 228      -6.769  12.313  -2.907  1.00  0.00           C  
ATOM   1188  O   PHE A 228      -7.225  13.076  -3.761  1.00  0.00           O  
ATOM   1189  CB  PHE A 228      -7.783  10.089  -2.382  1.00  0.00           C  
ATOM   1190  CG  PHE A 228      -9.170  10.568  -2.706  1.00  0.00           C  
ATOM   1191  CD1 PHE A 228      -9.772  10.231  -3.909  1.00  0.00           C  
ATOM   1192  CD2 PHE A 228      -9.874  11.356  -1.808  1.00  0.00           C  
ATOM   1193  CE1 PHE A 228     -11.047  10.672  -4.208  1.00  0.00           C  
ATOM   1194  CE2 PHE A 228     -11.149  11.797  -2.105  1.00  0.00           C  
ATOM   1195  CZ  PHE A 228     -11.737  11.454  -3.306  1.00  0.00           C  
ATOM   1196  H   PHE A 228      -5.300   9.660  -2.045  1.00  0.00           H  
ATOM   1197  HA  PHE A 228      -6.836  10.633  -4.227  1.00  0.00           H  
ATOM   1198 1HB  PHE A 228      -7.735   9.021  -2.590  1.00  0.00           H  
ATOM   1199 2HB  PHE A 228      -7.619  10.221  -1.314  1.00  0.00           H  
ATOM   1200  HD1 PHE A 228      -9.228   9.612  -4.622  1.00  0.00           H  
ATOM   1201  HD2 PHE A 228      -9.410  11.627  -0.860  1.00  0.00           H  
ATOM   1202  HE1 PHE A 228     -11.509  10.400  -5.157  1.00  0.00           H  
ATOM   1203  HE2 PHE A 228     -11.693  12.415  -1.390  1.00  0.00           H  
ATOM   1204  HZ  PHE A 228     -12.742  11.802  -3.541  1.00  0.00           H  
ATOM   1205  N   LYS A 229      -6.302  12.736  -1.742  1.00  0.00           N  
ATOM   1206  CA  LYS A 229      -6.337  14.145  -1.374  1.00  0.00           C  
ATOM   1207  C   LYS A 229      -5.364  14.959  -2.219  1.00  0.00           C  
ATOM   1208  O   LYS A 229      -5.659  16.093  -2.599  1.00  0.00           O  
ATOM   1209  CB  LYS A 229      -6.017  14.318   0.112  1.00  0.00           C  
ATOM   1210  CG  LYS A 229      -7.090  13.785   1.052  1.00  0.00           C  
ATOM   1211  CD  LYS A 229      -6.686  13.964   2.508  1.00  0.00           C  
ATOM   1212  CE  LYS A 229      -7.747  13.412   3.449  1.00  0.00           C  
ATOM   1213  NZ  LYS A 229      -7.352  13.554   4.877  1.00  0.00           N  
ATOM   1214  H   LYS A 229      -5.918  12.086  -1.118  1.00  0.00           H  
ATOM   1215  HA  LYS A 229      -7.341  14.527  -1.561  1.00  0.00           H  
ATOM   1216 1HB  LYS A 229      -5.083  13.807   0.345  1.00  0.00           H  
ATOM   1217 2HB  LYS A 229      -5.875  15.376   0.332  1.00  0.00           H  
ATOM   1218 1HG  LYS A 229      -8.026  14.316   0.876  1.00  0.00           H  
ATOM   1219 2HG  LYS A 229      -7.251  12.725   0.856  1.00  0.00           H  
ATOM   1220 1HD  LYS A 229      -5.745  13.446   2.692  1.00  0.00           H  
ATOM   1221 2HD  LYS A 229      -6.544  15.024   2.718  1.00  0.00           H  
ATOM   1222 1HE  LYS A 229      -8.685  13.941   3.289  1.00  0.00           H  
ATOM   1223 2HE  LYS A 229      -7.909  12.356   3.235  1.00  0.00           H  
ATOM   1224 1HZ  LYS A 229      -8.081  13.176   5.467  1.00  0.00           H  
ATOM   1225 2HZ  LYS A 229      -6.492  13.051   5.042  1.00  0.00           H  
ATOM   1226 3HZ  LYS A 229      -7.217  14.531   5.094  1.00  0.00           H  
ATOM   1227  N   ALA A 230      -4.212  14.368  -2.518  1.00  0.00           N  
ATOM   1228  CA  ALA A 230      -3.190  15.036  -3.317  1.00  0.00           C  
ATOM   1229  C   ALA A 230      -3.684  15.303  -4.738  1.00  0.00           C  
ATOM   1230  O   ALA A 230      -3.207  16.218  -5.409  1.00  0.00           O  
ATOM   1231  CB  ALA A 230      -1.916  14.205  -3.347  1.00  0.00           C  
ATOM   1232  H   ALA A 230      -4.039  13.458  -2.184  1.00  0.00           H  
ATOM   1233  HA  ALA A 230      -2.973  15.999  -2.854  1.00  0.00           H  
ATOM   1234 1HB  ALA A 230      -1.161  14.716  -3.944  1.00  0.00           H  
ATOM   1235 2HB  ALA A 230      -1.545  14.071  -2.330  1.00  0.00           H  
ATOM   1236 3HB  ALA A 230      -2.127  13.231  -3.786  1.00  0.00           H  
ATOM   1237  N   ARG A 231      -4.629  14.492  -5.196  1.00  0.00           N  
ATOM   1238  CA  ARG A 231      -5.189  14.659  -6.531  1.00  0.00           C  
ATOM   1239  C   ARG A 231      -6.194  15.805  -6.558  1.00  0.00           C  
ATOM   1240  O   ARG A 231      -6.261  16.561  -7.528  1.00  0.00           O  
ATOM   1241  CB  ARG A 231      -5.868  13.378  -6.993  1.00  0.00           C  
ATOM   1242  CG  ARG A 231      -6.468  13.440  -8.388  1.00  0.00           C  
ATOM   1243  CD  ARG A 231      -6.977  12.115  -8.826  1.00  0.00           C  
ATOM   1244  NE  ARG A 231      -7.758  12.211 -10.049  1.00  0.00           N  
ATOM   1245  CZ  ARG A 231      -8.412  11.182 -10.622  1.00  0.00           C  
ATOM   1246  NH1 ARG A 231      -8.370   9.988 -10.072  1.00  0.00           N  
ATOM   1247  NH2 ARG A 231      -9.097  11.372 -11.737  1.00  0.00           N  
ATOM   1248  H   ARG A 231      -4.947  13.757  -4.629  1.00  0.00           H  
ATOM   1249  HA  ARG A 231      -4.376  14.889  -7.221  1.00  0.00           H  
ATOM   1250 1HB  ARG A 231      -5.149  12.561  -6.979  1.00  0.00           H  
ATOM   1251 2HB  ARG A 231      -6.670  13.121  -6.300  1.00  0.00           H  
ATOM   1252 1HG  ARG A 231      -7.298  14.146  -8.397  1.00  0.00           H  
ATOM   1253 2HG  ARG A 231      -5.706  13.766  -9.098  1.00  0.00           H  
ATOM   1254 1HD  ARG A 231      -6.139  11.444  -9.009  1.00  0.00           H  
ATOM   1255 2HD  ARG A 231      -7.614  11.695  -8.048  1.00  0.00           H  
ATOM   1256  HE  ARG A 231      -7.814  13.114 -10.501  1.00  0.00           H  
ATOM   1257 1HH1 ARG A 231      -7.847   9.843  -9.220  1.00  0.00           H  
ATOM   1258 2HH1 ARG A 231      -8.860   9.217 -10.502  1.00  0.00           H  
ATOM   1259 1HH2 ARG A 231      -9.128  12.289 -12.160  1.00  0.00           H  
ATOM   1260 2HH2 ARG A 231      -9.586  10.601 -12.166  1.00  0.00           H  
ATOM   1261  N   LEU A 232      -6.958  15.937  -5.481  1.00  0.00           N  
ATOM   1262  CA  LEU A 232      -7.972  16.982  -5.378  1.00  0.00           C  
ATOM   1263  C   LEU A 232      -7.338  18.345  -5.104  1.00  0.00           C  
ATOM   1264  O   LEU A 232      -7.615  19.312  -5.817  1.00  0.00           O  
ATOM   1265  CB  LEU A 232      -8.970  16.642  -4.264  1.00  0.00           C  
ATOM   1266  CG  LEU A 232      -9.829  15.392  -4.499  1.00  0.00           C  
ATOM   1267  CD1 LEU A 232     -10.659  15.105  -3.256  1.00  0.00           C  
ATOM   1268  CD2 LEU A 232     -10.719  15.610  -5.713  1.00  0.00           C  
ATOM   1269  H   LEU A 232      -6.836  15.317  -4.733  1.00  0.00           H  
ATOM   1270  HA  LEU A 232      -8.508  17.038  -6.325  1.00  0.00           H  
ATOM   1271 1HB  LEU A 232      -8.419  16.495  -3.337  1.00  0.00           H  
ATOM   1272 2HB  LEU A 232      -9.645  17.488  -4.132  1.00  0.00           H  
ATOM   1273  HG  LEU A 232      -9.181  14.533  -4.674  1.00  0.00           H  
ATOM   1274 1HD1 LEU A 232     -11.269  14.218  -3.423  1.00  0.00           H  
ATOM   1275 2HD1 LEU A 232      -9.997  14.934  -2.407  1.00  0.00           H  
ATOM   1276 3HD1 LEU A 232     -11.306  15.956  -3.047  1.00  0.00           H  
ATOM   1277 1HD2 LEU A 232     -11.329  14.721  -5.881  1.00  0.00           H  
ATOM   1278 2HD2 LEU A 232     -11.369  16.468  -5.540  1.00  0.00           H  
ATOM   1279 3HD2 LEU A 232     -10.100  15.795  -6.591  1.00  0.00           H  
ATOM   1280  N   GLN A 233      -6.489  18.401  -4.072  1.00  0.00           N  
ATOM   1281  CA  GLN A 233      -5.795  19.630  -3.668  1.00  0.00           C  
ATOM   1282  C   GLN A 233      -6.755  20.654  -3.068  1.00  0.00           C  
ATOM   1283  O   GLN A 233      -7.637  21.178  -3.749  1.00  0.00           O  
ATOM   1284  CB  GLN A 233      -5.063  20.247  -4.863  1.00  0.00           C  
ATOM   1285  CG  GLN A 233      -3.901  19.416  -5.378  1.00  0.00           C  
ATOM   1286  CD  GLN A 233      -2.708  19.447  -4.441  1.00  0.00           C  
ATOM   1287  OE1 GLN A 233      -2.457  20.447  -3.765  1.00  0.00           O  
ATOM   1288  NE2 GLN A 233      -1.965  18.346  -4.395  1.00  0.00           N  
ATOM   1289  H   GLN A 233      -6.323  17.580  -3.557  1.00  0.00           H  
ATOM   1290  HA  GLN A 233      -5.062  19.377  -2.902  1.00  0.00           H  
ATOM   1291 1HB  GLN A 233      -5.765  20.391  -5.685  1.00  0.00           H  
ATOM   1292 2HB  GLN A 233      -4.678  21.229  -4.587  1.00  0.00           H  
ATOM   1293 1HG  GLN A 233      -4.226  18.382  -5.484  1.00  0.00           H  
ATOM   1294 2HG  GLN A 233      -3.586  19.811  -6.345  1.00  0.00           H  
ATOM   1295 1HE2 GLN A 233      -1.165  18.308  -3.794  1.00  0.00           H  
ATOM   1296 2HE2 GLN A 233      -2.205  17.557  -4.960  1.00  0.00           H  
ATOM   1297  N   GLN A 234      -6.566  20.944  -1.788  1.00  0.00           N  
ATOM   1298  CA  GLN A 234      -7.408  21.907  -1.091  1.00  0.00           C  
ATOM   1299  C   GLN A 234      -6.859  23.317  -1.259  1.00  0.00           C  
ATOM   1300  O   GLN A 234      -7.578  24.304  -1.101  1.00  0.00           O  
ATOM   1301  CB  GLN A 234      -7.514  21.556   0.396  1.00  0.00           C  
ATOM   1302  CG  GLN A 234      -8.130  20.195   0.672  1.00  0.00           C  
ATOM   1303  CD  GLN A 234      -9.538  20.075   0.121  1.00  0.00           C  
ATOM   1304  OE1 GLN A 234     -10.415  20.880   0.441  1.00  0.00           O  
ATOM   1305  NE2 GLN A 234      -9.761  19.065  -0.713  1.00  0.00           N  
ATOM   1306  H   GLN A 234      -5.830  20.511  -1.304  1.00  0.00           H  
ATOM   1307  HA  GLN A 234      -8.406  21.873  -1.527  1.00  0.00           H  
ATOM   1308 1HB  GLN A 234      -6.521  21.573   0.845  1.00  0.00           H  
ATOM   1309 2HB  GLN A 234      -8.116  22.308   0.905  1.00  0.00           H  
ATOM   1310 1HG  GLN A 234      -7.512  19.427   0.205  1.00  0.00           H  
ATOM   1311 2HG  GLN A 234      -8.170  20.038   1.750  1.00  0.00           H  
ATOM   1312 1HE2 GLN A 234     -10.671  18.935  -1.109  1.00  0.00           H  
ATOM   1313 2HE2 GLN A 234      -9.021  18.435  -0.946  1.00  0.00           H  
ATOM   1314  N   GLN A 235      -5.578  23.406  -1.578  1.00  0.00           N  
ATOM   1315  CA  GLN A 235      -4.918  24.686  -1.773  1.00  0.00           C  
ATOM   1316  C   GLN A 235      -4.508  24.842  -3.231  1.00  0.00           C  
ATOM   1317  O   GLN A 235      -3.688  24.075  -3.737  1.00  0.00           O  
ATOM   1318  CB  GLN A 235      -3.695  24.812  -0.860  1.00  0.00           C  
ATOM   1319  CG  GLN A 235      -2.972  26.143  -0.969  1.00  0.00           C  
ATOM   1320  CD  GLN A 235      -1.813  26.253   0.005  1.00  0.00           C  
ATOM   1321  OE1 GLN A 235      -1.251  25.244   0.439  1.00  0.00           O  
ATOM   1322  NE2 GLN A 235      -1.450  27.482   0.353  1.00  0.00           N  
ATOM   1323  H   GLN A 235      -5.058  22.582  -1.690  1.00  0.00           H  
ATOM   1324  HA  GLN A 235      -5.621  25.480  -1.520  1.00  0.00           H  
ATOM   1325 1HB  GLN A 235      -4.001  24.679   0.178  1.00  0.00           H  
ATOM   1326 2HB  GLN A 235      -2.983  24.021  -1.095  1.00  0.00           H  
ATOM   1327 1HG  GLN A 235      -2.580  26.250  -1.980  1.00  0.00           H  
ATOM   1328 2HG  GLN A 235      -3.676  26.946  -0.754  1.00  0.00           H  
ATOM   1329 1HE2 GLN A 235      -0.691  27.617   0.992  1.00  0.00           H  
ATOM   1330 2HE2 GLN A 235      -1.932  28.273  -0.023  1.00  0.00           H  
ATOM   1331  N   GLN A 236      -5.078  25.823  -3.910  1.00  0.00           N  
ATOM   1332  CA  GLN A 236      -4.754  26.055  -5.308  1.00  0.00           C  
ATOM   1333  C   GLN A 236      -4.070  27.402  -5.482  1.00  0.00           C  
ATOM   1334  O   GLN A 236      -4.655  28.453  -5.205  1.00  0.00           O  
ATOM   1335  CB  GLN A 236      -6.016  25.989  -6.173  1.00  0.00           C  
ATOM   1336  CG  GLN A 236      -5.759  26.144  -7.661  1.00  0.00           C  
ATOM   1337  CD  GLN A 236      -7.035  26.072  -8.480  1.00  0.00           C  
ATOM   1338  OE1 GLN A 236      -7.744  25.063  -8.463  1.00  0.00           O  
ATOM   1339  NE2 GLN A 236      -7.334  27.145  -9.202  1.00  0.00           N  
ATOM   1340  H   GLN A 236      -5.726  26.410  -3.459  1.00  0.00           H  
ATOM   1341  HA  GLN A 236      -4.066  25.276  -5.637  1.00  0.00           H  
ATOM   1342 1HB  GLN A 236      -6.515  25.033  -6.015  1.00  0.00           H  
ATOM   1343 2HB  GLN A 236      -6.708  26.774  -5.867  1.00  0.00           H  
ATOM   1344 1HG  GLN A 236      -5.292  27.112  -7.840  1.00  0.00           H  
ATOM   1345 2HG  GLN A 236      -5.096  25.343  -7.990  1.00  0.00           H  
ATOM   1346 1HE2 GLN A 236      -8.163  27.157  -9.763  1.00  0.00           H  
ATOM   1347 2HE2 GLN A 236      -6.731  27.943  -9.187  1.00  0.00           H  
ATOM   1348  N   ALA A 237      -2.828  27.359  -5.938  1.00  0.00           N  
ATOM   1349  CA  ALA A 237      -2.048  28.565  -6.159  1.00  0.00           C  
ATOM   1350  C   ALA A 237      -2.369  29.166  -7.519  1.00  0.00           C  
ATOM   1351  O   ALA A 237      -2.182  30.362  -7.748  1.00  0.00           O  
ATOM   1352  CB  ALA A 237      -0.560  28.267  -6.045  1.00  0.00           C  
ATOM   1353  H   ALA A 237      -2.420  26.486  -6.134  1.00  0.00           H  
ATOM   1354  HA  ALA A 237      -2.321  29.290  -5.392  1.00  0.00           H  
ATOM   1355 1HB  ALA A 237       0.008  29.180  -6.217  1.00  0.00           H  
ATOM   1356 2HB  ALA A 237      -0.341  27.886  -5.047  1.00  0.00           H  
ATOM   1357 3HB  ALA A 237      -0.281  27.520  -6.786  1.00  0.00           H  
ATOM   1358  N   GLN A 238      -2.850  28.323  -8.421  1.00  0.00           N  
ATOM   1359  CA  GLN A 238      -3.206  28.760  -9.760  1.00  0.00           C  
ATOM   1360  C   GLN A 238      -4.543  29.487  -9.737  1.00  0.00           C  
ATOM   1361  O   GLN A 238      -4.739  30.404 -10.562  1.00  0.00           O  
ATOM   1362  OXT GLN A 238      -5.382  29.175  -8.938  1.00  0.00           O  
ATOM   1363  CB  GLN A 238      -3.266  27.569 -10.720  1.00  0.00           C  
ATOM   1364  CG  GLN A 238      -3.507  27.951 -12.171  1.00  0.00           C  
ATOM   1365  CD  GLN A 238      -3.460  26.753 -13.100  1.00  0.00           C  
ATOM   1366  OE1 GLN A 238      -3.446  25.603 -12.653  1.00  0.00           O  
ATOM   1367  NE2 GLN A 238      -3.436  27.015 -14.402  1.00  0.00           N  
ATOM   1368  H   GLN A 238      -2.979  27.385  -8.173  1.00  0.00           H  
ATOM   1369  HA  GLN A 238      -2.441  29.451 -10.113  1.00  0.00           H  
ATOM   1370 1HB  GLN A 238      -2.330  27.013 -10.670  1.00  0.00           H  
ATOM   1371 2HB  GLN A 238      -4.064  26.894 -10.413  1.00  0.00           H  
ATOM   1372 1HG  GLN A 238      -4.491  28.411 -12.256  1.00  0.00           H  
ATOM   1373 2HG  GLN A 238      -2.736  28.655 -12.483  1.00  0.00           H  
ATOM   1374 1HE2 GLN A 238      -3.404  26.265 -15.063  1.00  0.00           H  
ATOM   1375 2HE2 GLN A 238      -3.447  27.963 -14.722  1.00  0.00           H  
TER                                                                             
ATOM   1377  N   ILE B   1       4.074 -12.689  -4.213  1.00  0.00           N  
ATOM   1378  CA  ILE B   1       4.429 -11.325  -3.843  1.00  0.00           C  
ATOM   1379  C   ILE B   1       4.868 -10.521  -5.061  1.00  0.00           C  
ATOM   1380  O   ILE B   1       6.047 -10.195  -5.209  1.00  0.00           O  
ATOM   1381  CB  ILE B   1       5.550 -11.316  -2.789  1.00  0.00           C  
ATOM   1382  CG1 ILE B   1       5.116 -12.091  -1.542  1.00  0.00           C  
ATOM   1383  CG2 ILE B   1       5.930  -9.889  -2.427  1.00  0.00           C  
ATOM   1384  CD1 ILE B   1       6.204 -12.232  -0.501  1.00  0.00           C  
ATOM   1385 1H   ILE B   1       3.790 -13.193  -3.397  1.00  0.00           H  
ATOM   1386 2H   ILE B   1       3.322 -12.671  -4.872  1.00  0.00           H  
ATOM   1387 3H   ILE B   1       4.866 -13.140  -4.624  1.00  0.00           H  
ATOM   1388  HA  ILE B   1       3.550 -10.843  -3.416  1.00  0.00           H  
ATOM   1389  HB  ILE B   1       6.427 -11.826  -3.186  1.00  0.00           H  
ATOM   1390 1HG1 ILE B   1       4.265 -11.590  -1.080  1.00  0.00           H  
ATOM   1391 2HG1 ILE B   1       4.789 -13.090  -1.829  1.00  0.00           H  
ATOM   1392 1HG2 ILE B   1       6.723  -9.901  -1.680  1.00  0.00           H  
ATOM   1393 2HG2 ILE B   1       6.279  -9.369  -3.318  1.00  0.00           H  
ATOM   1394 3HG2 ILE B   1       5.059  -9.372  -2.023  1.00  0.00           H  
ATOM   1395 1HD1 ILE B   1       5.821 -12.793   0.352  1.00  0.00           H  
ATOM   1396 2HD1 ILE B   1       7.053 -12.763  -0.932  1.00  0.00           H  
ATOM   1397 3HD1 ILE B   1       6.522 -11.244  -0.172  1.00  0.00           H  
ATOM   1398  N   GLU B   2       3.914 -10.204  -5.930  1.00  0.00           N  
ATOM   1399  CA  GLU B   2       4.149  -9.254  -7.012  1.00  0.00           C  
ATOM   1400  C   GLU B   2       3.956  -7.819  -6.536  1.00  0.00           C  
ATOM   1401  O   GLU B   2       3.446  -7.582  -5.441  1.00  0.00           O  
ATOM   1402  CB  GLU B   2       3.214  -9.541  -8.188  1.00  0.00           C  
ATOM   1403  CG  GLU B   2       3.428 -10.897  -8.845  1.00  0.00           C  
ATOM   1404  CD  GLU B   2       2.541 -11.115 -10.039  1.00  0.00           C  
ATOM   1405  OE1 GLU B   2       1.828 -10.210 -10.399  1.00  0.00           O  
ATOM   1406  OE2 GLU B   2       2.578 -12.189 -10.593  1.00  0.00           O  
ATOM   1407  H   GLU B   2       3.004 -10.631  -5.840  1.00  0.00           H  
ATOM   1408  HA  GLU B   2       5.180  -9.363  -7.350  1.00  0.00           H  
ATOM   1409 1HB  GLU B   2       2.178  -9.493  -7.849  1.00  0.00           H  
ATOM   1410 2HB  GLU B   2       3.344  -8.775  -8.952  1.00  0.00           H  
ATOM   1411 1HG  GLU B   2       4.468 -10.977  -9.159  1.00  0.00           H  
ATOM   1412 2HG  GLU B   2       3.239 -11.679  -8.110  1.00  0.00           H  
ATOM   1413  N   SER B   3       4.368  -6.867  -7.364  1.00  0.00           N  
ATOM   1414  CA  SER B   3       4.233  -5.452  -7.033  1.00  0.00           C  
ATOM   1415  C   SER B   3       2.786  -5.097  -6.718  1.00  0.00           C  
ATOM   1416  O   SER B   3       2.492  -4.512  -5.676  1.00  0.00           O  
ATOM   1417  CB  SER B   3       4.735  -4.596  -8.180  1.00  0.00           C  
ATOM   1418  OG  SER B   3       6.110  -4.775  -8.375  1.00  0.00           O  
ATOM   1419  H   SER B   3       4.785  -7.128  -8.246  1.00  0.00           H  
ATOM   1420  HA  SER B   3       4.837  -5.244  -6.149  1.00  0.00           H  
ATOM   1421 1HB  SER B   3       4.198  -4.858  -9.091  1.00  0.00           H  
ATOM   1422 2HB  SER B   3       4.528  -3.548  -7.968  1.00  0.00           H  
ATOM   1423  HG  SER B   3       6.532  -4.506  -7.556  1.00  0.00           H  
ATOM   1424  N   GLU B   4       1.883  -5.453  -7.627  1.00  0.00           N  
ATOM   1425  CA  GLU B   4       0.468  -5.147  -7.461  1.00  0.00           C  
ATOM   1426  C   GLU B   4      -0.163  -6.026  -6.388  1.00  0.00           C  
ATOM   1427  O   GLU B   4      -0.976  -5.561  -5.589  1.00  0.00           O  
ATOM   1428  CB  GLU B   4      -0.275  -5.328  -8.786  1.00  0.00           C  
ATOM   1429  CG  GLU B   4      -1.752  -4.963  -8.734  1.00  0.00           C  
ATOM   1430  CD  GLU B   4      -2.384  -4.884 -10.095  1.00  0.00           C  
ATOM   1431  OE1 GLU B   4      -1.663  -4.888 -11.065  1.00  0.00           O  
ATOM   1432  OE2 GLU B   4      -3.588  -4.820 -10.167  1.00  0.00           O  
ATOM   1433  H   GLU B   4       2.186  -5.950  -8.452  1.00  0.00           H  
ATOM   1434  HA  GLU B   4       0.374  -4.107  -7.146  1.00  0.00           H  
ATOM   1435 1HB  GLU B   4       0.194  -4.713  -9.554  1.00  0.00           H  
ATOM   1436 2HB  GLU B   4      -0.198  -6.367  -9.107  1.00  0.00           H  
ATOM   1437 1HG  GLU B   4      -2.280  -5.712  -8.144  1.00  0.00           H  
ATOM   1438 2HG  GLU B   4      -1.861  -4.003  -8.231  1.00  0.00           H  
ATOM   1439  N   GLU B   5       0.215  -7.300  -6.375  1.00  0.00           N  
ATOM   1440  CA  GLU B   5      -0.294  -8.240  -5.385  1.00  0.00           C  
ATOM   1441  C   GLU B   5       0.044  -7.787  -3.970  1.00  0.00           C  
ATOM   1442  O   GLU B   5      -0.829  -7.717  -3.105  1.00  0.00           O  
ATOM   1443  CB  GLU B   5       0.277  -9.638  -5.634  1.00  0.00           C  
ATOM   1444  CG  GLU B   5      -0.145 -10.682  -4.611  1.00  0.00           C  
ATOM   1445  CD  GLU B   5       0.688 -11.931  -4.671  1.00  0.00           C  
ATOM   1446  OE1 GLU B   5       1.706 -11.913  -5.321  1.00  0.00           O  
ATOM   1447  OE2 GLU B   5       0.307 -12.905  -4.065  1.00  0.00           O  
ATOM   1448  H   GLU B   5       0.873  -7.624  -7.070  1.00  0.00           H  
ATOM   1449  HA  GLU B   5      -1.380  -8.285  -5.476  1.00  0.00           H  
ATOM   1450 1HB  GLU B   5      -0.035  -9.988  -6.618  1.00  0.00           H  
ATOM   1451 2HB  GLU B   5       1.366  -9.591  -5.634  1.00  0.00           H  
ATOM   1452 1HG  GLU B   5      -0.063 -10.251  -3.613  1.00  0.00           H  
ATOM   1453 2HG  GLU B   5      -1.190 -10.939  -4.780  1.00  0.00           H  
ATOM   1454  N   TRP B   6       1.316  -7.480  -3.740  1.00  0.00           N  
ATOM   1455  CA  TRP B   6       1.791  -7.123  -2.410  1.00  0.00           C  
ATOM   1456  C   TRP B   6       1.090  -5.874  -1.891  1.00  0.00           C  
ATOM   1457  O   TRP B   6       0.630  -5.838  -0.749  1.00  0.00           O  
ATOM   1458  CB  TRP B   6       3.303  -6.895  -2.427  1.00  0.00           C  
ATOM   1459  CG  TRP B   6       3.883  -6.621  -1.072  1.00  0.00           C  
ATOM   1460  CD1 TRP B   6       4.410  -5.444  -0.634  1.00  0.00           C  
ATOM   1461  CD2 TRP B   6       3.996  -7.548   0.035  1.00  0.00           C  
ATOM   1462  NE1 TRP B   6       4.843  -5.573   0.663  1.00  0.00           N  
ATOM   1463  CE2 TRP B   6       4.597  -6.854   1.088  1.00  0.00           C  
ATOM   1464  CE3 TRP B   6       3.641  -8.891   0.213  1.00  0.00           C  
ATOM   1465  CZ2 TRP B   6       4.855  -7.455   2.310  1.00  0.00           C  
ATOM   1466  CZ3 TRP B   6       3.900  -9.493   1.438  1.00  0.00           C  
ATOM   1467  CH2 TRP B   6       4.490  -8.793   2.460  1.00  0.00           C  
ATOM   1468  H   TRP B   6       1.972  -7.495  -4.509  1.00  0.00           H  
ATOM   1469  HA  TRP B   6       1.570  -7.947  -1.732  1.00  0.00           H  
ATOM   1470 1HB  TRP B   6       3.799  -7.773  -2.841  1.00  0.00           H  
ATOM   1471 2HB  TRP B   6       3.536  -6.051  -3.076  1.00  0.00           H  
ATOM   1472  HD1 TRP B   6       4.478  -4.533  -1.226  1.00  0.00           H  
ATOM   1473  HE1 TRP B   6       5.274  -4.845   1.214  1.00  0.00           H  
ATOM   1474  HE3 TRP B   6       3.170  -9.451  -0.594  1.00  0.00           H  
ATOM   1475  HZ2 TRP B   6       5.324  -6.915   3.133  1.00  0.00           H  
ATOM   1476  HZ3 TRP B   6       3.621 -10.539   1.569  1.00  0.00           H  
ATOM   1477  HH2 TRP B   6       4.678  -9.296   3.408  1.00  0.00           H  
ATOM   1478  N   LEU B   7       1.011  -4.851  -2.736  1.00  0.00           N  
ATOM   1479  CA  LEU B   7       0.348  -3.605  -2.369  1.00  0.00           C  
ATOM   1480  C   LEU B   7      -1.128  -3.835  -2.074  1.00  0.00           C  
ATOM   1481  O   LEU B   7      -1.642  -3.400  -1.044  1.00  0.00           O  
ATOM   1482  CB  LEU B   7       0.498  -2.574  -3.494  1.00  0.00           C  
ATOM   1483  CG  LEU B   7       1.915  -2.028  -3.712  1.00  0.00           C  
ATOM   1484  CD1 LEU B   7       1.946  -1.187  -4.981  1.00  0.00           C  
ATOM   1485  CD2 LEU B   7       2.334  -1.206  -2.502  1.00  0.00           C  
ATOM   1486  H   LEU B   7       1.420  -4.941  -3.654  1.00  0.00           H  
ATOM   1487  HA  LEU B   7       0.822  -3.214  -1.469  1.00  0.00           H  
ATOM   1488 1HB  LEU B   7       0.171  -3.028  -4.428  1.00  0.00           H  
ATOM   1489 2HB  LEU B   7      -0.154  -1.727  -3.278  1.00  0.00           H  
ATOM   1490  HG  LEU B   7       2.609  -2.858  -3.845  1.00  0.00           H  
ATOM   1491 1HD1 LEU B   7       2.953  -0.799  -5.136  1.00  0.00           H  
ATOM   1492 2HD1 LEU B   7       1.661  -1.804  -5.833  1.00  0.00           H  
ATOM   1493 3HD1 LEU B   7       1.248  -0.356  -4.884  1.00  0.00           H  
ATOM   1494 1HD2 LEU B   7       3.342  -0.819  -2.656  1.00  0.00           H  
ATOM   1495 2HD2 LEU B   7       1.642  -0.375  -2.369  1.00  0.00           H  
ATOM   1496 3HD2 LEU B   7       2.320  -1.836  -1.612  1.00  0.00           H  
ATOM   1497  N   SER B   8      -1.808  -4.522  -2.987  1.00  0.00           N  
ATOM   1498  CA  SER B   8      -3.246  -4.732  -2.873  1.00  0.00           C  
ATOM   1499  C   SER B   8      -3.585  -5.565  -1.642  1.00  0.00           C  
ATOM   1500  O   SER B   8      -4.527  -5.256  -0.911  1.00  0.00           O  
ATOM   1501  CB  SER B   8      -3.774  -5.415  -4.119  1.00  0.00           C  
ATOM   1502  OG  SER B   8      -3.600  -4.604  -5.248  1.00  0.00           O  
ATOM   1503  H   SER B   8      -1.315  -4.906  -3.781  1.00  0.00           H  
ATOM   1504  HA  SER B   8      -3.731  -3.760  -2.772  1.00  0.00           H  
ATOM   1505 1HB  SER B   8      -3.253  -6.361  -4.264  1.00  0.00           H  
ATOM   1506 2HB  SER B   8      -4.832  -5.641  -3.990  1.00  0.00           H  
ATOM   1507  HG  SER B   8      -2.705  -4.765  -5.555  1.00  0.00           H  
ATOM   1508  N   LYS B   9      -2.815  -6.625  -1.422  1.00  0.00           N  
ATOM   1509  CA  LYS B   9      -3.075  -7.544  -0.321  1.00  0.00           C  
ATOM   1510  C   LYS B   9      -3.084  -6.813   1.015  1.00  0.00           C  
ATOM   1511  O   LYS B   9      -4.020  -6.949   1.803  1.00  0.00           O  
ATOM   1512  CB  LYS B   9      -2.033  -8.664  -0.300  1.00  0.00           C  
ATOM   1513  CG  LYS B   9      -2.235  -9.690   0.807  1.00  0.00           C  
ATOM   1514  CD  LYS B   9      -1.188 -10.792   0.737  1.00  0.00           C  
ATOM   1515  CE  LYS B   9      -1.378 -11.809   1.852  1.00  0.00           C  
ATOM   1516  NZ  LYS B   9      -0.382 -12.912   1.776  1.00  0.00           N  
ATOM   1517  H   LYS B   9      -2.029  -6.798  -2.033  1.00  0.00           H  
ATOM   1518  HA  LYS B   9      -4.061  -7.987  -0.465  1.00  0.00           H  
ATOM   1519 1HB  LYS B   9      -2.048  -9.193  -1.253  1.00  0.00           H  
ATOM   1520 2HB  LYS B   9      -1.039  -8.234  -0.180  1.00  0.00           H  
ATOM   1521 1HG  LYS B   9      -2.167  -9.197   1.777  1.00  0.00           H  
ATOM   1522 2HG  LYS B   9      -3.225 -10.135   0.714  1.00  0.00           H  
ATOM   1523 1HD  LYS B   9      -1.260 -11.302  -0.225  1.00  0.00           H  
ATOM   1524 2HD  LYS B   9      -0.194 -10.355   0.823  1.00  0.00           H  
ATOM   1525 1HE  LYS B   9      -1.280 -11.313   2.817  1.00  0.00           H  
ATOM   1526 2HE  LYS B   9      -2.379 -12.236   1.789  1.00  0.00           H  
ATOM   1527 1HZ  LYS B   9      -0.542 -13.564   2.531  1.00  0.00           H  
ATOM   1528 2HZ  LYS B   9      -0.477 -13.391   0.891  1.00  0.00           H  
ATOM   1529 3HZ  LYS B   9       0.550 -12.530   1.853  1.00  0.00           H  
ATOM   1530  N   PHE B  10      -2.036  -6.035   1.267  1.00  0.00           N  
ATOM   1531  CA  PHE B  10      -1.865  -5.370   2.553  1.00  0.00           C  
ATOM   1532  C   PHE B  10      -2.891  -4.259   2.739  1.00  0.00           C  
ATOM   1533  O   PHE B  10      -3.278  -3.942   3.862  1.00  0.00           O  
ATOM   1534  CB  PHE B  10      -0.454  -4.793   2.673  1.00  0.00           C  
ATOM   1535  CG  PHE B  10       0.531  -5.729   3.314  1.00  0.00           C  
ATOM   1536  CD1 PHE B  10       0.187  -7.047   3.577  1.00  0.00           C  
ATOM   1537  CD2 PHE B  10       1.803  -5.294   3.656  1.00  0.00           C  
ATOM   1538  CE1 PHE B  10       1.092  -7.909   4.167  1.00  0.00           C  
ATOM   1539  CE2 PHE B  10       2.710  -6.154   4.244  1.00  0.00           C  
ATOM   1540  CZ  PHE B  10       2.353  -7.463   4.500  1.00  0.00           C  
ATOM   1541  H   PHE B  10      -1.340  -5.901   0.547  1.00  0.00           H  
ATOM   1542  HA  PHE B  10      -2.010  -6.106   3.345  1.00  0.00           H  
ATOM   1543 1HB  PHE B  10      -0.082  -4.534   1.683  1.00  0.00           H  
ATOM   1544 2HB  PHE B  10      -0.484  -3.877   3.261  1.00  0.00           H  
ATOM   1545  HD1 PHE B  10      -0.810  -7.400   3.313  1.00  0.00           H  
ATOM   1546  HD2 PHE B  10       2.084  -4.260   3.454  1.00  0.00           H  
ATOM   1547  HE1 PHE B  10       0.809  -8.941   4.368  1.00  0.00           H  
ATOM   1548  HE2 PHE B  10       3.706  -5.799   4.507  1.00  0.00           H  
ATOM   1549  HZ  PHE B  10       3.067  -8.141   4.966  1.00  0.00           H  
ATOM   1550  N   ILE B  11      -3.325  -3.671   1.629  1.00  0.00           N  
ATOM   1551  CA  ILE B  11      -4.365  -2.650   1.660  1.00  0.00           C  
ATOM   1552  C   ILE B  11      -5.729  -3.260   1.956  1.00  0.00           C  
ATOM   1553  O   ILE B  11      -6.512  -2.707   2.729  1.00  0.00           O  
ATOM   1554  CB  ILE B  11      -4.423  -1.885   0.325  1.00  0.00           C  
ATOM   1555  CG1 ILE B  11      -3.167  -1.029   0.145  1.00  0.00           C  
ATOM   1556  CG2 ILE B  11      -5.674  -1.022   0.261  1.00  0.00           C  
ATOM   1557  CD1 ILE B  11      -3.007  -0.466  -1.249  1.00  0.00           C  
ATOM   1558  H   ILE B  11      -2.926  -3.940   0.741  1.00  0.00           H  
ATOM   1559  HA  ILE B  11      -4.130  -1.941   2.453  1.00  0.00           H  
ATOM   1560  HB  ILE B  11      -4.442  -2.596  -0.501  1.00  0.00           H  
ATOM   1561 1HG1 ILE B  11      -3.190  -0.197   0.848  1.00  0.00           H  
ATOM   1562 2HG1 ILE B  11      -2.284  -1.626   0.374  1.00  0.00           H  
ATOM   1563 1HG2 ILE B  11      -5.699  -0.488  -0.689  1.00  0.00           H  
ATOM   1564 2HG2 ILE B  11      -6.557  -1.653   0.345  1.00  0.00           H  
ATOM   1565 3HG2 ILE B  11      -5.662  -0.303   1.081  1.00  0.00           H  
ATOM   1566 1HD1 ILE B  11      -2.094   0.128  -1.299  1.00  0.00           H  
ATOM   1567 2HD1 ILE B  11      -2.946  -1.284  -1.967  1.00  0.00           H  
ATOM   1568 3HD1 ILE B  11      -3.862   0.164  -1.487  1.00  0.00           H  
ATOM   1569  N   MET B  12      -6.008  -4.402   1.338  1.00  0.00           N  
ATOM   1570  CA  MET B  12      -7.266  -5.105   1.557  1.00  0.00           C  
ATOM   1571  C   MET B  12      -7.338  -5.679   2.966  1.00  0.00           C  
ATOM   1572  O   MET B  12      -8.413  -5.756   3.561  1.00  0.00           O  
ATOM   1573  CB  MET B  12      -7.439  -6.213   0.520  1.00  0.00           C  
ATOM   1574  CG  MET B  12      -7.731  -5.717  -0.889  1.00  0.00           C  
ATOM   1575  SD  MET B  12      -8.144  -7.056  -2.026  1.00  0.00           S  
ATOM   1576  CE  MET B  12      -6.563  -7.886  -2.160  1.00  0.00           C  
ATOM   1577  H   MET B  12      -5.331  -4.792   0.697  1.00  0.00           H  
ATOM   1578  HA  MET B  12      -8.084  -4.393   1.449  1.00  0.00           H  
ATOM   1579 1HB  MET B  12      -6.535  -6.819   0.481  1.00  0.00           H  
ATOM   1580 2HB  MET B  12      -8.259  -6.868   0.820  1.00  0.00           H  
ATOM   1581 1HG  MET B  12      -8.565  -5.017  -0.863  1.00  0.00           H  
ATOM   1582 2HG  MET B  12      -6.858  -5.193  -1.278  1.00  0.00           H  
ATOM   1583 1HE  MET B  12      -6.656  -8.739  -2.832  1.00  0.00           H  
ATOM   1584 2HE  MET B  12      -5.820  -7.192  -2.554  1.00  0.00           H  
ATOM   1585 3HE  MET B  12      -6.249  -8.232  -1.174  1.00  0.00           H  
ATOM   1586  N   ASP B  13      -6.187  -6.083   3.494  1.00  0.00           N  
ATOM   1587  CA  ASP B  13      -6.124  -6.689   4.819  1.00  0.00           C  
ATOM   1588  C   ASP B  13      -6.461  -5.675   5.904  1.00  0.00           C  
ATOM   1589  O   ASP B  13      -7.606  -5.403   6.137  1.00  0.00           O  
ATOM   1590  OXT ASP B  13      -5.581  -5.148   6.527  1.00  0.00           O  
ATOM   1591  CB  ASP B  13      -4.734  -7.277   5.075  1.00  0.00           C  
ATOM   1592  CG  ASP B  13      -4.657  -8.074   6.369  1.00  0.00           C  
ATOM   1593  OD1 ASP B  13      -4.962  -9.243   6.343  1.00  0.00           O  
ATOM   1594  OD2 ASP B  13      -4.294  -7.507   7.372  1.00  0.00           O  
ATOM   1595  H   ASP B  13      -5.335  -5.967   2.965  1.00  0.00           H  
ATOM   1596  HA  ASP B  13      -6.857  -7.495   4.866  1.00  0.00           H  
ATOM   1597 1HB  ASP B  13      -4.456  -7.929   4.246  1.00  0.00           H  
ATOM   1598 2HB  ASP B  13      -4.000  -6.471   5.117  1.00  0.00           H  
TER                                                                             
I_bsa 1295.35
I_hb 4
I_pack 0.031
I_sc -46.829
I_unsat 2
pep_sc -23.81
pep_sc_noref -23.603
reweighted_sc -129.057
rmsALL 18.244
rmsALL_CAPRI_if 7.437
rmsALL_allIF 8.392
rmsALL_if 11.304
rmsBB 18.174
rmsBB_CAPRI_if 7.092
rmsBB_allIF 8.562
rmsBB_if 11.138
rmsBB_intrf_lowres 11.316
rmsBB_lowres 18.499
rmsCA 18.129
rmsCA_if 10.893
rmsCA_intrf_lowres 11.118
rmsCA_lowres 18.456
rmsSC_CAPRI_if 7.5
rmsSC_allIF 8.214
score -58.418
score_lowres_opt -5.285
score_lowres_start 20.763
silent_score -58.418
startRMSall 0
startRMSallif 0
startRMSbb 0
startRMSca 0
time 89
