# Supplementary material for: Simple biochemical features underlie transcriptional activation domain diversity and dynamic, fuzzy binding to Mediator
Source: eLife. 2021 Apr 27;10:e68068. doi: 10.7554/eLife.68068 (PMC8137143; doi:10.7554/eLife.68068)
Supplement: Figure 6—source data 2. — The 10 best-scoring models from different binding poses are provided as pdb files. Top500.txt contains the score, cluster number, and RMSD to best model for the 500 best-scoring models. [file elife-68068-fig6-data2.zip › Med15-cAD structural models/ABD1/YLR278C_1327/2lpb_YLR278C_1327_prepack_07490.pdb]

HEADER                                            17-SEP-20   XXXX              
EXPDTA    THEORETICAL MODEL                                                     
REMARK 220                                                                      
REMARK 220 EXPERIMENTAL DETAILS                                                 
REMARK 220  EXPERIMENT TYPE                : THEORETICAL MODELLING              
REMARK 220  DATE OF DATA COLLECTION        : 17-SEP-20                          
REMARK 220                                                                      
REMARK 220 REMARK: MODEL GENERATED BY ROSETTA                                   
REMARK 220  VERSION 2020.08+release.cb1caba                                     
ATOM      1  N   GLN A 158     -12.016 -12.395 -23.603  1.00  0.00           N  
ATOM      2  CA  GLN A 158     -11.969 -12.966 -22.241  1.00  0.00           C  
ATOM      3  C   GLN A 158     -12.554 -11.986 -21.232  1.00  0.00           C  
ATOM      4  O   GLN A 158     -13.092 -10.945 -21.605  1.00  0.00           O  
ATOM      5  CB  GLN A 158     -10.534 -13.324 -21.846  1.00  0.00           C  
ATOM      6  CG  GLN A 158      -9.893 -14.385 -22.724  1.00  0.00           C  
ATOM      7  CD  GLN A 158     -10.564 -15.739 -22.579  1.00  0.00           C  
ATOM      8  OE1 GLN A 158     -10.629 -16.300 -21.482  1.00  0.00           O  
ATOM      9  NE2 GLN A 158     -11.065 -16.271 -23.687  1.00  0.00           N  
ATOM     10 1H   GLN A 158     -11.629 -13.049 -24.253  1.00  0.00           H  
ATOM     11 2H   GLN A 158     -12.965 -12.201 -23.851  1.00  0.00           H  
ATOM     12 3H   GLN A 158     -11.486 -11.548 -23.628  1.00  0.00           H  
ATOM     13  HA  GLN A 158     -12.567 -13.877 -22.227  1.00  0.00           H  
ATOM     14 1HB  GLN A 158      -9.911 -12.431 -21.888  1.00  0.00           H  
ATOM     15 2HB  GLN A 158     -10.519 -13.685 -20.817  1.00  0.00           H  
ATOM     16 1HG  GLN A 158      -9.971 -14.076 -23.765  1.00  0.00           H  
ATOM     17 2HG  GLN A 158      -8.846 -14.491 -22.442  1.00  0.00           H  
ATOM     18 1HE2 GLN A 158     -11.519 -17.162 -23.654  1.00  0.00           H  
ATOM     19 2HE2 GLN A 158     -10.989 -15.782 -24.556  1.00  0.00           H  
ATOM     20  N   ARG A 159     -12.454 -12.331 -19.958  1.00  0.00           N  
ATOM     21  CA  ARG A 159     -12.963 -11.479 -18.889  1.00  0.00           C  
ATOM     22  C   ARG A 159     -12.021 -10.302 -18.654  1.00  0.00           C  
ATOM     23  O   ARG A 159     -10.801 -10.445 -18.767  1.00  0.00           O  
ATOM     24  CB  ARG A 159     -13.124 -12.269 -17.599  1.00  0.00           C  
ATOM     25  CG  ARG A 159     -14.191 -13.351 -17.640  1.00  0.00           C  
ATOM     26  CD  ARG A 159     -14.288 -14.076 -16.347  1.00  0.00           C  
ATOM     27  NE  ARG A 159     -15.296 -15.125 -16.388  1.00  0.00           N  
ATOM     28  CZ  ARG A 159     -15.548 -15.983 -15.380  1.00  0.00           C  
ATOM     29  NH1 ARG A 159     -14.860 -15.904 -14.263  1.00  0.00           N  
ATOM     30  NH2 ARG A 159     -16.487 -16.903 -15.516  1.00  0.00           N  
ATOM     31  H   ARG A 159     -12.025 -13.184 -19.727  1.00  0.00           H  
ATOM     32  HA  ARG A 159     -13.941 -11.098 -19.186  1.00  0.00           H  
ATOM     33 1HB  ARG A 159     -12.179 -12.747 -17.345  1.00  0.00           H  
ATOM     34 2HB  ARG A 159     -13.375 -11.589 -16.785  1.00  0.00           H  
ATOM     35 1HG  ARG A 159     -15.160 -12.899 -17.852  1.00  0.00           H  
ATOM     36 2HG  ARG A 159     -13.948 -14.073 -18.421  1.00  0.00           H  
ATOM     37 1HD  ARG A 159     -13.328 -14.535 -16.116  1.00  0.00           H  
ATOM     38 2HD  ARG A 159     -14.556 -13.378 -15.557  1.00  0.00           H  
ATOM     39  HE  ARG A 159     -15.845 -15.216 -17.232  1.00  0.00           H  
ATOM     40 1HH1 ARG A 159     -14.141 -15.202 -14.159  1.00  0.00           H  
ATOM     41 2HH1 ARG A 159     -15.048 -16.548 -13.508  1.00  0.00           H  
ATOM     42 1HH2 ARG A 159     -17.016 -16.963 -16.375  1.00  0.00           H  
ATOM     43 2HH2 ARG A 159     -16.676 -17.545 -14.761  1.00  0.00           H  
ATOM     44  N   ARG A 160     -12.586  -9.144 -18.344  1.00  0.00           N  
ATOM     45  CA  ARG A 160     -11.792  -7.949 -18.098  1.00  0.00           C  
ATOM     46  C   ARG A 160     -12.633  -6.875 -17.411  1.00  0.00           C  
ATOM     47  O   ARG A 160     -13.441  -6.198 -18.052  1.00  0.00           O  
ATOM     48  CB  ARG A 160     -11.230  -7.400 -19.401  1.00  0.00           C  
ATOM     49  CG  ARG A 160     -10.296  -6.211 -19.244  1.00  0.00           C  
ATOM     50  CD  ARG A 160      -9.734  -5.778 -20.549  1.00  0.00           C  
ATOM     51  NE  ARG A 160      -8.787  -4.686 -20.396  1.00  0.00           N  
ATOM     52  CZ  ARG A 160      -8.197  -4.035 -21.418  1.00  0.00           C  
ATOM     53  NH1 ARG A 160      -8.467  -4.377 -22.659  1.00  0.00           N  
ATOM     54  NH2 ARG A 160      -7.348  -3.052 -21.175  1.00  0.00           N  
ATOM     55  H   ARG A 160     -13.563  -9.090 -18.275  1.00  0.00           H  
ATOM     56  HA  ARG A 160     -10.960  -8.215 -17.446  1.00  0.00           H  
ATOM     57 1HB  ARG A 160     -10.680  -8.185 -19.919  1.00  0.00           H  
ATOM     58 2HB  ARG A 160     -12.050  -7.092 -20.050  1.00  0.00           H  
ATOM     59 1HG  ARG A 160     -10.844  -5.373 -18.812  1.00  0.00           H  
ATOM     60 2HG  ARG A 160      -9.469  -6.482 -18.588  1.00  0.00           H  
ATOM     61 1HD  ARG A 160      -9.216  -6.614 -21.018  1.00  0.00           H  
ATOM     62 2HD  ARG A 160     -10.541  -5.441 -21.199  1.00  0.00           H  
ATOM     63  HE  ARG A 160      -8.553  -4.393 -19.456  1.00  0.00           H  
ATOM     64 1HH1 ARG A 160      -9.116  -5.129 -22.845  1.00  0.00           H  
ATOM     65 2HH1 ARG A 160      -8.025  -3.890 -23.425  1.00  0.00           H  
ATOM     66 1HH2 ARG A 160      -7.140  -2.789 -20.221  1.00  0.00           H  
ATOM     67 2HH2 ARG A 160      -6.907  -2.566 -21.940  1.00  0.00           H  
ATOM     68  N   GLN A 161     -12.454  -6.736 -16.108  1.00  0.00           N  
ATOM     69  CA  GLN A 161     -13.186  -5.737 -15.341  1.00  0.00           C  
ATOM     70  C   GLN A 161     -12.283  -4.548 -15.024  1.00  0.00           C  
ATOM     71  O   GLN A 161     -11.141  -4.722 -14.597  1.00  0.00           O  
ATOM     72  CB  GLN A 161     -13.737  -6.344 -14.048  1.00  0.00           C  
ATOM     73  CG  GLN A 161     -14.575  -5.387 -13.218  1.00  0.00           C  
ATOM     74  CD  GLN A 161     -15.158  -6.048 -11.984  1.00  0.00           C  
ATOM     75  OE1 GLN A 161     -14.580  -6.992 -11.437  1.00  0.00           O  
ATOM     76  NE2 GLN A 161     -16.309  -5.557 -11.539  1.00  0.00           N  
ATOM     77  H   GLN A 161     -11.811  -7.320 -15.646  1.00  0.00           H  
ATOM     78  HA  GLN A 161     -14.024  -5.385 -15.943  1.00  0.00           H  
ATOM     79 1HB  GLN A 161     -14.353  -7.211 -14.286  1.00  0.00           H  
ATOM     80 2HB  GLN A 161     -12.910  -6.691 -13.428  1.00  0.00           H  
ATOM     81 1HG  GLN A 161     -13.946  -4.556 -12.896  1.00  0.00           H  
ATOM     82 2HG  GLN A 161     -15.397  -5.016 -13.829  1.00  0.00           H  
ATOM     83 1HE2 GLN A 161     -16.742  -5.953 -10.728  1.00  0.00           H  
ATOM     84 2HE2 GLN A 161     -16.743  -4.791 -12.013  1.00  0.00           H  
ATOM     85  N   LEU A 162     -12.793  -3.344 -15.237  1.00  0.00           N  
ATOM     86  CA  LEU A 162     -12.021  -2.140 -14.973  1.00  0.00           C  
ATOM     87  C   LEU A 162     -12.920  -0.927 -14.750  1.00  0.00           C  
ATOM     88  O   LEU A 162     -13.442  -0.340 -15.694  1.00  0.00           O  
ATOM     89  CB  LEU A 162     -11.064  -1.866 -16.140  1.00  0.00           C  
ATOM     90  CG  LEU A 162     -10.155  -0.641 -15.982  1.00  0.00           C  
ATOM     91  CD1 LEU A 162      -9.017  -0.717 -16.989  1.00  0.00           C  
ATOM     92  CD2 LEU A 162     -10.973   0.628 -16.176  1.00  0.00           C  
ATOM     93  H   LEU A 162     -13.712  -3.261 -15.574  1.00  0.00           H  
ATOM     94  HA  LEU A 162     -11.437  -2.296 -14.067  1.00  0.00           H  
ATOM     95 1HB  LEU A 162     -10.425  -2.736 -16.277  1.00  0.00           H  
ATOM     96 2HB  LEU A 162     -11.653  -1.726 -17.047  1.00  0.00           H  
ATOM     97  HG  LEU A 162      -9.717  -0.639 -14.983  1.00  0.00           H  
ATOM     98 1HD1 LEU A 162      -8.371   0.153 -16.876  1.00  0.00           H  
ATOM     99 2HD1 LEU A 162      -8.437  -1.624 -16.814  1.00  0.00           H  
ATOM    100 3HD1 LEU A 162      -9.426  -0.737 -17.999  1.00  0.00           H  
ATOM    101 1HD2 LEU A 162     -10.328   1.499 -16.062  1.00  0.00           H  
ATOM    102 2HD2 LEU A 162     -11.411   0.628 -17.175  1.00  0.00           H  
ATOM    103 3HD2 LEU A 162     -11.768   0.666 -15.432  1.00  0.00           H  
ATOM    104  N   THR A 163     -13.130  -0.568 -13.497  1.00  0.00           N  
ATOM    105  CA  THR A 163     -13.931   0.599 -13.185  1.00  0.00           C  
ATOM    106  C   THR A 163     -13.038   1.835 -13.283  1.00  0.00           C  
ATOM    107  O   THR A 163     -11.937   1.838 -12.733  1.00  0.00           O  
ATOM    108  CB  THR A 163     -14.563   0.499 -11.784  1.00  0.00           C  
ATOM    109  OG1 THR A 163     -15.446  -0.629 -11.735  1.00  0.00           O  
ATOM    110  CG2 THR A 163     -15.344   1.763 -11.460  1.00  0.00           C  
ATOM    111  H   THR A 163     -12.740  -1.095 -12.770  1.00  0.00           H  
ATOM    112  HA  THR A 163     -14.738   0.670 -13.915  1.00  0.00           H  
ATOM    113  HB  THR A 163     -13.778   0.361 -11.041  1.00  0.00           H  
ATOM    114  HG1 THR A 163     -15.302  -1.113 -10.919  1.00  0.00           H  
ATOM    115 1HG2 THR A 163     -15.783   1.675 -10.467  1.00  0.00           H  
ATOM    116 2HG2 THR A 163     -14.673   2.621 -11.485  1.00  0.00           H  
ATOM    117 3HG2 THR A 163     -16.135   1.901 -12.195  1.00  0.00           H  
ATOM    118  N   PRO A 164     -13.497   2.899 -13.960  1.00  0.00           N  
ATOM    119  CA  PRO A 164     -12.714   4.131 -14.141  1.00  0.00           C  
ATOM    120  C   PRO A 164     -12.220   4.737 -12.826  1.00  0.00           C  
ATOM    121  O   PRO A 164     -11.099   5.240 -12.749  1.00  0.00           O  
ATOM    122  CB  PRO A 164     -13.714   5.060 -14.836  1.00  0.00           C  
ATOM    123  CG  PRO A 164     -14.580   4.140 -15.626  1.00  0.00           C  
ATOM    124  CD  PRO A 164     -14.775   2.947 -14.728  1.00  0.00           C  
ATOM    125  HA  PRO A 164     -11.851   3.919 -14.789  1.00  0.00           H  
ATOM    126 1HB  PRO A 164     -14.276   5.637 -14.086  1.00  0.00           H  
ATOM    127 2HB  PRO A 164     -13.178   5.787 -15.464  1.00  0.00           H  
ATOM    128 1HG  PRO A 164     -15.528   4.637 -15.881  1.00  0.00           H  
ATOM    129 2HG  PRO A 164     -14.092   3.881 -16.577  1.00  0.00           H  
ATOM    130 1HD  PRO A 164     -15.637   3.121 -14.068  1.00  0.00           H  
ATOM    131 2HD  PRO A 164     -14.932   2.048 -15.342  1.00  0.00           H  
ATOM    132  N   GLN A 165     -13.054   4.663 -11.798  1.00  0.00           N  
ATOM    133  CA  GLN A 165     -12.719   5.223 -10.492  1.00  0.00           C  
ATOM    134  C   GLN A 165     -11.666   4.392  -9.762  1.00  0.00           C  
ATOM    135  O   GLN A 165     -10.776   4.940  -9.115  1.00  0.00           O  
ATOM    136  CB  GLN A 165     -13.974   5.333  -9.621  1.00  0.00           C  
ATOM    137  CG  GLN A 165     -14.957   6.401 -10.082  1.00  0.00           C  
ATOM    138  CD  GLN A 165     -15.787   5.967 -11.278  1.00  0.00           C  
ATOM    139  OE1 GLN A 165     -16.119   4.790 -11.424  1.00  0.00           O  
ATOM    140  NE2 GLN A 165     -16.125   6.911 -12.139  1.00  0.00           N  
ATOM    141  H   GLN A 165     -13.924   4.226 -11.924  1.00  0.00           H  
ATOM    142  HA  GLN A 165     -12.302   6.219 -10.639  1.00  0.00           H  
ATOM    143 1HB  GLN A 165     -14.484   4.381  -9.627  1.00  0.00           H  
ATOM    144 2HB  GLN A 165     -13.673   5.564  -8.610  1.00  0.00           H  
ATOM    145 1HG  GLN A 165     -15.624   6.634  -9.265  1.00  0.00           H  
ATOM    146 2HG  GLN A 165     -14.399   7.286 -10.352  1.00  0.00           H  
ATOM    147 1HE2 GLN A 165     -16.666   6.657 -12.922  1.00  0.00           H  
ATOM    148 2HE2 GLN A 165     -15.825   7.832 -11.968  1.00  0.00           H  
ATOM    149  N   GLN A 166     -11.757   3.072  -9.874  1.00  0.00           N  
ATOM    150  CA  GLN A 166     -10.822   2.186  -9.190  1.00  0.00           C  
ATOM    151  C   GLN A 166      -9.517   2.063  -9.956  1.00  0.00           C  
ATOM    152  O   GLN A 166      -8.440   2.098  -9.365  1.00  0.00           O  
ATOM    153  CB  GLN A 166     -11.442   0.800  -8.993  1.00  0.00           C  
ATOM    154  CG  GLN A 166     -10.563  -0.171  -8.223  1.00  0.00           C  
ATOM    155  CD  GLN A 166     -11.253  -1.497  -7.965  1.00  0.00           C  
ATOM    156  OE1 GLN A 166     -12.398  -1.707  -8.377  1.00  0.00           O  
ATOM    157  NE2 GLN A 166     -10.561  -2.400  -7.281  1.00  0.00           N  
ATOM    158  H   GLN A 166     -12.454   2.687 -10.440  1.00  0.00           H  
ATOM    159  HA  GLN A 166     -10.598   2.609  -8.211  1.00  0.00           H  
ATOM    160 1HB  GLN A 166     -12.386   0.896  -8.457  1.00  0.00           H  
ATOM    161 2HB  GLN A 166     -11.661   0.358  -9.965  1.00  0.00           H  
ATOM    162 1HG  GLN A 166      -9.659  -0.363  -8.801  1.00  0.00           H  
ATOM    163 2HG  GLN A 166     -10.304   0.272  -7.262  1.00  0.00           H  
ATOM    164 1HE2 GLN A 166     -10.965  -3.294  -7.080  1.00  0.00           H  
ATOM    165 2HE2 GLN A 166      -9.636  -2.188  -6.966  1.00  0.00           H  
ATOM    166  N   GLN A 167      -9.625   1.917 -11.272  1.00  0.00           N  
ATOM    167  CA  GLN A 167      -8.469   1.777 -12.140  1.00  0.00           C  
ATOM    168  C   GLN A 167      -7.449   2.886 -11.907  1.00  0.00           C  
ATOM    169  O   GLN A 167      -6.258   2.627 -11.753  1.00  0.00           O  
ATOM    170  CB  GLN A 167      -8.907   1.771 -13.607  1.00  0.00           C  
ATOM    171  CG  GLN A 167      -7.759   1.677 -14.599  1.00  0.00           C  
ATOM    172  CD  GLN A 167      -7.038   0.345 -14.524  1.00  0.00           C  
ATOM    173  OE1 GLN A 167      -7.461  -0.568 -13.808  1.00  0.00           O  
ATOM    174  NE2 GLN A 167      -5.942   0.225 -15.265  1.00  0.00           N  
ATOM    175  H   GLN A 167     -10.519   1.896 -11.678  1.00  0.00           H  
ATOM    176  HA  GLN A 167      -7.981   0.829 -11.916  1.00  0.00           H  
ATOM    177 1HB  GLN A 167      -9.574   0.927 -13.784  1.00  0.00           H  
ATOM    178 2HB  GLN A 167      -9.465   2.680 -13.824  1.00  0.00           H  
ATOM    179 1HG  GLN A 167      -8.154   1.796 -15.607  1.00  0.00           H  
ATOM    180 2HG  GLN A 167      -7.041   2.468 -14.382  1.00  0.00           H  
ATOM    181 1HE2 GLN A 167      -5.424  -0.632 -15.257  1.00  0.00           H  
ATOM    182 2HE2 GLN A 167      -5.634   0.989 -15.831  1.00  0.00           H  
ATOM    183  N   GLN A 168      -7.937   4.113 -11.843  1.00  0.00           N  
ATOM    184  CA  GLN A 168      -7.085   5.278 -11.654  1.00  0.00           C  
ATOM    185  C   GLN A 168      -6.316   5.237 -10.336  1.00  0.00           C  
ATOM    186  O   GLN A 168      -5.210   5.765 -10.240  1.00  0.00           O  
ATOM    187  CB  GLN A 168      -7.925   6.557 -11.721  1.00  0.00           C  
ATOM    188  CG  GLN A 168      -8.446   6.887 -13.109  1.00  0.00           C  
ATOM    189  CD  GLN A 168      -9.411   8.057 -13.102  1.00  0.00           C  
ATOM    190  OE1 GLN A 168      -9.681   8.650 -12.054  1.00  0.00           O  
ATOM    191  NE2 GLN A 168      -9.938   8.395 -14.274  1.00  0.00           N  
ATOM    192  H   GLN A 168      -8.906   4.243 -11.920  1.00  0.00           H  
ATOM    193  HA  GLN A 168      -6.346   5.299 -12.454  1.00  0.00           H  
ATOM    194 1HB  GLN A 168      -8.780   6.466 -11.054  1.00  0.00           H  
ATOM    195 2HB  GLN A 168      -7.329   7.402 -11.376  1.00  0.00           H  
ATOM    196 1HG  GLN A 168      -7.603   7.143 -13.751  1.00  0.00           H  
ATOM    197 2HG  GLN A 168      -8.967   6.015 -13.507  1.00  0.00           H  
ATOM    198 1HE2 GLN A 168     -10.582   9.159 -14.331  1.00  0.00           H  
ATOM    199 2HE2 GLN A 168      -9.693   7.886 -15.099  1.00  0.00           H  
ATOM    200  N   LEU A 169      -6.894   4.616  -9.325  1.00  0.00           N  
ATOM    201  CA  LEU A 169      -6.252   4.555  -8.026  1.00  0.00           C  
ATOM    202  C   LEU A 169      -5.281   3.380  -7.910  1.00  0.00           C  
ATOM    203  O   LEU A 169      -4.148   3.543  -7.454  1.00  0.00           O  
ATOM    204  CB  LEU A 169      -7.308   4.463  -6.922  1.00  0.00           C  
ATOM    205  CG  LEU A 169      -8.182   5.711  -6.731  1.00  0.00           C  
ATOM    206  CD1 LEU A 169      -9.228   5.469  -5.652  1.00  0.00           C  
ATOM    207  CD2 LEU A 169      -7.332   6.923  -6.382  1.00  0.00           C  
ATOM    208  H   LEU A 169      -7.756   4.169  -9.461  1.00  0.00           H  
ATOM    209  HA  LEU A 169      -5.678   5.470  -7.881  1.00  0.00           H  
ATOM    210 1HB  LEU A 169      -7.961   3.630  -7.150  1.00  0.00           H  
ATOM    211 2HB  LEU A 169      -6.805   4.257  -5.992  1.00  0.00           H  
ATOM    212  HG  LEU A 169      -8.704   5.920  -7.655  1.00  0.00           H  
ATOM    213 1HD1 LEU A 169      -9.796   6.374  -5.491  1.00  0.00           H  
ATOM    214 2HD1 LEU A 169      -8.740   5.184  -4.730  1.00  0.00           H  
ATOM    215 3HD1 LEU A 169      -9.893   4.678  -5.964  1.00  0.00           H  
ATOM    216 1HD2 LEU A 169      -6.709   6.693  -5.531  1.00  0.00           H  
ATOM    217 2HD2 LEU A 169      -7.975   7.758  -6.142  1.00  0.00           H  
ATOM    218 3HD2 LEU A 169      -6.709   7.181  -7.225  1.00  0.00           H  
ATOM    219  N   VAL A 170      -5.722   2.200  -8.332  1.00  0.00           N  
ATOM    220  CA  VAL A 170      -4.902   0.999  -8.214  1.00  0.00           C  
ATOM    221  C   VAL A 170      -3.789   0.914  -9.259  1.00  0.00           C  
ATOM    222  O   VAL A 170      -2.696   0.433  -8.966  1.00  0.00           O  
ATOM    223  CB  VAL A 170      -5.795  -0.250  -8.336  1.00  0.00           C  
ATOM    224  CG1 VAL A 170      -6.930  -0.194  -7.324  1.00  0.00           C  
ATOM    225  CG2 VAL A 170      -6.341  -0.360  -9.752  1.00  0.00           C  
ATOM    226  H   VAL A 170      -6.621   2.137  -8.726  1.00  0.00           H  
ATOM    227  HA  VAL A 170      -4.424   1.001  -7.234  1.00  0.00           H  
ATOM    228  HB  VAL A 170      -5.202  -1.134  -8.105  1.00  0.00           H  
ATOM    229 1HG1 VAL A 170      -7.551  -1.084  -7.424  1.00  0.00           H  
ATOM    230 2HG1 VAL A 170      -6.516  -0.152  -6.316  1.00  0.00           H  
ATOM    231 3HG1 VAL A 170      -7.536   0.693  -7.505  1.00  0.00           H  
ATOM    232 1HG2 VAL A 170      -6.971  -1.245  -9.831  1.00  0.00           H  
ATOM    233 2HG2 VAL A 170      -6.930   0.528  -9.985  1.00  0.00           H  
ATOM    234 3HG2 VAL A 170      -5.513  -0.440 -10.456  1.00  0.00           H  
ATOM    235  N   ASN A 171      -4.053   1.377 -10.470  1.00  0.00           N  
ATOM    236  CA  ASN A 171      -3.052   1.320 -11.538  1.00  0.00           C  
ATOM    237  C   ASN A 171      -1.928   2.323 -11.293  1.00  0.00           C  
ATOM    238  O   ASN A 171      -0.785   2.112 -11.702  1.00  0.00           O  
ATOM    239  CB  ASN A 171      -3.697   1.562 -12.890  1.00  0.00           C  
ATOM    240  CG  ASN A 171      -2.795   1.192 -14.035  1.00  0.00           C  
ATOM    241  OD1 ASN A 171      -2.394   0.031 -14.176  1.00  0.00           O  
ATOM    242  ND2 ASN A 171      -2.467   2.157 -14.856  1.00  0.00           N  
ATOM    243  H   ASN A 171      -4.938   1.764 -10.655  1.00  0.00           H  
ATOM    244  HA  ASN A 171      -2.604   0.325 -11.540  1.00  0.00           H  
ATOM    245 1HB  ASN A 171      -4.616   0.980 -12.965  1.00  0.00           H  
ATOM    246 2HB  ASN A 171      -3.967   2.614 -12.982  1.00  0.00           H  
ATOM    247 1HD2 ASN A 171      -1.869   1.969 -15.636  1.00  0.00           H  
ATOM    248 2HD2 ASN A 171      -2.814   3.082 -14.704  1.00  0.00           H  
ATOM    249  N   GLN A 172      -2.252   3.402 -10.600  1.00  0.00           N  
ATOM    250  CA  GLN A 172      -1.276   4.444 -10.306  1.00  0.00           C  
ATOM    251  C   GLN A 172      -0.409   4.077  -9.107  1.00  0.00           C  
ATOM    252  O   GLN A 172       0.673   4.635  -8.924  1.00  0.00           O  
ATOM    253  CB  GLN A 172      -1.982   5.778 -10.050  1.00  0.00           C  
ATOM    254  CG  GLN A 172      -2.579   6.415 -11.293  1.00  0.00           C  
ATOM    255  CD  GLN A 172      -3.219   7.760 -11.003  1.00  0.00           C  
ATOM    256  OE1 GLN A 172      -3.183   8.249  -9.871  1.00  0.00           O  
ATOM    257  NE2 GLN A 172      -3.808   8.367 -12.027  1.00  0.00           N  
ATOM    258  H   GLN A 172      -3.169   3.504 -10.275  1.00  0.00           H  
ATOM    259  HA  GLN A 172      -0.619   4.556 -11.169  1.00  0.00           H  
ATOM    260 1HB  GLN A 172      -2.785   5.632  -9.327  1.00  0.00           H  
ATOM    261 2HB  GLN A 172      -1.276   6.486  -9.615  1.00  0.00           H  
ATOM    262 1HG  GLN A 172      -1.789   6.564 -12.028  1.00  0.00           H  
ATOM    263 2HG  GLN A 172      -3.345   5.752 -11.696  1.00  0.00           H  
ATOM    264 1HE2 GLN A 172      -4.247   9.257 -11.897  1.00  0.00           H  
ATOM    265 2HE2 GLN A 172      -3.814   7.934 -12.929  1.00  0.00           H  
ATOM    266  N   MET A 173      -0.880   3.129  -8.300  1.00  0.00           N  
ATOM    267  CA  MET A 173      -0.141   2.679  -7.114  1.00  0.00           C  
ATOM    268  C   MET A 173       1.107   1.888  -7.506  1.00  0.00           C  
ATOM    269  O   MET A 173       1.901   1.499  -6.654  1.00  0.00           O  
ATOM    270  CB  MET A 173      -1.044   1.835  -6.216  1.00  0.00           C  
ATOM    271  CG  MET A 173      -1.059   0.351  -6.555  1.00  0.00           C  
ATOM    272  SD  MET A 173      -2.453  -0.518  -5.809  1.00  0.00           S  
ATOM    273  CE  MET A 173      -2.499  -2.003  -6.807  1.00  0.00           C  
ATOM    274  H   MET A 173      -1.749   2.722  -8.499  1.00  0.00           H  
ATOM    275  HA  MET A 173       0.186   3.557  -6.556  1.00  0.00           H  
ATOM    276 1HB  MET A 173      -0.725   1.938  -5.180  1.00  0.00           H  
ATOM    277 2HB  MET A 173      -2.069   2.204  -6.281  1.00  0.00           H  
ATOM    278 1HG  MET A 173      -1.113   0.225  -7.636  1.00  0.00           H  
ATOM    279 2HG  MET A 173      -0.137  -0.111  -6.204  1.00  0.00           H  
ATOM    280 1HE  MET A 173      -3.312  -2.645  -6.467  1.00  0.00           H  
ATOM    281 2HE  MET A 173      -2.661  -1.735  -7.852  1.00  0.00           H  
ATOM    282 3HE  MET A 173      -1.552  -2.535  -6.712  1.00  0.00           H  
ATOM    283  N   LYS A 174       1.265   1.642  -8.799  1.00  0.00           N  
ATOM    284  CA  LYS A 174       2.421   0.919  -9.300  1.00  0.00           C  
ATOM    285  C   LYS A 174       3.640   1.815  -9.205  1.00  0.00           C  
ATOM    286  O   LYS A 174       4.701   1.407  -8.734  1.00  0.00           O  
ATOM    287  CB  LYS A 174       2.202   0.457 -10.742  1.00  0.00           C  
ATOM    288  CG  LYS A 174       1.172  -0.655 -10.896  1.00  0.00           C  
ATOM    289  CD  LYS A 174       0.994  -1.044 -12.356  1.00  0.00           C  
ATOM    290  CE  LYS A 174      -0.000  -2.185 -12.508  1.00  0.00           C  
ATOM    291  NZ  LYS A 174      -0.202  -2.561 -13.934  1.00  0.00           N  
ATOM    292  H   LYS A 174       0.598   1.971  -9.427  1.00  0.00           H  
ATOM    293  HA  LYS A 174       2.574   0.037  -8.677  1.00  0.00           H  
ATOM    294 1HB  LYS A 174       1.876   1.302 -11.349  1.00  0.00           H  
ATOM    295 2HB  LYS A 174       3.145   0.100 -11.157  1.00  0.00           H  
ATOM    296 1HG  LYS A 174       1.495  -1.531 -10.332  1.00  0.00           H  
ATOM    297 2HG  LYS A 174       0.215  -0.321 -10.498  1.00  0.00           H  
ATOM    298 1HD  LYS A 174       0.635  -0.182 -12.921  1.00  0.00           H  
ATOM    299 2HD  LYS A 174       1.954  -1.353 -12.770  1.00  0.00           H  
ATOM    300 1HE  LYS A 174       0.360  -3.056 -11.963  1.00  0.00           H  
ATOM    301 2HE  LYS A 174      -0.960  -1.890 -12.085  1.00  0.00           H  
ATOM    302 1HZ  LYS A 174      -0.867  -3.320 -13.992  1.00  0.00           H  
ATOM    303 2HZ  LYS A 174      -0.554  -1.765 -14.446  1.00  0.00           H  
ATOM    304 3HZ  LYS A 174       0.679  -2.855 -14.333  1.00  0.00           H  
ATOM    305  N   VAL A 175       3.472   3.053  -9.647  1.00  0.00           N  
ATOM    306  CA  VAL A 175       4.547   4.019  -9.596  1.00  0.00           C  
ATOM    307  C   VAL A 175       4.194   5.108  -8.603  1.00  0.00           C  
ATOM    308  O   VAL A 175       3.738   6.192  -8.973  1.00  0.00           O  
ATOM    309  CB  VAL A 175       4.793   4.636 -10.985  1.00  0.00           C  
ATOM    310  CG1 VAL A 175       5.975   5.594 -10.941  1.00  0.00           C  
ATOM    311  CG2 VAL A 175       5.029   3.534 -12.007  1.00  0.00           C  
ATOM    312  H   VAL A 175       2.602   3.324 -10.005  1.00  0.00           H  
ATOM    313  HA  VAL A 175       5.457   3.508  -9.278  1.00  0.00           H  
ATOM    314  HB  VAL A 175       3.918   5.219 -11.274  1.00  0.00           H  
ATOM    315 1HG1 VAL A 175       6.135   6.021 -11.931  1.00  0.00           H  
ATOM    316 2HG1 VAL A 175       5.768   6.394 -10.231  1.00  0.00           H  
ATOM    317 3HG1 VAL A 175       6.869   5.054 -10.632  1.00  0.00           H  
ATOM    318 1HG2 VAL A 175       5.202   3.978 -12.988  1.00  0.00           H  
ATOM    319 2HG2 VAL A 175       5.901   2.948 -11.715  1.00  0.00           H  
ATOM    320 3HG2 VAL A 175       4.154   2.886 -12.052  1.00  0.00           H  
ATOM    321  N   ALA A 176       4.412   4.808  -7.342  1.00  0.00           N  
ATOM    322  CA  ALA A 176       4.130   5.744  -6.275  1.00  0.00           C  
ATOM    323  C   ALA A 176       5.181   5.632  -5.178  1.00  0.00           C  
ATOM    324  O   ALA A 176       5.362   4.567  -4.590  1.00  0.00           O  
ATOM    325  CB  ALA A 176       2.736   5.497  -5.714  1.00  0.00           C  
ATOM    326  H   ALA A 176       4.738   3.912  -7.118  1.00  0.00           H  
ATOM    327  HA  ALA A 176       4.174   6.752  -6.688  1.00  0.00           H  
ATOM    328 1HB  ALA A 176       2.681   4.494  -5.314  1.00  0.00           H  
ATOM    329 2HB  ALA A 176       2.004   5.610  -6.501  1.00  0.00           H  
ATOM    330 3HB  ALA A 176       2.531   6.210  -4.930  1.00  0.00           H  
ATOM    331  N   PRO A 177       5.938   6.710  -4.936  1.00  0.00           N  
ATOM    332  CA  PRO A 177       6.955   6.738  -3.898  1.00  0.00           C  
ATOM    333  C   PRO A 177       6.377   7.101  -2.532  1.00  0.00           C  
ATOM    334  O   PRO A 177       5.520   7.983  -2.420  1.00  0.00           O  
ATOM    335  CB  PRO A 177       7.920   7.815  -4.404  1.00  0.00           C  
ATOM    336  CG  PRO A 177       7.033   8.836  -5.029  1.00  0.00           C  
ATOM    337  CD  PRO A 177       5.916   8.036  -5.646  1.00  0.00           C  
ATOM    338  HA  PRO A 177       7.448   5.756  -3.848  1.00  0.00           H  
ATOM    339 1HB  PRO A 177       8.509   8.216  -3.567  1.00  0.00           H  
ATOM    340 2HB  PRO A 177       8.633   7.375  -5.117  1.00  0.00           H  
ATOM    341 1HG  PRO A 177       6.675   9.546  -4.267  1.00  0.00           H  
ATOM    342 2HG  PRO A 177       7.593   9.424  -5.771  1.00  0.00           H  
ATOM    343 1HD  PRO A 177       4.959   8.552  -5.480  1.00  0.00           H  
ATOM    344 2HD  PRO A 177       6.107   7.909  -6.722  1.00  0.00           H  
ATOM    345  N   ILE A 178       6.852   6.415  -1.506  1.00  0.00           N  
ATOM    346  CA  ILE A 178       6.412   6.640  -0.137  1.00  0.00           C  
ATOM    347  C   ILE A 178       6.911   7.989   0.384  1.00  0.00           C  
ATOM    348  O   ILE A 178       8.119   8.227   0.445  1.00  0.00           O  
ATOM    349  CB  ILE A 178       6.904   5.512   0.789  1.00  0.00           C  
ATOM    350  CG1 ILE A 178       6.359   4.161   0.319  1.00  0.00           C  
ATOM    351  CG2 ILE A 178       6.491   5.786   2.226  1.00  0.00           C  
ATOM    352  CD1 ILE A 178       7.008   2.974   0.994  1.00  0.00           C  
ATOM    353  H   ILE A 178       7.526   5.718  -1.675  1.00  0.00           H  
ATOM    354  HA  ILE A 178       5.323   6.649  -0.121  1.00  0.00           H  
ATOM    355  HB  ILE A 178       7.990   5.449   0.738  1.00  0.00           H  
ATOM    356 1HG1 ILE A 178       5.287   4.116   0.506  1.00  0.00           H  
ATOM    357 2HG1 ILE A 178       6.508   4.062  -0.756  1.00  0.00           H  
ATOM    358 1HG2 ILE A 178       6.846   4.979   2.867  1.00  0.00           H  
ATOM    359 2HG2 ILE A 178       6.925   6.729   2.557  1.00  0.00           H  
ATOM    360 3HG2 ILE A 178       5.404   5.846   2.288  1.00  0.00           H  
ATOM    361 1HD1 ILE A 178       6.570   2.052   0.609  1.00  0.00           H  
ATOM    362 2HD1 ILE A 178       8.078   2.978   0.791  1.00  0.00           H  
ATOM    363 3HD1 ILE A 178       6.842   3.031   2.069  1.00  0.00           H  
ATOM    364  N   PRO A 179       5.983   8.898   0.732  1.00  0.00           N  
ATOM    365  CA  PRO A 179       6.327  10.225   1.255  1.00  0.00           C  
ATOM    366  C   PRO A 179       7.071  10.158   2.582  1.00  0.00           C  
ATOM    367  O   PRO A 179       7.006   9.158   3.299  1.00  0.00           O  
ATOM    368  CB  PRO A 179       4.956  10.889   1.420  1.00  0.00           C  
ATOM    369  CG  PRO A 179       4.075  10.149   0.473  1.00  0.00           C  
ATOM    370  CD  PRO A 179       4.543   8.721   0.563  1.00  0.00           C  
ATOM    371  HA  PRO A 179       6.939  10.759   0.513  1.00  0.00           H  
ATOM    372 1HB  PRO A 179       4.623  10.808   2.465  1.00  0.00           H  
ATOM    373 2HB  PRO A 179       5.028  11.962   1.187  1.00  0.00           H  
ATOM    374 1HG  PRO A 179       3.021  10.268   0.763  1.00  0.00           H  
ATOM    375 2HG  PRO A 179       4.174  10.564  -0.541  1.00  0.00           H  
ATOM    376 1HD  PRO A 179       4.077   8.236   1.433  1.00  0.00           H  
ATOM    377 2HD  PRO A 179       4.282   8.190  -0.364  1.00  0.00           H  
ATOM    378  N   LYS A 180       7.742  11.248   2.920  1.00  0.00           N  
ATOM    379  CA  LYS A 180       8.516  11.337   4.156  1.00  0.00           C  
ATOM    380  C   LYS A 180       7.624  11.176   5.380  1.00  0.00           C  
ATOM    381  O   LYS A 180       8.061  10.675   6.418  1.00  0.00           O  
ATOM    382  CB  LYS A 180       9.265  12.669   4.225  1.00  0.00           C  
ATOM    383  CG  LYS A 180      10.417  12.795   3.236  1.00  0.00           C  
ATOM    384  CD  LYS A 180      11.102  14.148   3.355  1.00  0.00           C  
ATOM    385  CE  LYS A 180      12.253  14.275   2.369  1.00  0.00           C  
ATOM    386  NZ  LYS A 180      12.910  15.608   2.449  1.00  0.00           N  
ATOM    387  H   LYS A 180       7.709  12.023   2.317  1.00  0.00           H  
ATOM    388  HA  LYS A 180       9.245  10.526   4.167  1.00  0.00           H  
ATOM    389 1HB  LYS A 180       8.570  13.487   4.035  1.00  0.00           H  
ATOM    390 2HB  LYS A 180       9.669  12.808   5.228  1.00  0.00           H  
ATOM    391 1HG  LYS A 180      11.148  12.009   3.427  1.00  0.00           H  
ATOM    392 2HG  LYS A 180      10.039  12.676   2.221  1.00  0.00           H  
ATOM    393 1HD  LYS A 180      10.378  14.941   3.161  1.00  0.00           H  
ATOM    394 2HD  LYS A 180      11.488  14.273   4.367  1.00  0.00           H  
ATOM    395 1HE  LYS A 180      12.994  13.505   2.573  1.00  0.00           H  
ATOM    396 2HE  LYS A 180      11.880  14.130   1.355  1.00  0.00           H  
ATOM    397 1HZ  LYS A 180      13.667  15.652   1.781  1.00  0.00           H  
ATOM    398 2HZ  LYS A 180      12.236  16.330   2.243  1.00  0.00           H  
ATOM    399 3HZ  LYS A 180      13.277  15.746   3.380  1.00  0.00           H  
ATOM    400  N   GLN A 181       6.375  11.598   5.250  1.00  0.00           N  
ATOM    401  CA  GLN A 181       5.408  11.494   6.336  1.00  0.00           C  
ATOM    402  C   GLN A 181       5.146  10.029   6.680  1.00  0.00           C  
ATOM    403  O   GLN A 181       4.888   9.680   7.833  1.00  0.00           O  
ATOM    404  CB  GLN A 181       4.098  12.191   5.960  1.00  0.00           C  
ATOM    405  CG  GLN A 181       4.203  13.704   5.865  1.00  0.00           C  
ATOM    406  CD  GLN A 181       2.898  14.349   5.439  1.00  0.00           C  
ATOM    407  OE1 GLN A 181       2.046  13.708   4.816  1.00  0.00           O  
ATOM    408  NE2 GLN A 181       2.732  15.624   5.773  1.00  0.00           N  
ATOM    409  H   GLN A 181       6.099  12.000   4.400  1.00  0.00           H  
ATOM    410  HA  GLN A 181       5.822  11.985   7.216  1.00  0.00           H  
ATOM    411 1HB  GLN A 181       3.750  11.817   4.998  1.00  0.00           H  
ATOM    412 2HB  GLN A 181       3.334  11.953   6.700  1.00  0.00           H  
ATOM    413 1HG  GLN A 181       4.477  14.101   6.842  1.00  0.00           H  
ATOM    414 2HG  GLN A 181       4.966  13.959   5.130  1.00  0.00           H  
ATOM    415 1HE2 GLN A 181       1.891  16.103   5.519  1.00  0.00           H  
ATOM    416 2HE2 GLN A 181       3.449  16.106   6.278  1.00  0.00           H  
ATOM    417  N   LEU A 182       5.231   9.176   5.671  1.00  0.00           N  
ATOM    418  CA  LEU A 182       4.985   7.754   5.846  1.00  0.00           C  
ATOM    419  C   LEU A 182       6.278   6.995   6.126  1.00  0.00           C  
ATOM    420  O   LEU A 182       6.263   5.978   6.816  1.00  0.00           O  
ATOM    421  CB  LEU A 182       4.307   7.180   4.596  1.00  0.00           C  
ATOM    422  CG  LEU A 182       2.791   7.391   4.505  1.00  0.00           C  
ATOM    423  CD1 LEU A 182       2.493   8.873   4.327  1.00  0.00           C  
ATOM    424  CD2 LEU A 182       2.233   6.578   3.346  1.00  0.00           C  
ATOM    425  H   LEU A 182       5.479   9.510   4.781  1.00  0.00           H  
ATOM    426  HA  LEU A 182       4.321   7.620   6.699  1.00  0.00           H  
ATOM    427 1HB  LEU A 182       4.758   7.635   3.716  1.00  0.00           H  
ATOM    428 2HB  LEU A 182       4.495   6.106   4.560  1.00  0.00           H  
ATOM    429  HG  LEU A 182       2.322   7.066   5.434  1.00  0.00           H  
ATOM    430 1HD1 LEU A 182       1.416   9.024   4.262  1.00  0.00           H  
ATOM    431 2HD1 LEU A 182       2.886   9.429   5.180  1.00  0.00           H  
ATOM    432 3HD1 LEU A 182       2.964   9.232   3.412  1.00  0.00           H  
ATOM    433 1HD2 LEU A 182       1.155   6.728   3.281  1.00  0.00           H  
ATOM    434 2HD2 LEU A 182       2.701   6.904   2.416  1.00  0.00           H  
ATOM    435 3HD2 LEU A 182       2.443   5.521   3.508  1.00  0.00           H  
ATOM    436  N   LEU A 183       7.393   7.504   5.602  1.00  0.00           N  
ATOM    437  CA  LEU A 183       8.704   6.872   5.793  1.00  0.00           C  
ATOM    438  C   LEU A 183       9.061   6.750   7.271  1.00  0.00           C  
ATOM    439  O   LEU A 183       9.811   5.860   7.667  1.00  0.00           O  
ATOM    440  CB  LEU A 183       9.791   7.677   5.069  1.00  0.00           C  
ATOM    441  CG  LEU A 183       9.806   7.550   3.541  1.00  0.00           C  
ATOM    442  CD1 LEU A 183      10.914   8.424   2.969  1.00  0.00           C  
ATOM    443  CD2 LEU A 183      10.007   6.091   3.154  1.00  0.00           C  
ATOM    444  H   LEU A 183       7.333   8.319   5.058  1.00  0.00           H  
ATOM    445  HA  LEU A 183       8.669   5.869   5.369  1.00  0.00           H  
ATOM    446 1HB  LEU A 183       9.662   8.731   5.312  1.00  0.00           H  
ATOM    447 2HB  LEU A 183      10.765   7.357   5.439  1.00  0.00           H  
ATOM    448  HG  LEU A 183       8.858   7.905   3.136  1.00  0.00           H  
ATOM    449 1HD1 LEU A 183      10.924   8.334   1.882  1.00  0.00           H  
ATOM    450 2HD1 LEU A 183      10.734   9.464   3.243  1.00  0.00           H  
ATOM    451 3HD1 LEU A 183      11.874   8.103   3.369  1.00  0.00           H  
ATOM    452 1HD2 LEU A 183      10.017   6.001   2.068  1.00  0.00           H  
ATOM    453 2HD2 LEU A 183      10.955   5.736   3.558  1.00  0.00           H  
ATOM    454 3HD2 LEU A 183       9.192   5.492   3.561  1.00  0.00           H  
ATOM    455  N   GLN A 184       8.520   7.649   8.080  1.00  0.00           N  
ATOM    456  CA  GLN A 184       8.772   7.642   9.516  1.00  0.00           C  
ATOM    457  C   GLN A 184       8.196   6.395  10.182  1.00  0.00           C  
ATOM    458  O   GLN A 184       8.633   6.003  11.265  1.00  0.00           O  
ATOM    459  CB  GLN A 184       8.185   8.898  10.165  1.00  0.00           C  
ATOM    460  CG  GLN A 184       8.910  10.183   9.804  1.00  0.00           C  
ATOM    461  CD  GLN A 184       8.303  11.400  10.477  1.00  0.00           C  
ATOM    462  OE1 GLN A 184       7.722  11.300  11.561  1.00  0.00           O  
ATOM    463  NE2 GLN A 184       8.437  12.556   9.839  1.00  0.00           N  
ATOM    464  H   GLN A 184       7.946   8.345   7.700  1.00  0.00           H  
ATOM    465  HA  GLN A 184       9.850   7.636   9.678  1.00  0.00           H  
ATOM    466 1HB  GLN A 184       7.141   9.006   9.869  1.00  0.00           H  
ATOM    467 2HB  GLN A 184       8.208   8.792  11.250  1.00  0.00           H  
ATOM    468 1HG  GLN A 184       9.950  10.101  10.118  1.00  0.00           H  
ATOM    469 2HG  GLN A 184       8.857  10.327   8.724  1.00  0.00           H  
ATOM    470 1HE2 GLN A 184       8.056  13.393  10.234  1.00  0.00           H  
ATOM    471 2HE2 GLN A 184       8.916  12.591   8.962  1.00  0.00           H  
ATOM    472  N   ARG A 185       7.222   5.771   9.528  1.00  0.00           N  
ATOM    473  CA  ARG A 185       6.577   4.580  10.068  1.00  0.00           C  
ATOM    474  C   ARG A 185       7.439   3.343   9.852  1.00  0.00           C  
ATOM    475  O   ARG A 185       7.341   2.372  10.601  1.00  0.00           O  
ATOM    476  CB  ARG A 185       5.217   4.367   9.420  1.00  0.00           C  
ATOM    477  CG  ARG A 185       4.167   5.406   9.780  1.00  0.00           C  
ATOM    478  CD  ARG A 185       2.898   5.183   9.040  1.00  0.00           C  
ATOM    479  NE  ARG A 185       1.895   6.184   9.370  1.00  0.00           N  
ATOM    480  CZ  ARG A 185       1.018   6.081  10.387  1.00  0.00           C  
ATOM    481  NH1 ARG A 185       1.032   5.020  11.164  1.00  0.00           N  
ATOM    482  NH2 ARG A 185       0.144   7.048  10.605  1.00  0.00           N  
ATOM    483  H   ARG A 185       6.941   6.112   8.650  1.00  0.00           H  
ATOM    484  HA  ARG A 185       6.433   4.720  11.140  1.00  0.00           H  
ATOM    485 1HB  ARG A 185       5.326   4.369   8.337  1.00  0.00           H  
ATOM    486 2HB  ARG A 185       4.826   3.390   9.707  1.00  0.00           H  
ATOM    487 1HG  ARG A 185       3.956   5.355  10.847  1.00  0.00           H  
ATOM    488 2HG  ARG A 185       4.539   6.401   9.529  1.00  0.00           H  
ATOM    489 1HD  ARG A 185       3.088   5.231   7.969  1.00  0.00           H  
ATOM    490 2HD  ARG A 185       2.497   4.202   9.294  1.00  0.00           H  
ATOM    491  HE  ARG A 185       1.854   7.014   8.795  1.00  0.00           H  
ATOM    492 1HH1 ARG A 185       1.701   4.282  10.997  1.00  0.00           H  
ATOM    493 2HH1 ARG A 185       0.375   4.944  11.926  1.00  0.00           H  
ATOM    494 1HH2 ARG A 185       0.133   7.863  10.009  1.00  0.00           H  
ATOM    495 2HH2 ARG A 185      -0.513   6.972  11.367  1.00  0.00           H  
ATOM    496  N   ILE A 186       8.274   3.384   8.823  1.00  0.00           N  
ATOM    497  CA  ILE A 186       9.169   2.275   8.510  1.00  0.00           C  
ATOM    498  C   ILE A 186      10.596   2.788   8.321  1.00  0.00           C  
ATOM    499  O   ILE A 186      11.022   3.085   7.205  1.00  0.00           O  
ATOM    500  CB  ILE A 186       8.709   1.531   7.243  1.00  0.00           C  
ATOM    501  CG1 ILE A 186       7.247   1.098   7.379  1.00  0.00           C  
ATOM    502  CG2 ILE A 186       9.602   0.329   6.980  1.00  0.00           C  
ATOM    503  CD1 ILE A 186       7.037  -0.044   8.346  1.00  0.00           C  
ATOM    504  H   ILE A 186       8.299   4.187   8.261  1.00  0.00           H  
ATOM    505  HA  ILE A 186       9.155   1.574   9.343  1.00  0.00           H  
ATOM    506  HB  ILE A 186       8.760   2.203   6.387  1.00  0.00           H  
ATOM    507 1HG1 ILE A 186       6.647   1.943   7.712  1.00  0.00           H  
ATOM    508 2HG1 ILE A 186       6.866   0.792   6.404  1.00  0.00           H  
ATOM    509 1HG2 ILE A 186       9.263  -0.187   6.081  1.00  0.00           H  
ATOM    510 2HG2 ILE A 186      10.629   0.662   6.840  1.00  0.00           H  
ATOM    511 3HG2 ILE A 186       9.554  -0.354   7.828  1.00  0.00           H  
ATOM    512 1HD1 ILE A 186       5.976  -0.295   8.388  1.00  0.00           H  
ATOM    513 2HD1 ILE A 186       7.601  -0.915   8.011  1.00  0.00           H  
ATOM    514 3HD1 ILE A 186       7.378   0.250   9.337  1.00  0.00           H  
ATOM    515  N   PRO A 187      11.351   2.908   9.421  1.00  0.00           N  
ATOM    516  CA  PRO A 187      12.720   3.411   9.388  1.00  0.00           C  
ATOM    517  C   PRO A 187      13.758   2.333   9.085  1.00  0.00           C  
ATOM    518  O   PRO A 187      13.455   1.139   9.120  1.00  0.00           O  
ATOM    519  CB  PRO A 187      12.898   3.970  10.803  1.00  0.00           C  
ATOM    520  CG  PRO A 187      12.126   3.031  11.667  1.00  0.00           C  
ATOM    521  CD  PRO A 187      10.915   2.677  10.846  1.00  0.00           C  
ATOM    522  HA  PRO A 187      12.795   4.207   8.632  1.00  0.00           H  
ATOM    523 1HB  PRO A 187      13.966   4.007  11.062  1.00  0.00           H  
ATOM    524 2HB  PRO A 187      12.520   5.002  10.851  1.00  0.00           H  
ATOM    525 1HG  PRO A 187      12.740   2.153  11.916  1.00  0.00           H  
ATOM    526 2HG  PRO A 187      11.865   3.518  12.618  1.00  0.00           H  
ATOM    527 1HD  PRO A 187      10.651   1.623  11.018  1.00  0.00           H  
ATOM    528 2HD  PRO A 187      10.080   3.336  11.120  1.00  0.00           H  
ATOM    529  N   ASN A 188      14.979   2.783   8.787  1.00  0.00           N  
ATOM    530  CA  ASN A 188      16.103   1.893   8.484  1.00  0.00           C  
ATOM    531  C   ASN A 188      15.767   0.949   7.333  1.00  0.00           C  
ATOM    532  O   ASN A 188      15.730  -0.273   7.506  1.00  0.00           O  
ATOM    533  CB  ASN A 188      16.510   1.106   9.716  1.00  0.00           C  
ATOM    534  CG  ASN A 188      16.933   1.992  10.854  1.00  0.00           C  
ATOM    535  OD1 ASN A 188      17.759   2.896  10.680  1.00  0.00           O  
ATOM    536  ND2 ASN A 188      16.384   1.751  12.018  1.00  0.00           N  
ATOM    537  H   ASN A 188      15.132   3.752   8.774  1.00  0.00           H  
ATOM    538  HA  ASN A 188      16.951   2.502   8.165  1.00  0.00           H  
ATOM    539 1HB  ASN A 188      15.674   0.486  10.045  1.00  0.00           H  
ATOM    540 2HB  ASN A 188      17.333   0.437   9.466  1.00  0.00           H  
ATOM    541 1HD2 ASN A 188      16.629   2.310  12.811  1.00  0.00           H  
ATOM    542 2HD2 ASN A 188      15.721   1.009  12.113  1.00  0.00           H  
ATOM    543  N   ILE A 189      15.512   1.513   6.163  1.00  0.00           N  
ATOM    544  CA  ILE A 189      15.184   0.709   4.997  1.00  0.00           C  
ATOM    545  C   ILE A 189      16.421   0.501   4.122  1.00  0.00           C  
ATOM    546  O   ILE A 189      17.003   1.461   3.620  1.00  0.00           O  
ATOM    547  CB  ILE A 189      14.065   1.370   4.171  1.00  0.00           C  
ATOM    548  CG1 ILE A 189      12.743   1.339   4.941  1.00  0.00           C  
ATOM    549  CG2 ILE A 189      13.917   0.676   2.825  1.00  0.00           C  
ATOM    550  CD1 ILE A 189      11.642   2.149   4.297  1.00  0.00           C  
ATOM    551  H   ILE A 189      15.568   2.487   6.079  1.00  0.00           H  
ATOM    552  HA  ILE A 189      14.833  -0.265   5.336  1.00  0.00           H  
ATOM    553  HB  ILE A 189      14.308   2.418   4.003  1.00  0.00           H  
ATOM    554 1HG1 ILE A 189      12.400   0.308   5.033  1.00  0.00           H  
ATOM    555 2HG1 ILE A 189      12.900   1.720   5.950  1.00  0.00           H  
ATOM    556 1HG2 ILE A 189      13.123   1.155   2.254  1.00  0.00           H  
ATOM    557 2HG2 ILE A 189      14.854   0.749   2.274  1.00  0.00           H  
ATOM    558 3HG2 ILE A 189      13.669  -0.374   2.982  1.00  0.00           H  
ATOM    559 1HD1 ILE A 189      10.736   2.078   4.901  1.00  0.00           H  
ATOM    560 2HD1 ILE A 189      11.950   3.192   4.227  1.00  0.00           H  
ATOM    561 3HD1 ILE A 189      11.442   1.761   3.299  1.00  0.00           H  
ATOM    562  N   PRO A 190      16.831  -0.769   3.930  1.00  0.00           N  
ATOM    563  CA  PRO A 190      18.009  -1.127   3.118  1.00  0.00           C  
ATOM    564  C   PRO A 190      18.013  -0.542   1.691  1.00  0.00           C  
ATOM    565  O   PRO A 190      19.017   0.044   1.284  1.00  0.00           O  
ATOM    566  CB  PRO A 190      17.920  -2.656   3.083  1.00  0.00           C  
ATOM    567  CG  PRO A 190      17.296  -3.015   4.389  1.00  0.00           C  
ATOM    568  CD  PRO A 190      16.242  -1.962   4.602  1.00  0.00           C  
ATOM    569  HA  PRO A 190      18.920  -0.789   3.634  1.00  0.00           H  
ATOM    570 1HB  PRO A 190      17.319  -2.978   2.220  1.00  0.00           H  
ATOM    571 2HB  PRO A 190      18.923  -3.089   2.955  1.00  0.00           H  
ATOM    572 1HG  PRO A 190      16.877  -4.031   4.342  1.00  0.00           H  
ATOM    573 2HG  PRO A 190      18.056  -3.022   5.183  1.00  0.00           H  
ATOM    574 1HD  PRO A 190      15.304  -2.279   4.124  1.00  0.00           H  
ATOM    575 2HD  PRO A 190      16.093  -1.806   5.681  1.00  0.00           H  
ATOM    576  N   PRO A 191      16.918  -0.679   0.897  1.00  0.00           N  
ATOM    577  CA  PRO A 191      16.887  -0.148  -0.471  1.00  0.00           C  
ATOM    578  C   PRO A 191      17.027   1.369  -0.505  1.00  0.00           C  
ATOM    579  O   PRO A 191      17.645   1.926  -1.412  1.00  0.00           O  
ATOM    580  CB  PRO A 191      15.511  -0.592  -0.978  1.00  0.00           C  
ATOM    581  CG  PRO A 191      14.734  -0.863   0.265  1.00  0.00           C  
ATOM    582  CD  PRO A 191      15.745  -1.439   1.221  1.00  0.00           C  
ATOM    583  HA  PRO A 191      17.693  -0.613  -1.058  1.00  0.00           H  
ATOM    584 1HB  PRO A 191      15.065   0.200  -1.596  1.00  0.00           H  
ATOM    585 2HB  PRO A 191      15.614  -1.480  -1.619  1.00  0.00           H  
ATOM    586 1HG  PRO A 191      14.279   0.067   0.639  1.00  0.00           H  
ATOM    587 2HG  PRO A 191      13.907  -1.557   0.052  1.00  0.00           H  
ATOM    588 1HD  PRO A 191      15.404  -1.283   2.254  1.00  0.00           H  
ATOM    589 2HD  PRO A 191      15.875  -2.512   1.014  1.00  0.00           H  
ATOM    590  N   ASN A 192      16.439   2.024   0.497  1.00  0.00           N  
ATOM    591  CA  ASN A 192      16.461   3.484   0.616  1.00  0.00           C  
ATOM    592  C   ASN A 192      15.739   4.142  -0.554  1.00  0.00           C  
ATOM    593  O   ASN A 192      15.877   5.342  -0.797  1.00  0.00           O  
ATOM    594  CB  ASN A 192      17.887   3.993   0.715  1.00  0.00           C  
ATOM    595  CG  ASN A 192      17.986   5.294   1.461  1.00  0.00           C  
ATOM    596  OD1 ASN A 192      17.296   5.502   2.467  1.00  0.00           O  
ATOM    597  ND2 ASN A 192      18.830   6.176   0.989  1.00  0.00           N  
ATOM    598  H   ASN A 192      15.983   1.506   1.191  1.00  0.00           H  
ATOM    599  HA  ASN A 192      15.928   3.765   1.526  1.00  0.00           H  
ATOM    600 1HB  ASN A 192      18.505   3.250   1.222  1.00  0.00           H  
ATOM    601 2HB  ASN A 192      18.295   4.130  -0.286  1.00  0.00           H  
ATOM    602 1HD2 ASN A 192      18.936   7.060   1.444  1.00  0.00           H  
ATOM    603 2HD2 ASN A 192      19.367   5.966   0.172  1.00  0.00           H  
ATOM    604  N   ILE A 193      14.963   3.345  -1.271  1.00  0.00           N  
ATOM    605  CA  ILE A 193      14.193   3.829  -2.403  1.00  0.00           C  
ATOM    606  C   ILE A 193      12.766   4.063  -1.944  1.00  0.00           C  
ATOM    607  O   ILE A 193      12.276   3.346  -1.075  1.00  0.00           O  
ATOM    608  CB  ILE A 193      14.218   2.833  -3.577  1.00  0.00           C  
ATOM    609  CG1 ILE A 193      15.651   2.629  -4.074  1.00  0.00           C  
ATOM    610  CG2 ILE A 193      13.324   3.319  -4.706  1.00  0.00           C  
ATOM    611  CD1 ILE A 193      15.813   1.449  -5.004  1.00  0.00           C  
ATOM    612  H   ILE A 193      14.902   2.400  -1.023  1.00  0.00           H  
ATOM    613  HA  ILE A 193      14.633   4.765  -2.745  1.00  0.00           H  
ATOM    614  HB  ILE A 193      13.862   1.861  -3.236  1.00  0.00           H  
ATOM    615 1HG1 ILE A 193      15.986   3.525  -4.597  1.00  0.00           H  
ATOM    616 2HG1 ILE A 193      16.315   2.483  -3.221  1.00  0.00           H  
ATOM    617 1HG2 ILE A 193      13.354   2.604  -5.528  1.00  0.00           H  
ATOM    618 2HG2 ILE A 193      12.300   3.414  -4.345  1.00  0.00           H  
ATOM    619 3HG2 ILE A 193      13.675   4.290  -5.058  1.00  0.00           H  
ATOM    620 1HD1 ILE A 193      16.856   1.370  -5.314  1.00  0.00           H  
ATOM    621 2HD1 ILE A 193      15.518   0.536  -4.489  1.00  0.00           H  
ATOM    622 3HD1 ILE A 193      15.186   1.591  -5.883  1.00  0.00           H  
ATOM    623  N   ASN A 194      12.099   5.055  -2.510  1.00  0.00           N  
ATOM    624  CA  ASN A 194      10.742   5.373  -2.087  1.00  0.00           C  
ATOM    625  C   ASN A 194       9.680   4.789  -3.014  1.00  0.00           C  
ATOM    626  O   ASN A 194       8.531   4.642  -2.611  1.00  0.00           O  
ATOM    627  CB  ASN A 194      10.571   6.877  -1.974  1.00  0.00           C  
ATOM    628  CG  ASN A 194      11.451   7.481  -0.915  1.00  0.00           C  
ATOM    629  OD1 ASN A 194      11.766   6.833   0.091  1.00  0.00           O  
ATOM    630  ND2 ASN A 194      11.854   8.709  -1.121  1.00  0.00           N  
ATOM    631  H   ASN A 194      12.521   5.581  -3.224  1.00  0.00           H  
ATOM    632  HA  ASN A 194      10.571   4.924  -1.107  1.00  0.00           H  
ATOM    633 1HB  ASN A 194      10.804   7.343  -2.933  1.00  0.00           H  
ATOM    634 2HB  ASN A 194       9.532   7.109  -1.742  1.00  0.00           H  
ATOM    635 1HD2 ASN A 194      12.442   9.161  -0.449  1.00  0.00           H  
ATOM    636 2HD2 ASN A 194      11.575   9.194  -1.949  1.00  0.00           H  
ATOM    637  N   THR A 195      10.044   4.426  -4.241  1.00  0.00           N  
ATOM    638  CA  THR A 195       9.060   3.891  -5.177  1.00  0.00           C  
ATOM    639  C   THR A 195       8.646   2.488  -4.757  1.00  0.00           C  
ATOM    640  O   THR A 195       9.495   1.626  -4.538  1.00  0.00           O  
ATOM    641  CB  THR A 195       9.607   3.866  -6.616  1.00  0.00           C  
ATOM    642  OG1 THR A 195       9.974   5.193  -7.014  1.00  0.00           O  
ATOM    643  CG2 THR A 195       8.559   3.325  -7.576  1.00  0.00           C  
ATOM    644  H   THR A 195      10.977   4.513  -4.518  1.00  0.00           H  
ATOM    645  HA  THR A 195       8.180   4.534  -5.159  1.00  0.00           H  
ATOM    646  HB  THR A 195      10.492   3.231  -6.658  1.00  0.00           H  
ATOM    647  HG1 THR A 195      10.512   5.152  -7.808  1.00  0.00           H  
ATOM    648 1HG2 THR A 195       8.964   3.314  -8.588  1.00  0.00           H  
ATOM    649 2HG2 THR A 195       8.286   2.311  -7.283  1.00  0.00           H  
ATOM    650 3HG2 THR A 195       7.675   3.961  -7.546  1.00  0.00           H  
ATOM    651  N   TRP A 196       7.335   2.252  -4.728  1.00  0.00           N  
ATOM    652  CA  TRP A 196       6.777   0.971  -4.294  1.00  0.00           C  
ATOM    653  C   TRP A 196       7.317  -0.211  -5.074  1.00  0.00           C  
ATOM    654  O   TRP A 196       7.583  -1.257  -4.494  1.00  0.00           O  
ATOM    655  CB  TRP A 196       5.252   0.995  -4.367  1.00  0.00           C  
ATOM    656  CG  TRP A 196       4.627   1.479  -3.094  1.00  0.00           C  
ATOM    657  CD1 TRP A 196       3.913   2.624  -2.911  1.00  0.00           C  
ATOM    658  CD2 TRP A 196       4.673   0.831  -1.817  1.00  0.00           C  
ATOM    659  NE1 TRP A 196       3.518   2.732  -1.602  1.00  0.00           N  
ATOM    660  CE2 TRP A 196       3.970   1.643  -0.909  1.00  0.00           C  
ATOM    661  CE3 TRP A 196       5.242  -0.357  -1.355  1.00  0.00           C  
ATOM    662  CZ2 TRP A 196       3.820   1.302   0.433  1.00  0.00           C  
ATOM    663  CZ3 TRP A 196       5.097  -0.694  -0.023  1.00  0.00           C  
ATOM    664  CH2 TRP A 196       4.390   0.134   0.857  1.00  0.00           C  
ATOM    665  H   TRP A 196       6.718   2.975  -4.977  1.00  0.00           H  
ATOM    666  HA  TRP A 196       7.041   0.815  -3.248  1.00  0.00           H  
ATOM    667 1HB  TRP A 196       4.943   1.652  -5.166  1.00  0.00           H  
ATOM    668 2HB  TRP A 196       4.888  -0.004  -4.565  1.00  0.00           H  
ATOM    669  HD1 TRP A 196       3.701   3.337  -3.692  1.00  0.00           H  
ATOM    670  HE1 TRP A 196       2.994   3.476  -1.224  1.00  0.00           H  
ATOM    671  HE3 TRP A 196       5.791  -1.008  -2.022  1.00  0.00           H  
ATOM    672  HZ2 TRP A 196       3.279   1.931   1.125  1.00  0.00           H  
ATOM    673  HZ3 TRP A 196       5.534  -1.605   0.349  1.00  0.00           H  
ATOM    674  HH2 TRP A 196       4.301  -0.169   1.889  1.00  0.00           H  
ATOM    675  N   GLN A 197       7.501  -0.040  -6.371  1.00  0.00           N  
ATOM    676  CA  GLN A 197       8.009  -1.113  -7.211  1.00  0.00           C  
ATOM    677  C   GLN A 197       9.357  -1.617  -6.706  1.00  0.00           C  
ATOM    678  O   GLN A 197       9.664  -2.802  -6.803  1.00  0.00           O  
ATOM    679  CB  GLN A 197       8.135  -0.641  -8.662  1.00  0.00           C  
ATOM    680  CG  GLN A 197       6.830  -0.660  -9.438  1.00  0.00           C  
ATOM    681  CD  GLN A 197       6.919   0.114 -10.740  1.00  0.00           C  
ATOM    682  OE1 GLN A 197       7.754   1.011 -10.889  1.00  0.00           O  
ATOM    683  NE2 GLN A 197       6.058  -0.228 -11.691  1.00  0.00           N  
ATOM    684  H   GLN A 197       7.285   0.827  -6.773  1.00  0.00           H  
ATOM    685  HA  GLN A 197       7.305  -1.944  -7.174  1.00  0.00           H  
ATOM    686 1HB  GLN A 197       8.523   0.377  -8.681  1.00  0.00           H  
ATOM    687 2HB  GLN A 197       8.849  -1.273  -9.189  1.00  0.00           H  
ATOM    688 1HG  GLN A 197       6.573  -1.693  -9.672  1.00  0.00           H  
ATOM    689 2HG  GLN A 197       6.048  -0.210  -8.826  1.00  0.00           H  
ATOM    690 1HE2 GLN A 197       6.069   0.248 -12.572  1.00  0.00           H  
ATOM    691 2HE2 GLN A 197       5.397  -0.961 -11.528  1.00  0.00           H  
ATOM    692  N   GLN A 198      10.175  -0.711  -6.199  1.00  0.00           N  
ATOM    693  CA  GLN A 198      11.478  -1.081  -5.673  1.00  0.00           C  
ATOM    694  C   GLN A 198      11.403  -1.414  -4.177  1.00  0.00           C  
ATOM    695  O   GLN A 198      12.272  -2.104  -3.643  1.00  0.00           O  
ATOM    696  CB  GLN A 198      12.485   0.047  -5.913  1.00  0.00           C  
ATOM    697  CG  GLN A 198      12.986   0.141  -7.344  1.00  0.00           C  
ATOM    698  CD  GLN A 198      11.993   0.829  -8.261  1.00  0.00           C  
ATOM    699  OE1 GLN A 198      10.853   1.101  -7.873  1.00  0.00           O  
ATOM    700  NE2 GLN A 198      12.420   1.115  -9.485  1.00  0.00           N  
ATOM    701  H   GLN A 198       9.892   0.225  -6.159  1.00  0.00           H  
ATOM    702  HA  GLN A 198      11.821  -1.974  -6.195  1.00  0.00           H  
ATOM    703 1HB  GLN A 198      12.029   1.003  -5.653  1.00  0.00           H  
ATOM    704 2HB  GLN A 198      13.348  -0.091  -5.262  1.00  0.00           H  
ATOM    705 1HG  GLN A 198      13.915   0.711  -7.356  1.00  0.00           H  
ATOM    706 2HG  GLN A 198      13.161  -0.866  -7.723  1.00  0.00           H  
ATOM    707 1HE2 GLN A 198      11.809   1.569 -10.136  1.00  0.00           H  
ATOM    708 2HE2 GLN A 198      13.352   0.877  -9.759  1.00  0.00           H  
ATOM    709  N   VAL A 199      10.352  -0.934  -3.509  1.00  0.00           N  
ATOM    710  CA  VAL A 199      10.176  -1.172  -2.075  1.00  0.00           C  
ATOM    711  C   VAL A 199       9.600  -2.567  -1.810  1.00  0.00           C  
ATOM    712  O   VAL A 199       9.919  -3.196  -0.799  1.00  0.00           O  
ATOM    713  CB  VAL A 199       9.240  -0.109  -1.469  1.00  0.00           C  
ATOM    714  CG1 VAL A 199       8.799  -0.521  -0.073  1.00  0.00           C  
ATOM    715  CG2 VAL A 199       9.941   1.240  -1.437  1.00  0.00           C  
ATOM    716  H   VAL A 199       9.680  -0.403  -3.994  1.00  0.00           H  
ATOM    717  HA  VAL A 199      11.150  -1.099  -1.590  1.00  0.00           H  
ATOM    718  HB  VAL A 199       8.341  -0.038  -2.082  1.00  0.00           H  
ATOM    719 1HG1 VAL A 199       8.138   0.241   0.340  1.00  0.00           H  
ATOM    720 2HG1 VAL A 199       8.269  -1.472  -0.124  1.00  0.00           H  
ATOM    721 3HG1 VAL A 199       9.674  -0.628   0.568  1.00  0.00           H  
ATOM    722 1HG2 VAL A 199       9.274   1.987  -1.008  1.00  0.00           H  
ATOM    723 2HG2 VAL A 199      10.843   1.167  -0.829  1.00  0.00           H  
ATOM    724 3HG2 VAL A 199      10.211   1.535  -2.452  1.00  0.00           H  
ATOM    725  N   THR A 200       8.776  -3.060  -2.735  1.00  0.00           N  
ATOM    726  CA  THR A 200       8.155  -4.378  -2.600  1.00  0.00           C  
ATOM    727  C   THR A 200       9.204  -5.486  -2.514  1.00  0.00           C  
ATOM    728  O   THR A 200       8.948  -6.567  -1.971  1.00  0.00           O  
ATOM    729  CB  THR A 200       7.201  -4.662  -3.775  1.00  0.00           C  
ATOM    730  OG1 THR A 200       6.372  -5.788  -3.460  1.00  0.00           O  
ATOM    731  CG2 THR A 200       7.989  -4.956  -5.043  1.00  0.00           C  
ATOM    732  H   THR A 200       8.574  -2.521  -3.533  1.00  0.00           H  
ATOM    733  HA  THR A 200       7.577  -4.395  -1.676  1.00  0.00           H  
ATOM    734  HB  THR A 200       6.563  -3.795  -3.944  1.00  0.00           H  
ATOM    735  HG1 THR A 200       5.459  -5.582  -3.673  1.00  0.00           H  
ATOM    736 1HG2 THR A 200       7.299  -5.154  -5.862  1.00  0.00           H  
ATOM    737 2HG2 THR A 200       8.612  -4.097  -5.291  1.00  0.00           H  
ATOM    738 3HG2 THR A 200       8.622  -5.828  -4.883  1.00  0.00           H  
ATOM    739  N   ALA A 201      10.393  -5.191  -3.035  1.00  0.00           N  
ATOM    740  CA  ALA A 201      11.500  -6.131  -3.034  1.00  0.00           C  
ATOM    741  C   ALA A 201      11.877  -6.546  -1.615  1.00  0.00           C  
ATOM    742  O   ALA A 201      12.438  -7.620  -1.410  1.00  0.00           O  
ATOM    743  CB  ALA A 201      12.701  -5.530  -3.746  1.00  0.00           C  
ATOM    744  H   ALA A 201      10.525  -4.306  -3.437  1.00  0.00           H  
ATOM    745  HA  ALA A 201      11.184  -7.027  -3.567  1.00  0.00           H  
ATOM    746 1HB  ALA A 201      13.069  -4.686  -3.182  1.00  0.00           H  
ATOM    747 2HB  ALA A 201      12.407  -5.201  -4.731  1.00  0.00           H  
ATOM    748 3HB  ALA A 201      13.480  -6.275  -3.831  1.00  0.00           H  
ATOM    749  N   LEU A 202      11.555  -5.698  -0.639  1.00  0.00           N  
ATOM    750  CA  LEU A 202      11.852  -5.986   0.761  1.00  0.00           C  
ATOM    751  C   LEU A 202      11.164  -7.273   1.205  1.00  0.00           C  
ATOM    752  O   LEU A 202      11.734  -8.081   1.942  1.00  0.00           O  
ATOM    753  CB  LEU A 202      11.406  -4.826   1.654  1.00  0.00           C  
ATOM    754  CG  LEU A 202      12.305  -3.591   1.615  1.00  0.00           C  
ATOM    755  CD1 LEU A 202      11.600  -2.396   2.243  1.00  0.00           C  
ATOM    756  CD2 LEU A 202      13.622  -3.870   2.325  1.00  0.00           C  
ATOM    757  H   LEU A 202      11.099  -4.855  -0.870  1.00  0.00           H  
ATOM    758  HA  LEU A 202      12.929  -6.112   0.867  1.00  0.00           H  
ATOM    759 1HB  LEU A 202      10.411  -4.532   1.355  1.00  0.00           H  
ATOM    760 2HB  LEU A 202      11.364  -5.180   2.673  1.00  0.00           H  
ATOM    761  HG  LEU A 202      12.522  -3.345   0.586  1.00  0.00           H  
ATOM    762 1HD1 LEU A 202      11.382  -2.610   3.279  1.00  0.00           H  
ATOM    763 2HD1 LEU A 202      10.678  -2.204   1.713  1.00  0.00           H  
ATOM    764 3HD1 LEU A 202      12.238  -1.527   2.180  1.00  0.00           H  
ATOM    765 1HD2 LEU A 202      14.177  -2.950   2.424  1.00  0.00           H  
ATOM    766 2HD2 LEU A 202      14.200  -4.576   1.748  1.00  0.00           H  
ATOM    767 3HD2 LEU A 202      13.424  -4.278   3.305  1.00  0.00           H  
ATOM    768  N   ALA A 203       9.940  -7.462   0.736  1.00  0.00           N  
ATOM    769  CA  ALA A 203       9.168  -8.647   1.076  1.00  0.00           C  
ATOM    770  C   ALA A 203       9.582  -9.823   0.199  1.00  0.00           C  
ATOM    771  O   ALA A 203       9.557 -10.975   0.629  1.00  0.00           O  
ATOM    772  CB  ALA A 203       7.680  -8.368   0.926  1.00  0.00           C  
ATOM    773  H   ALA A 203       9.547  -6.788   0.138  1.00  0.00           H  
ATOM    774  HA  ALA A 203       9.381  -8.904   2.114  1.00  0.00           H  
ATOM    775 1HB  ALA A 203       7.121  -9.270   1.131  1.00  0.00           H  
ATOM    776 2HB  ALA A 203       7.476  -8.040  -0.081  1.00  0.00           H  
ATOM    777 3HB  ALA A 203       7.386  -7.597   1.623  1.00  0.00           H  
ATOM    778  N   GLN A 204       9.984  -9.521  -1.026  1.00  0.00           N  
ATOM    779  CA  GLN A 204      10.404 -10.548  -1.973  1.00  0.00           C  
ATOM    780  C   GLN A 204      11.764 -11.129  -1.585  1.00  0.00           C  
ATOM    781  O   GLN A 204      12.022 -12.314  -1.796  1.00  0.00           O  
ATOM    782  CB  GLN A 204      10.462  -9.976  -3.392  1.00  0.00           C  
ATOM    783  CG  GLN A 204       9.117  -9.532  -3.940  1.00  0.00           C  
ATOM    784  CD  GLN A 204       9.236  -8.869  -5.300  1.00  0.00           C  
ATOM    785  OE1 GLN A 204      10.328  -8.483  -5.723  1.00  0.00           O  
ATOM    786  NE2 GLN A 204       8.110  -8.733  -5.991  1.00  0.00           N  
ATOM    787  H   GLN A 204       9.997  -8.581  -1.307  1.00  0.00           H  
ATOM    788  HA  GLN A 204       9.674 -11.357  -1.953  1.00  0.00           H  
ATOM    789 1HB  GLN A 204      11.133  -9.117  -3.411  1.00  0.00           H  
ATOM    790 2HB  GLN A 204      10.871 -10.725  -4.070  1.00  0.00           H  
ATOM    791 1HG  GLN A 204       8.472 -10.406  -4.041  1.00  0.00           H  
ATOM    792 2HG  GLN A 204       8.672  -8.817  -3.249  1.00  0.00           H  
ATOM    793 1HE2 GLN A 204       8.127  -8.303  -6.895  1.00  0.00           H  
ATOM    794 2HE2 GLN A 204       7.245  -9.061  -5.609  1.00  0.00           H  
ATOM    795  N   GLN A 205      12.623 -10.297  -1.006  1.00  0.00           N  
ATOM    796  CA  GLN A 205      13.947 -10.740  -0.576  1.00  0.00           C  
ATOM    797  C   GLN A 205      13.877 -11.400   0.798  1.00  0.00           C  
ATOM    798  O   GLN A 205      14.899 -11.798   1.357  1.00  0.00           O  
ATOM    799  CB  GLN A 205      14.925  -9.563  -0.544  1.00  0.00           C  
ATOM    800  CG  GLN A 205      15.238  -8.976  -1.910  1.00  0.00           C  
ATOM    801  CD  GLN A 205      16.047  -7.697  -1.818  1.00  0.00           C  
ATOM    802  OE1 GLN A 205      16.063  -7.028  -0.782  1.00  0.00           O  
ATOM    803  NE2 GLN A 205      16.727  -7.348  -2.905  1.00  0.00           N  
ATOM    804  H   GLN A 205      12.368  -9.354  -0.881  1.00  0.00           H  
ATOM    805  HA  GLN A 205      14.314 -11.477  -1.290  1.00  0.00           H  
ATOM    806 1HB  GLN A 205      14.517  -8.767   0.079  1.00  0.00           H  
ATOM    807 2HB  GLN A 205      15.864  -9.883  -0.092  1.00  0.00           H  
ATOM    808 1HG  GLN A 205      15.812  -9.704  -2.484  1.00  0.00           H  
ATOM    809 2HG  GLN A 205      14.302  -8.752  -2.420  1.00  0.00           H  
ATOM    810 1HE2 GLN A 205      17.279  -6.513  -2.904  1.00  0.00           H  
ATOM    811 2HE2 GLN A 205      16.686  -7.919  -3.725  1.00  0.00           H  
ATOM    812  N   LYS A 206      12.661 -11.490   1.335  1.00  0.00           N  
ATOM    813  CA  LYS A 206      12.411 -12.108   2.638  1.00  0.00           C  
ATOM    814  C   LYS A 206      13.098 -11.346   3.771  1.00  0.00           C  
ATOM    815  O   LYS A 206      13.381 -11.908   4.831  1.00  0.00           O  
ATOM    816  CB  LYS A 206      12.876 -13.565   2.633  1.00  0.00           C  
ATOM    817  CG  LYS A 206      12.316 -14.400   1.488  1.00  0.00           C  
ATOM    818  CD  LYS A 206      10.800 -14.501   1.567  1.00  0.00           C  
ATOM    819  CE  LYS A 206      10.245 -15.375   0.454  1.00  0.00           C  
ATOM    820  NZ  LYS A 206       8.759 -15.454   0.496  1.00  0.00           N  
ATOM    821  H   LYS A 206      11.902 -11.132   0.833  1.00  0.00           H  
ATOM    822  HA  LYS A 206      11.338 -12.084   2.832  1.00  0.00           H  
ATOM    823 1HB  LYS A 206      13.964 -13.600   2.571  1.00  0.00           H  
ATOM    824 2HB  LYS A 206      12.585 -14.043   3.568  1.00  0.00           H  
ATOM    825 1HG  LYS A 206      12.593 -13.943   0.536  1.00  0.00           H  
ATOM    826 2HG  LYS A 206      12.742 -15.402   1.527  1.00  0.00           H  
ATOM    827 1HD  LYS A 206      10.515 -14.928   2.530  1.00  0.00           H  
ATOM    828 2HD  LYS A 206      10.364 -13.506   1.487  1.00  0.00           H  
ATOM    829 1HE  LYS A 206      10.548 -14.972  -0.512  1.00  0.00           H  
ATOM    830 2HE  LYS A 206      10.651 -16.383   0.544  1.00  0.00           H  
ATOM    831 1HZ  LYS A 206       8.431 -16.041  -0.257  1.00  0.00           H  
ATOM    832 2HZ  LYS A 206       8.467 -15.845   1.380  1.00  0.00           H  
ATOM    833 3HZ  LYS A 206       8.371 -14.527   0.393  1.00  0.00           H  
ATOM    834  N   LEU A 207      13.349 -10.061   3.549  1.00  0.00           N  
ATOM    835  CA  LEU A 207      13.990  -9.224   4.554  1.00  0.00           C  
ATOM    836  C   LEU A 207      12.946  -8.722   5.541  1.00  0.00           C  
ATOM    837  O   LEU A 207      13.220  -8.553   6.728  1.00  0.00           O  
ATOM    838  CB  LEU A 207      14.706  -8.038   3.895  1.00  0.00           C  
ATOM    839  CG  LEU A 207      15.870  -8.399   2.963  1.00  0.00           C  
ATOM    840  CD1 LEU A 207      16.410  -7.133   2.311  1.00  0.00           C  
ATOM    841  CD2 LEU A 207      16.955  -9.110   3.758  1.00  0.00           C  
ATOM    842  H   LEU A 207      13.095  -9.666   2.688  1.00  0.00           H  
ATOM    843  HA  LEU A 207      14.729  -9.824   5.083  1.00  0.00           H  
ATOM    844 1HB  LEU A 207      13.979  -7.474   3.313  1.00  0.00           H  
ATOM    845 2HB  LEU A 207      15.096  -7.389   4.677  1.00  0.00           H  
ATOM    846  HG  LEU A 207      15.512  -9.055   2.170  1.00  0.00           H  
ATOM    847 1HD1 LEU A 207      17.237  -7.389   1.649  1.00  0.00           H  
ATOM    848 2HD1 LEU A 207      15.619  -6.655   1.733  1.00  0.00           H  
ATOM    849 3HD1 LEU A 207      16.762  -6.448   3.082  1.00  0.00           H  
ATOM    850 1HD2 LEU A 207      17.783  -9.367   3.096  1.00  0.00           H  
ATOM    851 2HD2 LEU A 207      17.315  -8.454   4.551  1.00  0.00           H  
ATOM    852 3HD2 LEU A 207      16.546 -10.020   4.198  1.00  0.00           H  
ATOM    853  N   LEU A 208      11.745  -8.502   5.025  1.00  0.00           N  
ATOM    854  CA  LEU A 208      10.630  -8.025   5.825  1.00  0.00           C  
ATOM    855  C   LEU A 208      10.162  -9.114   6.782  1.00  0.00           C  
ATOM    856  O   LEU A 208       9.694 -10.170   6.351  1.00  0.00           O  
ATOM    857  CB  LEU A 208       9.471  -7.588   4.920  1.00  0.00           C  
ATOM    858  CG  LEU A 208       8.409  -6.700   5.581  1.00  0.00           C  
ATOM    859  CD1 LEU A 208       8.939  -5.278   5.702  1.00  0.00           C  
ATOM    860  CD2 LEU A 208       7.131  -6.739   4.758  1.00  0.00           C  
ATOM    861  H   LEU A 208      11.604  -8.670   4.072  1.00  0.00           H  
ATOM    862  HA  LEU A 208      10.963  -7.165   6.405  1.00  0.00           H  
ATOM    863 1HB  LEU A 208       9.880  -7.040   4.073  1.00  0.00           H  
ATOM    864 2HB  LEU A 208       8.970  -8.479   4.542  1.00  0.00           H  
ATOM    865  HG  LEU A 208       8.204  -7.066   6.587  1.00  0.00           H  
ATOM    866 1HD1 LEU A 208       8.185  -4.647   6.172  1.00  0.00           H  
ATOM    867 2HD1 LEU A 208       9.843  -5.277   6.311  1.00  0.00           H  
ATOM    868 3HD1 LEU A 208       9.169  -4.890   4.710  1.00  0.00           H  
ATOM    869 1HD2 LEU A 208       6.375  -6.109   5.228  1.00  0.00           H  
ATOM    870 2HD2 LEU A 208       7.334  -6.372   3.751  1.00  0.00           H  
ATOM    871 3HD2 LEU A 208       6.764  -7.764   4.703  1.00  0.00           H  
ATOM    872  N   THR A 209      10.306  -8.861   8.075  1.00  0.00           N  
ATOM    873  CA  THR A 209       9.894  -9.816   9.089  1.00  0.00           C  
ATOM    874  C   THR A 209       8.410  -9.626   9.399  1.00  0.00           C  
ATOM    875  O   THR A 209       7.823  -8.616   9.001  1.00  0.00           O  
ATOM    876  CB  THR A 209      10.729  -9.666  10.374  1.00  0.00           C  
ATOM    877  OG1 THR A 209      10.439  -8.405  10.991  1.00  0.00           O  
ATOM    878  CG2 THR A 209      12.214  -9.742  10.058  1.00  0.00           C  
ATOM    879  H   THR A 209      10.693  -7.999   8.355  1.00  0.00           H  
ATOM    880  HA  THR A 209      10.047 -10.822   8.699  1.00  0.00           H  
ATOM    881  HB  THR A 209      10.470 -10.464  11.071  1.00  0.00           H  
ATOM    882  HG1 THR A 209      10.771  -7.695  10.436  1.00  0.00           H  
ATOM    883 1HG2 THR A 209      12.789  -9.635  10.978  1.00  0.00           H  
ATOM    884 2HG2 THR A 209      12.440 -10.706   9.599  1.00  0.00           H  
ATOM    885 3HG2 THR A 209      12.481  -8.942   9.368  1.00  0.00           H  
ATOM    886  N   PRO A 210       7.767 -10.590  10.084  1.00  0.00           N  
ATOM    887  CA  PRO A 210       6.348 -10.479  10.443  1.00  0.00           C  
ATOM    888  C   PRO A 210       6.042  -9.171  11.168  1.00  0.00           C  
ATOM    889  O   PRO A 210       4.971  -8.586  10.998  1.00  0.00           O  
ATOM    890  CB  PRO A 210       6.131 -11.689  11.357  1.00  0.00           C  
ATOM    891  CG  PRO A 210       7.111 -12.699  10.866  1.00  0.00           C  
ATOM    892  CD  PRO A 210       8.341 -11.897  10.536  1.00  0.00           C  
ATOM    893  HA  PRO A 210       5.737 -10.558   9.532  1.00  0.00           H  
ATOM    894 1HB  PRO A 210       6.302 -11.403  12.406  1.00  0.00           H  
ATOM    895 2HB  PRO A 210       5.090 -12.034  11.284  1.00  0.00           H  
ATOM    896 1HG  PRO A 210       7.295 -13.458  11.640  1.00  0.00           H  
ATOM    897 2HG  PRO A 210       6.704 -13.229   9.992  1.00  0.00           H  
ATOM    898 1HD  PRO A 210       8.960 -11.785  11.439  1.00  0.00           H  
ATOM    899 2HD  PRO A 210       8.907 -12.402   9.739  1.00  0.00           H  
ATOM    900  N   GLN A 211       7.006  -8.702  11.954  1.00  0.00           N  
ATOM    901  CA  GLN A 211       6.851  -7.466  12.707  1.00  0.00           C  
ATOM    902  C   GLN A 211       6.868  -6.247  11.785  1.00  0.00           C  
ATOM    903  O   GLN A 211       6.293  -5.206  12.112  1.00  0.00           O  
ATOM    904  CB  GLN A 211       7.955  -7.343  13.760  1.00  0.00           C  
ATOM    905  CG  GLN A 211       7.865  -8.365  14.880  1.00  0.00           C  
ATOM    906  CD  GLN A 211       8.969  -8.199  15.906  1.00  0.00           C  
ATOM    907  OE1 GLN A 211      10.045  -7.674  15.602  1.00  0.00           O  
ATOM    908  NE2 GLN A 211       8.713  -8.648  17.129  1.00  0.00           N  
ATOM    909  H   GLN A 211       7.845  -9.210  12.034  1.00  0.00           H  
ATOM    910  HA  GLN A 211       5.886  -7.488  13.213  1.00  0.00           H  
ATOM    911 1HB  GLN A 211       8.928  -7.453  13.282  1.00  0.00           H  
ATOM    912 2HB  GLN A 211       7.921  -6.350  14.208  1.00  0.00           H  
ATOM    913 1HG  GLN A 211       6.907  -8.250  15.387  1.00  0.00           H  
ATOM    914 2HG  GLN A 211       7.943  -9.365  14.452  1.00  0.00           H  
ATOM    915 1HE2 GLN A 211       9.403  -8.566  17.848  1.00  0.00           H  
ATOM    916 2HE2 GLN A 211       7.828  -9.068  17.332  1.00  0.00           H  
ATOM    917  N   ASP A 212       7.497  -6.381  10.621  1.00  0.00           N  
ATOM    918  CA  ASP A 212       7.583  -5.273   9.681  1.00  0.00           C  
ATOM    919  C   ASP A 212       6.345  -5.276   8.808  1.00  0.00           C  
ATOM    920  O   ASP A 212       5.880  -4.234   8.343  1.00  0.00           O  
ATOM    921  CB  ASP A 212       8.841  -5.375   8.815  1.00  0.00           C  
ATOM    922  CG  ASP A 212      10.126  -5.345   9.631  1.00  0.00           C  
ATOM    923  OD1 ASP A 212      10.303  -4.423  10.391  1.00  0.00           O  
ATOM    924  OD2 ASP A 212      10.920  -6.245   9.487  1.00  0.00           O  
ATOM    925  H   ASP A 212       7.856  -7.260  10.360  1.00  0.00           H  
ATOM    926  HA  ASP A 212       7.633  -4.342  10.247  1.00  0.00           H  
ATOM    927 1HB  ASP A 212       8.814  -6.303   8.243  1.00  0.00           H  
ATOM    928 2HB  ASP A 212       8.861  -4.551   8.103  1.00  0.00           H  
ATOM    929  N   MET A 213       5.815  -6.476   8.610  1.00  0.00           N  
ATOM    930  CA  MET A 213       4.627  -6.691   7.800  1.00  0.00           C  
ATOM    931  C   MET A 213       3.453  -5.871   8.318  1.00  0.00           C  
ATOM    932  O   MET A 213       2.797  -5.152   7.562  1.00  0.00           O  
ATOM    933  CB  MET A 213       4.271  -8.176   7.771  1.00  0.00           C  
ATOM    934  CG  MET A 213       5.218  -9.035   6.945  1.00  0.00           C  
ATOM    935  SD  MET A 213       4.797 -10.788   7.003  1.00  0.00           S  
ATOM    936  CE  MET A 213       6.317 -11.521   6.408  1.00  0.00           C  
ATOM    937  H   MET A 213       6.248  -7.253   9.024  1.00  0.00           H  
ATOM    938  HA  MET A 213       4.837  -6.360   6.783  1.00  0.00           H  
ATOM    939 1HB  MET A 213       4.265  -8.568   8.787  1.00  0.00           H  
ATOM    940 2HB  MET A 213       3.266  -8.302   7.366  1.00  0.00           H  
ATOM    941 1HG  MET A 213       5.192  -8.708   5.906  1.00  0.00           H  
ATOM    942 2HG  MET A 213       6.236  -8.913   7.315  1.00  0.00           H  
ATOM    943 1HE  MET A 213       6.214 -12.607   6.387  1.00  0.00           H  
ATOM    944 2HE  MET A 213       6.528 -11.156   5.402  1.00  0.00           H  
ATOM    945 3HE  MET A 213       7.138 -11.248   7.072  1.00  0.00           H  
ATOM    946  N   GLU A 214       3.217  -5.964   9.619  1.00  0.00           N  
ATOM    947  CA  GLU A 214       2.117  -5.252  10.260  1.00  0.00           C  
ATOM    948  C   GLU A 214       2.273  -3.737  10.131  1.00  0.00           C  
ATOM    949  O   GLU A 214       1.288  -2.997  10.166  1.00  0.00           O  
ATOM    950  CB  GLU A 214       2.027  -5.640  11.738  1.00  0.00           C  
ATOM    951  CG  GLU A 214       1.521  -7.054  11.987  1.00  0.00           C  
ATOM    952  CD  GLU A 214       0.110  -7.262  11.516  1.00  0.00           C  
ATOM    953  OE1 GLU A 214      -0.751  -6.524  11.932  1.00  0.00           O  
ATOM    954  OE2 GLU A 214      -0.110  -8.161  10.738  1.00  0.00           O  
ATOM    955  H   GLU A 214       3.800  -6.531  10.168  1.00  0.00           H  
ATOM    956  HA  GLU A 214       1.187  -5.535   9.765  1.00  0.00           H  
ATOM    957 1HB  GLU A 214       3.011  -5.550  12.198  1.00  0.00           H  
ATOM    958 2HB  GLU A 214       1.359  -4.950  12.255  1.00  0.00           H  
ATOM    959 1HG  GLU A 214       2.173  -7.758  11.468  1.00  0.00           H  
ATOM    960 2HG  GLU A 214       1.579  -7.266  13.053  1.00  0.00           H  
ATOM    961  N   ALA A 215       3.509  -3.281   9.977  1.00  0.00           N  
ATOM    962  CA  ALA A 215       3.789  -1.858   9.850  1.00  0.00           C  
ATOM    963  C   ALA A 215       3.609  -1.386   8.410  1.00  0.00           C  
ATOM    964  O   ALA A 215       3.136  -0.274   8.163  1.00  0.00           O  
ATOM    965  CB  ALA A 215       5.198  -1.552  10.337  1.00  0.00           C  
ATOM    966  H   ALA A 215       4.254  -3.918   9.944  1.00  0.00           H  
ATOM    967  HA  ALA A 215       3.075  -1.316  10.470  1.00  0.00           H  
ATOM    968 1HB  ALA A 215       5.393  -0.484  10.238  1.00  0.00           H  
ATOM    969 2HB  ALA A 215       5.293  -1.843  11.383  1.00  0.00           H  
ATOM    970 3HB  ALA A 215       5.918  -2.108   9.739  1.00  0.00           H  
ATOM    971  N   ALA A 216       3.954  -2.252   7.462  1.00  0.00           N  
ATOM    972  CA  ALA A 216       3.845  -1.928   6.047  1.00  0.00           C  
ATOM    973  C   ALA A 216       2.389  -1.795   5.634  1.00  0.00           C  
ATOM    974  O   ALA A 216       2.058  -1.029   4.724  1.00  0.00           O  
ATOM    975  CB  ALA A 216       4.541  -2.990   5.208  1.00  0.00           C  
ATOM    976  H   ALA A 216       4.278  -3.139   7.722  1.00  0.00           H  
ATOM    977  HA  ALA A 216       4.333  -0.967   5.881  1.00  0.00           H  
ATOM    978 1HB  ALA A 216       4.492  -2.715   4.166  1.00  0.00           H  
ATOM    979 2HB  ALA A 216       4.047  -3.939   5.351  1.00  0.00           H  
ATOM    980 3HB  ALA A 216       5.575  -3.073   5.511  1.00  0.00           H  
ATOM    981  N   LYS A 217       1.524  -2.538   6.317  1.00  0.00           N  
ATOM    982  CA  LYS A 217       0.095  -2.511   6.036  1.00  0.00           C  
ATOM    983  C   LYS A 217      -0.461  -1.097   6.184  1.00  0.00           C  
ATOM    984  O   LYS A 217      -1.208  -0.616   5.329  1.00  0.00           O  
ATOM    985  CB  LYS A 217      -0.652  -3.474   6.961  1.00  0.00           C  
ATOM    986  CG  LYS A 217      -0.455  -4.946   6.626  1.00  0.00           C  
ATOM    987  CD  LYS A 217      -1.172  -5.840   7.627  1.00  0.00           C  
ATOM    988  CE  LYS A 217      -0.971  -7.312   7.299  1.00  0.00           C  
ATOM    989  NZ  LYS A 217      -1.591  -8.200   8.320  1.00  0.00           N  
ATOM    990  H   LYS A 217       1.860  -3.132   7.024  1.00  0.00           H  
ATOM    991  HA  LYS A 217      -0.061  -2.828   5.004  1.00  0.00           H  
ATOM    992 1HB  LYS A 217      -0.325  -3.317   7.989  1.00  0.00           H  
ATOM    993 2HB  LYS A 217      -1.721  -3.262   6.921  1.00  0.00           H  
ATOM    994 1HG  LYS A 217      -0.844  -5.149   5.628  1.00  0.00           H  
ATOM    995 2HG  LYS A 217       0.608  -5.183   6.637  1.00  0.00           H  
ATOM    996 1HD  LYS A 217      -0.789  -5.645   8.630  1.00  0.00           H  
ATOM    997 2HD  LYS A 217      -2.239  -5.618   7.615  1.00  0.00           H  
ATOM    998 1HE  LYS A 217      -1.413  -7.532   6.329  1.00  0.00           H  
ATOM    999 2HE  LYS A 217       0.096  -7.531   7.245  1.00  0.00           H  
ATOM   1000 1HZ  LYS A 217      -1.435  -9.166   8.067  1.00  0.00           H  
ATOM   1001 2HZ  LYS A 217      -1.174  -8.018   9.223  1.00  0.00           H  
ATOM   1002 3HZ  LYS A 217      -2.583  -8.021   8.366  1.00  0.00           H  
ATOM   1003  N   GLU A 218      -0.073  -0.436   7.264  1.00  0.00           N  
ATOM   1004  CA  GLU A 218      -0.534   0.924   7.529  1.00  0.00           C  
ATOM   1005  C   GLU A 218       0.011   1.888   6.503  1.00  0.00           C  
ATOM   1006  O   GLU A 218      -0.708   2.770   6.033  1.00  0.00           O  
ATOM   1007  CB  GLU A 218      -0.117   1.373   8.931  1.00  0.00           C  
ATOM   1008  CG  GLU A 218      -0.855   0.671  10.062  1.00  0.00           C  
ATOM   1009  CD  GLU A 218      -0.466   1.182  11.421  1.00  0.00           C  
ATOM   1010  OE1 GLU A 218       0.470   1.940  11.504  1.00  0.00           O  
ATOM   1011  OE2 GLU A 218      -1.105   0.814  12.378  1.00  0.00           O  
ATOM   1012  H   GLU A 218       0.538  -0.870   7.900  1.00  0.00           H  
ATOM   1013  HA  GLU A 218      -1.623   0.938   7.470  1.00  0.00           H  
ATOM   1014 1HB  GLU A 218       0.950   1.195   9.067  1.00  0.00           H  
ATOM   1015 2HB  GLU A 218      -0.286   2.445   9.035  1.00  0.00           H  
ATOM   1016 1HG  GLU A 218      -1.927   0.814   9.926  1.00  0.00           H  
ATOM   1017 2HG  GLU A 218      -0.650  -0.397  10.008  1.00  0.00           H  
ATOM   1018  N   VAL A 219       1.284   1.725   6.160  1.00  0.00           N  
ATOM   1019  CA  VAL A 219       1.942   2.595   5.192  1.00  0.00           C  
ATOM   1020  C   VAL A 219       1.206   2.590   3.853  1.00  0.00           C  
ATOM   1021  O   VAL A 219       0.867   3.647   3.321  1.00  0.00           O  
ATOM   1022  CB  VAL A 219       3.399   2.146   4.977  1.00  0.00           C  
ATOM   1023  CG1 VAL A 219       4.028   2.913   3.823  1.00  0.00           C  
ATOM   1024  CG2 VAL A 219       4.197   2.346   6.256  1.00  0.00           C  
ATOM   1025  H   VAL A 219       1.794   0.988   6.561  1.00  0.00           H  
ATOM   1026  HA  VAL A 219       1.943   3.612   5.585  1.00  0.00           H  
ATOM   1027  HB  VAL A 219       3.408   1.090   4.703  1.00  0.00           H  
ATOM   1028 1HG1 VAL A 219       5.058   2.582   3.685  1.00  0.00           H  
ATOM   1029 2HG1 VAL A 219       3.462   2.726   2.911  1.00  0.00           H  
ATOM   1030 3HG1 VAL A 219       4.017   3.979   4.047  1.00  0.00           H  
ATOM   1031 1HG2 VAL A 219       5.227   2.025   6.097  1.00  0.00           H  
ATOM   1032 2HG2 VAL A 219       4.184   3.400   6.532  1.00  0.00           H  
ATOM   1033 3HG2 VAL A 219       3.754   1.755   7.058  1.00  0.00           H  
ATOM   1034  N   TYR A 220       0.937   1.399   3.330  1.00  0.00           N  
ATOM   1035  CA  TYR A 220       0.255   1.269   2.048  1.00  0.00           C  
ATOM   1036  C   TYR A 220      -1.154   1.862   2.105  1.00  0.00           C  
ATOM   1037  O   TYR A 220      -1.587   2.539   1.169  1.00  0.00           O  
ATOM   1038  CB  TYR A 220       0.197  -0.200   1.623  1.00  0.00           C  
ATOM   1039  CG  TYR A 220      -0.666  -0.450   0.406  1.00  0.00           C  
ATOM   1040  CD1 TYR A 220      -0.888   0.570  -0.508  1.00  0.00           C  
ATOM   1041  CD2 TYR A 220      -1.234  -1.698   0.203  1.00  0.00           C  
ATOM   1042  CE1 TYR A 220      -1.676   0.342  -1.619  1.00  0.00           C  
ATOM   1043  CE2 TYR A 220      -2.022  -1.926  -0.908  1.00  0.00           C  
ATOM   1044  CZ  TYR A 220      -2.244  -0.912  -1.817  1.00  0.00           C  
ATOM   1045  OH  TYR A 220      -3.029  -1.139  -2.924  1.00  0.00           O  
ATOM   1046  H   TYR A 220       1.206   0.589   3.816  1.00  0.00           H  
ATOM   1047  HA  TYR A 220       0.817   1.828   1.299  1.00  0.00           H  
ATOM   1048 1HB  TYR A 220       1.205  -0.556   1.404  1.00  0.00           H  
ATOM   1049 2HB  TYR A 220      -0.191  -0.801   2.444  1.00  0.00           H  
ATOM   1050  HD1 TYR A 220      -0.441   1.552  -0.349  1.00  0.00           H  
ATOM   1051  HD2 TYR A 220      -1.060  -2.499   0.921  1.00  0.00           H  
ATOM   1052  HE1 TYR A 220      -1.851   1.144  -2.337  1.00  0.00           H  
ATOM   1053  HE2 TYR A 220      -2.470  -2.907  -1.067  1.00  0.00           H  
ATOM   1054  HH  TYR A 220      -3.220  -0.303  -3.357  1.00  0.00           H  
ATOM   1055  N   LYS A 221      -1.858   1.621   3.207  1.00  0.00           N  
ATOM   1056  CA  LYS A 221      -3.216   2.129   3.368  1.00  0.00           C  
ATOM   1057  C   LYS A 221      -3.236   3.655   3.440  1.00  0.00           C  
ATOM   1058  O   LYS A 221      -4.019   4.310   2.745  1.00  0.00           O  
ATOM   1059  CB  LYS A 221      -3.862   1.535   4.621  1.00  0.00           C  
ATOM   1060  CG  LYS A 221      -5.147   2.228   5.055  1.00  0.00           C  
ATOM   1061  CD  LYS A 221      -5.735   1.574   6.296  1.00  0.00           C  
ATOM   1062  CE  LYS A 221      -6.467   0.285   5.951  1.00  0.00           C  
ATOM   1063  NZ  LYS A 221      -7.153  -0.300   7.134  1.00  0.00           N  
ATOM   1064  H   LYS A 221      -1.456   1.087   3.927  1.00  0.00           H  
ATOM   1065  HA  LYS A 221      -3.802   1.831   2.498  1.00  0.00           H  
ATOM   1066 1HB  LYS A 221      -4.091   0.483   4.448  1.00  0.00           H  
ATOM   1067 2HB  LYS A 221      -3.158   1.585   5.452  1.00  0.00           H  
ATOM   1068 1HG  LYS A 221      -4.940   3.277   5.270  1.00  0.00           H  
ATOM   1069 2HG  LYS A 221      -5.877   2.178   4.248  1.00  0.00           H  
ATOM   1070 1HD  LYS A 221      -4.935   1.350   7.003  1.00  0.00           H  
ATOM   1071 2HD  LYS A 221      -6.434   2.261   6.772  1.00  0.00           H  
ATOM   1072 1HE  LYS A 221      -7.208   0.484   5.178  1.00  0.00           H  
ATOM   1073 2HE  LYS A 221      -5.756  -0.444   5.562  1.00  0.00           H  
ATOM   1074 1HZ  LYS A 221      -7.625  -1.151   6.864  1.00  0.00           H  
ATOM   1075 2HZ  LYS A 221      -6.472  -0.506   7.852  1.00  0.00           H  
ATOM   1076 3HZ  LYS A 221      -7.829   0.360   7.493  1.00  0.00           H  
ATOM   1077  N   ILE A 222      -2.372   4.219   4.279  1.00  0.00           N  
ATOM   1078  CA  ILE A 222      -2.295   5.668   4.443  1.00  0.00           C  
ATOM   1079  C   ILE A 222      -1.892   6.342   3.132  1.00  0.00           C  
ATOM   1080  O   ILE A 222      -2.404   7.408   2.782  1.00  0.00           O  
ATOM   1081  CB  ILE A 222      -1.292   6.045   5.548  1.00  0.00           C  
ATOM   1082  CG1 ILE A 222      -1.809   5.592   6.916  1.00  0.00           C  
ATOM   1083  CG2 ILE A 222      -1.033   7.544   5.543  1.00  0.00           C  
ATOM   1084  CD1 ILE A 222      -3.124   6.225   7.312  1.00  0.00           C  
ATOM   1085  H   ILE A 222      -1.766   3.644   4.802  1.00  0.00           H  
ATOM   1086  HA  ILE A 222      -3.279   6.036   4.732  1.00  0.00           H  
ATOM   1087  HB  ILE A 222      -0.351   5.523   5.379  1.00  0.00           H  
ATOM   1088 1HG1 ILE A 222      -1.938   4.511   6.917  1.00  0.00           H  
ATOM   1089 2HG1 ILE A 222      -1.072   5.834   7.682  1.00  0.00           H  
ATOM   1090 1HG2 ILE A 222      -0.322   7.793   6.331  1.00  0.00           H  
ATOM   1091 2HG2 ILE A 222      -0.622   7.838   4.578  1.00  0.00           H  
ATOM   1092 3HG2 ILE A 222      -1.968   8.075   5.717  1.00  0.00           H  
ATOM   1093 1HD1 ILE A 222      -3.426   5.856   8.292  1.00  0.00           H  
ATOM   1094 2HD1 ILE A 222      -3.009   7.309   7.352  1.00  0.00           H  
ATOM   1095 3HD1 ILE A 222      -3.887   5.968   6.578  1.00  0.00           H  
ATOM   1096  N   HIS A 223      -0.992   5.700   2.399  1.00  0.00           N  
ATOM   1097  CA  HIS A 223      -0.521   6.226   1.126  1.00  0.00           C  
ATOM   1098  C   HIS A 223      -1.675   6.334   0.131  1.00  0.00           C  
ATOM   1099  O   HIS A 223      -1.806   7.332  -0.576  1.00  0.00           O  
ATOM   1100  CB  HIS A 223       0.582   5.327   0.560  1.00  0.00           C  
ATOM   1101  CG  HIS A 223       1.382   5.954  -0.541  1.00  0.00           C  
ATOM   1102  ND1 HIS A 223       2.343   5.242  -1.210  1.00  0.00           N  
ATOM   1103  CD2 HIS A 223       1.336   7.213  -1.046  1.00  0.00           C  
ATOM   1104  CE1 HIS A 223       2.862   6.070  -2.096  1.00  0.00           C  
ATOM   1105  NE2 HIS A 223       2.281   7.277  -2.037  1.00  0.00           N  
ATOM   1106  H   HIS A 223      -0.625   4.850   2.729  1.00  0.00           H  
ATOM   1107  HA  HIS A 223      -0.110   7.224   1.275  1.00  0.00           H  
ATOM   1108 1HB  HIS A 223       1.264   5.069   1.355  1.00  0.00           H  
ATOM   1109 2HB  HIS A 223       0.132   4.424   0.176  1.00  0.00           H  
ATOM   1110  HD2 HIS A 223       0.683   8.011  -0.731  1.00  0.00           H  
ATOM   1111  HE1 HIS A 223       3.655   5.808  -2.783  1.00  0.00           H  
ATOM   1112  HE2 HIS A 223       2.619   8.097  -2.457  1.00  0.00           H  
ATOM   1113  N   GLN A 224      -2.516   5.305   0.101  1.00  0.00           N  
ATOM   1114  CA  GLN A 224      -3.664   5.273  -0.800  1.00  0.00           C  
ATOM   1115  C   GLN A 224      -4.630   6.418  -0.501  1.00  0.00           C  
ATOM   1116  O   GLN A 224      -5.229   6.992  -1.409  1.00  0.00           O  
ATOM   1117  CB  GLN A 224      -4.393   3.931  -0.692  1.00  0.00           C  
ATOM   1118  CG  GLN A 224      -3.819   2.838  -1.577  1.00  0.00           C  
ATOM   1119  CD  GLN A 224      -4.301   2.942  -3.012  1.00  0.00           C  
ATOM   1120  OE1 GLN A 224      -5.506   2.995  -3.274  1.00  0.00           O  
ATOM   1121  NE2 GLN A 224      -3.362   2.972  -3.950  1.00  0.00           N  
ATOM   1122  H   GLN A 224      -2.360   4.543   0.702  1.00  0.00           H  
ATOM   1123  HA  GLN A 224      -3.305   5.393  -1.822  1.00  0.00           H  
ATOM   1124 1HB  GLN A 224      -4.359   3.580   0.340  1.00  0.00           H  
ATOM   1125 2HB  GLN A 224      -5.441   4.063  -0.958  1.00  0.00           H  
ATOM   1126 1HG  GLN A 224      -2.732   2.917  -1.576  1.00  0.00           H  
ATOM   1127 2HG  GLN A 224      -4.123   1.868  -1.184  1.00  0.00           H  
ATOM   1128 1HE2 GLN A 224      -3.620   3.040  -4.915  1.00  0.00           H  
ATOM   1129 2HE2 GLN A 224      -2.396   2.927  -3.694  1.00  0.00           H  
ATOM   1130  N   GLN A 225      -4.759   6.753   0.777  1.00  0.00           N  
ATOM   1131  CA  GLN A 225      -5.650   7.823   1.205  1.00  0.00           C  
ATOM   1132  C   GLN A 225      -5.056   9.190   0.865  1.00  0.00           C  
ATOM   1133  O   GLN A 225      -5.761  10.087   0.401  1.00  0.00           O  
ATOM   1134  CB  GLN A 225      -5.923   7.725   2.708  1.00  0.00           C  
ATOM   1135  CG  GLN A 225      -6.733   6.506   3.116  1.00  0.00           C  
ATOM   1136  CD  GLN A 225      -6.989   6.454   4.610  1.00  0.00           C  
ATOM   1137  OE1 GLN A 225      -7.446   7.430   5.210  1.00  0.00           O  
ATOM   1138  NE2 GLN A 225      -6.694   5.311   5.220  1.00  0.00           N  
ATOM   1139  H   GLN A 225      -4.237   6.266   1.452  1.00  0.00           H  
ATOM   1140  HA  GLN A 225      -6.595   7.720   0.672  1.00  0.00           H  
ATOM   1141 1HB  GLN A 225      -4.977   7.697   3.249  1.00  0.00           H  
ATOM   1142 2HB  GLN A 225      -6.463   8.612   3.039  1.00  0.00           H  
ATOM   1143 1HG  GLN A 225      -7.695   6.534   2.605  1.00  0.00           H  
ATOM   1144 2HG  GLN A 225      -6.185   5.607   2.831  1.00  0.00           H  
ATOM   1145 1HE2 GLN A 225      -6.842   5.217   6.206  1.00  0.00           H  
ATOM   1146 2HE2 GLN A 225      -6.325   4.544   4.695  1.00  0.00           H  
ATOM   1147  N   LEU A 226      -3.754   9.332   1.090  1.00  0.00           N  
ATOM   1148  CA  LEU A 226      -3.056  10.583   0.813  1.00  0.00           C  
ATOM   1149  C   LEU A 226      -3.093  10.909  -0.678  1.00  0.00           C  
ATOM   1150  O   LEU A 226      -3.253  12.068  -1.064  1.00  0.00           O  
ATOM   1151  CB  LEU A 226      -1.601  10.496   1.291  1.00  0.00           C  
ATOM   1152  CG  LEU A 226      -0.778  11.784   1.155  1.00  0.00           C  
ATOM   1153  CD1 LEU A 226      -1.472  12.912   1.908  1.00  0.00           C  
ATOM   1154  CD2 LEU A 226       0.625  11.549   1.693  1.00  0.00           C  
ATOM   1155  H   LEU A 226      -3.248   8.575   1.461  1.00  0.00           H  
ATOM   1156  HA  LEU A 226      -3.556  11.385   1.355  1.00  0.00           H  
ATOM   1157 1HB  LEU A 226      -1.597  10.210   2.341  1.00  0.00           H  
ATOM   1158 2HB  LEU A 226      -1.094   9.718   0.721  1.00  0.00           H  
ATOM   1159  HG  LEU A 226      -0.722  12.071   0.105  1.00  0.00           H  
ATOM   1160 1HD1 LEU A 226      -0.887  13.827   1.812  1.00  0.00           H  
ATOM   1161 2HD1 LEU A 226      -2.466  13.071   1.490  1.00  0.00           H  
ATOM   1162 3HD1 LEU A 226      -1.559  12.646   2.961  1.00  0.00           H  
ATOM   1163 1HD2 LEU A 226       1.210  12.465   1.596  1.00  0.00           H  
ATOM   1164 2HD2 LEU A 226       0.570  11.264   2.744  1.00  0.00           H  
ATOM   1165 3HD2 LEU A 226       1.103  10.752   1.125  1.00  0.00           H  
ATOM   1166  N   LEU A 227      -2.954   9.877  -1.509  1.00  0.00           N  
ATOM   1167  CA  LEU A 227      -2.965  10.045  -2.961  1.00  0.00           C  
ATOM   1168  C   LEU A 227      -4.276  10.661  -3.440  1.00  0.00           C  
ATOM   1169  O   LEU A 227      -4.292  11.461  -4.374  1.00  0.00           O  
ATOM   1170  CB  LEU A 227      -2.748   8.693  -3.652  1.00  0.00           C  
ATOM   1171  CG  LEU A 227      -1.322   8.132  -3.583  1.00  0.00           C  
ATOM   1172  CD1 LEU A 227      -1.309   6.708  -4.122  1.00  0.00           C  
ATOM   1173  CD2 LEU A 227      -0.385   9.028  -4.379  1.00  0.00           C  
ATOM   1174  H   LEU A 227      -2.835   8.976  -1.134  1.00  0.00           H  
ATOM   1175  HA  LEU A 227      -2.152  10.715  -3.238  1.00  0.00           H  
ATOM   1176 1HB  LEU A 227      -3.414   7.960  -3.199  1.00  0.00           H  
ATOM   1177 2HB  LEU A 227      -3.014   8.793  -4.704  1.00  0.00           H  
ATOM   1178  HG  LEU A 227      -0.994   8.097  -2.543  1.00  0.00           H  
ATOM   1179 1HD1 LEU A 227      -0.295   6.310  -4.072  1.00  0.00           H  
ATOM   1180 2HD1 LEU A 227      -1.972   6.086  -3.522  1.00  0.00           H  
ATOM   1181 3HD1 LEU A 227      -1.648   6.709  -5.158  1.00  0.00           H  
ATOM   1182 1HD2 LEU A 227       0.629   8.628  -4.329  1.00  0.00           H  
ATOM   1183 2HD2 LEU A 227      -0.710   9.061  -5.419  1.00  0.00           H  
ATOM   1184 3HD2 LEU A 227      -0.400  10.034  -3.961  1.00  0.00           H  
ATOM   1185  N   PHE A 228      -5.374  10.294  -2.791  1.00  0.00           N  
ATOM   1186  CA  PHE A 228      -6.683  10.811  -3.162  1.00  0.00           C  
ATOM   1187  C   PHE A 228      -6.769  12.313  -2.907  1.00  0.00           C  
ATOM   1188  O   PHE A 228      -7.225  13.076  -3.761  1.00  0.00           O  
ATOM   1189  CB  PHE A 228      -7.783  10.079  -2.386  1.00  0.00           C  
ATOM   1190  CG  PHE A 228      -9.170  10.429  -2.825  1.00  0.00           C  
ATOM   1191  CD1 PHE A 228      -9.671   9.953  -4.022  1.00  0.00           C  
ATOM   1192  CD2 PHE A 228      -9.975  11.230  -2.035  1.00  0.00           C  
ATOM   1193  CE1 PHE A 228     -10.948  10.269  -4.425  1.00  0.00           C  
ATOM   1194  CE2 PHE A 228     -11.254  11.550  -2.433  1.00  0.00           C  
ATOM   1195  CZ  PHE A 228     -11.743  11.071  -3.630  1.00  0.00           C  
ATOM   1196  H   PHE A 228      -5.300   9.660  -2.045  1.00  0.00           H  
ATOM   1197  HA  PHE A 228      -6.836  10.633  -4.227  1.00  0.00           H  
ATOM   1198 1HB  PHE A 228      -7.660   9.016  -2.520  1.00  0.00           H  
ATOM   1199 2HB  PHE A 228      -7.698  10.319  -1.338  1.00  0.00           H  
ATOM   1200  HD1 PHE A 228      -9.050   9.327  -4.644  1.00  0.00           H  
ATOM   1201  HD2 PHE A 228      -9.595  11.607  -1.099  1.00  0.00           H  
ATOM   1202  HE1 PHE A 228     -11.325   9.890  -5.361  1.00  0.00           H  
ATOM   1203  HE2 PHE A 228     -11.870  12.173  -1.807  1.00  0.00           H  
ATOM   1204  HZ  PHE A 228     -12.744  11.319  -3.944  1.00  0.00           H  
ATOM   1205  N   LYS A 229      -6.302  12.736  -1.742  1.00  0.00           N  
ATOM   1206  CA  LYS A 229      -6.337  14.145  -1.374  1.00  0.00           C  
ATOM   1207  C   LYS A 229      -5.364  14.959  -2.219  1.00  0.00           C  
ATOM   1208  O   LYS A 229      -5.659  16.093  -2.599  1.00  0.00           O  
ATOM   1209  CB  LYS A 229      -6.017  14.318   0.112  1.00  0.00           C  
ATOM   1210  CG  LYS A 229      -7.153  13.931   1.049  1.00  0.00           C  
ATOM   1211  CD  LYS A 229      -6.833  14.303   2.489  1.00  0.00           C  
ATOM   1212  CE  LYS A 229      -8.079  14.271   3.361  1.00  0.00           C  
ATOM   1213  NZ  LYS A 229      -8.631  12.895   3.492  1.00  0.00           N  
ATOM   1214  H   LYS A 229      -5.918  12.086  -1.118  1.00  0.00           H  
ATOM   1215  HA  LYS A 229      -7.341  14.527  -1.561  1.00  0.00           H  
ATOM   1216 1HB  LYS A 229      -5.149  13.711   0.370  1.00  0.00           H  
ATOM   1217 2HB  LYS A 229      -5.760  15.359   0.310  1.00  0.00           H  
ATOM   1218 1HG  LYS A 229      -8.067  14.444   0.745  1.00  0.00           H  
ATOM   1219 2HG  LYS A 229      -7.324  12.857   0.989  1.00  0.00           H  
ATOM   1220 1HD  LYS A 229      -6.100  13.602   2.891  1.00  0.00           H  
ATOM   1221 2HD  LYS A 229      -6.405  15.305   2.520  1.00  0.00           H  
ATOM   1222 1HE  LYS A 229      -7.839  14.649   4.353  1.00  0.00           H  
ATOM   1223 2HE  LYS A 229      -8.844  14.915   2.926  1.00  0.00           H  
ATOM   1224 1HZ  LYS A 229      -9.456  12.917   4.076  1.00  0.00           H  
ATOM   1225 2HZ  LYS A 229      -8.876  12.541   2.578  1.00  0.00           H  
ATOM   1226 3HZ  LYS A 229      -7.938  12.293   3.912  1.00  0.00           H  
ATOM   1227  N   ALA A 230      -4.212  14.368  -2.518  1.00  0.00           N  
ATOM   1228  CA  ALA A 230      -3.190  15.036  -3.317  1.00  0.00           C  
ATOM   1229  C   ALA A 230      -3.684  15.303  -4.738  1.00  0.00           C  
ATOM   1230  O   ALA A 230      -3.207  16.218  -5.409  1.00  0.00           O  
ATOM   1231  CB  ALA A 230      -1.916  14.205  -3.347  1.00  0.00           C  
ATOM   1232  H   ALA A 230      -4.039  13.458  -2.184  1.00  0.00           H  
ATOM   1233  HA  ALA A 230      -2.973  15.999  -2.854  1.00  0.00           H  
ATOM   1234 1HB  ALA A 230      -1.161  14.716  -3.944  1.00  0.00           H  
ATOM   1235 2HB  ALA A 230      -1.545  14.071  -2.330  1.00  0.00           H  
ATOM   1236 3HB  ALA A 230      -2.127  13.231  -3.786  1.00  0.00           H  
ATOM   1237  N   ARG A 231      -4.629  14.492  -5.196  1.00  0.00           N  
ATOM   1238  CA  ARG A 231      -5.189  14.659  -6.531  1.00  0.00           C  
ATOM   1239  C   ARG A 231      -6.194  15.805  -6.558  1.00  0.00           C  
ATOM   1240  O   ARG A 231      -6.261  16.561  -7.528  1.00  0.00           O  
ATOM   1241  CB  ARG A 231      -5.868  13.378  -6.993  1.00  0.00           C  
ATOM   1242  CG  ARG A 231      -6.475  13.442  -8.385  1.00  0.00           C  
ATOM   1243  CD  ARG A 231      -6.988  12.118  -8.822  1.00  0.00           C  
ATOM   1244  NE  ARG A 231      -7.784  12.219 -10.035  1.00  0.00           N  
ATOM   1245  CZ  ARG A 231      -8.429  11.187 -10.614  1.00  0.00           C  
ATOM   1246  NH1 ARG A 231      -8.363   9.987 -10.080  1.00  0.00           N  
ATOM   1247  NH2 ARG A 231      -9.129  11.382 -11.718  1.00  0.00           N  
ATOM   1248  H   ARG A 231      -4.947  13.757  -4.629  1.00  0.00           H  
ATOM   1249  HA  ARG A 231      -4.376  14.889  -7.221  1.00  0.00           H  
ATOM   1250 1HB  ARG A 231      -5.147  12.562  -6.984  1.00  0.00           H  
ATOM   1251 2HB  ARG A 231      -6.666  13.117  -6.297  1.00  0.00           H  
ATOM   1252 1HG  ARG A 231      -7.305  14.150  -8.389  1.00  0.00           H  
ATOM   1253 2HG  ARG A 231      -5.717  13.769  -9.098  1.00  0.00           H  
ATOM   1254 1HD  ARG A 231      -6.149  11.450  -9.019  1.00  0.00           H  
ATOM   1255 2HD  ARG A 231      -7.614  11.694  -8.038  1.00  0.00           H  
ATOM   1256  HE  ARG A 231      -7.858  13.126 -10.475  1.00  0.00           H  
ATOM   1257 1HH1 ARG A 231      -7.828   9.839  -9.237  1.00  0.00           H  
ATOM   1258 2HH1 ARG A 231      -8.847   9.215 -10.514  1.00  0.00           H  
ATOM   1259 1HH2 ARG A 231      -9.179  12.304 -12.129  1.00  0.00           H  
ATOM   1260 2HH2 ARG A 231      -9.612  10.610 -12.152  1.00  0.00           H  
ATOM   1261  N   LEU A 232      -6.958  15.937  -5.481  1.00  0.00           N  
ATOM   1262  CA  LEU A 232      -7.972  16.982  -5.378  1.00  0.00           C  
ATOM   1263  C   LEU A 232      -7.338  18.345  -5.104  1.00  0.00           C  
ATOM   1264  O   LEU A 232      -7.615  19.312  -5.817  1.00  0.00           O  
ATOM   1265  CB  LEU A 232      -8.970  16.642  -4.264  1.00  0.00           C  
ATOM   1266  CG  LEU A 232      -9.810  15.377  -4.487  1.00  0.00           C  
ATOM   1267  CD1 LEU A 232     -10.619  15.077  -3.232  1.00  0.00           C  
ATOM   1268  CD2 LEU A 232     -10.720  15.577  -5.689  1.00  0.00           C  
ATOM   1269  H   LEU A 232      -6.836  15.317  -4.733  1.00  0.00           H  
ATOM   1270  HA  LEU A 232      -8.508  17.038  -6.325  1.00  0.00           H  
ATOM   1271 1HB  LEU A 232      -8.421  16.515  -3.333  1.00  0.00           H  
ATOM   1272 2HB  LEU A 232      -9.657  17.479  -4.146  1.00  0.00           H  
ATOM   1273  HG  LEU A 232      -9.149  14.529  -4.668  1.00  0.00           H  
ATOM   1274 1HD1 LEU A 232     -11.214  14.177  -3.390  1.00  0.00           H  
ATOM   1275 2HD1 LEU A 232      -9.941  14.919  -2.392  1.00  0.00           H  
ATOM   1276 3HD1 LEU A 232     -11.278  15.916  -3.015  1.00  0.00           H  
ATOM   1277 1HD2 LEU A 232     -11.316  14.677  -5.848  1.00  0.00           H  
ATOM   1278 2HD2 LEU A 232     -11.382  16.423  -5.509  1.00  0.00           H  
ATOM   1279 3HD2 LEU A 232     -10.115  15.772  -6.575  1.00  0.00           H  
ATOM   1280  N   GLN A 233      -6.489  18.401  -4.072  1.00  0.00           N  
ATOM   1281  CA  GLN A 233      -5.795  19.630  -3.668  1.00  0.00           C  
ATOM   1282  C   GLN A 233      -6.755  20.654  -3.068  1.00  0.00           C  
ATOM   1283  O   GLN A 233      -7.637  21.178  -3.749  1.00  0.00           O  
ATOM   1284  CB  GLN A 233      -5.063  20.247  -4.863  1.00  0.00           C  
ATOM   1285  CG  GLN A 233      -3.900  19.417  -5.378  1.00  0.00           C  
ATOM   1286  CD  GLN A 233      -2.707  19.448  -4.440  1.00  0.00           C  
ATOM   1287  OE1 GLN A 233      -2.457  20.450  -3.764  1.00  0.00           O  
ATOM   1288  NE2 GLN A 233      -1.965  18.348  -4.392  1.00  0.00           N  
ATOM   1289  H   GLN A 233      -6.323  17.580  -3.557  1.00  0.00           H  
ATOM   1290  HA  GLN A 233      -5.062  19.377  -2.902  1.00  0.00           H  
ATOM   1291 1HB  GLN A 233      -5.765  20.389  -5.685  1.00  0.00           H  
ATOM   1292 2HB  GLN A 233      -4.679  21.230  -4.587  1.00  0.00           H  
ATOM   1293 1HG  GLN A 233      -4.225  18.382  -5.483  1.00  0.00           H  
ATOM   1294 2HG  GLN A 233      -3.585  19.810  -6.344  1.00  0.00           H  
ATOM   1295 1HE2 GLN A 233      -1.165  18.309  -3.792  1.00  0.00           H  
ATOM   1296 2HE2 GLN A 233      -2.204  17.558  -4.957  1.00  0.00           H  
ATOM   1297  N   GLN A 234      -6.566  20.944  -1.788  1.00  0.00           N  
ATOM   1298  CA  GLN A 234      -7.408  21.907  -1.091  1.00  0.00           C  
ATOM   1299  C   GLN A 234      -6.859  23.317  -1.259  1.00  0.00           C  
ATOM   1300  O   GLN A 234      -7.578  24.304  -1.101  1.00  0.00           O  
ATOM   1301  CB  GLN A 234      -7.514  21.556   0.396  1.00  0.00           C  
ATOM   1302  CG  GLN A 234      -8.128  20.194   0.672  1.00  0.00           C  
ATOM   1303  CD  GLN A 234      -9.535  20.072   0.120  1.00  0.00           C  
ATOM   1304  OE1 GLN A 234     -10.415  20.876   0.439  1.00  0.00           O  
ATOM   1305  NE2 GLN A 234      -9.756  19.063  -0.715  1.00  0.00           N  
ATOM   1306  H   GLN A 234      -5.830  20.511  -1.304  1.00  0.00           H  
ATOM   1307  HA  GLN A 234      -8.406  21.873  -1.527  1.00  0.00           H  
ATOM   1308 1HB  GLN A 234      -6.521  21.575   0.845  1.00  0.00           H  
ATOM   1309 2HB  GLN A 234      -8.117  22.307   0.904  1.00  0.00           H  
ATOM   1310 1HG  GLN A 234      -7.509  19.427   0.206  1.00  0.00           H  
ATOM   1311 2HG  GLN A 234      -8.169  20.039   1.750  1.00  0.00           H  
ATOM   1312 1HE2 GLN A 234     -10.666  18.930  -1.113  1.00  0.00           H  
ATOM   1313 2HE2 GLN A 234      -9.014  18.434  -0.947  1.00  0.00           H  
ATOM   1314  N   GLN A 235      -5.578  23.406  -1.578  1.00  0.00           N  
ATOM   1315  CA  GLN A 235      -4.918  24.686  -1.773  1.00  0.00           C  
ATOM   1316  C   GLN A 235      -4.508  24.842  -3.231  1.00  0.00           C  
ATOM   1317  O   GLN A 235      -3.688  24.075  -3.737  1.00  0.00           O  
ATOM   1318  CB  GLN A 235      -3.695  24.812  -0.860  1.00  0.00           C  
ATOM   1319  CG  GLN A 235      -2.971  26.143  -0.969  1.00  0.00           C  
ATOM   1320  CD  GLN A 235      -1.813  26.253   0.004  1.00  0.00           C  
ATOM   1321  OE1 GLN A 235      -1.251  25.244   0.439  1.00  0.00           O  
ATOM   1322  NE2 GLN A 235      -1.450  27.482   0.353  1.00  0.00           N  
ATOM   1323  H   GLN A 235      -5.058  22.582  -1.690  1.00  0.00           H  
ATOM   1324  HA  GLN A 235      -5.621  25.480  -1.520  1.00  0.00           H  
ATOM   1325 1HB  GLN A 235      -4.001  24.679   0.178  1.00  0.00           H  
ATOM   1326 2HB  GLN A 235      -2.983  24.021  -1.095  1.00  0.00           H  
ATOM   1327 1HG  GLN A 235      -2.579  26.251  -1.980  1.00  0.00           H  
ATOM   1328 2HG  GLN A 235      -3.676  26.946  -0.753  1.00  0.00           H  
ATOM   1329 1HE2 GLN A 235      -0.692  27.617   0.993  1.00  0.00           H  
ATOM   1330 2HE2 GLN A 235      -1.933  28.273  -0.022  1.00  0.00           H  
ATOM   1331  N   GLN A 236      -5.078  25.823  -3.910  1.00  0.00           N  
ATOM   1332  CA  GLN A 236      -4.754  26.055  -5.308  1.00  0.00           C  
ATOM   1333  C   GLN A 236      -4.070  27.402  -5.482  1.00  0.00           C  
ATOM   1334  O   GLN A 236      -4.655  28.453  -5.205  1.00  0.00           O  
ATOM   1335  CB  GLN A 236      -6.016  25.989  -6.173  1.00  0.00           C  
ATOM   1336  CG  GLN A 236      -5.759  26.142  -7.662  1.00  0.00           C  
ATOM   1337  CD  GLN A 236      -7.034  26.073  -8.479  1.00  0.00           C  
ATOM   1338  OE1 GLN A 236      -7.744  25.063  -8.463  1.00  0.00           O  
ATOM   1339  NE2 GLN A 236      -7.334  27.147  -9.201  1.00  0.00           N  
ATOM   1340  H   GLN A 236      -5.726  26.410  -3.459  1.00  0.00           H  
ATOM   1341  HA  GLN A 236      -4.066  25.276  -5.637  1.00  0.00           H  
ATOM   1342 1HB  GLN A 236      -6.516  25.033  -6.014  1.00  0.00           H  
ATOM   1343 2HB  GLN A 236      -6.707  26.774  -5.868  1.00  0.00           H  
ATOM   1344 1HG  GLN A 236      -5.290  27.110  -7.841  1.00  0.00           H  
ATOM   1345 2HG  GLN A 236      -5.098  25.340  -7.990  1.00  0.00           H  
ATOM   1346 1HE2 GLN A 236      -8.163  27.159  -9.760  1.00  0.00           H  
ATOM   1347 2HE2 GLN A 236      -6.731  27.944  -9.185  1.00  0.00           H  
ATOM   1348  N   ALA A 237      -2.828  27.359  -5.938  1.00  0.00           N  
ATOM   1349  CA  ALA A 237      -2.048  28.565  -6.159  1.00  0.00           C  
ATOM   1350  C   ALA A 237      -2.369  29.166  -7.519  1.00  0.00           C  
ATOM   1351  O   ALA A 237      -2.182  30.362  -7.748  1.00  0.00           O  
ATOM   1352  CB  ALA A 237      -0.560  28.267  -6.045  1.00  0.00           C  
ATOM   1353  H   ALA A 237      -2.420  26.486  -6.134  1.00  0.00           H  
ATOM   1354  HA  ALA A 237      -2.321  29.290  -5.392  1.00  0.00           H  
ATOM   1355 1HB  ALA A 237       0.008  29.180  -6.217  1.00  0.00           H  
ATOM   1356 2HB  ALA A 237      -0.341  27.886  -5.047  1.00  0.00           H  
ATOM   1357 3HB  ALA A 237      -0.281  27.520  -6.786  1.00  0.00           H  
ATOM   1358  N   GLN A 238      -2.850  28.323  -8.421  1.00  0.00           N  
ATOM   1359  CA  GLN A 238      -3.206  28.760  -9.760  1.00  0.00           C  
ATOM   1360  C   GLN A 238      -4.543  29.487  -9.737  1.00  0.00           C  
ATOM   1361  O   GLN A 238      -4.739  30.404 -10.562  1.00  0.00           O  
ATOM   1362  OXT GLN A 238      -5.382  29.175  -8.938  1.00  0.00           O  
ATOM   1363  CB  GLN A 238      -3.266  27.569 -10.720  1.00  0.00           C  
ATOM   1364  CG  GLN A 238      -3.507  27.951 -12.171  1.00  0.00           C  
ATOM   1365  CD  GLN A 238      -3.460  26.753 -13.100  1.00  0.00           C  
ATOM   1366  OE1 GLN A 238      -3.445  25.603 -12.653  1.00  0.00           O  
ATOM   1367  NE2 GLN A 238      -3.439  27.015 -14.402  1.00  0.00           N  
ATOM   1368  H   GLN A 238      -2.979  27.385  -8.173  1.00  0.00           H  
ATOM   1369  HA  GLN A 238      -2.441  29.451 -10.113  1.00  0.00           H  
ATOM   1370 1HB  GLN A 238      -2.330  27.013 -10.669  1.00  0.00           H  
ATOM   1371 2HB  GLN A 238      -4.065  26.894 -10.414  1.00  0.00           H  
ATOM   1372 1HG  GLN A 238      -4.490  28.412 -12.257  1.00  0.00           H  
ATOM   1373 2HG  GLN A 238      -2.735  28.655 -12.483  1.00  0.00           H  
ATOM   1374 1HE2 GLN A 238      -3.408  26.265 -15.064  1.00  0.00           H  
ATOM   1375 2HE2 GLN A 238      -3.452  27.963 -14.722  1.00  0.00           H  
TER                                                                             
ATOM   1377  N   GLU B   1     -11.473   6.347   8.093  1.00  0.00           N  
ATOM   1378  CA  GLU B   1     -10.570   6.204   6.958  1.00  0.00           C  
ATOM   1379  C   GLU B   1     -11.113   6.919   5.728  1.00  0.00           C  
ATOM   1380  O   GLU B   1     -12.323   6.956   5.504  1.00  0.00           O  
ATOM   1381  CB  GLU B   1     -10.341   4.724   6.641  1.00  0.00           C  
ATOM   1382  CG  GLU B   1      -9.635   3.947   7.743  1.00  0.00           C  
ATOM   1383  CD  GLU B   1      -9.448   2.494   7.406  1.00  0.00           C  
ATOM   1384  OE1 GLU B   1      -9.998   2.056   6.425  1.00  0.00           O  
ATOM   1385  OE2 GLU B   1      -8.753   1.821   8.131  1.00  0.00           O  
ATOM   1386 1H   GLU B   1     -11.092   5.869   8.885  1.00  0.00           H  
ATOM   1387 2H   GLU B   1     -11.584   7.316   8.311  1.00  0.00           H  
ATOM   1388 3H   GLU B   1     -12.362   5.953   7.863  1.00  0.00           H  
ATOM   1389  HA  GLU B   1      -9.613   6.658   7.219  1.00  0.00           H  
ATOM   1390 1HB  GLU B   1     -11.300   4.241   6.453  1.00  0.00           H  
ATOM   1391 2HB  GLU B   1      -9.745   4.635   5.733  1.00  0.00           H  
ATOM   1392 1HG  GLU B   1      -8.658   4.396   7.920  1.00  0.00           H  
ATOM   1393 2HG  GLU B   1     -10.214   4.031   8.661  1.00  0.00           H  
ATOM   1394  N   ASP B   2     -10.213   7.487   4.934  1.00  0.00           N  
ATOM   1395  CA  ASP B   2     -10.584   8.074   3.651  1.00  0.00           C  
ATOM   1396  C   ASP B   2     -10.736   7.005   2.578  1.00  0.00           C  
ATOM   1397  O   ASP B   2     -10.436   5.833   2.809  1.00  0.00           O  
ATOM   1398  CB  ASP B   2      -9.540   9.103   3.209  1.00  0.00           C  
ATOM   1399  CG  ASP B   2     -10.118  10.185   2.307  1.00  0.00           C  
ATOM   1400  OD1 ASP B   2     -11.255  10.060   1.917  1.00  0.00           O  
ATOM   1401  OD2 ASP B   2      -9.419  11.125   2.018  1.00  0.00           O  
ATOM   1402  H   ASP B   2      -9.245   7.512   5.224  1.00  0.00           H  
ATOM   1403  HA  ASP B   2     -11.543   8.580   3.767  1.00  0.00           H  
ATOM   1404 1HB  ASP B   2      -9.103   9.578   4.088  1.00  0.00           H  
ATOM   1405 2HB  ASP B   2      -8.734   8.597   2.676  1.00  0.00           H  
ATOM   1406  N   PHE B   3     -11.204   7.413   1.404  1.00  0.00           N  
ATOM   1407  CA  PHE B   3     -11.369   6.495   0.283  1.00  0.00           C  
ATOM   1408  C   PHE B   3     -10.031   5.923  -0.163  1.00  0.00           C  
ATOM   1409  O   PHE B   3      -9.078   6.663  -0.406  1.00  0.00           O  
ATOM   1410  CB  PHE B   3     -12.044   7.204  -0.893  1.00  0.00           C  
ATOM   1411  CG  PHE B   3     -12.359   6.296  -2.048  1.00  0.00           C  
ATOM   1412  CD1 PHE B   3     -13.026   5.097  -1.844  1.00  0.00           C  
ATOM   1413  CD2 PHE B   3     -11.989   6.638  -3.340  1.00  0.00           C  
ATOM   1414  CE1 PHE B   3     -13.316   4.261  -2.905  1.00  0.00           C  
ATOM   1415  CE2 PHE B   3     -12.280   5.805  -4.402  1.00  0.00           C  
ATOM   1416  CZ  PHE B   3     -12.944   4.614  -4.184  1.00  0.00           C  
ATOM   1417  H   PHE B   3     -11.451   8.386   1.284  1.00  0.00           H  
ATOM   1418  HA  PHE B   3     -12.006   5.669   0.603  1.00  0.00           H  
ATOM   1419 1HB  PHE B   3     -12.973   7.662  -0.558  1.00  0.00           H  
ATOM   1420 2HB  PHE B   3     -11.397   8.002  -1.256  1.00  0.00           H  
ATOM   1421  HD1 PHE B   3     -13.321   4.818  -0.832  1.00  0.00           H  
ATOM   1422  HD2 PHE B   3     -11.464   7.578  -3.512  1.00  0.00           H  
ATOM   1423  HE1 PHE B   3     -13.841   3.321  -2.730  1.00  0.00           H  
ATOM   1424  HE2 PHE B   3     -11.984   6.086  -5.413  1.00  0.00           H  
ATOM   1425  HZ  PHE B   3     -13.172   3.956  -5.021  1.00  0.00           H  
ATOM   1426  N   TRP B   4      -9.964   4.600  -0.267  1.00  0.00           N  
ATOM   1427  CA  TRP B   4      -8.755   3.928  -0.727  1.00  0.00           C  
ATOM   1428  C   TRP B   4      -9.092   2.672  -1.523  1.00  0.00           C  
ATOM   1429  O   TRP B   4     -10.185   2.120  -1.396  1.00  0.00           O  
ATOM   1430  CB  TRP B   4      -7.864   3.561   0.460  1.00  0.00           C  
ATOM   1431  CG  TRP B   4      -8.601   2.879   1.573  1.00  0.00           C  
ATOM   1432  CD1 TRP B   4      -8.877   3.395   2.804  1.00  0.00           C  
ATOM   1433  CD2 TRP B   4      -9.162   1.544   1.562  1.00  0.00           C  
ATOM   1434  NE1 TRP B   4      -9.568   2.478   3.557  1.00  0.00           N  
ATOM   1435  CE2 TRP B   4      -9.753   1.340   2.812  1.00  0.00           C  
ATOM   1436  CE3 TRP B   4      -9.211   0.523   0.605  1.00  0.00           C  
ATOM   1437  CZ2 TRP B   4     -10.387   0.152   3.138  1.00  0.00           C  
ATOM   1438  CZ3 TRP B   4      -9.848  -0.668   0.932  1.00  0.00           C  
ATOM   1439  CH2 TRP B   4     -10.421  -0.848   2.166  1.00  0.00           C  
ATOM   1440  H   TRP B   4     -10.772   4.046  -0.021  1.00  0.00           H  
ATOM   1441  HA  TRP B   4      -8.207   4.610  -1.377  1.00  0.00           H  
ATOM   1442 1HB  TRP B   4      -7.063   2.902   0.125  1.00  0.00           H  
ATOM   1443 2HB  TRP B   4      -7.400   4.463   0.859  1.00  0.00           H  
ATOM   1444  HD1 TRP B   4      -8.592   4.390   3.141  1.00  0.00           H  
ATOM   1445  HE1 TRP B   4      -9.888   2.616   4.504  1.00  0.00           H  
ATOM   1446  HE3 TRP B   4      -8.761   0.661  -0.377  1.00  0.00           H  
ATOM   1447  HZ2 TRP B   4     -10.847  -0.011   4.113  1.00  0.00           H  
ATOM   1448  HZ3 TRP B   4      -9.881  -1.459   0.182  1.00  0.00           H  
ATOM   1449  HH2 TRP B   4     -10.913  -1.795   2.389  1.00  0.00           H  
ATOM   1450  N   THR B   5      -8.146   2.227  -2.344  1.00  0.00           N  
ATOM   1451  CA  THR B   5      -8.293   0.973  -3.073  1.00  0.00           C  
ATOM   1452  C   THR B   5      -7.120   0.040  -2.804  1.00  0.00           C  
ATOM   1453  O   THR B   5      -6.099   0.098  -3.490  1.00  0.00           O  
ATOM   1454  CB  THR B   5      -8.419   1.223  -4.587  1.00  0.00           C  
ATOM   1455  OG1 THR B   5      -7.283   1.966  -5.047  1.00  0.00           O  
ATOM   1456  CG2 THR B   5      -9.689   2.002  -4.895  1.00  0.00           C  
ATOM   1457  H   THR B   5      -7.305   2.772  -2.466  1.00  0.00           H  
ATOM   1458  HA  THR B   5      -9.202   0.478  -2.730  1.00  0.00           H  
ATOM   1459  HB  THR B   5      -8.449   0.269  -5.112  1.00  0.00           H  
ATOM   1460  HG1 THR B   5      -6.764   2.257  -4.293  1.00  0.00           H  
ATOM   1461 1HG2 THR B   5      -9.761   2.169  -5.970  1.00  0.00           H  
ATOM   1462 2HG2 THR B   5     -10.555   1.435  -4.557  1.00  0.00           H  
ATOM   1463 3HG2 THR B   5      -9.660   2.962  -4.381  1.00  0.00           H  
ATOM   1464  N   ILE B   6      -7.272  -0.822  -1.804  1.00  0.00           N  
ATOM   1465  CA  ILE B   6      -6.160  -1.621  -1.306  1.00  0.00           C  
ATOM   1466  C   ILE B   6      -6.215  -3.042  -1.853  1.00  0.00           C  
ATOM   1467  O   ILE B   6      -7.226  -3.731  -1.715  1.00  0.00           O  
ATOM   1468  CB  ILE B   6      -6.158  -1.662   0.233  1.00  0.00           C  
ATOM   1469  CG1 ILE B   6      -5.883  -0.268   0.803  1.00  0.00           C  
ATOM   1470  CG2 ILE B   6      -5.127  -2.660   0.737  1.00  0.00           C  
ATOM   1471  CD1 ILE B   6      -6.138  -0.155   2.289  1.00  0.00           C  
ATOM   1472  H   ILE B   6      -8.181  -0.924  -1.377  1.00  0.00           H  
ATOM   1473  HA  ILE B   6      -5.229  -1.164  -1.640  1.00  0.00           H  
ATOM   1474  HB  ILE B   6      -7.144  -1.960   0.590  1.00  0.00           H  
ATOM   1475 1HG1 ILE B   6      -4.846   0.005   0.613  1.00  0.00           H  
ATOM   1476 2HG1 ILE B   6      -6.511   0.464   0.294  1.00  0.00           H  
ATOM   1477 1HG2 ILE B   6      -5.139  -2.675   1.827  1.00  0.00           H  
ATOM   1478 2HG2 ILE B   6      -5.366  -3.652   0.358  1.00  0.00           H  
ATOM   1479 3HG2 ILE B   6      -4.137  -2.367   0.389  1.00  0.00           H  
ATOM   1480 1HD1 ILE B   6      -5.922   0.862   2.619  1.00  0.00           H  
ATOM   1481 2HD1 ILE B   6      -7.182  -0.390   2.498  1.00  0.00           H  
ATOM   1482 3HD1 ILE B   6      -5.495  -0.853   2.822  1.00  0.00           H  
ATOM   1483  N   ASN B   7      -5.123  -3.476  -2.472  1.00  0.00           N  
ATOM   1484  CA  ASN B   7      -5.027  -4.833  -2.995  1.00  0.00           C  
ATOM   1485  C   ASN B   7      -3.580  -5.311  -3.025  1.00  0.00           C  
ATOM   1486  O   ASN B   7      -2.803  -4.912  -3.892  1.00  0.00           O  
ATOM   1487  CB  ASN B   7      -5.647  -4.918  -4.377  1.00  0.00           C  
ATOM   1488  CG  ASN B   7      -5.765  -6.333  -4.872  1.00  0.00           C  
ATOM   1489  OD1 ASN B   7      -4.955  -7.197  -4.517  1.00  0.00           O  
ATOM   1490  ND2 ASN B   7      -6.759  -6.587  -5.684  1.00  0.00           N  
ATOM   1491  H   ASN B   7      -4.339  -2.848  -2.583  1.00  0.00           H  
ATOM   1492  HA  ASN B   7      -5.573  -5.501  -2.326  1.00  0.00           H  
ATOM   1493 1HB  ASN B   7      -6.640  -4.468  -4.359  1.00  0.00           H  
ATOM   1494 2HB  ASN B   7      -5.042  -4.349  -5.083  1.00  0.00           H  
ATOM   1495 1HD2 ASN B   7      -6.887  -7.511  -6.045  1.00  0.00           H  
ATOM   1496 2HD2 ASN B   7      -7.391  -5.857  -5.944  1.00  0.00           H  
ATOM   1497  N   ASP B   8      -3.225  -6.167  -2.074  1.00  0.00           N  
ATOM   1498  CA  ASP B   8      -1.830  -6.523  -1.845  1.00  0.00           C  
ATOM   1499  C   ASP B   8      -1.330  -7.499  -2.902  1.00  0.00           C  
ATOM   1500  O   ASP B   8      -0.130  -7.755  -3.006  1.00  0.00           O  
ATOM   1501  CB  ASP B   8      -1.654  -7.136  -0.453  1.00  0.00           C  
ATOM   1502  CG  ASP B   8      -1.869  -6.128   0.668  1.00  0.00           C  
ATOM   1503  OD1 ASP B   8      -1.911  -4.954   0.386  1.00  0.00           O  
ATOM   1504  OD2 ASP B   8      -1.988  -6.543   1.797  1.00  0.00           O  
ATOM   1505  H   ASP B   8      -3.940  -6.581  -1.491  1.00  0.00           H  
ATOM   1506  HA  ASP B   8      -1.227  -5.617  -1.906  1.00  0.00           H  
ATOM   1507 1HB  ASP B   8      -2.360  -7.956  -0.325  1.00  0.00           H  
ATOM   1508 2HB  ASP B   8      -0.650  -7.550  -0.362  1.00  0.00           H  
ATOM   1509  N   ASP B   9      -2.257  -8.045  -3.682  1.00  0.00           N  
ATOM   1510  CA  ASP B   9      -1.928  -9.084  -4.651  1.00  0.00           C  
ATOM   1511  C   ASP B   9      -1.252  -8.496  -5.882  1.00  0.00           C  
ATOM   1512  O   ASP B   9      -0.862  -9.225  -6.796  1.00  0.00           O  
ATOM   1513  CB  ASP B   9      -3.188  -9.846  -5.068  1.00  0.00           C  
ATOM   1514  CG  ASP B   9      -3.759 -10.707  -3.949  1.00  0.00           C  
ATOM   1515  OD1 ASP B   9      -3.008 -11.101  -3.088  1.00  0.00           O  
ATOM   1516  OD2 ASP B   9      -4.939 -10.961  -3.965  1.00  0.00           O  
ATOM   1517  H   ASP B   9      -3.213  -7.729  -3.604  1.00  0.00           H  
ATOM   1518  HA  ASP B   9      -1.236  -9.785  -4.184  1.00  0.00           H  
ATOM   1519 1HB  ASP B   9      -3.953  -9.138  -5.388  1.00  0.00           H  
ATOM   1520 2HB  ASP B   9      -2.960 -10.488  -5.920  1.00  0.00           H  
ATOM   1521  N   TYR B  10      -1.113  -7.175  -5.902  1.00  0.00           N  
ATOM   1522  CA  TYR B  10      -0.353  -6.500  -6.947  1.00  0.00           C  
ATOM   1523  C   TYR B  10       1.121  -6.395  -6.576  1.00  0.00           C  
ATOM   1524  O   TYR B  10       1.908  -5.778  -7.293  1.00  0.00           O  
ATOM   1525  CB  TYR B  10      -0.933  -5.110  -7.217  1.00  0.00           C  
ATOM   1526  CG  TYR B  10      -2.189  -5.125  -8.059  1.00  0.00           C  
ATOM   1527  CD1 TYR B  10      -3.414  -5.404  -7.472  1.00  0.00           C  
ATOM   1528  CD2 TYR B  10      -2.115  -4.862  -9.419  1.00  0.00           C  
ATOM   1529  CE1 TYR B  10      -4.562  -5.418  -8.242  1.00  0.00           C  
ATOM   1530  CE2 TYR B  10      -3.262  -4.876 -10.189  1.00  0.00           C  
ATOM   1531  CZ  TYR B  10      -4.482  -5.152  -9.604  1.00  0.00           C  
ATOM   1532  OH  TYR B  10      -5.624  -5.167 -10.371  1.00  0.00           O  
ATOM   1533  H   TYR B  10      -1.544  -6.625  -5.173  1.00  0.00           H  
ATOM   1534  HA  TYR B  10      -0.423  -7.090  -7.861  1.00  0.00           H  
ATOM   1535 1HB  TYR B  10      -1.164  -4.622  -6.269  1.00  0.00           H  
ATOM   1536 2HB  TYR B  10      -0.189  -4.498  -7.727  1.00  0.00           H  
ATOM   1537  HD1 TYR B  10      -3.472  -5.611  -6.404  1.00  0.00           H  
ATOM   1538  HD2 TYR B  10      -1.152  -4.644  -9.881  1.00  0.00           H  
ATOM   1539  HE1 TYR B  10      -5.525  -5.636  -7.781  1.00  0.00           H  
ATOM   1540  HE2 TYR B  10      -3.204  -4.669 -11.257  1.00  0.00           H  
ATOM   1541  HH  TYR B  10      -6.374  -5.405  -9.821  1.00  0.00           H  
ATOM   1542  N   GLY B  11       1.487  -6.999  -5.452  1.00  0.00           N  
ATOM   1543  CA  GLY B  11       2.881  -7.049  -5.027  1.00  0.00           C  
ATOM   1544  C   GLY B  11       3.201  -5.924  -4.052  1.00  0.00           C  
ATOM   1545  O   GLY B  11       4.052  -5.076  -4.324  1.00  0.00           O  
ATOM   1546  H   GLY B  11       0.783  -7.437  -4.876  1.00  0.00           H  
ATOM   1547 1HA  GLY B  11       3.084  -8.011  -4.557  1.00  0.00           H  
ATOM   1548 2HA  GLY B  11       3.530  -6.975  -5.899  1.00  0.00           H  
ATOM   1549  N   PHE B  12       2.516  -5.920  -2.914  1.00  0.00           N  
ATOM   1550  CA  PHE B  12       2.844  -5.010  -1.823  1.00  0.00           C  
ATOM   1551  C   PHE B  12       3.441  -5.759  -0.640  1.00  0.00           C  
ATOM   1552  O   PHE B  12       3.304  -6.978  -0.532  1.00  0.00           O  
ATOM   1553  CB  PHE B  12       1.599  -4.245  -1.372  1.00  0.00           C  
ATOM   1554  CG  PHE B  12       1.317  -3.013  -2.184  1.00  0.00           C  
ATOM   1555  CD1 PHE B  12       0.597  -3.094  -3.367  1.00  0.00           C  
ATOM   1556  CD2 PHE B  12       1.773  -1.771  -1.768  1.00  0.00           C  
ATOM   1557  CE1 PHE B  12       0.337  -1.961  -4.115  1.00  0.00           C  
ATOM   1558  CE2 PHE B  12       1.514  -0.637  -2.513  1.00  0.00           C  
ATOM   1559  CZ  PHE B  12       0.796  -0.732  -3.688  1.00  0.00           C  
ATOM   1560  H   PHE B  12       1.746  -6.565  -2.802  1.00  0.00           H  
ATOM   1561  HA  PHE B  12       3.584  -4.293  -2.182  1.00  0.00           H  
ATOM   1562 1HB  PHE B  12       0.729  -4.898  -1.433  1.00  0.00           H  
ATOM   1563 2HB  PHE B  12       1.712  -3.947  -0.331  1.00  0.00           H  
ATOM   1564  HD1 PHE B  12       0.234  -4.065  -3.704  1.00  0.00           H  
ATOM   1565  HD2 PHE B  12       2.340  -1.695  -0.840  1.00  0.00           H  
ATOM   1566  HE1 PHE B  12      -0.230  -2.039  -5.042  1.00  0.00           H  
ATOM   1567  HE2 PHE B  12       1.877   0.334  -2.175  1.00  0.00           H  
ATOM   1568  HZ  PHE B  12       0.593   0.161  -4.277  1.00  0.00           H  
ATOM   1569  N   LEU B  13       4.104  -5.023   0.246  1.00  0.00           N  
ATOM   1570  CA  LEU B  13       4.747  -5.623   1.410  1.00  0.00           C  
ATOM   1571  C   LEU B  13       3.724  -6.273   2.331  1.00  0.00           C  
ATOM   1572  O   LEU B  13       3.291  -7.361   2.072  1.00  0.00           O  
ATOM   1573  OXT LEU B  13       3.350  -5.696   3.315  1.00  0.00           O  
ATOM   1574  CB  LEU B  13       5.539  -4.561   2.184  1.00  0.00           C  
ATOM   1575  CG  LEU B  13       6.729  -3.944   1.438  1.00  0.00           C  
ATOM   1576  CD1 LEU B  13       7.419  -2.925   2.336  1.00  0.00           C  
ATOM   1577  CD2 LEU B  13       7.693  -5.045   1.020  1.00  0.00           C  
ATOM   1578  H   LEU B  13       4.162  -4.025   0.112  1.00  0.00           H  
ATOM   1579  HA  LEU B  13       5.437  -6.392   1.065  1.00  0.00           H  
ATOM   1580 1HB  LEU B  13       4.863  -3.752   2.455  1.00  0.00           H  
ATOM   1581 2HB  LEU B  13       5.920  -5.011   3.101  1.00  0.00           H  
ATOM   1582  HG  LEU B  13       6.371  -3.419   0.552  1.00  0.00           H  
ATOM   1583 1HD1 LEU B  13       8.264  -2.487   1.806  1.00  0.00           H  
ATOM   1584 2HD1 LEU B  13       6.712  -2.139   2.604  1.00  0.00           H  
ATOM   1585 3HD1 LEU B  13       7.774  -3.419   3.240  1.00  0.00           H  
ATOM   1586 1HD2 LEU B  13       8.538  -4.606   0.489  1.00  0.00           H  
ATOM   1587 2HD2 LEU B  13       8.053  -5.569   1.905  1.00  0.00           H  
ATOM   1588 3HD2 LEU B  13       7.179  -5.749   0.365  1.00  0.00           H  
TER                                                                             
I_bsa 1553.15
I_hb 6
I_pack -0.088
I_sc -56.518
I_unsat 3
pep_sc -13.337
pep_sc_noref -14.03
reweighted_sc -121.871
rmsALL 11.395
rmsALL_CAPRI_if 4.753
rmsALL_allIF 4.681
rmsALL_if 8.146
rmsBB 10.513
rmsBB_CAPRI_if 3.496
rmsBB_allIF 3.489
rmsBB_if 7.191
rmsBB_intrf_lowres 6.859
rmsBB_lowres 11.116
rmsCA 10.539
rmsCA_if 7.298
rmsCA_intrf_lowres 6.945
rmsCA_lowres 11.087
rmsSC_CAPRI_if 5.212
rmsSC_allIF 5.108
score -52.016
score_lowres_opt -1.396
score_lowres_start 25.144
silent_score -52.016
startRMSall 0
startRMSallif 0
startRMSbb 0
startRMSca 0
time 82
