# Supplementary material for: Simple biochemical features underlie transcriptional activation domain diversity and dynamic, fuzzy binding to Mediator
Source: eLife. 2021 Apr 27;10:e68068. doi: 10.7554/eLife.68068 (PMC8137143; doi:10.7554/eLife.68068)
Supplement: Figure 6—source data 2. — The 10 best-scoring models from different binding poses are provided as pdb files. Top500.txt contains the score, cluster number, and RMSD to best model for the 500 best-scoring models. [file elife-68068-fig6-data2.zip › Med15-cAD structural models/ABD1/YLR278C_1327/2lpb_YLR278C_1327_prepack_09745.pdb]

HEADER                                            17-SEP-20   XXXX              
EXPDTA    THEORETICAL MODEL                                                     
REMARK 220                                                                      
REMARK 220 EXPERIMENTAL DETAILS                                                 
REMARK 220  EXPERIMENT TYPE                : THEORETICAL MODELLING              
REMARK 220  DATE OF DATA COLLECTION        : 17-SEP-20                          
REMARK 220                                                                      
REMARK 220 REMARK: MODEL GENERATED BY ROSETTA                                   
REMARK 220  VERSION 2020.08+release.cb1caba                                     
ATOM      1  N   GLN A 158     -12.016 -12.395 -23.603  1.00  0.00           N  
ATOM      2  CA  GLN A 158     -11.969 -12.966 -22.241  1.00  0.00           C  
ATOM      3  C   GLN A 158     -12.554 -11.986 -21.232  1.00  0.00           C  
ATOM      4  O   GLN A 158     -13.092 -10.945 -21.605  1.00  0.00           O  
ATOM      5  CB  GLN A 158     -10.534 -13.324 -21.846  1.00  0.00           C  
ATOM      6  CG  GLN A 158      -9.893 -14.385 -22.724  1.00  0.00           C  
ATOM      7  CD  GLN A 158     -10.563 -15.738 -22.579  1.00  0.00           C  
ATOM      8  OE1 GLN A 158     -10.629 -16.300 -21.482  1.00  0.00           O  
ATOM      9  NE2 GLN A 158     -11.064 -16.271 -23.687  1.00  0.00           N  
ATOM     10 1H   GLN A 158     -11.629 -13.049 -24.253  1.00  0.00           H  
ATOM     11 2H   GLN A 158     -12.965 -12.201 -23.851  1.00  0.00           H  
ATOM     12 3H   GLN A 158     -11.486 -11.548 -23.628  1.00  0.00           H  
ATOM     13  HA  GLN A 158     -12.567 -13.877 -22.227  1.00  0.00           H  
ATOM     14 1HB  GLN A 158      -9.911 -12.431 -21.888  1.00  0.00           H  
ATOM     15 2HB  GLN A 158     -10.519 -13.685 -20.817  1.00  0.00           H  
ATOM     16 1HG  GLN A 158      -9.970 -14.075 -23.765  1.00  0.00           H  
ATOM     17 2HG  GLN A 158      -8.846 -14.491 -22.443  1.00  0.00           H  
ATOM     18 1HE2 GLN A 158     -11.519 -17.162 -23.654  1.00  0.00           H  
ATOM     19 2HE2 GLN A 158     -10.989 -15.782 -24.556  1.00  0.00           H  
ATOM     20  N   ARG A 159     -12.454 -12.331 -19.958  1.00  0.00           N  
ATOM     21  CA  ARG A 159     -12.963 -11.479 -18.889  1.00  0.00           C  
ATOM     22  C   ARG A 159     -12.021 -10.302 -18.654  1.00  0.00           C  
ATOM     23  O   ARG A 159     -10.801 -10.445 -18.767  1.00  0.00           O  
ATOM     24  CB  ARG A 159     -13.124 -12.269 -17.599  1.00  0.00           C  
ATOM     25  CG  ARG A 159     -14.191 -13.351 -17.640  1.00  0.00           C  
ATOM     26  CD  ARG A 159     -14.286 -14.078 -16.348  1.00  0.00           C  
ATOM     27  NE  ARG A 159     -15.299 -15.122 -16.386  1.00  0.00           N  
ATOM     28  CZ  ARG A 159     -15.554 -15.977 -15.377  1.00  0.00           C  
ATOM     29  NH1 ARG A 159     -14.865 -15.901 -14.261  1.00  0.00           N  
ATOM     30  NH2 ARG A 159     -16.498 -16.893 -15.511  1.00  0.00           N  
ATOM     31  H   ARG A 159     -12.025 -13.184 -19.727  1.00  0.00           H  
ATOM     32  HA  ARG A 159     -13.941 -11.098 -19.186  1.00  0.00           H  
ATOM     33 1HB  ARG A 159     -12.179 -12.747 -17.345  1.00  0.00           H  
ATOM     34 2HB  ARG A 159     -13.375 -11.589 -16.785  1.00  0.00           H  
ATOM     35 1HG  ARG A 159     -15.160 -12.899 -17.852  1.00  0.00           H  
ATOM     36 2HG  ARG A 159     -13.948 -14.072 -18.422  1.00  0.00           H  
ATOM     37 1HD  ARG A 159     -13.328 -14.542 -16.120  1.00  0.00           H  
ATOM     38 2HD  ARG A 159     -14.549 -13.379 -15.556  1.00  0.00           H  
ATOM     39  HE  ARG A 159     -15.850 -15.211 -17.230  1.00  0.00           H  
ATOM     40 1HH1 ARG A 159     -14.143 -15.201 -14.159  1.00  0.00           H  
ATOM     41 2HH1 ARG A 159     -15.056 -16.542 -13.505  1.00  0.00           H  
ATOM     42 1HH2 ARG A 159     -17.029 -16.951 -16.369  1.00  0.00           H  
ATOM     43 2HH2 ARG A 159     -16.689 -17.533 -14.755  1.00  0.00           H  
ATOM     44  N   ARG A 160     -12.586  -9.144 -18.344  1.00  0.00           N  
ATOM     45  CA  ARG A 160     -11.792  -7.949 -18.098  1.00  0.00           C  
ATOM     46  C   ARG A 160     -12.633  -6.875 -17.411  1.00  0.00           C  
ATOM     47  O   ARG A 160     -13.441  -6.198 -18.052  1.00  0.00           O  
ATOM     48  CB  ARG A 160     -11.230  -7.400 -19.401  1.00  0.00           C  
ATOM     49  CG  ARG A 160     -10.292  -6.214 -19.244  1.00  0.00           C  
ATOM     50  CD  ARG A 160      -9.730  -5.781 -20.549  1.00  0.00           C  
ATOM     51  NE  ARG A 160      -8.779  -4.692 -20.396  1.00  0.00           N  
ATOM     52  CZ  ARG A 160      -8.186  -4.045 -21.417  1.00  0.00           C  
ATOM     53  NH1 ARG A 160      -8.456  -4.387 -22.658  1.00  0.00           N  
ATOM     54  NH2 ARG A 160      -7.334  -3.064 -21.174  1.00  0.00           N  
ATOM     55  H   ARG A 160     -13.563  -9.090 -18.275  1.00  0.00           H  
ATOM     56  HA  ARG A 160     -10.960  -8.215 -17.446  1.00  0.00           H  
ATOM     57 1HB  ARG A 160     -10.683  -8.185 -19.920  1.00  0.00           H  
ATOM     58 2HB  ARG A 160     -12.050  -7.089 -20.048  1.00  0.00           H  
ATOM     59 1HG  ARG A 160     -10.838  -5.375 -18.810  1.00  0.00           H  
ATOM     60 2HG  ARG A 160      -9.466  -6.487 -18.588  1.00  0.00           H  
ATOM     61 1HD  ARG A 160      -9.215  -6.619 -21.019  1.00  0.00           H  
ATOM     62 2HD  ARG A 160     -10.536  -5.442 -21.198  1.00  0.00           H  
ATOM     63  HE  ARG A 160      -8.547  -4.399 -19.455  1.00  0.00           H  
ATOM     64 1HH1 ARG A 160      -9.107  -5.137 -22.844  1.00  0.00           H  
ATOM     65 2HH1 ARG A 160      -8.011  -3.902 -23.424  1.00  0.00           H  
ATOM     66 1HH2 ARG A 160      -7.127  -2.800 -20.219  1.00  0.00           H  
ATOM     67 2HH2 ARG A 160      -6.890  -2.580 -21.939  1.00  0.00           H  
ATOM     68  N   GLN A 161     -12.454  -6.736 -16.108  1.00  0.00           N  
ATOM     69  CA  GLN A 161     -13.186  -5.737 -15.341  1.00  0.00           C  
ATOM     70  C   GLN A 161     -12.283  -4.548 -15.024  1.00  0.00           C  
ATOM     71  O   GLN A 161     -11.141  -4.722 -14.597  1.00  0.00           O  
ATOM     72  CB  GLN A 161     -13.737  -6.344 -14.048  1.00  0.00           C  
ATOM     73  CG  GLN A 161     -14.899  -7.300 -14.255  1.00  0.00           C  
ATOM     74  CD  GLN A 161     -14.452  -8.647 -14.790  1.00  0.00           C  
ATOM     75  OE1 GLN A 161     -13.482  -9.234 -14.302  1.00  0.00           O  
ATOM     76  NE2 GLN A 161     -15.158  -9.146 -15.798  1.00  0.00           N  
ATOM     77  H   GLN A 161     -11.811  -7.320 -15.646  1.00  0.00           H  
ATOM     78  HA  GLN A 161     -14.024  -5.385 -15.943  1.00  0.00           H  
ATOM     79 1HB  GLN A 161     -12.943  -6.886 -13.533  1.00  0.00           H  
ATOM     80 2HB  GLN A 161     -14.071  -5.546 -13.385  1.00  0.00           H  
ATOM     81 1HG  GLN A 161     -15.398  -7.461 -13.299  1.00  0.00           H  
ATOM     82 2HG  GLN A 161     -15.594  -6.861 -14.970  1.00  0.00           H  
ATOM     83 1HE2 GLN A 161     -14.911 -10.032 -16.193  1.00  0.00           H  
ATOM     84 2HE2 GLN A 161     -15.938  -8.637 -16.164  1.00  0.00           H  
ATOM     85  N   LEU A 162     -12.793  -3.344 -15.237  1.00  0.00           N  
ATOM     86  CA  LEU A 162     -12.021  -2.140 -14.973  1.00  0.00           C  
ATOM     87  C   LEU A 162     -12.920  -0.927 -14.750  1.00  0.00           C  
ATOM     88  O   LEU A 162     -13.442  -0.340 -15.694  1.00  0.00           O  
ATOM     89  CB  LEU A 162     -11.064  -1.866 -16.140  1.00  0.00           C  
ATOM     90  CG  LEU A 162     -10.156  -0.640 -15.982  1.00  0.00           C  
ATOM     91  CD1 LEU A 162      -9.017  -0.717 -16.990  1.00  0.00           C  
ATOM     92  CD2 LEU A 162     -10.974   0.628 -16.176  1.00  0.00           C  
ATOM     93  H   LEU A 162     -13.712  -3.261 -15.574  1.00  0.00           H  
ATOM     94  HA  LEU A 162     -11.437  -2.296 -14.067  1.00  0.00           H  
ATOM     95 1HB  LEU A 162     -10.425  -2.736 -16.277  1.00  0.00           H  
ATOM     96 2HB  LEU A 162     -11.653  -1.727 -17.047  1.00  0.00           H  
ATOM     97  HG  LEU A 162      -9.717  -0.639 -14.983  1.00  0.00           H  
ATOM     98 1HD1 LEU A 162      -8.372   0.154 -16.877  1.00  0.00           H  
ATOM     99 2HD1 LEU A 162      -8.437  -1.623 -16.816  1.00  0.00           H  
ATOM    100 3HD1 LEU A 162      -9.427  -0.736 -18.000  1.00  0.00           H  
ATOM    101 1HD2 LEU A 162     -10.328   1.499 -16.062  1.00  0.00           H  
ATOM    102 2HD2 LEU A 162     -11.412   0.628 -17.174  1.00  0.00           H  
ATOM    103 3HD2 LEU A 162     -11.769   0.666 -15.431  1.00  0.00           H  
ATOM    104  N   THR A 163     -13.130  -0.568 -13.497  1.00  0.00           N  
ATOM    105  CA  THR A 163     -13.931   0.599 -13.185  1.00  0.00           C  
ATOM    106  C   THR A 163     -13.038   1.835 -13.283  1.00  0.00           C  
ATOM    107  O   THR A 163     -11.937   1.838 -12.733  1.00  0.00           O  
ATOM    108  CB  THR A 163     -14.563   0.499 -11.784  1.00  0.00           C  
ATOM    109  OG1 THR A 163     -15.443  -0.632 -11.734  1.00  0.00           O  
ATOM    110  CG2 THR A 163     -15.348   1.761 -11.462  1.00  0.00           C  
ATOM    111  H   THR A 163     -12.740  -1.095 -12.770  1.00  0.00           H  
ATOM    112  HA  THR A 163     -14.738   0.670 -13.915  1.00  0.00           H  
ATOM    113  HB  THR A 163     -13.779   0.365 -11.040  1.00  0.00           H  
ATOM    114  HG1 THR A 163     -16.177  -0.440 -11.146  1.00  0.00           H  
ATOM    115 1HG2 THR A 163     -15.787   1.672 -10.468  1.00  0.00           H  
ATOM    116 2HG2 THR A 163     -14.679   2.621 -11.488  1.00  0.00           H  
ATOM    117 3HG2 THR A 163     -16.140   1.895 -12.197  1.00  0.00           H  
ATOM    118  N   PRO A 164     -13.497   2.899 -13.960  1.00  0.00           N  
ATOM    119  CA  PRO A 164     -12.714   4.131 -14.141  1.00  0.00           C  
ATOM    120  C   PRO A 164     -12.220   4.737 -12.826  1.00  0.00           C  
ATOM    121  O   PRO A 164     -11.099   5.240 -12.749  1.00  0.00           O  
ATOM    122  CB  PRO A 164     -13.714   5.060 -14.836  1.00  0.00           C  
ATOM    123  CG  PRO A 164     -14.580   4.140 -15.626  1.00  0.00           C  
ATOM    124  CD  PRO A 164     -14.776   2.948 -14.728  1.00  0.00           C  
ATOM    125  HA  PRO A 164     -11.851   3.919 -14.789  1.00  0.00           H  
ATOM    126 1HB  PRO A 164     -14.276   5.637 -14.086  1.00  0.00           H  
ATOM    127 2HB  PRO A 164     -13.178   5.787 -15.464  1.00  0.00           H  
ATOM    128 1HG  PRO A 164     -15.528   4.637 -15.882  1.00  0.00           H  
ATOM    129 2HG  PRO A 164     -14.091   3.880 -16.576  1.00  0.00           H  
ATOM    130 1HD  PRO A 164     -15.638   3.122 -14.068  1.00  0.00           H  
ATOM    131 2HD  PRO A 164     -14.933   2.048 -15.342  1.00  0.00           H  
ATOM    132  N   GLN A 165     -13.054   4.663 -11.798  1.00  0.00           N  
ATOM    133  CA  GLN A 165     -12.719   5.223 -10.492  1.00  0.00           C  
ATOM    134  C   GLN A 165     -11.666   4.392  -9.762  1.00  0.00           C  
ATOM    135  O   GLN A 165     -10.776   4.940  -9.115  1.00  0.00           O  
ATOM    136  CB  GLN A 165     -13.978   5.338  -9.628  1.00  0.00           C  
ATOM    137  CG  GLN A 165     -13.744   5.980  -8.271  1.00  0.00           C  
ATOM    138  CD  GLN A 165     -15.025   6.124  -7.471  1.00  0.00           C  
ATOM    139  OE1 GLN A 165     -15.734   5.144  -7.226  1.00  0.00           O  
ATOM    140  NE2 GLN A 165     -15.329   7.350  -7.058  1.00  0.00           N  
ATOM    141  H   GLN A 165     -13.924   4.226 -11.924  1.00  0.00           H  
ATOM    142  HA  GLN A 165     -12.302   6.219 -10.639  1.00  0.00           H  
ATOM    143 1HB  GLN A 165     -14.728   5.927 -10.155  1.00  0.00           H  
ATOM    144 2HB  GLN A 165     -14.397   4.346  -9.463  1.00  0.00           H  
ATOM    145 1HG  GLN A 165     -13.053   5.360  -7.701  1.00  0.00           H  
ATOM    146 2HG  GLN A 165     -13.320   6.974  -8.419  1.00  0.00           H  
ATOM    147 1HE2 GLN A 165     -16.163   7.506  -6.526  1.00  0.00           H  
ATOM    148 2HE2 GLN A 165     -14.726   8.116  -7.279  1.00  0.00           H  
ATOM    149  N   GLN A 166     -11.757   3.072  -9.874  1.00  0.00           N  
ATOM    150  CA  GLN A 166     -10.822   2.186  -9.190  1.00  0.00           C  
ATOM    151  C   GLN A 166      -9.517   2.063  -9.956  1.00  0.00           C  
ATOM    152  O   GLN A 166      -8.440   2.098  -9.365  1.00  0.00           O  
ATOM    153  CB  GLN A 166     -11.442   0.800  -8.993  1.00  0.00           C  
ATOM    154  CG  GLN A 166     -10.542  -0.187  -8.268  1.00  0.00           C  
ATOM    155  CD  GLN A 166     -11.292  -1.422  -7.806  1.00  0.00           C  
ATOM    156  OE1 GLN A 166     -11.784  -1.479  -6.675  1.00  0.00           O  
ATOM    157  NE2 GLN A 166     -11.385  -2.418  -8.679  1.00  0.00           N  
ATOM    158  H   GLN A 166     -12.454   2.687 -10.440  1.00  0.00           H  
ATOM    159  HA  GLN A 166     -10.598   2.609  -8.211  1.00  0.00           H  
ATOM    160 1HB  GLN A 166     -12.367   0.892  -8.424  1.00  0.00           H  
ATOM    161 2HB  GLN A 166     -11.695   0.373  -9.963  1.00  0.00           H  
ATOM    162 1HG  GLN A 166      -9.748  -0.502  -8.944  1.00  0.00           H  
ATOM    163 2HG  GLN A 166     -10.116   0.302  -7.392  1.00  0.00           H  
ATOM    164 1HE2 GLN A 166     -11.868  -3.259  -8.430  1.00  0.00           H  
ATOM    165 2HE2 GLN A 166     -10.972  -2.329  -9.585  1.00  0.00           H  
ATOM    166  N   GLN A 167      -9.625   1.917 -11.272  1.00  0.00           N  
ATOM    167  CA  GLN A 167      -8.469   1.777 -12.140  1.00  0.00           C  
ATOM    168  C   GLN A 167      -7.449   2.886 -11.907  1.00  0.00           C  
ATOM    169  O   GLN A 167      -6.258   2.627 -11.753  1.00  0.00           O  
ATOM    170  CB  GLN A 167      -8.907   1.771 -13.607  1.00  0.00           C  
ATOM    171  CG  GLN A 167      -7.759   1.684 -14.599  1.00  0.00           C  
ATOM    172  CD  GLN A 167      -7.037   0.352 -14.533  1.00  0.00           C  
ATOM    173  OE1 GLN A 167      -7.457  -0.564 -13.820  1.00  0.00           O  
ATOM    174  NE2 GLN A 167      -5.943   0.236 -15.277  1.00  0.00           N  
ATOM    175  H   GLN A 167     -10.519   1.896 -11.678  1.00  0.00           H  
ATOM    176  HA  GLN A 167      -7.981   0.829 -11.916  1.00  0.00           H  
ATOM    177 1HB  GLN A 167      -9.570   0.924 -13.785  1.00  0.00           H  
ATOM    178 2HB  GLN A 167      -9.470   2.678 -13.823  1.00  0.00           H  
ATOM    179 1HG  GLN A 167      -8.153   1.809 -15.607  1.00  0.00           H  
ATOM    180 2HG  GLN A 167      -7.041   2.474 -14.378  1.00  0.00           H  
ATOM    181 1HE2 GLN A 167      -5.424  -0.620 -15.274  1.00  0.00           H  
ATOM    182 2HE2 GLN A 167      -5.637   1.003 -15.840  1.00  0.00           H  
ATOM    183  N   GLN A 168      -7.937   4.113 -11.843  1.00  0.00           N  
ATOM    184  CA  GLN A 168      -7.085   5.278 -11.654  1.00  0.00           C  
ATOM    185  C   GLN A 168      -6.316   5.237 -10.336  1.00  0.00           C  
ATOM    186  O   GLN A 168      -5.210   5.765 -10.240  1.00  0.00           O  
ATOM    187  CB  GLN A 168      -7.925   6.557 -11.721  1.00  0.00           C  
ATOM    188  CG  GLN A 168      -8.446   6.887 -13.109  1.00  0.00           C  
ATOM    189  CD  GLN A 168      -9.410   8.058 -13.102  1.00  0.00           C  
ATOM    190  OE1 GLN A 168      -9.680   8.651 -12.054  1.00  0.00           O  
ATOM    191  NE2 GLN A 168      -9.935   8.397 -14.274  1.00  0.00           N  
ATOM    192  H   GLN A 168      -8.906   4.243 -11.920  1.00  0.00           H  
ATOM    193  HA  GLN A 168      -6.346   5.299 -12.454  1.00  0.00           H  
ATOM    194 1HB  GLN A 168      -8.780   6.466 -11.054  1.00  0.00           H  
ATOM    195 2HB  GLN A 168      -7.329   7.402 -11.376  1.00  0.00           H  
ATOM    196 1HG  GLN A 168      -7.603   7.142 -13.752  1.00  0.00           H  
ATOM    197 2HG  GLN A 168      -8.968   6.016 -13.507  1.00  0.00           H  
ATOM    198 1HE2 GLN A 168     -10.578   9.162 -14.331  1.00  0.00           H  
ATOM    199 2HE2 GLN A 168      -9.690   7.889 -15.099  1.00  0.00           H  
ATOM    200  N   LEU A 169      -6.894   4.616  -9.325  1.00  0.00           N  
ATOM    201  CA  LEU A 169      -6.252   4.555  -8.026  1.00  0.00           C  
ATOM    202  C   LEU A 169      -5.281   3.380  -7.910  1.00  0.00           C  
ATOM    203  O   LEU A 169      -4.148   3.543  -7.454  1.00  0.00           O  
ATOM    204  CB  LEU A 169      -7.308   4.463  -6.922  1.00  0.00           C  
ATOM    205  CG  LEU A 169      -8.234   5.681  -6.783  1.00  0.00           C  
ATOM    206  CD1 LEU A 169      -9.318   5.409  -5.750  1.00  0.00           C  
ATOM    207  CD2 LEU A 169      -7.443   6.925  -6.407  1.00  0.00           C  
ATOM    208  H   LEU A 169      -7.756   4.169  -9.461  1.00  0.00           H  
ATOM    209  HA  LEU A 169      -5.678   5.470  -7.881  1.00  0.00           H  
ATOM    210 1HB  LEU A 169      -7.925   3.596  -7.119  1.00  0.00           H  
ATOM    211 2HB  LEU A 169      -6.801   4.315  -5.984  1.00  0.00           H  
ATOM    212  HG  LEU A 169      -8.720   5.863  -7.732  1.00  0.00           H  
ATOM    213 1HD1 LEU A 169      -9.925   6.295  -5.624  1.00  0.00           H  
ATOM    214 2HD1 LEU A 169      -8.863   5.150  -4.804  1.00  0.00           H  
ATOM    215 3HD1 LEU A 169      -9.940   4.592  -6.085  1.00  0.00           H  
ATOM    216 1HD2 LEU A 169      -6.853   6.724  -5.527  1.00  0.00           H  
ATOM    217 2HD2 LEU A 169      -8.126   7.739  -6.205  1.00  0.00           H  
ATOM    218 3HD2 LEU A 169      -6.793   7.198  -7.223  1.00  0.00           H  
ATOM    219  N   VAL A 170      -5.722   2.200  -8.332  1.00  0.00           N  
ATOM    220  CA  VAL A 170      -4.902   0.999  -8.214  1.00  0.00           C  
ATOM    221  C   VAL A 170      -3.789   0.914  -9.259  1.00  0.00           C  
ATOM    222  O   VAL A 170      -2.696   0.433  -8.966  1.00  0.00           O  
ATOM    223  CB  VAL A 170      -5.795  -0.250  -8.336  1.00  0.00           C  
ATOM    224  CG1 VAL A 170      -4.949  -1.514  -8.323  1.00  0.00           C  
ATOM    225  CG2 VAL A 170      -6.813  -0.271  -7.206  1.00  0.00           C  
ATOM    226  H   VAL A 170      -6.621   2.137  -8.726  1.00  0.00           H  
ATOM    227  HA  VAL A 170      -4.424   1.001  -7.234  1.00  0.00           H  
ATOM    228  HB  VAL A 170      -6.315  -0.221  -9.294  1.00  0.00           H  
ATOM    229 1HG1 VAL A 170      -5.596  -2.386  -8.411  1.00  0.00           H  
ATOM    230 2HG1 VAL A 170      -4.253  -1.494  -9.162  1.00  0.00           H  
ATOM    231 3HG1 VAL A 170      -4.391  -1.569  -7.388  1.00  0.00           H  
ATOM    232 1HG2 VAL A 170      -7.442  -1.156  -7.299  1.00  0.00           H  
ATOM    233 2HG2 VAL A 170      -6.293  -0.294  -6.248  1.00  0.00           H  
ATOM    234 3HG2 VAL A 170      -7.435   0.623  -7.259  1.00  0.00           H  
ATOM    235  N   ASN A 171      -4.053   1.377 -10.470  1.00  0.00           N  
ATOM    236  CA  ASN A 171      -3.052   1.320 -11.538  1.00  0.00           C  
ATOM    237  C   ASN A 171      -1.928   2.323 -11.293  1.00  0.00           C  
ATOM    238  O   ASN A 171      -0.785   2.112 -11.702  1.00  0.00           O  
ATOM    239  CB  ASN A 171      -3.697   1.562 -12.890  1.00  0.00           C  
ATOM    240  CG  ASN A 171      -2.794   1.195 -14.035  1.00  0.00           C  
ATOM    241  OD1 ASN A 171      -2.390   0.035 -14.176  1.00  0.00           O  
ATOM    242  ND2 ASN A 171      -2.469   2.161 -14.856  1.00  0.00           N  
ATOM    243  H   ASN A 171      -4.938   1.764 -10.655  1.00  0.00           H  
ATOM    244  HA  ASN A 171      -2.604   0.325 -11.540  1.00  0.00           H  
ATOM    245 1HB  ASN A 171      -4.616   0.978 -12.966  1.00  0.00           H  
ATOM    246 2HB  ASN A 171      -3.969   2.613 -12.980  1.00  0.00           H  
ATOM    247 1HD2 ASN A 171      -1.870   1.975 -15.636  1.00  0.00           H  
ATOM    248 2HD2 ASN A 171      -2.818   3.085 -14.703  1.00  0.00           H  
ATOM    249  N   GLN A 172      -2.252   3.402 -10.600  1.00  0.00           N  
ATOM    250  CA  GLN A 172      -1.276   4.444 -10.306  1.00  0.00           C  
ATOM    251  C   GLN A 172      -0.409   4.077  -9.107  1.00  0.00           C  
ATOM    252  O   GLN A 172       0.673   4.635  -8.924  1.00  0.00           O  
ATOM    253  CB  GLN A 172      -1.982   5.778 -10.050  1.00  0.00           C  
ATOM    254  CG  GLN A 172      -2.581   6.415 -11.292  1.00  0.00           C  
ATOM    255  CD  GLN A 172      -3.220   7.759 -11.003  1.00  0.00           C  
ATOM    256  OE1 GLN A 172      -3.184   8.249  -9.870  1.00  0.00           O  
ATOM    257  NE2 GLN A 172      -3.810   8.365 -12.027  1.00  0.00           N  
ATOM    258  H   GLN A 172      -3.169   3.504 -10.275  1.00  0.00           H  
ATOM    259  HA  GLN A 172      -0.619   4.556 -11.169  1.00  0.00           H  
ATOM    260 1HB  GLN A 172      -2.784   5.632  -9.326  1.00  0.00           H  
ATOM    261 2HB  GLN A 172      -1.275   6.486  -9.616  1.00  0.00           H  
ATOM    262 1HG  GLN A 172      -1.790   6.564 -12.028  1.00  0.00           H  
ATOM    263 2HG  GLN A 172      -3.345   5.752 -11.695  1.00  0.00           H  
ATOM    264 1HE2 GLN A 172      -4.250   9.255 -11.897  1.00  0.00           H  
ATOM    265 2HE2 GLN A 172      -3.817   7.933 -12.929  1.00  0.00           H  
ATOM    266  N   MET A 173      -0.880   3.129  -8.300  1.00  0.00           N  
ATOM    267  CA  MET A 173      -0.141   2.679  -7.114  1.00  0.00           C  
ATOM    268  C   MET A 173       1.107   1.888  -7.506  1.00  0.00           C  
ATOM    269  O   MET A 173       1.901   1.499  -6.654  1.00  0.00           O  
ATOM    270  CB  MET A 173      -1.044   1.835  -6.216  1.00  0.00           C  
ATOM    271  CG  MET A 173      -2.053   2.637  -5.406  1.00  0.00           C  
ATOM    272  SD  MET A 173      -3.362   1.609  -4.713  1.00  0.00           S  
ATOM    273  CE  MET A 173      -2.417   0.543  -3.628  1.00  0.00           C  
ATOM    274  H   MET A 173      -1.749   2.722  -8.499  1.00  0.00           H  
ATOM    275  HA  MET A 173       0.186   3.557  -6.556  1.00  0.00           H  
ATOM    276 1HB  MET A 173      -1.597   1.121  -6.825  1.00  0.00           H  
ATOM    277 2HB  MET A 173      -0.432   1.265  -5.517  1.00  0.00           H  
ATOM    278 1HG  MET A 173      -1.542   3.143  -4.588  1.00  0.00           H  
ATOM    279 2HG  MET A 173      -2.510   3.395  -6.042  1.00  0.00           H  
ATOM    280 1HE  MET A 173      -3.089  -0.152  -3.125  1.00  0.00           H  
ATOM    281 2HE  MET A 173      -1.686  -0.016  -4.213  1.00  0.00           H  
ATOM    282 3HE  MET A 173      -1.899   1.149  -2.884  1.00  0.00           H  
ATOM    283  N   LYS A 174       1.265   1.642  -8.799  1.00  0.00           N  
ATOM    284  CA  LYS A 174       2.421   0.919  -9.300  1.00  0.00           C  
ATOM    285  C   LYS A 174       3.640   1.815  -9.205  1.00  0.00           C  
ATOM    286  O   LYS A 174       4.701   1.407  -8.734  1.00  0.00           O  
ATOM    287  CB  LYS A 174       2.202   0.457 -10.742  1.00  0.00           C  
ATOM    288  CG  LYS A 174       1.175  -0.657 -10.896  1.00  0.00           C  
ATOM    289  CD  LYS A 174       1.000  -1.049 -12.355  1.00  0.00           C  
ATOM    290  CE  LYS A 174       0.005  -2.190 -12.507  1.00  0.00           C  
ATOM    291  NZ  LYS A 174      -0.196  -2.567 -13.933  1.00  0.00           N  
ATOM    292  H   LYS A 174       0.598   1.971  -9.427  1.00  0.00           H  
ATOM    293  HA  LYS A 174       2.574   0.037  -8.677  1.00  0.00           H  
ATOM    294 1HB  LYS A 174       1.873   1.301 -11.348  1.00  0.00           H  
ATOM    295 2HB  LYS A 174       3.145   0.103 -11.158  1.00  0.00           H  
ATOM    296 1HG  LYS A 174       1.498  -1.531 -10.329  1.00  0.00           H  
ATOM    297 2HG  LYS A 174       0.216  -0.325 -10.501  1.00  0.00           H  
ATOM    298 1HD  LYS A 174       0.645  -0.189 -12.924  1.00  0.00           H  
ATOM    299 2HD  LYS A 174       1.961  -1.362 -12.765  1.00  0.00           H  
ATOM    300 1HE  LYS A 174       0.363  -3.061 -11.961  1.00  0.00           H  
ATOM    301 2HE  LYS A 174      -0.955  -1.893 -12.085  1.00  0.00           H  
ATOM    302 1HZ  LYS A 174      -0.862  -3.325 -13.991  1.00  0.00           H  
ATOM    303 2HZ  LYS A 174      -0.546  -1.771 -14.447  1.00  0.00           H  
ATOM    304 3HZ  LYS A 174       0.684  -2.863 -14.330  1.00  0.00           H  
ATOM    305  N   VAL A 175       3.472   3.053  -9.647  1.00  0.00           N  
ATOM    306  CA  VAL A 175       4.547   4.019  -9.596  1.00  0.00           C  
ATOM    307  C   VAL A 175       4.194   5.108  -8.603  1.00  0.00           C  
ATOM    308  O   VAL A 175       3.738   6.192  -8.973  1.00  0.00           O  
ATOM    309  CB  VAL A 175       4.793   4.636 -10.985  1.00  0.00           C  
ATOM    310  CG1 VAL A 175       5.976   5.592 -10.942  1.00  0.00           C  
ATOM    311  CG2 VAL A 175       5.027   3.534 -12.007  1.00  0.00           C  
ATOM    312  H   VAL A 175       2.602   3.324 -10.005  1.00  0.00           H  
ATOM    313  HA  VAL A 175       5.457   3.508  -9.278  1.00  0.00           H  
ATOM    314  HB  VAL A 175       3.919   5.220 -11.273  1.00  0.00           H  
ATOM    315 1HG1 VAL A 175       6.136   6.019 -11.932  1.00  0.00           H  
ATOM    316 2HG1 VAL A 175       5.771   6.392 -10.231  1.00  0.00           H  
ATOM    317 3HG1 VAL A 175       6.870   5.051 -10.633  1.00  0.00           H  
ATOM    318 1HG2 VAL A 175       5.200   3.978 -12.988  1.00  0.00           H  
ATOM    319 2HG2 VAL A 175       5.898   2.947 -11.716  1.00  0.00           H  
ATOM    320 3HG2 VAL A 175       4.151   2.887 -12.052  1.00  0.00           H  
ATOM    321  N   ALA A 176       4.412   4.808  -7.342  1.00  0.00           N  
ATOM    322  CA  ALA A 176       4.130   5.744  -6.275  1.00  0.00           C  
ATOM    323  C   ALA A 176       5.181   5.632  -5.178  1.00  0.00           C  
ATOM    324  O   ALA A 176       5.362   4.567  -4.590  1.00  0.00           O  
ATOM    325  CB  ALA A 176       2.737   5.504  -5.712  1.00  0.00           C  
ATOM    326  H   ALA A 176       4.738   3.912  -7.118  1.00  0.00           H  
ATOM    327  HA  ALA A 176       4.174   6.752  -6.688  1.00  0.00           H  
ATOM    328 1HB  ALA A 176       2.541   6.215  -4.909  1.00  0.00           H  
ATOM    329 2HB  ALA A 176       1.997   5.635  -6.502  1.00  0.00           H  
ATOM    330 3HB  ALA A 176       2.673   4.489  -5.321  1.00  0.00           H  
ATOM    331  N   PRO A 177       5.938   6.710  -4.936  1.00  0.00           N  
ATOM    332  CA  PRO A 177       6.955   6.738  -3.898  1.00  0.00           C  
ATOM    333  C   PRO A 177       6.377   7.101  -2.532  1.00  0.00           C  
ATOM    334  O   PRO A 177       5.520   7.983  -2.420  1.00  0.00           O  
ATOM    335  CB  PRO A 177       7.920   7.815  -4.404  1.00  0.00           C  
ATOM    336  CG  PRO A 177       7.033   8.836  -5.029  1.00  0.00           C  
ATOM    337  CD  PRO A 177       5.916   8.036  -5.646  1.00  0.00           C  
ATOM    338  HA  PRO A 177       7.448   5.756  -3.848  1.00  0.00           H  
ATOM    339 1HB  PRO A 177       8.509   8.216  -3.567  1.00  0.00           H  
ATOM    340 2HB  PRO A 177       8.633   7.375  -5.117  1.00  0.00           H  
ATOM    341 1HG  PRO A 177       6.675   9.546  -4.267  1.00  0.00           H  
ATOM    342 2HG  PRO A 177       7.593   9.423  -5.771  1.00  0.00           H  
ATOM    343 1HD  PRO A 177       4.959   8.552  -5.480  1.00  0.00           H  
ATOM    344 2HD  PRO A 177       6.107   7.909  -6.722  1.00  0.00           H  
ATOM    345  N   ILE A 178       6.852   6.415  -1.506  1.00  0.00           N  
ATOM    346  CA  ILE A 178       6.412   6.640  -0.137  1.00  0.00           C  
ATOM    347  C   ILE A 178       6.911   7.989   0.384  1.00  0.00           C  
ATOM    348  O   ILE A 178       8.119   8.227   0.445  1.00  0.00           O  
ATOM    349  CB  ILE A 178       6.904   5.512   0.789  1.00  0.00           C  
ATOM    350  CG1 ILE A 178       6.345   4.163   0.330  1.00  0.00           C  
ATOM    351  CG2 ILE A 178       6.506   5.795   2.229  1.00  0.00           C  
ATOM    352  CD1 ILE A 178       6.980   2.974   1.014  1.00  0.00           C  
ATOM    353  H   ILE A 178       7.526   5.718  -1.675  1.00  0.00           H  
ATOM    354  HA  ILE A 178       5.323   6.649  -0.121  1.00  0.00           H  
ATOM    355  HB  ILE A 178       7.989   5.440   0.729  1.00  0.00           H  
ATOM    356 1HG1 ILE A 178       5.272   4.131   0.516  1.00  0.00           H  
ATOM    357 2HG1 ILE A 178       6.492   4.055  -0.745  1.00  0.00           H  
ATOM    358 1HG2 ILE A 178       6.861   4.987   2.869  1.00  0.00           H  
ATOM    359 2HG2 ILE A 178       6.950   6.735   2.551  1.00  0.00           H  
ATOM    360 3HG2 ILE A 178       5.420   5.863   2.300  1.00  0.00           H  
ATOM    361 1HD1 ILE A 178       6.533   2.055   0.636  1.00  0.00           H  
ATOM    362 2HD1 ILE A 178       8.052   2.966   0.811  1.00  0.00           H  
ATOM    363 3HD1 ILE A 178       6.815   3.042   2.089  1.00  0.00           H  
ATOM    364  N   PRO A 179       5.983   8.898   0.732  1.00  0.00           N  
ATOM    365  CA  PRO A 179       6.327  10.225   1.255  1.00  0.00           C  
ATOM    366  C   PRO A 179       7.071  10.158   2.582  1.00  0.00           C  
ATOM    367  O   PRO A 179       7.006   9.158   3.299  1.00  0.00           O  
ATOM    368  CB  PRO A 179       4.956  10.889   1.420  1.00  0.00           C  
ATOM    369  CG  PRO A 179       4.075  10.148   0.474  1.00  0.00           C  
ATOM    370  CD  PRO A 179       4.544   8.721   0.564  1.00  0.00           C  
ATOM    371  HA  PRO A 179       6.939  10.759   0.513  1.00  0.00           H  
ATOM    372 1HB  PRO A 179       4.624  10.809   2.465  1.00  0.00           H  
ATOM    373 2HB  PRO A 179       5.028  11.962   1.186  1.00  0.00           H  
ATOM    374 1HG  PRO A 179       3.020  10.266   0.766  1.00  0.00           H  
ATOM    375 2HG  PRO A 179       4.172  10.563  -0.540  1.00  0.00           H  
ATOM    376 1HD  PRO A 179       4.079   8.235   1.434  1.00  0.00           H  
ATOM    377 2HD  PRO A 179       4.284   8.189  -0.363  1.00  0.00           H  
ATOM    378  N   LYS A 180       7.742  11.248   2.920  1.00  0.00           N  
ATOM    379  CA  LYS A 180       8.516  11.337   4.156  1.00  0.00           C  
ATOM    380  C   LYS A 180       7.624  11.176   5.380  1.00  0.00           C  
ATOM    381  O   LYS A 180       8.061  10.675   6.418  1.00  0.00           O  
ATOM    382  CB  LYS A 180       9.265  12.669   4.225  1.00  0.00           C  
ATOM    383  CG  LYS A 180      10.417  12.795   3.236  1.00  0.00           C  
ATOM    384  CD  LYS A 180      11.102  14.148   3.355  1.00  0.00           C  
ATOM    385  CE  LYS A 180      12.253  14.275   2.369  1.00  0.00           C  
ATOM    386  NZ  LYS A 180      12.910  15.608   2.449  1.00  0.00           N  
ATOM    387  H   LYS A 180       7.709  12.023   2.317  1.00  0.00           H  
ATOM    388  HA  LYS A 180       9.245  10.526   4.167  1.00  0.00           H  
ATOM    389 1HB  LYS A 180       8.570  13.487   4.035  1.00  0.00           H  
ATOM    390 2HB  LYS A 180       9.669  12.808   5.228  1.00  0.00           H  
ATOM    391 1HG  LYS A 180      11.148  12.009   3.427  1.00  0.00           H  
ATOM    392 2HG  LYS A 180      10.039  12.676   2.221  1.00  0.00           H  
ATOM    393 1HD  LYS A 180      10.378  14.941   3.161  1.00  0.00           H  
ATOM    394 2HD  LYS A 180      11.488  14.273   4.367  1.00  0.00           H  
ATOM    395 1HE  LYS A 180      12.994  13.505   2.573  1.00  0.00           H  
ATOM    396 2HE  LYS A 180      11.880  14.130   1.355  1.00  0.00           H  
ATOM    397 1HZ  LYS A 180      13.667  15.652   1.781  1.00  0.00           H  
ATOM    398 2HZ  LYS A 180      12.236  16.330   2.243  1.00  0.00           H  
ATOM    399 3HZ  LYS A 180      13.277  15.746   3.380  1.00  0.00           H  
ATOM    400  N   GLN A 181       6.375  11.598   5.250  1.00  0.00           N  
ATOM    401  CA  GLN A 181       5.408  11.494   6.336  1.00  0.00           C  
ATOM    402  C   GLN A 181       5.146  10.029   6.680  1.00  0.00           C  
ATOM    403  O   GLN A 181       4.888   9.680   7.833  1.00  0.00           O  
ATOM    404  CB  GLN A 181       4.098  12.191   5.960  1.00  0.00           C  
ATOM    405  CG  GLN A 181       4.203  13.704   5.866  1.00  0.00           C  
ATOM    406  CD  GLN A 181       2.897  14.349   5.440  1.00  0.00           C  
ATOM    407  OE1 GLN A 181       2.047  13.708   4.815  1.00  0.00           O  
ATOM    408  NE2 GLN A 181       2.731  15.623   5.776  1.00  0.00           N  
ATOM    409  H   GLN A 181       6.099  12.000   4.400  1.00  0.00           H  
ATOM    410  HA  GLN A 181       5.822  11.985   7.216  1.00  0.00           H  
ATOM    411 1HB  GLN A 181       3.750  11.817   4.998  1.00  0.00           H  
ATOM    412 2HB  GLN A 181       3.334  11.953   6.700  1.00  0.00           H  
ATOM    413 1HG  GLN A 181       4.478  14.101   6.843  1.00  0.00           H  
ATOM    414 2HG  GLN A 181       4.965  13.960   5.130  1.00  0.00           H  
ATOM    415 1HE2 GLN A 181       1.890  16.102   5.522  1.00  0.00           H  
ATOM    416 2HE2 GLN A 181       3.447  16.105   6.283  1.00  0.00           H  
ATOM    417  N   LEU A 182       5.231   9.176   5.671  1.00  0.00           N  
ATOM    418  CA  LEU A 182       4.985   7.754   5.846  1.00  0.00           C  
ATOM    419  C   LEU A 182       6.278   6.995   6.126  1.00  0.00           C  
ATOM    420  O   LEU A 182       6.263   5.978   6.816  1.00  0.00           O  
ATOM    421  CB  LEU A 182       4.307   7.180   4.596  1.00  0.00           C  
ATOM    422  CG  LEU A 182       2.791   7.395   4.503  1.00  0.00           C  
ATOM    423  CD1 LEU A 182       2.499   8.877   4.314  1.00  0.00           C  
ATOM    424  CD2 LEU A 182       2.232   6.576   3.349  1.00  0.00           C  
ATOM    425  H   LEU A 182       5.479   9.510   4.781  1.00  0.00           H  
ATOM    426  HA  LEU A 182       4.321   7.620   6.699  1.00  0.00           H  
ATOM    427 1HB  LEU A 182       4.760   7.632   3.716  1.00  0.00           H  
ATOM    428 2HB  LEU A 182       4.492   6.106   4.562  1.00  0.00           H  
ATOM    429  HG  LEU A 182       2.321   7.078   5.434  1.00  0.00           H  
ATOM    430 1HD1 LEU A 182       1.422   9.031   4.248  1.00  0.00           H  
ATOM    431 2HD1 LEU A 182       2.893   9.437   5.163  1.00  0.00           H  
ATOM    432 3HD1 LEU A 182       2.971   9.228   3.397  1.00  0.00           H  
ATOM    433 1HD2 LEU A 182       1.154   6.729   3.283  1.00  0.00           H  
ATOM    434 2HD2 LEU A 182       2.701   6.894   2.417  1.00  0.00           H  
ATOM    435 3HD2 LEU A 182       2.439   5.520   3.518  1.00  0.00           H  
ATOM    436  N   LEU A 183       7.393   7.504   5.602  1.00  0.00           N  
ATOM    437  CA  LEU A 183       8.704   6.872   5.793  1.00  0.00           C  
ATOM    438  C   LEU A 183       9.061   6.750   7.271  1.00  0.00           C  
ATOM    439  O   LEU A 183       9.811   5.860   7.667  1.00  0.00           O  
ATOM    440  CB  LEU A 183       9.791   7.677   5.069  1.00  0.00           C  
ATOM    441  CG  LEU A 183       9.806   7.549   3.541  1.00  0.00           C  
ATOM    442  CD1 LEU A 183      10.913   8.425   2.969  1.00  0.00           C  
ATOM    443  CD2 LEU A 183      10.008   6.091   3.154  1.00  0.00           C  
ATOM    444  H   LEU A 183       7.333   8.319   5.058  1.00  0.00           H  
ATOM    445  HA  LEU A 183       8.669   5.869   5.369  1.00  0.00           H  
ATOM    446 1HB  LEU A 183       9.662   8.731   5.312  1.00  0.00           H  
ATOM    447 2HB  LEU A 183      10.765   7.357   5.439  1.00  0.00           H  
ATOM    448  HG  LEU A 183       8.858   7.904   3.136  1.00  0.00           H  
ATOM    449 1HD1 LEU A 183      10.924   8.334   1.882  1.00  0.00           H  
ATOM    450 2HD1 LEU A 183      10.733   9.465   3.243  1.00  0.00           H  
ATOM    451 3HD1 LEU A 183      11.874   8.104   3.369  1.00  0.00           H  
ATOM    452 1HD2 LEU A 183      10.018   6.001   2.068  1.00  0.00           H  
ATOM    453 2HD2 LEU A 183      10.957   5.737   3.558  1.00  0.00           H  
ATOM    454 3HD2 LEU A 183       9.193   5.492   3.561  1.00  0.00           H  
ATOM    455  N   GLN A 184       8.520   7.649   8.080  1.00  0.00           N  
ATOM    456  CA  GLN A 184       8.772   7.642   9.516  1.00  0.00           C  
ATOM    457  C   GLN A 184       8.196   6.395  10.182  1.00  0.00           C  
ATOM    458  O   GLN A 184       8.633   6.003  11.265  1.00  0.00           O  
ATOM    459  CB  GLN A 184       8.185   8.898  10.165  1.00  0.00           C  
ATOM    460  CG  GLN A 184       8.908  10.183   9.802  1.00  0.00           C  
ATOM    461  CD  GLN A 184       8.302  11.400  10.475  1.00  0.00           C  
ATOM    462  OE1 GLN A 184       7.722  11.300  11.560  1.00  0.00           O  
ATOM    463  NE2 GLN A 184       8.434  12.556   9.837  1.00  0.00           N  
ATOM    464  H   GLN A 184       7.946   8.345   7.700  1.00  0.00           H  
ATOM    465  HA  GLN A 184       9.850   7.636   9.678  1.00  0.00           H  
ATOM    466 1HB  GLN A 184       7.140   9.005   9.871  1.00  0.00           H  
ATOM    467 2HB  GLN A 184       8.210   8.793  11.250  1.00  0.00           H  
ATOM    468 1HG  GLN A 184       9.949  10.103  10.113  1.00  0.00           H  
ATOM    469 2HG  GLN A 184       8.852  10.327   8.722  1.00  0.00           H  
ATOM    470 1HE2 GLN A 184       8.054  13.393  10.233  1.00  0.00           H  
ATOM    471 2HE2 GLN A 184       8.913  12.591   8.959  1.00  0.00           H  
ATOM    472  N   ARG A 185       7.222   5.771   9.528  1.00  0.00           N  
ATOM    473  CA  ARG A 185       6.577   4.580  10.068  1.00  0.00           C  
ATOM    474  C   ARG A 185       7.439   3.343   9.852  1.00  0.00           C  
ATOM    475  O   ARG A 185       7.341   2.372  10.601  1.00  0.00           O  
ATOM    476  CB  ARG A 185       5.217   4.367   9.420  1.00  0.00           C  
ATOM    477  CG  ARG A 185       4.176   5.422   9.757  1.00  0.00           C  
ATOM    478  CD  ARG A 185       2.838   5.064   9.219  1.00  0.00           C  
ATOM    479  NE  ARG A 185       1.839   6.073   9.534  1.00  0.00           N  
ATOM    480  CZ  ARG A 185       1.169   6.149  10.701  1.00  0.00           C  
ATOM    481  NH1 ARG A 185       1.401   5.269  11.651  1.00  0.00           N  
ATOM    482  NH2 ARG A 185       0.278   7.106  10.890  1.00  0.00           N  
ATOM    483  H   ARG A 185       6.941   6.112   8.650  1.00  0.00           H  
ATOM    484  HA  ARG A 185       6.433   4.720  11.140  1.00  0.00           H  
ATOM    485 1HB  ARG A 185       5.329   4.348   8.337  1.00  0.00           H  
ATOM    486 2HB  ARG A 185       4.817   3.399   9.724  1.00  0.00           H  
ATOM    487 1HG  ARG A 185       4.095   5.521  10.839  1.00  0.00           H  
ATOM    488 2HG  ARG A 185       4.474   6.378   9.325  1.00  0.00           H  
ATOM    489 1HD  ARG A 185       2.895   4.968   8.136  1.00  0.00           H  
ATOM    490 2HD  ARG A 185       2.514   4.118   9.651  1.00  0.00           H  
ATOM    491  HE  ARG A 185       1.634   6.767   8.829  1.00  0.00           H  
ATOM    492 1HH1 ARG A 185       2.082   4.537  11.506  1.00  0.00           H  
ATOM    493 2HH1 ARG A 185       0.899   5.326  12.524  1.00  0.00           H  
ATOM    494 1HH2 ARG A 185       0.100   7.782  10.161  1.00  0.00           H  
ATOM    495 2HH2 ARG A 185      -0.224   7.163  11.764  1.00  0.00           H  
ATOM    496  N   ILE A 186       8.274   3.384   8.823  1.00  0.00           N  
ATOM    497  CA  ILE A 186       9.169   2.275   8.510  1.00  0.00           C  
ATOM    498  C   ILE A 186      10.596   2.788   8.321  1.00  0.00           C  
ATOM    499  O   ILE A 186      11.022   3.085   7.205  1.00  0.00           O  
ATOM    500  CB  ILE A 186       8.709   1.531   7.243  1.00  0.00           C  
ATOM    501  CG1 ILE A 186       7.246   1.101   7.377  1.00  0.00           C  
ATOM    502  CG2 ILE A 186       9.600   0.327   6.981  1.00  0.00           C  
ATOM    503  CD1 ILE A 186       7.034  -0.047   8.338  1.00  0.00           C  
ATOM    504  H   ILE A 186       8.299   4.187   8.261  1.00  0.00           H  
ATOM    505  HA  ILE A 186       9.155   1.574   9.343  1.00  0.00           H  
ATOM    506  HB  ILE A 186       8.762   2.203   6.387  1.00  0.00           H  
ATOM    507 1HG1 ILE A 186       6.648   1.945   7.717  1.00  0.00           H  
ATOM    508 2HG1 ILE A 186       6.863   0.802   6.401  1.00  0.00           H  
ATOM    509 1HG2 ILE A 186       9.261  -0.188   6.082  1.00  0.00           H  
ATOM    510 2HG2 ILE A 186      10.628   0.658   6.843  1.00  0.00           H  
ATOM    511 3HG2 ILE A 186       9.550  -0.355   7.830  1.00  0.00           H  
ATOM    512 1HD1 ILE A 186       5.973  -0.295   8.379  1.00  0.00           H  
ATOM    513 2HD1 ILE A 186       7.596  -0.917   7.997  1.00  0.00           H  
ATOM    514 3HD1 ILE A 186       7.377   0.241   9.330  1.00  0.00           H  
ATOM    515  N   PRO A 187      11.351   2.908   9.421  1.00  0.00           N  
ATOM    516  CA  PRO A 187      12.720   3.411   9.388  1.00  0.00           C  
ATOM    517  C   PRO A 187      13.758   2.333   9.085  1.00  0.00           C  
ATOM    518  O   PRO A 187      13.455   1.139   9.120  1.00  0.00           O  
ATOM    519  CB  PRO A 187      12.898   3.970  10.803  1.00  0.00           C  
ATOM    520  CG  PRO A 187      12.126   3.031  11.667  1.00  0.00           C  
ATOM    521  CD  PRO A 187      10.915   2.677  10.846  1.00  0.00           C  
ATOM    522  HA  PRO A 187      12.795   4.207   8.632  1.00  0.00           H  
ATOM    523 1HB  PRO A 187      13.966   4.007  11.062  1.00  0.00           H  
ATOM    524 2HB  PRO A 187      12.520   5.002  10.851  1.00  0.00           H  
ATOM    525 1HG  PRO A 187      12.739   2.153  11.916  1.00  0.00           H  
ATOM    526 2HG  PRO A 187      11.864   3.519  12.618  1.00  0.00           H  
ATOM    527 1HD  PRO A 187      10.650   1.624  11.018  1.00  0.00           H  
ATOM    528 2HD  PRO A 187      10.079   3.337  11.120  1.00  0.00           H  
ATOM    529  N   ASN A 188      14.979   2.783   8.787  1.00  0.00           N  
ATOM    530  CA  ASN A 188      16.103   1.893   8.484  1.00  0.00           C  
ATOM    531  C   ASN A 188      15.767   0.949   7.333  1.00  0.00           C  
ATOM    532  O   ASN A 188      15.730  -0.273   7.506  1.00  0.00           O  
ATOM    533  CB  ASN A 188      16.510   1.106   9.716  1.00  0.00           C  
ATOM    534  CG  ASN A 188      16.935   1.992  10.854  1.00  0.00           C  
ATOM    535  OD1 ASN A 188      17.767   2.890  10.681  1.00  0.00           O  
ATOM    536  ND2 ASN A 188      16.378   1.758  12.016  1.00  0.00           N  
ATOM    537  H   ASN A 188      15.132   3.752   8.774  1.00  0.00           H  
ATOM    538  HA  ASN A 188      16.951   2.502   8.165  1.00  0.00           H  
ATOM    539 1HB  ASN A 188      15.673   0.486  10.045  1.00  0.00           H  
ATOM    540 2HB  ASN A 188      17.333   0.437   9.466  1.00  0.00           H  
ATOM    541 1HD2 ASN A 188      16.623   2.317  12.808  1.00  0.00           H  
ATOM    542 2HD2 ASN A 188      15.709   1.021  12.109  1.00  0.00           H  
ATOM    543  N   ILE A 189      15.512   1.513   6.163  1.00  0.00           N  
ATOM    544  CA  ILE A 189      15.184   0.709   4.997  1.00  0.00           C  
ATOM    545  C   ILE A 189      16.421   0.501   4.122  1.00  0.00           C  
ATOM    546  O   ILE A 189      17.003   1.461   3.620  1.00  0.00           O  
ATOM    547  CB  ILE A 189      14.065   1.370   4.171  1.00  0.00           C  
ATOM    548  CG1 ILE A 189      12.742   1.334   4.938  1.00  0.00           C  
ATOM    549  CG2 ILE A 189      13.921   0.680   2.822  1.00  0.00           C  
ATOM    550  CD1 ILE A 189      11.639   2.141   4.294  1.00  0.00           C  
ATOM    551  H   ILE A 189      15.568   2.487   6.079  1.00  0.00           H  
ATOM    552  HA  ILE A 189      14.833  -0.265   5.336  1.00  0.00           H  
ATOM    553  HB  ILE A 189      14.306   2.419   4.007  1.00  0.00           H  
ATOM    554 1HG1 ILE A 189      12.402   0.301   5.028  1.00  0.00           H  
ATOM    555 2HG1 ILE A 189      12.896   1.714   5.948  1.00  0.00           H  
ATOM    556 1HG2 ILE A 189      13.127   1.159   2.252  1.00  0.00           H  
ATOM    557 2HG2 ILE A 189      14.859   0.756   2.273  1.00  0.00           H  
ATOM    558 3HG2 ILE A 189      13.675  -0.371   2.976  1.00  0.00           H  
ATOM    559 1HD1 ILE A 189      10.733   2.067   4.896  1.00  0.00           H  
ATOM    560 2HD1 ILE A 189      11.944   3.185   4.226  1.00  0.00           H  
ATOM    561 3HD1 ILE A 189      11.442   1.755   3.294  1.00  0.00           H  
ATOM    562  N   PRO A 190      16.831  -0.769   3.930  1.00  0.00           N  
ATOM    563  CA  PRO A 190      18.009  -1.127   3.118  1.00  0.00           C  
ATOM    564  C   PRO A 190      18.013  -0.542   1.691  1.00  0.00           C  
ATOM    565  O   PRO A 190      19.017   0.044   1.284  1.00  0.00           O  
ATOM    566  CB  PRO A 190      17.920  -2.656   3.083  1.00  0.00           C  
ATOM    567  CG  PRO A 190      17.297  -3.015   4.389  1.00  0.00           C  
ATOM    568  CD  PRO A 190      16.243  -1.963   4.603  1.00  0.00           C  
ATOM    569  HA  PRO A 190      18.920  -0.789   3.634  1.00  0.00           H  
ATOM    570 1HB  PRO A 190      17.318  -2.978   2.220  1.00  0.00           H  
ATOM    571 2HB  PRO A 190      18.923  -3.089   2.955  1.00  0.00           H  
ATOM    572 1HG  PRO A 190      16.878  -4.032   4.342  1.00  0.00           H  
ATOM    573 2HG  PRO A 190      18.057  -3.021   5.183  1.00  0.00           H  
ATOM    574 1HD  PRO A 190      15.304  -2.280   4.125  1.00  0.00           H  
ATOM    575 2HD  PRO A 190      16.094  -1.806   5.681  1.00  0.00           H  
ATOM    576  N   PRO A 191      16.918  -0.679   0.897  1.00  0.00           N  
ATOM    577  CA  PRO A 191      16.887  -0.148  -0.471  1.00  0.00           C  
ATOM    578  C   PRO A 191      17.027   1.369  -0.505  1.00  0.00           C  
ATOM    579  O   PRO A 191      17.645   1.926  -1.412  1.00  0.00           O  
ATOM    580  CB  PRO A 191      15.511  -0.592  -0.978  1.00  0.00           C  
ATOM    581  CG  PRO A 191      14.733  -0.862   0.265  1.00  0.00           C  
ATOM    582  CD  PRO A 191      15.744  -1.439   1.221  1.00  0.00           C  
ATOM    583  HA  PRO A 191      17.693  -0.613  -1.058  1.00  0.00           H  
ATOM    584 1HB  PRO A 191      15.065   0.200  -1.596  1.00  0.00           H  
ATOM    585 2HB  PRO A 191      15.614  -1.480  -1.619  1.00  0.00           H  
ATOM    586 1HG  PRO A 191      14.280   0.067   0.639  1.00  0.00           H  
ATOM    587 2HG  PRO A 191      13.907  -1.556   0.052  1.00  0.00           H  
ATOM    588 1HD  PRO A 191      15.403  -1.283   2.254  1.00  0.00           H  
ATOM    589 2HD  PRO A 191      15.875  -2.512   1.013  1.00  0.00           H  
ATOM    590  N   ASN A 192      16.439   2.024   0.497  1.00  0.00           N  
ATOM    591  CA  ASN A 192      16.461   3.484   0.616  1.00  0.00           C  
ATOM    592  C   ASN A 192      15.739   4.142  -0.554  1.00  0.00           C  
ATOM    593  O   ASN A 192      15.877   5.342  -0.797  1.00  0.00           O  
ATOM    594  CB  ASN A 192      17.887   3.993   0.715  1.00  0.00           C  
ATOM    595  CG  ASN A 192      17.986   5.294   1.461  1.00  0.00           C  
ATOM    596  OD1 ASN A 192      17.296   5.501   2.467  1.00  0.00           O  
ATOM    597  ND2 ASN A 192      18.830   6.176   0.989  1.00  0.00           N  
ATOM    598  H   ASN A 192      15.983   1.506   1.191  1.00  0.00           H  
ATOM    599  HA  ASN A 192      15.928   3.765   1.526  1.00  0.00           H  
ATOM    600 1HB  ASN A 192      18.505   3.250   1.222  1.00  0.00           H  
ATOM    601 2HB  ASN A 192      18.295   4.130  -0.286  1.00  0.00           H  
ATOM    602 1HD2 ASN A 192      18.936   7.060   1.444  1.00  0.00           H  
ATOM    603 2HD2 ASN A 192      19.367   5.966   0.172  1.00  0.00           H  
ATOM    604  N   ILE A 193      14.963   3.345  -1.271  1.00  0.00           N  
ATOM    605  CA  ILE A 193      14.193   3.829  -2.403  1.00  0.00           C  
ATOM    606  C   ILE A 193      12.766   4.063  -1.944  1.00  0.00           C  
ATOM    607  O   ILE A 193      12.276   3.346  -1.075  1.00  0.00           O  
ATOM    608  CB  ILE A 193      14.218   2.833  -3.577  1.00  0.00           C  
ATOM    609  CG1 ILE A 193      15.653   2.619  -4.065  1.00  0.00           C  
ATOM    610  CG2 ILE A 193      13.334   3.326  -4.712  1.00  0.00           C  
ATOM    611  CD1 ILE A 193      15.814   1.431  -4.986  1.00  0.00           C  
ATOM    612  H   ILE A 193      14.902   2.400  -1.023  1.00  0.00           H  
ATOM    613  HA  ILE A 193      14.633   4.765  -2.745  1.00  0.00           H  
ATOM    614  HB  ILE A 193      13.853   1.864  -3.239  1.00  0.00           H  
ATOM    615 1HG1 ILE A 193      15.994   3.509  -4.593  1.00  0.00           H  
ATOM    616 2HG1 ILE A 193      16.311   2.476  -3.208  1.00  0.00           H  
ATOM    617 1HG2 ILE A 193      13.364   2.611  -5.534  1.00  0.00           H  
ATOM    618 2HG2 ILE A 193      12.309   3.428  -4.357  1.00  0.00           H  
ATOM    619 3HG2 ILE A 193      13.696   4.294  -5.061  1.00  0.00           H  
ATOM    620 1HD1 ILE A 193      16.858   1.345  -5.289  1.00  0.00           H  
ATOM    621 2HD1 ILE A 193      15.512   0.523  -4.465  1.00  0.00           H  
ATOM    622 3HD1 ILE A 193      15.192   1.569  -5.869  1.00  0.00           H  
ATOM    623  N   ASN A 194      12.099   5.055  -2.510  1.00  0.00           N  
ATOM    624  CA  ASN A 194      10.742   5.373  -2.087  1.00  0.00           C  
ATOM    625  C   ASN A 194       9.680   4.789  -3.014  1.00  0.00           C  
ATOM    626  O   ASN A 194       8.531   4.642  -2.611  1.00  0.00           O  
ATOM    627  CB  ASN A 194      10.571   6.877  -1.974  1.00  0.00           C  
ATOM    628  CG  ASN A 194      11.451   7.481  -0.915  1.00  0.00           C  
ATOM    629  OD1 ASN A 194      11.767   6.834   0.091  1.00  0.00           O  
ATOM    630  ND2 ASN A 194      11.854   8.709  -1.121  1.00  0.00           N  
ATOM    631  H   ASN A 194      12.521   5.581  -3.224  1.00  0.00           H  
ATOM    632  HA  ASN A 194      10.571   4.924  -1.107  1.00  0.00           H  
ATOM    633 1HB  ASN A 194      10.804   7.343  -2.933  1.00  0.00           H  
ATOM    634 2HB  ASN A 194       9.532   7.109  -1.742  1.00  0.00           H  
ATOM    635 1HD2 ASN A 194      12.442   9.161  -0.450  1.00  0.00           H  
ATOM    636 2HD2 ASN A 194      11.575   9.194  -1.949  1.00  0.00           H  
ATOM    637  N   THR A 195      10.044   4.426  -4.241  1.00  0.00           N  
ATOM    638  CA  THR A 195       9.060   3.891  -5.177  1.00  0.00           C  
ATOM    639  C   THR A 195       8.646   2.488  -4.757  1.00  0.00           C  
ATOM    640  O   THR A 195       9.495   1.626  -4.538  1.00  0.00           O  
ATOM    641  CB  THR A 195       9.607   3.866  -6.616  1.00  0.00           C  
ATOM    642  OG1 THR A 195       9.974   5.193  -7.014  1.00  0.00           O  
ATOM    643  CG2 THR A 195       8.559   3.324  -7.576  1.00  0.00           C  
ATOM    644  H   THR A 195      10.977   4.513  -4.518  1.00  0.00           H  
ATOM    645  HA  THR A 195       8.180   4.534  -5.159  1.00  0.00           H  
ATOM    646  HB  THR A 195      10.493   3.231  -6.658  1.00  0.00           H  
ATOM    647  HG1 THR A 195      10.510   5.152  -7.809  1.00  0.00           H  
ATOM    648 1HG2 THR A 195       8.964   3.314  -8.588  1.00  0.00           H  
ATOM    649 2HG2 THR A 195       8.286   2.311  -7.283  1.00  0.00           H  
ATOM    650 3HG2 THR A 195       7.676   3.961  -7.546  1.00  0.00           H  
ATOM    651  N   TRP A 196       7.335   2.252  -4.728  1.00  0.00           N  
ATOM    652  CA  TRP A 196       6.777   0.971  -4.294  1.00  0.00           C  
ATOM    653  C   TRP A 196       7.317  -0.211  -5.074  1.00  0.00           C  
ATOM    654  O   TRP A 196       7.583  -1.257  -4.494  1.00  0.00           O  
ATOM    655  CB  TRP A 196       5.253   0.994  -4.421  1.00  0.00           C  
ATOM    656  CG  TRP A 196       4.618  -0.355  -4.260  1.00  0.00           C  
ATOM    657  CD1 TRP A 196       4.218  -0.934  -3.093  1.00  0.00           C  
ATOM    658  CD2 TRP A 196       4.306  -1.305  -5.307  1.00  0.00           C  
ATOM    659  NE1 TRP A 196       3.682  -2.173  -3.340  1.00  0.00           N  
ATOM    660  CE2 TRP A 196       3.726  -2.416  -4.690  1.00  0.00           C  
ATOM    661  CE3 TRP A 196       4.468  -1.301  -6.698  1.00  0.00           C  
ATOM    662  CZ2 TRP A 196       3.306  -3.521  -5.413  1.00  0.00           C  
ATOM    663  CZ3 TRP A 196       4.046  -2.409  -7.424  1.00  0.00           C  
ATOM    664  CH2 TRP A 196       3.480  -3.490  -6.797  1.00  0.00           C  
ATOM    665  H   TRP A 196       6.718   2.975  -4.977  1.00  0.00           H  
ATOM    666  HA  TRP A 196       7.041   0.815  -3.248  1.00  0.00           H  
ATOM    667 1HB  TRP A 196       4.835   1.661  -3.666  1.00  0.00           H  
ATOM    668 2HB  TRP A 196       4.975   1.389  -5.397  1.00  0.00           H  
ATOM    669  HD1 TRP A 196       4.311  -0.479  -2.109  1.00  0.00           H  
ATOM    670  HE1 TRP A 196       3.315  -2.805  -2.643  1.00  0.00           H  
ATOM    671  HE3 TRP A 196       4.915  -0.444  -7.202  1.00  0.00           H  
ATOM    672  HZ2 TRP A 196       2.854  -4.390  -4.933  1.00  0.00           H  
ATOM    673  HZ3 TRP A 196       4.177  -2.398  -8.506  1.00  0.00           H  
ATOM    674  HH2 TRP A 196       3.159  -4.342  -7.396  1.00  0.00           H  
ATOM    675  N   GLN A 197       7.501  -0.040  -6.371  1.00  0.00           N  
ATOM    676  CA  GLN A 197       8.009  -1.113  -7.211  1.00  0.00           C  
ATOM    677  C   GLN A 197       9.357  -1.617  -6.706  1.00  0.00           C  
ATOM    678  O   GLN A 197       9.664  -2.802  -6.803  1.00  0.00           O  
ATOM    679  CB  GLN A 197       8.135  -0.641  -8.662  1.00  0.00           C  
ATOM    680  CG  GLN A 197       8.464  -1.748  -9.650  1.00  0.00           C  
ATOM    681  CD  GLN A 197       7.331  -2.746  -9.798  1.00  0.00           C  
ATOM    682  OE1 GLN A 197       6.196  -2.377 -10.110  1.00  0.00           O  
ATOM    683  NE2 GLN A 197       7.633  -4.020  -9.575  1.00  0.00           N  
ATOM    684  H   GLN A 197       7.285   0.827  -6.773  1.00  0.00           H  
ATOM    685  HA  GLN A 197       7.305  -1.944  -7.174  1.00  0.00           H  
ATOM    686 1HB  GLN A 197       7.200  -0.176  -8.976  1.00  0.00           H  
ATOM    687 2HB  GLN A 197       8.916   0.115  -8.732  1.00  0.00           H  
ATOM    688 1HG  GLN A 197       8.657  -1.302 -10.627  1.00  0.00           H  
ATOM    689 2HG  GLN A 197       9.348  -2.282  -9.301  1.00  0.00           H  
ATOM    690 1HE2 GLN A 197       6.928  -4.724  -9.658  1.00  0.00           H  
ATOM    691 2HE2 GLN A 197       8.568  -4.275  -9.324  1.00  0.00           H  
ATOM    692  N   GLN A 198      10.175  -0.711  -6.199  1.00  0.00           N  
ATOM    693  CA  GLN A 198      11.478  -1.081  -5.673  1.00  0.00           C  
ATOM    694  C   GLN A 198      11.403  -1.414  -4.177  1.00  0.00           C  
ATOM    695  O   GLN A 198      12.272  -2.104  -3.643  1.00  0.00           O  
ATOM    696  CB  GLN A 198      12.485   0.047  -5.913  1.00  0.00           C  
ATOM    697  CG  GLN A 198      12.736   0.356  -7.379  1.00  0.00           C  
ATOM    698  CD  GLN A 198      13.349  -0.817  -8.121  1.00  0.00           C  
ATOM    699  OE1 GLN A 198      14.404  -1.328  -7.738  1.00  0.00           O  
ATOM    700  NE2 GLN A 198      12.688  -1.250  -9.188  1.00  0.00           N  
ATOM    701  H   GLN A 198       9.892   0.225  -6.159  1.00  0.00           H  
ATOM    702  HA  GLN A 198      11.821  -1.974  -6.195  1.00  0.00           H  
ATOM    703 1HB  GLN A 198      12.130   0.959  -5.433  1.00  0.00           H  
ATOM    704 2HB  GLN A 198      13.439  -0.213  -5.455  1.00  0.00           H  
ATOM    705 1HG  GLN A 198      11.788   0.605  -7.855  1.00  0.00           H  
ATOM    706 2HG  GLN A 198      13.422   1.201  -7.449  1.00  0.00           H  
ATOM    707 1HE2 GLN A 198      13.044  -2.020  -9.718  1.00  0.00           H  
ATOM    708 2HE2 GLN A 198      11.835  -0.806  -9.463  1.00  0.00           H  
ATOM    709  N   VAL A 199      10.352  -0.934  -3.509  1.00  0.00           N  
ATOM    710  CA  VAL A 199      10.176  -1.172  -2.075  1.00  0.00           C  
ATOM    711  C   VAL A 199       9.600  -2.567  -1.810  1.00  0.00           C  
ATOM    712  O   VAL A 199       9.919  -3.196  -0.799  1.00  0.00           O  
ATOM    713  CB  VAL A 199       9.255  -0.107  -1.419  1.00  0.00           C  
ATOM    714  CG1 VAL A 199       8.936  -0.471   0.024  1.00  0.00           C  
ATOM    715  CG2 VAL A 199       9.885   1.276  -1.477  1.00  0.00           C  
ATOM    716  H   VAL A 199       9.680  -0.403  -3.994  1.00  0.00           H  
ATOM    717  HA  VAL A 199      11.150  -1.099  -1.590  1.00  0.00           H  
ATOM    718  HB  VAL A 199       8.327  -0.079  -1.971  1.00  0.00           H  
ATOM    719 1HG1 VAL A 199       8.252   0.257   0.434  1.00  0.00           H  
ATOM    720 2HG1 VAL A 199       9.847  -0.473   0.607  1.00  0.00           H  
ATOM    721 3HG1 VAL A 199       8.484  -1.452   0.058  1.00  0.00           H  
ATOM    722 1HG2 VAL A 199      10.605   1.381  -0.679  1.00  0.00           H  
ATOM    723 2HG2 VAL A 199       9.115   2.037  -1.376  1.00  0.00           H  
ATOM    724 3HG2 VAL A 199      10.381   1.404  -2.428  1.00  0.00           H  
ATOM    725  N   THR A 200       8.776  -3.060  -2.735  1.00  0.00           N  
ATOM    726  CA  THR A 200       8.155  -4.378  -2.600  1.00  0.00           C  
ATOM    727  C   THR A 200       9.204  -5.486  -2.514  1.00  0.00           C  
ATOM    728  O   THR A 200       8.948  -6.567  -1.971  1.00  0.00           O  
ATOM    729  CB  THR A 200       7.201  -4.662  -3.775  1.00  0.00           C  
ATOM    730  OG1 THR A 200       6.342  -5.760  -3.442  1.00  0.00           O  
ATOM    731  CG2 THR A 200       7.989  -5.002  -5.031  1.00  0.00           C  
ATOM    732  H   THR A 200       8.574  -2.521  -3.533  1.00  0.00           H  
ATOM    733  HA  THR A 200       7.577  -4.395  -1.676  1.00  0.00           H  
ATOM    734  HB  THR A 200       6.587  -3.782  -3.966  1.00  0.00           H  
ATOM    735  HG1 THR A 200       5.727  -5.488  -2.756  1.00  0.00           H  
ATOM    736 1HG2 THR A 200       7.298  -5.199  -5.851  1.00  0.00           H  
ATOM    737 2HG2 THR A 200       8.635  -4.164  -5.294  1.00  0.00           H  
ATOM    738 3HG2 THR A 200       8.598  -5.887  -4.850  1.00  0.00           H  
ATOM    739  N   ALA A 201      10.393  -5.191  -3.035  1.00  0.00           N  
ATOM    740  CA  ALA A 201      11.500  -6.131  -3.034  1.00  0.00           C  
ATOM    741  C   ALA A 201      11.877  -6.546  -1.615  1.00  0.00           C  
ATOM    742  O   ALA A 201      12.438  -7.620  -1.410  1.00  0.00           O  
ATOM    743  CB  ALA A 201      12.701  -5.528  -3.748  1.00  0.00           C  
ATOM    744  H   ALA A 201      10.525  -4.306  -3.437  1.00  0.00           H  
ATOM    745  HA  ALA A 201      11.184  -7.027  -3.567  1.00  0.00           H  
ATOM    746 1HB  ALA A 201      13.523  -6.244  -3.745  1.00  0.00           H  
ATOM    747 2HB  ALA A 201      12.431  -5.289  -4.776  1.00  0.00           H  
ATOM    748 3HB  ALA A 201      13.011  -4.620  -3.234  1.00  0.00           H  
ATOM    749  N   LEU A 202      11.555  -5.698  -0.639  1.00  0.00           N  
ATOM    750  CA  LEU A 202      11.852  -5.986   0.761  1.00  0.00           C  
ATOM    751  C   LEU A 202      11.164  -7.273   1.205  1.00  0.00           C  
ATOM    752  O   LEU A 202      11.734  -8.081   1.942  1.00  0.00           O  
ATOM    753  CB  LEU A 202      11.402  -4.821   1.652  1.00  0.00           C  
ATOM    754  CG  LEU A 202      12.312  -3.586   1.642  1.00  0.00           C  
ATOM    755  CD1 LEU A 202      11.579  -2.410   2.271  1.00  0.00           C  
ATOM    756  CD2 LEU A 202      13.598  -3.896   2.394  1.00  0.00           C  
ATOM    757  H   LEU A 202      11.099  -4.855  -0.870  1.00  0.00           H  
ATOM    758  HA  LEU A 202      12.929  -6.112   0.867  1.00  0.00           H  
ATOM    759 1HB  LEU A 202      10.410  -4.504   1.335  1.00  0.00           H  
ATOM    760 2HB  LEU A 202      11.337  -5.176   2.681  1.00  0.00           H  
ATOM    761  HG  LEU A 202      12.550  -3.318   0.612  1.00  0.00           H  
ATOM    762 1HD1 LEU A 202      12.225  -1.532   2.264  1.00  0.00           H  
ATOM    763 2HD1 LEU A 202      10.674  -2.198   1.702  1.00  0.00           H  
ATOM    764 3HD1 LEU A 202      11.313  -2.655   3.299  1.00  0.00           H  
ATOM    765 1HD2 LEU A 202      14.244  -3.018   2.386  1.00  0.00           H  
ATOM    766 2HD2 LEU A 202      13.361  -4.162   3.424  1.00  0.00           H  
ATOM    767 3HD2 LEU A 202      14.110  -4.728   1.912  1.00  0.00           H  
ATOM    768  N   ALA A 203       9.940  -7.462   0.736  1.00  0.00           N  
ATOM    769  CA  ALA A 203       9.168  -8.647   1.076  1.00  0.00           C  
ATOM    770  C   ALA A 203       9.582  -9.823   0.199  1.00  0.00           C  
ATOM    771  O   ALA A 203       9.557 -10.975   0.629  1.00  0.00           O  
ATOM    772  CB  ALA A 203       7.680  -8.368   0.926  1.00  0.00           C  
ATOM    773  H   ALA A 203       9.547  -6.788   0.138  1.00  0.00           H  
ATOM    774  HA  ALA A 203       9.381  -8.904   2.114  1.00  0.00           H  
ATOM    775 1HB  ALA A 203       7.121  -9.270   1.131  1.00  0.00           H  
ATOM    776 2HB  ALA A 203       7.476  -8.040  -0.081  1.00  0.00           H  
ATOM    777 3HB  ALA A 203       7.386  -7.597   1.623  1.00  0.00           H  
ATOM    778  N   GLN A 204       9.984  -9.521  -1.026  1.00  0.00           N  
ATOM    779  CA  GLN A 204      10.404 -10.548  -1.973  1.00  0.00           C  
ATOM    780  C   GLN A 204      11.764 -11.129  -1.585  1.00  0.00           C  
ATOM    781  O   GLN A 204      12.022 -12.314  -1.796  1.00  0.00           O  
ATOM    782  CB  GLN A 204      10.462  -9.976  -3.392  1.00  0.00           C  
ATOM    783  CG  GLN A 204       9.117  -9.531  -3.940  1.00  0.00           C  
ATOM    784  CD  GLN A 204       9.237  -8.858  -5.294  1.00  0.00           C  
ATOM    785  OE1 GLN A 204      10.332  -8.481  -5.720  1.00  0.00           O  
ATOM    786  NE2 GLN A 204       8.110  -8.703  -5.979  1.00  0.00           N  
ATOM    787  H   GLN A 204       9.997  -8.581  -1.307  1.00  0.00           H  
ATOM    788  HA  GLN A 204       9.674 -11.357  -1.953  1.00  0.00           H  
ATOM    789 1HB  GLN A 204      11.133  -9.118  -3.411  1.00  0.00           H  
ATOM    790 2HB  GLN A 204      10.870 -10.726  -4.070  1.00  0.00           H  
ATOM    791 1HG  GLN A 204       8.474 -10.405  -4.049  1.00  0.00           H  
ATOM    792 2HG  GLN A 204       8.669  -8.822  -3.244  1.00  0.00           H  
ATOM    793 1HE2 GLN A 204       8.127  -8.266  -6.879  1.00  0.00           H  
ATOM    794 2HE2 GLN A 204       7.243  -9.024  -5.596  1.00  0.00           H  
ATOM    795  N   GLN A 205      12.623 -10.297  -1.006  1.00  0.00           N  
ATOM    796  CA  GLN A 205      13.947 -10.740  -0.576  1.00  0.00           C  
ATOM    797  C   GLN A 205      13.877 -11.400   0.798  1.00  0.00           C  
ATOM    798  O   GLN A 205      14.899 -11.798   1.357  1.00  0.00           O  
ATOM    799  CB  GLN A 205      14.925  -9.563  -0.544  1.00  0.00           C  
ATOM    800  CG  GLN A 205      15.238  -8.976  -1.910  1.00  0.00           C  
ATOM    801  CD  GLN A 205      16.045  -7.695  -1.818  1.00  0.00           C  
ATOM    802  OE1 GLN A 205      16.057  -7.025  -0.782  1.00  0.00           O  
ATOM    803  NE2 GLN A 205      16.726  -7.347  -2.904  1.00  0.00           N  
ATOM    804  H   GLN A 205      12.368  -9.354  -0.881  1.00  0.00           H  
ATOM    805  HA  GLN A 205      14.314 -11.477  -1.290  1.00  0.00           H  
ATOM    806 1HB  GLN A 205      14.517  -8.767   0.079  1.00  0.00           H  
ATOM    807 2HB  GLN A 205      15.864  -9.883  -0.092  1.00  0.00           H  
ATOM    808 1HG  GLN A 205      15.814  -9.703  -2.483  1.00  0.00           H  
ATOM    809 2HG  GLN A 205      14.302  -8.754  -2.421  1.00  0.00           H  
ATOM    810 1HE2 GLN A 205      17.277  -6.511  -2.903  1.00  0.00           H  
ATOM    811 2HE2 GLN A 205      16.688  -7.918  -3.724  1.00  0.00           H  
ATOM    812  N   LYS A 206      12.661 -11.490   1.335  1.00  0.00           N  
ATOM    813  CA  LYS A 206      12.411 -12.108   2.638  1.00  0.00           C  
ATOM    814  C   LYS A 206      13.098 -11.346   3.771  1.00  0.00           C  
ATOM    815  O   LYS A 206      13.381 -11.908   4.831  1.00  0.00           O  
ATOM    816  CB  LYS A 206      12.876 -13.565   2.633  1.00  0.00           C  
ATOM    817  CG  LYS A 206      12.316 -14.400   1.488  1.00  0.00           C  
ATOM    818  CD  LYS A 206      10.801 -14.504   1.569  1.00  0.00           C  
ATOM    819  CE  LYS A 206      10.245 -15.379   0.457  1.00  0.00           C  
ATOM    820  NZ  LYS A 206       8.760 -15.461   0.501  1.00  0.00           N  
ATOM    821  H   LYS A 206      11.902 -11.132   0.833  1.00  0.00           H  
ATOM    822  HA  LYS A 206      11.338 -12.084   2.832  1.00  0.00           H  
ATOM    823 1HB  LYS A 206      13.964 -13.600   2.571  1.00  0.00           H  
ATOM    824 2HB  LYS A 206      12.586 -14.043   3.568  1.00  0.00           H  
ATOM    825 1HG  LYS A 206      12.591 -13.942   0.536  1.00  0.00           H  
ATOM    826 2HG  LYS A 206      12.744 -15.402   1.526  1.00  0.00           H  
ATOM    827 1HD  LYS A 206      10.517 -14.931   2.533  1.00  0.00           H  
ATOM    828 2HD  LYS A 206      10.363 -13.509   1.489  1.00  0.00           H  
ATOM    829 1HE  LYS A 206      10.546 -14.976  -0.509  1.00  0.00           H  
ATOM    830 2HE  LYS A 206      10.654 -16.386   0.547  1.00  0.00           H  
ATOM    831 1HZ  LYS A 206       8.431 -16.049  -0.251  1.00  0.00           H  
ATOM    832 2HZ  LYS A 206       8.469 -15.852   1.386  1.00  0.00           H  
ATOM    833 3HZ  LYS A 206       8.369 -14.535   0.398  1.00  0.00           H  
ATOM    834  N   LEU A 207      13.349 -10.061   3.549  1.00  0.00           N  
ATOM    835  CA  LEU A 207      13.990  -9.224   4.554  1.00  0.00           C  
ATOM    836  C   LEU A 207      12.946  -8.722   5.541  1.00  0.00           C  
ATOM    837  O   LEU A 207      13.220  -8.553   6.728  1.00  0.00           O  
ATOM    838  CB  LEU A 207      14.703  -8.039   3.898  1.00  0.00           C  
ATOM    839  CG  LEU A 207      15.860  -8.401   2.966  1.00  0.00           C  
ATOM    840  CD1 LEU A 207      16.420  -7.151   2.307  1.00  0.00           C  
ATOM    841  CD2 LEU A 207      16.954  -9.136   3.725  1.00  0.00           C  
ATOM    842  H   LEU A 207      13.095  -9.666   2.688  1.00  0.00           H  
ATOM    843  HA  LEU A 207      14.729  -9.824   5.083  1.00  0.00           H  
ATOM    844 1HB  LEU A 207      13.973  -7.480   3.329  1.00  0.00           H  
ATOM    845 2HB  LEU A 207      15.087  -7.401   4.679  1.00  0.00           H  
ATOM    846  HG  LEU A 207      15.493  -9.056   2.189  1.00  0.00           H  
ATOM    847 1HD1 LEU A 207      16.781  -6.474   3.067  1.00  0.00           H  
ATOM    848 2HD1 LEU A 207      15.645  -6.665   1.733  1.00  0.00           H  
ATOM    849 3HD1 LEU A 207      17.235  -7.424   1.654  1.00  0.00           H  
ATOM    850 1HD2 LEU A 207      16.541 -10.019   4.188  1.00  0.00           H  
ATOM    851 2HD2 LEU A 207      17.362  -8.486   4.486  1.00  0.00           H  
ATOM    852 3HD2 LEU A 207      17.740  -9.424   3.039  1.00  0.00           H  
ATOM    853  N   LEU A 208      11.745  -8.502   5.025  1.00  0.00           N  
ATOM    854  CA  LEU A 208      10.630  -8.025   5.825  1.00  0.00           C  
ATOM    855  C   LEU A 208      10.162  -9.114   6.782  1.00  0.00           C  
ATOM    856  O   LEU A 208       9.694 -10.170   6.351  1.00  0.00           O  
ATOM    857  CB  LEU A 208       9.482  -7.603   4.904  1.00  0.00           C  
ATOM    858  CG  LEU A 208       8.461  -6.638   5.512  1.00  0.00           C  
ATOM    859  CD1 LEU A 208       9.056  -5.242   5.645  1.00  0.00           C  
ATOM    860  CD2 LEU A 208       7.197  -6.601   4.669  1.00  0.00           C  
ATOM    861  H   LEU A 208      11.604  -8.670   4.072  1.00  0.00           H  
ATOM    862  HA  LEU A 208      10.963  -7.165   6.405  1.00  0.00           H  
ATOM    863 1HB  LEU A 208       9.909  -7.133   4.029  1.00  0.00           H  
ATOM    864 2HB  LEU A 208       8.960  -8.494   4.591  1.00  0.00           H  
ATOM    865  HG  LEU A 208       8.194  -6.983   6.501  1.00  0.00           H  
ATOM    866 1HD1 LEU A 208       8.290  -4.554   5.963  1.00  0.00           H  
ATOM    867 2HD1 LEU A 208       9.447  -4.927   4.690  1.00  0.00           H  
ATOM    868 3HD1 LEU A 208       9.854  -5.256   6.373  1.00  0.00           H  
ATOM    869 1HD2 LEU A 208       6.759  -7.588   4.632  1.00  0.00           H  
ATOM    870 2HD2 LEU A 208       7.440  -6.278   3.668  1.00  0.00           H  
ATOM    871 3HD2 LEU A 208       6.491  -5.912   5.107  1.00  0.00           H  
ATOM    872  N   THR A 209      10.306  -8.861   8.075  1.00  0.00           N  
ATOM    873  CA  THR A 209       9.894  -9.816   9.089  1.00  0.00           C  
ATOM    874  C   THR A 209       8.410  -9.626   9.399  1.00  0.00           C  
ATOM    875  O   THR A 209       7.823  -8.616   9.001  1.00  0.00           O  
ATOM    876  CB  THR A 209      10.729  -9.666  10.374  1.00  0.00           C  
ATOM    877  OG1 THR A 209      10.450  -8.399  10.983  1.00  0.00           O  
ATOM    878  CG2 THR A 209      12.214  -9.758  10.060  1.00  0.00           C  
ATOM    879  H   THR A 209      10.693  -7.999   8.355  1.00  0.00           H  
ATOM    880  HA  THR A 209      10.047 -10.822   8.699  1.00  0.00           H  
ATOM    881  HB  THR A 209      10.462 -10.457  11.075  1.00  0.00           H  
ATOM    882  HG1 THR A 209      10.785  -7.694  10.423  1.00  0.00           H  
ATOM    883 1HG2 THR A 209      12.789  -9.650  10.980  1.00  0.00           H  
ATOM    884 2HG2 THR A 209      12.431 -10.726   9.606  1.00  0.00           H  
ATOM    885 3HG2 THR A 209      12.488  -8.964   9.366  1.00  0.00           H  
ATOM    886  N   PRO A 210       7.767 -10.590  10.084  1.00  0.00           N  
ATOM    887  CA  PRO A 210       6.348 -10.479  10.443  1.00  0.00           C  
ATOM    888  C   PRO A 210       6.042  -9.171  11.168  1.00  0.00           C  
ATOM    889  O   PRO A 210       4.971  -8.586  10.998  1.00  0.00           O  
ATOM    890  CB  PRO A 210       6.131 -11.689  11.357  1.00  0.00           C  
ATOM    891  CG  PRO A 210       7.112 -12.698  10.867  1.00  0.00           C  
ATOM    892  CD  PRO A 210       8.342 -11.895  10.538  1.00  0.00           C  
ATOM    893  HA  PRO A 210       5.737 -10.558   9.532  1.00  0.00           H  
ATOM    894 1HB  PRO A 210       6.301 -11.403  12.406  1.00  0.00           H  
ATOM    895 2HB  PRO A 210       5.090 -12.035  11.283  1.00  0.00           H  
ATOM    896 1HG  PRO A 210       7.297 -13.457  11.642  1.00  0.00           H  
ATOM    897 2HG  PRO A 210       6.706 -13.229   9.993  1.00  0.00           H  
ATOM    898 1HD  PRO A 210       8.960 -11.782  11.441  1.00  0.00           H  
ATOM    899 2HD  PRO A 210       8.909 -12.401   9.742  1.00  0.00           H  
ATOM    900  N   GLN A 211       7.006  -8.702  11.954  1.00  0.00           N  
ATOM    901  CA  GLN A 211       6.851  -7.466  12.707  1.00  0.00           C  
ATOM    902  C   GLN A 211       6.868  -6.247  11.785  1.00  0.00           C  
ATOM    903  O   GLN A 211       6.293  -5.206  12.112  1.00  0.00           O  
ATOM    904  CB  GLN A 211       7.955  -7.343  13.760  1.00  0.00           C  
ATOM    905  CG  GLN A 211       7.865  -8.365  14.880  1.00  0.00           C  
ATOM    906  CD  GLN A 211       8.969  -8.199  15.906  1.00  0.00           C  
ATOM    907  OE1 GLN A 211      10.045  -7.674  15.602  1.00  0.00           O  
ATOM    908  NE2 GLN A 211       8.712  -8.647  17.129  1.00  0.00           N  
ATOM    909  H   GLN A 211       7.845  -9.210  12.034  1.00  0.00           H  
ATOM    910  HA  GLN A 211       5.886  -7.488  13.213  1.00  0.00           H  
ATOM    911 1HB  GLN A 211       8.928  -7.453  13.282  1.00  0.00           H  
ATOM    912 2HB  GLN A 211       7.921  -6.350  14.208  1.00  0.00           H  
ATOM    913 1HG  GLN A 211       6.906  -8.250  15.387  1.00  0.00           H  
ATOM    914 2HG  GLN A 211       7.943  -9.365  14.452  1.00  0.00           H  
ATOM    915 1HE2 GLN A 211       9.402  -8.565  17.849  1.00  0.00           H  
ATOM    916 2HE2 GLN A 211       7.827  -9.067  17.332  1.00  0.00           H  
ATOM    917  N   ASP A 212       7.497  -6.381  10.621  1.00  0.00           N  
ATOM    918  CA  ASP A 212       7.583  -5.273   9.681  1.00  0.00           C  
ATOM    919  C   ASP A 212       6.345  -5.276   8.808  1.00  0.00           C  
ATOM    920  O   ASP A 212       5.880  -4.234   8.343  1.00  0.00           O  
ATOM    921  CB  ASP A 212       8.834  -5.381   8.798  1.00  0.00           C  
ATOM    922  CG  ASP A 212      10.135  -5.336   9.575  1.00  0.00           C  
ATOM    923  OD1 ASP A 212      10.357  -4.369  10.332  1.00  0.00           O  
ATOM    924  OD2 ASP A 212      10.950  -6.273   9.415  1.00  0.00           O  
ATOM    925  H   ASP A 212       7.856  -7.260  10.360  1.00  0.00           H  
ATOM    926  HA  ASP A 212       7.633  -4.342  10.247  1.00  0.00           H  
ATOM    927 1HB  ASP A 212       8.802  -6.314   8.261  1.00  0.00           H  
ATOM    928 2HB  ASP A 212       8.833  -4.567   8.089  1.00  0.00           H  
ATOM    929  N   MET A 213       5.815  -6.476   8.610  1.00  0.00           N  
ATOM    930  CA  MET A 213       4.627  -6.691   7.800  1.00  0.00           C  
ATOM    931  C   MET A 213       3.453  -5.871   8.318  1.00  0.00           C  
ATOM    932  O   MET A 213       2.797  -5.152   7.562  1.00  0.00           O  
ATOM    933  CB  MET A 213       4.271  -8.176   7.771  1.00  0.00           C  
ATOM    934  CG  MET A 213       3.095  -8.524   6.869  1.00  0.00           C  
ATOM    935  SD  MET A 213       3.400  -8.111   5.140  1.00  0.00           S  
ATOM    936  CE  MET A 213       4.469  -9.462   4.653  1.00  0.00           C  
ATOM    937  H   MET A 213       6.248  -7.253   9.024  1.00  0.00           H  
ATOM    938  HA  MET A 213       4.837  -6.360   6.783  1.00  0.00           H  
ATOM    939 1HB  MET A 213       5.132  -8.750   7.434  1.00  0.00           H  
ATOM    940 2HB  MET A 213       4.029  -8.512   8.780  1.00  0.00           H  
ATOM    941 1HG  MET A 213       2.888  -9.592   6.937  1.00  0.00           H  
ATOM    942 2HG  MET A 213       2.209  -7.984   7.201  1.00  0.00           H  
ATOM    943 1HE  MET A 213       4.745  -9.348   3.604  1.00  0.00           H  
ATOM    944 2HE  MET A 213       5.369  -9.454   5.268  1.00  0.00           H  
ATOM    945 3HE  MET A 213       3.945 -10.409   4.789  1.00  0.00           H  
ATOM    946  N   GLU A 214       3.217  -5.964   9.619  1.00  0.00           N  
ATOM    947  CA  GLU A 214       2.117  -5.252  10.260  1.00  0.00           C  
ATOM    948  C   GLU A 214       2.273  -3.737  10.131  1.00  0.00           C  
ATOM    949  O   GLU A 214       1.288  -2.997  10.166  1.00  0.00           O  
ATOM    950  CB  GLU A 214       2.027  -5.640  11.738  1.00  0.00           C  
ATOM    951  CG  GLU A 214       1.559  -7.067  11.985  1.00  0.00           C  
ATOM    952  CD  GLU A 214       0.144  -7.305  11.541  1.00  0.00           C  
ATOM    953  OE1 GLU A 214      -0.720  -6.564  11.946  1.00  0.00           O  
ATOM    954  OE2 GLU A 214      -0.075  -8.229  10.792  1.00  0.00           O  
ATOM    955  H   GLU A 214       3.800  -6.531  10.168  1.00  0.00           H  
ATOM    956  HA  GLU A 214       1.187  -5.535   9.765  1.00  0.00           H  
ATOM    957 1HB  GLU A 214       3.005  -5.521  12.205  1.00  0.00           H  
ATOM    958 2HB  GLU A 214       1.336  -4.968  12.249  1.00  0.00           H  
ATOM    959 1HG  GLU A 214       2.217  -7.752  11.449  1.00  0.00           H  
ATOM    960 2HG  GLU A 214       1.643  -7.285  13.049  1.00  0.00           H  
ATOM    961  N   ALA A 215       3.509  -3.281   9.977  1.00  0.00           N  
ATOM    962  CA  ALA A 215       3.789  -1.858   9.850  1.00  0.00           C  
ATOM    963  C   ALA A 215       3.609  -1.386   8.410  1.00  0.00           C  
ATOM    964  O   ALA A 215       3.136  -0.274   8.163  1.00  0.00           O  
ATOM    965  CB  ALA A 215       5.199  -1.558  10.336  1.00  0.00           C  
ATOM    966  H   ALA A 215       4.254  -3.918   9.944  1.00  0.00           H  
ATOM    967  HA  ALA A 215       3.075  -1.316  10.470  1.00  0.00           H  
ATOM    968 1HB  ALA A 215       5.287  -1.832  11.377  1.00  0.00           H  
ATOM    969 2HB  ALA A 215       5.406  -0.505  10.221  1.00  0.00           H  
ATOM    970 3HB  ALA A 215       5.907  -2.131   9.754  1.00  0.00           H  
ATOM    971  N   ALA A 216       3.954  -2.252   7.462  1.00  0.00           N  
ATOM    972  CA  ALA A 216       3.845  -1.928   6.047  1.00  0.00           C  
ATOM    973  C   ALA A 216       2.389  -1.795   5.634  1.00  0.00           C  
ATOM    974  O   ALA A 216       2.058  -1.029   4.724  1.00  0.00           O  
ATOM    975  CB  ALA A 216       4.541  -2.990   5.208  1.00  0.00           C  
ATOM    976  H   ALA A 216       4.278  -3.139   7.722  1.00  0.00           H  
ATOM    977  HA  ALA A 216       4.333  -0.967   5.881  1.00  0.00           H  
ATOM    978 1HB  ALA A 216       4.492  -2.715   4.166  1.00  0.00           H  
ATOM    979 2HB  ALA A 216       4.047  -3.939   5.351  1.00  0.00           H  
ATOM    980 3HB  ALA A 216       5.575  -3.073   5.511  1.00  0.00           H  
ATOM    981  N   LYS A 217       1.524  -2.538   6.317  1.00  0.00           N  
ATOM    982  CA  LYS A 217       0.095  -2.511   6.036  1.00  0.00           C  
ATOM    983  C   LYS A 217      -0.461  -1.097   6.184  1.00  0.00           C  
ATOM    984  O   LYS A 217      -1.208  -0.616   5.329  1.00  0.00           O  
ATOM    985  CB  LYS A 217      -0.652  -3.474   6.961  1.00  0.00           C  
ATOM    986  CG  LYS A 217      -0.481  -4.945   6.607  1.00  0.00           C  
ATOM    987  CD  LYS A 217      -1.197  -5.840   7.607  1.00  0.00           C  
ATOM    988  CE  LYS A 217      -0.953  -7.312   7.308  1.00  0.00           C  
ATOM    989  NZ  LYS A 217      -1.771  -7.789   6.160  1.00  0.00           N  
ATOM    990  H   LYS A 217       1.860  -3.132   7.024  1.00  0.00           H  
ATOM    991  HA  LYS A 217      -0.061  -2.828   5.004  1.00  0.00           H  
ATOM    992 1HB  LYS A 217      -0.308  -3.334   7.986  1.00  0.00           H  
ATOM    993 2HB  LYS A 217      -1.718  -3.246   6.939  1.00  0.00           H  
ATOM    994 1HG  LYS A 217      -0.886  -5.130   5.612  1.00  0.00           H  
ATOM    995 2HG  LYS A 217       0.579  -5.197   6.601  1.00  0.00           H  
ATOM    996 1HD  LYS A 217      -0.841  -5.619   8.614  1.00  0.00           H  
ATOM    997 2HD  LYS A 217      -2.269  -5.645   7.569  1.00  0.00           H  
ATOM    998 1HE  LYS A 217       0.100  -7.466   7.078  1.00  0.00           H  
ATOM    999 2HE  LYS A 217      -1.201  -7.908   8.186  1.00  0.00           H  
ATOM   1000 1HZ  LYS A 217      -1.581  -8.768   5.994  1.00  0.00           H  
ATOM   1001 2HZ  LYS A 217      -2.752  -7.668   6.370  1.00  0.00           H  
ATOM   1002 3HZ  LYS A 217      -1.536  -7.257   5.334  1.00  0.00           H  
ATOM   1003  N   GLU A 218      -0.073  -0.436   7.264  1.00  0.00           N  
ATOM   1004  CA  GLU A 218      -0.534   0.924   7.529  1.00  0.00           C  
ATOM   1005  C   GLU A 218       0.011   1.888   6.503  1.00  0.00           C  
ATOM   1006  O   GLU A 218      -0.708   2.770   6.033  1.00  0.00           O  
ATOM   1007  CB  GLU A 218      -0.117   1.373   8.931  1.00  0.00           C  
ATOM   1008  CG  GLU A 218      -0.891   2.570   9.464  1.00  0.00           C  
ATOM   1009  CD  GLU A 218      -0.552   2.898  10.892  1.00  0.00           C  
ATOM   1010  OE1 GLU A 218       0.343   2.287  11.425  1.00  0.00           O  
ATOM   1011  OE2 GLU A 218      -1.189   3.760  11.450  1.00  0.00           O  
ATOM   1012  H   GLU A 218       0.538  -0.870   7.900  1.00  0.00           H  
ATOM   1013  HA  GLU A 218      -1.623   0.938   7.470  1.00  0.00           H  
ATOM   1014 1HB  GLU A 218      -0.250   0.549   9.632  1.00  0.00           H  
ATOM   1015 2HB  GLU A 218       0.942   1.633   8.930  1.00  0.00           H  
ATOM   1016 1HG  GLU A 218      -0.672   3.438   8.843  1.00  0.00           H  
ATOM   1017 2HG  GLU A 218      -1.957   2.363   9.387  1.00  0.00           H  
ATOM   1018  N   VAL A 219       1.284   1.725   6.160  1.00  0.00           N  
ATOM   1019  CA  VAL A 219       1.942   2.595   5.192  1.00  0.00           C  
ATOM   1020  C   VAL A 219       1.206   2.590   3.853  1.00  0.00           C  
ATOM   1021  O   VAL A 219       0.867   3.647   3.321  1.00  0.00           O  
ATOM   1022  CB  VAL A 219       3.399   2.146   4.977  1.00  0.00           C  
ATOM   1023  CG1 VAL A 219       4.016   2.885   3.798  1.00  0.00           C  
ATOM   1024  CG2 VAL A 219       4.207   2.382   6.244  1.00  0.00           C  
ATOM   1025  H   VAL A 219       1.794   0.988   6.561  1.00  0.00           H  
ATOM   1026  HA  VAL A 219       1.943   3.612   5.585  1.00  0.00           H  
ATOM   1027  HB  VAL A 219       3.410   1.084   4.731  1.00  0.00           H  
ATOM   1028 1HG1 VAL A 219       5.046   2.555   3.660  1.00  0.00           H  
ATOM   1029 2HG1 VAL A 219       3.443   2.672   2.896  1.00  0.00           H  
ATOM   1030 3HG1 VAL A 219       4.003   3.957   3.994  1.00  0.00           H  
ATOM   1031 1HG2 VAL A 219       5.236   2.061   6.085  1.00  0.00           H  
ATOM   1032 2HG2 VAL A 219       4.191   3.443   6.492  1.00  0.00           H  
ATOM   1033 3HG2 VAL A 219       3.772   1.811   7.064  1.00  0.00           H  
ATOM   1034  N   TYR A 220       0.937   1.399   3.330  1.00  0.00           N  
ATOM   1035  CA  TYR A 220       0.255   1.269   2.048  1.00  0.00           C  
ATOM   1036  C   TYR A 220      -1.154   1.862   2.105  1.00  0.00           C  
ATOM   1037  O   TYR A 220      -1.587   2.539   1.169  1.00  0.00           O  
ATOM   1038  CB  TYR A 220       0.197  -0.200   1.623  1.00  0.00           C  
ATOM   1039  CG  TYR A 220       1.542  -0.777   1.237  1.00  0.00           C  
ATOM   1040  CD1 TYR A 220       2.699  -0.042   1.449  1.00  0.00           C  
ATOM   1041  CD2 TYR A 220       1.617  -2.041   0.672  1.00  0.00           C  
ATOM   1042  CE1 TYR A 220       3.926  -0.569   1.097  1.00  0.00           C  
ATOM   1043  CE2 TYR A 220       2.845  -2.568   0.320  1.00  0.00           C  
ATOM   1044  CZ  TYR A 220       3.996  -1.837   0.531  1.00  0.00           C  
ATOM   1045  OH  TYR A 220       5.218  -2.362   0.180  1.00  0.00           O  
ATOM   1046  H   TYR A 220       1.206   0.589   3.816  1.00  0.00           H  
ATOM   1047  HA  TYR A 220       0.817   1.828   1.299  1.00  0.00           H  
ATOM   1048 1HB  TYR A 220      -0.209  -0.800   2.438  1.00  0.00           H  
ATOM   1049 2HB  TYR A 220      -0.475  -0.306   0.772  1.00  0.00           H  
ATOM   1050  HD1 TYR A 220       2.639   0.952   1.893  1.00  0.00           H  
ATOM   1051  HD2 TYR A 220       0.708  -2.619   0.505  1.00  0.00           H  
ATOM   1052  HE1 TYR A 220       4.835   0.009   1.263  1.00  0.00           H  
ATOM   1053  HE2 TYR A 220       2.904  -3.562  -0.125  1.00  0.00           H  
ATOM   1054  HH  TYR A 220       5.096  -3.246  -0.174  1.00  0.00           H  
ATOM   1055  N   LYS A 221      -1.858   1.621   3.207  1.00  0.00           N  
ATOM   1056  CA  LYS A 221      -3.216   2.129   3.368  1.00  0.00           C  
ATOM   1057  C   LYS A 221      -3.236   3.655   3.440  1.00  0.00           C  
ATOM   1058  O   LYS A 221      -4.019   4.310   2.745  1.00  0.00           O  
ATOM   1059  CB  LYS A 221      -3.862   1.535   4.621  1.00  0.00           C  
ATOM   1060  CG  LYS A 221      -5.297   1.985   4.862  1.00  0.00           C  
ATOM   1061  CD  LYS A 221      -5.898   1.287   6.073  1.00  0.00           C  
ATOM   1062  CE  LYS A 221      -7.323   1.756   6.332  1.00  0.00           C  
ATOM   1063  NZ  LYS A 221      -7.923   1.083   7.516  1.00  0.00           N  
ATOM   1064  H   LYS A 221      -1.456   1.087   3.927  1.00  0.00           H  
ATOM   1065  HA  LYS A 221      -3.802   1.831   2.498  1.00  0.00           H  
ATOM   1066 1HB  LYS A 221      -3.860   0.447   4.550  1.00  0.00           H  
ATOM   1067 2HB  LYS A 221      -3.274   1.807   5.497  1.00  0.00           H  
ATOM   1068 1HG  LYS A 221      -5.318   3.063   5.027  1.00  0.00           H  
ATOM   1069 2HG  LYS A 221      -5.902   1.757   3.985  1.00  0.00           H  
ATOM   1070 1HD  LYS A 221      -5.904   0.209   5.906  1.00  0.00           H  
ATOM   1071 2HD  LYS A 221      -5.291   1.498   6.953  1.00  0.00           H  
ATOM   1072 1HE  LYS A 221      -7.326   2.832   6.500  1.00  0.00           H  
ATOM   1073 2HE  LYS A 221      -7.940   1.544   5.459  1.00  0.00           H  
ATOM   1074 1HZ  LYS A 221      -8.865   1.421   7.654  1.00  0.00           H  
ATOM   1075 2HZ  LYS A 221      -7.942   0.085   7.364  1.00  0.00           H  
ATOM   1076 3HZ  LYS A 221      -7.370   1.288   8.336  1.00  0.00           H  
ATOM   1077  N   ILE A 222      -2.372   4.219   4.279  1.00  0.00           N  
ATOM   1078  CA  ILE A 222      -2.295   5.668   4.443  1.00  0.00           C  
ATOM   1079  C   ILE A 222      -1.892   6.342   3.132  1.00  0.00           C  
ATOM   1080  O   ILE A 222      -2.404   7.408   2.782  1.00  0.00           O  
ATOM   1081  CB  ILE A 222      -1.292   6.045   5.548  1.00  0.00           C  
ATOM   1082  CG1 ILE A 222      -1.846   5.665   6.924  1.00  0.00           C  
ATOM   1083  CG2 ILE A 222      -0.971   7.530   5.491  1.00  0.00           C  
ATOM   1084  CD1 ILE A 222      -0.854   5.840   8.051  1.00  0.00           C  
ATOM   1085  H   ILE A 222      -1.766   3.644   4.802  1.00  0.00           H  
ATOM   1086  HA  ILE A 222      -3.279   6.036   4.732  1.00  0.00           H  
ATOM   1087  HB  ILE A 222      -0.371   5.479   5.412  1.00  0.00           H  
ATOM   1088 1HG1 ILE A 222      -2.722   6.273   7.144  1.00  0.00           H  
ATOM   1089 2HG1 ILE A 222      -2.166   4.623   6.912  1.00  0.00           H  
ATOM   1090 1HG2 ILE A 222      -0.262   7.780   6.280  1.00  0.00           H  
ATOM   1091 2HG2 ILE A 222      -0.536   7.772   4.523  1.00  0.00           H  
ATOM   1092 3HG2 ILE A 222      -1.887   8.106   5.633  1.00  0.00           H  
ATOM   1093 1HD1 ILE A 222      -1.318   5.550   8.994  1.00  0.00           H  
ATOM   1094 2HD1 ILE A 222       0.019   5.211   7.869  1.00  0.00           H  
ATOM   1095 3HD1 ILE A 222      -0.545   6.883   8.106  1.00  0.00           H  
ATOM   1096  N   HIS A 223      -0.992   5.700   2.399  1.00  0.00           N  
ATOM   1097  CA  HIS A 223      -0.521   6.226   1.126  1.00  0.00           C  
ATOM   1098  C   HIS A 223      -1.675   6.334   0.131  1.00  0.00           C  
ATOM   1099  O   HIS A 223      -1.806   7.332  -0.576  1.00  0.00           O  
ATOM   1100  CB  HIS A 223       0.587   5.339   0.548  1.00  0.00           C  
ATOM   1101  CG  HIS A 223       1.380   5.999  -0.537  1.00  0.00           C  
ATOM   1102  ND1 HIS A 223       2.345   5.332  -1.263  1.00  0.00           N  
ATOM   1103  CD2 HIS A 223       1.354   7.264  -1.019  1.00  0.00           C  
ATOM   1104  CE1 HIS A 223       2.877   6.159  -2.146  1.00  0.00           C  
ATOM   1105  NE2 HIS A 223       2.293   7.337  -2.018  1.00  0.00           N  
ATOM   1106  H   HIS A 223      -0.625   4.850   2.729  1.00  0.00           H  
ATOM   1107  HA  HIS A 223      -0.110   7.224   1.275  1.00  0.00           H  
ATOM   1108 1HB  HIS A 223       1.273   5.049   1.344  1.00  0.00           H  
ATOM   1109 2HB  HIS A 223       0.149   4.427   0.144  1.00  0.00           H  
ATOM   1110  HD2 HIS A 223       0.707   8.073  -0.677  1.00  0.00           H  
ATOM   1111  HE1 HIS A 223       3.663   5.913  -2.859  1.00  0.00           H  
ATOM   1112  HE2 HIS A 223       2.499   8.161  -2.563  1.00  0.00           H  
ATOM   1113  N   GLN A 224      -2.516   5.305   0.101  1.00  0.00           N  
ATOM   1114  CA  GLN A 224      -3.664   5.273  -0.800  1.00  0.00           C  
ATOM   1115  C   GLN A 224      -4.630   6.418  -0.501  1.00  0.00           C  
ATOM   1116  O   GLN A 224      -5.229   6.992  -1.409  1.00  0.00           O  
ATOM   1117  CB  GLN A 224      -4.393   3.931  -0.692  1.00  0.00           C  
ATOM   1118  CG  GLN A 224      -3.651   2.767  -1.327  1.00  0.00           C  
ATOM   1119  CD  GLN A 224      -4.312   1.433  -1.038  1.00  0.00           C  
ATOM   1120  OE1 GLN A 224      -5.307   1.067  -1.669  1.00  0.00           O  
ATOM   1121  NE2 GLN A 224      -3.761   0.696  -0.079  1.00  0.00           N  
ATOM   1122  H   GLN A 224      -2.360   4.543   0.702  1.00  0.00           H  
ATOM   1123  HA  GLN A 224      -3.305   5.393  -1.822  1.00  0.00           H  
ATOM   1124 1HB  GLN A 224      -4.559   3.691   0.358  1.00  0.00           H  
ATOM   1125 2HB  GLN A 224      -5.369   4.008  -1.169  1.00  0.00           H  
ATOM   1126 1HG  GLN A 224      -3.627   2.910  -2.407  1.00  0.00           H  
ATOM   1127 2HG  GLN A 224      -2.635   2.738  -0.932  1.00  0.00           H  
ATOM   1128 1HE2 GLN A 224      -4.154  -0.194   0.156  1.00  0.00           H  
ATOM   1129 2HE2 GLN A 224      -2.955   1.030   0.408  1.00  0.00           H  
ATOM   1130  N   GLN A 225      -4.759   6.753   0.777  1.00  0.00           N  
ATOM   1131  CA  GLN A 225      -5.650   7.823   1.205  1.00  0.00           C  
ATOM   1132  C   GLN A 225      -5.056   9.190   0.865  1.00  0.00           C  
ATOM   1133  O   GLN A 225      -5.761  10.087   0.401  1.00  0.00           O  
ATOM   1134  CB  GLN A 225      -5.923   7.725   2.708  1.00  0.00           C  
ATOM   1135  CG  GLN A 225      -6.736   6.508   3.115  1.00  0.00           C  
ATOM   1136  CD  GLN A 225      -6.898   6.396   4.620  1.00  0.00           C  
ATOM   1137  OE1 GLN A 225      -5.992   6.742   5.382  1.00  0.00           O  
ATOM   1138  NE2 GLN A 225      -8.056   5.913   5.054  1.00  0.00           N  
ATOM   1139  H   GLN A 225      -4.237   6.266   1.452  1.00  0.00           H  
ATOM   1140  HA  GLN A 225      -6.595   7.720   0.672  1.00  0.00           H  
ATOM   1141 1HB  GLN A 225      -4.978   7.694   3.249  1.00  0.00           H  
ATOM   1142 2HB  GLN A 225      -6.461   8.613   3.039  1.00  0.00           H  
ATOM   1143 1HG  GLN A 225      -7.727   6.579   2.668  1.00  0.00           H  
ATOM   1144 2HG  GLN A 225      -6.229   5.611   2.759  1.00  0.00           H  
ATOM   1145 1HE2 GLN A 225      -8.222   5.817   6.037  1.00  0.00           H  
ATOM   1146 2HE2 GLN A 225      -8.764   5.646   4.400  1.00  0.00           H  
ATOM   1147  N   LEU A 226      -3.754   9.332   1.090  1.00  0.00           N  
ATOM   1148  CA  LEU A 226      -3.056  10.583   0.813  1.00  0.00           C  
ATOM   1149  C   LEU A 226      -3.093  10.909  -0.678  1.00  0.00           C  
ATOM   1150  O   LEU A 226      -3.253  12.068  -1.064  1.00  0.00           O  
ATOM   1151  CB  LEU A 226      -1.601  10.496   1.291  1.00  0.00           C  
ATOM   1152  CG  LEU A 226      -0.778  11.784   1.153  1.00  0.00           C  
ATOM   1153  CD1 LEU A 226      -1.471  12.913   1.905  1.00  0.00           C  
ATOM   1154  CD2 LEU A 226       0.626  11.549   1.692  1.00  0.00           C  
ATOM   1155  H   LEU A 226      -3.248   8.575   1.461  1.00  0.00           H  
ATOM   1156  HA  LEU A 226      -3.556  11.385   1.355  1.00  0.00           H  
ATOM   1157 1HB  LEU A 226      -1.597  10.211   2.341  1.00  0.00           H  
ATOM   1158 2HB  LEU A 226      -1.094   9.718   0.721  1.00  0.00           H  
ATOM   1159  HG  LEU A 226      -0.721  12.069   0.103  1.00  0.00           H  
ATOM   1160 1HD1 LEU A 226      -0.886  13.828   1.807  1.00  0.00           H  
ATOM   1161 2HD1 LEU A 226      -2.465  13.071   1.487  1.00  0.00           H  
ATOM   1162 3HD1 LEU A 226      -1.558  12.648   2.958  1.00  0.00           H  
ATOM   1163 1HD2 LEU A 226       1.211  12.464   1.594  1.00  0.00           H  
ATOM   1164 2HD2 LEU A 226       0.570  11.266   2.743  1.00  0.00           H  
ATOM   1165 3HD2 LEU A 226       1.103  10.751   1.125  1.00  0.00           H  
ATOM   1166  N   LEU A 227      -2.954   9.877  -1.509  1.00  0.00           N  
ATOM   1167  CA  LEU A 227      -2.965  10.045  -2.961  1.00  0.00           C  
ATOM   1168  C   LEU A 227      -4.276  10.661  -3.440  1.00  0.00           C  
ATOM   1169  O   LEU A 227      -4.292  11.461  -4.374  1.00  0.00           O  
ATOM   1170  CB  LEU A 227      -2.748   8.693  -3.652  1.00  0.00           C  
ATOM   1171  CG  LEU A 227      -1.321   8.133  -3.585  1.00  0.00           C  
ATOM   1172  CD1 LEU A 227      -1.308   6.709  -4.125  1.00  0.00           C  
ATOM   1173  CD2 LEU A 227      -0.386   9.030  -4.382  1.00  0.00           C  
ATOM   1174  H   LEU A 227      -2.835   8.976  -1.134  1.00  0.00           H  
ATOM   1175  HA  LEU A 227      -2.152  10.715  -3.238  1.00  0.00           H  
ATOM   1176 1HB  LEU A 227      -3.413   7.960  -3.198  1.00  0.00           H  
ATOM   1177 2HB  LEU A 227      -3.016   8.793  -4.704  1.00  0.00           H  
ATOM   1178  HG  LEU A 227      -0.992   8.098  -2.546  1.00  0.00           H  
ATOM   1179 1HD1 LEU A 227      -0.294   6.312  -4.077  1.00  0.00           H  
ATOM   1180 2HD1 LEU A 227      -1.970   6.087  -3.524  1.00  0.00           H  
ATOM   1181 3HD1 LEU A 227      -1.648   6.710  -5.160  1.00  0.00           H  
ATOM   1182 1HD2 LEU A 227       0.628   8.632  -4.335  1.00  0.00           H  
ATOM   1183 2HD2 LEU A 227      -0.713   9.064  -5.422  1.00  0.00           H  
ATOM   1184 3HD2 LEU A 227      -0.402  10.036  -3.964  1.00  0.00           H  
ATOM   1185  N   PHE A 228      -5.374  10.294  -2.791  1.00  0.00           N  
ATOM   1186  CA  PHE A 228      -6.683  10.811  -3.162  1.00  0.00           C  
ATOM   1187  C   PHE A 228      -6.769  12.313  -2.907  1.00  0.00           C  
ATOM   1188  O   PHE A 228      -7.225  13.076  -3.761  1.00  0.00           O  
ATOM   1189  CB  PHE A 228      -7.783  10.089  -2.382  1.00  0.00           C  
ATOM   1190  CG  PHE A 228      -9.174  10.499  -2.775  1.00  0.00           C  
ATOM   1191  CD1 PHE A 228      -9.733  10.055  -3.964  1.00  0.00           C  
ATOM   1192  CD2 PHE A 228      -9.925  11.330  -1.958  1.00  0.00           C  
ATOM   1193  CE1 PHE A 228     -11.013  10.432  -4.327  1.00  0.00           C  
ATOM   1194  CE2 PHE A 228     -11.204  11.708  -2.317  1.00  0.00           C  
ATOM   1195  CZ  PHE A 228     -11.748  11.258  -3.503  1.00  0.00           C  
ATOM   1196  H   PHE A 228      -5.300   9.660  -2.045  1.00  0.00           H  
ATOM   1197  HA  PHE A 228      -6.836  10.633  -4.227  1.00  0.00           H  
ATOM   1198 1HB  PHE A 228      -7.690   9.014  -2.533  1.00  0.00           H  
ATOM   1199 2HB  PHE A 228      -7.660  10.282  -1.317  1.00  0.00           H  
ATOM   1200  HD1 PHE A 228      -9.152   9.401  -4.615  1.00  0.00           H  
ATOM   1201  HD2 PHE A 228      -9.495  11.686  -1.021  1.00  0.00           H  
ATOM   1202  HE1 PHE A 228     -11.440  10.076  -5.264  1.00  0.00           H  
ATOM   1203  HE2 PHE A 228     -11.784  12.361  -1.665  1.00  0.00           H  
ATOM   1204  HZ  PHE A 228     -12.756  11.556  -3.789  1.00  0.00           H  
ATOM   1205  N   LYS A 229      -6.302  12.736  -1.742  1.00  0.00           N  
ATOM   1206  CA  LYS A 229      -6.337  14.145  -1.374  1.00  0.00           C  
ATOM   1207  C   LYS A 229      -5.364  14.959  -2.219  1.00  0.00           C  
ATOM   1208  O   LYS A 229      -5.659  16.093  -2.599  1.00  0.00           O  
ATOM   1209  CB  LYS A 229      -6.017  14.318   0.112  1.00  0.00           C  
ATOM   1210  CG  LYS A 229      -7.091  13.787   1.052  1.00  0.00           C  
ATOM   1211  CD  LYS A 229      -6.690  13.970   2.508  1.00  0.00           C  
ATOM   1212  CE  LYS A 229      -7.753  13.424   3.449  1.00  0.00           C  
ATOM   1213  NZ  LYS A 229      -7.361  13.572   4.877  1.00  0.00           N  
ATOM   1214  H   LYS A 229      -5.918  12.086  -1.118  1.00  0.00           H  
ATOM   1215  HA  LYS A 229      -7.341  14.527  -1.561  1.00  0.00           H  
ATOM   1216 1HB  LYS A 229      -5.084  13.805   0.345  1.00  0.00           H  
ATOM   1217 2HB  LYS A 229      -5.873  15.376   0.332  1.00  0.00           H  
ATOM   1218 1HG  LYS A 229      -8.027  14.317   0.873  1.00  0.00           H  
ATOM   1219 2HG  LYS A 229      -7.251  12.727   0.859  1.00  0.00           H  
ATOM   1220 1HD  LYS A 229      -5.748  13.450   2.695  1.00  0.00           H  
ATOM   1221 2HD  LYS A 229      -6.546  15.031   2.716  1.00  0.00           H  
ATOM   1222 1HE  LYS A 229      -8.690  13.953   3.285  1.00  0.00           H  
ATOM   1223 2HE  LYS A 229      -7.917  12.367   3.239  1.00  0.00           H  
ATOM   1224 1HZ  LYS A 229      -8.091  13.198   5.468  1.00  0.00           H  
ATOM   1225 2HZ  LYS A 229      -6.502  13.068   5.046  1.00  0.00           H  
ATOM   1226 3HZ  LYS A 229      -7.225  14.550   5.090  1.00  0.00           H  
ATOM   1227  N   ALA A 230      -4.212  14.368  -2.518  1.00  0.00           N  
ATOM   1228  CA  ALA A 230      -3.190  15.036  -3.317  1.00  0.00           C  
ATOM   1229  C   ALA A 230      -3.684  15.303  -4.738  1.00  0.00           C  
ATOM   1230  O   ALA A 230      -3.207  16.218  -5.409  1.00  0.00           O  
ATOM   1231  CB  ALA A 230      -1.916  14.205  -3.347  1.00  0.00           C  
ATOM   1232  H   ALA A 230      -4.039  13.458  -2.184  1.00  0.00           H  
ATOM   1233  HA  ALA A 230      -2.973  15.999  -2.854  1.00  0.00           H  
ATOM   1234 1HB  ALA A 230      -1.161  14.716  -3.944  1.00  0.00           H  
ATOM   1235 2HB  ALA A 230      -1.545  14.071  -2.330  1.00  0.00           H  
ATOM   1236 3HB  ALA A 230      -2.127  13.231  -3.786  1.00  0.00           H  
ATOM   1237  N   ARG A 231      -4.629  14.492  -5.196  1.00  0.00           N  
ATOM   1238  CA  ARG A 231      -5.189  14.659  -6.531  1.00  0.00           C  
ATOM   1239  C   ARG A 231      -6.194  15.805  -6.558  1.00  0.00           C  
ATOM   1240  O   ARG A 231      -6.261  16.561  -7.528  1.00  0.00           O  
ATOM   1241  CB  ARG A 231      -5.868  13.378  -6.993  1.00  0.00           C  
ATOM   1242  CG  ARG A 231      -6.475  13.442  -8.385  1.00  0.00           C  
ATOM   1243  CD  ARG A 231      -6.987  12.118  -8.823  1.00  0.00           C  
ATOM   1244  NE  ARG A 231      -7.784  12.218 -10.034  1.00  0.00           N  
ATOM   1245  CZ  ARG A 231      -8.430  11.187 -10.614  1.00  0.00           C  
ATOM   1246  NH1 ARG A 231      -8.361   9.987 -10.080  1.00  0.00           N  
ATOM   1247  NH2 ARG A 231      -9.131  11.382 -11.716  1.00  0.00           N  
ATOM   1248  H   ARG A 231      -4.947  13.757  -4.629  1.00  0.00           H  
ATOM   1249  HA  ARG A 231      -4.376  14.889  -7.221  1.00  0.00           H  
ATOM   1250 1HB  ARG A 231      -5.147  12.562  -6.984  1.00  0.00           H  
ATOM   1251 2HB  ARG A 231      -6.665  13.117  -6.297  1.00  0.00           H  
ATOM   1252 1HG  ARG A 231      -7.305  14.149  -8.388  1.00  0.00           H  
ATOM   1253 2HG  ARG A 231      -5.717  13.770  -9.098  1.00  0.00           H  
ATOM   1254 1HD  ARG A 231      -6.147  11.452  -9.021  1.00  0.00           H  
ATOM   1255 2HD  ARG A 231      -7.611  11.692  -8.038  1.00  0.00           H  
ATOM   1256  HE  ARG A 231      -7.859  13.126 -10.474  1.00  0.00           H  
ATOM   1257 1HH1 ARG A 231      -7.826   9.838  -9.237  1.00  0.00           H  
ATOM   1258 2HH1 ARG A 231      -8.846   9.214 -10.514  1.00  0.00           H  
ATOM   1259 1HH2 ARG A 231      -9.182  12.304 -12.127  1.00  0.00           H  
ATOM   1260 2HH2 ARG A 231      -9.614  10.609 -12.150  1.00  0.00           H  
ATOM   1261  N   LEU A 232      -6.958  15.937  -5.481  1.00  0.00           N  
ATOM   1262  CA  LEU A 232      -7.972  16.982  -5.378  1.00  0.00           C  
ATOM   1263  C   LEU A 232      -7.338  18.345  -5.104  1.00  0.00           C  
ATOM   1264  O   LEU A 232      -7.615  19.312  -5.817  1.00  0.00           O  
ATOM   1265  CB  LEU A 232      -8.970  16.642  -4.264  1.00  0.00           C  
ATOM   1266  CG  LEU A 232      -9.826  15.390  -4.497  1.00  0.00           C  
ATOM   1267  CD1 LEU A 232     -10.652  15.099  -3.252  1.00  0.00           C  
ATOM   1268  CD2 LEU A 232     -10.721  15.605  -5.708  1.00  0.00           C  
ATOM   1269  H   LEU A 232      -6.836  15.317  -4.733  1.00  0.00           H  
ATOM   1270  HA  LEU A 232      -8.508  17.038  -6.325  1.00  0.00           H  
ATOM   1271 1HB  LEU A 232      -8.419  16.498  -3.336  1.00  0.00           H  
ATOM   1272 2HB  LEU A 232      -9.647  17.486  -4.134  1.00  0.00           H  
ATOM   1273  HG  LEU A 232      -9.175  14.532  -4.674  1.00  0.00           H  
ATOM   1274 1HD1 LEU A 232     -11.259  14.209  -3.417  1.00  0.00           H  
ATOM   1275 2HD1 LEU A 232      -9.985  14.931  -2.405  1.00  0.00           H  
ATOM   1276 3HD1 LEU A 232     -11.301  15.948  -3.039  1.00  0.00           H  
ATOM   1277 1HD2 LEU A 232     -11.328  14.715  -5.875  1.00  0.00           H  
ATOM   1278 2HD2 LEU A 232     -11.373  16.460  -5.533  1.00  0.00           H  
ATOM   1279 3HD2 LEU A 232     -10.105  15.792  -6.587  1.00  0.00           H  
ATOM   1280  N   GLN A 233      -6.489  18.401  -4.072  1.00  0.00           N  
ATOM   1281  CA  GLN A 233      -5.795  19.630  -3.668  1.00  0.00           C  
ATOM   1282  C   GLN A 233      -6.755  20.654  -3.068  1.00  0.00           C  
ATOM   1283  O   GLN A 233      -7.637  21.178  -3.749  1.00  0.00           O  
ATOM   1284  CB  GLN A 233      -5.063  20.247  -4.863  1.00  0.00           C  
ATOM   1285  CG  GLN A 233      -3.900  19.417  -5.378  1.00  0.00           C  
ATOM   1286  CD  GLN A 233      -2.707  19.448  -4.441  1.00  0.00           C  
ATOM   1287  OE1 GLN A 233      -2.457  20.450  -3.765  1.00  0.00           O  
ATOM   1288  NE2 GLN A 233      -1.965  18.348  -4.394  1.00  0.00           N  
ATOM   1289  H   GLN A 233      -6.323  17.580  -3.557  1.00  0.00           H  
ATOM   1290  HA  GLN A 233      -5.062  19.377  -2.902  1.00  0.00           H  
ATOM   1291 1HB  GLN A 233      -5.765  20.390  -5.684  1.00  0.00           H  
ATOM   1292 2HB  GLN A 233      -4.679  21.230  -4.586  1.00  0.00           H  
ATOM   1293 1HG  GLN A 233      -4.225  18.382  -5.483  1.00  0.00           H  
ATOM   1294 2HG  GLN A 233      -3.585  19.810  -6.344  1.00  0.00           H  
ATOM   1295 1HE2 GLN A 233      -1.165  18.309  -3.793  1.00  0.00           H  
ATOM   1296 2HE2 GLN A 233      -2.204  17.558  -4.958  1.00  0.00           H  
ATOM   1297  N   GLN A 234      -6.566  20.944  -1.788  1.00  0.00           N  
ATOM   1298  CA  GLN A 234      -7.408  21.907  -1.091  1.00  0.00           C  
ATOM   1299  C   GLN A 234      -6.859  23.317  -1.259  1.00  0.00           C  
ATOM   1300  O   GLN A 234      -7.578  24.304  -1.101  1.00  0.00           O  
ATOM   1301  CB  GLN A 234      -7.514  21.556   0.396  1.00  0.00           C  
ATOM   1302  CG  GLN A 234      -8.129  20.195   0.672  1.00  0.00           C  
ATOM   1303  CD  GLN A 234      -9.536  20.074   0.121  1.00  0.00           C  
ATOM   1304  OE1 GLN A 234     -10.415  20.879   0.440  1.00  0.00           O  
ATOM   1305  NE2 GLN A 234      -9.759  19.065  -0.714  1.00  0.00           N  
ATOM   1306  H   GLN A 234      -5.830  20.511  -1.304  1.00  0.00           H  
ATOM   1307  HA  GLN A 234      -8.406  21.873  -1.527  1.00  0.00           H  
ATOM   1308 1HB  GLN A 234      -6.521  21.574   0.845  1.00  0.00           H  
ATOM   1309 2HB  GLN A 234      -8.117  22.308   0.904  1.00  0.00           H  
ATOM   1310 1HG  GLN A 234      -7.511  19.427   0.206  1.00  0.00           H  
ATOM   1311 2HG  GLN A 234      -8.170  20.039   1.750  1.00  0.00           H  
ATOM   1312 1HE2 GLN A 234     -10.670  18.934  -1.111  1.00  0.00           H  
ATOM   1313 2HE2 GLN A 234      -9.018  18.435  -0.947  1.00  0.00           H  
ATOM   1314  N   GLN A 235      -5.578  23.406  -1.578  1.00  0.00           N  
ATOM   1315  CA  GLN A 235      -4.918  24.686  -1.773  1.00  0.00           C  
ATOM   1316  C   GLN A 235      -4.508  24.842  -3.231  1.00  0.00           C  
ATOM   1317  O   GLN A 235      -3.688  24.075  -3.737  1.00  0.00           O  
ATOM   1318  CB  GLN A 235      -3.695  24.812  -0.860  1.00  0.00           C  
ATOM   1319  CG  GLN A 235      -2.971  26.143  -0.969  1.00  0.00           C  
ATOM   1320  CD  GLN A 235      -1.813  26.253   0.004  1.00  0.00           C  
ATOM   1321  OE1 GLN A 235      -1.251  25.244   0.439  1.00  0.00           O  
ATOM   1322  NE2 GLN A 235      -1.450  27.482   0.353  1.00  0.00           N  
ATOM   1323  H   GLN A 235      -5.058  22.582  -1.690  1.00  0.00           H  
ATOM   1324  HA  GLN A 235      -5.621  25.480  -1.520  1.00  0.00           H  
ATOM   1325 1HB  GLN A 235      -4.001  24.679   0.178  1.00  0.00           H  
ATOM   1326 2HB  GLN A 235      -2.983  24.021  -1.095  1.00  0.00           H  
ATOM   1327 1HG  GLN A 235      -2.579  26.250  -1.980  1.00  0.00           H  
ATOM   1328 2HG  GLN A 235      -3.676  26.946  -0.754  1.00  0.00           H  
ATOM   1329 1HE2 GLN A 235      -0.692  27.617   0.993  1.00  0.00           H  
ATOM   1330 2HE2 GLN A 235      -1.933  28.273  -0.022  1.00  0.00           H  
ATOM   1331  N   GLN A 236      -5.078  25.823  -3.910  1.00  0.00           N  
ATOM   1332  CA  GLN A 236      -4.754  26.055  -5.308  1.00  0.00           C  
ATOM   1333  C   GLN A 236      -4.070  27.402  -5.482  1.00  0.00           C  
ATOM   1334  O   GLN A 236      -4.655  28.453  -5.205  1.00  0.00           O  
ATOM   1335  CB  GLN A 236      -6.016  25.989  -6.173  1.00  0.00           C  
ATOM   1336  CG  GLN A 236      -5.759  26.142  -7.662  1.00  0.00           C  
ATOM   1337  CD  GLN A 236      -7.034  26.073  -8.479  1.00  0.00           C  
ATOM   1338  OE1 GLN A 236      -7.744  25.063  -8.464  1.00  0.00           O  
ATOM   1339  NE2 GLN A 236      -7.334  27.147  -9.200  1.00  0.00           N  
ATOM   1340  H   GLN A 236      -5.726  26.410  -3.459  1.00  0.00           H  
ATOM   1341  HA  GLN A 236      -4.066  25.276  -5.637  1.00  0.00           H  
ATOM   1342 1HB  GLN A 236      -6.516  25.033  -6.014  1.00  0.00           H  
ATOM   1343 2HB  GLN A 236      -6.707  26.775  -5.868  1.00  0.00           H  
ATOM   1344 1HG  GLN A 236      -5.290  27.110  -7.841  1.00  0.00           H  
ATOM   1345 2HG  GLN A 236      -5.098  25.340  -7.990  1.00  0.00           H  
ATOM   1346 1HE2 GLN A 236      -8.163  27.159  -9.760  1.00  0.00           H  
ATOM   1347 2HE2 GLN A 236      -6.731  27.944  -9.185  1.00  0.00           H  
ATOM   1348  N   ALA A 237      -2.828  27.359  -5.938  1.00  0.00           N  
ATOM   1349  CA  ALA A 237      -2.048  28.565  -6.159  1.00  0.00           C  
ATOM   1350  C   ALA A 237      -2.369  29.166  -7.519  1.00  0.00           C  
ATOM   1351  O   ALA A 237      -2.182  30.362  -7.748  1.00  0.00           O  
ATOM   1352  CB  ALA A 237      -0.560  28.267  -6.045  1.00  0.00           C  
ATOM   1353  H   ALA A 237      -2.420  26.486  -6.134  1.00  0.00           H  
ATOM   1354  HA  ALA A 237      -2.321  29.290  -5.392  1.00  0.00           H  
ATOM   1355 1HB  ALA A 237       0.008  29.180  -6.217  1.00  0.00           H  
ATOM   1356 2HB  ALA A 237      -0.341  27.886  -5.047  1.00  0.00           H  
ATOM   1357 3HB  ALA A 237      -0.281  27.520  -6.786  1.00  0.00           H  
ATOM   1358  N   GLN A 238      -2.850  28.323  -8.421  1.00  0.00           N  
ATOM   1359  CA  GLN A 238      -3.206  28.760  -9.760  1.00  0.00           C  
ATOM   1360  C   GLN A 238      -4.543  29.487  -9.737  1.00  0.00           C  
ATOM   1361  O   GLN A 238      -4.739  30.404 -10.562  1.00  0.00           O  
ATOM   1362  OXT GLN A 238      -5.382  29.175  -8.938  1.00  0.00           O  
ATOM   1363  CB  GLN A 238      -3.266  27.569 -10.720  1.00  0.00           C  
ATOM   1364  CG  GLN A 238      -3.507  27.951 -12.171  1.00  0.00           C  
ATOM   1365  CD  GLN A 238      -3.460  26.753 -13.100  1.00  0.00           C  
ATOM   1366  OE1 GLN A 238      -3.446  25.603 -12.653  1.00  0.00           O  
ATOM   1367  NE2 GLN A 238      -3.437  27.015 -14.402  1.00  0.00           N  
ATOM   1368  H   GLN A 238      -2.979  27.385  -8.173  1.00  0.00           H  
ATOM   1369  HA  GLN A 238      -2.441  29.451 -10.113  1.00  0.00           H  
ATOM   1370 1HB  GLN A 238      -2.330  27.014 -10.669  1.00  0.00           H  
ATOM   1371 2HB  GLN A 238      -4.065  26.894 -10.414  1.00  0.00           H  
ATOM   1372 1HG  GLN A 238      -4.490  28.412 -12.257  1.00  0.00           H  
ATOM   1373 2HG  GLN A 238      -2.735  28.655 -12.483  1.00  0.00           H  
ATOM   1374 1HE2 GLN A 238      -3.407  26.265 -15.064  1.00  0.00           H  
ATOM   1375 2HE2 GLN A 238      -3.450  27.963 -14.722  1.00  0.00           H  
TER                                                                             
ATOM   1377  N   GLU B   1     -22.801   1.942  -8.653  1.00  0.00           N  
ATOM   1378  CA  GLU B   1     -22.047   2.007  -9.898  1.00  0.00           C  
ATOM   1379  C   GLU B   1     -20.548   1.955  -9.638  1.00  0.00           C  
ATOM   1380  O   GLU B   1     -20.001   0.901  -9.313  1.00  0.00           O  
ATOM   1381  CB  GLU B   1     -22.397   3.284 -10.667  1.00  0.00           C  
ATOM   1382  CG  GLU B   1     -23.814   3.314 -11.223  1.00  0.00           C  
ATOM   1383  CD  GLU B   1     -24.138   4.602 -11.928  1.00  0.00           C  
ATOM   1384  OE1 GLU B   1     -23.337   5.504 -11.875  1.00  0.00           O  
ATOM   1385  OE2 GLU B   1     -25.188   4.683 -12.521  1.00  0.00           O  
ATOM   1386 1H   GLU B   1     -23.780   1.978  -8.853  1.00  0.00           H  
ATOM   1387 2H   GLU B   1     -22.590   1.087  -8.179  1.00  0.00           H  
ATOM   1388 3H   GLU B   1     -22.552   2.716  -8.071  1.00  0.00           H  
ATOM   1389  HA  GLU B   1     -22.315   1.146 -10.511  1.00  0.00           H  
ATOM   1390 1HB  GLU B   1     -22.276   4.147 -10.013  1.00  0.00           H  
ATOM   1391 2HB  GLU B   1     -21.708   3.406 -11.502  1.00  0.00           H  
ATOM   1392 1HG  GLU B   1     -23.936   2.489 -11.924  1.00  0.00           H  
ATOM   1393 2HG  GLU B   1     -24.517   3.167 -10.404  1.00  0.00           H  
ATOM   1394  N   ASP B   2     -19.887   3.098  -9.783  1.00  0.00           N  
ATOM   1395  CA  ASP B   2     -18.454   3.194  -9.524  1.00  0.00           C  
ATOM   1396  C   ASP B   2     -18.136   2.887  -8.067  1.00  0.00           C  
ATOM   1397  O   ASP B   2     -18.931   3.177  -7.173  1.00  0.00           O  
ATOM   1398  CB  ASP B   2     -17.935   4.589  -9.883  1.00  0.00           C  
ATOM   1399  CG  ASP B   2     -17.905   4.842 -11.384  1.00  0.00           C  
ATOM   1400  OD1 ASP B   2     -18.135   3.917 -12.128  1.00  0.00           O  
ATOM   1401  OD2 ASP B   2     -17.654   5.957 -11.774  1.00  0.00           O  
ATOM   1402  H   ASP B   2     -20.389   3.924 -10.079  1.00  0.00           H  
ATOM   1403  HA  ASP B   2     -17.941   2.461 -10.147  1.00  0.00           H  
ATOM   1404 1HB  ASP B   2     -18.567   5.343  -9.415  1.00  0.00           H  
ATOM   1405 2HB  ASP B   2     -16.927   4.715  -9.488  1.00  0.00           H  
ATOM   1406  N   PHE B   3     -16.968   2.298  -7.833  1.00  0.00           N  
ATOM   1407  CA  PHE B   3     -16.554   1.924  -6.486  1.00  0.00           C  
ATOM   1408  C   PHE B   3     -15.037   1.903  -6.361  1.00  0.00           C  
ATOM   1409  O   PHE B   3     -14.320   1.974  -7.359  1.00  0.00           O  
ATOM   1410  CB  PHE B   3     -17.120   0.552  -6.114  1.00  0.00           C  
ATOM   1411  CG  PHE B   3     -16.576  -0.573  -6.946  1.00  0.00           C  
ATOM   1412  CD1 PHE B   3     -15.482  -1.308  -6.514  1.00  0.00           C  
ATOM   1413  CD2 PHE B   3     -17.156  -0.900  -8.163  1.00  0.00           C  
ATOM   1414  CE1 PHE B   3     -14.980  -2.344  -7.279  1.00  0.00           C  
ATOM   1415  CE2 PHE B   3     -16.657  -1.935  -8.929  1.00  0.00           C  
ATOM   1416  CZ  PHE B   3     -15.567  -2.658  -8.486  1.00  0.00           C  
ATOM   1417  H   PHE B   3     -16.350   2.106  -8.609  1.00  0.00           H  
ATOM   1418  HA  PHE B   3     -16.946   2.664  -5.786  1.00  0.00           H  
ATOM   1419 1HB  PHE B   3     -16.901   0.340  -5.069  1.00  0.00           H  
ATOM   1420 2HB  PHE B   3     -18.204   0.564  -6.225  1.00  0.00           H  
ATOM   1421  HD1 PHE B   3     -15.018  -1.061  -5.559  1.00  0.00           H  
ATOM   1422  HD2 PHE B   3     -18.016  -0.328  -8.513  1.00  0.00           H  
ATOM   1423  HE1 PHE B   3     -14.119  -2.913  -6.928  1.00  0.00           H  
ATOM   1424  HE2 PHE B   3     -17.122  -2.182  -9.883  1.00  0.00           H  
ATOM   1425  HZ  PHE B   3     -15.172  -3.473  -9.090  1.00  0.00           H  
ATOM   1426  N   TRP B   4     -14.552   1.807  -5.126  1.00  0.00           N  
ATOM   1427  CA  TRP B   4     -13.130   1.608  -4.877  1.00  0.00           C  
ATOM   1428  C   TRP B   4     -12.903   0.603  -3.754  1.00  0.00           C  
ATOM   1429  O   TRP B   4     -13.461   0.738  -2.665  1.00  0.00           O  
ATOM   1430  CB  TRP B   4     -12.460   2.937  -4.521  1.00  0.00           C  
ATOM   1431  CG  TRP B   4     -11.008   2.802  -4.176  1.00  0.00           C  
ATOM   1432  CD1 TRP B   4     -10.101   1.979  -4.775  1.00  0.00           C  
ATOM   1433  CD2 TRP B   4     -10.283   3.514  -3.145  1.00  0.00           C  
ATOM   1434  NE1 TRP B   4      -8.868   2.128  -4.190  1.00  0.00           N  
ATOM   1435  CE2 TRP B   4      -8.961   3.065  -3.191  1.00  0.00           C  
ATOM   1436  CE3 TRP B   4     -10.645   4.483  -2.201  1.00  0.00           C  
ATOM   1437  CZ2 TRP B   4      -7.991   3.549  -2.327  1.00  0.00           C  
ATOM   1438  CZ3 TRP B   4      -9.672   4.969  -1.336  1.00  0.00           C  
ATOM   1439  CH2 TRP B   4      -8.379   4.514  -1.398  1.00  0.00           C  
ATOM   1440  H   TRP B   4     -15.184   1.873  -4.343  1.00  0.00           H  
ATOM   1441  HA  TRP B   4     -12.671   1.218  -5.785  1.00  0.00           H  
ATOM   1442 1HB  TRP B   4     -12.550   3.626  -5.361  1.00  0.00           H  
ATOM   1443 2HB  TRP B   4     -12.973   3.387  -3.672  1.00  0.00           H  
ATOM   1444  HD1 TRP B   4     -10.323   1.302  -5.598  1.00  0.00           H  
ATOM   1445  HE1 TRP B   4      -8.029   1.630  -4.450  1.00  0.00           H  
ATOM   1446  HE3 TRP B   4     -11.670   4.850  -2.149  1.00  0.00           H  
ATOM   1447  HZ2 TRP B   4      -6.959   3.199  -2.361  1.00  0.00           H  
ATOM   1448  HZ3 TRP B   4      -9.962   5.723  -0.603  1.00  0.00           H  
ATOM   1449  HH2 TRP B   4      -7.641   4.917  -0.704  1.00  0.00           H  
ATOM   1450  N   THR B   5     -12.081  -0.405  -4.026  1.00  0.00           N  
ATOM   1451  CA  THR B   5     -11.574  -1.284  -2.980  1.00  0.00           C  
ATOM   1452  C   THR B   5     -10.153  -0.905  -2.583  1.00  0.00           C  
ATOM   1453  O   THR B   5      -9.329  -0.573  -3.434  1.00  0.00           O  
ATOM   1454  CB  THR B   5     -11.610  -2.758  -3.427  1.00  0.00           C  
ATOM   1455  OG1 THR B   5     -10.814  -2.921  -4.607  1.00  0.00           O  
ATOM   1456  CG2 THR B   5     -13.038  -3.191  -3.719  1.00  0.00           C  
ATOM   1457  H   THR B   5     -11.802  -0.567  -4.983  1.00  0.00           H  
ATOM   1458  HA  THR B   5     -12.209  -1.177  -2.100  1.00  0.00           H  
ATOM   1459  HB  THR B   5     -11.200  -3.387  -2.638  1.00  0.00           H  
ATOM   1460  HG1 THR B   5     -11.217  -2.440  -5.334  1.00  0.00           H  
ATOM   1461 1HG2 THR B   5     -13.045  -4.235  -4.033  1.00  0.00           H  
ATOM   1462 2HG2 THR B   5     -13.644  -3.079  -2.820  1.00  0.00           H  
ATOM   1463 3HG2 THR B   5     -13.451  -2.571  -4.514  1.00  0.00           H  
ATOM   1464  N   ILE B   6      -9.872  -0.959  -1.285  1.00  0.00           N  
ATOM   1465  CA  ILE B   6      -8.571  -0.556  -0.766  1.00  0.00           C  
ATOM   1466  C   ILE B   6      -7.640  -1.753  -0.626  1.00  0.00           C  
ATOM   1467  O   ILE B   6      -7.999  -2.763  -0.019  1.00  0.00           O  
ATOM   1468  CB  ILE B   6      -8.717   0.145   0.597  1.00  0.00           C  
ATOM   1469  CG1 ILE B   6      -9.572   1.407   0.460  1.00  0.00           C  
ATOM   1470  CG2 ILE B   6      -7.349   0.484   1.169  1.00  0.00           C  
ATOM   1471  CD1 ILE B   6      -9.955   2.031   1.782  1.00  0.00           C  
ATOM   1472  H   ILE B   6     -10.579  -1.285  -0.642  1.00  0.00           H  
ATOM   1473  HA  ILE B   6      -8.122   0.145  -1.468  1.00  0.00           H  
ATOM   1474  HB  ILE B   6      -9.237  -0.514   1.291  1.00  0.00           H  
ATOM   1475 1HG1 ILE B   6      -9.032   2.151  -0.125  1.00  0.00           H  
ATOM   1476 2HG1 ILE B   6     -10.488   1.169  -0.082  1.00  0.00           H  
ATOM   1477 1HG2 ILE B   6      -7.470   0.980   2.132  1.00  0.00           H  
ATOM   1478 2HG2 ILE B   6      -6.773  -0.430   1.301  1.00  0.00           H  
ATOM   1479 3HG2 ILE B   6      -6.822   1.148   0.483  1.00  0.00           H  
ATOM   1480 1HD1 ILE B   6     -10.561   2.920   1.603  1.00  0.00           H  
ATOM   1481 2HD1 ILE B   6     -10.529   1.314   2.371  1.00  0.00           H  
ATOM   1482 3HD1 ILE B   6      -9.055   2.311   2.327  1.00  0.00           H  
ATOM   1483  N   ASN B   7      -6.443  -1.635  -1.190  1.00  0.00           N  
ATOM   1484  CA  ASN B   7      -5.492  -2.740  -1.208  1.00  0.00           C  
ATOM   1485  C   ASN B   7      -4.471  -2.606  -0.084  1.00  0.00           C  
ATOM   1486  O   ASN B   7      -3.352  -2.143  -0.302  1.00  0.00           O  
ATOM   1487  CB  ASN B   7      -4.797  -2.824  -2.554  1.00  0.00           C  
ATOM   1488  CG  ASN B   7      -5.700  -3.340  -3.639  1.00  0.00           C  
ATOM   1489  OD1 ASN B   7      -6.435  -4.314  -3.441  1.00  0.00           O  
ATOM   1490  ND2 ASN B   7      -5.660  -2.706  -4.783  1.00  0.00           N  
ATOM   1491  H   ASN B   7      -6.186  -0.756  -1.617  1.00  0.00           H  
ATOM   1492  HA  ASN B   7      -6.038  -3.669  -1.039  1.00  0.00           H  
ATOM   1493 1HB  ASN B   7      -4.434  -1.835  -2.839  1.00  0.00           H  
ATOM   1494 2HB  ASN B   7      -3.930  -3.480  -2.476  1.00  0.00           H  
ATOM   1495 1HD2 ASN B   7      -6.240  -3.006  -5.542  1.00  0.00           H  
ATOM   1496 2HD2 ASN B   7      -5.050  -1.923  -4.900  1.00  0.00           H  
ATOM   1497  N   ASP B   8      -4.864  -3.014   1.117  1.00  0.00           N  
ATOM   1498  CA  ASP B   8      -3.986  -2.939   2.278  1.00  0.00           C  
ATOM   1499  C   ASP B   8      -2.709  -3.740   2.056  1.00  0.00           C  
ATOM   1500  O   ASP B   8      -1.638  -3.361   2.528  1.00  0.00           O  
ATOM   1501  CB  ASP B   8      -4.705  -3.450   3.529  1.00  0.00           C  
ATOM   1502  CG  ASP B   8      -5.788  -2.499   4.020  1.00  0.00           C  
ATOM   1503  OD1 ASP B   8      -5.828  -1.384   3.555  1.00  0.00           O  
ATOM   1504  OD2 ASP B   8      -6.564  -2.896   4.855  1.00  0.00           O  
ATOM   1505  H   ASP B   8      -5.798  -3.385   1.230  1.00  0.00           H  
ATOM   1506  HA  ASP B   8      -3.710  -1.896   2.436  1.00  0.00           H  
ATOM   1507 1HB  ASP B   8      -5.160  -4.418   3.317  1.00  0.00           H  
ATOM   1508 2HB  ASP B   8      -3.980  -3.598   4.330  1.00  0.00           H  
ATOM   1509  N   ASP B   9      -2.832  -4.851   1.338  1.00  0.00           N  
ATOM   1510  CA  ASP B   9      -1.705  -5.751   1.122  1.00  0.00           C  
ATOM   1511  C   ASP B   9      -1.191  -5.658  -0.309  1.00  0.00           C  
ATOM   1512  O   ASP B   9      -0.917  -6.675  -0.948  1.00  0.00           O  
ATOM   1513  CB  ASP B   9      -2.105  -7.195   1.433  1.00  0.00           C  
ATOM   1514  CG  ASP B   9      -2.269  -7.457   2.924  1.00  0.00           C  
ATOM   1515  OD1 ASP B   9      -1.468  -6.967   3.685  1.00  0.00           O  
ATOM   1516  OD2 ASP B   9      -3.194  -8.143   3.289  1.00  0.00           O  
ATOM   1517  H   ASP B   9      -3.727  -5.076   0.929  1.00  0.00           H  
ATOM   1518  HA  ASP B   9      -0.897  -5.461   1.794  1.00  0.00           H  
ATOM   1519 1HB  ASP B   9      -3.045  -7.429   0.933  1.00  0.00           H  
ATOM   1520 2HB  ASP B   9      -1.348  -7.875   1.041  1.00  0.00           H  
ATOM   1521  N   TYR B  10      -1.060  -4.433  -0.807  1.00  0.00           N  
ATOM   1522  CA  TYR B  10      -0.676  -4.208  -2.195  1.00  0.00           C  
ATOM   1523  C   TYR B  10       0.776  -4.601  -2.436  1.00  0.00           C  
ATOM   1524  O   TYR B  10       1.663  -3.748  -2.464  1.00  0.00           O  
ATOM   1525  CB  TYR B  10      -0.901  -2.745  -2.582  1.00  0.00           C  
ATOM   1526  CG  TYR B  10      -0.760  -2.477  -4.065  1.00  0.00           C  
ATOM   1527  CD1 TYR B  10      -1.729  -2.933  -4.947  1.00  0.00           C  
ATOM   1528  CD2 TYR B  10       0.337  -1.775  -4.542  1.00  0.00           C  
ATOM   1529  CE1 TYR B  10      -1.601  -2.688  -6.300  1.00  0.00           C  
ATOM   1530  CE2 TYR B  10       0.465  -1.530  -5.895  1.00  0.00           C  
ATOM   1531  CZ  TYR B  10      -0.499  -1.984  -6.772  1.00  0.00           C  
ATOM   1532  OH  TYR B  10      -0.371  -1.740  -8.121  1.00  0.00           O  
ATOM   1533  H   TYR B  10      -1.231  -3.638  -0.208  1.00  0.00           H  
ATOM   1534  HA  TYR B  10      -1.298  -4.837  -2.833  1.00  0.00           H  
ATOM   1535 1HB  TYR B  10      -1.900  -2.436  -2.274  1.00  0.00           H  
ATOM   1536 2HB  TYR B  10      -0.186  -2.115  -2.054  1.00  0.00           H  
ATOM   1537  HD1 TYR B  10      -2.591  -3.485  -4.572  1.00  0.00           H  
ATOM   1538  HD2 TYR B  10       1.098  -1.417  -3.849  1.00  0.00           H  
ATOM   1539  HE1 TYR B  10      -2.362  -3.046  -6.993  1.00  0.00           H  
ATOM   1540  HE2 TYR B  10       1.328  -0.979  -6.270  1.00  0.00           H  
ATOM   1541  HH  TYR B  10      -1.165  -1.308  -8.443  1.00  0.00           H  
ATOM   1542  N   GLY B  11       1.012  -5.896  -2.607  1.00  0.00           N  
ATOM   1543  CA  GLY B  11       2.353  -6.402  -2.880  1.00  0.00           C  
ATOM   1544  C   GLY B  11       2.745  -7.487  -1.886  1.00  0.00           C  
ATOM   1545  O   GLY B  11       3.846  -8.034  -1.950  1.00  0.00           O  
ATOM   1546  H   GLY B  11       0.244  -6.549  -2.550  1.00  0.00           H  
ATOM   1547 1HA  GLY B  11       2.393  -6.801  -3.894  1.00  0.00           H  
ATOM   1548 2HA  GLY B  11       3.068  -5.582  -2.829  1.00  0.00           H  
ATOM   1549  N   PHE B  12       1.837  -7.797  -0.967  1.00  0.00           N  
ATOM   1550  CA  PHE B  12       2.091  -8.809   0.053  1.00  0.00           C  
ATOM   1551  C   PHE B  12       1.204 -10.029  -0.148  1.00  0.00           C  
ATOM   1552  O   PHE B  12       0.109  -9.928  -0.703  1.00  0.00           O  
ATOM   1553  CB  PHE B  12       1.860  -8.230   1.450  1.00  0.00           C  
ATOM   1554  CG  PHE B  12       2.741  -7.057   1.773  1.00  0.00           C  
ATOM   1555  CD1 PHE B  12       4.088  -7.070   1.440  1.00  0.00           C  
ATOM   1556  CD2 PHE B  12       2.227  -5.939   2.412  1.00  0.00           C  
ATOM   1557  CE1 PHE B  12       4.900  -5.992   1.737  1.00  0.00           C  
ATOM   1558  CE2 PHE B  12       3.036  -4.860   2.709  1.00  0.00           C  
ATOM   1559  CZ  PHE B  12       4.374  -4.887   2.371  1.00  0.00           C  
ATOM   1560  H   PHE B  12       0.948  -7.319  -0.973  1.00  0.00           H  
ATOM   1561  HA  PHE B  12       3.132  -9.126  -0.026  1.00  0.00           H  
ATOM   1562 1HB  PHE B  12       0.823  -7.912   1.544  1.00  0.00           H  
ATOM   1563 2HB  PHE B  12       2.035  -9.003   2.197  1.00  0.00           H  
ATOM   1564  HD1 PHE B  12       4.503  -7.944   0.937  1.00  0.00           H  
ATOM   1565  HD2 PHE B  12       1.170  -5.918   2.679  1.00  0.00           H  
ATOM   1566  HE1 PHE B  12       5.956  -6.016   1.469  1.00  0.00           H  
ATOM   1567  HE2 PHE B  12       2.619  -3.987   3.211  1.00  0.00           H  
ATOM   1568  HZ  PHE B  12       5.013  -4.037   2.607  1.00  0.00           H  
ATOM   1569  N   LEU B  13       1.684 -11.184   0.304  1.00  0.00           N  
ATOM   1570  CA  LEU B  13       0.899 -12.412   0.249  1.00  0.00           C  
ATOM   1571  C   LEU B  13       0.678 -12.985   1.642  1.00  0.00           C  
ATOM   1572  O   LEU B  13      -0.178 -12.529   2.348  1.00  0.00           O  
ATOM   1573  OXT LEU B  13       1.359 -13.893   2.033  1.00  0.00           O  
ATOM   1574  CB  LEU B  13       1.602 -13.452  -0.632  1.00  0.00           C  
ATOM   1575  CG  LEU B  13       1.836 -13.038  -2.091  1.00  0.00           C  
ATOM   1576  CD1 LEU B  13       2.656 -14.109  -2.798  1.00  0.00           C  
ATOM   1577  CD2 LEU B  13       0.496 -12.831  -2.781  1.00  0.00           C  
ATOM   1578  H   LEU B  13       2.613 -11.211   0.696  1.00  0.00           H  
ATOM   1579  HA  LEU B  13      -0.072 -12.182  -0.187  1.00  0.00           H  
ATOM   1580 1HB  LEU B  13       2.572 -13.681  -0.194  1.00  0.00           H  
ATOM   1581 2HB  LEU B  13       1.005 -14.364  -0.638  1.00  0.00           H  
ATOM   1582  HG  LEU B  13       2.406 -12.109  -2.119  1.00  0.00           H  
ATOM   1583 1HD1 LEU B  13       2.822 -13.816  -3.834  1.00  0.00           H  
ATOM   1584 2HD1 LEU B  13       3.616 -14.223  -2.295  1.00  0.00           H  
ATOM   1585 3HD1 LEU B  13       2.117 -15.056  -2.771  1.00  0.00           H  
ATOM   1586 1HD2 LEU B  13       0.662 -12.537  -3.818  1.00  0.00           H  
ATOM   1587 2HD2 LEU B  13      -0.074 -13.760  -2.755  1.00  0.00           H  
ATOM   1588 3HD2 LEU B  13      -0.062 -12.049  -2.266  1.00  0.00           H  
TER                                                                             
I_bsa 1534.47
I_hb 5
I_pack -0.023
I_sc -51.363
I_unsat 10
pep_sc -15.158
pep_sc_noref -15.851
reweighted_sc -120.908
rmsALL 12.677
rmsALL_CAPRI_if 5.638
rmsALL_allIF 6.621
rmsALL_if 9.585
rmsBB 12.571
rmsBB_CAPRI_if 5.032
rmsBB_allIF 5.996
rmsBB_if 9.469
rmsBB_intrf_lowres 10.074
rmsBB_lowres 13.353
rmsCA 12.577
rmsCA_if 9.429
rmsCA_intrf_lowres 9.945
rmsCA_lowres 13.3
rmsSC_CAPRI_if 5.852
rmsSC_allIF 7.023
score -54.387
score_lowres_opt 0.474
score_lowres_start 25.144
silent_score -54.387
startRMSall 0
startRMSallif 0
startRMSbb 0
startRMSca 0
time 74
