# Supplementary material for: Simple biochemical features underlie transcriptional activation domain diversity and dynamic, fuzzy binding to Mediator
Source: eLife. 2021 Apr 27;10:e68068. doi: 10.7554/eLife.68068 (PMC8137143; doi:10.7554/eLife.68068)
Supplement: Figure 6—source data 2. — The 10 best-scoring models from different binding poses are provided as pdb files. Top500.txt contains the score, cluster number, and RMSD to best model for the 500 best-scoring models. [file elife-68068-fig6-data2.zip › Med15-cAD structural models/ABD1/YLR278C_1327/2lpb_YLR278C_1327_prepack_30677.pdb]

HEADER                                            17-SEP-20   XXXX              
EXPDTA    THEORETICAL MODEL                                                     
REMARK 220                                                                      
REMARK 220 EXPERIMENTAL DETAILS                                                 
REMARK 220  EXPERIMENT TYPE                : THEORETICAL MODELLING              
REMARK 220  DATE OF DATA COLLECTION        : 17-SEP-20                          
REMARK 220                                                                      
REMARK 220 REMARK: MODEL GENERATED BY ROSETTA                                   
REMARK 220  VERSION 2020.08+release.cb1caba                                     
ATOM      1  N   GLN A 158     -12.016 -12.395 -23.603  1.00  0.00           N  
ATOM      2  CA  GLN A 158     -11.969 -12.966 -22.241  1.00  0.00           C  
ATOM      3  C   GLN A 158     -12.554 -11.986 -21.232  1.00  0.00           C  
ATOM      4  O   GLN A 158     -13.092 -10.945 -21.605  1.00  0.00           O  
ATOM      5  CB  GLN A 158     -10.534 -13.324 -21.846  1.00  0.00           C  
ATOM      6  CG  GLN A 158      -9.893 -14.385 -22.724  1.00  0.00           C  
ATOM      7  CD  GLN A 158     -10.563 -15.738 -22.579  1.00  0.00           C  
ATOM      8  OE1 GLN A 158     -10.629 -16.300 -21.482  1.00  0.00           O  
ATOM      9  NE2 GLN A 158     -11.064 -16.271 -23.688  1.00  0.00           N  
ATOM     10 1H   GLN A 158     -11.629 -13.049 -24.253  1.00  0.00           H  
ATOM     11 2H   GLN A 158     -12.965 -12.201 -23.851  1.00  0.00           H  
ATOM     12 3H   GLN A 158     -11.486 -11.548 -23.628  1.00  0.00           H  
ATOM     13  HA  GLN A 158     -12.567 -13.877 -22.227  1.00  0.00           H  
ATOM     14 1HB  GLN A 158      -9.911 -12.431 -21.888  1.00  0.00           H  
ATOM     15 2HB  GLN A 158     -10.519 -13.685 -20.817  1.00  0.00           H  
ATOM     16 1HG  GLN A 158      -9.970 -14.075 -23.765  1.00  0.00           H  
ATOM     17 2HG  GLN A 158      -8.846 -14.491 -22.443  1.00  0.00           H  
ATOM     18 1HE2 GLN A 158     -11.519 -17.162 -23.654  1.00  0.00           H  
ATOM     19 2HE2 GLN A 158     -10.989 -15.782 -24.556  1.00  0.00           H  
ATOM     20  N   ARG A 159     -12.454 -12.331 -19.958  1.00  0.00           N  
ATOM     21  CA  ARG A 159     -12.963 -11.479 -18.889  1.00  0.00           C  
ATOM     22  C   ARG A 159     -12.021 -10.302 -18.654  1.00  0.00           C  
ATOM     23  O   ARG A 159     -10.801 -10.445 -18.767  1.00  0.00           O  
ATOM     24  CB  ARG A 159     -13.124 -12.269 -17.599  1.00  0.00           C  
ATOM     25  CG  ARG A 159     -14.191 -13.351 -17.640  1.00  0.00           C  
ATOM     26  CD  ARG A 159     -14.288 -14.076 -16.347  1.00  0.00           C  
ATOM     27  NE  ARG A 159     -15.296 -15.125 -16.388  1.00  0.00           N  
ATOM     28  CZ  ARG A 159     -15.548 -15.983 -15.380  1.00  0.00           C  
ATOM     29  NH1 ARG A 159     -14.859 -15.905 -14.263  1.00  0.00           N  
ATOM     30  NH2 ARG A 159     -16.487 -16.903 -15.516  1.00  0.00           N  
ATOM     31  H   ARG A 159     -12.025 -13.184 -19.727  1.00  0.00           H  
ATOM     32  HA  ARG A 159     -13.941 -11.098 -19.186  1.00  0.00           H  
ATOM     33 1HB  ARG A 159     -12.179 -12.747 -17.345  1.00  0.00           H  
ATOM     34 2HB  ARG A 159     -13.375 -11.589 -16.785  1.00  0.00           H  
ATOM     35 1HG  ARG A 159     -15.160 -12.899 -17.852  1.00  0.00           H  
ATOM     36 2HG  ARG A 159     -13.948 -14.073 -18.421  1.00  0.00           H  
ATOM     37 1HD  ARG A 159     -13.328 -14.536 -16.116  1.00  0.00           H  
ATOM     38 2HD  ARG A 159     -14.556 -13.378 -15.557  1.00  0.00           H  
ATOM     39  HE  ARG A 159     -15.845 -15.216 -17.232  1.00  0.00           H  
ATOM     40 1HH1 ARG A 159     -14.141 -15.202 -14.159  1.00  0.00           H  
ATOM     41 2HH1 ARG A 159     -15.048 -16.548 -13.508  1.00  0.00           H  
ATOM     42 1HH2 ARG A 159     -17.016 -16.963 -16.375  1.00  0.00           H  
ATOM     43 2HH2 ARG A 159     -16.676 -17.545 -14.761  1.00  0.00           H  
ATOM     44  N   ARG A 160     -12.586  -9.144 -18.344  1.00  0.00           N  
ATOM     45  CA  ARG A 160     -11.792  -7.949 -18.098  1.00  0.00           C  
ATOM     46  C   ARG A 160     -12.633  -6.875 -17.411  1.00  0.00           C  
ATOM     47  O   ARG A 160     -13.441  -6.198 -18.052  1.00  0.00           O  
ATOM     48  CB  ARG A 160     -11.230  -7.400 -19.401  1.00  0.00           C  
ATOM     49  CG  ARG A 160     -10.291  -6.215 -19.243  1.00  0.00           C  
ATOM     50  CD  ARG A 160      -9.729  -5.782 -20.549  1.00  0.00           C  
ATOM     51  NE  ARG A 160      -8.778  -4.694 -20.396  1.00  0.00           N  
ATOM     52  CZ  ARG A 160      -8.174  -4.055 -21.417  1.00  0.00           C  
ATOM     53  NH1 ARG A 160      -8.433  -4.407 -22.657  1.00  0.00           N  
ATOM     54  NH2 ARG A 160      -7.323  -3.074 -21.174  1.00  0.00           N  
ATOM     55  H   ARG A 160     -13.563  -9.090 -18.275  1.00  0.00           H  
ATOM     56  HA  ARG A 160     -10.960  -8.215 -17.446  1.00  0.00           H  
ATOM     57 1HB  ARG A 160     -10.684  -8.186 -19.921  1.00  0.00           H  
ATOM     58 2HB  ARG A 160     -12.050  -7.088 -20.048  1.00  0.00           H  
ATOM     59 1HG  ARG A 160     -10.835  -5.375 -18.809  1.00  0.00           H  
ATOM     60 2HG  ARG A 160      -9.464  -6.490 -18.589  1.00  0.00           H  
ATOM     61 1HD  ARG A 160      -9.214  -6.620 -21.019  1.00  0.00           H  
ATOM     62 2HD  ARG A 160     -10.535  -5.442 -21.198  1.00  0.00           H  
ATOM     63  HE  ARG A 160      -8.553  -4.394 -19.456  1.00  0.00           H  
ATOM     64 1HH1 ARG A 160      -9.084  -5.157 -22.843  1.00  0.00           H  
ATOM     65 2HH1 ARG A 160      -7.981  -3.929 -23.423  1.00  0.00           H  
ATOM     66 1HH2 ARG A 160      -7.124  -2.803 -20.220  1.00  0.00           H  
ATOM     67 2HH2 ARG A 160      -6.871  -2.597 -21.938  1.00  0.00           H  
ATOM     68  N   GLN A 161     -12.454  -6.736 -16.108  1.00  0.00           N  
ATOM     69  CA  GLN A 161     -13.186  -5.737 -15.341  1.00  0.00           C  
ATOM     70  C   GLN A 161     -12.283  -4.548 -15.024  1.00  0.00           C  
ATOM     71  O   GLN A 161     -11.141  -4.722 -14.597  1.00  0.00           O  
ATOM     72  CB  GLN A 161     -13.737  -6.344 -14.048  1.00  0.00           C  
ATOM     73  CG  GLN A 161     -14.575  -5.387 -13.218  1.00  0.00           C  
ATOM     74  CD  GLN A 161     -15.159  -6.049 -11.984  1.00  0.00           C  
ATOM     75  OE1 GLN A 161     -14.579  -6.990 -11.435  1.00  0.00           O  
ATOM     76  NE2 GLN A 161     -16.311  -5.560 -11.542  1.00  0.00           N  
ATOM     77  H   GLN A 161     -11.811  -7.320 -15.646  1.00  0.00           H  
ATOM     78  HA  GLN A 161     -14.024  -5.385 -15.943  1.00  0.00           H  
ATOM     79 1HB  GLN A 161     -14.353  -7.211 -14.286  1.00  0.00           H  
ATOM     80 2HB  GLN A 161     -12.910  -6.691 -13.428  1.00  0.00           H  
ATOM     81 1HG  GLN A 161     -13.946  -4.556 -12.896  1.00  0.00           H  
ATOM     82 2HG  GLN A 161     -15.397  -5.017 -13.829  1.00  0.00           H  
ATOM     83 1HE2 GLN A 161     -16.745  -5.956 -10.731  1.00  0.00           H  
ATOM     84 2HE2 GLN A 161     -16.747  -4.796 -12.018  1.00  0.00           H  
ATOM     85  N   LEU A 162     -12.793  -3.344 -15.237  1.00  0.00           N  
ATOM     86  CA  LEU A 162     -12.021  -2.140 -14.973  1.00  0.00           C  
ATOM     87  C   LEU A 162     -12.920  -0.927 -14.750  1.00  0.00           C  
ATOM     88  O   LEU A 162     -13.442  -0.340 -15.694  1.00  0.00           O  
ATOM     89  CB  LEU A 162     -11.064  -1.866 -16.140  1.00  0.00           C  
ATOM     90  CG  LEU A 162     -10.155  -0.641 -15.981  1.00  0.00           C  
ATOM     91  CD1 LEU A 162      -9.015  -0.719 -16.988  1.00  0.00           C  
ATOM     92  CD2 LEU A 162     -10.972   0.628 -16.177  1.00  0.00           C  
ATOM     93  H   LEU A 162     -13.712  -3.261 -15.574  1.00  0.00           H  
ATOM     94  HA  LEU A 162     -11.437  -2.296 -14.067  1.00  0.00           H  
ATOM     95 1HB  LEU A 162     -10.426  -2.736 -16.278  1.00  0.00           H  
ATOM     96 2HB  LEU A 162     -11.653  -1.726 -17.047  1.00  0.00           H  
ATOM     97  HG  LEU A 162      -9.717  -0.639 -14.982  1.00  0.00           H  
ATOM     98 1HD1 LEU A 162      -8.369   0.152 -16.875  1.00  0.00           H  
ATOM     99 2HD1 LEU A 162      -8.436  -1.625 -16.812  1.00  0.00           H  
ATOM    100 3HD1 LEU A 162      -9.424  -0.739 -17.998  1.00  0.00           H  
ATOM    101 1HD2 LEU A 162     -10.326   1.498 -16.063  1.00  0.00           H  
ATOM    102 2HD2 LEU A 162     -11.409   0.628 -17.176  1.00  0.00           H  
ATOM    103 3HD2 LEU A 162     -11.768   0.667 -15.433  1.00  0.00           H  
ATOM    104  N   THR A 163     -13.130  -0.568 -13.497  1.00  0.00           N  
ATOM    105  CA  THR A 163     -13.931   0.599 -13.185  1.00  0.00           C  
ATOM    106  C   THR A 163     -13.038   1.835 -13.283  1.00  0.00           C  
ATOM    107  O   THR A 163     -11.937   1.838 -12.733  1.00  0.00           O  
ATOM    108  CB  THR A 163     -14.563   0.499 -11.784  1.00  0.00           C  
ATOM    109  OG1 THR A 163     -15.445  -0.630 -11.735  1.00  0.00           O  
ATOM    110  CG2 THR A 163     -15.345   1.762 -11.460  1.00  0.00           C  
ATOM    111  H   THR A 163     -12.740  -1.095 -12.770  1.00  0.00           H  
ATOM    112  HA  THR A 163     -14.738   0.670 -13.915  1.00  0.00           H  
ATOM    113  HB  THR A 163     -13.778   0.362 -11.041  1.00  0.00           H  
ATOM    114  HG1 THR A 163     -15.268  -1.140 -10.941  1.00  0.00           H  
ATOM    115 1HG2 THR A 163     -15.784   1.674 -10.467  1.00  0.00           H  
ATOM    116 2HG2 THR A 163     -14.675   2.621 -11.486  1.00  0.00           H  
ATOM    117 3HG2 THR A 163     -16.137   1.899 -12.196  1.00  0.00           H  
ATOM    118  N   PRO A 164     -13.497   2.899 -13.960  1.00  0.00           N  
ATOM    119  CA  PRO A 164     -12.714   4.131 -14.141  1.00  0.00           C  
ATOM    120  C   PRO A 164     -12.220   4.737 -12.826  1.00  0.00           C  
ATOM    121  O   PRO A 164     -11.099   5.240 -12.749  1.00  0.00           O  
ATOM    122  CB  PRO A 164     -13.714   5.060 -14.836  1.00  0.00           C  
ATOM    123  CG  PRO A 164     -14.580   4.140 -15.626  1.00  0.00           C  
ATOM    124  CD  PRO A 164     -14.775   2.947 -14.728  1.00  0.00           C  
ATOM    125  HA  PRO A 164     -11.851   3.919 -14.789  1.00  0.00           H  
ATOM    126 1HB  PRO A 164     -14.276   5.637 -14.086  1.00  0.00           H  
ATOM    127 2HB  PRO A 164     -13.178   5.787 -15.464  1.00  0.00           H  
ATOM    128 1HG  PRO A 164     -15.528   4.637 -15.882  1.00  0.00           H  
ATOM    129 2HG  PRO A 164     -14.091   3.881 -16.577  1.00  0.00           H  
ATOM    130 1HD  PRO A 164     -15.637   3.121 -14.068  1.00  0.00           H  
ATOM    131 2HD  PRO A 164     -14.931   2.048 -15.342  1.00  0.00           H  
ATOM    132  N   GLN A 165     -13.054   4.663 -11.798  1.00  0.00           N  
ATOM    133  CA  GLN A 165     -12.719   5.223 -10.492  1.00  0.00           C  
ATOM    134  C   GLN A 165     -11.666   4.392  -9.762  1.00  0.00           C  
ATOM    135  O   GLN A 165     -10.776   4.940  -9.115  1.00  0.00           O  
ATOM    136  CB  GLN A 165     -13.974   5.333  -9.621  1.00  0.00           C  
ATOM    137  CG  GLN A 165     -14.957   6.401 -10.082  1.00  0.00           C  
ATOM    138  CD  GLN A 165     -15.787   5.966 -11.277  1.00  0.00           C  
ATOM    139  OE1 GLN A 165     -16.120   4.789 -11.422  1.00  0.00           O  
ATOM    140  NE2 GLN A 165     -16.126   6.909 -12.140  1.00  0.00           N  
ATOM    141  H   GLN A 165     -13.924   4.226 -11.924  1.00  0.00           H  
ATOM    142  HA  GLN A 165     -12.302   6.219 -10.639  1.00  0.00           H  
ATOM    143 1HB  GLN A 165     -14.484   4.381  -9.626  1.00  0.00           H  
ATOM    144 2HB  GLN A 165     -13.673   5.564  -8.610  1.00  0.00           H  
ATOM    145 1HG  GLN A 165     -15.623   6.635  -9.265  1.00  0.00           H  
ATOM    146 2HG  GLN A 165     -14.400   7.286 -10.353  1.00  0.00           H  
ATOM    147 1HE2 GLN A 165     -16.667   6.654 -12.922  1.00  0.00           H  
ATOM    148 2HE2 GLN A 165     -15.825   7.831 -11.969  1.00  0.00           H  
ATOM    149  N   GLN A 166     -11.757   3.072  -9.874  1.00  0.00           N  
ATOM    150  CA  GLN A 166     -10.822   2.186  -9.190  1.00  0.00           C  
ATOM    151  C   GLN A 166      -9.517   2.063  -9.956  1.00  0.00           C  
ATOM    152  O   GLN A 166      -8.440   2.098  -9.365  1.00  0.00           O  
ATOM    153  CB  GLN A 166     -11.442   0.800  -8.993  1.00  0.00           C  
ATOM    154  CG  GLN A 166     -10.577  -0.161  -8.194  1.00  0.00           C  
ATOM    155  CD  GLN A 166     -11.239  -1.512  -8.002  1.00  0.00           C  
ATOM    156  OE1 GLN A 166     -12.467  -1.628  -8.039  1.00  0.00           O  
ATOM    157  NE2 GLN A 166     -10.428  -2.543  -7.795  1.00  0.00           N  
ATOM    158  H   GLN A 166     -12.454   2.687 -10.440  1.00  0.00           H  
ATOM    159  HA  GLN A 166     -10.598   2.609  -8.211  1.00  0.00           H  
ATOM    160 1HB  GLN A 166     -12.398   0.899  -8.479  1.00  0.00           H  
ATOM    161 2HB  GLN A 166     -11.638   0.347  -9.965  1.00  0.00           H  
ATOM    162 1HG  GLN A 166      -9.637  -0.313  -8.724  1.00  0.00           H  
ATOM    163 2HG  GLN A 166     -10.387   0.270  -7.211  1.00  0.00           H  
ATOM    164 1HE2 GLN A 166     -10.808  -3.460  -7.662  1.00  0.00           H  
ATOM    165 2HE2 GLN A 166      -9.438  -2.404  -7.773  1.00  0.00           H  
ATOM    166  N   GLN A 167      -9.625   1.917 -11.272  1.00  0.00           N  
ATOM    167  CA  GLN A 167      -8.469   1.777 -12.140  1.00  0.00           C  
ATOM    168  C   GLN A 167      -7.449   2.886 -11.907  1.00  0.00           C  
ATOM    169  O   GLN A 167      -6.258   2.627 -11.753  1.00  0.00           O  
ATOM    170  CB  GLN A 167      -8.907   1.771 -13.607  1.00  0.00           C  
ATOM    171  CG  GLN A 167      -7.759   1.683 -14.599  1.00  0.00           C  
ATOM    172  CD  GLN A 167      -7.031   0.355 -14.525  1.00  0.00           C  
ATOM    173  OE1 GLN A 167      -7.447  -0.559 -13.807  1.00  0.00           O  
ATOM    174  NE2 GLN A 167      -5.936   0.240 -15.269  1.00  0.00           N  
ATOM    175  H   GLN A 167     -10.519   1.896 -11.678  1.00  0.00           H  
ATOM    176  HA  GLN A 167      -7.981   0.829 -11.916  1.00  0.00           H  
ATOM    177 1HB  GLN A 167      -9.571   0.924 -13.785  1.00  0.00           H  
ATOM    178 2HB  GLN A 167      -9.469   2.678 -13.823  1.00  0.00           H  
ATOM    179 1HG  GLN A 167      -8.154   1.801 -15.607  1.00  0.00           H  
ATOM    180 2HG  GLN A 167      -7.045   2.478 -14.382  1.00  0.00           H  
ATOM    181 1HE2 GLN A 167      -5.414  -0.614 -15.261  1.00  0.00           H  
ATOM    182 2HE2 GLN A 167      -5.633   1.005 -15.837  1.00  0.00           H  
ATOM    183  N   GLN A 168      -7.937   4.113 -11.843  1.00  0.00           N  
ATOM    184  CA  GLN A 168      -7.085   5.278 -11.654  1.00  0.00           C  
ATOM    185  C   GLN A 168      -6.316   5.237 -10.336  1.00  0.00           C  
ATOM    186  O   GLN A 168      -5.210   5.765 -10.240  1.00  0.00           O  
ATOM    187  CB  GLN A 168      -7.925   6.557 -11.721  1.00  0.00           C  
ATOM    188  CG  GLN A 168      -8.426   6.900 -13.113  1.00  0.00           C  
ATOM    189  CD  GLN A 168      -9.316   8.128 -13.122  1.00  0.00           C  
ATOM    190  OE1 GLN A 168      -9.200   9.001 -12.258  1.00  0.00           O  
ATOM    191  NE2 GLN A 168     -10.210   8.203 -14.102  1.00  0.00           N  
ATOM    192  H   GLN A 168      -8.906   4.243 -11.920  1.00  0.00           H  
ATOM    193  HA  GLN A 168      -6.346   5.299 -12.454  1.00  0.00           H  
ATOM    194 1HB  GLN A 168      -8.790   6.459 -11.067  1.00  0.00           H  
ATOM    195 2HB  GLN A 168      -7.335   7.399 -11.359  1.00  0.00           H  
ATOM    196 1HG  GLN A 168      -7.569   7.093 -13.759  1.00  0.00           H  
ATOM    197 2HG  GLN A 168      -9.001   6.057 -13.499  1.00  0.00           H  
ATOM    198 1HE2 GLN A 168     -10.825   8.990 -14.158  1.00  0.00           H  
ATOM    199 2HE2 GLN A 168     -10.270   7.472 -14.781  1.00  0.00           H  
ATOM    200  N   LEU A 169      -6.894   4.616  -9.325  1.00  0.00           N  
ATOM    201  CA  LEU A 169      -6.252   4.555  -8.026  1.00  0.00           C  
ATOM    202  C   LEU A 169      -5.281   3.380  -7.910  1.00  0.00           C  
ATOM    203  O   LEU A 169      -4.148   3.543  -7.454  1.00  0.00           O  
ATOM    204  CB  LEU A 169      -7.318   4.453  -6.928  1.00  0.00           C  
ATOM    205  CG  LEU A 169      -8.301   5.627  -6.843  1.00  0.00           C  
ATOM    206  CD1 LEU A 169      -9.361   5.328  -5.791  1.00  0.00           C  
ATOM    207  CD2 LEU A 169      -7.541   6.902  -6.506  1.00  0.00           C  
ATOM    208  H   LEU A 169      -7.756   4.169  -9.461  1.00  0.00           H  
ATOM    209  HA  LEU A 169      -5.678   5.470  -7.881  1.00  0.00           H  
ATOM    210 1HB  LEU A 169      -7.899   3.546  -7.091  1.00  0.00           H  
ATOM    211 2HB  LEU A 169      -6.817   4.369  -5.964  1.00  0.00           H  
ATOM    212  HG  LEU A 169      -8.807   5.749  -7.801  1.00  0.00           H  
ATOM    213 1HD1 LEU A 169     -10.059   6.163  -5.731  1.00  0.00           H  
ATOM    214 2HD1 LEU A 169      -9.901   4.423  -6.067  1.00  0.00           H  
ATOM    215 3HD1 LEU A 169      -8.882   5.185  -4.823  1.00  0.00           H  
ATOM    216 1HD2 LEU A 169      -8.239   7.737  -6.447  1.00  0.00           H  
ATOM    217 2HD2 LEU A 169      -7.036   6.782  -5.548  1.00  0.00           H  
ATOM    218 3HD2 LEU A 169      -6.802   7.101  -7.283  1.00  0.00           H  
ATOM    219  N   VAL A 170      -5.722   2.200  -8.332  1.00  0.00           N  
ATOM    220  CA  VAL A 170      -4.902   0.999  -8.214  1.00  0.00           C  
ATOM    221  C   VAL A 170      -3.789   0.914  -9.259  1.00  0.00           C  
ATOM    222  O   VAL A 170      -2.696   0.433  -8.966  1.00  0.00           O  
ATOM    223  CB  VAL A 170      -5.795  -0.250  -8.336  1.00  0.00           C  
ATOM    224  CG1 VAL A 170      -6.946  -0.181  -7.343  1.00  0.00           C  
ATOM    225  CG2 VAL A 170      -6.318  -0.375  -9.759  1.00  0.00           C  
ATOM    226  H   VAL A 170      -6.621   2.137  -8.726  1.00  0.00           H  
ATOM    227  HA  VAL A 170      -4.424   1.001  -7.234  1.00  0.00           H  
ATOM    228  HB  VAL A 170      -5.207  -1.132  -8.085  1.00  0.00           H  
ATOM    229 1HG1 VAL A 170      -7.567  -1.071  -7.443  1.00  0.00           H  
ATOM    230 2HG1 VAL A 170      -6.548  -0.128  -6.329  1.00  0.00           H  
ATOM    231 3HG1 VAL A 170      -7.548   0.705  -7.544  1.00  0.00           H  
ATOM    232 1HG2 VAL A 170      -6.949  -1.260  -9.838  1.00  0.00           H  
ATOM    233 2HG2 VAL A 170      -6.902   0.510 -10.011  1.00  0.00           H  
ATOM    234 3HG2 VAL A 170      -5.479  -0.465 -10.449  1.00  0.00           H  
ATOM    235  N   ASN A 171      -4.053   1.377 -10.470  1.00  0.00           N  
ATOM    236  CA  ASN A 171      -3.052   1.320 -11.538  1.00  0.00           C  
ATOM    237  C   ASN A 171      -1.928   2.323 -11.293  1.00  0.00           C  
ATOM    238  O   ASN A 171      -0.785   2.112 -11.702  1.00  0.00           O  
ATOM    239  CB  ASN A 171      -3.697   1.562 -12.890  1.00  0.00           C  
ATOM    240  CG  ASN A 171      -2.824   1.123 -14.033  1.00  0.00           C  
ATOM    241  OD1 ASN A 171      -2.481  -0.059 -14.150  1.00  0.00           O  
ATOM    242  ND2 ASN A 171      -2.458   2.052 -14.879  1.00  0.00           N  
ATOM    243  H   ASN A 171      -4.938   1.764 -10.655  1.00  0.00           H  
ATOM    244  HA  ASN A 171      -2.604   0.325 -11.540  1.00  0.00           H  
ATOM    245 1HB  ASN A 171      -4.644   1.024 -12.944  1.00  0.00           H  
ATOM    246 2HB  ASN A 171      -3.917   2.624 -13.004  1.00  0.00           H  
ATOM    247 1HD2 ASN A 171      -1.877   1.818 -15.659  1.00  0.00           H  
ATOM    248 2HD2 ASN A 171      -2.759   2.996 -14.746  1.00  0.00           H  
ATOM    249  N   GLN A 172      -2.252   3.402 -10.600  1.00  0.00           N  
ATOM    250  CA  GLN A 172      -1.276   4.444 -10.306  1.00  0.00           C  
ATOM    251  C   GLN A 172      -0.409   4.077  -9.107  1.00  0.00           C  
ATOM    252  O   GLN A 172       0.673   4.635  -8.924  1.00  0.00           O  
ATOM    253  CB  GLN A 172      -1.982   5.778 -10.050  1.00  0.00           C  
ATOM    254  CG  GLN A 172      -2.575   6.418 -11.293  1.00  0.00           C  
ATOM    255  CD  GLN A 172      -3.199   7.771 -11.007  1.00  0.00           C  
ATOM    256  OE1 GLN A 172      -3.118   8.283  -9.887  1.00  0.00           O  
ATOM    257  NE2 GLN A 172      -3.824   8.359 -12.021  1.00  0.00           N  
ATOM    258  H   GLN A 172      -3.169   3.504 -10.275  1.00  0.00           H  
ATOM    259  HA  GLN A 172      -0.619   4.556 -11.169  1.00  0.00           H  
ATOM    260 1HB  GLN A 172      -2.787   5.631  -9.330  1.00  0.00           H  
ATOM    261 2HB  GLN A 172      -1.276   6.485  -9.612  1.00  0.00           H  
ATOM    262 1HG  GLN A 172      -1.785   6.555 -12.031  1.00  0.00           H  
ATOM    263 2HG  GLN A 172      -3.349   5.762 -11.692  1.00  0.00           H  
ATOM    264 1HE2 GLN A 172      -4.255   9.253 -11.892  1.00  0.00           H  
ATOM    265 2HE2 GLN A 172      -3.866   7.909 -12.913  1.00  0.00           H  
ATOM    266  N   MET A 173      -0.880   3.129  -8.300  1.00  0.00           N  
ATOM    267  CA  MET A 173      -0.141   2.679  -7.114  1.00  0.00           C  
ATOM    268  C   MET A 173       1.107   1.888  -7.506  1.00  0.00           C  
ATOM    269  O   MET A 173       1.901   1.499  -6.654  1.00  0.00           O  
ATOM    270  CB  MET A 173      -1.044   1.835  -6.216  1.00  0.00           C  
ATOM    271  CG  MET A 173      -1.947   2.643  -5.295  1.00  0.00           C  
ATOM    272  SD  MET A 173      -1.020   3.677  -4.144  1.00  0.00           S  
ATOM    273  CE  MET A 173      -0.328   2.435  -3.055  1.00  0.00           C  
ATOM    274  H   MET A 173      -1.749   2.722  -8.499  1.00  0.00           H  
ATOM    275  HA  MET A 173       0.186   3.557  -6.556  1.00  0.00           H  
ATOM    276 1HB  MET A 173      -1.678   1.200  -6.833  1.00  0.00           H  
ATOM    277 2HB  MET A 173      -0.431   1.181  -5.595  1.00  0.00           H  
ATOM    278 1HG  MET A 173      -2.594   3.285  -5.891  1.00  0.00           H  
ATOM    279 2HG  MET A 173      -2.577   1.966  -4.718  1.00  0.00           H  
ATOM    280 1HE  MET A 173       0.274   2.920  -2.286  1.00  0.00           H  
ATOM    281 2HE  MET A 173      -1.136   1.873  -2.584  1.00  0.00           H  
ATOM    282 3HE  MET A 173       0.299   1.754  -3.632  1.00  0.00           H  
ATOM    283  N   LYS A 174       1.265   1.642  -8.799  1.00  0.00           N  
ATOM    284  CA  LYS A 174       2.421   0.919  -9.300  1.00  0.00           C  
ATOM    285  C   LYS A 174       3.640   1.815  -9.205  1.00  0.00           C  
ATOM    286  O   LYS A 174       4.701   1.407  -8.734  1.00  0.00           O  
ATOM    287  CB  LYS A 174       2.202   0.457 -10.742  1.00  0.00           C  
ATOM    288  CG  LYS A 174       1.129  -0.612 -10.903  1.00  0.00           C  
ATOM    289  CD  LYS A 174       1.047  -1.099 -12.342  1.00  0.00           C  
ATOM    290  CE  LYS A 174      -0.036  -2.155 -12.509  1.00  0.00           C  
ATOM    291  NZ  LYS A 174       0.003  -2.784 -13.857  1.00  0.00           N  
ATOM    292  H   LYS A 174       0.598   1.971  -9.427  1.00  0.00           H  
ATOM    293  HA  LYS A 174       2.574   0.037  -8.677  1.00  0.00           H  
ATOM    294 1HB  LYS A 174       1.919   1.311 -11.358  1.00  0.00           H  
ATOM    295 2HB  LYS A 174       3.134   0.059 -11.142  1.00  0.00           H  
ATOM    296 1HG  LYS A 174       1.358  -1.458 -10.255  1.00  0.00           H  
ATOM    297 2HG  LYS A 174       0.162  -0.204 -10.611  1.00  0.00           H  
ATOM    298 1HD  LYS A 174       0.826  -0.257 -12.999  1.00  0.00           H  
ATOM    299 2HD  LYS A 174       2.005  -1.526 -12.637  1.00  0.00           H  
ATOM    300 1HE  LYS A 174       0.094  -2.930 -11.756  1.00  0.00           H  
ATOM    301 2HE  LYS A 174      -1.015  -1.698 -12.364  1.00  0.00           H  
ATOM    302 1HZ  LYS A 174      -0.729  -3.477 -13.927  1.00  0.00           H  
ATOM    303 2HZ  LYS A 174      -0.135  -2.076 -14.564  1.00  0.00           H  
ATOM    304 3HZ  LYS A 174       0.900  -3.228 -13.996  1.00  0.00           H  
ATOM    305  N   VAL A 175       3.472   3.053  -9.647  1.00  0.00           N  
ATOM    306  CA  VAL A 175       4.547   4.019  -9.596  1.00  0.00           C  
ATOM    307  C   VAL A 175       4.194   5.108  -8.603  1.00  0.00           C  
ATOM    308  O   VAL A 175       3.738   6.192  -8.973  1.00  0.00           O  
ATOM    309  CB  VAL A 175       4.793   4.636 -10.985  1.00  0.00           C  
ATOM    310  CG1 VAL A 175       5.975   5.593 -10.942  1.00  0.00           C  
ATOM    311  CG2 VAL A 175       5.028   3.534 -12.007  1.00  0.00           C  
ATOM    312  H   VAL A 175       2.602   3.324 -10.005  1.00  0.00           H  
ATOM    313  HA  VAL A 175       5.457   3.508  -9.278  1.00  0.00           H  
ATOM    314  HB  VAL A 175       3.919   5.219 -11.273  1.00  0.00           H  
ATOM    315 1HG1 VAL A 175       6.135   6.020 -11.932  1.00  0.00           H  
ATOM    316 2HG1 VAL A 175       5.770   6.393 -10.231  1.00  0.00           H  
ATOM    317 3HG1 VAL A 175       6.870   5.052 -10.633  1.00  0.00           H  
ATOM    318 1HG2 VAL A 175       5.201   3.978 -12.988  1.00  0.00           H  
ATOM    319 2HG2 VAL A 175       5.899   2.948 -11.716  1.00  0.00           H  
ATOM    320 3HG2 VAL A 175       4.152   2.887 -12.052  1.00  0.00           H  
ATOM    321  N   ALA A 176       4.412   4.808  -7.342  1.00  0.00           N  
ATOM    322  CA  ALA A 176       4.130   5.744  -6.275  1.00  0.00           C  
ATOM    323  C   ALA A 176       5.181   5.632  -5.178  1.00  0.00           C  
ATOM    324  O   ALA A 176       5.362   4.567  -4.590  1.00  0.00           O  
ATOM    325  CB  ALA A 176       2.736   5.497  -5.714  1.00  0.00           C  
ATOM    326  H   ALA A 176       4.738   3.912  -7.118  1.00  0.00           H  
ATOM    327  HA  ALA A 176       4.174   6.752  -6.688  1.00  0.00           H  
ATOM    328 1HB  ALA A 176       2.681   4.494  -5.314  1.00  0.00           H  
ATOM    329 2HB  ALA A 176       2.004   5.610  -6.501  1.00  0.00           H  
ATOM    330 3HB  ALA A 176       2.531   6.210  -4.930  1.00  0.00           H  
ATOM    331  N   PRO A 177       5.938   6.710  -4.936  1.00  0.00           N  
ATOM    332  CA  PRO A 177       6.955   6.738  -3.898  1.00  0.00           C  
ATOM    333  C   PRO A 177       6.377   7.101  -2.532  1.00  0.00           C  
ATOM    334  O   PRO A 177       5.520   7.983  -2.420  1.00  0.00           O  
ATOM    335  CB  PRO A 177       7.920   7.815  -4.404  1.00  0.00           C  
ATOM    336  CG  PRO A 177       7.033   8.836  -5.029  1.00  0.00           C  
ATOM    337  CD  PRO A 177       5.916   8.036  -5.646  1.00  0.00           C  
ATOM    338  HA  PRO A 177       7.448   5.756  -3.848  1.00  0.00           H  
ATOM    339 1HB  PRO A 177       8.509   8.216  -3.567  1.00  0.00           H  
ATOM    340 2HB  PRO A 177       8.633   7.375  -5.117  1.00  0.00           H  
ATOM    341 1HG  PRO A 177       6.675   9.546  -4.267  1.00  0.00           H  
ATOM    342 2HG  PRO A 177       7.593   9.424  -5.771  1.00  0.00           H  
ATOM    343 1HD  PRO A 177       4.959   8.552  -5.479  1.00  0.00           H  
ATOM    344 2HD  PRO A 177       6.107   7.909  -6.722  1.00  0.00           H  
ATOM    345  N   ILE A 178       6.852   6.415  -1.506  1.00  0.00           N  
ATOM    346  CA  ILE A 178       6.412   6.640  -0.137  1.00  0.00           C  
ATOM    347  C   ILE A 178       6.911   7.989   0.384  1.00  0.00           C  
ATOM    348  O   ILE A 178       8.119   8.227   0.445  1.00  0.00           O  
ATOM    349  CB  ILE A 178       6.904   5.512   0.789  1.00  0.00           C  
ATOM    350  CG1 ILE A 178       6.380   4.158   0.304  1.00  0.00           C  
ATOM    351  CG2 ILE A 178       6.469   5.773   2.222  1.00  0.00           C  
ATOM    352  CD1 ILE A 178       7.042   2.974   0.971  1.00  0.00           C  
ATOM    353  H   ILE A 178       7.526   5.718  -1.675  1.00  0.00           H  
ATOM    354  HA  ILE A 178       5.323   6.649  -0.121  1.00  0.00           H  
ATOM    355  HB  ILE A 178       7.991   5.461   0.752  1.00  0.00           H  
ATOM    356 1HG1 ILE A 178       5.308   4.097   0.487  1.00  0.00           H  
ATOM    357 2HG1 ILE A 178       6.533   4.071  -0.771  1.00  0.00           H  
ATOM    358 1HG2 ILE A 178       6.825   4.966   2.863  1.00  0.00           H  
ATOM    359 2HG2 ILE A 178       6.889   6.719   2.563  1.00  0.00           H  
ATOM    360 3HG2 ILE A 178       5.382   5.822   2.270  1.00  0.00           H  
ATOM    361 1HD1 ILE A 178       6.618   2.049   0.576  1.00  0.00           H  
ATOM    362 2HD1 ILE A 178       8.113   2.995   0.772  1.00  0.00           H  
ATOM    363 3HD1 ILE A 178       6.872   3.019   2.046  1.00  0.00           H  
ATOM    364  N   PRO A 179       5.983   8.898   0.732  1.00  0.00           N  
ATOM    365  CA  PRO A 179       6.327  10.225   1.255  1.00  0.00           C  
ATOM    366  C   PRO A 179       7.071  10.158   2.582  1.00  0.00           C  
ATOM    367  O   PRO A 179       7.006   9.158   3.299  1.00  0.00           O  
ATOM    368  CB  PRO A 179       4.956  10.889   1.420  1.00  0.00           C  
ATOM    369  CG  PRO A 179       4.075  10.147   0.474  1.00  0.00           C  
ATOM    370  CD  PRO A 179       4.546   8.721   0.563  1.00  0.00           C  
ATOM    371  HA  PRO A 179       6.939  10.759   0.513  1.00  0.00           H  
ATOM    372 1HB  PRO A 179       4.624  10.810   2.465  1.00  0.00           H  
ATOM    373 2HB  PRO A 179       5.028  11.962   1.186  1.00  0.00           H  
ATOM    374 1HG  PRO A 179       3.021  10.264   0.767  1.00  0.00           H  
ATOM    375 2HG  PRO A 179       4.170  10.564  -0.540  1.00  0.00           H  
ATOM    376 1HD  PRO A 179       4.082   8.233   1.432  1.00  0.00           H  
ATOM    377 2HD  PRO A 179       4.286   8.190  -0.365  1.00  0.00           H  
ATOM    378  N   LYS A 180       7.742  11.248   2.920  1.00  0.00           N  
ATOM    379  CA  LYS A 180       8.516  11.337   4.156  1.00  0.00           C  
ATOM    380  C   LYS A 180       7.624  11.176   5.380  1.00  0.00           C  
ATOM    381  O   LYS A 180       8.061  10.675   6.418  1.00  0.00           O  
ATOM    382  CB  LYS A 180       9.265  12.669   4.225  1.00  0.00           C  
ATOM    383  CG  LYS A 180      10.417  12.795   3.236  1.00  0.00           C  
ATOM    384  CD  LYS A 180      11.102  14.148   3.355  1.00  0.00           C  
ATOM    385  CE  LYS A 180      12.253  14.275   2.369  1.00  0.00           C  
ATOM    386  NZ  LYS A 180      12.910  15.608   2.449  1.00  0.00           N  
ATOM    387  H   LYS A 180       7.709  12.023   2.317  1.00  0.00           H  
ATOM    388  HA  LYS A 180       9.245  10.526   4.167  1.00  0.00           H  
ATOM    389 1HB  LYS A 180       8.570  13.487   4.035  1.00  0.00           H  
ATOM    390 2HB  LYS A 180       9.669  12.808   5.228  1.00  0.00           H  
ATOM    391 1HG  LYS A 180      11.148  12.009   3.427  1.00  0.00           H  
ATOM    392 2HG  LYS A 180      10.039  12.676   2.221  1.00  0.00           H  
ATOM    393 1HD  LYS A 180      10.378  14.941   3.161  1.00  0.00           H  
ATOM    394 2HD  LYS A 180      11.488  14.273   4.367  1.00  0.00           H  
ATOM    395 1HE  LYS A 180      12.994  13.505   2.573  1.00  0.00           H  
ATOM    396 2HE  LYS A 180      11.880  14.130   1.355  1.00  0.00           H  
ATOM    397 1HZ  LYS A 180      13.667  15.652   1.781  1.00  0.00           H  
ATOM    398 2HZ  LYS A 180      12.236  16.330   2.243  1.00  0.00           H  
ATOM    399 3HZ  LYS A 180      13.277  15.746   3.380  1.00  0.00           H  
ATOM    400  N   GLN A 181       6.375  11.598   5.250  1.00  0.00           N  
ATOM    401  CA  GLN A 181       5.408  11.494   6.336  1.00  0.00           C  
ATOM    402  C   GLN A 181       5.146  10.029   6.680  1.00  0.00           C  
ATOM    403  O   GLN A 181       4.888   9.680   7.833  1.00  0.00           O  
ATOM    404  CB  GLN A 181       4.098  12.191   5.960  1.00  0.00           C  
ATOM    405  CG  GLN A 181       4.202  13.704   5.868  1.00  0.00           C  
ATOM    406  CD  GLN A 181       2.901  14.348   5.428  1.00  0.00           C  
ATOM    407  OE1 GLN A 181       2.093  13.732   4.726  1.00  0.00           O  
ATOM    408  NE2 GLN A 181       2.690  15.594   5.837  1.00  0.00           N  
ATOM    409  H   GLN A 181       6.099  12.000   4.400  1.00  0.00           H  
ATOM    410  HA  GLN A 181       5.822  11.985   7.216  1.00  0.00           H  
ATOM    411 1HB  GLN A 181       3.751  11.818   4.997  1.00  0.00           H  
ATOM    412 2HB  GLN A 181       3.333  11.951   6.699  1.00  0.00           H  
ATOM    413 1HG  GLN A 181       4.465  14.101   6.849  1.00  0.00           H  
ATOM    414 2HG  GLN A 181       4.973  13.962   5.142  1.00  0.00           H  
ATOM    415 1HE2 GLN A 181       1.850  16.071   5.578  1.00  0.00           H  
ATOM    416 2HE2 GLN A 181       3.372  16.056   6.405  1.00  0.00           H  
ATOM    417  N   LEU A 182       5.231   9.176   5.671  1.00  0.00           N  
ATOM    418  CA  LEU A 182       4.985   7.754   5.846  1.00  0.00           C  
ATOM    419  C   LEU A 182       6.278   6.995   6.126  1.00  0.00           C  
ATOM    420  O   LEU A 182       6.263   5.978   6.816  1.00  0.00           O  
ATOM    421  CB  LEU A 182       4.307   7.180   4.596  1.00  0.00           C  
ATOM    422  CG  LEU A 182       2.774   7.229   4.588  1.00  0.00           C  
ATOM    423  CD1 LEU A 182       2.310   8.667   4.770  1.00  0.00           C  
ATOM    424  CD2 LEU A 182       2.253   6.648   3.282  1.00  0.00           C  
ATOM    425  H   LEU A 182       5.479   9.510   4.781  1.00  0.00           H  
ATOM    426  HA  LEU A 182       4.321   7.620   6.699  1.00  0.00           H  
ATOM    427 1HB  LEU A 182       4.660   7.730   3.726  1.00  0.00           H  
ATOM    428 2HB  LEU A 182       4.606   6.137   4.486  1.00  0.00           H  
ATOM    429  HG  LEU A 182       2.387   6.646   5.424  1.00  0.00           H  
ATOM    430 1HD1 LEU A 182       1.221   8.703   4.765  1.00  0.00           H  
ATOM    431 2HD1 LEU A 182       2.680   9.052   5.722  1.00  0.00           H  
ATOM    432 3HD1 LEU A 182       2.696   9.280   3.956  1.00  0.00           H  
ATOM    433 1HD2 LEU A 182       1.163   6.682   3.277  1.00  0.00           H  
ATOM    434 2HD2 LEU A 182       2.639   7.232   2.445  1.00  0.00           H  
ATOM    435 3HD2 LEU A 182       2.584   5.614   3.186  1.00  0.00           H  
ATOM    436  N   LEU A 183       7.393   7.504   5.602  1.00  0.00           N  
ATOM    437  CA  LEU A 183       8.704   6.872   5.793  1.00  0.00           C  
ATOM    438  C   LEU A 183       9.061   6.750   7.271  1.00  0.00           C  
ATOM    439  O   LEU A 183       9.811   5.860   7.667  1.00  0.00           O  
ATOM    440  CB  LEU A 183       9.791   7.677   5.069  1.00  0.00           C  
ATOM    441  CG  LEU A 183       9.804   7.551   3.541  1.00  0.00           C  
ATOM    442  CD1 LEU A 183      10.912   8.426   2.969  1.00  0.00           C  
ATOM    443  CD2 LEU A 183      10.004   6.093   3.152  1.00  0.00           C  
ATOM    444  H   LEU A 183       7.333   8.319   5.058  1.00  0.00           H  
ATOM    445  HA  LEU A 183       8.669   5.869   5.369  1.00  0.00           H  
ATOM    446 1HB  LEU A 183       9.663   8.731   5.314  1.00  0.00           H  
ATOM    447 2HB  LEU A 183      10.765   7.356   5.437  1.00  0.00           H  
ATOM    448  HG  LEU A 183       8.857   7.908   3.137  1.00  0.00           H  
ATOM    449 1HD1 LEU A 183      10.922   8.336   1.882  1.00  0.00           H  
ATOM    450 2HD1 LEU A 183      10.734   9.466   3.245  1.00  0.00           H  
ATOM    451 3HD1 LEU A 183      11.873   8.103   3.368  1.00  0.00           H  
ATOM    452 1HD2 LEU A 183      10.014   6.004   2.066  1.00  0.00           H  
ATOM    453 2HD2 LEU A 183      10.953   5.737   3.555  1.00  0.00           H  
ATOM    454 3HD2 LEU A 183       9.189   5.494   3.559  1.00  0.00           H  
ATOM    455  N   GLN A 184       8.520   7.649   8.080  1.00  0.00           N  
ATOM    456  CA  GLN A 184       8.772   7.642   9.516  1.00  0.00           C  
ATOM    457  C   GLN A 184       8.196   6.395  10.182  1.00  0.00           C  
ATOM    458  O   GLN A 184       8.633   6.003  11.265  1.00  0.00           O  
ATOM    459  CB  GLN A 184       8.185   8.898  10.165  1.00  0.00           C  
ATOM    460  CG  GLN A 184       8.905  10.184   9.798  1.00  0.00           C  
ATOM    461  CD  GLN A 184       8.297  11.401  10.469  1.00  0.00           C  
ATOM    462  OE1 GLN A 184       7.707  11.301  11.549  1.00  0.00           O  
ATOM    463  NE2 GLN A 184       8.439  12.558   9.834  1.00  0.00           N  
ATOM    464  H   GLN A 184       7.946   8.345   7.700  1.00  0.00           H  
ATOM    465  HA  GLN A 184       9.850   7.636   9.678  1.00  0.00           H  
ATOM    466 1HB  GLN A 184       7.139   9.003   9.874  1.00  0.00           H  
ATOM    467 2HB  GLN A 184       8.214   8.795  11.250  1.00  0.00           H  
ATOM    468 1HG  GLN A 184       9.947  10.106  10.108  1.00  0.00           H  
ATOM    469 2HG  GLN A 184       8.848  10.325   8.718  1.00  0.00           H  
ATOM    470 1HE2 GLN A 184       8.058  13.395  10.229  1.00  0.00           H  
ATOM    471 2HE2 GLN A 184       8.925  12.594   8.961  1.00  0.00           H  
ATOM    472  N   ARG A 185       7.222   5.771   9.528  1.00  0.00           N  
ATOM    473  CA  ARG A 185       6.577   4.580  10.068  1.00  0.00           C  
ATOM    474  C   ARG A 185       7.439   3.343   9.852  1.00  0.00           C  
ATOM    475  O   ARG A 185       7.341   2.372  10.601  1.00  0.00           O  
ATOM    476  CB  ARG A 185       5.217   4.367   9.420  1.00  0.00           C  
ATOM    477  CG  ARG A 185       4.155   5.382   9.813  1.00  0.00           C  
ATOM    478  CD  ARG A 185       2.832   5.048   9.225  1.00  0.00           C  
ATOM    479  NE  ARG A 185       1.806   5.997   9.626  1.00  0.00           N  
ATOM    480  CZ  ARG A 185       1.080   5.906  10.758  1.00  0.00           C  
ATOM    481  NH1 ARG A 185       1.280   4.906  11.589  1.00  0.00           N  
ATOM    482  NH2 ARG A 185       0.168   6.822  11.032  1.00  0.00           N  
ATOM    483  H   ARG A 185       6.941   6.112   8.650  1.00  0.00           H  
ATOM    484  HA  ARG A 185       6.433   4.720  11.140  1.00  0.00           H  
ATOM    485 1HB  ARG A 185       5.321   4.401   8.337  1.00  0.00           H  
ATOM    486 2HB  ARG A 185       4.840   3.377   9.681  1.00  0.00           H  
ATOM    487 1HG  ARG A 185       4.054   5.401  10.897  1.00  0.00           H  
ATOM    488 2HG  ARG A 185       4.448   6.371   9.457  1.00  0.00           H  
ATOM    489 1HD  ARG A 185       2.903   5.061   8.138  1.00  0.00           H  
ATOM    490 2HD  ARG A 185       2.528   4.055   9.557  1.00  0.00           H  
ATOM    491  HE  ARG A 185       1.624   6.779   9.012  1.00  0.00           H  
ATOM    492 1HH1 ARG A 185       1.977   4.207  11.379  1.00  0.00           H  
ATOM    493 2HH1 ARG A 185       0.736   4.839  12.436  1.00  0.00           H  
ATOM    494 1HH2 ARG A 185       0.015   7.590  10.394  1.00  0.00           H  
ATOM    495 2HH2 ARG A 185      -0.376   6.755  11.880  1.00  0.00           H  
ATOM    496  N   ILE A 186       8.274   3.384   8.823  1.00  0.00           N  
ATOM    497  CA  ILE A 186       9.169   2.275   8.510  1.00  0.00           C  
ATOM    498  C   ILE A 186      10.596   2.788   8.321  1.00  0.00           C  
ATOM    499  O   ILE A 186      11.022   3.085   7.205  1.00  0.00           O  
ATOM    500  CB  ILE A 186       8.709   1.531   7.243  1.00  0.00           C  
ATOM    501  CG1 ILE A 186       7.246   1.102   7.377  1.00  0.00           C  
ATOM    502  CG2 ILE A 186       9.599   0.326   6.982  1.00  0.00           C  
ATOM    503  CD1 ILE A 186       7.030  -0.038   8.346  1.00  0.00           C  
ATOM    504  H   ILE A 186       8.299   4.187   8.261  1.00  0.00           H  
ATOM    505  HA  ILE A 186       9.155   1.574   9.343  1.00  0.00           H  
ATOM    506  HB  ILE A 186       8.764   2.202   6.387  1.00  0.00           H  
ATOM    507 1HG1 ILE A 186       6.647   1.950   7.708  1.00  0.00           H  
ATOM    508 2HG1 ILE A 186       6.865   0.796   6.401  1.00  0.00           H  
ATOM    509 1HG2 ILE A 186       9.260  -0.189   6.083  1.00  0.00           H  
ATOM    510 2HG2 ILE A 186      10.627   0.656   6.845  1.00  0.00           H  
ATOM    511 3HG2 ILE A 186       9.547  -0.356   7.832  1.00  0.00           H  
ATOM    512 1HD1 ILE A 186       5.969  -0.285   8.386  1.00  0.00           H  
ATOM    513 2HD1 ILE A 186       7.593  -0.911   8.012  1.00  0.00           H  
ATOM    514 3HD1 ILE A 186       7.371   0.257   9.336  1.00  0.00           H  
ATOM    515  N   PRO A 187      11.351   2.908   9.421  1.00  0.00           N  
ATOM    516  CA  PRO A 187      12.720   3.411   9.388  1.00  0.00           C  
ATOM    517  C   PRO A 187      13.758   2.333   9.085  1.00  0.00           C  
ATOM    518  O   PRO A 187      13.455   1.139   9.120  1.00  0.00           O  
ATOM    519  CB  PRO A 187      12.898   3.970  10.803  1.00  0.00           C  
ATOM    520  CG  PRO A 187      12.126   3.031  11.667  1.00  0.00           C  
ATOM    521  CD  PRO A 187      10.915   2.677  10.846  1.00  0.00           C  
ATOM    522  HA  PRO A 187      12.795   4.207   8.632  1.00  0.00           H  
ATOM    523 1HB  PRO A 187      13.966   4.007  11.062  1.00  0.00           H  
ATOM    524 2HB  PRO A 187      12.520   5.002  10.851  1.00  0.00           H  
ATOM    525 1HG  PRO A 187      12.740   2.153  11.916  1.00  0.00           H  
ATOM    526 2HG  PRO A 187      11.865   3.518  12.618  1.00  0.00           H  
ATOM    527 1HD  PRO A 187      10.650   1.624  11.018  1.00  0.00           H  
ATOM    528 2HD  PRO A 187      10.080   3.337  11.120  1.00  0.00           H  
ATOM    529  N   ASN A 188      14.979   2.783   8.787  1.00  0.00           N  
ATOM    530  CA  ASN A 188      16.103   1.893   8.484  1.00  0.00           C  
ATOM    531  C   ASN A 188      15.767   0.949   7.333  1.00  0.00           C  
ATOM    532  O   ASN A 188      15.730  -0.273   7.506  1.00  0.00           O  
ATOM    533  CB  ASN A 188      16.510   1.106   9.716  1.00  0.00           C  
ATOM    534  CG  ASN A 188      16.934   1.992  10.854  1.00  0.00           C  
ATOM    535  OD1 ASN A 188      17.770   2.887  10.682  1.00  0.00           O  
ATOM    536  ND2 ASN A 188      16.375   1.761  12.015  1.00  0.00           N  
ATOM    537  H   ASN A 188      15.132   3.752   8.774  1.00  0.00           H  
ATOM    538  HA  ASN A 188      16.951   2.502   8.165  1.00  0.00           H  
ATOM    539 1HB  ASN A 188      15.673   0.486  10.045  1.00  0.00           H  
ATOM    540 2HB  ASN A 188      17.333   0.437   9.466  1.00  0.00           H  
ATOM    541 1HD2 ASN A 188      16.619   2.320  12.807  1.00  0.00           H  
ATOM    542 2HD2 ASN A 188      15.703   1.026  12.107  1.00  0.00           H  
ATOM    543  N   ILE A 189      15.512   1.513   6.163  1.00  0.00           N  
ATOM    544  CA  ILE A 189      15.184   0.709   4.997  1.00  0.00           C  
ATOM    545  C   ILE A 189      16.421   0.501   4.122  1.00  0.00           C  
ATOM    546  O   ILE A 189      17.003   1.461   3.620  1.00  0.00           O  
ATOM    547  CB  ILE A 189      14.065   1.370   4.171  1.00  0.00           C  
ATOM    548  CG1 ILE A 189      12.743   1.337   4.940  1.00  0.00           C  
ATOM    549  CG2 ILE A 189      13.919   0.677   2.824  1.00  0.00           C  
ATOM    550  CD1 ILE A 189      11.641   2.147   4.296  1.00  0.00           C  
ATOM    551  H   ILE A 189      15.568   2.487   6.079  1.00  0.00           H  
ATOM    552  HA  ILE A 189      14.833  -0.265   5.336  1.00  0.00           H  
ATOM    553  HB  ILE A 189      14.307   2.419   4.005  1.00  0.00           H  
ATOM    554 1HG1 ILE A 189      12.401   0.306   5.031  1.00  0.00           H  
ATOM    555 2HG1 ILE A 189      12.899   1.718   5.949  1.00  0.00           H  
ATOM    556 1HG2 ILE A 189      13.124   1.157   2.253  1.00  0.00           H  
ATOM    557 2HG2 ILE A 189      14.856   0.752   2.274  1.00  0.00           H  
ATOM    558 3HG2 ILE A 189      13.671  -0.373   2.980  1.00  0.00           H  
ATOM    559 1HD1 ILE A 189      10.735   2.075   4.899  1.00  0.00           H  
ATOM    560 2HD1 ILE A 189      11.949   3.190   4.227  1.00  0.00           H  
ATOM    561 3HD1 ILE A 189      11.442   1.760   3.297  1.00  0.00           H  
ATOM    562  N   PRO A 190      16.831  -0.769   3.930  1.00  0.00           N  
ATOM    563  CA  PRO A 190      18.009  -1.127   3.118  1.00  0.00           C  
ATOM    564  C   PRO A 190      18.013  -0.542   1.691  1.00  0.00           C  
ATOM    565  O   PRO A 190      19.017   0.044   1.284  1.00  0.00           O  
ATOM    566  CB  PRO A 190      17.920  -2.656   3.083  1.00  0.00           C  
ATOM    567  CG  PRO A 190      17.297  -3.015   4.389  1.00  0.00           C  
ATOM    568  CD  PRO A 190      16.243  -1.963   4.603  1.00  0.00           C  
ATOM    569  HA  PRO A 190      18.920  -0.789   3.634  1.00  0.00           H  
ATOM    570 1HB  PRO A 190      17.318  -2.978   2.220  1.00  0.00           H  
ATOM    571 2HB  PRO A 190      18.923  -3.089   2.955  1.00  0.00           H  
ATOM    572 1HG  PRO A 190      16.878  -4.031   4.342  1.00  0.00           H  
ATOM    573 2HG  PRO A 190      18.057  -3.021   5.183  1.00  0.00           H  
ATOM    574 1HD  PRO A 190      15.304  -2.280   4.125  1.00  0.00           H  
ATOM    575 2HD  PRO A 190      16.095  -1.806   5.682  1.00  0.00           H  
ATOM    576  N   PRO A 191      16.918  -0.679   0.897  1.00  0.00           N  
ATOM    577  CA  PRO A 191      16.887  -0.148  -0.471  1.00  0.00           C  
ATOM    578  C   PRO A 191      17.027   1.369  -0.505  1.00  0.00           C  
ATOM    579  O   PRO A 191      17.645   1.926  -1.412  1.00  0.00           O  
ATOM    580  CB  PRO A 191      15.511  -0.592  -0.978  1.00  0.00           C  
ATOM    581  CG  PRO A 191      14.733  -0.862   0.265  1.00  0.00           C  
ATOM    582  CD  PRO A 191      15.744  -1.439   1.221  1.00  0.00           C  
ATOM    583  HA  PRO A 191      17.693  -0.613  -1.058  1.00  0.00           H  
ATOM    584 1HB  PRO A 191      15.065   0.200  -1.596  1.00  0.00           H  
ATOM    585 2HB  PRO A 191      15.614  -1.480  -1.619  1.00  0.00           H  
ATOM    586 1HG  PRO A 191      14.279   0.067   0.638  1.00  0.00           H  
ATOM    587 2HG  PRO A 191      13.907  -1.557   0.052  1.00  0.00           H  
ATOM    588 1HD  PRO A 191      15.404  -1.281   2.254  1.00  0.00           H  
ATOM    589 2HD  PRO A 191      15.874  -2.511   1.015  1.00  0.00           H  
ATOM    590  N   ASN A 192      16.439   2.024   0.497  1.00  0.00           N  
ATOM    591  CA  ASN A 192      16.461   3.484   0.616  1.00  0.00           C  
ATOM    592  C   ASN A 192      15.739   4.142  -0.554  1.00  0.00           C  
ATOM    593  O   ASN A 192      15.877   5.342  -0.797  1.00  0.00           O  
ATOM    594  CB  ASN A 192      17.887   3.993   0.715  1.00  0.00           C  
ATOM    595  CG  ASN A 192      17.986   5.294   1.461  1.00  0.00           C  
ATOM    596  OD1 ASN A 192      17.297   5.502   2.467  1.00  0.00           O  
ATOM    597  ND2 ASN A 192      18.830   6.176   0.989  1.00  0.00           N  
ATOM    598  H   ASN A 192      15.983   1.506   1.191  1.00  0.00           H  
ATOM    599  HA  ASN A 192      15.928   3.765   1.526  1.00  0.00           H  
ATOM    600 1HB  ASN A 192      18.505   3.250   1.222  1.00  0.00           H  
ATOM    601 2HB  ASN A 192      18.295   4.130  -0.286  1.00  0.00           H  
ATOM    602 1HD2 ASN A 192      18.936   7.060   1.444  1.00  0.00           H  
ATOM    603 2HD2 ASN A 192      19.367   5.967   0.172  1.00  0.00           H  
ATOM    604  N   ILE A 193      14.963   3.345  -1.271  1.00  0.00           N  
ATOM    605  CA  ILE A 193      14.193   3.829  -2.403  1.00  0.00           C  
ATOM    606  C   ILE A 193      12.766   4.063  -1.944  1.00  0.00           C  
ATOM    607  O   ILE A 193      12.276   3.346  -1.075  1.00  0.00           O  
ATOM    608  CB  ILE A 193      14.218   2.833  -3.577  1.00  0.00           C  
ATOM    609  CG1 ILE A 193      15.651   2.630  -4.074  1.00  0.00           C  
ATOM    610  CG2 ILE A 193      13.323   3.318  -4.706  1.00  0.00           C  
ATOM    611  CD1 ILE A 193      15.815   1.446  -4.999  1.00  0.00           C  
ATOM    612  H   ILE A 193      14.902   2.400  -1.023  1.00  0.00           H  
ATOM    613  HA  ILE A 193      14.633   4.765  -2.745  1.00  0.00           H  
ATOM    614  HB  ILE A 193      13.863   1.861  -3.236  1.00  0.00           H  
ATOM    615 1HG1 ILE A 193      15.983   3.524  -4.602  1.00  0.00           H  
ATOM    616 2HG1 ILE A 193      16.316   2.490  -3.222  1.00  0.00           H  
ATOM    617 1HG2 ILE A 193      13.353   2.603  -5.528  1.00  0.00           H  
ATOM    618 2HG2 ILE A 193      12.299   3.413  -4.344  1.00  0.00           H  
ATOM    619 3HG2 ILE A 193      13.674   4.289  -5.057  1.00  0.00           H  
ATOM    620 1HD1 ILE A 193      16.857   1.367  -5.310  1.00  0.00           H  
ATOM    621 2HD1 ILE A 193      15.522   0.534  -4.479  1.00  0.00           H  
ATOM    622 3HD1 ILE A 193      15.186   1.581  -5.878  1.00  0.00           H  
ATOM    623  N   ASN A 194      12.099   5.055  -2.510  1.00  0.00           N  
ATOM    624  CA  ASN A 194      10.742   5.373  -2.087  1.00  0.00           C  
ATOM    625  C   ASN A 194       9.680   4.789  -3.014  1.00  0.00           C  
ATOM    626  O   ASN A 194       8.531   4.642  -2.611  1.00  0.00           O  
ATOM    627  CB  ASN A 194      10.571   6.877  -1.974  1.00  0.00           C  
ATOM    628  CG  ASN A 194      11.451   7.481  -0.915  1.00  0.00           C  
ATOM    629  OD1 ASN A 194      11.767   6.834   0.091  1.00  0.00           O  
ATOM    630  ND2 ASN A 194      11.854   8.709  -1.121  1.00  0.00           N  
ATOM    631  H   ASN A 194      12.521   5.581  -3.224  1.00  0.00           H  
ATOM    632  HA  ASN A 194      10.571   4.924  -1.107  1.00  0.00           H  
ATOM    633 1HB  ASN A 194      10.804   7.343  -2.933  1.00  0.00           H  
ATOM    634 2HB  ASN A 194       9.532   7.109  -1.742  1.00  0.00           H  
ATOM    635 1HD2 ASN A 194      12.442   9.161  -0.450  1.00  0.00           H  
ATOM    636 2HD2 ASN A 194      11.575   9.194  -1.949  1.00  0.00           H  
ATOM    637  N   THR A 195      10.044   4.426  -4.241  1.00  0.00           N  
ATOM    638  CA  THR A 195       9.060   3.891  -5.177  1.00  0.00           C  
ATOM    639  C   THR A 195       8.646   2.488  -4.757  1.00  0.00           C  
ATOM    640  O   THR A 195       9.495   1.626  -4.538  1.00  0.00           O  
ATOM    641  CB  THR A 195       9.607   3.866  -6.616  1.00  0.00           C  
ATOM    642  OG1 THR A 195       9.957   5.196  -7.020  1.00  0.00           O  
ATOM    643  CG2 THR A 195       8.565   3.306  -7.573  1.00  0.00           C  
ATOM    644  H   THR A 195      10.977   4.513  -4.518  1.00  0.00           H  
ATOM    645  HA  THR A 195       8.180   4.534  -5.159  1.00  0.00           H  
ATOM    646  HB  THR A 195      10.501   3.242  -6.655  1.00  0.00           H  
ATOM    647  HG1 THR A 195      10.498   5.157  -7.813  1.00  0.00           H  
ATOM    648 1HG2 THR A 195       8.970   3.297  -8.585  1.00  0.00           H  
ATOM    649 2HG2 THR A 195       8.306   2.291  -7.275  1.00  0.00           H  
ATOM    650 3HG2 THR A 195       7.675   3.932  -7.546  1.00  0.00           H  
ATOM    651  N   TRP A 196       7.335   2.252  -4.728  1.00  0.00           N  
ATOM    652  CA  TRP A 196       6.777   0.971  -4.294  1.00  0.00           C  
ATOM    653  C   TRP A 196       7.317  -0.211  -5.074  1.00  0.00           C  
ATOM    654  O   TRP A 196       7.583  -1.257  -4.494  1.00  0.00           O  
ATOM    655  CB  TRP A 196       5.253   0.994  -4.421  1.00  0.00           C  
ATOM    656  CG  TRP A 196       4.561   1.559  -3.217  1.00  0.00           C  
ATOM    657  CD1 TRP A 196       3.741   2.647  -3.184  1.00  0.00           C  
ATOM    658  CD2 TRP A 196       4.624   1.063  -1.858  1.00  0.00           C  
ATOM    659  NE1 TRP A 196       3.293   2.863  -1.905  1.00  0.00           N  
ATOM    660  CE2 TRP A 196       3.822   1.903  -1.080  1.00  0.00           C  
ATOM    661  CE3 TRP A 196       5.287  -0.010  -1.249  1.00  0.00           C  
ATOM    662  CZ2 TRP A 196       3.662   1.708   0.283  1.00  0.00           C  
ATOM    663  CZ3 TRP A 196       5.125  -0.206   0.118  1.00  0.00           C  
ATOM    664  CH2 TRP A 196       4.333   0.631   0.863  1.00  0.00           C  
ATOM    665  H   TRP A 196       6.718   2.975  -4.977  1.00  0.00           H  
ATOM    666  HA  TRP A 196       7.041   0.815  -3.248  1.00  0.00           H  
ATOM    667 1HB  TRP A 196       4.968   1.588  -5.290  1.00  0.00           H  
ATOM    668 2HB  TRP A 196       4.886  -0.019  -4.582  1.00  0.00           H  
ATOM    669  HD1 TRP A 196       3.480   3.256  -4.048  1.00  0.00           H  
ATOM    670  HE1 TRP A 196       2.675   3.608  -1.615  1.00  0.00           H  
ATOM    671  HE3 TRP A 196       5.915  -0.679  -1.836  1.00  0.00           H  
ATOM    672  HZ2 TRP A 196       3.037   2.362   0.892  1.00  0.00           H  
ATOM    673  HZ3 TRP A 196       5.645  -1.043   0.584  1.00  0.00           H  
ATOM    674  HH2 TRP A 196       4.228   0.448   1.933  1.00  0.00           H  
ATOM    675  N   GLN A 197       7.501  -0.040  -6.371  1.00  0.00           N  
ATOM    676  CA  GLN A 197       8.009  -1.113  -7.211  1.00  0.00           C  
ATOM    677  C   GLN A 197       9.357  -1.617  -6.706  1.00  0.00           C  
ATOM    678  O   GLN A 197       9.664  -2.802  -6.803  1.00  0.00           O  
ATOM    679  CB  GLN A 197       8.135  -0.641  -8.662  1.00  0.00           C  
ATOM    680  CG  GLN A 197       8.549  -1.730  -9.637  1.00  0.00           C  
ATOM    681  CD  GLN A 197       8.756  -1.200 -11.043  1.00  0.00           C  
ATOM    682  OE1 GLN A 197       9.599  -0.329 -11.276  1.00  0.00           O  
ATOM    683  NE2 GLN A 197       7.986  -1.723 -11.991  1.00  0.00           N  
ATOM    684  H   GLN A 197       7.285   0.827  -6.773  1.00  0.00           H  
ATOM    685  HA  GLN A 197       7.305  -1.944  -7.174  1.00  0.00           H  
ATOM    686 1HB  GLN A 197       7.181  -0.235  -8.997  1.00  0.00           H  
ATOM    687 2HB  GLN A 197       8.871   0.161  -8.721  1.00  0.00           H  
ATOM    688 1HG  GLN A 197       9.486  -2.171  -9.297  1.00  0.00           H  
ATOM    689 2HG  GLN A 197       7.768  -2.490  -9.669  1.00  0.00           H  
ATOM    690 1HE2 GLN A 197       8.077  -1.412 -12.938  1.00  0.00           H  
ATOM    691 2HE2 GLN A 197       7.315  -2.427 -11.759  1.00  0.00           H  
ATOM    692  N   GLN A 198      10.175  -0.711  -6.199  1.00  0.00           N  
ATOM    693  CA  GLN A 198      11.478  -1.081  -5.673  1.00  0.00           C  
ATOM    694  C   GLN A 198      11.403  -1.414  -4.177  1.00  0.00           C  
ATOM    695  O   GLN A 198      12.272  -2.104  -3.643  1.00  0.00           O  
ATOM    696  CB  GLN A 198      12.485   0.047  -5.913  1.00  0.00           C  
ATOM    697  CG  GLN A 198      13.049   0.089  -7.322  1.00  0.00           C  
ATOM    698  CD  GLN A 198      12.038   0.588  -8.336  1.00  0.00           C  
ATOM    699  OE1 GLN A 198      11.505   1.694  -8.210  1.00  0.00           O  
ATOM    700  NE2 GLN A 198      11.767  -0.225  -9.351  1.00  0.00           N  
ATOM    701  H   GLN A 198       9.892   0.225  -6.159  1.00  0.00           H  
ATOM    702  HA  GLN A 198      11.821  -1.974  -6.195  1.00  0.00           H  
ATOM    703 1HB  GLN A 198      12.010   1.008  -5.712  1.00  0.00           H  
ATOM    704 2HB  GLN A 198      13.319  -0.056  -5.219  1.00  0.00           H  
ATOM    705 1HG  GLN A 198      13.909   0.758  -7.339  1.00  0.00           H  
ATOM    706 2HG  GLN A 198      13.354  -0.917  -7.610  1.00  0.00           H  
ATOM    707 1HE2 GLN A 198      11.108   0.051 -10.051  1.00  0.00           H  
ATOM    708 2HE2 GLN A 198      12.222  -1.113  -9.415  1.00  0.00           H  
ATOM    709  N   VAL A 199      10.352  -0.934  -3.509  1.00  0.00           N  
ATOM    710  CA  VAL A 199      10.176  -1.172  -2.075  1.00  0.00           C  
ATOM    711  C   VAL A 199       9.600  -2.567  -1.810  1.00  0.00           C  
ATOM    712  O   VAL A 199       9.919  -3.196  -0.799  1.00  0.00           O  
ATOM    713  CB  VAL A 199       9.240  -0.109  -1.469  1.00  0.00           C  
ATOM    714  CG1 VAL A 199       8.804  -0.519  -0.070  1.00  0.00           C  
ATOM    715  CG2 VAL A 199       9.939   1.241  -1.442  1.00  0.00           C  
ATOM    716  H   VAL A 199       9.680  -0.403  -3.994  1.00  0.00           H  
ATOM    717  HA  VAL A 199      11.150  -1.099  -1.590  1.00  0.00           H  
ATOM    718  HB  VAL A 199       8.340  -0.041  -2.080  1.00  0.00           H  
ATOM    719 1HG1 VAL A 199       8.143   0.244   0.343  1.00  0.00           H  
ATOM    720 2HG1 VAL A 199       8.274  -1.470  -0.119  1.00  0.00           H  
ATOM    721 3HG1 VAL A 199       9.681  -0.622   0.568  1.00  0.00           H  
ATOM    722 1HG2 VAL A 199       9.272   1.988  -1.013  1.00  0.00           H  
ATOM    723 2HG2 VAL A 199      10.843   1.171  -0.836  1.00  0.00           H  
ATOM    724 3HG2 VAL A 199      10.206   1.534  -2.458  1.00  0.00           H  
ATOM    725  N   THR A 200       8.776  -3.060  -2.735  1.00  0.00           N  
ATOM    726  CA  THR A 200       8.155  -4.378  -2.600  1.00  0.00           C  
ATOM    727  C   THR A 200       9.204  -5.486  -2.514  1.00  0.00           C  
ATOM    728  O   THR A 200       8.948  -6.567  -1.971  1.00  0.00           O  
ATOM    729  CB  THR A 200       7.201  -4.662  -3.775  1.00  0.00           C  
ATOM    730  OG1 THR A 200       6.414  -5.824  -3.485  1.00  0.00           O  
ATOM    731  CG2 THR A 200       7.987  -4.894  -5.056  1.00  0.00           C  
ATOM    732  H   THR A 200       8.574  -2.521  -3.533  1.00  0.00           H  
ATOM    733  HA  THR A 200       7.577  -4.395  -1.676  1.00  0.00           H  
ATOM    734  HB  THR A 200       6.533  -3.813  -3.915  1.00  0.00           H  
ATOM    735  HG1 THR A 200       5.666  -5.574  -2.937  1.00  0.00           H  
ATOM    736 1HG2 THR A 200       7.297  -5.093  -5.876  1.00  0.00           H  
ATOM    737 2HG2 THR A 200       8.579  -4.008  -5.286  1.00  0.00           H  
ATOM    738 3HG2 THR A 200       8.651  -5.748  -4.926  1.00  0.00           H  
ATOM    739  N   ALA A 201      10.393  -5.191  -3.035  1.00  0.00           N  
ATOM    740  CA  ALA A 201      11.500  -6.131  -3.034  1.00  0.00           C  
ATOM    741  C   ALA A 201      11.877  -6.546  -1.615  1.00  0.00           C  
ATOM    742  O   ALA A 201      12.438  -7.620  -1.410  1.00  0.00           O  
ATOM    743  CB  ALA A 201      12.701  -5.530  -3.746  1.00  0.00           C  
ATOM    744  H   ALA A 201      10.525  -4.306  -3.437  1.00  0.00           H  
ATOM    745  HA  ALA A 201      11.184  -7.027  -3.567  1.00  0.00           H  
ATOM    746 1HB  ALA A 201      13.069  -4.686  -3.182  1.00  0.00           H  
ATOM    747 2HB  ALA A 201      12.407  -5.201  -4.731  1.00  0.00           H  
ATOM    748 3HB  ALA A 201      13.480  -6.275  -3.831  1.00  0.00           H  
ATOM    749  N   LEU A 202      11.555  -5.698  -0.639  1.00  0.00           N  
ATOM    750  CA  LEU A 202      11.852  -5.986   0.761  1.00  0.00           C  
ATOM    751  C   LEU A 202      11.164  -7.273   1.205  1.00  0.00           C  
ATOM    752  O   LEU A 202      11.734  -8.081   1.942  1.00  0.00           O  
ATOM    753  CB  LEU A 202      11.406  -4.826   1.654  1.00  0.00           C  
ATOM    754  CG  LEU A 202      12.307  -3.593   1.618  1.00  0.00           C  
ATOM    755  CD1 LEU A 202      11.603  -2.397   2.246  1.00  0.00           C  
ATOM    756  CD2 LEU A 202      13.622  -3.874   2.330  1.00  0.00           C  
ATOM    757  H   LEU A 202      11.099  -4.855  -0.870  1.00  0.00           H  
ATOM    758  HA  LEU A 202      12.929  -6.112   0.867  1.00  0.00           H  
ATOM    759 1HB  LEU A 202      10.412  -4.530   1.353  1.00  0.00           H  
ATOM    760 2HB  LEU A 202      11.361  -5.181   2.672  1.00  0.00           H  
ATOM    761  HG  LEU A 202      12.527  -3.346   0.589  1.00  0.00           H  
ATOM    762 1HD1 LEU A 202      11.383  -2.612   3.281  1.00  0.00           H  
ATOM    763 2HD1 LEU A 202      10.682  -2.203   1.715  1.00  0.00           H  
ATOM    764 3HD1 LEU A 202      12.243  -1.529   2.186  1.00  0.00           H  
ATOM    765 1HD2 LEU A 202      14.179  -2.956   2.431  1.00  0.00           H  
ATOM    766 2HD2 LEU A 202      14.201  -4.580   1.754  1.00  0.00           H  
ATOM    767 3HD2 LEU A 202      13.422  -4.284   3.309  1.00  0.00           H  
ATOM    768  N   ALA A 203       9.940  -7.462   0.736  1.00  0.00           N  
ATOM    769  CA  ALA A 203       9.168  -8.647   1.076  1.00  0.00           C  
ATOM    770  C   ALA A 203       9.582  -9.823   0.199  1.00  0.00           C  
ATOM    771  O   ALA A 203       9.557 -10.975   0.629  1.00  0.00           O  
ATOM    772  CB  ALA A 203       7.680  -8.368   0.926  1.00  0.00           C  
ATOM    773  H   ALA A 203       9.547  -6.788   0.138  1.00  0.00           H  
ATOM    774  HA  ALA A 203       9.381  -8.904   2.114  1.00  0.00           H  
ATOM    775 1HB  ALA A 203       7.121  -9.270   1.131  1.00  0.00           H  
ATOM    776 2HB  ALA A 203       7.476  -8.040  -0.081  1.00  0.00           H  
ATOM    777 3HB  ALA A 203       7.386  -7.597   1.623  1.00  0.00           H  
ATOM    778  N   GLN A 204       9.984  -9.521  -1.026  1.00  0.00           N  
ATOM    779  CA  GLN A 204      10.404 -10.548  -1.973  1.00  0.00           C  
ATOM    780  C   GLN A 204      11.764 -11.129  -1.585  1.00  0.00           C  
ATOM    781  O   GLN A 204      12.022 -12.314  -1.796  1.00  0.00           O  
ATOM    782  CB  GLN A 204      10.462  -9.976  -3.392  1.00  0.00           C  
ATOM    783  CG  GLN A 204       9.117  -9.529  -3.939  1.00  0.00           C  
ATOM    784  CD  GLN A 204       9.238  -8.856  -5.293  1.00  0.00           C  
ATOM    785  OE1 GLN A 204      10.333  -8.477  -5.718  1.00  0.00           O  
ATOM    786  NE2 GLN A 204       8.111  -8.702  -5.979  1.00  0.00           N  
ATOM    787  H   GLN A 204       9.997  -8.581  -1.307  1.00  0.00           H  
ATOM    788  HA  GLN A 204       9.674 -11.357  -1.953  1.00  0.00           H  
ATOM    789 1HB  GLN A 204      11.134  -9.118  -3.412  1.00  0.00           H  
ATOM    790 2HB  GLN A 204      10.869 -10.726  -4.070  1.00  0.00           H  
ATOM    791 1HG  GLN A 204       8.473 -10.403  -4.048  1.00  0.00           H  
ATOM    792 2HG  GLN A 204       8.671  -8.820  -3.243  1.00  0.00           H  
ATOM    793 1HE2 GLN A 204       8.129  -8.265  -6.879  1.00  0.00           H  
ATOM    794 2HE2 GLN A 204       7.245  -9.025  -5.597  1.00  0.00           H  
ATOM    795  N   GLN A 205      12.623 -10.297  -1.006  1.00  0.00           N  
ATOM    796  CA  GLN A 205      13.947 -10.740  -0.576  1.00  0.00           C  
ATOM    797  C   GLN A 205      13.877 -11.400   0.798  1.00  0.00           C  
ATOM    798  O   GLN A 205      14.899 -11.798   1.357  1.00  0.00           O  
ATOM    799  CB  GLN A 205      14.925  -9.563  -0.544  1.00  0.00           C  
ATOM    800  CG  GLN A 205      15.237  -8.975  -1.910  1.00  0.00           C  
ATOM    801  CD  GLN A 205      16.047  -7.697  -1.818  1.00  0.00           C  
ATOM    802  OE1 GLN A 205      16.067  -7.031  -0.779  1.00  0.00           O  
ATOM    803  NE2 GLN A 205      16.721  -7.344  -2.907  1.00  0.00           N  
ATOM    804  H   GLN A 205      12.368  -9.354  -0.881  1.00  0.00           H  
ATOM    805  HA  GLN A 205      14.314 -11.477  -1.290  1.00  0.00           H  
ATOM    806 1HB  GLN A 205      14.517  -8.767   0.079  1.00  0.00           H  
ATOM    807 2HB  GLN A 205      15.864  -9.883  -0.092  1.00  0.00           H  
ATOM    808 1HG  GLN A 205      15.812  -9.703  -2.484  1.00  0.00           H  
ATOM    809 2HG  GLN A 205      14.301  -8.751  -2.420  1.00  0.00           H  
ATOM    810 1HE2 GLN A 205      17.273  -6.509  -2.907  1.00  0.00           H  
ATOM    811 2HE2 GLN A 205      16.677  -7.913  -3.729  1.00  0.00           H  
ATOM    812  N   LYS A 206      12.661 -11.490   1.335  1.00  0.00           N  
ATOM    813  CA  LYS A 206      12.411 -12.108   2.638  1.00  0.00           C  
ATOM    814  C   LYS A 206      13.098 -11.346   3.771  1.00  0.00           C  
ATOM    815  O   LYS A 206      13.381 -11.908   4.831  1.00  0.00           O  
ATOM    816  CB  LYS A 206      12.876 -13.565   2.633  1.00  0.00           C  
ATOM    817  CG  LYS A 206      12.317 -14.400   1.488  1.00  0.00           C  
ATOM    818  CD  LYS A 206      10.801 -14.502   1.567  1.00  0.00           C  
ATOM    819  CE  LYS A 206      10.245 -15.376   0.454  1.00  0.00           C  
ATOM    820  NZ  LYS A 206       8.759 -15.454   0.496  1.00  0.00           N  
ATOM    821  H   LYS A 206      11.902 -11.132   0.833  1.00  0.00           H  
ATOM    822  HA  LYS A 206      11.338 -12.084   2.832  1.00  0.00           H  
ATOM    823 1HB  LYS A 206      13.964 -13.600   2.572  1.00  0.00           H  
ATOM    824 2HB  LYS A 206      12.585 -14.043   3.568  1.00  0.00           H  
ATOM    825 1HG  LYS A 206      12.593 -13.943   0.536  1.00  0.00           H  
ATOM    826 2HG  LYS A 206      12.743 -15.402   1.527  1.00  0.00           H  
ATOM    827 1HD  LYS A 206      10.515 -14.928   2.531  1.00  0.00           H  
ATOM    828 2HD  LYS A 206      10.364 -13.507   1.487  1.00  0.00           H  
ATOM    829 1HE  LYS A 206      10.549 -14.973  -0.511  1.00  0.00           H  
ATOM    830 2HE  LYS A 206      10.651 -16.384   0.545  1.00  0.00           H  
ATOM    831 1HZ  LYS A 206       8.431 -16.042  -0.257  1.00  0.00           H  
ATOM    832 2HZ  LYS A 206       8.467 -15.845   1.380  1.00  0.00           H  
ATOM    833 3HZ  LYS A 206       8.371 -14.527   0.393  1.00  0.00           H  
ATOM    834  N   LEU A 207      13.349 -10.061   3.549  1.00  0.00           N  
ATOM    835  CA  LEU A 207      13.990  -9.224   4.554  1.00  0.00           C  
ATOM    836  C   LEU A 207      12.946  -8.722   5.541  1.00  0.00           C  
ATOM    837  O   LEU A 207      13.220  -8.553   6.728  1.00  0.00           O  
ATOM    838  CB  LEU A 207      14.706  -8.038   3.895  1.00  0.00           C  
ATOM    839  CG  LEU A 207      15.871  -8.399   2.964  1.00  0.00           C  
ATOM    840  CD1 LEU A 207      16.411  -7.133   2.312  1.00  0.00           C  
ATOM    841  CD2 LEU A 207      16.955  -9.110   3.760  1.00  0.00           C  
ATOM    842  H   LEU A 207      13.095  -9.666   2.688  1.00  0.00           H  
ATOM    843  HA  LEU A 207      14.729  -9.824   5.083  1.00  0.00           H  
ATOM    844 1HB  LEU A 207      13.979  -7.474   3.312  1.00  0.00           H  
ATOM    845 2HB  LEU A 207      15.096  -7.388   4.677  1.00  0.00           H  
ATOM    846  HG  LEU A 207      15.513  -9.055   2.170  1.00  0.00           H  
ATOM    847 1HD1 LEU A 207      17.239  -7.389   1.651  1.00  0.00           H  
ATOM    848 2HD1 LEU A 207      15.620  -6.655   1.734  1.00  0.00           H  
ATOM    849 3HD1 LEU A 207      16.762  -6.448   3.083  1.00  0.00           H  
ATOM    850 1HD2 LEU A 207      17.783  -9.367   3.098  1.00  0.00           H  
ATOM    851 2HD2 LEU A 207      17.314  -8.453   4.552  1.00  0.00           H  
ATOM    852 3HD2 LEU A 207      16.546 -10.020   4.199  1.00  0.00           H  
ATOM    853  N   LEU A 208      11.745  -8.502   5.025  1.00  0.00           N  
ATOM    854  CA  LEU A 208      10.630  -8.025   5.825  1.00  0.00           C  
ATOM    855  C   LEU A 208      10.162  -9.114   6.782  1.00  0.00           C  
ATOM    856  O   LEU A 208       9.694 -10.170   6.351  1.00  0.00           O  
ATOM    857  CB  LEU A 208       9.482  -7.603   4.904  1.00  0.00           C  
ATOM    858  CG  LEU A 208       8.449  -6.656   5.519  1.00  0.00           C  
ATOM    859  CD1 LEU A 208       9.017  -5.247   5.638  1.00  0.00           C  
ATOM    860  CD2 LEU A 208       7.175  -6.649   4.691  1.00  0.00           C  
ATOM    861  H   LEU A 208      11.604  -8.670   4.072  1.00  0.00           H  
ATOM    862  HA  LEU A 208      10.963  -7.165   6.405  1.00  0.00           H  
ATOM    863 1HB  LEU A 208       9.908  -7.118   4.037  1.00  0.00           H  
ATOM    864 2HB  LEU A 208       8.970  -8.495   4.578  1.00  0.00           H  
ATOM    865  HG  LEU A 208       8.200  -7.000   6.513  1.00  0.00           H  
ATOM    866 1HD1 LEU A 208       8.240  -4.573   5.961  1.00  0.00           H  
ATOM    867 2HD1 LEU A 208       9.390  -4.930   4.676  1.00  0.00           H  
ATOM    868 3HD1 LEU A 208       9.823  -5.241   6.356  1.00  0.00           H  
ATOM    869 1HD2 LEU A 208       6.756  -7.645   4.665  1.00  0.00           H  
ATOM    870 2HD2 LEU A 208       7.399  -6.327   3.686  1.00  0.00           H  
ATOM    871 3HD2 LEU A 208       6.460  -5.972   5.134  1.00  0.00           H  
ATOM    872  N   THR A 209      10.306  -8.861   8.075  1.00  0.00           N  
ATOM    873  CA  THR A 209       9.894  -9.816   9.089  1.00  0.00           C  
ATOM    874  C   THR A 209       8.410  -9.626   9.399  1.00  0.00           C  
ATOM    875  O   THR A 209       7.823  -8.616   9.001  1.00  0.00           O  
ATOM    876  CB  THR A 209      10.729  -9.666  10.374  1.00  0.00           C  
ATOM    877  OG1 THR A 209      10.450  -8.398  10.983  1.00  0.00           O  
ATOM    878  CG2 THR A 209      12.214  -9.758  10.060  1.00  0.00           C  
ATOM    879  H   THR A 209      10.693  -7.999   8.355  1.00  0.00           H  
ATOM    880  HA  THR A 209      10.047 -10.822   8.699  1.00  0.00           H  
ATOM    881  HB  THR A 209      10.462 -10.457  11.075  1.00  0.00           H  
ATOM    882  HG1 THR A 209      10.785  -7.694  10.422  1.00  0.00           H  
ATOM    883 1HG2 THR A 209      12.789  -9.651  10.980  1.00  0.00           H  
ATOM    884 2HG2 THR A 209      12.431 -10.726   9.607  1.00  0.00           H  
ATOM    885 3HG2 THR A 209      12.488  -8.964   9.366  1.00  0.00           H  
ATOM    886  N   PRO A 210       7.767 -10.590  10.084  1.00  0.00           N  
ATOM    887  CA  PRO A 210       6.348 -10.479  10.443  1.00  0.00           C  
ATOM    888  C   PRO A 210       6.042  -9.171  11.168  1.00  0.00           C  
ATOM    889  O   PRO A 210       4.971  -8.586  10.998  1.00  0.00           O  
ATOM    890  CB  PRO A 210       6.131 -11.689  11.357  1.00  0.00           C  
ATOM    891  CG  PRO A 210       7.111 -12.699  10.866  1.00  0.00           C  
ATOM    892  CD  PRO A 210       8.341 -11.897  10.536  1.00  0.00           C  
ATOM    893  HA  PRO A 210       5.737 -10.558   9.532  1.00  0.00           H  
ATOM    894 1HB  PRO A 210       6.302 -11.403  12.406  1.00  0.00           H  
ATOM    895 2HB  PRO A 210       5.090 -12.034  11.284  1.00  0.00           H  
ATOM    896 1HG  PRO A 210       7.295 -13.458  11.640  1.00  0.00           H  
ATOM    897 2HG  PRO A 210       6.704 -13.229   9.992  1.00  0.00           H  
ATOM    898 1HD  PRO A 210       8.960 -11.785  11.439  1.00  0.00           H  
ATOM    899 2HD  PRO A 210       8.907 -12.402   9.739  1.00  0.00           H  
ATOM    900  N   GLN A 211       7.006  -8.702  11.954  1.00  0.00           N  
ATOM    901  CA  GLN A 211       6.851  -7.466  12.707  1.00  0.00           C  
ATOM    902  C   GLN A 211       6.868  -6.247  11.785  1.00  0.00           C  
ATOM    903  O   GLN A 211       6.293  -5.206  12.112  1.00  0.00           O  
ATOM    904  CB  GLN A 211       7.955  -7.343  13.760  1.00  0.00           C  
ATOM    905  CG  GLN A 211       7.865  -8.365  14.880  1.00  0.00           C  
ATOM    906  CD  GLN A 211       8.969  -8.199  15.906  1.00  0.00           C  
ATOM    907  OE1 GLN A 211      10.045  -7.674  15.602  1.00  0.00           O  
ATOM    908  NE2 GLN A 211       8.712  -8.647  17.129  1.00  0.00           N  
ATOM    909  H   GLN A 211       7.845  -9.210  12.034  1.00  0.00           H  
ATOM    910  HA  GLN A 211       5.886  -7.488  13.213  1.00  0.00           H  
ATOM    911 1HB  GLN A 211       8.928  -7.453  13.282  1.00  0.00           H  
ATOM    912 2HB  GLN A 211       7.921  -6.350  14.208  1.00  0.00           H  
ATOM    913 1HG  GLN A 211       6.907  -8.250  15.387  1.00  0.00           H  
ATOM    914 2HG  GLN A 211       7.943  -9.365  14.452  1.00  0.00           H  
ATOM    915 1HE2 GLN A 211       9.403  -8.565  17.848  1.00  0.00           H  
ATOM    916 2HE2 GLN A 211       7.827  -9.067  17.332  1.00  0.00           H  
ATOM    917  N   ASP A 212       7.497  -6.381  10.621  1.00  0.00           N  
ATOM    918  CA  ASP A 212       7.583  -5.273   9.681  1.00  0.00           C  
ATOM    919  C   ASP A 212       6.345  -5.276   8.808  1.00  0.00           C  
ATOM    920  O   ASP A 212       5.880  -4.234   8.343  1.00  0.00           O  
ATOM    921  CB  ASP A 212       8.834  -5.381   8.798  1.00  0.00           C  
ATOM    922  CG  ASP A 212      10.135  -5.334   9.575  1.00  0.00           C  
ATOM    923  OD1 ASP A 212      10.356  -4.366  10.331  1.00  0.00           O  
ATOM    924  OD2 ASP A 212      10.951  -6.271   9.416  1.00  0.00           O  
ATOM    925  H   ASP A 212       7.856  -7.260  10.360  1.00  0.00           H  
ATOM    926  HA  ASP A 212       7.633  -4.342  10.247  1.00  0.00           H  
ATOM    927 1HB  ASP A 212       8.803  -6.315   8.262  1.00  0.00           H  
ATOM    928 2HB  ASP A 212       8.833  -4.567   8.088  1.00  0.00           H  
ATOM    929  N   MET A 213       5.815  -6.476   8.610  1.00  0.00           N  
ATOM    930  CA  MET A 213       4.627  -6.691   7.800  1.00  0.00           C  
ATOM    931  C   MET A 213       3.453  -5.871   8.318  1.00  0.00           C  
ATOM    932  O   MET A 213       2.797  -5.152   7.562  1.00  0.00           O  
ATOM    933  CB  MET A 213       4.271  -8.176   7.771  1.00  0.00           C  
ATOM    934  CG  MET A 213       5.219  -9.035   6.947  1.00  0.00           C  
ATOM    935  SD  MET A 213       4.794 -10.787   7.000  1.00  0.00           S  
ATOM    936  CE  MET A 213       6.315 -11.523   6.408  1.00  0.00           C  
ATOM    937  H   MET A 213       6.248  -7.253   9.024  1.00  0.00           H  
ATOM    938  HA  MET A 213       4.837  -6.360   6.783  1.00  0.00           H  
ATOM    939 1HB  MET A 213       4.263  -8.568   8.787  1.00  0.00           H  
ATOM    940 2HB  MET A 213       3.267  -8.302   7.364  1.00  0.00           H  
ATOM    941 1HG  MET A 213       5.198  -8.707   5.909  1.00  0.00           H  
ATOM    942 2HG  MET A 213       6.236  -8.917   7.321  1.00  0.00           H  
ATOM    943 1HE  MET A 213       6.209 -12.608   6.383  1.00  0.00           H  
ATOM    944 2HE  MET A 213       6.530 -11.156   5.403  1.00  0.00           H  
ATOM    945 3HE  MET A 213       7.134 -11.253   7.075  1.00  0.00           H  
ATOM    946  N   GLU A 214       3.217  -5.964   9.619  1.00  0.00           N  
ATOM    947  CA  GLU A 214       2.117  -5.252  10.260  1.00  0.00           C  
ATOM    948  C   GLU A 214       2.273  -3.737  10.131  1.00  0.00           C  
ATOM    949  O   GLU A 214       1.288  -2.997  10.166  1.00  0.00           O  
ATOM    950  CB  GLU A 214       2.027  -5.640  11.738  1.00  0.00           C  
ATOM    951  CG  GLU A 214       1.540  -7.060  11.986  1.00  0.00           C  
ATOM    952  CD  GLU A 214       0.131  -7.287  11.516  1.00  0.00           C  
ATOM    953  OE1 GLU A 214      -0.736  -6.548  11.917  1.00  0.00           O  
ATOM    954  OE2 GLU A 214      -0.080  -8.201  10.754  1.00  0.00           O  
ATOM    955  H   GLU A 214       3.800  -6.531  10.168  1.00  0.00           H  
ATOM    956  HA  GLU A 214       1.187  -5.535   9.765  1.00  0.00           H  
ATOM    957 1HB  GLU A 214       3.008  -5.536  12.202  1.00  0.00           H  
ATOM    958 2HB  GLU A 214       1.348  -4.959  12.252  1.00  0.00           H  
ATOM    959 1HG  GLU A 214       2.201  -7.755  11.467  1.00  0.00           H  
ATOM    960 2HG  GLU A 214       1.602  -7.272  13.053  1.00  0.00           H  
ATOM    961  N   ALA A 215       3.509  -3.281   9.977  1.00  0.00           N  
ATOM    962  CA  ALA A 215       3.789  -1.858   9.850  1.00  0.00           C  
ATOM    963  C   ALA A 215       3.609  -1.386   8.410  1.00  0.00           C  
ATOM    964  O   ALA A 215       3.136  -0.274   8.163  1.00  0.00           O  
ATOM    965  CB  ALA A 215       5.198  -1.552  10.337  1.00  0.00           C  
ATOM    966  H   ALA A 215       4.254  -3.918   9.944  1.00  0.00           H  
ATOM    967  HA  ALA A 215       3.075  -1.316  10.470  1.00  0.00           H  
ATOM    968 1HB  ALA A 215       5.393  -0.484  10.238  1.00  0.00           H  
ATOM    969 2HB  ALA A 215       5.293  -1.843  11.383  1.00  0.00           H  
ATOM    970 3HB  ALA A 215       5.918  -2.108   9.739  1.00  0.00           H  
ATOM    971  N   ALA A 216       3.954  -2.252   7.462  1.00  0.00           N  
ATOM    972  CA  ALA A 216       3.845  -1.928   6.047  1.00  0.00           C  
ATOM    973  C   ALA A 216       2.389  -1.795   5.634  1.00  0.00           C  
ATOM    974  O   ALA A 216       2.058  -1.029   4.724  1.00  0.00           O  
ATOM    975  CB  ALA A 216       4.541  -2.990   5.208  1.00  0.00           C  
ATOM    976  H   ALA A 216       4.278  -3.139   7.722  1.00  0.00           H  
ATOM    977  HA  ALA A 216       4.333  -0.967   5.881  1.00  0.00           H  
ATOM    978 1HB  ALA A 216       4.492  -2.715   4.166  1.00  0.00           H  
ATOM    979 2HB  ALA A 216       4.047  -3.939   5.351  1.00  0.00           H  
ATOM    980 3HB  ALA A 216       5.575  -3.073   5.511  1.00  0.00           H  
ATOM    981  N   LYS A 217       1.524  -2.538   6.317  1.00  0.00           N  
ATOM    982  CA  LYS A 217       0.095  -2.511   6.036  1.00  0.00           C  
ATOM    983  C   LYS A 217      -0.461  -1.097   6.184  1.00  0.00           C  
ATOM    984  O   LYS A 217      -1.208  -0.616   5.329  1.00  0.00           O  
ATOM    985  CB  LYS A 217      -0.655  -3.453   6.978  1.00  0.00           C  
ATOM    986  CG  LYS A 217      -0.464  -4.923   6.657  1.00  0.00           C  
ATOM    987  CD  LYS A 217      -1.197  -5.802   7.658  1.00  0.00           C  
ATOM    988  CE  LYS A 217      -1.006  -7.276   7.352  1.00  0.00           C  
ATOM    989  NZ  LYS A 217      -1.659  -8.146   8.366  1.00  0.00           N  
ATOM    990  H   LYS A 217       1.860  -3.132   7.024  1.00  0.00           H  
ATOM    991  HA  LYS A 217      -0.061  -2.828   5.004  1.00  0.00           H  
ATOM    992 1HB  LYS A 217      -0.315  -3.279   7.987  1.00  0.00           H  
ATOM    993 2HB  LYS A 217      -1.710  -3.231   6.923  1.00  0.00           H  
ATOM    994 1HG  LYS A 217      -0.852  -5.117   5.669  1.00  0.00           H  
ATOM    995 2HG  LYS A 217       0.591  -5.155   6.687  1.00  0.00           H  
ATOM    996 1HD  LYS A 217      -0.818  -5.599   8.647  1.00  0.00           H  
ATOM    997 2HD  LYS A 217      -2.252  -5.572   7.621  1.00  0.00           H  
ATOM    998 1HE  LYS A 217      -1.432  -7.489   6.383  1.00  0.00           H  
ATOM    999 2HE  LYS A 217       0.051  -7.491   7.334  1.00  0.00           H  
ATOM   1000 1HZ  LYS A 217      -2.659  -7.879   8.472  1.00  0.00           H  
ATOM   1001 2HZ  LYS A 217      -1.184  -8.044   9.290  1.00  0.00           H  
ATOM   1002 3HZ  LYS A 217      -1.605  -9.143   8.071  1.00  0.00           H  
ATOM   1003  N   GLU A 218      -0.073  -0.436   7.264  1.00  0.00           N  
ATOM   1004  CA  GLU A 218      -0.534   0.924   7.529  1.00  0.00           C  
ATOM   1005  C   GLU A 218       0.011   1.888   6.503  1.00  0.00           C  
ATOM   1006  O   GLU A 218      -0.708   2.770   6.033  1.00  0.00           O  
ATOM   1007  CB  GLU A 218      -0.117   1.373   8.931  1.00  0.00           C  
ATOM   1008  CG  GLU A 218      -0.846   0.662  10.062  1.00  0.00           C  
ATOM   1009  CD  GLU A 218      -0.411   1.129  11.423  1.00  0.00           C  
ATOM   1010  OE1 GLU A 218       0.530   1.881  11.499  1.00  0.00           O  
ATOM   1011  OE2 GLU A 218      -1.020   0.732  12.389  1.00  0.00           O  
ATOM   1012  H   GLU A 218       0.538  -0.870   7.900  1.00  0.00           H  
ATOM   1013  HA  GLU A 218      -1.623   0.938   7.470  1.00  0.00           H  
ATOM   1014 1HB  GLU A 218       0.952   1.204   9.064  1.00  0.00           H  
ATOM   1015 2HB  GLU A 218      -0.295   2.443   9.038  1.00  0.00           H  
ATOM   1016 1HG  GLU A 218      -1.917   0.837   9.956  1.00  0.00           H  
ATOM   1017 2HG  GLU A 218      -0.671  -0.409   9.977  1.00  0.00           H  
ATOM   1018  N   VAL A 219       1.284   1.725   6.160  1.00  0.00           N  
ATOM   1019  CA  VAL A 219       1.942   2.595   5.192  1.00  0.00           C  
ATOM   1020  C   VAL A 219       1.206   2.590   3.853  1.00  0.00           C  
ATOM   1021  O   VAL A 219       0.867   3.647   3.321  1.00  0.00           O  
ATOM   1022  CB  VAL A 219       3.399   2.146   4.977  1.00  0.00           C  
ATOM   1023  CG1 VAL A 219       4.020   2.894   3.806  1.00  0.00           C  
ATOM   1024  CG2 VAL A 219       4.204   2.370   6.248  1.00  0.00           C  
ATOM   1025  H   VAL A 219       1.794   0.988   6.561  1.00  0.00           H  
ATOM   1026  HA  VAL A 219       1.943   3.612   5.585  1.00  0.00           H  
ATOM   1027  HB  VAL A 219       3.409   1.086   4.722  1.00  0.00           H  
ATOM   1028 1HG1 VAL A 219       5.050   2.564   3.668  1.00  0.00           H  
ATOM   1029 2HG1 VAL A 219       3.450   2.690   2.900  1.00  0.00           H  
ATOM   1030 3HG1 VAL A 219       4.008   3.964   4.011  1.00  0.00           H  
ATOM   1031 1HG2 VAL A 219       5.233   2.049   6.089  1.00  0.00           H  
ATOM   1032 2HG2 VAL A 219       4.189   3.429   6.506  1.00  0.00           H  
ATOM   1033 3HG2 VAL A 219       3.766   1.792   7.062  1.00  0.00           H  
ATOM   1034  N   TYR A 220       0.937   1.399   3.330  1.00  0.00           N  
ATOM   1035  CA  TYR A 220       0.255   1.269   2.048  1.00  0.00           C  
ATOM   1036  C   TYR A 220      -1.154   1.862   2.105  1.00  0.00           C  
ATOM   1037  O   TYR A 220      -1.587   2.539   1.169  1.00  0.00           O  
ATOM   1038  CB  TYR A 220       0.197  -0.200   1.623  1.00  0.00           C  
ATOM   1039  CG  TYR A 220      -0.135  -0.399   0.160  1.00  0.00           C  
ATOM   1040  CD1 TYR A 220       0.884  -0.471  -0.779  1.00  0.00           C  
ATOM   1041  CD2 TYR A 220      -1.458  -0.511  -0.241  1.00  0.00           C  
ATOM   1042  CE1 TYR A 220       0.580  -0.653  -2.114  1.00  0.00           C  
ATOM   1043  CE2 TYR A 220      -1.761  -0.693  -1.576  1.00  0.00           C  
ATOM   1044  CZ  TYR A 220      -0.748  -0.764  -2.511  1.00  0.00           C  
ATOM   1045  OH  TYR A 220      -1.050  -0.945  -3.841  1.00  0.00           O  
ATOM   1046  H   TYR A 220       1.206   0.589   3.816  1.00  0.00           H  
ATOM   1047  HA  TYR A 220       0.817   1.828   1.299  1.00  0.00           H  
ATOM   1048 1HB  TYR A 220       1.160  -0.674   1.821  1.00  0.00           H  
ATOM   1049 2HB  TYR A 220      -0.553  -0.721   2.216  1.00  0.00           H  
ATOM   1050  HD1 TYR A 220       1.923  -0.383  -0.463  1.00  0.00           H  
ATOM   1051  HD2 TYR A 220      -2.258  -0.454   0.497  1.00  0.00           H  
ATOM   1052  HE1 TYR A 220       1.380  -0.709  -2.852  1.00  0.00           H  
ATOM   1053  HE2 TYR A 220      -2.801  -0.780  -1.892  1.00  0.00           H  
ATOM   1054  HH  TYR A 220      -0.252  -0.849  -4.365  1.00  0.00           H  
ATOM   1055  N   LYS A 221      -1.858   1.621   3.207  1.00  0.00           N  
ATOM   1056  CA  LYS A 221      -3.216   2.129   3.368  1.00  0.00           C  
ATOM   1057  C   LYS A 221      -3.236   3.655   3.440  1.00  0.00           C  
ATOM   1058  O   LYS A 221      -4.019   4.310   2.745  1.00  0.00           O  
ATOM   1059  CB  LYS A 221      -3.862   1.535   4.621  1.00  0.00           C  
ATOM   1060  CG  LYS A 221      -5.278   2.025   4.891  1.00  0.00           C  
ATOM   1061  CD  LYS A 221      -5.895   1.304   6.080  1.00  0.00           C  
ATOM   1062  CE  LYS A 221      -7.302   1.809   6.366  1.00  0.00           C  
ATOM   1063  NZ  LYS A 221      -7.915   1.118   7.532  1.00  0.00           N  
ATOM   1064  H   LYS A 221      -1.456   1.087   3.927  1.00  0.00           H  
ATOM   1065  HA  LYS A 221      -3.802   1.831   2.498  1.00  0.00           H  
ATOM   1066 1HB  LYS A 221      -3.895   0.449   4.533  1.00  0.00           H  
ATOM   1067 2HB  LYS A 221      -3.253   1.774   5.493  1.00  0.00           H  
ATOM   1068 1HG  LYS A 221      -5.260   3.096   5.096  1.00  0.00           H  
ATOM   1069 2HG  LYS A 221      -5.897   1.852   4.011  1.00  0.00           H  
ATOM   1070 1HD  LYS A 221      -5.937   0.233   5.875  1.00  0.00           H  
ATOM   1071 2HD  LYS A 221      -5.276   1.463   6.963  1.00  0.00           H  
ATOM   1072 1HE  LYS A 221      -7.270   2.878   6.568  1.00  0.00           H  
ATOM   1073 2HE  LYS A 221      -7.932   1.646   5.491  1.00  0.00           H  
ATOM   1074 1HZ  LYS A 221      -8.845   1.480   7.688  1.00  0.00           H  
ATOM   1075 2HZ  LYS A 221      -7.967   0.126   7.348  1.00  0.00           H  
ATOM   1076 3HZ  LYS A 221      -7.350   1.278   8.354  1.00  0.00           H  
ATOM   1077  N   ILE A 222      -2.372   4.219   4.279  1.00  0.00           N  
ATOM   1078  CA  ILE A 222      -2.295   5.668   4.443  1.00  0.00           C  
ATOM   1079  C   ILE A 222      -1.892   6.342   3.132  1.00  0.00           C  
ATOM   1080  O   ILE A 222      -2.404   7.408   2.782  1.00  0.00           O  
ATOM   1081  CB  ILE A 222      -1.292   6.045   5.548  1.00  0.00           C  
ATOM   1082  CG1 ILE A 222      -1.802   5.577   6.914  1.00  0.00           C  
ATOM   1083  CG2 ILE A 222      -1.046   7.546   5.554  1.00  0.00           C  
ATOM   1084  CD1 ILE A 222      -0.754   5.616   8.003  1.00  0.00           C  
ATOM   1085  H   ILE A 222      -1.766   3.644   4.802  1.00  0.00           H  
ATOM   1086  HA  ILE A 222      -3.279   6.036   4.732  1.00  0.00           H  
ATOM   1087  HB  ILE A 222      -0.347   5.532   5.372  1.00  0.00           H  
ATOM   1088 1HG1 ILE A 222      -2.639   6.201   7.223  1.00  0.00           H  
ATOM   1089 2HG1 ILE A 222      -2.169   4.554   6.834  1.00  0.00           H  
ATOM   1090 1HG2 ILE A 222      -0.335   7.795   6.342  1.00  0.00           H  
ATOM   1091 2HG2 ILE A 222      -0.641   7.852   4.591  1.00  0.00           H  
ATOM   1092 3HG2 ILE A 222      -1.986   8.067   5.736  1.00  0.00           H  
ATOM   1093 1HD1 ILE A 222      -1.189   5.270   8.941  1.00  0.00           H  
ATOM   1094 2HD1 ILE A 222       0.080   4.969   7.729  1.00  0.00           H  
ATOM   1095 3HD1 ILE A 222      -0.395   6.637   8.126  1.00  0.00           H  
ATOM   1096  N   HIS A 223      -0.992   5.700   2.399  1.00  0.00           N  
ATOM   1097  CA  HIS A 223      -0.521   6.226   1.126  1.00  0.00           C  
ATOM   1098  C   HIS A 223      -1.675   6.334   0.131  1.00  0.00           C  
ATOM   1099  O   HIS A 223      -1.806   7.332  -0.576  1.00  0.00           O  
ATOM   1100  CB  HIS A 223       0.587   5.339   0.548  1.00  0.00           C  
ATOM   1101  CG  HIS A 223       1.375   5.996  -0.543  1.00  0.00           C  
ATOM   1102  ND1 HIS A 223       2.317   5.319  -1.290  1.00  0.00           N  
ATOM   1103  CD2 HIS A 223       1.363   7.265  -1.012  1.00  0.00           C  
ATOM   1104  CE1 HIS A 223       2.849   6.147  -2.174  1.00  0.00           C  
ATOM   1105  NE2 HIS A 223       2.287   7.333  -2.025  1.00  0.00           N  
ATOM   1106  H   HIS A 223      -0.625   4.850   2.729  1.00  0.00           H  
ATOM   1107  HA  HIS A 223      -0.110   7.224   1.275  1.00  0.00           H  
ATOM   1108 1HB  HIS A 223       1.277   5.054   1.342  1.00  0.00           H  
ATOM   1109 2HB  HIS A 223       0.150   4.424   0.150  1.00  0.00           H  
ATOM   1110  HD2 HIS A 223       0.736   8.082  -0.653  1.00  0.00           H  
ATOM   1111  HE1 HIS A 223       3.619   5.893  -2.900  1.00  0.00           H  
ATOM   1112  HE2 HIS A 223       2.500   8.158  -2.565  1.00  0.00           H  
ATOM   1113  N   GLN A 224      -2.516   5.305   0.101  1.00  0.00           N  
ATOM   1114  CA  GLN A 224      -3.664   5.273  -0.800  1.00  0.00           C  
ATOM   1115  C   GLN A 224      -4.630   6.418  -0.501  1.00  0.00           C  
ATOM   1116  O   GLN A 224      -5.229   6.992  -1.409  1.00  0.00           O  
ATOM   1117  CB  GLN A 224      -4.393   3.931  -0.692  1.00  0.00           C  
ATOM   1118  CG  GLN A 224      -5.665   3.845  -1.517  1.00  0.00           C  
ATOM   1119  CD  GLN A 224      -5.403   4.004  -3.003  1.00  0.00           C  
ATOM   1120  OE1 GLN A 224      -4.611   3.262  -3.591  1.00  0.00           O  
ATOM   1121  NE2 GLN A 224      -6.067   4.975  -3.619  1.00  0.00           N  
ATOM   1122  H   GLN A 224      -2.360   4.543   0.702  1.00  0.00           H  
ATOM   1123  HA  GLN A 224      -3.305   5.393  -1.822  1.00  0.00           H  
ATOM   1124 1HB  GLN A 224      -3.728   3.129  -1.014  1.00  0.00           H  
ATOM   1125 2HB  GLN A 224      -4.654   3.741   0.349  1.00  0.00           H  
ATOM   1126 1HG  GLN A 224      -6.127   2.871  -1.354  1.00  0.00           H  
ATOM   1127 2HG  GLN A 224      -6.344   4.638  -1.203  1.00  0.00           H  
ATOM   1128 1HE2 GLN A 224      -5.935   5.128  -4.600  1.00  0.00           H  
ATOM   1129 2HE2 GLN A 224      -6.700   5.554  -3.104  1.00  0.00           H  
ATOM   1130  N   GLN A 225      -4.759   6.753   0.777  1.00  0.00           N  
ATOM   1131  CA  GLN A 225      -5.650   7.823   1.205  1.00  0.00           C  
ATOM   1132  C   GLN A 225      -5.056   9.190   0.865  1.00  0.00           C  
ATOM   1133  O   GLN A 225      -5.761  10.087   0.401  1.00  0.00           O  
ATOM   1134  CB  GLN A 225      -5.923   7.725   2.708  1.00  0.00           C  
ATOM   1135  CG  GLN A 225      -6.579   6.424   3.138  1.00  0.00           C  
ATOM   1136  CD  GLN A 225      -7.822   6.107   2.329  1.00  0.00           C  
ATOM   1137  OE1 GLN A 225      -8.718   6.944   2.187  1.00  0.00           O  
ATOM   1138  NE2 GLN A 225      -7.884   4.894   1.792  1.00  0.00           N  
ATOM   1139  H   GLN A 225      -4.237   6.266   1.452  1.00  0.00           H  
ATOM   1140  HA  GLN A 225      -6.595   7.720   0.672  1.00  0.00           H  
ATOM   1141 1HB  GLN A 225      -4.986   7.827   3.256  1.00  0.00           H  
ATOM   1142 2HB  GLN A 225      -6.572   8.546   3.014  1.00  0.00           H  
ATOM   1143 1HG  GLN A 225      -5.867   5.609   3.005  1.00  0.00           H  
ATOM   1144 2HG  GLN A 225      -6.865   6.502   4.187  1.00  0.00           H  
ATOM   1145 1HE2 GLN A 225      -8.681   4.627   1.247  1.00  0.00           H  
ATOM   1146 2HE2 GLN A 225      -7.136   4.246   1.932  1.00  0.00           H  
ATOM   1147  N   LEU A 226      -3.754   9.332   1.090  1.00  0.00           N  
ATOM   1148  CA  LEU A 226      -3.056  10.583   0.813  1.00  0.00           C  
ATOM   1149  C   LEU A 226      -3.093  10.909  -0.678  1.00  0.00           C  
ATOM   1150  O   LEU A 226      -3.253  12.068  -1.064  1.00  0.00           O  
ATOM   1151  CB  LEU A 226      -1.601  10.496   1.291  1.00  0.00           C  
ATOM   1152  CG  LEU A 226      -1.394  10.561   2.809  1.00  0.00           C  
ATOM   1153  CD1 LEU A 226       0.091  10.444   3.126  1.00  0.00           C  
ATOM   1154  CD2 LEU A 226      -1.966  11.866   3.344  1.00  0.00           C  
ATOM   1155  H   LEU A 226      -3.248   8.575   1.461  1.00  0.00           H  
ATOM   1156  HA  LEU A 226      -3.556  11.385   1.355  1.00  0.00           H  
ATOM   1157 1HB  LEU A 226      -1.175   9.558   0.938  1.00  0.00           H  
ATOM   1158 2HB  LEU A 226      -1.039  11.317   0.844  1.00  0.00           H  
ATOM   1159  HG  LEU A 226      -1.903   9.721   3.282  1.00  0.00           H  
ATOM   1160 1HD1 LEU A 226       0.237  10.490   4.205  1.00  0.00           H  
ATOM   1161 2HD1 LEU A 226       0.469   9.493   2.749  1.00  0.00           H  
ATOM   1162 3HD1 LEU A 226       0.629  11.263   2.651  1.00  0.00           H  
ATOM   1163 1HD2 LEU A 226      -1.820  11.912   4.424  1.00  0.00           H  
ATOM   1164 2HD2 LEU A 226      -1.456  12.707   2.873  1.00  0.00           H  
ATOM   1165 3HD2 LEU A 226      -3.031  11.915   3.120  1.00  0.00           H  
ATOM   1166  N   LEU A 227      -2.954   9.877  -1.509  1.00  0.00           N  
ATOM   1167  CA  LEU A 227      -2.965  10.045  -2.961  1.00  0.00           C  
ATOM   1168  C   LEU A 227      -4.276  10.661  -3.440  1.00  0.00           C  
ATOM   1169  O   LEU A 227      -4.292  11.461  -4.374  1.00  0.00           O  
ATOM   1170  CB  LEU A 227      -2.741   8.699  -3.657  1.00  0.00           C  
ATOM   1171  CG  LEU A 227      -1.303   8.171  -3.619  1.00  0.00           C  
ATOM   1172  CD1 LEU A 227      -1.236   6.763  -4.197  1.00  0.00           C  
ATOM   1173  CD2 LEU A 227      -0.368   9.105  -4.380  1.00  0.00           C  
ATOM   1174  H   LEU A 227      -2.835   8.976  -1.134  1.00  0.00           H  
ATOM   1175  HA  LEU A 227      -2.152  10.715  -3.238  1.00  0.00           H  
ATOM   1176 1HB  LEU A 227      -3.384   7.968  -3.189  1.00  0.00           H  
ATOM   1177 2HB  LEU A 227      -3.033   8.801  -4.692  1.00  0.00           H  
ATOM   1178  HG  LEU A 227      -0.970   8.125  -2.590  1.00  0.00           H  
ATOM   1179 1HD1 LEU A 227      -1.575   6.780  -5.222  1.00  0.00           H  
ATOM   1180 2HD1 LEU A 227      -1.868   6.104  -3.618  1.00  0.00           H  
ATOM   1181 3HD1 LEU A 227      -0.216   6.407  -4.162  1.00  0.00           H  
ATOM   1182 1HD2 LEU A 227      -0.299  10.048  -3.859  1.00  0.00           H  
ATOM   1183 2HD2 LEU A 227      -0.753   9.269  -5.375  1.00  0.00           H  
ATOM   1184 3HD2 LEU A 227       0.613   8.657  -4.443  1.00  0.00           H  
ATOM   1185  N   PHE A 228      -5.374  10.294  -2.791  1.00  0.00           N  
ATOM   1186  CA  PHE A 228      -6.683  10.811  -3.162  1.00  0.00           C  
ATOM   1187  C   PHE A 228      -6.769  12.313  -2.907  1.00  0.00           C  
ATOM   1188  O   PHE A 228      -7.225  13.076  -3.761  1.00  0.00           O  
ATOM   1189  CB  PHE A 228      -7.783  10.089  -2.382  1.00  0.00           C  
ATOM   1190  CG  PHE A 228      -9.170  10.560  -2.714  1.00  0.00           C  
ATOM   1191  CD1 PHE A 228      -9.781  10.184  -3.901  1.00  0.00           C  
ATOM   1192  CD2 PHE A 228      -9.868  11.381  -1.841  1.00  0.00           C  
ATOM   1193  CE1 PHE A 228     -11.057  10.617  -4.208  1.00  0.00           C  
ATOM   1194  CE2 PHE A 228     -11.144  11.814  -2.144  1.00  0.00           C  
ATOM   1195  CZ  PHE A 228     -11.739  11.431  -3.329  1.00  0.00           C  
ATOM   1196  H   PHE A 228      -5.300   9.660  -2.045  1.00  0.00           H  
ATOM   1197  HA  PHE A 228      -6.836  10.633  -4.227  1.00  0.00           H  
ATOM   1198 1HB  PHE A 228      -7.730   9.020  -2.583  1.00  0.00           H  
ATOM   1199 2HB  PHE A 228      -7.623  10.229  -1.314  1.00  0.00           H  
ATOM   1200  HD1 PHE A 228      -9.242   9.538  -4.596  1.00  0.00           H  
ATOM   1201  HD2 PHE A 228      -9.398  11.683  -0.904  1.00  0.00           H  
ATOM   1202  HE1 PHE A 228     -11.524  10.313  -5.144  1.00  0.00           H  
ATOM   1203  HE2 PHE A 228     -11.681  12.458  -1.448  1.00  0.00           H  
ATOM   1204  HZ  PHE A 228     -12.744  11.774  -3.571  1.00  0.00           H  
ATOM   1205  N   LYS A 229      -6.302  12.736  -1.742  1.00  0.00           N  
ATOM   1206  CA  LYS A 229      -6.337  14.145  -1.374  1.00  0.00           C  
ATOM   1207  C   LYS A 229      -5.364  14.959  -2.219  1.00  0.00           C  
ATOM   1208  O   LYS A 229      -5.659  16.093  -2.599  1.00  0.00           O  
ATOM   1209  CB  LYS A 229      -6.017  14.318   0.112  1.00  0.00           C  
ATOM   1210  CG  LYS A 229      -7.090  13.785   1.052  1.00  0.00           C  
ATOM   1211  CD  LYS A 229      -6.686  13.963   2.508  1.00  0.00           C  
ATOM   1212  CE  LYS A 229      -7.747  13.412   3.449  1.00  0.00           C  
ATOM   1213  NZ  LYS A 229      -7.352  13.552   4.877  1.00  0.00           N  
ATOM   1214  H   LYS A 229      -5.918  12.086  -1.118  1.00  0.00           H  
ATOM   1215  HA  LYS A 229      -7.341  14.527  -1.561  1.00  0.00           H  
ATOM   1216 1HB  LYS A 229      -5.083  13.806   0.345  1.00  0.00           H  
ATOM   1217 2HB  LYS A 229      -5.874  15.376   0.332  1.00  0.00           H  
ATOM   1218 1HG  LYS A 229      -8.026  14.317   0.876  1.00  0.00           H  
ATOM   1219 2HG  LYS A 229      -7.252  12.726   0.856  1.00  0.00           H  
ATOM   1220 1HD  LYS A 229      -5.744  13.444   2.691  1.00  0.00           H  
ATOM   1221 2HD  LYS A 229      -6.543  15.023   2.719  1.00  0.00           H  
ATOM   1222 1HE  LYS A 229      -8.685  13.942   3.291  1.00  0.00           H  
ATOM   1223 2HE  LYS A 229      -7.911  12.356   3.233  1.00  0.00           H  
ATOM   1224 1HZ  LYS A 229      -8.080  13.175   5.467  1.00  0.00           H  
ATOM   1225 2HZ  LYS A 229      -6.492  13.048   5.040  1.00  0.00           H  
ATOM   1226 3HZ  LYS A 229      -7.215  14.529   5.094  1.00  0.00           H  
ATOM   1227  N   ALA A 230      -4.212  14.368  -2.518  1.00  0.00           N  
ATOM   1228  CA  ALA A 230      -3.190  15.036  -3.317  1.00  0.00           C  
ATOM   1229  C   ALA A 230      -3.684  15.303  -4.738  1.00  0.00           C  
ATOM   1230  O   ALA A 230      -3.207  16.218  -5.409  1.00  0.00           O  
ATOM   1231  CB  ALA A 230      -1.916  14.205  -3.347  1.00  0.00           C  
ATOM   1232  H   ALA A 230      -4.039  13.458  -2.184  1.00  0.00           H  
ATOM   1233  HA  ALA A 230      -2.973  15.999  -2.854  1.00  0.00           H  
ATOM   1234 1HB  ALA A 230      -1.161  14.716  -3.944  1.00  0.00           H  
ATOM   1235 2HB  ALA A 230      -1.545  14.071  -2.330  1.00  0.00           H  
ATOM   1236 3HB  ALA A 230      -2.127  13.231  -3.786  1.00  0.00           H  
ATOM   1237  N   ARG A 231      -4.629  14.492  -5.196  1.00  0.00           N  
ATOM   1238  CA  ARG A 231      -5.189  14.659  -6.531  1.00  0.00           C  
ATOM   1239  C   ARG A 231      -6.194  15.805  -6.558  1.00  0.00           C  
ATOM   1240  O   ARG A 231      -6.261  16.561  -7.528  1.00  0.00           O  
ATOM   1241  CB  ARG A 231      -5.868  13.378  -6.993  1.00  0.00           C  
ATOM   1242  CG  ARG A 231      -4.919  12.265  -7.409  1.00  0.00           C  
ATOM   1243  CD  ARG A 231      -5.652  11.089  -7.943  1.00  0.00           C  
ATOM   1244  NE  ARG A 231      -4.789   9.926  -8.075  1.00  0.00           N  
ATOM   1245  CZ  ARG A 231      -4.647   8.969  -7.138  1.00  0.00           C  
ATOM   1246  NH1 ARG A 231      -5.316   9.050  -6.009  1.00  0.00           N  
ATOM   1247  NH2 ARG A 231      -3.836   7.948  -7.354  1.00  0.00           N  
ATOM   1248  H   ARG A 231      -4.947  13.757  -4.629  1.00  0.00           H  
ATOM   1249  HA  ARG A 231      -4.376  14.889  -7.221  1.00  0.00           H  
ATOM   1250 1HB  ARG A 231      -6.498  12.992  -6.193  1.00  0.00           H  
ATOM   1251 2HB  ARG A 231      -6.515  13.595  -7.843  1.00  0.00           H  
ATOM   1252 1HG  ARG A 231      -4.247  12.632  -8.185  1.00  0.00           H  
ATOM   1253 2HG  ARG A 231      -4.335  11.943  -6.546  1.00  0.00           H  
ATOM   1254 1HD  ARG A 231      -6.469  10.833  -7.269  1.00  0.00           H  
ATOM   1255 2HD  ARG A 231      -6.055  11.328  -8.927  1.00  0.00           H  
ATOM   1256  HE  ARG A 231      -4.259   9.829  -8.930  1.00  0.00           H  
ATOM   1257 1HH1 ARG A 231      -5.936   9.830  -5.844  1.00  0.00           H  
ATOM   1258 2HH1 ARG A 231      -5.209   8.332  -5.307  1.00  0.00           H  
ATOM   1259 1HH2 ARG A 231      -3.322   7.886  -8.222  1.00  0.00           H  
ATOM   1260 2HH2 ARG A 231      -3.729   7.231  -6.652  1.00  0.00           H  
ATOM   1261  N   LEU A 232      -6.958  15.937  -5.481  1.00  0.00           N  
ATOM   1262  CA  LEU A 232      -7.972  16.982  -5.378  1.00  0.00           C  
ATOM   1263  C   LEU A 232      -7.338  18.345  -5.104  1.00  0.00           C  
ATOM   1264  O   LEU A 232      -7.615  19.312  -5.817  1.00  0.00           O  
ATOM   1265  CB  LEU A 232      -8.970  16.642  -4.264  1.00  0.00           C  
ATOM   1266  CG  LEU A 232      -9.838  15.400  -4.505  1.00  0.00           C  
ATOM   1267  CD1 LEU A 232     -10.667  15.110  -3.262  1.00  0.00           C  
ATOM   1268  CD2 LEU A 232     -10.730  15.630  -5.716  1.00  0.00           C  
ATOM   1269  H   LEU A 232      -6.836  15.317  -4.733  1.00  0.00           H  
ATOM   1270  HA  LEU A 232      -8.508  17.038  -6.325  1.00  0.00           H  
ATOM   1271 1HB  LEU A 232      -8.418  16.486  -3.339  1.00  0.00           H  
ATOM   1272 2HB  LEU A 232      -9.639  17.491  -4.125  1.00  0.00           H  
ATOM   1273  HG  LEU A 232      -9.196  14.537  -4.686  1.00  0.00           H  
ATOM   1274 1HD1 LEU A 232     -11.283  14.227  -3.432  1.00  0.00           H  
ATOM   1275 2HD1 LEU A 232     -10.003  14.930  -2.415  1.00  0.00           H  
ATOM   1276 3HD1 LEU A 232     -11.309  15.964  -3.045  1.00  0.00           H  
ATOM   1277 1HD2 LEU A 232     -11.345  14.747  -5.887  1.00  0.00           H  
ATOM   1278 2HD2 LEU A 232     -11.373  16.491  -5.536  1.00  0.00           H  
ATOM   1279 3HD2 LEU A 232     -10.111  15.817  -6.593  1.00  0.00           H  
ATOM   1280  N   GLN A 233      -6.489  18.401  -4.072  1.00  0.00           N  
ATOM   1281  CA  GLN A 233      -5.795  19.630  -3.668  1.00  0.00           C  
ATOM   1282  C   GLN A 233      -6.755  20.654  -3.068  1.00  0.00           C  
ATOM   1283  O   GLN A 233      -7.637  21.178  -3.749  1.00  0.00           O  
ATOM   1284  CB  GLN A 233      -5.063  20.247  -4.863  1.00  0.00           C  
ATOM   1285  CG  GLN A 233      -3.899  19.418  -5.377  1.00  0.00           C  
ATOM   1286  CD  GLN A 233      -2.707  19.449  -4.439  1.00  0.00           C  
ATOM   1287  OE1 GLN A 233      -2.458  20.452  -3.763  1.00  0.00           O  
ATOM   1288  NE2 GLN A 233      -1.964  18.351  -4.391  1.00  0.00           N  
ATOM   1289  H   GLN A 233      -6.323  17.580  -3.557  1.00  0.00           H  
ATOM   1290  HA  GLN A 233      -5.062  19.377  -2.902  1.00  0.00           H  
ATOM   1291 1HB  GLN A 233      -5.764  20.389  -5.685  1.00  0.00           H  
ATOM   1292 2HB  GLN A 233      -4.680  21.230  -4.587  1.00  0.00           H  
ATOM   1293 1HG  GLN A 233      -4.224  18.382  -5.482  1.00  0.00           H  
ATOM   1294 2HG  GLN A 233      -3.584  19.810  -6.343  1.00  0.00           H  
ATOM   1295 1HE2 GLN A 233      -1.164  18.312  -3.791  1.00  0.00           H  
ATOM   1296 2HE2 GLN A 233      -2.202  17.560  -4.955  1.00  0.00           H  
ATOM   1297  N   GLN A 234      -6.566  20.944  -1.788  1.00  0.00           N  
ATOM   1298  CA  GLN A 234      -7.408  21.907  -1.091  1.00  0.00           C  
ATOM   1299  C   GLN A 234      -6.859  23.317  -1.259  1.00  0.00           C  
ATOM   1300  O   GLN A 234      -7.578  24.304  -1.101  1.00  0.00           O  
ATOM   1301  CB  GLN A 234      -7.514  21.556   0.396  1.00  0.00           C  
ATOM   1302  CG  GLN A 234      -8.129  20.195   0.672  1.00  0.00           C  
ATOM   1303  CD  GLN A 234      -9.537  20.074   0.121  1.00  0.00           C  
ATOM   1304  OE1 GLN A 234     -10.415  20.879   0.441  1.00  0.00           O  
ATOM   1305  NE2 GLN A 234      -9.759  19.066  -0.714  1.00  0.00           N  
ATOM   1306  H   GLN A 234      -5.830  20.511  -1.304  1.00  0.00           H  
ATOM   1307  HA  GLN A 234      -8.406  21.873  -1.527  1.00  0.00           H  
ATOM   1308 1HB  GLN A 234      -6.521  21.574   0.845  1.00  0.00           H  
ATOM   1309 2HB  GLN A 234      -8.117  22.308   0.904  1.00  0.00           H  
ATOM   1310 1HG  GLN A 234      -7.512  19.427   0.206  1.00  0.00           H  
ATOM   1311 2HG  GLN A 234      -8.170  20.039   1.750  1.00  0.00           H  
ATOM   1312 1HE2 GLN A 234     -10.670  18.934  -1.111  1.00  0.00           H  
ATOM   1313 2HE2 GLN A 234      -9.019  18.436  -0.947  1.00  0.00           H  
ATOM   1314  N   GLN A 235      -5.578  23.406  -1.578  1.00  0.00           N  
ATOM   1315  CA  GLN A 235      -4.918  24.686  -1.773  1.00  0.00           C  
ATOM   1316  C   GLN A 235      -4.508  24.842  -3.231  1.00  0.00           C  
ATOM   1317  O   GLN A 235      -3.688  24.075  -3.737  1.00  0.00           O  
ATOM   1318  CB  GLN A 235      -3.695  24.812  -0.860  1.00  0.00           C  
ATOM   1319  CG  GLN A 235      -2.971  26.143  -0.969  1.00  0.00           C  
ATOM   1320  CD  GLN A 235      -1.813  26.253   0.004  1.00  0.00           C  
ATOM   1321  OE1 GLN A 235      -1.251  25.244   0.439  1.00  0.00           O  
ATOM   1322  NE2 GLN A 235      -1.450  27.482   0.353  1.00  0.00           N  
ATOM   1323  H   GLN A 235      -5.058  22.582  -1.690  1.00  0.00           H  
ATOM   1324  HA  GLN A 235      -5.621  25.480  -1.520  1.00  0.00           H  
ATOM   1325 1HB  GLN A 235      -4.001  24.679   0.178  1.00  0.00           H  
ATOM   1326 2HB  GLN A 235      -2.983  24.021  -1.095  1.00  0.00           H  
ATOM   1327 1HG  GLN A 235      -2.579  26.250  -1.980  1.00  0.00           H  
ATOM   1328 2HG  GLN A 235      -3.676  26.946  -0.754  1.00  0.00           H  
ATOM   1329 1HE2 GLN A 235      -0.692  27.617   0.993  1.00  0.00           H  
ATOM   1330 2HE2 GLN A 235      -1.934  28.273  -0.022  1.00  0.00           H  
ATOM   1331  N   GLN A 236      -5.078  25.823  -3.910  1.00  0.00           N  
ATOM   1332  CA  GLN A 236      -4.754  26.055  -5.308  1.00  0.00           C  
ATOM   1333  C   GLN A 236      -4.070  27.402  -5.482  1.00  0.00           C  
ATOM   1334  O   GLN A 236      -4.655  28.453  -5.205  1.00  0.00           O  
ATOM   1335  CB  GLN A 236      -6.016  25.989  -6.173  1.00  0.00           C  
ATOM   1336  CG  GLN A 236      -5.759  26.143  -7.662  1.00  0.00           C  
ATOM   1337  CD  GLN A 236      -7.034  26.073  -8.479  1.00  0.00           C  
ATOM   1338  OE1 GLN A 236      -7.744  25.064  -8.463  1.00  0.00           O  
ATOM   1339  NE2 GLN A 236      -7.334  27.147  -9.201  1.00  0.00           N  
ATOM   1340  H   GLN A 236      -5.726  26.410  -3.459  1.00  0.00           H  
ATOM   1341  HA  GLN A 236      -4.066  25.276  -5.637  1.00  0.00           H  
ATOM   1342 1HB  GLN A 236      -6.515  25.033  -6.015  1.00  0.00           H  
ATOM   1343 2HB  GLN A 236      -6.707  26.774  -5.867  1.00  0.00           H  
ATOM   1344 1HG  GLN A 236      -5.291  27.111  -7.840  1.00  0.00           H  
ATOM   1345 2HG  GLN A 236      -5.098  25.342  -7.990  1.00  0.00           H  
ATOM   1346 1HE2 GLN A 236      -8.163  27.159  -9.761  1.00  0.00           H  
ATOM   1347 2HE2 GLN A 236      -6.730  27.944  -9.186  1.00  0.00           H  
ATOM   1348  N   ALA A 237      -2.828  27.359  -5.938  1.00  0.00           N  
ATOM   1349  CA  ALA A 237      -2.048  28.565  -6.159  1.00  0.00           C  
ATOM   1350  C   ALA A 237      -2.369  29.166  -7.519  1.00  0.00           C  
ATOM   1351  O   ALA A 237      -2.182  30.362  -7.748  1.00  0.00           O  
ATOM   1352  CB  ALA A 237      -0.560  28.267  -6.045  1.00  0.00           C  
ATOM   1353  H   ALA A 237      -2.420  26.486  -6.134  1.00  0.00           H  
ATOM   1354  HA  ALA A 237      -2.321  29.290  -5.392  1.00  0.00           H  
ATOM   1355 1HB  ALA A 237       0.008  29.180  -6.217  1.00  0.00           H  
ATOM   1356 2HB  ALA A 237      -0.341  27.886  -5.047  1.00  0.00           H  
ATOM   1357 3HB  ALA A 237      -0.281  27.520  -6.786  1.00  0.00           H  
ATOM   1358  N   GLN A 238      -2.850  28.323  -8.421  1.00  0.00           N  
ATOM   1359  CA  GLN A 238      -3.206  28.760  -9.760  1.00  0.00           C  
ATOM   1360  C   GLN A 238      -4.543  29.487  -9.737  1.00  0.00           C  
ATOM   1361  O   GLN A 238      -4.739  30.404 -10.562  1.00  0.00           O  
ATOM   1362  OXT GLN A 238      -5.382  29.175  -8.938  1.00  0.00           O  
ATOM   1363  CB  GLN A 238      -3.266  27.569 -10.720  1.00  0.00           C  
ATOM   1364  CG  GLN A 238      -3.507  27.951 -12.171  1.00  0.00           C  
ATOM   1365  CD  GLN A 238      -3.460  26.753 -13.100  1.00  0.00           C  
ATOM   1366  OE1 GLN A 238      -3.447  25.603 -12.653  1.00  0.00           O  
ATOM   1367  NE2 GLN A 238      -3.435  27.015 -14.402  1.00  0.00           N  
ATOM   1368  H   GLN A 238      -2.979  27.385  -8.173  1.00  0.00           H  
ATOM   1369  HA  GLN A 238      -2.441  29.451 -10.113  1.00  0.00           H  
ATOM   1370 1HB  GLN A 238      -2.330  27.014 -10.669  1.00  0.00           H  
ATOM   1371 2HB  GLN A 238      -4.065  26.894 -10.413  1.00  0.00           H  
ATOM   1372 1HG  GLN A 238      -4.490  28.412 -12.257  1.00  0.00           H  
ATOM   1373 2HG  GLN A 238      -2.735  28.656 -12.483  1.00  0.00           H  
ATOM   1374 1HE2 GLN A 238      -3.404  26.265 -15.064  1.00  0.00           H  
ATOM   1375 2HE2 GLN A 238      -3.447  27.963 -14.722  1.00  0.00           H  
TER                                                                             
ATOM   1377  N   GLU B   1     -11.454   7.204   1.989  1.00  0.00           N  
ATOM   1378  CA  GLU B   1     -12.204   5.957   2.072  1.00  0.00           C  
ATOM   1379  C   GLU B   1     -12.192   5.217   0.741  1.00  0.00           C  
ATOM   1380  O   GLU B   1     -13.207   4.661   0.320  1.00  0.00           O  
ATOM   1381  CB  GLU B   1     -13.646   6.230   2.503  1.00  0.00           C  
ATOM   1382  CG  GLU B   1     -13.785   6.821   3.899  1.00  0.00           C  
ATOM   1383  CD  GLU B   1     -15.217   7.023   4.309  1.00  0.00           C  
ATOM   1384  OE1 GLU B   1     -16.085   6.775   3.508  1.00  0.00           O  
ATOM   1385  OE2 GLU B   1     -15.442   7.427   5.426  1.00  0.00           O  
ATOM   1386 1H   GLU B   1     -11.478   7.668   2.874  1.00  0.00           H  
ATOM   1387 2H   GLU B   1     -10.505   7.007   1.742  1.00  0.00           H  
ATOM   1388 3H   GLU B   1     -11.864   7.794   1.293  1.00  0.00           H  
ATOM   1389  HA  GLU B   1     -11.731   5.318   2.819  1.00  0.00           H  
ATOM   1390 1HB  GLU B   1     -14.111   6.922   1.800  1.00  0.00           H  
ATOM   1391 2HB  GLU B   1     -14.217   5.302   2.474  1.00  0.00           H  
ATOM   1392 1HG  GLU B   1     -13.305   6.153   4.614  1.00  0.00           H  
ATOM   1393 2HG  GLU B   1     -13.264   7.777   3.931  1.00  0.00           H  
ATOM   1394  N   ASP B   2     -11.039   5.215   0.081  1.00  0.00           N  
ATOM   1395  CA  ASP B   2     -10.903   4.572  -1.221  1.00  0.00           C  
ATOM   1396  C   ASP B   2     -11.052   3.061  -1.108  1.00  0.00           C  
ATOM   1397  O   ASP B   2     -10.784   2.477  -0.057  1.00  0.00           O  
ATOM   1398  CB  ASP B   2      -9.548   4.911  -1.849  1.00  0.00           C  
ATOM   1399  CG  ASP B   2      -9.463   6.353  -2.329  1.00  0.00           C  
ATOM   1400  OD1 ASP B   2     -10.453   7.043  -2.258  1.00  0.00           O  
ATOM   1401  OD2 ASP B   2      -8.408   6.752  -2.763  1.00  0.00           O  
ATOM   1402  H   ASP B   2     -10.235   5.668   0.491  1.00  0.00           H  
ATOM   1403  HA  ASP B   2     -11.692   4.944  -1.875  1.00  0.00           H  
ATOM   1404 1HB  ASP B   2      -8.756   4.739  -1.120  1.00  0.00           H  
ATOM   1405 2HB  ASP B   2      -9.364   4.250  -2.695  1.00  0.00           H  
ATOM   1406  N   PHE B   3     -11.481   2.430  -2.196  1.00  0.00           N  
ATOM   1407  CA  PHE B   3     -11.344   0.986  -2.349  1.00  0.00           C  
ATOM   1408  C   PHE B   3     -10.235   0.639  -3.333  1.00  0.00           C  
ATOM   1409  O   PHE B   3     -10.099   1.270  -4.380  1.00  0.00           O  
ATOM   1410  CB  PHE B   3     -12.663   0.372  -2.823  1.00  0.00           C  
ATOM   1411  CG  PHE B   3     -12.573  -1.097  -3.126  1.00  0.00           C  
ATOM   1412  CD1 PHE B   3     -12.552  -2.031  -2.101  1.00  0.00           C  
ATOM   1413  CD2 PHE B   3     -12.508  -1.547  -4.435  1.00  0.00           C  
ATOM   1414  CE1 PHE B   3     -12.469  -3.383  -2.378  1.00  0.00           C  
ATOM   1415  CE2 PHE B   3     -12.426  -2.898  -4.716  1.00  0.00           C  
ATOM   1416  CZ  PHE B   3     -12.407  -3.816  -3.685  1.00  0.00           C  
ATOM   1417  H   PHE B   3     -11.912   2.965  -2.937  1.00  0.00           H  
ATOM   1418  HA  PHE B   3     -11.088   0.558  -1.379  1.00  0.00           H  
ATOM   1419 1HB  PHE B   3     -13.426   0.515  -2.059  1.00  0.00           H  
ATOM   1420 2HB  PHE B   3     -13.000   0.884  -3.722  1.00  0.00           H  
ATOM   1421  HD1 PHE B   3     -12.603  -1.688  -1.067  1.00  0.00           H  
ATOM   1422  HD2 PHE B   3     -12.523  -0.822  -5.249  1.00  0.00           H  
ATOM   1423  HE1 PHE B   3     -12.454  -4.106  -1.563  1.00  0.00           H  
ATOM   1424  HE2 PHE B   3     -12.376  -3.238  -5.750  1.00  0.00           H  
ATOM   1425  HZ  PHE B   3     -12.340  -4.881  -3.905  1.00  0.00           H  
ATOM   1426  N   TRP B   4      -9.441  -0.370  -2.988  1.00  0.00           N  
ATOM   1427  CA  TRP B   4      -8.322  -0.784  -3.826  1.00  0.00           C  
ATOM   1428  C   TRP B   4      -8.108  -2.291  -3.754  1.00  0.00           C  
ATOM   1429  O   TRP B   4      -8.631  -2.960  -2.862  1.00  0.00           O  
ATOM   1430  CB  TRP B   4      -7.042  -0.061  -3.401  1.00  0.00           C  
ATOM   1431  CG  TRP B   4      -6.536  -0.482  -2.055  1.00  0.00           C  
ATOM   1432  CD1 TRP B   4      -5.572  -1.411  -1.801  1.00  0.00           C  
ATOM   1433  CD2 TRP B   4      -6.968   0.012  -0.764  1.00  0.00           C  
ATOM   1434  NE1 TRP B   4      -5.375  -1.530  -0.447  1.00  0.00           N  
ATOM   1435  CE2 TRP B   4      -6.220  -0.666   0.203  1.00  0.00           C  
ATOM   1436  CE3 TRP B   4      -7.914   0.960  -0.357  1.00  0.00           C  
ATOM   1437  CZ2 TRP B   4      -6.386  -0.429   1.558  1.00  0.00           C  
ATOM   1438  CZ3 TRP B   4      -8.080   1.198   1.002  1.00  0.00           C  
ATOM   1439  CH2 TRP B   4      -7.335   0.521   1.934  1.00  0.00           C  
ATOM   1440  H   TRP B   4      -9.617  -0.863  -2.125  1.00  0.00           H  
ATOM   1441  HA  TRP B   4      -8.547  -0.518  -4.859  1.00  0.00           H  
ATOM   1442 1HB  TRP B   4      -6.259  -0.247  -4.136  1.00  0.00           H  
ATOM   1443 2HB  TRP B   4      -7.222   1.013  -3.379  1.00  0.00           H  
ATOM   1444  HD1 TRP B   4      -5.036  -1.976  -2.561  1.00  0.00           H  
ATOM   1445  HE1 TRP B   4      -4.717  -2.152  -0.001  1.00  0.00           H  
ATOM   1446  HE3 TRP B   4      -8.507   1.503  -1.094  1.00  0.00           H  
ATOM   1447  HZ2 TRP B   4      -5.804  -0.957   2.314  1.00  0.00           H  
ATOM   1448  HZ3 TRP B   4      -8.820   1.938   1.310  1.00  0.00           H  
ATOM   1449  HH2 TRP B   4      -7.491   0.733   2.992  1.00  0.00           H  
ATOM   1450  N   THR B   5      -7.337  -2.820  -4.698  1.00  0.00           N  
ATOM   1451  CA  THR B   5      -6.992  -4.237  -4.701  1.00  0.00           C  
ATOM   1452  C   THR B   5      -5.543  -4.451  -4.284  1.00  0.00           C  
ATOM   1453  O   THR B   5      -4.642  -3.760  -4.757  1.00  0.00           O  
ATOM   1454  CB  THR B   5      -7.228  -4.862  -6.089  1.00  0.00           C  
ATOM   1455  OG1 THR B   5      -8.620  -4.782  -6.420  1.00  0.00           O  
ATOM   1456  CG2 THR B   5      -6.790  -6.318  -6.099  1.00  0.00           C  
ATOM   1457  H   THR B   5      -6.981  -2.225  -5.433  1.00  0.00           H  
ATOM   1458  HA  THR B   5      -7.629  -4.750  -3.981  1.00  0.00           H  
ATOM   1459  HB  THR B   5      -6.658  -4.312  -6.837  1.00  0.00           H  
ATOM   1460  HG1 THR B   5      -9.132  -5.266  -5.768  1.00  0.00           H  
ATOM   1461 1HG2 THR B   5      -6.964  -6.743  -7.088  1.00  0.00           H  
ATOM   1462 2HG2 THR B   5      -5.729  -6.381  -5.859  1.00  0.00           H  
ATOM   1463 3HG2 THR B   5      -7.363  -6.875  -5.359  1.00  0.00           H  
ATOM   1464  N   ILE B   6      -5.325  -5.416  -3.395  1.00  0.00           N  
ATOM   1465  CA  ILE B   6      -3.978  -5.772  -2.967  1.00  0.00           C  
ATOM   1466  C   ILE B   6      -3.372  -6.830  -3.881  1.00  0.00           C  
ATOM   1467  O   ILE B   6      -3.948  -7.900  -4.075  1.00  0.00           O  
ATOM   1468  CB  ILE B   6      -3.982  -6.287  -1.516  1.00  0.00           C  
ATOM   1469  CG1 ILE B   6      -4.395  -5.169  -0.555  1.00  0.00           C  
ATOM   1470  CG2 ILE B   6      -2.613  -6.835  -1.143  1.00  0.00           C  
ATOM   1471  CD1 ILE B   6      -4.624  -5.638   0.864  1.00  0.00           C  
ATOM   1472  H   ILE B   6      -6.113  -5.914  -3.007  1.00  0.00           H  
ATOM   1473  HA  ILE B   6      -3.354  -4.881  -3.015  1.00  0.00           H  
ATOM   1474  HB  ILE B   6      -4.721  -7.080  -1.413  1.00  0.00           H  
ATOM   1475 1HG1 ILE B   6      -3.625  -4.399  -0.540  1.00  0.00           H  
ATOM   1476 2HG1 ILE B   6      -5.315  -4.704  -0.911  1.00  0.00           H  
ATOM   1477 1HG2 ILE B   6      -2.633  -7.193  -0.114  1.00  0.00           H  
ATOM   1478 2HG2 ILE B   6      -2.357  -7.658  -1.809  1.00  0.00           H  
ATOM   1479 3HG2 ILE B   6      -1.867  -6.046  -1.238  1.00  0.00           H  
ATOM   1480 1HD1 ILE B   6      -4.914  -4.790   1.485  1.00  0.00           H  
ATOM   1481 2HD1 ILE B   6      -5.417  -6.386   0.877  1.00  0.00           H  
ATOM   1482 3HD1 ILE B   6      -3.706  -6.076   1.255  1.00  0.00           H  
ATOM   1483  N   ASN B   7      -2.205  -6.525  -4.438  1.00  0.00           N  
ATOM   1484  CA  ASN B   7      -1.522  -7.445  -5.339  1.00  0.00           C  
ATOM   1485  C   ASN B   7      -0.057  -7.062  -5.511  1.00  0.00           C  
ATOM   1486  O   ASN B   7       0.308  -5.894  -5.384  1.00  0.00           O  
ATOM   1487  CB  ASN B   7      -2.224  -7.494  -6.684  1.00  0.00           C  
ATOM   1488  CG  ASN B   7      -1.902  -8.742  -7.458  1.00  0.00           C  
ATOM   1489  OD1 ASN B   7      -0.837  -8.846  -8.077  1.00  0.00           O  
ATOM   1490  ND2 ASN B   7      -2.802  -9.692  -7.435  1.00  0.00           N  
ATOM   1491  H   ASN B   7      -1.781  -5.631  -4.232  1.00  0.00           H  
ATOM   1492  HA  ASN B   7      -1.546  -8.443  -4.897  1.00  0.00           H  
ATOM   1493 1HB  ASN B   7      -3.303  -7.442  -6.534  1.00  0.00           H  
ATOM   1494 2HB  ASN B   7      -1.933  -6.627  -7.278  1.00  0.00           H  
ATOM   1495 1HD2 ASN B   7      -2.642 -10.545  -7.932  1.00  0.00           H  
ATOM   1496 2HD2 ASN B   7      -3.650  -9.565  -6.921  1.00  0.00           H  
ATOM   1497  N   ASP B   8       0.777  -8.054  -5.802  1.00  0.00           N  
ATOM   1498  CA  ASP B   8       2.171  -7.805  -6.150  1.00  0.00           C  
ATOM   1499  C   ASP B   8       2.282  -6.854  -7.334  1.00  0.00           C  
ATOM   1500  O   ASP B   8       3.218  -6.060  -7.418  1.00  0.00           O  
ATOM   1501  CB  ASP B   8       2.885  -9.120  -6.474  1.00  0.00           C  
ATOM   1502  CG  ASP B   8       3.071 -10.010  -5.253  1.00  0.00           C  
ATOM   1503  OD1 ASP B   8       2.875  -9.535  -4.160  1.00  0.00           O  
ATOM   1504  OD2 ASP B   8       3.406 -11.158  -5.425  1.00  0.00           O  
ATOM   1505  H   ASP B   8       0.438  -9.006  -5.779  1.00  0.00           H  
ATOM   1506  HA  ASP B   8       2.664  -7.343  -5.294  1.00  0.00           H  
ATOM   1507 1HB  ASP B   8       2.314  -9.669  -7.223  1.00  0.00           H  
ATOM   1508 2HB  ASP B   8       3.865  -8.906  -6.902  1.00  0.00           H  
ATOM   1509  N   ASP B   9       1.323  -6.943  -8.250  1.00  0.00           N  
ATOM   1510  CA  ASP B   9       1.333  -6.117  -9.451  1.00  0.00           C  
ATOM   1511  C   ASP B   9       1.247  -4.637  -9.103  1.00  0.00           C  
ATOM   1512  O   ASP B   9       1.662  -3.780  -9.885  1.00  0.00           O  
ATOM   1513  CB  ASP B   9       0.172  -6.498 -10.374  1.00  0.00           C  
ATOM   1514  CG  ASP B   9       0.383  -6.042 -11.811  1.00  0.00           C  
ATOM   1515  OD1 ASP B   9       1.338  -6.469 -12.415  1.00  0.00           O  
ATOM   1516  OD2 ASP B   9      -0.413  -5.271 -12.291  1.00  0.00           O  
ATOM   1517  H   ASP B   9       0.567  -7.598  -8.108  1.00  0.00           H  
ATOM   1518  HA  ASP B   9       2.270  -6.289  -9.982  1.00  0.00           H  
ATOM   1519 1HB  ASP B   9       0.043  -7.581 -10.367  1.00  0.00           H  
ATOM   1520 2HB  ASP B   9      -0.751  -6.056  -9.999  1.00  0.00           H  
ATOM   1521  N   TYR B  10       0.708  -4.341  -7.926  1.00  0.00           N  
ATOM   1522  CA  TYR B  10       0.485  -2.961  -7.510  1.00  0.00           C  
ATOM   1523  C   TYR B  10       1.566  -2.497  -6.542  1.00  0.00           C  
ATOM   1524  O   TYR B  10       1.430  -1.456  -5.898  1.00  0.00           O  
ATOM   1525  CB  TYR B  10      -0.898  -2.810  -6.874  1.00  0.00           C  
ATOM   1526  CG  TYR B  10      -2.040  -3.131  -7.812  1.00  0.00           C  
ATOM   1527  CD1 TYR B  10      -2.976  -4.093  -7.462  1.00  0.00           C  
ATOM   1528  CD2 TYR B  10      -2.152  -2.463  -9.023  1.00  0.00           C  
ATOM   1529  CE1 TYR B  10      -4.019  -4.387  -8.319  1.00  0.00           C  
ATOM   1530  CE2 TYR B  10      -3.195  -2.756  -9.880  1.00  0.00           C  
ATOM   1531  CZ  TYR B  10      -4.125  -3.714  -9.532  1.00  0.00           C  
ATOM   1532  OH  TYR B  10      -5.164  -4.006 -10.385  1.00  0.00           O  
ATOM   1533  H   TYR B  10       0.445  -5.091  -7.303  1.00  0.00           H  
ATOM   1534  HA  TYR B  10       0.535  -2.322  -8.392  1.00  0.00           H  
ATOM   1535 1HB  TYR B  10      -0.974  -3.469  -6.007  1.00  0.00           H  
ATOM   1536 2HB  TYR B  10      -1.026  -1.788  -6.520  1.00  0.00           H  
ATOM   1537  HD1 TYR B  10      -2.888  -4.618  -6.511  1.00  0.00           H  
ATOM   1538  HD2 TYR B  10      -1.416  -1.708  -9.298  1.00  0.00           H  
ATOM   1539  HE1 TYR B  10      -4.754  -5.142  -8.045  1.00  0.00           H  
ATOM   1540  HE2 TYR B  10      -3.282  -2.232 -10.831  1.00  0.00           H  
ATOM   1541  HH  TYR B  10      -5.095  -3.458 -11.171  1.00  0.00           H  
ATOM   1542  N   GLY B  11       2.637  -3.275  -6.441  1.00  0.00           N  
ATOM   1543  CA  GLY B  11       3.814  -2.866  -5.684  1.00  0.00           C  
ATOM   1544  C   GLY B  11       3.573  -2.981  -4.185  1.00  0.00           C  
ATOM   1545  O   GLY B  11       4.237  -2.322  -3.386  1.00  0.00           O  
ATOM   1546  H   GLY B  11       2.638  -4.174  -6.903  1.00  0.00           H  
ATOM   1547 1HA  GLY B  11       4.664  -3.487  -5.968  1.00  0.00           H  
ATOM   1548 2HA  GLY B  11       4.069  -1.837  -5.936  1.00  0.00           H  
ATOM   1549  N   PHE B  12       2.618  -3.825  -3.808  1.00  0.00           N  
ATOM   1550  CA  PHE B  12       2.282  -4.025  -2.403  1.00  0.00           C  
ATOM   1551  C   PHE B  12       3.448  -4.633  -1.637  1.00  0.00           C  
ATOM   1552  O   PHE B  12       4.135  -5.525  -2.138  1.00  0.00           O  
ATOM   1553  CB  PHE B  12       1.054  -4.928  -2.270  1.00  0.00           C  
ATOM   1554  CG  PHE B  12       0.512  -5.013  -0.872  1.00  0.00           C  
ATOM   1555  CD1 PHE B  12      -0.303  -4.010  -0.366  1.00  0.00           C  
ATOM   1556  CD2 PHE B  12       0.816  -6.094  -0.059  1.00  0.00           C  
ATOM   1557  CE1 PHE B  12      -0.802  -4.087   0.920  1.00  0.00           C  
ATOM   1558  CE2 PHE B  12       0.318  -6.174   1.227  1.00  0.00           C  
ATOM   1559  CZ  PHE B  12      -0.492  -5.169   1.717  1.00  0.00           C  
ATOM   1560  H   PHE B  12       2.111  -4.341  -4.512  1.00  0.00           H  
ATOM   1561  HA  PHE B  12       2.051  -3.055  -1.960  1.00  0.00           H  
ATOM   1562 1HB  PHE B  12       0.261  -4.560  -2.921  1.00  0.00           H  
ATOM   1563 2HB  PHE B  12       1.306  -5.935  -2.599  1.00  0.00           H  
ATOM   1564  HD1 PHE B  12      -0.549  -3.155  -0.997  1.00  0.00           H  
ATOM   1565  HD2 PHE B  12       1.456  -6.888  -0.446  1.00  0.00           H  
ATOM   1566  HE1 PHE B  12      -1.440  -3.292   1.305  1.00  0.00           H  
ATOM   1567  HE2 PHE B  12       0.564  -7.030   1.856  1.00  0.00           H  
ATOM   1568  HZ  PHE B  12      -0.884  -5.230   2.731  1.00  0.00           H  
ATOM   1569  N   LEU B  13       3.670  -4.145  -0.421  1.00  0.00           N  
ATOM   1570  CA  LEU B  13       4.717  -4.683   0.440  1.00  0.00           C  
ATOM   1571  C   LEU B  13       4.127  -5.534   1.557  1.00  0.00           C  
ATOM   1572  O   LEU B  13       3.797  -6.666   1.336  1.00  0.00           O  
ATOM   1573  OXT LEU B  13       3.994  -5.073   2.657  1.00  0.00           O  
ATOM   1574  CB  LEU B  13       5.547  -3.543   1.043  1.00  0.00           C  
ATOM   1575  CG  LEU B  13       6.623  -3.964   2.051  1.00  0.00           C  
ATOM   1576  CD1 LEU B  13       7.707  -4.759   1.336  1.00  0.00           C  
ATOM   1577  CD2 LEU B  13       7.204  -2.727   2.720  1.00  0.00           C  
ATOM   1578  H   LEU B  13       3.098  -3.385  -0.084  1.00  0.00           H  
ATOM   1579  HA  LEU B  13       5.371  -5.312  -0.162  1.00  0.00           H  
ATOM   1580 1HB  LEU B  13       6.042  -3.009   0.233  1.00  0.00           H  
ATOM   1581 2HB  LEU B  13       4.873  -2.851   1.547  1.00  0.00           H  
ATOM   1582  HG  LEU B  13       6.180  -4.611   2.808  1.00  0.00           H  
ATOM   1583 1HD1 LEU B  13       8.472  -5.058   2.052  1.00  0.00           H  
ATOM   1584 2HD1 LEU B  13       7.267  -5.648   0.883  1.00  0.00           H  
ATOM   1585 3HD1 LEU B  13       8.159  -4.142   0.560  1.00  0.00           H  
ATOM   1586 1HD2 LEU B  13       7.969  -3.026   3.437  1.00  0.00           H  
ATOM   1587 2HD2 LEU B  13       7.649  -2.080   1.964  1.00  0.00           H  
ATOM   1588 3HD2 LEU B  13       6.412  -2.187   3.238  1.00  0.00           H  
TER                                                                             
I_bsa 1441.93
I_hb 3
I_pack -0.083
I_sc -42.245
I_unsat 8
pep_sc -18.126
pep_sc_noref -18.819
reweighted_sc -129.141
rmsALL 10.947
rmsALL_CAPRI_if 4.97
rmsALL_allIF 4.996
rmsALL_if 7.661
rmsBB 10.283
rmsBB_CAPRI_if 3.75
rmsBB_allIF 3.687
rmsBB_if 6.33
rmsBB_intrf_lowres 7.172
rmsBB_lowres 10.957
rmsCA 10.311
rmsCA_if 6.461
rmsCA_intrf_lowres 7.249
rmsCA_lowres 10.951
rmsSC_CAPRI_if 5.433
rmsSC_allIF 5.474
score -68.769
score_lowres_opt -2.511
score_lowres_start 25.144
silent_score -68.769
startRMSall 0
startRMSallif 0
startRMSbb 0
startRMSca 0
time 85
