# Supplementary material for: Simple biochemical features underlie transcriptional activation domain diversity and dynamic, fuzzy binding to Mediator
Source: eLife. 2021 Apr 27;10:e68068. doi: 10.7554/eLife.68068 (PMC8137143; doi:10.7554/eLife.68068)
Supplement: Figure 6—source data 2. — The 10 best-scoring models from different binding poses are provided as pdb files. Top500.txt contains the score, cluster number, and RMSD to best model for the 500 best-scoring models. [file elife-68068-fig6-data2.zip › Med15-cAD structural models/ABD1/YLR278C_1327/2lpb_YLR278C_1327_prepack_19037.pdb]

HEADER                                            17-SEP-20   XXXX              
EXPDTA    THEORETICAL MODEL                                                     
REMARK 220                                                                      
REMARK 220 EXPERIMENTAL DETAILS                                                 
REMARK 220  EXPERIMENT TYPE                : THEORETICAL MODELLING              
REMARK 220  DATE OF DATA COLLECTION        : 17-SEP-20                          
REMARK 220                                                                      
REMARK 220 REMARK: MODEL GENERATED BY ROSETTA                                   
REMARK 220  VERSION 2020.08+release.cb1caba                                     
ATOM      1  N   GLN A 158     -12.016 -12.395 -23.603  1.00  0.00           N  
ATOM      2  CA  GLN A 158     -11.969 -12.966 -22.241  1.00  0.00           C  
ATOM      3  C   GLN A 158     -12.554 -11.986 -21.232  1.00  0.00           C  
ATOM      4  O   GLN A 158     -13.092 -10.945 -21.605  1.00  0.00           O  
ATOM      5  CB  GLN A 158     -10.534 -13.324 -21.846  1.00  0.00           C  
ATOM      6  CG  GLN A 158      -9.893 -14.385 -22.723  1.00  0.00           C  
ATOM      7  CD  GLN A 158     -10.564 -15.739 -22.578  1.00  0.00           C  
ATOM      8  OE1 GLN A 158     -10.629 -16.300 -21.481  1.00  0.00           O  
ATOM      9  NE2 GLN A 158     -11.065 -16.271 -23.687  1.00  0.00           N  
ATOM     10 1H   GLN A 158     -11.629 -13.049 -24.253  1.00  0.00           H  
ATOM     11 2H   GLN A 158     -12.965 -12.201 -23.851  1.00  0.00           H  
ATOM     12 3H   GLN A 158     -11.486 -11.548 -23.628  1.00  0.00           H  
ATOM     13  HA  GLN A 158     -12.567 -13.877 -22.227  1.00  0.00           H  
ATOM     14 1HB  GLN A 158      -9.911 -12.431 -21.888  1.00  0.00           H  
ATOM     15 2HB  GLN A 158     -10.519 -13.685 -20.817  1.00  0.00           H  
ATOM     16 1HG  GLN A 158      -9.971 -14.076 -23.765  1.00  0.00           H  
ATOM     17 2HG  GLN A 158      -8.846 -14.491 -22.442  1.00  0.00           H  
ATOM     18 1HE2 GLN A 158     -11.520 -17.163 -23.653  1.00  0.00           H  
ATOM     19 2HE2 GLN A 158     -10.989 -15.782 -24.556  1.00  0.00           H  
ATOM     20  N   ARG A 159     -12.454 -12.331 -19.958  1.00  0.00           N  
ATOM     21  CA  ARG A 159     -12.963 -11.479 -18.889  1.00  0.00           C  
ATOM     22  C   ARG A 159     -12.021 -10.302 -18.654  1.00  0.00           C  
ATOM     23  O   ARG A 159     -10.801 -10.445 -18.767  1.00  0.00           O  
ATOM     24  CB  ARG A 159     -13.124 -12.269 -17.599  1.00  0.00           C  
ATOM     25  CG  ARG A 159     -14.191 -13.351 -17.640  1.00  0.00           C  
ATOM     26  CD  ARG A 159     -14.288 -14.076 -16.347  1.00  0.00           C  
ATOM     27  NE  ARG A 159     -15.296 -15.125 -16.388  1.00  0.00           N  
ATOM     28  CZ  ARG A 159     -15.548 -15.983 -15.380  1.00  0.00           C  
ATOM     29  NH1 ARG A 159     -14.859 -15.905 -14.263  1.00  0.00           N  
ATOM     30  NH2 ARG A 159     -16.487 -16.903 -15.516  1.00  0.00           N  
ATOM     31  H   ARG A 159     -12.025 -13.184 -19.727  1.00  0.00           H  
ATOM     32  HA  ARG A 159     -13.941 -11.098 -19.186  1.00  0.00           H  
ATOM     33 1HB  ARG A 159     -12.179 -12.747 -17.345  1.00  0.00           H  
ATOM     34 2HB  ARG A 159     -13.375 -11.589 -16.785  1.00  0.00           H  
ATOM     35 1HG  ARG A 159     -15.160 -12.899 -17.852  1.00  0.00           H  
ATOM     36 2HG  ARG A 159     -13.948 -14.073 -18.421  1.00  0.00           H  
ATOM     37 1HD  ARG A 159     -13.328 -14.535 -16.116  1.00  0.00           H  
ATOM     38 2HD  ARG A 159     -14.556 -13.378 -15.557  1.00  0.00           H  
ATOM     39  HE  ARG A 159     -15.845 -15.216 -17.232  1.00  0.00           H  
ATOM     40 1HH1 ARG A 159     -14.141 -15.202 -14.159  1.00  0.00           H  
ATOM     41 2HH1 ARG A 159     -15.048 -16.548 -13.508  1.00  0.00           H  
ATOM     42 1HH2 ARG A 159     -17.016 -16.963 -16.375  1.00  0.00           H  
ATOM     43 2HH2 ARG A 159     -16.676 -17.545 -14.761  1.00  0.00           H  
ATOM     44  N   ARG A 160     -12.586  -9.144 -18.344  1.00  0.00           N  
ATOM     45  CA  ARG A 160     -11.792  -7.949 -18.098  1.00  0.00           C  
ATOM     46  C   ARG A 160     -12.633  -6.875 -17.411  1.00  0.00           C  
ATOM     47  O   ARG A 160     -13.441  -6.198 -18.052  1.00  0.00           O  
ATOM     48  CB  ARG A 160     -11.230  -7.400 -19.401  1.00  0.00           C  
ATOM     49  CG  ARG A 160     -10.291  -6.215 -19.243  1.00  0.00           C  
ATOM     50  CD  ARG A 160      -9.728  -5.783 -20.548  1.00  0.00           C  
ATOM     51  NE  ARG A 160      -8.784  -4.688 -20.396  1.00  0.00           N  
ATOM     52  CZ  ARG A 160      -8.196  -4.036 -21.419  1.00  0.00           C  
ATOM     53  NH1 ARG A 160      -8.465  -4.380 -22.659  1.00  0.00           N  
ATOM     54  NH2 ARG A 160      -7.350  -3.051 -21.176  1.00  0.00           N  
ATOM     55  H   ARG A 160     -13.563  -9.090 -18.275  1.00  0.00           H  
ATOM     56  HA  ARG A 160     -10.960  -8.215 -17.446  1.00  0.00           H  
ATOM     57 1HB  ARG A 160     -10.684  -8.186 -19.921  1.00  0.00           H  
ATOM     58 2HB  ARG A 160     -12.050  -7.089 -20.048  1.00  0.00           H  
ATOM     59 1HG  ARG A 160     -10.837  -5.374 -18.811  1.00  0.00           H  
ATOM     60 2HG  ARG A 160      -9.466  -6.488 -18.587  1.00  0.00           H  
ATOM     61 1HD  ARG A 160      -9.207  -6.619 -21.014  1.00  0.00           H  
ATOM     62 2HD  ARG A 160     -10.534  -5.450 -21.201  1.00  0.00           H  
ATOM     63  HE  ARG A 160      -8.552  -4.394 -19.456  1.00  0.00           H  
ATOM     64 1HH1 ARG A 160      -9.112  -5.134 -22.844  1.00  0.00           H  
ATOM     65 2HH1 ARG A 160      -8.024  -3.892 -23.425  1.00  0.00           H  
ATOM     66 1HH2 ARG A 160      -7.143  -2.786 -20.222  1.00  0.00           H  
ATOM     67 2HH2 ARG A 160      -6.910  -2.564 -21.941  1.00  0.00           H  
ATOM     68  N   GLN A 161     -12.454  -6.736 -16.108  1.00  0.00           N  
ATOM     69  CA  GLN A 161     -13.186  -5.737 -15.341  1.00  0.00           C  
ATOM     70  C   GLN A 161     -12.283  -4.548 -15.024  1.00  0.00           C  
ATOM     71  O   GLN A 161     -11.141  -4.722 -14.597  1.00  0.00           O  
ATOM     72  CB  GLN A 161     -13.737  -6.344 -14.048  1.00  0.00           C  
ATOM     73  CG  GLN A 161     -14.575  -5.387 -13.218  1.00  0.00           C  
ATOM     74  CD  GLN A 161     -15.161  -6.049 -11.986  1.00  0.00           C  
ATOM     75  OE1 GLN A 161     -14.582  -6.989 -11.434  1.00  0.00           O  
ATOM     76  NE2 GLN A 161     -16.316  -5.563 -11.547  1.00  0.00           N  
ATOM     77  H   GLN A 161     -11.811  -7.320 -15.646  1.00  0.00           H  
ATOM     78  HA  GLN A 161     -14.024  -5.385 -15.943  1.00  0.00           H  
ATOM     79 1HB  GLN A 161     -14.353  -7.211 -14.286  1.00  0.00           H  
ATOM     80 2HB  GLN A 161     -12.910  -6.691 -13.428  1.00  0.00           H  
ATOM     81 1HG  GLN A 161     -13.946  -4.557 -12.894  1.00  0.00           H  
ATOM     82 2HG  GLN A 161     -15.397  -5.015 -13.830  1.00  0.00           H  
ATOM     83 1HE2 GLN A 161     -16.752  -5.960 -10.737  1.00  0.00           H  
ATOM     84 2HE2 GLN A 161     -16.752  -4.800 -12.025  1.00  0.00           H  
ATOM     85  N   LEU A 162     -12.793  -3.344 -15.237  1.00  0.00           N  
ATOM     86  CA  LEU A 162     -12.021  -2.140 -14.973  1.00  0.00           C  
ATOM     87  C   LEU A 162     -12.920  -0.927 -14.750  1.00  0.00           C  
ATOM     88  O   LEU A 162     -13.442  -0.340 -15.694  1.00  0.00           O  
ATOM     89  CB  LEU A 162     -11.064  -1.866 -16.140  1.00  0.00           C  
ATOM     90  CG  LEU A 162     -10.155  -0.641 -15.981  1.00  0.00           C  
ATOM     91  CD1 LEU A 162      -9.016  -0.718 -16.989  1.00  0.00           C  
ATOM     92  CD2 LEU A 162     -10.972   0.628 -16.177  1.00  0.00           C  
ATOM     93  H   LEU A 162     -13.712  -3.261 -15.574  1.00  0.00           H  
ATOM     94  HA  LEU A 162     -11.437  -2.296 -14.067  1.00  0.00           H  
ATOM     95 1HB  LEU A 162     -10.426  -2.736 -16.278  1.00  0.00           H  
ATOM     96 2HB  LEU A 162     -11.653  -1.726 -17.047  1.00  0.00           H  
ATOM     97  HG  LEU A 162      -9.717  -0.639 -14.982  1.00  0.00           H  
ATOM     98 1HD1 LEU A 162      -8.370   0.152 -16.875  1.00  0.00           H  
ATOM     99 2HD1 LEU A 162      -8.436  -1.625 -16.813  1.00  0.00           H  
ATOM    100 3HD1 LEU A 162      -9.424  -0.738 -17.999  1.00  0.00           H  
ATOM    101 1HD2 LEU A 162     -10.326   1.498 -16.062  1.00  0.00           H  
ATOM    102 2HD2 LEU A 162     -11.410   0.628 -17.176  1.00  0.00           H  
ATOM    103 3HD2 LEU A 162     -11.768   0.667 -15.432  1.00  0.00           H  
ATOM    104  N   THR A 163     -13.130  -0.568 -13.497  1.00  0.00           N  
ATOM    105  CA  THR A 163     -13.931   0.599 -13.185  1.00  0.00           C  
ATOM    106  C   THR A 163     -13.038   1.835 -13.283  1.00  0.00           C  
ATOM    107  O   THR A 163     -11.937   1.838 -12.733  1.00  0.00           O  
ATOM    108  CB  THR A 163     -14.563   0.499 -11.784  1.00  0.00           C  
ATOM    109  OG1 THR A 163     -15.441  -0.633 -11.734  1.00  0.00           O  
ATOM    110  CG2 THR A 163     -15.349   1.760 -11.462  1.00  0.00           C  
ATOM    111  H   THR A 163     -12.740  -1.095 -12.770  1.00  0.00           H  
ATOM    112  HA  THR A 163     -14.738   0.670 -13.915  1.00  0.00           H  
ATOM    113  HB  THR A 163     -13.778   0.366 -11.040  1.00  0.00           H  
ATOM    114  HG1 THR A 163     -15.203  -1.190 -10.989  1.00  0.00           H  
ATOM    115 1HG2 THR A 163     -15.788   1.672 -10.469  1.00  0.00           H  
ATOM    116 2HG2 THR A 163     -14.682   2.621 -11.489  1.00  0.00           H  
ATOM    117 3HG2 THR A 163     -16.141   1.893 -12.198  1.00  0.00           H  
ATOM    118  N   PRO A 164     -13.497   2.899 -13.960  1.00  0.00           N  
ATOM    119  CA  PRO A 164     -12.714   4.131 -14.141  1.00  0.00           C  
ATOM    120  C   PRO A 164     -12.220   4.737 -12.826  1.00  0.00           C  
ATOM    121  O   PRO A 164     -11.099   5.240 -12.749  1.00  0.00           O  
ATOM    122  CB  PRO A 164     -13.714   5.060 -14.836  1.00  0.00           C  
ATOM    123  CG  PRO A 164     -14.579   4.140 -15.627  1.00  0.00           C  
ATOM    124  CD  PRO A 164     -14.775   2.947 -14.730  1.00  0.00           C  
ATOM    125  HA  PRO A 164     -11.851   3.919 -14.789  1.00  0.00           H  
ATOM    126 1HB  PRO A 164     -14.276   5.637 -14.086  1.00  0.00           H  
ATOM    127 2HB  PRO A 164     -13.178   5.787 -15.464  1.00  0.00           H  
ATOM    128 1HG  PRO A 164     -15.527   4.637 -15.883  1.00  0.00           H  
ATOM    129 2HG  PRO A 164     -14.090   3.881 -16.578  1.00  0.00           H  
ATOM    130 1HD  PRO A 164     -15.638   3.119 -14.071  1.00  0.00           H  
ATOM    131 2HD  PRO A 164     -14.929   2.047 -15.344  1.00  0.00           H  
ATOM    132  N   GLN A 165     -13.054   4.663 -11.798  1.00  0.00           N  
ATOM    133  CA  GLN A 165     -12.719   5.223 -10.492  1.00  0.00           C  
ATOM    134  C   GLN A 165     -11.666   4.392  -9.762  1.00  0.00           C  
ATOM    135  O   GLN A 165     -10.776   4.940  -9.115  1.00  0.00           O  
ATOM    136  CB  GLN A 165     -13.978   5.338  -9.628  1.00  0.00           C  
ATOM    137  CG  GLN A 165     -14.990   6.351 -10.135  1.00  0.00           C  
ATOM    138  CD  GLN A 165     -16.244   6.391  -9.283  1.00  0.00           C  
ATOM    139  OE1 GLN A 165     -16.590   5.412  -8.615  1.00  0.00           O  
ATOM    140  NE2 GLN A 165     -16.935   7.525  -9.301  1.00  0.00           N  
ATOM    141  H   GLN A 165     -13.924   4.226 -11.924  1.00  0.00           H  
ATOM    142  HA  GLN A 165     -12.302   6.219 -10.639  1.00  0.00           H  
ATOM    143 1HB  GLN A 165     -14.471   4.368  -9.572  1.00  0.00           H  
ATOM    144 2HB  GLN A 165     -13.698   5.621  -8.613  1.00  0.00           H  
ATOM    145 1HG  GLN A 165     -14.536   7.341 -10.121  1.00  0.00           H  
ATOM    146 2HG  GLN A 165     -15.276   6.084 -11.152  1.00  0.00           H  
ATOM    147 1HE2 GLN A 165     -17.772   7.612  -8.758  1.00  0.00           H  
ATOM    148 2HE2 GLN A 165     -16.620   8.294  -9.856  1.00  0.00           H  
ATOM    149  N   GLN A 166     -11.757   3.072  -9.874  1.00  0.00           N  
ATOM    150  CA  GLN A 166     -10.822   2.186  -9.190  1.00  0.00           C  
ATOM    151  C   GLN A 166      -9.517   2.063  -9.956  1.00  0.00           C  
ATOM    152  O   GLN A 166      -8.440   2.098  -9.365  1.00  0.00           O  
ATOM    153  CB  GLN A 166     -11.442   0.800  -8.993  1.00  0.00           C  
ATOM    154  CG  GLN A 166     -12.642   0.781  -8.062  1.00  0.00           C  
ATOM    155  CD  GLN A 166     -13.262  -0.598  -7.945  1.00  0.00           C  
ATOM    156  OE1 GLN A 166     -13.057  -1.461  -8.803  1.00  0.00           O  
ATOM    157  NE2 GLN A 166     -14.027  -0.814  -6.881  1.00  0.00           N  
ATOM    158  H   GLN A 166     -12.454   2.687 -10.440  1.00  0.00           H  
ATOM    159  HA  GLN A 166     -10.598   2.609  -8.211  1.00  0.00           H  
ATOM    160 1HB  GLN A 166     -11.758   0.402  -9.957  1.00  0.00           H  
ATOM    161 2HB  GLN A 166     -10.692   0.120  -8.589  1.00  0.00           H  
ATOM    162 1HG  GLN A 166     -12.324   1.098  -7.069  1.00  0.00           H  
ATOM    163 2HG  GLN A 166     -13.399   1.465  -8.448  1.00  0.00           H  
ATOM    164 1HE2 GLN A 166     -14.463  -1.705  -6.750  1.00  0.00           H  
ATOM    165 2HE2 GLN A 166     -14.168  -0.086  -6.210  1.00  0.00           H  
ATOM    166  N   GLN A 167      -9.625   1.917 -11.272  1.00  0.00           N  
ATOM    167  CA  GLN A 167      -8.469   1.777 -12.140  1.00  0.00           C  
ATOM    168  C   GLN A 167      -7.449   2.886 -11.907  1.00  0.00           C  
ATOM    169  O   GLN A 167      -6.258   2.627 -11.753  1.00  0.00           O  
ATOM    170  CB  GLN A 167      -8.907   1.771 -13.607  1.00  0.00           C  
ATOM    171  CG  GLN A 167      -7.759   1.679 -14.599  1.00  0.00           C  
ATOM    172  CD  GLN A 167      -7.037   0.347 -14.525  1.00  0.00           C  
ATOM    173  OE1 GLN A 167      -7.458  -0.566 -13.809  1.00  0.00           O  
ATOM    174  NE2 GLN A 167      -5.941   0.228 -15.267  1.00  0.00           N  
ATOM    175  H   GLN A 167     -10.519   1.896 -11.678  1.00  0.00           H  
ATOM    176  HA  GLN A 167      -7.981   0.829 -11.916  1.00  0.00           H  
ATOM    177 1HB  GLN A 167      -9.573   0.926 -13.785  1.00  0.00           H  
ATOM    178 2HB  GLN A 167      -9.467   2.680 -13.823  1.00  0.00           H  
ATOM    179 1HG  GLN A 167      -8.154   1.798 -15.607  1.00  0.00           H  
ATOM    180 2HG  GLN A 167      -7.042   2.470 -14.382  1.00  0.00           H  
ATOM    181 1HE2 GLN A 167      -5.423  -0.628 -15.260  1.00  0.00           H  
ATOM    182 2HE2 GLN A 167      -5.634   0.993 -15.833  1.00  0.00           H  
ATOM    183  N   GLN A 168      -7.937   4.113 -11.843  1.00  0.00           N  
ATOM    184  CA  GLN A 168      -7.085   5.278 -11.654  1.00  0.00           C  
ATOM    185  C   GLN A 168      -6.316   5.237 -10.336  1.00  0.00           C  
ATOM    186  O   GLN A 168      -5.210   5.765 -10.240  1.00  0.00           O  
ATOM    187  CB  GLN A 168      -7.925   6.557 -11.721  1.00  0.00           C  
ATOM    188  CG  GLN A 168      -8.448   6.886 -13.109  1.00  0.00           C  
ATOM    189  CD  GLN A 168      -9.408   8.060 -13.102  1.00  0.00           C  
ATOM    190  OE1 GLN A 168      -9.679   8.651 -12.054  1.00  0.00           O  
ATOM    191  NE2 GLN A 168      -9.929   8.403 -14.275  1.00  0.00           N  
ATOM    192  H   GLN A 168      -8.906   4.243 -11.920  1.00  0.00           H  
ATOM    193  HA  GLN A 168      -6.346   5.299 -12.454  1.00  0.00           H  
ATOM    194 1HB  GLN A 168      -8.780   6.466 -11.052  1.00  0.00           H  
ATOM    195 2HB  GLN A 168      -7.329   7.402 -11.378  1.00  0.00           H  
ATOM    196 1HG  GLN A 168      -7.605   7.137 -13.753  1.00  0.00           H  
ATOM    197 2HG  GLN A 168      -8.973   6.016 -13.504  1.00  0.00           H  
ATOM    198 1HE2 GLN A 168     -10.569   9.171 -14.333  1.00  0.00           H  
ATOM    199 2HE2 GLN A 168      -9.682   7.896 -15.101  1.00  0.00           H  
ATOM    200  N   LEU A 169      -6.894   4.616  -9.325  1.00  0.00           N  
ATOM    201  CA  LEU A 169      -6.252   4.555  -8.026  1.00  0.00           C  
ATOM    202  C   LEU A 169      -5.281   3.380  -7.910  1.00  0.00           C  
ATOM    203  O   LEU A 169      -4.148   3.543  -7.454  1.00  0.00           O  
ATOM    204  CB  LEU A 169      -7.308   4.463  -6.922  1.00  0.00           C  
ATOM    205  CG  LEU A 169      -8.248   5.672  -6.797  1.00  0.00           C  
ATOM    206  CD1 LEU A 169      -9.335   5.396  -5.768  1.00  0.00           C  
ATOM    207  CD2 LEU A 169      -7.473   6.927  -6.426  1.00  0.00           C  
ATOM    208  H   LEU A 169      -7.756   4.169  -9.461  1.00  0.00           H  
ATOM    209  HA  LEU A 169      -5.678   5.470  -7.881  1.00  0.00           H  
ATOM    210 1HB  LEU A 169      -7.915   3.587  -7.110  1.00  0.00           H  
ATOM    211 2HB  LEU A 169      -6.801   4.331  -5.982  1.00  0.00           H  
ATOM    212  HG  LEU A 169      -8.730   5.842  -7.750  1.00  0.00           H  
ATOM    213 1HD1 LEU A 169      -9.952   6.276  -5.652  1.00  0.00           H  
ATOM    214 2HD1 LEU A 169      -8.882   5.148  -4.818  1.00  0.00           H  
ATOM    215 3HD1 LEU A 169      -9.946   4.570  -6.100  1.00  0.00           H  
ATOM    216 1HD2 LEU A 169      -6.885   6.739  -5.541  1.00  0.00           H  
ATOM    217 2HD2 LEU A 169      -8.166   7.735  -6.234  1.00  0.00           H  
ATOM    218 3HD2 LEU A 169      -6.821   7.201  -7.241  1.00  0.00           H  
ATOM    219  N   VAL A 170      -5.722   2.200  -8.332  1.00  0.00           N  
ATOM    220  CA  VAL A 170      -4.902   0.999  -8.214  1.00  0.00           C  
ATOM    221  C   VAL A 170      -3.789   0.914  -9.259  1.00  0.00           C  
ATOM    222  O   VAL A 170      -2.696   0.433  -8.966  1.00  0.00           O  
ATOM    223  CB  VAL A 170      -5.795  -0.250  -8.336  1.00  0.00           C  
ATOM    224  CG1 VAL A 170      -6.182  -0.488  -9.788  1.00  0.00           C  
ATOM    225  CG2 VAL A 170      -5.074  -1.460  -7.764  1.00  0.00           C  
ATOM    226  H   VAL A 170      -6.621   2.137  -8.726  1.00  0.00           H  
ATOM    227  HA  VAL A 170      -4.424   1.001  -7.234  1.00  0.00           H  
ATOM    228  HB  VAL A 170      -6.719  -0.080  -7.782  1.00  0.00           H  
ATOM    229 1HG1 VAL A 170      -6.813  -1.374  -9.856  1.00  0.00           H  
ATOM    230 2HG1 VAL A 170      -6.728   0.376 -10.166  1.00  0.00           H  
ATOM    231 3HG1 VAL A 170      -5.282  -0.639 -10.384  1.00  0.00           H  
ATOM    232 1HG2 VAL A 170      -5.712  -2.339  -7.853  1.00  0.00           H  
ATOM    233 2HG2 VAL A 170      -4.148  -1.626  -8.315  1.00  0.00           H  
ATOM    234 3HG2 VAL A 170      -4.844  -1.284  -6.713  1.00  0.00           H  
ATOM    235  N   ASN A 171      -4.053   1.377 -10.470  1.00  0.00           N  
ATOM    236  CA  ASN A 171      -3.052   1.320 -11.538  1.00  0.00           C  
ATOM    237  C   ASN A 171      -1.928   2.323 -11.293  1.00  0.00           C  
ATOM    238  O   ASN A 171      -0.785   2.112 -11.702  1.00  0.00           O  
ATOM    239  CB  ASN A 171      -3.697   1.562 -12.890  1.00  0.00           C  
ATOM    240  CG  ASN A 171      -2.787   1.211 -14.035  1.00  0.00           C  
ATOM    241  OD1 ASN A 171      -2.343   0.065 -14.162  1.00  0.00           O  
ATOM    242  ND2 ASN A 171      -2.502   2.177 -14.871  1.00  0.00           N  
ATOM    243  H   ASN A 171      -4.938   1.764 -10.655  1.00  0.00           H  
ATOM    244  HA  ASN A 171      -2.604   0.325 -11.540  1.00  0.00           H  
ATOM    245 1HB  ASN A 171      -4.609   0.968 -12.971  1.00  0.00           H  
ATOM    246 2HB  ASN A 171      -3.981   2.611 -12.975  1.00  0.00           H  
ATOM    247 1HD2 ASN A 171      -1.902   2.002 -15.652  1.00  0.00           H  
ATOM    248 2HD2 ASN A 171      -2.884   3.090 -14.730  1.00  0.00           H  
ATOM    249  N   GLN A 172      -2.252   3.402 -10.600  1.00  0.00           N  
ATOM    250  CA  GLN A 172      -1.276   4.444 -10.306  1.00  0.00           C  
ATOM    251  C   GLN A 172      -0.409   4.077  -9.107  1.00  0.00           C  
ATOM    252  O   GLN A 172       0.673   4.635  -8.924  1.00  0.00           O  
ATOM    253  CB  GLN A 172      -1.982   5.778 -10.050  1.00  0.00           C  
ATOM    254  CG  GLN A 172      -2.577   6.417 -11.293  1.00  0.00           C  
ATOM    255  CD  GLN A 172      -3.242   7.748 -10.998  1.00  0.00           C  
ATOM    256  OE1 GLN A 172      -2.970   8.380  -9.974  1.00  0.00           O  
ATOM    257  NE2 GLN A 172      -4.119   8.182 -11.897  1.00  0.00           N  
ATOM    258  H   GLN A 172      -3.169   3.504 -10.275  1.00  0.00           H  
ATOM    259  HA  GLN A 172      -0.619   4.556 -11.169  1.00  0.00           H  
ATOM    260 1HB  GLN A 172      -2.786   5.631  -9.329  1.00  0.00           H  
ATOM    261 2HB  GLN A 172      -1.276   6.485  -9.613  1.00  0.00           H  
ATOM    262 1HG  GLN A 172      -1.780   6.586 -12.018  1.00  0.00           H  
ATOM    263 2HG  GLN A 172      -3.326   5.745 -11.711  1.00  0.00           H  
ATOM    264 1HE2 GLN A 172      -4.590   9.053 -11.756  1.00  0.00           H  
ATOM    265 2HE2 GLN A 172      -4.310   7.637 -12.714  1.00  0.00           H  
ATOM    266  N   MET A 173      -0.880   3.129  -8.300  1.00  0.00           N  
ATOM    267  CA  MET A 173      -0.141   2.679  -7.114  1.00  0.00           C  
ATOM    268  C   MET A 173       1.107   1.888  -7.506  1.00  0.00           C  
ATOM    269  O   MET A 173       1.901   1.499  -6.654  1.00  0.00           O  
ATOM    270  CB  MET A 173      -1.044   1.835  -6.216  1.00  0.00           C  
ATOM    271  CG  MET A 173      -0.397   1.389  -4.913  1.00  0.00           C  
ATOM    272  SD  MET A 173       0.160   2.776  -3.903  1.00  0.00           S  
ATOM    273  CE  MET A 173      -1.362   3.222  -3.072  1.00  0.00           C  
ATOM    274  H   MET A 173      -1.749   2.722  -8.499  1.00  0.00           H  
ATOM    275  HA  MET A 173       0.186   3.557  -6.556  1.00  0.00           H  
ATOM    276 1HB  MET A 173      -1.940   2.402  -5.967  1.00  0.00           H  
ATOM    277 2HB  MET A 173      -1.361   0.942  -6.755  1.00  0.00           H  
ATOM    278 1HG  MET A 173      -1.111   0.805  -4.333  1.00  0.00           H  
ATOM    279 2HG  MET A 173       0.463   0.756  -5.132  1.00  0.00           H  
ATOM    280 1HE  MET A 173      -1.181   4.068  -2.409  1.00  0.00           H  
ATOM    281 2HE  MET A 173      -2.115   3.495  -3.813  1.00  0.00           H  
ATOM    282 3HE  MET A 173      -1.720   2.373  -2.488  1.00  0.00           H  
ATOM    283  N   LYS A 174       1.265   1.642  -8.799  1.00  0.00           N  
ATOM    284  CA  LYS A 174       2.421   0.919  -9.300  1.00  0.00           C  
ATOM    285  C   LYS A 174       3.640   1.815  -9.205  1.00  0.00           C  
ATOM    286  O   LYS A 174       4.701   1.407  -8.734  1.00  0.00           O  
ATOM    287  CB  LYS A 174       2.205   0.473 -10.750  1.00  0.00           C  
ATOM    288  CG  LYS A 174       1.184  -0.642 -10.901  1.00  0.00           C  
ATOM    289  CD  LYS A 174       0.875  -0.917 -12.364  1.00  0.00           C  
ATOM    290  CE  LYS A 174      -0.042  -2.123 -12.525  1.00  0.00           C  
ATOM    291  NZ  LYS A 174      -0.561  -2.242 -13.916  1.00  0.00           N  
ATOM    292  H   LYS A 174       0.598   1.971  -9.427  1.00  0.00           H  
ATOM    293  HA  LYS A 174       2.574   0.037  -8.677  1.00  0.00           H  
ATOM    294 1HB  LYS A 174       1.868   1.321 -11.329  1.00  0.00           H  
ATOM    295 2HB  LYS A 174       3.148   0.127 -11.149  1.00  0.00           H  
ATOM    296 1HG  LYS A 174       1.578  -1.540 -10.449  1.00  0.00           H  
ATOM    297 2HG  LYS A 174       0.273  -0.352 -10.398  1.00  0.00           H  
ATOM    298 1HD  LYS A 174       0.391  -0.050 -12.790  1.00  0.00           H  
ATOM    299 2HD  LYS A 174       1.801  -1.108 -12.888  1.00  0.00           H  
ATOM    300 1HE  LYS A 174       0.514  -3.016 -12.282  1.00  0.00           H  
ATOM    301 2HE  LYS A 174      -0.874  -2.021 -11.843  1.00  0.00           H  
ATOM    302 1HZ  LYS A 174      -1.249  -3.018 -13.973  1.00  0.00           H  
ATOM    303 2HZ  LYS A 174       0.217  -2.434 -14.578  1.00  0.00           H  
ATOM    304 3HZ  LYS A 174      -1.033  -1.354 -14.199  1.00  0.00           H  
ATOM    305  N   VAL A 175       3.472   3.053  -9.647  1.00  0.00           N  
ATOM    306  CA  VAL A 175       4.547   4.019  -9.596  1.00  0.00           C  
ATOM    307  C   VAL A 175       4.194   5.108  -8.603  1.00  0.00           C  
ATOM    308  O   VAL A 175       3.738   6.192  -8.973  1.00  0.00           O  
ATOM    309  CB  VAL A 175       4.793   4.636 -10.985  1.00  0.00           C  
ATOM    310  CG1 VAL A 175       5.974   5.594 -10.941  1.00  0.00           C  
ATOM    311  CG2 VAL A 175       5.030   3.534 -12.006  1.00  0.00           C  
ATOM    312  H   VAL A 175       2.602   3.324 -10.005  1.00  0.00           H  
ATOM    313  HA  VAL A 175       5.457   3.508  -9.278  1.00  0.00           H  
ATOM    314  HB  VAL A 175       3.918   5.218 -11.274  1.00  0.00           H  
ATOM    315 1HG1 VAL A 175       6.134   6.021 -11.931  1.00  0.00           H  
ATOM    316 2HG1 VAL A 175       5.767   6.394 -10.231  1.00  0.00           H  
ATOM    317 3HG1 VAL A 175       6.869   5.055 -10.632  1.00  0.00           H  
ATOM    318 1HG2 VAL A 175       5.203   3.978 -12.987  1.00  0.00           H  
ATOM    319 2HG2 VAL A 175       5.901   2.949 -11.715  1.00  0.00           H  
ATOM    320 3HG2 VAL A 175       4.155   2.886 -12.052  1.00  0.00           H  
ATOM    321  N   ALA A 176       4.412   4.808  -7.342  1.00  0.00           N  
ATOM    322  CA  ALA A 176       4.130   5.744  -6.275  1.00  0.00           C  
ATOM    323  C   ALA A 176       5.181   5.632  -5.178  1.00  0.00           C  
ATOM    324  O   ALA A 176       5.362   4.567  -4.590  1.00  0.00           O  
ATOM    325  CB  ALA A 176       2.736   5.497  -5.714  1.00  0.00           C  
ATOM    326  H   ALA A 176       4.738   3.912  -7.118  1.00  0.00           H  
ATOM    327  HA  ALA A 176       4.174   6.752  -6.688  1.00  0.00           H  
ATOM    328 1HB  ALA A 176       2.681   4.494  -5.314  1.00  0.00           H  
ATOM    329 2HB  ALA A 176       2.004   5.610  -6.501  1.00  0.00           H  
ATOM    330 3HB  ALA A 176       2.531   6.210  -4.930  1.00  0.00           H  
ATOM    331  N   PRO A 177       5.938   6.710  -4.936  1.00  0.00           N  
ATOM    332  CA  PRO A 177       6.955   6.738  -3.898  1.00  0.00           C  
ATOM    333  C   PRO A 177       6.377   7.101  -2.532  1.00  0.00           C  
ATOM    334  O   PRO A 177       5.520   7.983  -2.420  1.00  0.00           O  
ATOM    335  CB  PRO A 177       7.920   7.815  -4.404  1.00  0.00           C  
ATOM    336  CG  PRO A 177       7.033   8.836  -5.029  1.00  0.00           C  
ATOM    337  CD  PRO A 177       5.916   8.036  -5.646  1.00  0.00           C  
ATOM    338  HA  PRO A 177       7.448   5.756  -3.848  1.00  0.00           H  
ATOM    339 1HB  PRO A 177       8.509   8.216  -3.567  1.00  0.00           H  
ATOM    340 2HB  PRO A 177       8.633   7.375  -5.117  1.00  0.00           H  
ATOM    341 1HG  PRO A 177       6.675   9.546  -4.267  1.00  0.00           H  
ATOM    342 2HG  PRO A 177       7.593   9.424  -5.771  1.00  0.00           H  
ATOM    343 1HD  PRO A 177       4.959   8.552  -5.479  1.00  0.00           H  
ATOM    344 2HD  PRO A 177       6.107   7.909  -6.722  1.00  0.00           H  
ATOM    345  N   ILE A 178       6.852   6.415  -1.506  1.00  0.00           N  
ATOM    346  CA  ILE A 178       6.412   6.640  -0.137  1.00  0.00           C  
ATOM    347  C   ILE A 178       6.911   7.989   0.384  1.00  0.00           C  
ATOM    348  O   ILE A 178       8.119   8.227   0.445  1.00  0.00           O  
ATOM    349  CB  ILE A 178       6.904   5.512   0.789  1.00  0.00           C  
ATOM    350  CG1 ILE A 178       6.431   4.152   0.270  1.00  0.00           C  
ATOM    351  CG2 ILE A 178       6.418   5.742   2.211  1.00  0.00           C  
ATOM    352  CD1 ILE A 178       7.148   2.977   0.896  1.00  0.00           C  
ATOM    353  H   ILE A 178       7.526   5.718  -1.675  1.00  0.00           H  
ATOM    354  HA  ILE A 178       5.323   6.649  -0.121  1.00  0.00           H  
ATOM    355  HB  ILE A 178       7.993   5.489   0.786  1.00  0.00           H  
ATOM    356 1HG1 ILE A 178       5.364   4.041   0.461  1.00  0.00           H  
ATOM    357 2HG1 ILE A 178       6.576   4.102  -0.809  1.00  0.00           H  
ATOM    358 1HG2 ILE A 178       6.774   4.935   2.852  1.00  0.00           H  
ATOM    359 2HG2 ILE A 178       6.802   6.693   2.578  1.00  0.00           H  
ATOM    360 3HG2 ILE A 178       5.329   5.762   2.225  1.00  0.00           H  
ATOM    361 1HD1 ILE A 178       6.758   2.048   0.478  1.00  0.00           H  
ATOM    362 2HD1 ILE A 178       8.215   3.048   0.688  1.00  0.00           H  
ATOM    363 3HD1 ILE A 178       6.987   2.984   1.973  1.00  0.00           H  
ATOM    364  N   PRO A 179       5.983   8.898   0.732  1.00  0.00           N  
ATOM    365  CA  PRO A 179       6.327  10.225   1.255  1.00  0.00           C  
ATOM    366  C   PRO A 179       7.071  10.158   2.582  1.00  0.00           C  
ATOM    367  O   PRO A 179       7.006   9.158   3.299  1.00  0.00           O  
ATOM    368  CB  PRO A 179       4.956  10.889   1.420  1.00  0.00           C  
ATOM    369  CG  PRO A 179       4.075  10.148   0.473  1.00  0.00           C  
ATOM    370  CD  PRO A 179       4.544   8.721   0.564  1.00  0.00           C  
ATOM    371  HA  PRO A 179       6.939  10.759   0.513  1.00  0.00           H  
ATOM    372 1HB  PRO A 179       4.623  10.809   2.465  1.00  0.00           H  
ATOM    373 2HB  PRO A 179       5.028  11.962   1.187  1.00  0.00           H  
ATOM    374 1HG  PRO A 179       3.021  10.268   0.764  1.00  0.00           H  
ATOM    375 2HG  PRO A 179       4.173  10.564  -0.541  1.00  0.00           H  
ATOM    376 1HD  PRO A 179       4.078   8.235   1.433  1.00  0.00           H  
ATOM    377 2HD  PRO A 179       4.283   8.190  -0.363  1.00  0.00           H  
ATOM    378  N   LYS A 180       7.742  11.248   2.920  1.00  0.00           N  
ATOM    379  CA  LYS A 180       8.516  11.337   4.156  1.00  0.00           C  
ATOM    380  C   LYS A 180       7.624  11.176   5.380  1.00  0.00           C  
ATOM    381  O   LYS A 180       8.061  10.675   6.418  1.00  0.00           O  
ATOM    382  CB  LYS A 180       9.265  12.669   4.225  1.00  0.00           C  
ATOM    383  CG  LYS A 180      10.417  12.795   3.236  1.00  0.00           C  
ATOM    384  CD  LYS A 180      11.102  14.148   3.355  1.00  0.00           C  
ATOM    385  CE  LYS A 180      12.252  14.275   2.368  1.00  0.00           C  
ATOM    386  NZ  LYS A 180      12.910  15.608   2.449  1.00  0.00           N  
ATOM    387  H   LYS A 180       7.709  12.023   2.317  1.00  0.00           H  
ATOM    388  HA  LYS A 180       9.245  10.526   4.167  1.00  0.00           H  
ATOM    389 1HB  LYS A 180       8.570  13.487   4.035  1.00  0.00           H  
ATOM    390 2HB  LYS A 180       9.669  12.808   5.228  1.00  0.00           H  
ATOM    391 1HG  LYS A 180      11.148  12.009   3.426  1.00  0.00           H  
ATOM    392 2HG  LYS A 180      10.038  12.677   2.221  1.00  0.00           H  
ATOM    393 1HD  LYS A 180      10.378  14.941   3.161  1.00  0.00           H  
ATOM    394 2HD  LYS A 180      11.488  14.273   4.367  1.00  0.00           H  
ATOM    395 1HE  LYS A 180      12.994  13.505   2.572  1.00  0.00           H  
ATOM    396 2HE  LYS A 180      11.880  14.130   1.354  1.00  0.00           H  
ATOM    397 1HZ  LYS A 180      13.666  15.652   1.780  1.00  0.00           H  
ATOM    398 2HZ  LYS A 180      12.235  16.331   2.243  1.00  0.00           H  
ATOM    399 3HZ  LYS A 180      13.276  15.746   3.380  1.00  0.00           H  
ATOM    400  N   GLN A 181       6.375  11.598   5.250  1.00  0.00           N  
ATOM    401  CA  GLN A 181       5.408  11.494   6.336  1.00  0.00           C  
ATOM    402  C   GLN A 181       5.146  10.029   6.680  1.00  0.00           C  
ATOM    403  O   GLN A 181       4.888   9.680   7.833  1.00  0.00           O  
ATOM    404  CB  GLN A 181       4.098  12.191   5.960  1.00  0.00           C  
ATOM    405  CG  GLN A 181       4.203  13.704   5.865  1.00  0.00           C  
ATOM    406  CD  GLN A 181       2.897  14.349   5.441  1.00  0.00           C  
ATOM    407  OE1 GLN A 181       2.042  13.706   4.825  1.00  0.00           O  
ATOM    408  NE2 GLN A 181       2.735  15.626   5.770  1.00  0.00           N  
ATOM    409  H   GLN A 181       6.099  12.000   4.400  1.00  0.00           H  
ATOM    410  HA  GLN A 181       5.822  11.985   7.216  1.00  0.00           H  
ATOM    411 1HB  GLN A 181       3.750  11.816   4.998  1.00  0.00           H  
ATOM    412 2HB  GLN A 181       3.334  11.954   6.700  1.00  0.00           H  
ATOM    413 1HG  GLN A 181       4.480  14.101   6.841  1.00  0.00           H  
ATOM    414 2HG  GLN A 181       4.964  13.959   5.128  1.00  0.00           H  
ATOM    415 1HE2 GLN A 181       1.894  16.105   5.518  1.00  0.00           H  
ATOM    416 2HE2 GLN A 181       3.454  16.109   6.270  1.00  0.00           H  
ATOM    417  N   LEU A 182       5.231   9.176   5.671  1.00  0.00           N  
ATOM    418  CA  LEU A 182       4.985   7.754   5.846  1.00  0.00           C  
ATOM    419  C   LEU A 182       6.278   6.995   6.126  1.00  0.00           C  
ATOM    420  O   LEU A 182       6.263   5.978   6.816  1.00  0.00           O  
ATOM    421  CB  LEU A 182       4.307   7.180   4.596  1.00  0.00           C  
ATOM    422  CG  LEU A 182       2.791   7.393   4.504  1.00  0.00           C  
ATOM    423  CD1 LEU A 182       2.496   8.875   4.318  1.00  0.00           C  
ATOM    424  CD2 LEU A 182       2.232   6.575   3.349  1.00  0.00           C  
ATOM    425  H   LEU A 182       5.479   9.510   4.781  1.00  0.00           H  
ATOM    426  HA  LEU A 182       4.321   7.620   6.699  1.00  0.00           H  
ATOM    427 1HB  LEU A 182       4.759   7.634   3.716  1.00  0.00           H  
ATOM    428 2HB  LEU A 182       4.494   6.106   4.561  1.00  0.00           H  
ATOM    429  HG  LEU A 182       2.322   7.074   5.435  1.00  0.00           H  
ATOM    430 1HD1 LEU A 182       1.419   9.027   4.253  1.00  0.00           H  
ATOM    431 2HD1 LEU A 182       2.889   9.434   5.168  1.00  0.00           H  
ATOM    432 3HD1 LEU A 182       2.967   9.228   3.401  1.00  0.00           H  
ATOM    433 1HD2 LEU A 182       1.154   6.726   3.284  1.00  0.00           H  
ATOM    434 2HD2 LEU A 182       2.700   6.895   2.417  1.00  0.00           H  
ATOM    435 3HD2 LEU A 182       2.441   5.518   3.516  1.00  0.00           H  
ATOM    436  N   LEU A 183       7.393   7.504   5.602  1.00  0.00           N  
ATOM    437  CA  LEU A 183       8.704   6.872   5.793  1.00  0.00           C  
ATOM    438  C   LEU A 183       9.061   6.750   7.271  1.00  0.00           C  
ATOM    439  O   LEU A 183       9.811   5.860   7.667  1.00  0.00           O  
ATOM    440  CB  LEU A 183       9.791   7.677   5.069  1.00  0.00           C  
ATOM    441  CG  LEU A 183       9.804   7.552   3.541  1.00  0.00           C  
ATOM    442  CD1 LEU A 183      10.913   8.425   2.969  1.00  0.00           C  
ATOM    443  CD2 LEU A 183      10.001   6.094   3.152  1.00  0.00           C  
ATOM    444  H   LEU A 183       7.333   8.319   5.058  1.00  0.00           H  
ATOM    445  HA  LEU A 183       8.669   5.869   5.369  1.00  0.00           H  
ATOM    446 1HB  LEU A 183       9.664   8.731   5.314  1.00  0.00           H  
ATOM    447 2HB  LEU A 183      10.765   7.355   5.437  1.00  0.00           H  
ATOM    448  HG  LEU A 183       8.856   7.910   3.138  1.00  0.00           H  
ATOM    449 1HD1 LEU A 183      10.922   8.336   1.882  1.00  0.00           H  
ATOM    450 2HD1 LEU A 183      10.736   9.465   3.245  1.00  0.00           H  
ATOM    451 3HD1 LEU A 183      11.873   8.101   3.367  1.00  0.00           H  
ATOM    452 1HD2 LEU A 183      10.010   6.005   2.065  1.00  0.00           H  
ATOM    453 2HD2 LEU A 183      10.949   5.736   3.554  1.00  0.00           H  
ATOM    454 3HD2 LEU A 183       9.185   5.496   3.558  1.00  0.00           H  
ATOM    455  N   GLN A 184       8.520   7.649   8.080  1.00  0.00           N  
ATOM    456  CA  GLN A 184       8.772   7.642   9.516  1.00  0.00           C  
ATOM    457  C   GLN A 184       8.196   6.395  10.182  1.00  0.00           C  
ATOM    458  O   GLN A 184       8.633   6.003  11.265  1.00  0.00           O  
ATOM    459  CB  GLN A 184       8.185   8.898  10.165  1.00  0.00           C  
ATOM    460  CG  GLN A 184       8.903  10.184   9.796  1.00  0.00           C  
ATOM    461  CD  GLN A 184       8.146  11.420  10.242  1.00  0.00           C  
ATOM    462  OE1 GLN A 184       8.024  11.691  11.440  1.00  0.00           O  
ATOM    463  NE2 GLN A 184       7.633  12.178   9.280  1.00  0.00           N  
ATOM    464  H   GLN A 184       7.946   8.345   7.700  1.00  0.00           H  
ATOM    465  HA  GLN A 184       9.850   7.636   9.678  1.00  0.00           H  
ATOM    466 1HB  GLN A 184       7.138   9.002   9.875  1.00  0.00           H  
ATOM    467 2HB  GLN A 184       8.215   8.795  11.250  1.00  0.00           H  
ATOM    468 1HG  GLN A 184       9.882  10.191  10.275  1.00  0.00           H  
ATOM    469 2HG  GLN A 184       9.019  10.226   8.712  1.00  0.00           H  
ATOM    470 1HE2 GLN A 184       7.122  13.006   9.514  1.00  0.00           H  
ATOM    471 2HE2 GLN A 184       7.756  11.922   8.321  1.00  0.00           H  
ATOM    472  N   ARG A 185       7.222   5.771   9.528  1.00  0.00           N  
ATOM    473  CA  ARG A 185       6.577   4.580  10.068  1.00  0.00           C  
ATOM    474  C   ARG A 185       7.439   3.343   9.852  1.00  0.00           C  
ATOM    475  O   ARG A 185       7.341   2.372  10.601  1.00  0.00           O  
ATOM    476  CB  ARG A 185       5.217   4.367   9.420  1.00  0.00           C  
ATOM    477  CG  ARG A 185       4.201   5.465   9.690  1.00  0.00           C  
ATOM    478  CD  ARG A 185       2.924   5.221   8.969  1.00  0.00           C  
ATOM    479  NE  ARG A 185       2.015   6.351   9.080  1.00  0.00           N  
ATOM    480  CZ  ARG A 185       1.195   6.573  10.125  1.00  0.00           C  
ATOM    481  NH1 ARG A 185       1.181   5.736  11.140  1.00  0.00           N  
ATOM    482  NH2 ARG A 185       0.404   7.631  10.131  1.00  0.00           N  
ATOM    483  H   ARG A 185       6.941   6.112   8.650  1.00  0.00           H  
ATOM    484  HA  ARG A 185       6.433   4.720  11.140  1.00  0.00           H  
ATOM    485 1HB  ARG A 185       5.337   4.287   8.341  1.00  0.00           H  
ATOM    486 2HB  ARG A 185       4.790   3.427   9.771  1.00  0.00           H  
ATOM    487 1HG  ARG A 185       3.988   5.509  10.758  1.00  0.00           H  
ATOM    488 2HG  ARG A 185       4.603   6.423   9.359  1.00  0.00           H  
ATOM    489 1HD  ARG A 185       3.130   5.051   7.913  1.00  0.00           H  
ATOM    490 2HD  ARG A 185       2.432   4.344   9.389  1.00  0.00           H  
ATOM    491  HE  ARG A 185       1.998   7.016   8.319  1.00  0.00           H  
ATOM    492 1HH1 ARG A 185       1.786   4.927  11.136  1.00  0.00           H  
ATOM    493 2HH1 ARG A 185       0.567   5.903  11.923  1.00  0.00           H  
ATOM    494 1HH2 ARG A 185       0.414   8.274   9.352  1.00  0.00           H  
ATOM    495 2HH2 ARG A 185      -0.211   7.798  10.914  1.00  0.00           H  
ATOM    496  N   ILE A 186       8.274   3.384   8.823  1.00  0.00           N  
ATOM    497  CA  ILE A 186       9.169   2.275   8.510  1.00  0.00           C  
ATOM    498  C   ILE A 186      10.596   2.788   8.321  1.00  0.00           C  
ATOM    499  O   ILE A 186      11.022   3.085   7.205  1.00  0.00           O  
ATOM    500  CB  ILE A 186       8.709   1.531   7.243  1.00  0.00           C  
ATOM    501  CG1 ILE A 186       7.329   0.907   7.461  1.00  0.00           C  
ATOM    502  CG2 ILE A 186       9.723   0.466   6.855  1.00  0.00           C  
ATOM    503  CD1 ILE A 186       6.870   0.025   6.323  1.00  0.00           C  
ATOM    504  H   ILE A 186       8.299   4.187   8.261  1.00  0.00           H  
ATOM    505  HA  ILE A 186       9.155   1.574   9.343  1.00  0.00           H  
ATOM    506  HB  ILE A 186       8.609   2.240   6.421  1.00  0.00           H  
ATOM    507 1HG1 ILE A 186       7.339   0.310   8.373  1.00  0.00           H  
ATOM    508 2HG1 ILE A 186       6.590   1.697   7.598  1.00  0.00           H  
ATOM    509 1HG2 ILE A 186       9.382  -0.051   5.958  1.00  0.00           H  
ATOM    510 2HG2 ILE A 186      10.687   0.934   6.659  1.00  0.00           H  
ATOM    511 3HG2 ILE A 186       9.827  -0.252   7.669  1.00  0.00           H  
ATOM    512 1HD1 ILE A 186       5.884  -0.380   6.550  1.00  0.00           H  
ATOM    513 2HD1 ILE A 186       6.818   0.612   5.405  1.00  0.00           H  
ATOM    514 3HD1 ILE A 186       7.576  -0.794   6.190  1.00  0.00           H  
ATOM    515  N   PRO A 187      11.351   2.908   9.421  1.00  0.00           N  
ATOM    516  CA  PRO A 187      12.720   3.411   9.388  1.00  0.00           C  
ATOM    517  C   PRO A 187      13.758   2.333   9.085  1.00  0.00           C  
ATOM    518  O   PRO A 187      13.455   1.139   9.120  1.00  0.00           O  
ATOM    519  CB  PRO A 187      12.898   3.970  10.803  1.00  0.00           C  
ATOM    520  CG  PRO A 187      12.126   3.031  11.667  1.00  0.00           C  
ATOM    521  CD  PRO A 187      10.915   2.677  10.846  1.00  0.00           C  
ATOM    522  HA  PRO A 187      12.795   4.207   8.632  1.00  0.00           H  
ATOM    523 1HB  PRO A 187      13.966   4.007  11.062  1.00  0.00           H  
ATOM    524 2HB  PRO A 187      12.520   5.002  10.851  1.00  0.00           H  
ATOM    525 1HG  PRO A 187      12.740   2.153  11.916  1.00  0.00           H  
ATOM    526 2HG  PRO A 187      11.865   3.518  12.618  1.00  0.00           H  
ATOM    527 1HD  PRO A 187      10.650   1.624  11.018  1.00  0.00           H  
ATOM    528 2HD  PRO A 187      10.080   3.337  11.120  1.00  0.00           H  
ATOM    529  N   ASN A 188      14.979   2.783   8.787  1.00  0.00           N  
ATOM    530  CA  ASN A 188      16.103   1.893   8.484  1.00  0.00           C  
ATOM    531  C   ASN A 188      15.767   0.949   7.333  1.00  0.00           C  
ATOM    532  O   ASN A 188      15.730  -0.273   7.506  1.00  0.00           O  
ATOM    533  CB  ASN A 188      16.510   1.106   9.716  1.00  0.00           C  
ATOM    534  CG  ASN A 188      16.934   1.992  10.854  1.00  0.00           C  
ATOM    535  OD1 ASN A 188      17.756   2.899  10.679  1.00  0.00           O  
ATOM    536  ND2 ASN A 188      16.388   1.748  12.019  1.00  0.00           N  
ATOM    537  H   ASN A 188      15.132   3.752   8.774  1.00  0.00           H  
ATOM    538  HA  ASN A 188      16.951   2.502   8.165  1.00  0.00           H  
ATOM    539 1HB  ASN A 188      15.674   0.486  10.045  1.00  0.00           H  
ATOM    540 2HB  ASN A 188      17.333   0.437   9.466  1.00  0.00           H  
ATOM    541 1HD2 ASN A 188      16.632   2.307  12.812  1.00  0.00           H  
ATOM    542 2HD2 ASN A 188      15.726   1.005  12.114  1.00  0.00           H  
ATOM    543  N   ILE A 189      15.512   1.513   6.163  1.00  0.00           N  
ATOM    544  CA  ILE A 189      15.184   0.709   4.997  1.00  0.00           C  
ATOM    545  C   ILE A 189      16.421   0.501   4.122  1.00  0.00           C  
ATOM    546  O   ILE A 189      17.003   1.461   3.620  1.00  0.00           O  
ATOM    547  CB  ILE A 189      14.065   1.370   4.171  1.00  0.00           C  
ATOM    548  CG1 ILE A 189      12.745   1.347   4.945  1.00  0.00           C  
ATOM    549  CG2 ILE A 189      13.911   0.670   2.829  1.00  0.00           C  
ATOM    550  CD1 ILE A 189      11.645   2.158   4.300  1.00  0.00           C  
ATOM    551  H   ILE A 189      15.568   2.487   6.079  1.00  0.00           H  
ATOM    552  HA  ILE A 189      14.833  -0.265   5.336  1.00  0.00           H  
ATOM    553  HB  ILE A 189      14.311   2.417   3.997  1.00  0.00           H  
ATOM    554 1HG1 ILE A 189      12.399   0.318   5.043  1.00  0.00           H  
ATOM    555 2HG1 ILE A 189      12.907   1.733   5.951  1.00  0.00           H  
ATOM    556 1HG2 ILE A 189      13.117   1.150   2.258  1.00  0.00           H  
ATOM    557 2HG2 ILE A 189      14.847   0.737   2.274  1.00  0.00           H  
ATOM    558 3HG2 ILE A 189      13.660  -0.378   2.992  1.00  0.00           H  
ATOM    559 1HD1 ILE A 189      10.741   2.094   4.907  1.00  0.00           H  
ATOM    560 2HD1 ILE A 189      11.957   3.200   4.224  1.00  0.00           H  
ATOM    561 3HD1 ILE A 189      11.441   1.767   3.304  1.00  0.00           H  
ATOM    562  N   PRO A 190      16.831  -0.769   3.930  1.00  0.00           N  
ATOM    563  CA  PRO A 190      18.009  -1.127   3.118  1.00  0.00           C  
ATOM    564  C   PRO A 190      18.013  -0.542   1.691  1.00  0.00           C  
ATOM    565  O   PRO A 190      19.017   0.044   1.284  1.00  0.00           O  
ATOM    566  CB  PRO A 190      17.920  -2.656   3.083  1.00  0.00           C  
ATOM    567  CG  PRO A 190      17.297  -3.015   4.389  1.00  0.00           C  
ATOM    568  CD  PRO A 190      16.242  -1.963   4.602  1.00  0.00           C  
ATOM    569  HA  PRO A 190      18.920  -0.789   3.634  1.00  0.00           H  
ATOM    570 1HB  PRO A 190      17.319  -2.978   2.220  1.00  0.00           H  
ATOM    571 2HB  PRO A 190      18.923  -3.089   2.955  1.00  0.00           H  
ATOM    572 1HG  PRO A 190      16.878  -4.031   4.342  1.00  0.00           H  
ATOM    573 2HG  PRO A 190      18.056  -3.021   5.183  1.00  0.00           H  
ATOM    574 1HD  PRO A 190      15.304  -2.279   4.124  1.00  0.00           H  
ATOM    575 2HD  PRO A 190      16.094  -1.806   5.681  1.00  0.00           H  
ATOM    576  N   PRO A 191      16.918  -0.679   0.897  1.00  0.00           N  
ATOM    577  CA  PRO A 191      16.887  -0.148  -0.471  1.00  0.00           C  
ATOM    578  C   PRO A 191      17.027   1.369  -0.505  1.00  0.00           C  
ATOM    579  O   PRO A 191      17.645   1.926  -1.412  1.00  0.00           O  
ATOM    580  CB  PRO A 191      15.511  -0.592  -0.978  1.00  0.00           C  
ATOM    581  CG  PRO A 191      14.734  -0.863   0.265  1.00  0.00           C  
ATOM    582  CD  PRO A 191      15.745  -1.439   1.221  1.00  0.00           C  
ATOM    583  HA  PRO A 191      17.693  -0.613  -1.058  1.00  0.00           H  
ATOM    584 1HB  PRO A 191      15.064   0.200  -1.596  1.00  0.00           H  
ATOM    585 2HB  PRO A 191      15.614  -1.480  -1.619  1.00  0.00           H  
ATOM    586 1HG  PRO A 191      14.279   0.066   0.639  1.00  0.00           H  
ATOM    587 2HG  PRO A 191      13.907  -1.558   0.052  1.00  0.00           H  
ATOM    588 1HD  PRO A 191      15.404  -1.283   2.254  1.00  0.00           H  
ATOM    589 2HD  PRO A 191      15.876  -2.512   1.014  1.00  0.00           H  
ATOM    590  N   ASN A 192      16.439   2.024   0.497  1.00  0.00           N  
ATOM    591  CA  ASN A 192      16.461   3.484   0.616  1.00  0.00           C  
ATOM    592  C   ASN A 192      15.739   4.142  -0.554  1.00  0.00           C  
ATOM    593  O   ASN A 192      15.877   5.342  -0.797  1.00  0.00           O  
ATOM    594  CB  ASN A 192      17.887   3.993   0.715  1.00  0.00           C  
ATOM    595  CG  ASN A 192      17.986   5.294   1.461  1.00  0.00           C  
ATOM    596  OD1 ASN A 192      17.296   5.502   2.467  1.00  0.00           O  
ATOM    597  ND2 ASN A 192      18.830   6.176   0.989  1.00  0.00           N  
ATOM    598  H   ASN A 192      15.983   1.506   1.191  1.00  0.00           H  
ATOM    599  HA  ASN A 192      15.928   3.765   1.526  1.00  0.00           H  
ATOM    600 1HB  ASN A 192      18.505   3.250   1.222  1.00  0.00           H  
ATOM    601 2HB  ASN A 192      18.295   4.130  -0.286  1.00  0.00           H  
ATOM    602 1HD2 ASN A 192      18.936   7.060   1.444  1.00  0.00           H  
ATOM    603 2HD2 ASN A 192      19.367   5.966   0.172  1.00  0.00           H  
ATOM    604  N   ILE A 193      14.963   3.345  -1.271  1.00  0.00           N  
ATOM    605  CA  ILE A 193      14.193   3.829  -2.403  1.00  0.00           C  
ATOM    606  C   ILE A 193      12.766   4.063  -1.944  1.00  0.00           C  
ATOM    607  O   ILE A 193      12.276   3.346  -1.075  1.00  0.00           O  
ATOM    608  CB  ILE A 193      14.218   2.833  -3.577  1.00  0.00           C  
ATOM    609  CG1 ILE A 193      15.653   2.618  -4.064  1.00  0.00           C  
ATOM    610  CG2 ILE A 193      13.335   3.326  -4.712  1.00  0.00           C  
ATOM    611  CD1 ILE A 193      15.814   1.431  -4.986  1.00  0.00           C  
ATOM    612  H   ILE A 193      14.902   2.400  -1.023  1.00  0.00           H  
ATOM    613  HA  ILE A 193      14.633   4.765  -2.745  1.00  0.00           H  
ATOM    614  HB  ILE A 193      13.852   1.864  -3.239  1.00  0.00           H  
ATOM    615 1HG1 ILE A 193      15.995   3.509  -4.592  1.00  0.00           H  
ATOM    616 2HG1 ILE A 193      16.311   2.475  -3.207  1.00  0.00           H  
ATOM    617 1HG2 ILE A 193      13.365   2.611  -5.534  1.00  0.00           H  
ATOM    618 2HG2 ILE A 193      12.310   3.429  -4.358  1.00  0.00           H  
ATOM    619 3HG2 ILE A 193      13.697   4.294  -5.061  1.00  0.00           H  
ATOM    620 1HD1 ILE A 193      16.858   1.344  -5.289  1.00  0.00           H  
ATOM    621 2HD1 ILE A 193      15.511   0.523  -4.466  1.00  0.00           H  
ATOM    622 3HD1 ILE A 193      15.192   1.569  -5.869  1.00  0.00           H  
ATOM    623  N   ASN A 194      12.099   5.055  -2.510  1.00  0.00           N  
ATOM    624  CA  ASN A 194      10.742   5.373  -2.087  1.00  0.00           C  
ATOM    625  C   ASN A 194       9.680   4.789  -3.014  1.00  0.00           C  
ATOM    626  O   ASN A 194       8.531   4.642  -2.611  1.00  0.00           O  
ATOM    627  CB  ASN A 194      10.571   6.877  -1.974  1.00  0.00           C  
ATOM    628  CG  ASN A 194      11.451   7.481  -0.915  1.00  0.00           C  
ATOM    629  OD1 ASN A 194      11.767   6.833   0.091  1.00  0.00           O  
ATOM    630  ND2 ASN A 194      11.854   8.709  -1.121  1.00  0.00           N  
ATOM    631  H   ASN A 194      12.521   5.581  -3.224  1.00  0.00           H  
ATOM    632  HA  ASN A 194      10.571   4.924  -1.107  1.00  0.00           H  
ATOM    633 1HB  ASN A 194      10.804   7.343  -2.933  1.00  0.00           H  
ATOM    634 2HB  ASN A 194       9.532   7.109  -1.742  1.00  0.00           H  
ATOM    635 1HD2 ASN A 194      12.442   9.161  -0.450  1.00  0.00           H  
ATOM    636 2HD2 ASN A 194      11.575   9.194  -1.949  1.00  0.00           H  
ATOM    637  N   THR A 195      10.044   4.426  -4.241  1.00  0.00           N  
ATOM    638  CA  THR A 195       9.060   3.891  -5.177  1.00  0.00           C  
ATOM    639  C   THR A 195       8.646   2.488  -4.757  1.00  0.00           C  
ATOM    640  O   THR A 195       9.495   1.626  -4.538  1.00  0.00           O  
ATOM    641  CB  THR A 195       9.607   3.866  -6.616  1.00  0.00           C  
ATOM    642  OG1 THR A 195       9.979   5.193  -7.012  1.00  0.00           O  
ATOM    643  CG2 THR A 195       8.557   3.329  -7.576  1.00  0.00           C  
ATOM    644  H   THR A 195      10.977   4.513  -4.518  1.00  0.00           H  
ATOM    645  HA  THR A 195       8.180   4.534  -5.159  1.00  0.00           H  
ATOM    646  HB  THR A 195      10.491   3.228  -6.658  1.00  0.00           H  
ATOM    647  HG1 THR A 195      10.518   5.150  -7.805  1.00  0.00           H  
ATOM    648 1HG2 THR A 195       8.962   3.319  -8.588  1.00  0.00           H  
ATOM    649 2HG2 THR A 195       8.281   2.316  -7.285  1.00  0.00           H  
ATOM    650 3HG2 THR A 195       7.676   3.969  -7.546  1.00  0.00           H  
ATOM    651  N   TRP A 196       7.335   2.252  -4.728  1.00  0.00           N  
ATOM    652  CA  TRP A 196       6.777   0.971  -4.294  1.00  0.00           C  
ATOM    653  C   TRP A 196       7.317  -0.211  -5.074  1.00  0.00           C  
ATOM    654  O   TRP A 196       7.583  -1.257  -4.494  1.00  0.00           O  
ATOM    655  CB  TRP A 196       5.253   0.994  -4.421  1.00  0.00           C  
ATOM    656  CG  TRP A 196       4.562   1.578  -3.226  1.00  0.00           C  
ATOM    657  CD1 TRP A 196       3.687   2.624  -3.221  1.00  0.00           C  
ATOM    658  CD2 TRP A 196       4.684   1.151  -1.848  1.00  0.00           C  
ATOM    659  NE1 TRP A 196       3.260   2.876  -1.940  1.00  0.00           N  
ATOM    660  CE2 TRP A 196       3.859   1.984  -1.088  1.00  0.00           C  
ATOM    661  CE3 TRP A 196       5.417   0.143  -1.208  1.00  0.00           C  
ATOM    662  CZ2 TRP A 196       3.742   1.845   0.286  1.00  0.00           C  
ATOM    663  CZ3 TRP A 196       5.299   0.003   0.169  1.00  0.00           C  
ATOM    664  CH2 TRP A 196       4.483   0.832   0.897  1.00  0.00           C  
ATOM    665  H   TRP A 196       6.718   2.975  -4.977  1.00  0.00           H  
ATOM    666  HA  TRP A 196       7.041   0.815  -3.248  1.00  0.00           H  
ATOM    667 1HB  TRP A 196       4.969   1.574  -5.299  1.00  0.00           H  
ATOM    668 2HB  TRP A 196       4.884  -0.021  -4.567  1.00  0.00           H  
ATOM    669  HD1 TRP A 196       3.373   3.178  -4.103  1.00  0.00           H  
ATOM    670  HE1 TRP A 196       2.611   3.601  -1.669  1.00  0.00           H  
ATOM    671  HE3 TRP A 196       6.064  -0.520  -1.781  1.00  0.00           H  
ATOM    672  HZ2 TRP A 196       3.100   2.494   0.882  1.00  0.00           H  
ATOM    673  HZ3 TRP A 196       5.873  -0.783   0.660  1.00  0.00           H  
ATOM    674  HH2 TRP A 196       4.413   0.695   1.976  1.00  0.00           H  
ATOM    675  N   GLN A 197       7.501  -0.040  -6.371  1.00  0.00           N  
ATOM    676  CA  GLN A 197       8.009  -1.113  -7.211  1.00  0.00           C  
ATOM    677  C   GLN A 197       9.357  -1.617  -6.706  1.00  0.00           C  
ATOM    678  O   GLN A 197       9.664  -2.802  -6.803  1.00  0.00           O  
ATOM    679  CB  GLN A 197       8.135  -0.641  -8.662  1.00  0.00           C  
ATOM    680  CG  GLN A 197       6.829  -0.656  -9.437  1.00  0.00           C  
ATOM    681  CD  GLN A 197       6.920   0.117 -10.739  1.00  0.00           C  
ATOM    682  OE1 GLN A 197       7.761   1.007 -10.892  1.00  0.00           O  
ATOM    683  NE2 GLN A 197       6.052  -0.219 -11.687  1.00  0.00           N  
ATOM    684  H   GLN A 197       7.285   0.827  -6.773  1.00  0.00           H  
ATOM    685  HA  GLN A 197       7.305  -1.944  -7.174  1.00  0.00           H  
ATOM    686 1HB  GLN A 197       8.526   0.376  -8.681  1.00  0.00           H  
ATOM    687 2HB  GLN A 197       8.847  -1.275  -9.190  1.00  0.00           H  
ATOM    688 1HG  GLN A 197       6.568  -1.689  -9.670  1.00  0.00           H  
ATOM    689 2HG  GLN A 197       6.049  -0.204  -8.825  1.00  0.00           H  
ATOM    690 1HE2 GLN A 197       6.064   0.256 -12.568  1.00  0.00           H  
ATOM    691 2HE2 GLN A 197       5.386  -0.947 -11.522  1.00  0.00           H  
ATOM    692  N   GLN A 198      10.175  -0.711  -6.199  1.00  0.00           N  
ATOM    693  CA  GLN A 198      11.478  -1.081  -5.673  1.00  0.00           C  
ATOM    694  C   GLN A 198      11.403  -1.414  -4.177  1.00  0.00           C  
ATOM    695  O   GLN A 198      12.272  -2.104  -3.643  1.00  0.00           O  
ATOM    696  CB  GLN A 198      12.485   0.047  -5.913  1.00  0.00           C  
ATOM    697  CG  GLN A 198      12.720   0.370  -7.379  1.00  0.00           C  
ATOM    698  CD  GLN A 198      13.305  -0.803  -8.143  1.00  0.00           C  
ATOM    699  OE1 GLN A 198      14.367  -1.323  -7.790  1.00  0.00           O  
ATOM    700  NE2 GLN A 198      12.614  -1.226  -9.194  1.00  0.00           N  
ATOM    701  H   GLN A 198       9.892   0.225  -6.159  1.00  0.00           H  
ATOM    702  HA  GLN A 198      11.821  -1.974  -6.195  1.00  0.00           H  
ATOM    703 1HB  GLN A 198      12.138   0.955  -5.420  1.00  0.00           H  
ATOM    704 2HB  GLN A 198      13.443  -0.220  -5.468  1.00  0.00           H  
ATOM    705 1HG  GLN A 198      11.770   0.638  -7.838  1.00  0.00           H  
ATOM    706 2HG  GLN A 198      13.418   1.206  -7.448  1.00  0.00           H  
ATOM    707 1HE2 GLN A 198      12.950  -1.995  -9.738  1.00  0.00           H  
ATOM    708 2HE2 GLN A 198      11.757  -0.774  -9.444  1.00  0.00           H  
ATOM    709  N   VAL A 199      10.352  -0.934  -3.509  1.00  0.00           N  
ATOM    710  CA  VAL A 199      10.176  -1.172  -2.075  1.00  0.00           C  
ATOM    711  C   VAL A 199       9.600  -2.567  -1.810  1.00  0.00           C  
ATOM    712  O   VAL A 199       9.919  -3.196  -0.799  1.00  0.00           O  
ATOM    713  CB  VAL A 199       9.255  -0.107  -1.419  1.00  0.00           C  
ATOM    714  CG1 VAL A 199       8.938  -0.470   0.025  1.00  0.00           C  
ATOM    715  CG2 VAL A 199       9.884   1.277  -1.478  1.00  0.00           C  
ATOM    716  H   VAL A 199       9.680  -0.403  -3.994  1.00  0.00           H  
ATOM    717  HA  VAL A 199      11.150  -1.099  -1.590  1.00  0.00           H  
ATOM    718  HB  VAL A 199       8.326  -0.080  -1.971  1.00  0.00           H  
ATOM    719 1HG1 VAL A 199       8.253   0.258   0.435  1.00  0.00           H  
ATOM    720 2HG1 VAL A 199       9.849  -0.471   0.607  1.00  0.00           H  
ATOM    721 3HG1 VAL A 199       8.486  -1.451   0.059  1.00  0.00           H  
ATOM    722 1HG2 VAL A 199      10.605   1.383  -0.681  1.00  0.00           H  
ATOM    723 2HG2 VAL A 199       9.114   2.037  -1.377  1.00  0.00           H  
ATOM    724 3HG2 VAL A 199      10.379   1.404  -2.430  1.00  0.00           H  
ATOM    725  N   THR A 200       8.776  -3.060  -2.735  1.00  0.00           N  
ATOM    726  CA  THR A 200       8.155  -4.378  -2.600  1.00  0.00           C  
ATOM    727  C   THR A 200       9.204  -5.486  -2.514  1.00  0.00           C  
ATOM    728  O   THR A 200       8.948  -6.567  -1.971  1.00  0.00           O  
ATOM    729  CB  THR A 200       7.201  -4.662  -3.775  1.00  0.00           C  
ATOM    730  OG1 THR A 200       7.851  -4.336  -5.011  1.00  0.00           O  
ATOM    731  CG2 THR A 200       5.930  -3.837  -3.642  1.00  0.00           C  
ATOM    732  H   THR A 200       8.574  -2.521  -3.533  1.00  0.00           H  
ATOM    733  HA  THR A 200       7.577  -4.395  -1.676  1.00  0.00           H  
ATOM    734  HB  THR A 200       6.941  -5.720  -3.785  1.00  0.00           H  
ATOM    735  HG1 THR A 200       7.815  -3.387  -5.150  1.00  0.00           H  
ATOM    736 1HG2 THR A 200       5.268  -4.051  -4.481  1.00  0.00           H  
ATOM    737 2HG2 THR A 200       5.428  -4.090  -2.709  1.00  0.00           H  
ATOM    738 3HG2 THR A 200       6.183  -2.777  -3.641  1.00  0.00           H  
ATOM    739  N   ALA A 201      10.393  -5.191  -3.035  1.00  0.00           N  
ATOM    740  CA  ALA A 201      11.500  -6.131  -3.034  1.00  0.00           C  
ATOM    741  C   ALA A 201      11.877  -6.546  -1.615  1.00  0.00           C  
ATOM    742  O   ALA A 201      12.438  -7.620  -1.410  1.00  0.00           O  
ATOM    743  CB  ALA A 201      12.701  -5.530  -3.746  1.00  0.00           C  
ATOM    744  H   ALA A 201      10.525  -4.306  -3.437  1.00  0.00           H  
ATOM    745  HA  ALA A 201      11.184  -7.027  -3.567  1.00  0.00           H  
ATOM    746 1HB  ALA A 201      13.069  -4.686  -3.182  1.00  0.00           H  
ATOM    747 2HB  ALA A 201      12.407  -5.201  -4.731  1.00  0.00           H  
ATOM    748 3HB  ALA A 201      13.480  -6.275  -3.831  1.00  0.00           H  
ATOM    749  N   LEU A 202      11.555  -5.698  -0.639  1.00  0.00           N  
ATOM    750  CA  LEU A 202      11.852  -5.986   0.761  1.00  0.00           C  
ATOM    751  C   LEU A 202      11.164  -7.273   1.205  1.00  0.00           C  
ATOM    752  O   LEU A 202      11.734  -8.081   1.942  1.00  0.00           O  
ATOM    753  CB  LEU A 202      11.402  -4.821   1.652  1.00  0.00           C  
ATOM    754  CG  LEU A 202      12.309  -3.584   1.637  1.00  0.00           C  
ATOM    755  CD1 LEU A 202      11.570  -2.405   2.256  1.00  0.00           C  
ATOM    756  CD2 LEU A 202      13.592  -3.885   2.397  1.00  0.00           C  
ATOM    757  H   LEU A 202      11.099  -4.855  -0.870  1.00  0.00           H  
ATOM    758  HA  LEU A 202      12.929  -6.112   0.867  1.00  0.00           H  
ATOM    759 1HB  LEU A 202      10.408  -4.507   1.338  1.00  0.00           H  
ATOM    760 2HB  LEU A 202      11.341  -5.175   2.681  1.00  0.00           H  
ATOM    761  HG  LEU A 202      12.551  -3.322   0.607  1.00  0.00           H  
ATOM    762 1HD1 LEU A 202      12.214  -1.526   2.245  1.00  0.00           H  
ATOM    763 2HD1 LEU A 202      10.667  -2.199   1.681  1.00  0.00           H  
ATOM    764 3HD1 LEU A 202      11.300  -2.644   3.284  1.00  0.00           H  
ATOM    765 1HD2 LEU A 202      14.237  -3.006   2.386  1.00  0.00           H  
ATOM    766 2HD2 LEU A 202      13.351  -4.145   3.428  1.00  0.00           H  
ATOM    767 3HD2 LEU A 202      14.108  -4.720   1.923  1.00  0.00           H  
ATOM    768  N   ALA A 203       9.940  -7.462   0.736  1.00  0.00           N  
ATOM    769  CA  ALA A 203       9.168  -8.647   1.076  1.00  0.00           C  
ATOM    770  C   ALA A 203       9.582  -9.823   0.199  1.00  0.00           C  
ATOM    771  O   ALA A 203       9.557 -10.975   0.629  1.00  0.00           O  
ATOM    772  CB  ALA A 203       7.680  -8.368   0.926  1.00  0.00           C  
ATOM    773  H   ALA A 203       9.547  -6.788   0.138  1.00  0.00           H  
ATOM    774  HA  ALA A 203       9.381  -8.904   2.114  1.00  0.00           H  
ATOM    775 1HB  ALA A 203       7.121  -9.270   1.131  1.00  0.00           H  
ATOM    776 2HB  ALA A 203       7.476  -8.040  -0.081  1.00  0.00           H  
ATOM    777 3HB  ALA A 203       7.386  -7.597   1.623  1.00  0.00           H  
ATOM    778  N   GLN A 204       9.984  -9.521  -1.026  1.00  0.00           N  
ATOM    779  CA  GLN A 204      10.404 -10.548  -1.973  1.00  0.00           C  
ATOM    780  C   GLN A 204      11.764 -11.129  -1.585  1.00  0.00           C  
ATOM    781  O   GLN A 204      12.022 -12.314  -1.796  1.00  0.00           O  
ATOM    782  CB  GLN A 204      10.462  -9.976  -3.392  1.00  0.00           C  
ATOM    783  CG  GLN A 204       9.114  -9.554  -3.949  1.00  0.00           C  
ATOM    784  CD  GLN A 204       9.231  -8.884  -5.305  1.00  0.00           C  
ATOM    785  OE1 GLN A 204       9.778  -9.457  -6.251  1.00  0.00           O  
ATOM    786  NE2 GLN A 204       8.718  -7.663  -5.407  1.00  0.00           N  
ATOM    787  H   GLN A 204       9.997  -8.581  -1.307  1.00  0.00           H  
ATOM    788  HA  GLN A 204       9.674 -11.357  -1.953  1.00  0.00           H  
ATOM    789 1HB  GLN A 204      11.120  -9.107  -3.407  1.00  0.00           H  
ATOM    790 2HB  GLN A 204      10.887 -10.719  -4.067  1.00  0.00           H  
ATOM    791 1HG  GLN A 204       8.484 -10.437  -4.057  1.00  0.00           H  
ATOM    792 2HG  GLN A 204       8.652  -8.848  -3.258  1.00  0.00           H  
ATOM    793 1HE2 GLN A 204       8.766  -7.171  -6.277  1.00  0.00           H  
ATOM    794 2HE2 GLN A 204       8.283  -7.235  -4.615  1.00  0.00           H  
ATOM    795  N   GLN A 205      12.623 -10.297  -1.006  1.00  0.00           N  
ATOM    796  CA  GLN A 205      13.947 -10.740  -0.576  1.00  0.00           C  
ATOM    797  C   GLN A 205      13.877 -11.400   0.798  1.00  0.00           C  
ATOM    798  O   GLN A 205      14.899 -11.798   1.357  1.00  0.00           O  
ATOM    799  CB  GLN A 205      14.925  -9.563  -0.544  1.00  0.00           C  
ATOM    800  CG  GLN A 205      15.238  -8.976  -1.910  1.00  0.00           C  
ATOM    801  CD  GLN A 205      16.046  -7.696  -1.818  1.00  0.00           C  
ATOM    802  OE1 GLN A 205      16.066  -7.030  -0.780  1.00  0.00           O  
ATOM    803  NE2 GLN A 205      16.721  -7.344  -2.907  1.00  0.00           N  
ATOM    804  H   GLN A 205      12.368  -9.354  -0.881  1.00  0.00           H  
ATOM    805  HA  GLN A 205      14.314 -11.477  -1.290  1.00  0.00           H  
ATOM    806 1HB  GLN A 205      14.517  -8.767   0.079  1.00  0.00           H  
ATOM    807 2HB  GLN A 205      15.864  -9.883  -0.092  1.00  0.00           H  
ATOM    808 1HG  GLN A 205      15.813  -9.703  -2.483  1.00  0.00           H  
ATOM    809 2HG  GLN A 205      14.302  -8.753  -2.421  1.00  0.00           H  
ATOM    810 1HE2 GLN A 205      17.272  -6.508  -2.906  1.00  0.00           H  
ATOM    811 2HE2 GLN A 205      16.677  -7.912  -3.729  1.00  0.00           H  
ATOM    812  N   LYS A 206      12.661 -11.490   1.335  1.00  0.00           N  
ATOM    813  CA  LYS A 206      12.411 -12.108   2.638  1.00  0.00           C  
ATOM    814  C   LYS A 206      13.098 -11.346   3.771  1.00  0.00           C  
ATOM    815  O   LYS A 206      13.381 -11.908   4.831  1.00  0.00           O  
ATOM    816  CB  LYS A 206      12.876 -13.565   2.633  1.00  0.00           C  
ATOM    817  CG  LYS A 206      12.315 -14.401   1.489  1.00  0.00           C  
ATOM    818  CD  LYS A 206      10.797 -14.476   1.553  1.00  0.00           C  
ATOM    819  CE  LYS A 206      10.238 -15.336   0.430  1.00  0.00           C  
ATOM    820  NZ  LYS A 206       8.750 -15.372   0.444  1.00  0.00           N  
ATOM    821  H   LYS A 206      11.902 -11.132   0.833  1.00  0.00           H  
ATOM    822  HA  LYS A 206      11.338 -12.084   2.832  1.00  0.00           H  
ATOM    823 1HB  LYS A 206      13.964 -13.600   2.570  1.00  0.00           H  
ATOM    824 2HB  LYS A 206      12.587 -14.042   3.569  1.00  0.00           H  
ATOM    825 1HG  LYS A 206      12.609 -13.957   0.536  1.00  0.00           H  
ATOM    826 2HG  LYS A 206      12.724 -15.409   1.541  1.00  0.00           H  
ATOM    827 1HD  LYS A 206      10.494 -14.902   2.511  1.00  0.00           H  
ATOM    828 2HD  LYS A 206      10.379 -13.473   1.472  1.00  0.00           H  
ATOM    829 1HE  LYS A 206      10.571 -14.945  -0.530  1.00  0.00           H  
ATOM    830 2HE  LYS A 206      10.613 -16.355   0.530  1.00  0.00           H  
ATOM    831 1HZ  LYS A 206       8.419 -15.951  -0.314  1.00  0.00           H  
ATOM    832 2HZ  LYS A 206       8.429 -15.752   1.323  1.00  0.00           H  
ATOM    833 3HZ  LYS A 206       8.390 -14.434   0.332  1.00  0.00           H  
ATOM    834  N   LEU A 207      13.349 -10.061   3.549  1.00  0.00           N  
ATOM    835  CA  LEU A 207      13.990  -9.224   4.554  1.00  0.00           C  
ATOM    836  C   LEU A 207      12.946  -8.722   5.541  1.00  0.00           C  
ATOM    837  O   LEU A 207      13.220  -8.553   6.728  1.00  0.00           O  
ATOM    838  CB  LEU A 207      14.706  -8.038   3.895  1.00  0.00           C  
ATOM    839  CG  LEU A 207      15.872  -8.399   2.965  1.00  0.00           C  
ATOM    840  CD1 LEU A 207      16.412  -7.133   2.313  1.00  0.00           C  
ATOM    841  CD2 LEU A 207      16.955  -9.109   3.762  1.00  0.00           C  
ATOM    842  H   LEU A 207      13.095  -9.666   2.688  1.00  0.00           H  
ATOM    843  HA  LEU A 207      14.729  -9.824   5.083  1.00  0.00           H  
ATOM    844 1HB  LEU A 207      13.979  -7.475   3.311  1.00  0.00           H  
ATOM    845 2HB  LEU A 207      15.095  -7.388   4.677  1.00  0.00           H  
ATOM    846  HG  LEU A 207      15.515  -9.056   2.171  1.00  0.00           H  
ATOM    847 1HD1 LEU A 207      17.240  -7.389   1.653  1.00  0.00           H  
ATOM    848 2HD1 LEU A 207      15.621  -6.655   1.734  1.00  0.00           H  
ATOM    849 3HD1 LEU A 207      16.762  -6.448   3.085  1.00  0.00           H  
ATOM    850 1HD2 LEU A 207      17.785  -9.366   3.101  1.00  0.00           H  
ATOM    851 2HD2 LEU A 207      17.314  -8.452   4.555  1.00  0.00           H  
ATOM    852 3HD2 LEU A 207      16.547 -10.019   4.201  1.00  0.00           H  
ATOM    853  N   LEU A 208      11.745  -8.502   5.025  1.00  0.00           N  
ATOM    854  CA  LEU A 208      10.630  -8.025   5.825  1.00  0.00           C  
ATOM    855  C   LEU A 208      10.162  -9.114   6.782  1.00  0.00           C  
ATOM    856  O   LEU A 208       9.694 -10.170   6.351  1.00  0.00           O  
ATOM    857  CB  LEU A 208       9.482  -7.603   4.904  1.00  0.00           C  
ATOM    858  CG  LEU A 208       8.466  -6.631   5.509  1.00  0.00           C  
ATOM    859  CD1 LEU A 208       9.070  -5.239   5.643  1.00  0.00           C  
ATOM    860  CD2 LEU A 208       7.205  -6.585   4.663  1.00  0.00           C  
ATOM    861  H   LEU A 208      11.604  -8.670   4.072  1.00  0.00           H  
ATOM    862  HA  LEU A 208      10.963  -7.165   6.405  1.00  0.00           H  
ATOM    863 1HB  LEU A 208       9.910  -7.139   4.026  1.00  0.00           H  
ATOM    864 2HB  LEU A 208       8.956  -8.494   4.596  1.00  0.00           H  
ATOM    865  HG  LEU A 208       8.194  -6.974   6.498  1.00  0.00           H  
ATOM    866 1HD1 LEU A 208       8.307  -4.546   5.960  1.00  0.00           H  
ATOM    867 2HD1 LEU A 208       9.466  -4.927   4.689  1.00  0.00           H  
ATOM    868 3HD1 LEU A 208       9.866  -5.258   6.373  1.00  0.00           H  
ATOM    869 1HD2 LEU A 208       6.760  -7.570   4.625  1.00  0.00           H  
ATOM    870 2HD2 LEU A 208       7.452  -6.265   3.663  1.00  0.00           H  
ATOM    871 3HD2 LEU A 208       6.502  -5.892   5.099  1.00  0.00           H  
ATOM    872  N   THR A 209      10.306  -8.861   8.075  1.00  0.00           N  
ATOM    873  CA  THR A 209       9.894  -9.816   9.089  1.00  0.00           C  
ATOM    874  C   THR A 209       8.410  -9.626   9.399  1.00  0.00           C  
ATOM    875  O   THR A 209       7.823  -8.616   9.001  1.00  0.00           O  
ATOM    876  CB  THR A 209      10.729  -9.666  10.374  1.00  0.00           C  
ATOM    877  OG1 THR A 209      10.450  -8.398  10.983  1.00  0.00           O  
ATOM    878  CG2 THR A 209      12.214  -9.759  10.060  1.00  0.00           C  
ATOM    879  H   THR A 209      10.693  -7.999   8.355  1.00  0.00           H  
ATOM    880  HA  THR A 209      10.047 -10.822   8.699  1.00  0.00           H  
ATOM    881  HB  THR A 209      10.462 -10.457  11.075  1.00  0.00           H  
ATOM    882  HG1 THR A 209      10.786  -7.694  10.422  1.00  0.00           H  
ATOM    883 1HG2 THR A 209      12.788  -9.651  10.980  1.00  0.00           H  
ATOM    884 2HG2 THR A 209      12.431 -10.726   9.607  1.00  0.00           H  
ATOM    885 3HG2 THR A 209      12.489  -8.965   9.366  1.00  0.00           H  
ATOM    886  N   PRO A 210       7.767 -10.590  10.084  1.00  0.00           N  
ATOM    887  CA  PRO A 210       6.348 -10.479  10.443  1.00  0.00           C  
ATOM    888  C   PRO A 210       6.042  -9.171  11.168  1.00  0.00           C  
ATOM    889  O   PRO A 210       4.971  -8.586  10.998  1.00  0.00           O  
ATOM    890  CB  PRO A 210       6.131 -11.689  11.357  1.00  0.00           C  
ATOM    891  CG  PRO A 210       7.111 -12.699  10.866  1.00  0.00           C  
ATOM    892  CD  PRO A 210       8.342 -11.896  10.536  1.00  0.00           C  
ATOM    893  HA  PRO A 210       5.737 -10.558   9.532  1.00  0.00           H  
ATOM    894 1HB  PRO A 210       6.302 -11.403  12.406  1.00  0.00           H  
ATOM    895 2HB  PRO A 210       5.090 -12.034  11.284  1.00  0.00           H  
ATOM    896 1HG  PRO A 210       7.296 -13.458  11.641  1.00  0.00           H  
ATOM    897 2HG  PRO A 210       6.704 -13.229   9.992  1.00  0.00           H  
ATOM    898 1HD  PRO A 210       8.960 -11.785  11.439  1.00  0.00           H  
ATOM    899 2HD  PRO A 210       8.908 -12.402   9.739  1.00  0.00           H  
ATOM    900  N   GLN A 211       7.006  -8.702  11.954  1.00  0.00           N  
ATOM    901  CA  GLN A 211       6.851  -7.466  12.707  1.00  0.00           C  
ATOM    902  C   GLN A 211       6.868  -6.247  11.785  1.00  0.00           C  
ATOM    903  O   GLN A 211       6.293  -5.206  12.112  1.00  0.00           O  
ATOM    904  CB  GLN A 211       7.955  -7.343  13.760  1.00  0.00           C  
ATOM    905  CG  GLN A 211       7.865  -8.365  14.880  1.00  0.00           C  
ATOM    906  CD  GLN A 211       8.969  -8.199  15.906  1.00  0.00           C  
ATOM    907  OE1 GLN A 211      10.045  -7.674  15.602  1.00  0.00           O  
ATOM    908  NE2 GLN A 211       8.712  -8.647  17.129  1.00  0.00           N  
ATOM    909  H   GLN A 211       7.845  -9.210  12.034  1.00  0.00           H  
ATOM    910  HA  GLN A 211       5.886  -7.488  13.213  1.00  0.00           H  
ATOM    911 1HB  GLN A 211       8.928  -7.453  13.282  1.00  0.00           H  
ATOM    912 2HB  GLN A 211       7.921  -6.350  14.208  1.00  0.00           H  
ATOM    913 1HG  GLN A 211       6.906  -8.250  15.387  1.00  0.00           H  
ATOM    914 2HG  GLN A 211       7.943  -9.365  14.452  1.00  0.00           H  
ATOM    915 1HE2 GLN A 211       9.402  -8.565  17.849  1.00  0.00           H  
ATOM    916 2HE2 GLN A 211       7.827  -9.067  17.332  1.00  0.00           H  
ATOM    917  N   ASP A 212       7.497  -6.381  10.621  1.00  0.00           N  
ATOM    918  CA  ASP A 212       7.583  -5.273   9.681  1.00  0.00           C  
ATOM    919  C   ASP A 212       6.345  -5.276   8.808  1.00  0.00           C  
ATOM    920  O   ASP A 212       5.880  -4.234   8.343  1.00  0.00           O  
ATOM    921  CB  ASP A 212       8.834  -5.381   8.798  1.00  0.00           C  
ATOM    922  CG  ASP A 212      10.135  -5.338   9.575  1.00  0.00           C  
ATOM    923  OD1 ASP A 212      10.357  -4.373  10.334  1.00  0.00           O  
ATOM    924  OD2 ASP A 212      10.950  -6.275   9.414  1.00  0.00           O  
ATOM    925  H   ASP A 212       7.856  -7.260  10.360  1.00  0.00           H  
ATOM    926  HA  ASP A 212       7.633  -4.342  10.247  1.00  0.00           H  
ATOM    927 1HB  ASP A 212       8.801  -6.314   8.260  1.00  0.00           H  
ATOM    928 2HB  ASP A 212       8.834  -4.566   8.090  1.00  0.00           H  
ATOM    929  N   MET A 213       5.815  -6.476   8.610  1.00  0.00           N  
ATOM    930  CA  MET A 213       4.627  -6.691   7.800  1.00  0.00           C  
ATOM    931  C   MET A 213       3.453  -5.871   8.318  1.00  0.00           C  
ATOM    932  O   MET A 213       2.797  -5.152   7.562  1.00  0.00           O  
ATOM    933  CB  MET A 213       4.271  -8.176   7.771  1.00  0.00           C  
ATOM    934  CG  MET A 213       5.218  -9.035   6.946  1.00  0.00           C  
ATOM    935  SD  MET A 213       4.793 -10.787   6.999  1.00  0.00           S  
ATOM    936  CE  MET A 213       6.298 -11.520   6.363  1.00  0.00           C  
ATOM    937  H   MET A 213       6.248  -7.253   9.024  1.00  0.00           H  
ATOM    938  HA  MET A 213       4.837  -6.360   6.783  1.00  0.00           H  
ATOM    939 1HB  MET A 213       4.264  -8.568   8.787  1.00  0.00           H  
ATOM    940 2HB  MET A 213       3.266  -8.302   7.365  1.00  0.00           H  
ATOM    941 1HG  MET A 213       5.196  -8.706   5.908  1.00  0.00           H  
ATOM    942 2HG  MET A 213       6.236  -8.916   7.319  1.00  0.00           H  
ATOM    943 1HE  MET A 213       6.191 -12.605   6.335  1.00  0.00           H  
ATOM    944 2HE  MET A 213       6.487 -11.147   5.355  1.00  0.00           H  
ATOM    945 3HE  MET A 213       7.134 -11.255   7.011  1.00  0.00           H  
ATOM    946  N   GLU A 214       3.217  -5.964   9.619  1.00  0.00           N  
ATOM    947  CA  GLU A 214       2.117  -5.252  10.260  1.00  0.00           C  
ATOM    948  C   GLU A 214       2.273  -3.737  10.131  1.00  0.00           C  
ATOM    949  O   GLU A 214       1.288  -2.997  10.166  1.00  0.00           O  
ATOM    950  CB  GLU A 214       2.027  -5.640  11.738  1.00  0.00           C  
ATOM    951  CG  GLU A 214       1.541  -7.060  11.986  1.00  0.00           C  
ATOM    952  CD  GLU A 214       0.132  -7.288  11.516  1.00  0.00           C  
ATOM    953  OE1 GLU A 214      -0.736  -6.549  11.917  1.00  0.00           O  
ATOM    954  OE2 GLU A 214      -0.079  -8.202  10.754  1.00  0.00           O  
ATOM    955  H   GLU A 214       3.800  -6.531  10.168  1.00  0.00           H  
ATOM    956  HA  GLU A 214       1.187  -5.535   9.765  1.00  0.00           H  
ATOM    957 1HB  GLU A 214       3.008  -5.535  12.202  1.00  0.00           H  
ATOM    958 2HB  GLU A 214       1.348  -4.959  12.252  1.00  0.00           H  
ATOM    959 1HG  GLU A 214       2.201  -7.755  11.467  1.00  0.00           H  
ATOM    960 2HG  GLU A 214       1.602  -7.273  13.053  1.00  0.00           H  
ATOM    961  N   ALA A 215       3.509  -3.281   9.977  1.00  0.00           N  
ATOM    962  CA  ALA A 215       3.789  -1.858   9.850  1.00  0.00           C  
ATOM    963  C   ALA A 215       3.609  -1.386   8.410  1.00  0.00           C  
ATOM    964  O   ALA A 215       3.136  -0.274   8.163  1.00  0.00           O  
ATOM    965  CB  ALA A 215       5.199  -1.558  10.336  1.00  0.00           C  
ATOM    966  H   ALA A 215       4.254  -3.918   9.944  1.00  0.00           H  
ATOM    967  HA  ALA A 215       3.075  -1.316  10.470  1.00  0.00           H  
ATOM    968 1HB  ALA A 215       5.287  -1.832  11.377  1.00  0.00           H  
ATOM    969 2HB  ALA A 215       5.406  -0.505  10.221  1.00  0.00           H  
ATOM    970 3HB  ALA A 215       5.907  -2.131   9.754  1.00  0.00           H  
ATOM    971  N   ALA A 216       3.954  -2.252   7.462  1.00  0.00           N  
ATOM    972  CA  ALA A 216       3.845  -1.928   6.047  1.00  0.00           C  
ATOM    973  C   ALA A 216       2.389  -1.795   5.634  1.00  0.00           C  
ATOM    974  O   ALA A 216       2.058  -1.029   4.724  1.00  0.00           O  
ATOM    975  CB  ALA A 216       4.541  -2.990   5.208  1.00  0.00           C  
ATOM    976  H   ALA A 216       4.278  -3.139   7.722  1.00  0.00           H  
ATOM    977  HA  ALA A 216       4.333  -0.967   5.881  1.00  0.00           H  
ATOM    978 1HB  ALA A 216       4.492  -2.715   4.166  1.00  0.00           H  
ATOM    979 2HB  ALA A 216       4.047  -3.939   5.351  1.00  0.00           H  
ATOM    980 3HB  ALA A 216       5.575  -3.073   5.511  1.00  0.00           H  
ATOM    981  N   LYS A 217       1.524  -2.538   6.317  1.00  0.00           N  
ATOM    982  CA  LYS A 217       0.095  -2.511   6.036  1.00  0.00           C  
ATOM    983  C   LYS A 217      -0.461  -1.097   6.184  1.00  0.00           C  
ATOM    984  O   LYS A 217      -1.208  -0.616   5.329  1.00  0.00           O  
ATOM    985  CB  LYS A 217      -0.655  -3.453   6.978  1.00  0.00           C  
ATOM    986  CG  LYS A 217      -0.463  -4.923   6.658  1.00  0.00           C  
ATOM    987  CD  LYS A 217      -1.193  -5.802   7.660  1.00  0.00           C  
ATOM    988  CE  LYS A 217      -1.009  -7.276   7.349  1.00  0.00           C  
ATOM    989  NZ  LYS A 217      -1.661  -8.146   8.363  1.00  0.00           N  
ATOM    990  H   LYS A 217       1.860  -3.132   7.024  1.00  0.00           H  
ATOM    991  HA  LYS A 217      -0.061  -2.828   5.004  1.00  0.00           H  
ATOM    992 1HB  LYS A 217      -0.315  -3.278   7.987  1.00  0.00           H  
ATOM    993 2HB  LYS A 217      -1.710  -3.231   6.923  1.00  0.00           H  
ATOM    994 1HG  LYS A 217      -0.854  -5.118   5.670  1.00  0.00           H  
ATOM    995 2HG  LYS A 217       0.591  -5.155   6.684  1.00  0.00           H  
ATOM    996 1HD  LYS A 217      -0.808  -5.603   8.648  1.00  0.00           H  
ATOM    997 2HD  LYS A 217      -2.248  -5.568   7.631  1.00  0.00           H  
ATOM    998 1HE  LYS A 217      -1.440  -7.484   6.382  1.00  0.00           H  
ATOM    999 2HE  LYS A 217       0.047  -7.495   7.327  1.00  0.00           H  
ATOM   1000 1HZ  LYS A 217      -2.660  -7.876   8.475  1.00  0.00           H  
ATOM   1001 2HZ  LYS A 217      -1.182  -8.049   9.286  1.00  0.00           H  
ATOM   1002 3HZ  LYS A 217      -1.613  -9.142   8.066  1.00  0.00           H  
ATOM   1003  N   GLU A 218      -0.073  -0.436   7.264  1.00  0.00           N  
ATOM   1004  CA  GLU A 218      -0.534   0.924   7.529  1.00  0.00           C  
ATOM   1005  C   GLU A 218       0.011   1.888   6.503  1.00  0.00           C  
ATOM   1006  O   GLU A 218      -0.708   2.770   6.033  1.00  0.00           O  
ATOM   1007  CB  GLU A 218      -0.117   1.373   8.931  1.00  0.00           C  
ATOM   1008  CG  GLU A 218      -0.682   2.722   9.353  1.00  0.00           C  
ATOM   1009  CD  GLU A 218      -0.435   3.032  10.804  1.00  0.00           C  
ATOM   1010  OE1 GLU A 218       0.185   2.233  11.465  1.00  0.00           O  
ATOM   1011  OE2 GLU A 218      -0.866   4.068  11.251  1.00  0.00           O  
ATOM   1012  H   GLU A 218       0.538  -0.870   7.900  1.00  0.00           H  
ATOM   1013  HA  GLU A 218      -1.623   0.938   7.470  1.00  0.00           H  
ATOM   1014 1HB  GLU A 218      -0.439   0.632   9.662  1.00  0.00           H  
ATOM   1015 2HB  GLU A 218       0.970   1.434   8.985  1.00  0.00           H  
ATOM   1016 1HG  GLU A 218      -0.226   3.502   8.744  1.00  0.00           H  
ATOM   1017 2HG  GLU A 218      -1.754   2.730   9.163  1.00  0.00           H  
ATOM   1018  N   VAL A 219       1.284   1.725   6.160  1.00  0.00           N  
ATOM   1019  CA  VAL A 219       1.942   2.595   5.192  1.00  0.00           C  
ATOM   1020  C   VAL A 219       1.206   2.590   3.853  1.00  0.00           C  
ATOM   1021  O   VAL A 219       0.867   3.647   3.321  1.00  0.00           O  
ATOM   1022  CB  VAL A 219       3.399   2.146   4.977  1.00  0.00           C  
ATOM   1023  CG1 VAL A 219       4.018   2.889   3.802  1.00  0.00           C  
ATOM   1024  CG2 VAL A 219       4.205   2.376   6.246  1.00  0.00           C  
ATOM   1025  H   VAL A 219       1.794   0.988   6.561  1.00  0.00           H  
ATOM   1026  HA  VAL A 219       1.943   3.612   5.585  1.00  0.00           H  
ATOM   1027  HB  VAL A 219       3.410   1.085   4.727  1.00  0.00           H  
ATOM   1028 1HG1 VAL A 219       5.048   2.559   3.664  1.00  0.00           H  
ATOM   1029 2HG1 VAL A 219       3.446   2.681   2.898  1.00  0.00           H  
ATOM   1030 3HG1 VAL A 219       4.005   3.960   4.002  1.00  0.00           H  
ATOM   1031 1HG2 VAL A 219       5.234   2.056   6.086  1.00  0.00           H  
ATOM   1032 2HG2 VAL A 219       4.190   3.437   6.499  1.00  0.00           H  
ATOM   1033 3HG2 VAL A 219       3.769   1.802   7.063  1.00  0.00           H  
ATOM   1034  N   TYR A 220       0.937   1.399   3.330  1.00  0.00           N  
ATOM   1035  CA  TYR A 220       0.255   1.269   2.048  1.00  0.00           C  
ATOM   1036  C   TYR A 220      -1.154   1.862   2.105  1.00  0.00           C  
ATOM   1037  O   TYR A 220      -1.587   2.539   1.169  1.00  0.00           O  
ATOM   1038  CB  TYR A 220       0.197  -0.200   1.623  1.00  0.00           C  
ATOM   1039  CG  TYR A 220       0.995  -0.506   0.374  1.00  0.00           C  
ATOM   1040  CD1 TYR A 220       1.984  -1.478   0.403  1.00  0.00           C  
ATOM   1041  CD2 TYR A 220       0.737   0.186  -0.800  1.00  0.00           C  
ATOM   1042  CE1 TYR A 220       2.712  -1.757  -0.737  1.00  0.00           C  
ATOM   1043  CE2 TYR A 220       1.465  -0.093  -1.940  1.00  0.00           C  
ATOM   1044  CZ  TYR A 220       2.449  -1.060  -1.911  1.00  0.00           C  
ATOM   1045  OH  TYR A 220       3.174  -1.338  -3.047  1.00  0.00           O  
ATOM   1046  H   TYR A 220       1.206   0.589   3.816  1.00  0.00           H  
ATOM   1047  HA  TYR A 220       0.817   1.828   1.299  1.00  0.00           H  
ATOM   1048 1HB  TYR A 220       0.576  -0.828   2.430  1.00  0.00           H  
ATOM   1049 2HB  TYR A 220      -0.838  -0.486   1.443  1.00  0.00           H  
ATOM   1050  HD1 TYR A 220       2.186  -2.022   1.326  1.00  0.00           H  
ATOM   1051  HD2 TYR A 220      -0.040   0.951  -0.823  1.00  0.00           H  
ATOM   1052  HE1 TYR A 220       3.489  -2.521  -0.714  1.00  0.00           H  
ATOM   1053  HE2 TYR A 220       1.263   0.452  -2.863  1.00  0.00           H  
ATOM   1054  HH  TYR A 220       2.876  -0.771  -3.762  1.00  0.00           H  
ATOM   1055  N   LYS A 221      -1.858   1.621   3.207  1.00  0.00           N  
ATOM   1056  CA  LYS A 221      -3.216   2.129   3.368  1.00  0.00           C  
ATOM   1057  C   LYS A 221      -3.236   3.655   3.440  1.00  0.00           C  
ATOM   1058  O   LYS A 221      -4.019   4.310   2.745  1.00  0.00           O  
ATOM   1059  CB  LYS A 221      -3.862   1.535   4.621  1.00  0.00           C  
ATOM   1060  CG  LYS A 221      -4.243   0.066   4.495  1.00  0.00           C  
ATOM   1061  CD  LYS A 221      -4.782  -0.479   5.810  1.00  0.00           C  
ATOM   1062  CE  LYS A 221      -5.168  -1.946   5.685  1.00  0.00           C  
ATOM   1063  NZ  LYS A 221      -5.683  -2.497   6.968  1.00  0.00           N  
ATOM   1064  H   LYS A 221      -1.456   1.087   3.927  1.00  0.00           H  
ATOM   1065  HA  LYS A 221      -3.802   1.831   2.498  1.00  0.00           H  
ATOM   1066 1HB  LYS A 221      -3.178   1.632   5.464  1.00  0.00           H  
ATOM   1067 2HB  LYS A 221      -4.765   2.095   4.865  1.00  0.00           H  
ATOM   1068 1HG  LYS A 221      -5.007  -0.048   3.725  1.00  0.00           H  
ATOM   1069 2HG  LYS A 221      -3.368  -0.513   4.203  1.00  0.00           H  
ATOM   1070 1HD  LYS A 221      -4.022  -0.377   6.585  1.00  0.00           H  
ATOM   1071 2HD  LYS A 221      -5.660   0.093   6.108  1.00  0.00           H  
ATOM   1072 1HE  LYS A 221      -5.936  -2.056   4.922  1.00  0.00           H  
ATOM   1073 2HE  LYS A 221      -4.297  -2.526   5.379  1.00  0.00           H  
ATOM   1074 1HZ  LYS A 221      -5.926  -3.470   6.843  1.00  0.00           H  
ATOM   1075 2HZ  LYS A 221      -4.970  -2.417   7.679  1.00  0.00           H  
ATOM   1076 3HZ  LYS A 221      -6.502  -1.979   7.252  1.00  0.00           H  
ATOM   1077  N   ILE A 222      -2.372   4.219   4.279  1.00  0.00           N  
ATOM   1078  CA  ILE A 222      -2.295   5.668   4.443  1.00  0.00           C  
ATOM   1079  C   ILE A 222      -1.892   6.342   3.132  1.00  0.00           C  
ATOM   1080  O   ILE A 222      -2.404   7.408   2.782  1.00  0.00           O  
ATOM   1081  CB  ILE A 222      -1.292   6.045   5.548  1.00  0.00           C  
ATOM   1082  CG1 ILE A 222      -1.809   5.592   6.916  1.00  0.00           C  
ATOM   1083  CG2 ILE A 222      -1.033   7.544   5.543  1.00  0.00           C  
ATOM   1084  CD1 ILE A 222      -3.117   6.235   7.317  1.00  0.00           C  
ATOM   1085  H   ILE A 222      -1.766   3.644   4.802  1.00  0.00           H  
ATOM   1086  HA  ILE A 222      -3.279   6.036   4.732  1.00  0.00           H  
ATOM   1087  HB  ILE A 222      -0.351   5.523   5.379  1.00  0.00           H  
ATOM   1088 1HG1 ILE A 222      -1.947   4.511   6.913  1.00  0.00           H  
ATOM   1089 2HG1 ILE A 222      -1.068   5.824   7.681  1.00  0.00           H  
ATOM   1090 1HG2 ILE A 222      -0.322   7.793   6.331  1.00  0.00           H  
ATOM   1091 2HG2 ILE A 222      -0.623   7.838   4.578  1.00  0.00           H  
ATOM   1092 3HG2 ILE A 222      -1.969   8.075   5.717  1.00  0.00           H  
ATOM   1093 1HD1 ILE A 222      -3.419   5.865   8.298  1.00  0.00           H  
ATOM   1094 2HD1 ILE A 222      -2.993   7.317   7.361  1.00  0.00           H  
ATOM   1095 3HD1 ILE A 222      -3.884   5.987   6.585  1.00  0.00           H  
ATOM   1096  N   HIS A 223      -0.992   5.700   2.399  1.00  0.00           N  
ATOM   1097  CA  HIS A 223      -0.521   6.226   1.126  1.00  0.00           C  
ATOM   1098  C   HIS A 223      -1.675   6.334   0.131  1.00  0.00           C  
ATOM   1099  O   HIS A 223      -1.806   7.332  -0.576  1.00  0.00           O  
ATOM   1100  CB  HIS A 223       0.587   5.339   0.548  1.00  0.00           C  
ATOM   1101  CG  HIS A 223       1.377   5.997  -0.540  1.00  0.00           C  
ATOM   1102  ND1 HIS A 223       2.311   5.318  -1.296  1.00  0.00           N  
ATOM   1103  CD2 HIS A 223       1.376   7.271  -0.999  1.00  0.00           C  
ATOM   1104  CE1 HIS A 223       2.848   6.147  -2.174  1.00  0.00           C  
ATOM   1105  NE2 HIS A 223       2.297   7.338  -2.014  1.00  0.00           N  
ATOM   1106  H   HIS A 223      -0.625   4.850   2.729  1.00  0.00           H  
ATOM   1107  HA  HIS A 223      -0.110   7.224   1.275  1.00  0.00           H  
ATOM   1108 1HB  HIS A 223       1.275   5.051   1.343  1.00  0.00           H  
ATOM   1109 2HB  HIS A 223       0.150   4.426   0.147  1.00  0.00           H  
ATOM   1110  HD2 HIS A 223       0.757   8.090  -0.631  1.00  0.00           H  
ATOM   1111  HE1 HIS A 223       3.613   5.893  -2.906  1.00  0.00           H  
ATOM   1112  HE2 HIS A 223       2.516   8.166  -2.549  1.00  0.00           H  
ATOM   1113  N   GLN A 224      -2.516   5.305   0.101  1.00  0.00           N  
ATOM   1114  CA  GLN A 224      -3.664   5.273  -0.800  1.00  0.00           C  
ATOM   1115  C   GLN A 224      -4.630   6.418  -0.501  1.00  0.00           C  
ATOM   1116  O   GLN A 224      -5.229   6.992  -1.409  1.00  0.00           O  
ATOM   1117  CB  GLN A 224      -4.393   3.931  -0.692  1.00  0.00           C  
ATOM   1118  CG  GLN A 224      -5.642   3.830  -1.550  1.00  0.00           C  
ATOM   1119  CD  GLN A 224      -5.350   4.030  -3.025  1.00  0.00           C  
ATOM   1120  OE1 GLN A 224      -4.541   3.307  -3.615  1.00  0.00           O  
ATOM   1121  NE2 GLN A 224      -6.006   5.013  -3.629  1.00  0.00           N  
ATOM   1122  H   GLN A 224      -2.360   4.543   0.702  1.00  0.00           H  
ATOM   1123  HA  GLN A 224      -3.305   5.393  -1.822  1.00  0.00           H  
ATOM   1124 1HB  GLN A 224      -3.718   3.126  -0.984  1.00  0.00           H  
ATOM   1125 2HB  GLN A 224      -4.681   3.756   0.344  1.00  0.00           H  
ATOM   1126 1HG  GLN A 224      -6.081   2.841  -1.419  1.00  0.00           H  
ATOM   1127 2HG  GLN A 224      -6.350   4.597  -1.235  1.00  0.00           H  
ATOM   1128 1HE2 GLN A 224      -5.854   5.192  -4.602  1.00  0.00           H  
ATOM   1129 2HE2 GLN A 224      -6.653   5.575  -3.113  1.00  0.00           H  
ATOM   1130  N   GLN A 225      -4.759   6.753   0.777  1.00  0.00           N  
ATOM   1131  CA  GLN A 225      -5.650   7.823   1.205  1.00  0.00           C  
ATOM   1132  C   GLN A 225      -5.056   9.190   0.865  1.00  0.00           C  
ATOM   1133  O   GLN A 225      -5.761  10.087   0.401  1.00  0.00           O  
ATOM   1134  CB  GLN A 225      -5.923   7.725   2.708  1.00  0.00           C  
ATOM   1135  CG  GLN A 225      -7.094   8.569   3.184  1.00  0.00           C  
ATOM   1136  CD  GLN A 225      -8.415   8.108   2.599  1.00  0.00           C  
ATOM   1137  OE1 GLN A 225      -8.601   6.924   2.304  1.00  0.00           O  
ATOM   1138  NE2 GLN A 225      -9.343   9.043   2.427  1.00  0.00           N  
ATOM   1139  H   GLN A 225      -4.237   6.266   1.452  1.00  0.00           H  
ATOM   1140  HA  GLN A 225      -6.595   7.720   0.672  1.00  0.00           H  
ATOM   1141 1HB  GLN A 225      -6.126   6.688   2.974  1.00  0.00           H  
ATOM   1142 2HB  GLN A 225      -5.037   8.037   3.260  1.00  0.00           H  
ATOM   1143 1HG  GLN A 225      -7.159   8.501   4.270  1.00  0.00           H  
ATOM   1144 2HG  GLN A 225      -6.928   9.603   2.884  1.00  0.00           H  
ATOM   1145 1HE2 GLN A 225     -10.235   8.799   2.045  1.00  0.00           H  
ATOM   1146 2HE2 GLN A 225      -9.150   9.992   2.680  1.00  0.00           H  
ATOM   1147  N   LEU A 226      -3.754   9.332   1.090  1.00  0.00           N  
ATOM   1148  CA  LEU A 226      -3.056  10.583   0.813  1.00  0.00           C  
ATOM   1149  C   LEU A 226      -3.093  10.909  -0.678  1.00  0.00           C  
ATOM   1150  O   LEU A 226      -3.253  12.068  -1.064  1.00  0.00           O  
ATOM   1151  CB  LEU A 226      -1.601  10.496   1.291  1.00  0.00           C  
ATOM   1152  CG  LEU A 226      -0.777  11.783   1.149  1.00  0.00           C  
ATOM   1153  CD1 LEU A 226      -1.468  12.914   1.900  1.00  0.00           C  
ATOM   1154  CD2 LEU A 226       0.627  11.548   1.686  1.00  0.00           C  
ATOM   1155  H   LEU A 226      -3.248   8.575   1.461  1.00  0.00           H  
ATOM   1156  HA  LEU A 226      -3.556  11.385   1.355  1.00  0.00           H  
ATOM   1157 1HB  LEU A 226      -1.597  10.214   2.342  1.00  0.00           H  
ATOM   1158 2HB  LEU A 226      -1.095   9.715   0.724  1.00  0.00           H  
ATOM   1159  HG  LEU A 226      -0.721  12.066   0.098  1.00  0.00           H  
ATOM   1160 1HD1 LEU A 226      -0.882  13.828   1.799  1.00  0.00           H  
ATOM   1161 2HD1 LEU A 226      -2.462  13.073   1.483  1.00  0.00           H  
ATOM   1162 3HD1 LEU A 226      -1.554  12.652   2.954  1.00  0.00           H  
ATOM   1163 1HD2 LEU A 226       1.214  12.462   1.586  1.00  0.00           H  
ATOM   1164 2HD2 LEU A 226       0.573  11.266   2.738  1.00  0.00           H  
ATOM   1165 3HD2 LEU A 226       1.103  10.747   1.121  1.00  0.00           H  
ATOM   1166  N   LEU A 227      -2.954   9.877  -1.509  1.00  0.00           N  
ATOM   1167  CA  LEU A 227      -2.965  10.045  -2.961  1.00  0.00           C  
ATOM   1168  C   LEU A 227      -4.276  10.661  -3.440  1.00  0.00           C  
ATOM   1169  O   LEU A 227      -4.292  11.461  -4.374  1.00  0.00           O  
ATOM   1170  CB  LEU A 227      -2.741   8.699  -3.657  1.00  0.00           C  
ATOM   1171  CG  LEU A 227      -1.314   8.147  -3.577  1.00  0.00           C  
ATOM   1172  CD1 LEU A 227      -1.261   6.724  -4.117  1.00  0.00           C  
ATOM   1173  CD2 LEU A 227      -0.347   9.045  -4.342  1.00  0.00           C  
ATOM   1174  H   LEU A 227      -2.835   8.976  -1.134  1.00  0.00           H  
ATOM   1175  HA  LEU A 227      -2.152  10.715  -3.238  1.00  0.00           H  
ATOM   1176 1HB  LEU A 227      -3.411   7.976  -3.214  1.00  0.00           H  
ATOM   1177 2HB  LEU A 227      -2.999   8.810  -4.700  1.00  0.00           H  
ATOM   1178  HG  LEU A 227      -1.002   8.122  -2.541  1.00  0.00           H  
ATOM   1179 1HD1 LEU A 227      -1.579   6.720  -5.148  1.00  0.00           H  
ATOM   1180 2HD1 LEU A 227      -1.915   6.092  -3.535  1.00  0.00           H  
ATOM   1181 3HD1 LEU A 227      -0.248   6.352  -4.052  1.00  0.00           H  
ATOM   1182 1HD2 LEU A 227      -0.271  10.000  -3.844  1.00  0.00           H  
ATOM   1183 2HD2 LEU A 227      -0.710   9.190  -5.349  1.00  0.00           H  
ATOM   1184 3HD2 LEU A 227       0.626   8.578  -4.374  1.00  0.00           H  
ATOM   1185  N   PHE A 228      -5.374  10.294  -2.791  1.00  0.00           N  
ATOM   1186  CA  PHE A 228      -6.683  10.811  -3.162  1.00  0.00           C  
ATOM   1187  C   PHE A 228      -6.769  12.313  -2.907  1.00  0.00           C  
ATOM   1188  O   PHE A 228      -7.225  13.076  -3.761  1.00  0.00           O  
ATOM   1189  CB  PHE A 228      -7.783  10.089  -2.382  1.00  0.00           C  
ATOM   1190  CG  PHE A 228      -9.174  10.496  -2.778  1.00  0.00           C  
ATOM   1191  CD1 PHE A 228      -9.743  10.024  -3.951  1.00  0.00           C  
ATOM   1192  CD2 PHE A 228      -9.916  11.353  -1.979  1.00  0.00           C  
ATOM   1193  CE1 PHE A 228     -11.022  10.398  -4.316  1.00  0.00           C  
ATOM   1194  CE2 PHE A 228     -11.195  11.728  -2.341  1.00  0.00           C  
ATOM   1195  CZ  PHE A 228     -11.748  11.250  -3.511  1.00  0.00           C  
ATOM   1196  H   PHE A 228      -5.300   9.660  -2.045  1.00  0.00           H  
ATOM   1197  HA  PHE A 228      -6.836  10.633  -4.227  1.00  0.00           H  
ATOM   1198 1HB  PHE A 228      -7.689   9.014  -2.530  1.00  0.00           H  
ATOM   1199 2HB  PHE A 228      -7.662  10.284  -1.317  1.00  0.00           H  
ATOM   1200  HD1 PHE A 228      -9.169   9.349  -4.587  1.00  0.00           H  
ATOM   1201  HD2 PHE A 228      -9.478  11.731  -1.054  1.00  0.00           H  
ATOM   1202  HE1 PHE A 228     -11.457  10.019  -5.241  1.00  0.00           H  
ATOM   1203  HE2 PHE A 228     -11.767  12.401  -1.703  1.00  0.00           H  
ATOM   1204  HZ  PHE A 228     -12.756  11.546  -3.799  1.00  0.00           H  
ATOM   1205  N   LYS A 229      -6.302  12.736  -1.742  1.00  0.00           N  
ATOM   1206  CA  LYS A 229      -6.337  14.145  -1.374  1.00  0.00           C  
ATOM   1207  C   LYS A 229      -5.364  14.959  -2.219  1.00  0.00           C  
ATOM   1208  O   LYS A 229      -5.659  16.093  -2.599  1.00  0.00           O  
ATOM   1209  CB  LYS A 229      -6.017  14.318   0.112  1.00  0.00           C  
ATOM   1210  CG  LYS A 229      -7.047  13.707   1.052  1.00  0.00           C  
ATOM   1211  CD  LYS A 229      -8.367  14.462   0.993  1.00  0.00           C  
ATOM   1212  CE  LYS A 229      -9.357  13.928   2.017  1.00  0.00           C  
ATOM   1213  NZ  LYS A 229     -10.634  14.693   2.007  1.00  0.00           N  
ATOM   1214  H   LYS A 229      -5.918  12.086  -1.118  1.00  0.00           H  
ATOM   1215  HA  LYS A 229      -7.341  14.527  -1.561  1.00  0.00           H  
ATOM   1216 1HB  LYS A 229      -5.051  13.862   0.331  1.00  0.00           H  
ATOM   1217 2HB  LYS A 229      -5.939  15.380   0.346  1.00  0.00           H  
ATOM   1218 1HG  LYS A 229      -7.221  12.666   0.775  1.00  0.00           H  
ATOM   1219 2HG  LYS A 229      -6.668  13.734   2.074  1.00  0.00           H  
ATOM   1220 1HD  LYS A 229      -8.190  15.520   1.188  1.00  0.00           H  
ATOM   1221 2HD  LYS A 229      -8.799  14.361  -0.003  1.00  0.00           H  
ATOM   1222 1HE  LYS A 229      -9.573  12.882   1.803  1.00  0.00           H  
ATOM   1223 2HE  LYS A 229      -8.919  13.990   3.013  1.00  0.00           H  
ATOM   1224 1HZ  LYS A 229     -11.262  14.309   2.699  1.00  0.00           H  
ATOM   1225 2HZ  LYS A 229     -10.448  15.662   2.223  1.00  0.00           H  
ATOM   1226 3HZ  LYS A 229     -11.059  14.628   1.094  1.00  0.00           H  
ATOM   1227  N   ALA A 230      -4.212  14.368  -2.518  1.00  0.00           N  
ATOM   1228  CA  ALA A 230      -3.190  15.036  -3.317  1.00  0.00           C  
ATOM   1229  C   ALA A 230      -3.684  15.303  -4.738  1.00  0.00           C  
ATOM   1230  O   ALA A 230      -3.207  16.218  -5.409  1.00  0.00           O  
ATOM   1231  CB  ALA A 230      -1.916  14.205  -3.347  1.00  0.00           C  
ATOM   1232  H   ALA A 230      -4.039  13.458  -2.184  1.00  0.00           H  
ATOM   1233  HA  ALA A 230      -2.973  15.999  -2.854  1.00  0.00           H  
ATOM   1234 1HB  ALA A 230      -1.161  14.716  -3.944  1.00  0.00           H  
ATOM   1235 2HB  ALA A 230      -1.545  14.071  -2.330  1.00  0.00           H  
ATOM   1236 3HB  ALA A 230      -2.127  13.231  -3.786  1.00  0.00           H  
ATOM   1237  N   ARG A 231      -4.629  14.492  -5.196  1.00  0.00           N  
ATOM   1238  CA  ARG A 231      -5.189  14.659  -6.531  1.00  0.00           C  
ATOM   1239  C   ARG A 231      -6.194  15.805  -6.558  1.00  0.00           C  
ATOM   1240  O   ARG A 231      -6.261  16.561  -7.528  1.00  0.00           O  
ATOM   1241  CB  ARG A 231      -5.868  13.378  -6.993  1.00  0.00           C  
ATOM   1242  CG  ARG A 231      -6.480  13.444  -8.383  1.00  0.00           C  
ATOM   1243  CD  ARG A 231      -6.993  12.120  -8.821  1.00  0.00           C  
ATOM   1244  NE  ARG A 231      -7.789  12.221 -10.033  1.00  0.00           N  
ATOM   1245  CZ  ARG A 231      -8.437  11.190 -10.611  1.00  0.00           C  
ATOM   1246  NH1 ARG A 231      -8.371   9.990 -10.077  1.00  0.00           N  
ATOM   1247  NH2 ARG A 231      -9.137  11.386 -11.714  1.00  0.00           N  
ATOM   1248  H   ARG A 231      -4.947  13.757  -4.629  1.00  0.00           H  
ATOM   1249  HA  ARG A 231      -4.376  14.889  -7.221  1.00  0.00           H  
ATOM   1250 1HB  ARG A 231      -5.146  12.563  -6.988  1.00  0.00           H  
ATOM   1251 2HB  ARG A 231      -6.663  13.115  -6.295  1.00  0.00           H  
ATOM   1252 1HG  ARG A 231      -7.311  14.150  -8.382  1.00  0.00           H  
ATOM   1253 2HG  ARG A 231      -5.725  13.774  -9.098  1.00  0.00           H  
ATOM   1254 1HD  ARG A 231      -6.153  11.453  -9.019  1.00  0.00           H  
ATOM   1255 2HD  ARG A 231      -7.617  11.694  -8.036  1.00  0.00           H  
ATOM   1256  HE  ARG A 231      -7.863  13.129 -10.473  1.00  0.00           H  
ATOM   1257 1HH1 ARG A 231      -7.835   9.842  -9.234  1.00  0.00           H  
ATOM   1258 2HH1 ARG A 231      -8.856   9.218 -10.510  1.00  0.00           H  
ATOM   1259 1HH2 ARG A 231      -9.187  12.308 -12.125  1.00  0.00           H  
ATOM   1260 2HH2 ARG A 231      -9.622  10.614 -12.148  1.00  0.00           H  
ATOM   1261  N   LEU A 232      -6.958  15.937  -5.481  1.00  0.00           N  
ATOM   1262  CA  LEU A 232      -7.972  16.982  -5.378  1.00  0.00           C  
ATOM   1263  C   LEU A 232      -7.338  18.345  -5.104  1.00  0.00           C  
ATOM   1264  O   LEU A 232      -7.615  19.312  -5.817  1.00  0.00           O  
ATOM   1265  CB  LEU A 232      -8.970  16.642  -4.264  1.00  0.00           C  
ATOM   1266  CG  LEU A 232      -9.833  15.395  -4.502  1.00  0.00           C  
ATOM   1267  CD1 LEU A 232     -10.661  15.105  -3.257  1.00  0.00           C  
ATOM   1268  CD2 LEU A 232     -10.726  15.619  -5.712  1.00  0.00           C  
ATOM   1269  H   LEU A 232      -6.836  15.317  -4.733  1.00  0.00           H  
ATOM   1270  HA  LEU A 232      -8.508  17.038  -6.325  1.00  0.00           H  
ATOM   1271 1HB  LEU A 232      -8.419  16.491  -3.338  1.00  0.00           H  
ATOM   1272 2HB  LEU A 232      -9.642  17.489  -4.129  1.00  0.00           H  
ATOM   1273  HG  LEU A 232      -9.187  14.535  -4.681  1.00  0.00           H  
ATOM   1274 1HD1 LEU A 232     -11.273  14.219  -3.426  1.00  0.00           H  
ATOM   1275 2HD1 LEU A 232      -9.995  14.930  -2.411  1.00  0.00           H  
ATOM   1276 3HD1 LEU A 232     -11.305  15.957  -3.042  1.00  0.00           H  
ATOM   1277 1HD2 LEU A 232     -11.338  14.733  -5.882  1.00  0.00           H  
ATOM   1278 2HD2 LEU A 232     -11.373  16.478  -5.534  1.00  0.00           H  
ATOM   1279 3HD2 LEU A 232     -10.109  15.806  -6.591  1.00  0.00           H  
ATOM   1280  N   GLN A 233      -6.489  18.401  -4.072  1.00  0.00           N  
ATOM   1281  CA  GLN A 233      -5.795  19.630  -3.668  1.00  0.00           C  
ATOM   1282  C   GLN A 233      -6.755  20.654  -3.068  1.00  0.00           C  
ATOM   1283  O   GLN A 233      -7.637  21.178  -3.749  1.00  0.00           O  
ATOM   1284  CB  GLN A 233      -5.063  20.247  -4.863  1.00  0.00           C  
ATOM   1285  CG  GLN A 233      -3.900  19.417  -5.378  1.00  0.00           C  
ATOM   1286  CD  GLN A 233      -2.707  19.448  -4.441  1.00  0.00           C  
ATOM   1287  OE1 GLN A 233      -2.457  20.450  -3.765  1.00  0.00           O  
ATOM   1288  NE2 GLN A 233      -1.965  18.348  -4.394  1.00  0.00           N  
ATOM   1289  H   GLN A 233      -6.323  17.580  -3.557  1.00  0.00           H  
ATOM   1290  HA  GLN A 233      -5.062  19.377  -2.902  1.00  0.00           H  
ATOM   1291 1HB  GLN A 233      -5.765  20.390  -5.684  1.00  0.00           H  
ATOM   1292 2HB  GLN A 233      -4.679  21.230  -4.586  1.00  0.00           H  
ATOM   1293 1HG  GLN A 233      -4.225  18.382  -5.483  1.00  0.00           H  
ATOM   1294 2HG  GLN A 233      -3.585  19.810  -6.344  1.00  0.00           H  
ATOM   1295 1HE2 GLN A 233      -1.164  18.309  -3.793  1.00  0.00           H  
ATOM   1296 2HE2 GLN A 233      -2.204  17.558  -4.958  1.00  0.00           H  
ATOM   1297  N   GLN A 234      -6.566  20.944  -1.788  1.00  0.00           N  
ATOM   1298  CA  GLN A 234      -7.408  21.907  -1.091  1.00  0.00           C  
ATOM   1299  C   GLN A 234      -6.859  23.317  -1.259  1.00  0.00           C  
ATOM   1300  O   GLN A 234      -7.578  24.304  -1.101  1.00  0.00           O  
ATOM   1301  CB  GLN A 234      -7.514  21.556   0.396  1.00  0.00           C  
ATOM   1302  CG  GLN A 234      -8.143  20.201   0.673  1.00  0.00           C  
ATOM   1303  CD  GLN A 234      -9.550  20.094   0.118  1.00  0.00           C  
ATOM   1304  OE1 GLN A 234     -10.426  20.898   0.448  1.00  0.00           O  
ATOM   1305  NE2 GLN A 234      -9.776  19.097  -0.730  1.00  0.00           N  
ATOM   1306  H   GLN A 234      -5.830  20.511  -1.304  1.00  0.00           H  
ATOM   1307  HA  GLN A 234      -8.406  21.873  -1.527  1.00  0.00           H  
ATOM   1308 1HB  GLN A 234      -6.520  21.563   0.842  1.00  0.00           H  
ATOM   1309 2HB  GLN A 234      -8.107  22.314   0.906  1.00  0.00           H  
ATOM   1310 1HG  GLN A 234      -7.532  19.427   0.209  1.00  0.00           H  
ATOM   1311 2HG  GLN A 234      -8.188  20.047   1.751  1.00  0.00           H  
ATOM   1312 1HE2 GLN A 234     -10.687  18.974  -1.129  1.00  0.00           H  
ATOM   1313 2HE2 GLN A 234      -9.038  18.467  -0.970  1.00  0.00           H  
ATOM   1314  N   GLN A 235      -5.578  23.406  -1.578  1.00  0.00           N  
ATOM   1315  CA  GLN A 235      -4.918  24.686  -1.773  1.00  0.00           C  
ATOM   1316  C   GLN A 235      -4.508  24.842  -3.231  1.00  0.00           C  
ATOM   1317  O   GLN A 235      -3.688  24.075  -3.737  1.00  0.00           O  
ATOM   1318  CB  GLN A 235      -3.695  24.812  -0.860  1.00  0.00           C  
ATOM   1319  CG  GLN A 235      -2.971  26.143  -0.969  1.00  0.00           C  
ATOM   1320  CD  GLN A 235      -1.813  26.253   0.004  1.00  0.00           C  
ATOM   1321  OE1 GLN A 235      -1.251  25.244   0.439  1.00  0.00           O  
ATOM   1322  NE2 GLN A 235      -1.450  27.482   0.353  1.00  0.00           N  
ATOM   1323  H   GLN A 235      -5.058  22.582  -1.690  1.00  0.00           H  
ATOM   1324  HA  GLN A 235      -5.621  25.480  -1.520  1.00  0.00           H  
ATOM   1325 1HB  GLN A 235      -4.001  24.679   0.178  1.00  0.00           H  
ATOM   1326 2HB  GLN A 235      -2.983  24.021  -1.095  1.00  0.00           H  
ATOM   1327 1HG  GLN A 235      -2.579  26.250  -1.980  1.00  0.00           H  
ATOM   1328 2HG  GLN A 235      -3.676  26.946  -0.754  1.00  0.00           H  
ATOM   1329 1HE2 GLN A 235      -0.692  27.617   0.993  1.00  0.00           H  
ATOM   1330 2HE2 GLN A 235      -1.934  28.273  -0.022  1.00  0.00           H  
ATOM   1331  N   GLN A 236      -5.078  25.823  -3.910  1.00  0.00           N  
ATOM   1332  CA  GLN A 236      -4.754  26.055  -5.308  1.00  0.00           C  
ATOM   1333  C   GLN A 236      -4.070  27.402  -5.482  1.00  0.00           C  
ATOM   1334  O   GLN A 236      -4.655  28.453  -5.205  1.00  0.00           O  
ATOM   1335  CB  GLN A 236      -6.016  25.989  -6.173  1.00  0.00           C  
ATOM   1336  CG  GLN A 236      -5.759  26.143  -7.662  1.00  0.00           C  
ATOM   1337  CD  GLN A 236      -7.034  26.073  -8.479  1.00  0.00           C  
ATOM   1338  OE1 GLN A 236      -7.744  25.063  -8.463  1.00  0.00           O  
ATOM   1339  NE2 GLN A 236      -7.334  27.147  -9.201  1.00  0.00           N  
ATOM   1340  H   GLN A 236      -5.726  26.410  -3.459  1.00  0.00           H  
ATOM   1341  HA  GLN A 236      -4.066  25.276  -5.637  1.00  0.00           H  
ATOM   1342 1HB  GLN A 236      -6.515  25.033  -6.014  1.00  0.00           H  
ATOM   1343 2HB  GLN A 236      -6.707  26.774  -5.868  1.00  0.00           H  
ATOM   1344 1HG  GLN A 236      -5.291  27.111  -7.841  1.00  0.00           H  
ATOM   1345 2HG  GLN A 236      -5.098  25.341  -7.990  1.00  0.00           H  
ATOM   1346 1HE2 GLN A 236      -8.163  27.159  -9.761  1.00  0.00           H  
ATOM   1347 2HE2 GLN A 236      -6.731  27.944  -9.186  1.00  0.00           H  
ATOM   1348  N   ALA A 237      -2.828  27.359  -5.938  1.00  0.00           N  
ATOM   1349  CA  ALA A 237      -2.048  28.565  -6.159  1.00  0.00           C  
ATOM   1350  C   ALA A 237      -2.369  29.166  -7.519  1.00  0.00           C  
ATOM   1351  O   ALA A 237      -2.182  30.362  -7.748  1.00  0.00           O  
ATOM   1352  CB  ALA A 237      -0.560  28.267  -6.045  1.00  0.00           C  
ATOM   1353  H   ALA A 237      -2.420  26.486  -6.134  1.00  0.00           H  
ATOM   1354  HA  ALA A 237      -2.321  29.290  -5.392  1.00  0.00           H  
ATOM   1355 1HB  ALA A 237       0.008  29.180  -6.217  1.00  0.00           H  
ATOM   1356 2HB  ALA A 237      -0.341  27.886  -5.047  1.00  0.00           H  
ATOM   1357 3HB  ALA A 237      -0.281  27.520  -6.786  1.00  0.00           H  
ATOM   1358  N   GLN A 238      -2.850  28.323  -8.421  1.00  0.00           N  
ATOM   1359  CA  GLN A 238      -3.206  28.760  -9.760  1.00  0.00           C  
ATOM   1360  C   GLN A 238      -4.543  29.487  -9.737  1.00  0.00           C  
ATOM   1361  O   GLN A 238      -4.739  30.404 -10.562  1.00  0.00           O  
ATOM   1362  OXT GLN A 238      -5.382  29.175  -8.938  1.00  0.00           O  
ATOM   1363  CB  GLN A 238      -3.266  27.569 -10.720  1.00  0.00           C  
ATOM   1364  CG  GLN A 238      -3.507  27.951 -12.171  1.00  0.00           C  
ATOM   1365  CD  GLN A 238      -3.461  26.753 -13.100  1.00  0.00           C  
ATOM   1366  OE1 GLN A 238      -3.443  25.603 -12.653  1.00  0.00           O  
ATOM   1367  NE2 GLN A 238      -3.441  27.015 -14.402  1.00  0.00           N  
ATOM   1368  H   GLN A 238      -2.979  27.385  -8.173  1.00  0.00           H  
ATOM   1369  HA  GLN A 238      -2.441  29.451 -10.113  1.00  0.00           H  
ATOM   1370 1HB  GLN A 238      -2.330  27.013 -10.669  1.00  0.00           H  
ATOM   1371 2HB  GLN A 238      -4.065  26.894 -10.414  1.00  0.00           H  
ATOM   1372 1HG  GLN A 238      -4.490  28.412 -12.257  1.00  0.00           H  
ATOM   1373 2HG  GLN A 238      -2.735  28.655 -12.483  1.00  0.00           H  
ATOM   1374 1HE2 GLN A 238      -3.411  26.265 -15.064  1.00  0.00           H  
ATOM   1375 2HE2 GLN A 238      -3.456  27.963 -14.722  1.00  0.00           H  
TER                                                                             
ATOM   1377  N   GLU B   1     -13.210   5.745   3.702  1.00  0.00           N  
ATOM   1378  CA  GLU B   1     -11.916   5.285   3.215  1.00  0.00           C  
ATOM   1379  C   GLU B   1     -11.900   5.193   1.695  1.00  0.00           C  
ATOM   1380  O   GLU B   1     -12.920   4.901   1.070  1.00  0.00           O  
ATOM   1381  CB  GLU B   1     -11.571   3.923   3.822  1.00  0.00           C  
ATOM   1382  CG  GLU B   1     -11.381   3.937   5.332  1.00  0.00           C  
ATOM   1383  CD  GLU B   1     -11.080   2.577   5.897  1.00  0.00           C  
ATOM   1384  OE1 GLU B   1     -11.311   1.607   5.215  1.00  0.00           O  
ATOM   1385  OE2 GLU B   1     -10.619   2.507   7.012  1.00  0.00           O  
ATOM   1386 1H   GLU B   1     -13.191   5.796   4.700  1.00  0.00           H  
ATOM   1387 2H   GLU B   1     -13.405   6.651   3.326  1.00  0.00           H  
ATOM   1388 3H   GLU B   1     -13.922   5.104   3.414  1.00  0.00           H  
ATOM   1389  HA  GLU B   1     -11.156   6.005   3.518  1.00  0.00           H  
ATOM   1390 1HB  GLU B   1     -12.364   3.211   3.591  1.00  0.00           H  
ATOM   1391 2HB  GLU B   1     -10.653   3.546   3.372  1.00  0.00           H  
ATOM   1392 1HG  GLU B   1     -10.559   4.610   5.577  1.00  0.00           H  
ATOM   1393 2HG  GLU B   1     -12.285   4.327   5.797  1.00  0.00           H  
ATOM   1394  N   ASP B   2     -10.737   5.443   1.103  1.00  0.00           N  
ATOM   1395  CA  ASP B   2     -10.565   5.306  -0.339  1.00  0.00           C  
ATOM   1396  C   ASP B   2     -10.477   3.841  -0.746  1.00  0.00           C  
ATOM   1397  O   ASP B   2     -10.568   2.946   0.095  1.00  0.00           O  
ATOM   1398  CB  ASP B   2      -9.308   6.046  -0.802  1.00  0.00           C  
ATOM   1399  CG  ASP B   2      -9.306   6.331  -2.298  1.00  0.00           C  
ATOM   1400  OD1 ASP B   2     -10.317   6.119  -2.925  1.00  0.00           O  
ATOM   1401  OD2 ASP B   2      -8.294   6.757  -2.800  1.00  0.00           O  
ATOM   1402  H   ASP B   2      -9.951   5.736   1.666  1.00  0.00           H  
ATOM   1403  HA  ASP B   2     -11.431   5.745  -0.834  1.00  0.00           H  
ATOM   1404 1HB  ASP B   2      -9.225   6.992  -0.267  1.00  0.00           H  
ATOM   1405 2HB  ASP B   2      -8.426   5.453  -0.559  1.00  0.00           H  
ATOM   1406  N   PHE B   3     -10.300   3.601  -2.040  1.00  0.00           N  
ATOM   1407  CA  PHE B   3     -10.194   2.243  -2.561  1.00  0.00           C  
ATOM   1408  C   PHE B   3      -8.913   1.569  -2.086  1.00  0.00           C  
ATOM   1409  O   PHE B   3      -7.938   1.472  -2.831  1.00  0.00           O  
ATOM   1410  CB  PHE B   3     -10.235   2.252  -4.090  1.00  0.00           C  
ATOM   1411  CG  PHE B   3     -10.291   0.881  -4.703  1.00  0.00           C  
ATOM   1412  CD1 PHE B   3     -11.293  -0.011  -4.351  1.00  0.00           C  
ATOM   1413  CD2 PHE B   3      -9.342   0.481  -5.632  1.00  0.00           C  
ATOM   1414  CE1 PHE B   3     -11.345  -1.272  -4.914  1.00  0.00           C  
ATOM   1415  CE2 PHE B   3      -9.393  -0.778  -6.197  1.00  0.00           C  
ATOM   1416  CZ  PHE B   3     -10.396  -1.656  -5.837  1.00  0.00           C  
ATOM   1417  H   PHE B   3     -10.236   4.380  -2.680  1.00  0.00           H  
ATOM   1418  HA  PHE B   3     -11.042   1.664  -2.193  1.00  0.00           H  
ATOM   1419 1HB  PHE B   3     -11.106   2.811  -4.427  1.00  0.00           H  
ATOM   1420 2HB  PHE B   3      -9.351   2.760  -4.474  1.00  0.00           H  
ATOM   1421  HD1 PHE B   3     -12.044   0.293  -3.621  1.00  0.00           H  
ATOM   1422  HD2 PHE B   3      -8.550   1.175  -5.916  1.00  0.00           H  
ATOM   1423  HE1 PHE B   3     -12.138  -1.963  -4.628  1.00  0.00           H  
ATOM   1424  HE2 PHE B   3      -8.642  -1.080  -6.926  1.00  0.00           H  
ATOM   1425  HZ  PHE B   3     -10.436  -2.650  -6.280  1.00  0.00           H  
ATOM   1426  N   TRP B   4      -8.921   1.107  -0.840  1.00  0.00           N  
ATOM   1427  CA  TRP B   4      -7.728   0.534  -0.229  1.00  0.00           C  
ATOM   1428  C   TRP B   4      -7.508  -0.901  -0.692  1.00  0.00           C  
ATOM   1429  O   TRP B   4      -7.646  -1.844   0.088  1.00  0.00           O  
ATOM   1430  CB  TRP B   4      -7.841   0.571   1.296  1.00  0.00           C  
ATOM   1431  CG  TRP B   4      -7.748   1.953   1.870  1.00  0.00           C  
ATOM   1432  CD1 TRP B   4      -7.738   3.125   1.174  1.00  0.00           C  
ATOM   1433  CD2 TRP B   4      -7.652   2.315   3.268  1.00  0.00           C  
ATOM   1434  NE1 TRP B   4      -7.641   4.187   2.039  1.00  0.00           N  
ATOM   1435  CE2 TRP B   4      -7.590   3.710   3.325  1.00  0.00           C  
ATOM   1436  CE3 TRP B   4      -7.616   1.579   4.459  1.00  0.00           C  
ATOM   1437  CZ2 TRP B   4      -7.490   4.392   4.527  1.00  0.00           C  
ATOM   1438  CZ3 TRP B   4      -7.518   2.263   5.665  1.00  0.00           C  
ATOM   1439  CH2 TRP B   4      -7.457   3.633   5.697  1.00  0.00           C  
ATOM   1440  H   TRP B   4      -9.775   1.153  -0.304  1.00  0.00           H  
ATOM   1441  HA  TRP B   4      -6.866   1.129  -0.530  1.00  0.00           H  
ATOM   1442 1HB  TRP B   4      -8.793   0.137   1.601  1.00  0.00           H  
ATOM   1443 2HB  TRP B   4      -7.049  -0.035   1.734  1.00  0.00           H  
ATOM   1444  HD1 TRP B   4      -7.797   3.207   0.091  1.00  0.00           H  
ATOM   1445  HE1 TRP B   4      -7.612   5.161   1.774  1.00  0.00           H  
ATOM   1446  HE3 TRP B   4      -7.667   0.491   4.439  1.00  0.00           H  
ATOM   1447  HZ2 TRP B   4      -7.440   5.480   4.574  1.00  0.00           H  
ATOM   1448  HZ3 TRP B   4      -7.490   1.682   6.587  1.00  0.00           H  
ATOM   1449  HH2 TRP B   4      -7.381   4.138   6.661  1.00  0.00           H  
ATOM   1450  N   THR B   5      -7.165  -1.060  -1.966  1.00  0.00           N  
ATOM   1451  CA  THR B   5      -6.872  -2.376  -2.522  1.00  0.00           C  
ATOM   1452  C   THR B   5      -5.477  -2.418  -3.132  1.00  0.00           C  
ATOM   1453  O   THR B   5      -5.181  -1.690  -4.079  1.00  0.00           O  
ATOM   1454  CB  THR B   5      -7.913  -2.773  -3.585  1.00  0.00           C  
ATOM   1455  OG1 THR B   5      -9.215  -2.823  -2.988  1.00  0.00           O  
ATOM   1456  CG2 THR B   5      -7.578  -4.134  -4.178  1.00  0.00           C  
ATOM   1457  H   THR B   5      -7.106  -0.249  -2.565  1.00  0.00           H  
ATOM   1458  HA  THR B   5      -6.909  -3.109  -1.716  1.00  0.00           H  
ATOM   1459  HB  THR B   5      -7.922  -2.029  -4.382  1.00  0.00           H  
ATOM   1460  HG1 THR B   5      -9.176  -3.343  -2.182  1.00  0.00           H  
ATOM   1461 1HG2 THR B   5      -8.324  -4.398  -4.927  1.00  0.00           H  
ATOM   1462 2HG2 THR B   5      -6.593  -4.096  -4.643  1.00  0.00           H  
ATOM   1463 3HG2 THR B   5      -7.577  -4.884  -3.388  1.00  0.00           H  
ATOM   1464  N   ILE B   6      -4.622  -3.276  -2.583  1.00  0.00           N  
ATOM   1465  CA  ILE B   6      -3.248  -3.393  -3.053  1.00  0.00           C  
ATOM   1466  C   ILE B   6      -3.011  -4.736  -3.732  1.00  0.00           C  
ATOM   1467  O   ILE B   6      -3.367  -5.785  -3.196  1.00  0.00           O  
ATOM   1468  CB  ILE B   6      -2.253  -3.222  -1.890  1.00  0.00           C  
ATOM   1469  CG1 ILE B   6      -2.523  -1.912  -1.145  1.00  0.00           C  
ATOM   1470  CG2 ILE B   6      -0.823  -3.261  -2.404  1.00  0.00           C  
ATOM   1471  CD1 ILE B   6      -2.386  -0.679  -2.009  1.00  0.00           C  
ATOM   1472  H   ILE B   6      -4.933  -3.860  -1.821  1.00  0.00           H  
ATOM   1473  HA  ILE B   6      -3.064  -2.605  -3.782  1.00  0.00           H  
ATOM   1474  HB  ILE B   6      -2.393  -4.028  -1.171  1.00  0.00           H  
ATOM   1475 1HG1 ILE B   6      -3.531  -1.929  -0.732  1.00  0.00           H  
ATOM   1476 2HG1 ILE B   6      -1.830  -1.820  -0.308  1.00  0.00           H  
ATOM   1477 1HG2 ILE B   6      -0.133  -3.139  -1.569  1.00  0.00           H  
ATOM   1478 2HG2 ILE B   6      -0.637  -4.218  -2.890  1.00  0.00           H  
ATOM   1479 3HG2 ILE B   6      -0.671  -2.454  -3.121  1.00  0.00           H  
ATOM   1480 1HD1 ILE B   6      -2.591   0.209  -1.411  1.00  0.00           H  
ATOM   1481 2HD1 ILE B   6      -1.371  -0.623  -2.405  1.00  0.00           H  
ATOM   1482 3HD1 ILE B   6      -3.095  -0.732  -2.834  1.00  0.00           H  
ATOM   1483  N   ASN B   7      -2.406  -4.697  -4.915  1.00  0.00           N  
ATOM   1484  CA  ASN B   7      -2.093  -5.912  -5.655  1.00  0.00           C  
ATOM   1485  C   ASN B   7      -0.906  -6.643  -5.037  1.00  0.00           C  
ATOM   1486  O   ASN B   7       0.163  -6.731  -5.640  1.00  0.00           O  
ATOM   1487  CB  ASN B   7      -1.823  -5.594  -7.114  1.00  0.00           C  
ATOM   1488  CG  ASN B   7      -3.073  -5.227  -7.866  1.00  0.00           C  
ATOM   1489  OD1 ASN B   7      -4.146  -5.790  -7.623  1.00  0.00           O  
ATOM   1490  ND2 ASN B   7      -2.954  -4.292  -8.774  1.00  0.00           N  
ATOM   1491  H   ASN B   7      -2.158  -3.801  -5.310  1.00  0.00           H  
ATOM   1492  HA  ASN B   7      -2.951  -6.584  -5.598  1.00  0.00           H  
ATOM   1493 1HB  ASN B   7      -1.116  -4.767  -7.182  1.00  0.00           H  
ATOM   1494 2HB  ASN B   7      -1.364  -6.457  -7.596  1.00  0.00           H  
ATOM   1495 1HD2 ASN B   7      -3.752  -4.006  -9.305  1.00  0.00           H  
ATOM   1496 2HD2 ASN B   7      -2.066  -3.863  -8.937  1.00  0.00           H  
ATOM   1497  N   ASP B   8      -1.103  -7.166  -3.832  1.00  0.00           N  
ATOM   1498  CA  ASP B   8      -0.021  -7.792  -3.082  1.00  0.00           C  
ATOM   1499  C   ASP B   8       0.190  -9.235  -3.520  1.00  0.00           C  
ATOM   1500  O   ASP B   8      -0.324 -10.164  -2.896  1.00  0.00           O  
ATOM   1501  CB  ASP B   8      -0.312  -7.745  -1.580  1.00  0.00           C  
ATOM   1502  CG  ASP B   8       0.834  -8.288  -0.737  1.00  0.00           C  
ATOM   1503  OD1 ASP B   8       1.823  -8.688  -1.303  1.00  0.00           O  
ATOM   1504  OD2 ASP B   8       0.708  -8.297   0.464  1.00  0.00           O  
ATOM   1505  H   ASP B   8      -2.027  -7.128  -3.423  1.00  0.00           H  
ATOM   1506  HA  ASP B   8       0.899  -7.239  -3.276  1.00  0.00           H  
ATOM   1507 1HB  ASP B   8      -0.509  -6.715  -1.280  1.00  0.00           H  
ATOM   1508 2HB  ASP B   8      -1.210  -8.326  -1.365  1.00  0.00           H  
ATOM   1509  N   ASP B   9       0.946  -9.418  -4.597  1.00  0.00           N  
ATOM   1510  CA  ASP B   9       1.271 -10.751  -5.088  1.00  0.00           C  
ATOM   1511  C   ASP B   9       2.637 -11.205  -4.590  1.00  0.00           C  
ATOM   1512  O   ASP B   9       3.253 -12.102  -5.167  1.00  0.00           O  
ATOM   1513  CB  ASP B   9       1.244 -10.781  -6.618  1.00  0.00           C  
ATOM   1514  CG  ASP B   9      -0.150 -10.565  -7.191  1.00  0.00           C  
ATOM   1515  OD1 ASP B   9      -1.083 -11.115  -6.656  1.00  0.00           O  
ATOM   1516  OD2 ASP B   9      -0.269  -9.851  -8.158  1.00  0.00           O  
ATOM   1517  H   ASP B   9       1.307  -8.611  -5.086  1.00  0.00           H  
ATOM   1518  HA  ASP B   9       0.522 -11.450  -4.713  1.00  0.00           H  
ATOM   1519 1HB  ASP B   9       1.906 -10.007  -7.009  1.00  0.00           H  
ATOM   1520 2HB  ASP B   9       1.621 -11.742  -6.970  1.00  0.00           H  
ATOM   1521  N   TYR B  10       3.106 -10.582  -3.514  1.00  0.00           N  
ATOM   1522  CA  TYR B  10       4.445 -10.844  -3.000  1.00  0.00           C  
ATOM   1523  C   TYR B  10       4.397 -11.321  -1.554  1.00  0.00           C  
ATOM   1524  O   TYR B  10       5.204 -12.152  -1.138  1.00  0.00           O  
ATOM   1525  CB  TYR B  10       5.307  -9.586  -3.103  1.00  0.00           C  
ATOM   1526  CG  TYR B  10       5.340  -8.983  -4.490  1.00  0.00           C  
ATOM   1527  CD1 TYR B  10       5.935  -9.658  -5.549  1.00  0.00           C  
ATOM   1528  CD2 TYR B  10       4.781  -7.738  -4.738  1.00  0.00           C  
ATOM   1529  CE1 TYR B  10       5.972  -9.104  -6.816  1.00  0.00           C  
ATOM   1530  CE2 TYR B  10       4.812  -7.180  -6.001  1.00  0.00           C  
ATOM   1531  CZ  TYR B  10       5.409  -7.866  -7.035  1.00  0.00           C  
ATOM   1532  OH  TYR B  10       5.447  -7.308  -8.291  1.00  0.00           O  
ATOM   1533  H   TYR B  10       2.519  -9.911  -3.040  1.00  0.00           H  
ATOM   1534  HA  TYR B  10       4.895 -11.638  -3.595  1.00  0.00           H  
ATOM   1535 1HB  TYR B  10       4.921  -8.837  -2.428  1.00  0.00           H  
ATOM   1536 2HB  TYR B  10       6.322  -9.829  -2.823  1.00  0.00           H  
ATOM   1537  HD1 TYR B  10       6.373 -10.630  -5.373  1.00  0.00           H  
ATOM   1538  HD2 TYR B  10       4.314  -7.202  -3.927  1.00  0.00           H  
ATOM   1539  HE1 TYR B  10       6.439  -9.644  -7.627  1.00  0.00           H  
ATOM   1540  HE2 TYR B  10       4.370  -6.208  -6.171  1.00  0.00           H  
ATOM   1541  HH  TYR B  10       5.129  -6.399  -8.246  1.00  0.00           H  
ATOM   1542  N   GLY B  11       3.448 -10.789  -0.793  1.00  0.00           N  
ATOM   1543  CA  GLY B  11       3.406 -11.011   0.648  1.00  0.00           C  
ATOM   1544  C   GLY B  11       3.972  -9.818   1.407  1.00  0.00           C  
ATOM   1545  O   GLY B  11       4.642  -9.979   2.426  1.00  0.00           O  
ATOM   1546  H   GLY B  11       2.734 -10.217  -1.221  1.00  0.00           H  
ATOM   1547 1HA  GLY B  11       2.376 -11.190   0.959  1.00  0.00           H  
ATOM   1548 2HA  GLY B  11       3.976 -11.907   0.895  1.00  0.00           H  
ATOM   1549  N   PHE B  12       3.697  -8.619   0.904  1.00  0.00           N  
ATOM   1550  CA  PHE B  12       4.245  -7.399   1.485  1.00  0.00           C  
ATOM   1551  C   PHE B  12       3.372  -6.890   2.624  1.00  0.00           C  
ATOM   1552  O   PHE B  12       3.849  -6.193   3.520  1.00  0.00           O  
ATOM   1553  CB  PHE B  12       4.382  -6.313   0.417  1.00  0.00           C  
ATOM   1554  CG  PHE B  12       5.173  -5.117   0.866  1.00  0.00           C  
ATOM   1555  CD1 PHE B  12       6.555  -5.099   0.750  1.00  0.00           C  
ATOM   1556  CD2 PHE B  12       4.537  -4.010   1.407  1.00  0.00           C  
ATOM   1557  CE1 PHE B  12       7.284  -3.999   1.163  1.00  0.00           C  
ATOM   1558  CE2 PHE B  12       5.263  -2.909   1.819  1.00  0.00           C  
ATOM   1559  CZ  PHE B  12       6.638  -2.905   1.698  1.00  0.00           C  
ATOM   1560  H   PHE B  12       3.092  -8.551   0.098  1.00  0.00           H  
ATOM   1561  HA  PHE B  12       5.235  -7.621   1.886  1.00  0.00           H  
ATOM   1562 1HB  PHE B  12       4.866  -6.729  -0.465  1.00  0.00           H  
ATOM   1563 2HB  PHE B  12       3.392  -5.972   0.116  1.00  0.00           H  
ATOM   1564  HD1 PHE B  12       7.065  -5.964   0.326  1.00  0.00           H  
ATOM   1565  HD2 PHE B  12       3.451  -4.014   1.503  1.00  0.00           H  
ATOM   1566  HE1 PHE B  12       8.369  -3.998   1.066  1.00  0.00           H  
ATOM   1567  HE2 PHE B  12       4.751  -2.045   2.242  1.00  0.00           H  
ATOM   1568  HZ  PHE B  12       7.212  -2.039   2.024  1.00  0.00           H  
ATOM   1569  N   LEU B  13       2.090  -7.240   2.582  1.00  0.00           N  
ATOM   1570  CA  LEU B  13       1.147  -6.814   3.610  1.00  0.00           C  
ATOM   1571  C   LEU B  13       0.722  -7.985   4.486  1.00  0.00           C  
ATOM   1572  O   LEU B  13       1.439  -8.362   5.371  1.00  0.00           O  
ATOM   1573  OXT LEU B  13      -0.330  -8.529   4.291  1.00  0.00           O  
ATOM   1574  CB  LEU B  13      -0.088  -6.175   2.965  1.00  0.00           C  
ATOM   1575  CG  LEU B  13       0.095  -4.741   2.451  1.00  0.00           C  
ATOM   1576  CD1 LEU B  13       0.608  -4.776   1.018  1.00  0.00           C  
ATOM   1577  CD2 LEU B  13      -1.228  -3.996   2.541  1.00  0.00           C  
ATOM   1578  H   LEU B  13       1.762  -7.816   1.822  1.00  0.00           H  
ATOM   1579  HA  LEU B  13       1.636  -6.072   4.242  1.00  0.00           H  
ATOM   1580 1HB  LEU B  13      -0.398  -6.791   2.122  1.00  0.00           H  
ATOM   1581 2HB  LEU B  13      -0.897  -6.164   3.696  1.00  0.00           H  
ATOM   1582  HG  LEU B  13       0.842  -4.229   3.060  1.00  0.00           H  
ATOM   1583 1HD1 LEU B  13       0.738  -3.757   0.653  1.00  0.00           H  
ATOM   1584 2HD1 LEU B  13       1.564  -5.297   0.986  1.00  0.00           H  
ATOM   1585 3HD1 LEU B  13      -0.112  -5.297   0.387  1.00  0.00           H  
ATOM   1586 1HD2 LEU B  13      -1.097  -2.976   2.177  1.00  0.00           H  
ATOM   1587 2HD2 LEU B  13      -1.975  -4.506   1.932  1.00  0.00           H  
ATOM   1588 3HD2 LEU B  13      -1.562  -3.971   3.579  1.00  0.00           H  
TER                                                                             
I_bsa 1451.78
I_hb 3
I_pack -0.008
I_sc -46.891
I_unsat 3
pep_sc -16.953
pep_sc_noref -17.646
reweighted_sc -125.371
rmsALL 10.261
rmsALL_CAPRI_if 3.107
rmsALL_allIF 3.37
rmsALL_if 4.566
rmsBB 9.71
rmsBB_CAPRI_if 2.181
rmsBB_allIF 2.415
rmsBB_if 4.036
rmsBB_intrf_lowres 5.706
rmsBB_lowres 10.602
rmsCA 9.752
rmsCA_if 3.8
rmsCA_intrf_lowres 5.509
rmsCA_lowres 10.639
rmsSC_CAPRI_if 3.358
rmsSC_allIF 3.714
score -61.526
score_lowres_opt 2.055
score_lowres_start 25.144
silent_score -61.526
startRMSall 0
startRMSallif 0
startRMSbb 0
startRMSca 0
time 76
