# Supplementary material for: Simple biochemical features underlie transcriptional activation domain diversity and dynamic, fuzzy binding to Mediator
Source: eLife. 2021 Apr 27;10:e68068. doi: 10.7554/eLife.68068 (PMC8137143; doi:10.7554/eLife.68068)
Supplement: Figure 6—source data 2. — The 10 best-scoring models from different binding poses are provided as pdb files. Top500.txt contains the score, cluster number, and RMSD to best model for the 500 best-scoring models. [file elife-68068-fig6-data2.zip › Med15-cAD structural models/ABD1/YLR278C_1327/2lpb_YLR278C_1327_prepack_06939.pdb]

HEADER                                            17-SEP-20   XXXX              
EXPDTA    THEORETICAL MODEL                                                     
REMARK 220                                                                      
REMARK 220 EXPERIMENTAL DETAILS                                                 
REMARK 220  EXPERIMENT TYPE                : THEORETICAL MODELLING              
REMARK 220  DATE OF DATA COLLECTION        : 17-SEP-20                          
REMARK 220                                                                      
REMARK 220 REMARK: MODEL GENERATED BY ROSETTA                                   
REMARK 220  VERSION 2020.08+release.cb1caba                                     
ATOM      1  N   GLN A 158     -12.016 -12.395 -23.603  1.00  0.00           N  
ATOM      2  CA  GLN A 158     -11.969 -12.966 -22.241  1.00  0.00           C  
ATOM      3  C   GLN A 158     -12.554 -11.986 -21.232  1.00  0.00           C  
ATOM      4  O   GLN A 158     -13.092 -10.945 -21.605  1.00  0.00           O  
ATOM      5  CB  GLN A 158     -10.534 -13.324 -21.846  1.00  0.00           C  
ATOM      6  CG  GLN A 158      -9.893 -14.385 -22.724  1.00  0.00           C  
ATOM      7  CD  GLN A 158     -10.563 -15.738 -22.579  1.00  0.00           C  
ATOM      8  OE1 GLN A 158     -10.629 -16.300 -21.482  1.00  0.00           O  
ATOM      9  NE2 GLN A 158     -11.064 -16.271 -23.688  1.00  0.00           N  
ATOM     10 1H   GLN A 158     -11.629 -13.049 -24.253  1.00  0.00           H  
ATOM     11 2H   GLN A 158     -12.965 -12.201 -23.851  1.00  0.00           H  
ATOM     12 3H   GLN A 158     -11.486 -11.548 -23.628  1.00  0.00           H  
ATOM     13  HA  GLN A 158     -12.567 -13.877 -22.227  1.00  0.00           H  
ATOM     14 1HB  GLN A 158      -9.911 -12.431 -21.888  1.00  0.00           H  
ATOM     15 2HB  GLN A 158     -10.519 -13.685 -20.817  1.00  0.00           H  
ATOM     16 1HG  GLN A 158      -9.970 -14.075 -23.765  1.00  0.00           H  
ATOM     17 2HG  GLN A 158      -8.846 -14.491 -22.442  1.00  0.00           H  
ATOM     18 1HE2 GLN A 158     -11.519 -17.162 -23.654  1.00  0.00           H  
ATOM     19 2HE2 GLN A 158     -10.989 -15.782 -24.556  1.00  0.00           H  
ATOM     20  N   ARG A 159     -12.454 -12.331 -19.958  1.00  0.00           N  
ATOM     21  CA  ARG A 159     -12.963 -11.479 -18.889  1.00  0.00           C  
ATOM     22  C   ARG A 159     -12.021 -10.302 -18.654  1.00  0.00           C  
ATOM     23  O   ARG A 159     -10.801 -10.445 -18.767  1.00  0.00           O  
ATOM     24  CB  ARG A 159     -13.124 -12.269 -17.599  1.00  0.00           C  
ATOM     25  CG  ARG A 159     -14.191 -13.351 -17.640  1.00  0.00           C  
ATOM     26  CD  ARG A 159     -14.288 -14.076 -16.347  1.00  0.00           C  
ATOM     27  NE  ARG A 159     -15.296 -15.125 -16.388  1.00  0.00           N  
ATOM     28  CZ  ARG A 159     -15.548 -15.983 -15.380  1.00  0.00           C  
ATOM     29  NH1 ARG A 159     -14.860 -15.904 -14.263  1.00  0.00           N  
ATOM     30  NH2 ARG A 159     -16.487 -16.903 -15.516  1.00  0.00           N  
ATOM     31  H   ARG A 159     -12.025 -13.184 -19.727  1.00  0.00           H  
ATOM     32  HA  ARG A 159     -13.941 -11.098 -19.186  1.00  0.00           H  
ATOM     33 1HB  ARG A 159     -12.179 -12.747 -17.345  1.00  0.00           H  
ATOM     34 2HB  ARG A 159     -13.375 -11.589 -16.785  1.00  0.00           H  
ATOM     35 1HG  ARG A 159     -15.160 -12.899 -17.852  1.00  0.00           H  
ATOM     36 2HG  ARG A 159     -13.949 -14.073 -18.421  1.00  0.00           H  
ATOM     37 1HD  ARG A 159     -13.328 -14.535 -16.116  1.00  0.00           H  
ATOM     38 2HD  ARG A 159     -14.556 -13.377 -15.557  1.00  0.00           H  
ATOM     39  HE  ARG A 159     -15.845 -15.216 -17.232  1.00  0.00           H  
ATOM     40 1HH1 ARG A 159     -14.141 -15.202 -14.159  1.00  0.00           H  
ATOM     41 2HH1 ARG A 159     -15.048 -16.548 -13.508  1.00  0.00           H  
ATOM     42 1HH2 ARG A 159     -17.016 -16.963 -16.375  1.00  0.00           H  
ATOM     43 2HH2 ARG A 159     -16.676 -17.545 -14.761  1.00  0.00           H  
ATOM     44  N   ARG A 160     -12.586  -9.144 -18.344  1.00  0.00           N  
ATOM     45  CA  ARG A 160     -11.792  -7.949 -18.098  1.00  0.00           C  
ATOM     46  C   ARG A 160     -12.633  -6.875 -17.411  1.00  0.00           C  
ATOM     47  O   ARG A 160     -13.441  -6.198 -18.052  1.00  0.00           O  
ATOM     48  CB  ARG A 160     -11.230  -7.400 -19.401  1.00  0.00           C  
ATOM     49  CG  ARG A 160     -10.292  -6.214 -19.244  1.00  0.00           C  
ATOM     50  CD  ARG A 160      -9.730  -5.781 -20.549  1.00  0.00           C  
ATOM     51  NE  ARG A 160      -8.777  -4.694 -20.396  1.00  0.00           N  
ATOM     52  CZ  ARG A 160      -8.185  -4.046 -21.417  1.00  0.00           C  
ATOM     53  NH1 ARG A 160      -8.457  -4.385 -22.658  1.00  0.00           N  
ATOM     54  NH2 ARG A 160      -7.331  -3.067 -21.173  1.00  0.00           N  
ATOM     55  H   ARG A 160     -13.563  -9.090 -18.275  1.00  0.00           H  
ATOM     56  HA  ARG A 160     -10.960  -8.215 -17.446  1.00  0.00           H  
ATOM     57 1HB  ARG A 160     -10.683  -8.186 -19.920  1.00  0.00           H  
ATOM     58 2HB  ARG A 160     -12.050  -7.089 -20.048  1.00  0.00           H  
ATOM     59 1HG  ARG A 160     -10.837  -5.375 -18.810  1.00  0.00           H  
ATOM     60 2HG  ARG A 160      -9.465  -6.488 -18.589  1.00  0.00           H  
ATOM     61 1HD  ARG A 160      -9.217  -6.619 -21.020  1.00  0.00           H  
ATOM     62 2HD  ARG A 160     -10.537  -5.439 -21.197  1.00  0.00           H  
ATOM     63  HE  ARG A 160      -8.542  -4.403 -19.455  1.00  0.00           H  
ATOM     64 1HH1 ARG A 160      -9.110  -5.133 -22.844  1.00  0.00           H  
ATOM     65 2HH1 ARG A 160      -8.013  -3.900 -23.424  1.00  0.00           H  
ATOM     66 1HH2 ARG A 160      -7.121  -2.805 -20.219  1.00  0.00           H  
ATOM     67 2HH2 ARG A 160      -6.887  -2.582 -21.938  1.00  0.00           H  
ATOM     68  N   GLN A 161     -12.454  -6.736 -16.108  1.00  0.00           N  
ATOM     69  CA  GLN A 161     -13.186  -5.737 -15.341  1.00  0.00           C  
ATOM     70  C   GLN A 161     -12.283  -4.548 -15.024  1.00  0.00           C  
ATOM     71  O   GLN A 161     -11.141  -4.722 -14.597  1.00  0.00           O  
ATOM     72  CB  GLN A 161     -13.737  -6.344 -14.048  1.00  0.00           C  
ATOM     73  CG  GLN A 161     -14.567  -5.384 -13.213  1.00  0.00           C  
ATOM     74  CD  GLN A 161     -15.146  -6.044 -11.976  1.00  0.00           C  
ATOM     75  OE1 GLN A 161     -14.581  -7.005 -11.446  1.00  0.00           O  
ATOM     76  NE2 GLN A 161     -16.279  -5.532 -11.510  1.00  0.00           N  
ATOM     77  H   GLN A 161     -11.811  -7.320 -15.646  1.00  0.00           H  
ATOM     78  HA  GLN A 161     -14.024  -5.385 -15.943  1.00  0.00           H  
ATOM     79 1HB  GLN A 161     -14.359  -7.207 -14.286  1.00  0.00           H  
ATOM     80 2HB  GLN A 161     -12.910  -6.697 -13.431  1.00  0.00           H  
ATOM     81 1HG  GLN A 161     -13.934  -4.556 -12.895  1.00  0.00           H  
ATOM     82 2HG  GLN A 161     -15.392  -5.011 -13.821  1.00  0.00           H  
ATOM     83 1HE2 GLN A 161     -16.709  -5.926 -10.695  1.00  0.00           H  
ATOM     84 2HE2 GLN A 161     -16.703  -4.752 -11.971  1.00  0.00           H  
ATOM     85  N   LEU A 162     -12.793  -3.344 -15.237  1.00  0.00           N  
ATOM     86  CA  LEU A 162     -12.021  -2.140 -14.973  1.00  0.00           C  
ATOM     87  C   LEU A 162     -12.920  -0.927 -14.750  1.00  0.00           C  
ATOM     88  O   LEU A 162     -13.442  -0.340 -15.694  1.00  0.00           O  
ATOM     89  CB  LEU A 162     -11.064  -1.866 -16.140  1.00  0.00           C  
ATOM     90  CG  LEU A 162     -10.155  -0.641 -15.981  1.00  0.00           C  
ATOM     91  CD1 LEU A 162      -9.016  -0.718 -16.989  1.00  0.00           C  
ATOM     92  CD2 LEU A 162     -10.972   0.628 -16.176  1.00  0.00           C  
ATOM     93  H   LEU A 162     -13.712  -3.261 -15.574  1.00  0.00           H  
ATOM     94  HA  LEU A 162     -11.437  -2.296 -14.067  1.00  0.00           H  
ATOM     95 1HB  LEU A 162     -10.426  -2.736 -16.278  1.00  0.00           H  
ATOM     96 2HB  LEU A 162     -11.653  -1.726 -17.047  1.00  0.00           H  
ATOM     97  HG  LEU A 162      -9.717  -0.639 -14.982  1.00  0.00           H  
ATOM     98 1HD1 LEU A 162      -8.370   0.152 -16.876  1.00  0.00           H  
ATOM     99 2HD1 LEU A 162      -8.436  -1.625 -16.814  1.00  0.00           H  
ATOM    100 3HD1 LEU A 162      -9.425  -0.738 -17.999  1.00  0.00           H  
ATOM    101 1HD2 LEU A 162     -10.326   1.498 -16.062  1.00  0.00           H  
ATOM    102 2HD2 LEU A 162     -11.410   0.628 -17.175  1.00  0.00           H  
ATOM    103 3HD2 LEU A 162     -11.768   0.666 -15.432  1.00  0.00           H  
ATOM    104  N   THR A 163     -13.130  -0.568 -13.497  1.00  0.00           N  
ATOM    105  CA  THR A 163     -13.931   0.599 -13.185  1.00  0.00           C  
ATOM    106  C   THR A 163     -13.038   1.835 -13.283  1.00  0.00           C  
ATOM    107  O   THR A 163     -11.937   1.838 -12.733  1.00  0.00           O  
ATOM    108  CB  THR A 163     -14.563   0.499 -11.784  1.00  0.00           C  
ATOM    109  OG1 THR A 163     -15.444  -0.631 -11.735  1.00  0.00           O  
ATOM    110  CG2 THR A 163     -15.346   1.762 -11.461  1.00  0.00           C  
ATOM    111  H   THR A 163     -12.740  -1.095 -12.770  1.00  0.00           H  
ATOM    112  HA  THR A 163     -14.738   0.670 -13.915  1.00  0.00           H  
ATOM    113  HB  THR A 163     -13.779   0.363 -11.040  1.00  0.00           H  
ATOM    114  HG1 THR A 163     -15.850  -0.682 -10.866  1.00  0.00           H  
ATOM    115 1HG2 THR A 163     -15.786   1.673 -10.467  1.00  0.00           H  
ATOM    116 2HG2 THR A 163     -14.677   2.621 -11.486  1.00  0.00           H  
ATOM    117 3HG2 THR A 163     -16.138   1.897 -12.196  1.00  0.00           H  
ATOM    118  N   PRO A 164     -13.497   2.899 -13.960  1.00  0.00           N  
ATOM    119  CA  PRO A 164     -12.714   4.131 -14.141  1.00  0.00           C  
ATOM    120  C   PRO A 164     -12.220   4.737 -12.826  1.00  0.00           C  
ATOM    121  O   PRO A 164     -11.099   5.240 -12.749  1.00  0.00           O  
ATOM    122  CB  PRO A 164     -13.714   5.060 -14.836  1.00  0.00           C  
ATOM    123  CG  PRO A 164     -14.579   4.140 -15.627  1.00  0.00           C  
ATOM    124  CD  PRO A 164     -14.775   2.947 -14.730  1.00  0.00           C  
ATOM    125  HA  PRO A 164     -11.851   3.919 -14.789  1.00  0.00           H  
ATOM    126 1HB  PRO A 164     -14.276   5.637 -14.086  1.00  0.00           H  
ATOM    127 2HB  PRO A 164     -13.178   5.787 -15.464  1.00  0.00           H  
ATOM    128 1HG  PRO A 164     -15.527   4.637 -15.883  1.00  0.00           H  
ATOM    129 2HG  PRO A 164     -14.090   3.881 -16.577  1.00  0.00           H  
ATOM    130 1HD  PRO A 164     -15.638   3.119 -14.071  1.00  0.00           H  
ATOM    131 2HD  PRO A 164     -14.930   2.047 -15.344  1.00  0.00           H  
ATOM    132  N   GLN A 165     -13.054   4.663 -11.798  1.00  0.00           N  
ATOM    133  CA  GLN A 165     -12.719   5.223 -10.492  1.00  0.00           C  
ATOM    134  C   GLN A 165     -11.666   4.392  -9.762  1.00  0.00           C  
ATOM    135  O   GLN A 165     -10.776   4.940  -9.115  1.00  0.00           O  
ATOM    136  CB  GLN A 165     -13.978   5.338  -9.628  1.00  0.00           C  
ATOM    137  CG  GLN A 165     -14.989   6.353 -10.132  1.00  0.00           C  
ATOM    138  CD  GLN A 165     -16.260   6.365  -9.305  1.00  0.00           C  
ATOM    139  OE1 GLN A 165     -16.646   5.348  -8.722  1.00  0.00           O  
ATOM    140  NE2 GLN A 165     -16.919   7.516  -9.250  1.00  0.00           N  
ATOM    141  H   GLN A 165     -13.924   4.226 -11.924  1.00  0.00           H  
ATOM    142  HA  GLN A 165     -12.302   6.219 -10.639  1.00  0.00           H  
ATOM    143 1HB  GLN A 165     -14.472   4.368  -9.575  1.00  0.00           H  
ATOM    144 2HB  GLN A 165     -13.697   5.618  -8.612  1.00  0.00           H  
ATOM    145 1HG  GLN A 165     -14.543   7.347 -10.088  1.00  0.00           H  
ATOM    146 2HG  GLN A 165     -15.252   6.108 -11.161  1.00  0.00           H  
ATOM    147 1HE2 GLN A 165     -17.765   7.585  -8.719  1.00  0.00           H  
ATOM    148 2HE2 GLN A 165     -16.570   8.316  -9.738  1.00  0.00           H  
ATOM    149  N   GLN A 166     -11.757   3.072  -9.874  1.00  0.00           N  
ATOM    150  CA  GLN A 166     -10.822   2.186  -9.190  1.00  0.00           C  
ATOM    151  C   GLN A 166      -9.517   2.063  -9.956  1.00  0.00           C  
ATOM    152  O   GLN A 166      -8.440   2.098  -9.365  1.00  0.00           O  
ATOM    153  CB  GLN A 166     -11.442   0.800  -8.993  1.00  0.00           C  
ATOM    154  CG  GLN A 166     -12.704   0.797  -8.148  1.00  0.00           C  
ATOM    155  CD  GLN A 166     -13.222  -0.605  -7.886  1.00  0.00           C  
ATOM    156  OE1 GLN A 166     -12.982  -1.527  -8.671  1.00  0.00           O  
ATOM    157  NE2 GLN A 166     -13.936  -0.773  -6.779  1.00  0.00           N  
ATOM    158  H   GLN A 166     -12.454   2.687 -10.440  1.00  0.00           H  
ATOM    159  HA  GLN A 166     -10.598   2.609  -8.211  1.00  0.00           H  
ATOM    160 1HB  GLN A 166     -11.686   0.369  -9.964  1.00  0.00           H  
ATOM    161 2HB  GLN A 166     -10.716   0.141  -8.516  1.00  0.00           H  
ATOM    162 1HG  GLN A 166     -12.488   1.266  -7.189  1.00  0.00           H  
ATOM    163 2HG  GLN A 166     -13.480   1.356  -8.671  1.00  0.00           H  
ATOM    164 1HE2 GLN A 166     -14.305  -1.676  -6.554  1.00  0.00           H  
ATOM    165 2HE2 GLN A 166     -14.107   0.002  -6.171  1.00  0.00           H  
ATOM    166  N   GLN A 167      -9.625   1.917 -11.272  1.00  0.00           N  
ATOM    167  CA  GLN A 167      -8.469   1.777 -12.140  1.00  0.00           C  
ATOM    168  C   GLN A 167      -7.449   2.886 -11.907  1.00  0.00           C  
ATOM    169  O   GLN A 167      -6.258   2.627 -11.753  1.00  0.00           O  
ATOM    170  CB  GLN A 167      -8.907   1.771 -13.607  1.00  0.00           C  
ATOM    171  CG  GLN A 167      -7.759   1.678 -14.599  1.00  0.00           C  
ATOM    172  CD  GLN A 167      -7.037   0.347 -14.525  1.00  0.00           C  
ATOM    173  OE1 GLN A 167      -7.461  -0.567 -13.811  1.00  0.00           O  
ATOM    174  NE2 GLN A 167      -5.940   0.228 -15.264  1.00  0.00           N  
ATOM    175  H   GLN A 167     -10.519   1.896 -11.678  1.00  0.00           H  
ATOM    176  HA  GLN A 167      -7.981   0.829 -11.916  1.00  0.00           H  
ATOM    177 1HB  GLN A 167      -9.574   0.926 -13.785  1.00  0.00           H  
ATOM    178 2HB  GLN A 167      -9.466   2.680 -13.824  1.00  0.00           H  
ATOM    179 1HG  GLN A 167      -8.154   1.798 -15.607  1.00  0.00           H  
ATOM    180 2HG  GLN A 167      -7.041   2.469 -14.382  1.00  0.00           H  
ATOM    181 1HE2 GLN A 167      -5.421  -0.628 -15.256  1.00  0.00           H  
ATOM    182 2HE2 GLN A 167      -5.631   0.993 -15.829  1.00  0.00           H  
ATOM    183  N   GLN A 168      -7.937   4.113 -11.843  1.00  0.00           N  
ATOM    184  CA  GLN A 168      -7.085   5.278 -11.654  1.00  0.00           C  
ATOM    185  C   GLN A 168      -6.316   5.237 -10.336  1.00  0.00           C  
ATOM    186  O   GLN A 168      -5.210   5.765 -10.240  1.00  0.00           O  
ATOM    187  CB  GLN A 168      -7.925   6.557 -11.721  1.00  0.00           C  
ATOM    188  CG  GLN A 168      -8.449   6.885 -13.109  1.00  0.00           C  
ATOM    189  CD  GLN A 168      -9.410   8.058 -13.102  1.00  0.00           C  
ATOM    190  OE1 GLN A 168      -9.686   8.646 -12.052  1.00  0.00           O  
ATOM    191  NE2 GLN A 168      -9.924   8.407 -14.276  1.00  0.00           N  
ATOM    192  H   GLN A 168      -8.906   4.243 -11.920  1.00  0.00           H  
ATOM    193  HA  GLN A 168      -6.346   5.299 -12.454  1.00  0.00           H  
ATOM    194 1HB  GLN A 168      -8.779   6.467 -11.052  1.00  0.00           H  
ATOM    195 2HB  GLN A 168      -7.328   7.402 -11.379  1.00  0.00           H  
ATOM    196 1HG  GLN A 168      -7.606   7.136 -13.754  1.00  0.00           H  
ATOM    197 2HG  GLN A 168      -8.974   6.015 -13.503  1.00  0.00           H  
ATOM    198 1HE2 GLN A 168     -10.565   9.174 -14.333  1.00  0.00           H  
ATOM    199 2HE2 GLN A 168      -9.673   7.904 -15.102  1.00  0.00           H  
ATOM    200  N   LEU A 169      -6.894   4.616  -9.325  1.00  0.00           N  
ATOM    201  CA  LEU A 169      -6.252   4.555  -8.026  1.00  0.00           C  
ATOM    202  C   LEU A 169      -5.281   3.380  -7.910  1.00  0.00           C  
ATOM    203  O   LEU A 169      -4.148   3.543  -7.454  1.00  0.00           O  
ATOM    204  CB  LEU A 169      -7.318   4.453  -6.928  1.00  0.00           C  
ATOM    205  CG  LEU A 169      -8.208   5.689  -6.747  1.00  0.00           C  
ATOM    206  CD1 LEU A 169      -9.302   5.384  -5.733  1.00  0.00           C  
ATOM    207  CD2 LEU A 169      -7.357   6.866  -6.296  1.00  0.00           C  
ATOM    208  H   LEU A 169      -7.756   4.169  -9.461  1.00  0.00           H  
ATOM    209  HA  LEU A 169      -5.678   5.470  -7.881  1.00  0.00           H  
ATOM    210 1HB  LEU A 169      -7.967   3.607  -7.151  1.00  0.00           H  
ATOM    211 2HB  LEU A 169      -6.820   4.261  -5.977  1.00  0.00           H  
ATOM    212  HG  LEU A 169      -8.690   5.931  -7.695  1.00  0.00           H  
ATOM    213 1HD1 LEU A 169      -9.935   6.262  -5.605  1.00  0.00           H  
ATOM    214 2HD1 LEU A 169      -9.907   4.551  -6.090  1.00  0.00           H  
ATOM    215 3HD1 LEU A 169      -8.849   5.121  -4.778  1.00  0.00           H  
ATOM    216 1HD2 LEU A 169      -7.989   7.745  -6.169  1.00  0.00           H  
ATOM    217 2HD2 LEU A 169      -6.875   6.625  -5.348  1.00  0.00           H  
ATOM    218 3HD2 LEU A 169      -6.595   7.073  -7.048  1.00  0.00           H  
ATOM    219  N   VAL A 170      -5.722   2.200  -8.332  1.00  0.00           N  
ATOM    220  CA  VAL A 170      -4.902   0.999  -8.214  1.00  0.00           C  
ATOM    221  C   VAL A 170      -3.789   0.914  -9.259  1.00  0.00           C  
ATOM    222  O   VAL A 170      -2.696   0.433  -8.966  1.00  0.00           O  
ATOM    223  CB  VAL A 170      -5.795  -0.250  -8.336  1.00  0.00           C  
ATOM    224  CG1 VAL A 170      -6.252  -0.440  -9.775  1.00  0.00           C  
ATOM    225  CG2 VAL A 170      -5.042  -1.476  -7.843  1.00  0.00           C  
ATOM    226  H   VAL A 170      -6.621   2.137  -8.726  1.00  0.00           H  
ATOM    227  HA  VAL A 170      -4.424   1.001  -7.234  1.00  0.00           H  
ATOM    228  HB  VAL A 170      -6.691  -0.105  -7.732  1.00  0.00           H  
ATOM    229 1HG1 VAL A 170      -6.882  -1.326  -9.843  1.00  0.00           H  
ATOM    230 2HG1 VAL A 170      -6.819   0.434 -10.095  1.00  0.00           H  
ATOM    231 3HG1 VAL A 170      -5.381  -0.564 -10.419  1.00  0.00           H  
ATOM    232 1HG2 VAL A 170      -5.680  -2.354  -7.931  1.00  0.00           H  
ATOM    233 2HG2 VAL A 170      -4.144  -1.617  -8.444  1.00  0.00           H  
ATOM    234 3HG2 VAL A 170      -4.762  -1.335  -6.799  1.00  0.00           H  
ATOM    235  N   ASN A 171      -4.053   1.377 -10.470  1.00  0.00           N  
ATOM    236  CA  ASN A 171      -3.052   1.320 -11.538  1.00  0.00           C  
ATOM    237  C   ASN A 171      -1.928   2.323 -11.293  1.00  0.00           C  
ATOM    238  O   ASN A 171      -0.785   2.112 -11.702  1.00  0.00           O  
ATOM    239  CB  ASN A 171      -3.697   1.562 -12.890  1.00  0.00           C  
ATOM    240  CG  ASN A 171      -2.790   1.203 -14.035  1.00  0.00           C  
ATOM    241  OD1 ASN A 171      -2.354   0.054 -14.161  1.00  0.00           O  
ATOM    242  ND2 ASN A 171      -2.499   2.166 -14.873  1.00  0.00           N  
ATOM    243  H   ASN A 171      -4.938   1.764 -10.655  1.00  0.00           H  
ATOM    244  HA  ASN A 171      -2.604   0.325 -11.540  1.00  0.00           H  
ATOM    245 1HB  ASN A 171      -4.612   0.973 -12.968  1.00  0.00           H  
ATOM    246 2HB  ASN A 171      -3.975   2.612 -12.978  1.00  0.00           H  
ATOM    247 1HD2 ASN A 171      -1.900   1.985 -15.654  1.00  0.00           H  
ATOM    248 2HD2 ASN A 171      -2.875   3.081 -14.733  1.00  0.00           H  
ATOM    249  N   GLN A 172      -2.252   3.402 -10.600  1.00  0.00           N  
ATOM    250  CA  GLN A 172      -1.276   4.444 -10.306  1.00  0.00           C  
ATOM    251  C   GLN A 172      -0.409   4.077  -9.107  1.00  0.00           C  
ATOM    252  O   GLN A 172       0.673   4.635  -8.924  1.00  0.00           O  
ATOM    253  CB  GLN A 172      -1.982   5.778 -10.050  1.00  0.00           C  
ATOM    254  CG  GLN A 172      -2.581   6.415 -11.292  1.00  0.00           C  
ATOM    255  CD  GLN A 172      -3.222   7.758 -11.002  1.00  0.00           C  
ATOM    256  OE1 GLN A 172      -3.181   8.251  -9.871  1.00  0.00           O  
ATOM    257  NE2 GLN A 172      -3.819   8.361 -12.025  1.00  0.00           N  
ATOM    258  H   GLN A 172      -3.169   3.504 -10.275  1.00  0.00           H  
ATOM    259  HA  GLN A 172      -0.619   4.556 -11.169  1.00  0.00           H  
ATOM    260 1HB  GLN A 172      -2.784   5.632  -9.326  1.00  0.00           H  
ATOM    261 2HB  GLN A 172      -1.275   6.486  -9.616  1.00  0.00           H  
ATOM    262 1HG  GLN A 172      -1.790   6.565 -12.028  1.00  0.00           H  
ATOM    263 2HG  GLN A 172      -3.344   5.751 -11.696  1.00  0.00           H  
ATOM    264 1HE2 GLN A 172      -4.260   9.249 -11.894  1.00  0.00           H  
ATOM    265 2HE2 GLN A 172      -3.829   7.926 -12.926  1.00  0.00           H  
ATOM    266  N   MET A 173      -0.880   3.129  -8.300  1.00  0.00           N  
ATOM    267  CA  MET A 173      -0.141   2.679  -7.114  1.00  0.00           C  
ATOM    268  C   MET A 173       1.107   1.888  -7.506  1.00  0.00           C  
ATOM    269  O   MET A 173       1.901   1.499  -6.654  1.00  0.00           O  
ATOM    270  CB  MET A 173      -1.044   1.835  -6.216  1.00  0.00           C  
ATOM    271  CG  MET A 173      -2.056   2.637  -5.410  1.00  0.00           C  
ATOM    272  SD  MET A 173      -3.250   1.589  -4.555  1.00  0.00           S  
ATOM    273  CE  MET A 173      -4.585   2.751  -4.281  1.00  0.00           C  
ATOM    274  H   MET A 173      -1.749   2.722  -8.499  1.00  0.00           H  
ATOM    275  HA  MET A 173       0.186   3.557  -6.556  1.00  0.00           H  
ATOM    276 1HB  MET A 173      -1.594   1.119  -6.825  1.00  0.00           H  
ATOM    277 2HB  MET A 173      -0.432   1.268  -5.514  1.00  0.00           H  
ATOM    278 1HG  MET A 173      -1.535   3.241  -4.669  1.00  0.00           H  
ATOM    279 2HG  MET A 173      -2.601   3.308  -6.074  1.00  0.00           H  
ATOM    280 1HE  MET A 173      -5.401   2.251  -3.760  1.00  0.00           H  
ATOM    281 2HE  MET A 173      -4.224   3.584  -3.677  1.00  0.00           H  
ATOM    282 3HE  MET A 173      -4.943   3.127  -5.240  1.00  0.00           H  
ATOM    283  N   LYS A 174       1.265   1.642  -8.799  1.00  0.00           N  
ATOM    284  CA  LYS A 174       2.421   0.919  -9.300  1.00  0.00           C  
ATOM    285  C   LYS A 174       3.640   1.815  -9.205  1.00  0.00           C  
ATOM    286  O   LYS A 174       4.701   1.407  -8.734  1.00  0.00           O  
ATOM    287  CB  LYS A 174       2.202   0.457 -10.742  1.00  0.00           C  
ATOM    288  CG  LYS A 174       1.178  -0.660 -10.895  1.00  0.00           C  
ATOM    289  CD  LYS A 174       0.878  -0.937 -12.361  1.00  0.00           C  
ATOM    290  CE  LYS A 174      -0.075  -2.112 -12.519  1.00  0.00           C  
ATOM    291  NZ  LYS A 174      -0.578  -2.237 -13.915  1.00  0.00           N  
ATOM    292  H   LYS A 174       0.598   1.971  -9.427  1.00  0.00           H  
ATOM    293  HA  LYS A 174       2.574   0.037  -8.677  1.00  0.00           H  
ATOM    294 1HB  LYS A 174       1.870   1.300 -11.347  1.00  0.00           H  
ATOM    295 2HB  LYS A 174       3.146   0.106 -11.158  1.00  0.00           H  
ATOM    296 1HG  LYS A 174       1.561  -1.570 -10.433  1.00  0.00           H  
ATOM    297 2HG  LYS A 174       0.254  -0.379 -10.391  1.00  0.00           H  
ATOM    298 1HD  LYS A 174       0.429  -0.052 -12.814  1.00  0.00           H  
ATOM    299 2HD  LYS A 174       1.807  -1.160 -12.886  1.00  0.00           H  
ATOM    300 1HE  LYS A 174       0.437  -3.034 -12.246  1.00  0.00           H  
ATOM    301 2HE  LYS A 174      -0.926  -1.983 -11.850  1.00  0.00           H  
ATOM    302 1HZ  LYS A 174      -1.206  -3.026 -13.977  1.00  0.00           H  
ATOM    303 2HZ  LYS A 174      -1.070  -1.393 -14.172  1.00  0.00           H  
ATOM    304 3HZ  LYS A 174       0.201  -2.377 -14.542  1.00  0.00           H  
ATOM    305  N   VAL A 175       3.472   3.053  -9.647  1.00  0.00           N  
ATOM    306  CA  VAL A 175       4.547   4.019  -9.596  1.00  0.00           C  
ATOM    307  C   VAL A 175       4.194   5.108  -8.603  1.00  0.00           C  
ATOM    308  O   VAL A 175       3.738   6.192  -8.973  1.00  0.00           O  
ATOM    309  CB  VAL A 175       4.793   4.636 -10.985  1.00  0.00           C  
ATOM    310  CG1 VAL A 175       5.976   5.592 -10.942  1.00  0.00           C  
ATOM    311  CG2 VAL A 175       5.027   3.534 -12.007  1.00  0.00           C  
ATOM    312  H   VAL A 175       2.602   3.324 -10.005  1.00  0.00           H  
ATOM    313  HA  VAL A 175       5.457   3.508  -9.278  1.00  0.00           H  
ATOM    314  HB  VAL A 175       3.919   5.220 -11.273  1.00  0.00           H  
ATOM    315 1HG1 VAL A 175       6.136   6.019 -11.932  1.00  0.00           H  
ATOM    316 2HG1 VAL A 175       5.771   6.392 -10.231  1.00  0.00           H  
ATOM    317 3HG1 VAL A 175       6.870   5.051 -10.633  1.00  0.00           H  
ATOM    318 1HG2 VAL A 175       5.200   3.978 -12.988  1.00  0.00           H  
ATOM    319 2HG2 VAL A 175       5.898   2.947 -11.716  1.00  0.00           H  
ATOM    320 3HG2 VAL A 175       4.151   2.887 -12.052  1.00  0.00           H  
ATOM    321  N   ALA A 176       4.412   4.808  -7.342  1.00  0.00           N  
ATOM    322  CA  ALA A 176       4.130   5.744  -6.275  1.00  0.00           C  
ATOM    323  C   ALA A 176       5.181   5.632  -5.178  1.00  0.00           C  
ATOM    324  O   ALA A 176       5.362   4.567  -4.590  1.00  0.00           O  
ATOM    325  CB  ALA A 176       2.736   5.497  -5.714  1.00  0.00           C  
ATOM    326  H   ALA A 176       4.738   3.912  -7.118  1.00  0.00           H  
ATOM    327  HA  ALA A 176       4.174   6.752  -6.688  1.00  0.00           H  
ATOM    328 1HB  ALA A 176       2.681   4.494  -5.314  1.00  0.00           H  
ATOM    329 2HB  ALA A 176       2.004   5.610  -6.501  1.00  0.00           H  
ATOM    330 3HB  ALA A 176       2.531   6.210  -4.930  1.00  0.00           H  
ATOM    331  N   PRO A 177       5.938   6.710  -4.936  1.00  0.00           N  
ATOM    332  CA  PRO A 177       6.955   6.738  -3.898  1.00  0.00           C  
ATOM    333  C   PRO A 177       6.377   7.101  -2.532  1.00  0.00           C  
ATOM    334  O   PRO A 177       5.520   7.983  -2.420  1.00  0.00           O  
ATOM    335  CB  PRO A 177       7.920   7.815  -4.404  1.00  0.00           C  
ATOM    336  CG  PRO A 177       7.033   8.836  -5.029  1.00  0.00           C  
ATOM    337  CD  PRO A 177       5.916   8.036  -5.646  1.00  0.00           C  
ATOM    338  HA  PRO A 177       7.448   5.756  -3.848  1.00  0.00           H  
ATOM    339 1HB  PRO A 177       8.509   8.216  -3.567  1.00  0.00           H  
ATOM    340 2HB  PRO A 177       8.633   7.375  -5.117  1.00  0.00           H  
ATOM    341 1HG  PRO A 177       6.675   9.546  -4.267  1.00  0.00           H  
ATOM    342 2HG  PRO A 177       7.593   9.423  -5.771  1.00  0.00           H  
ATOM    343 1HD  PRO A 177       4.959   8.552  -5.479  1.00  0.00           H  
ATOM    344 2HD  PRO A 177       6.107   7.909  -6.722  1.00  0.00           H  
ATOM    345  N   ILE A 178       6.852   6.415  -1.506  1.00  0.00           N  
ATOM    346  CA  ILE A 178       6.412   6.640  -0.137  1.00  0.00           C  
ATOM    347  C   ILE A 178       6.911   7.989   0.384  1.00  0.00           C  
ATOM    348  O   ILE A 178       8.119   8.227   0.445  1.00  0.00           O  
ATOM    349  CB  ILE A 178       6.904   5.512   0.789  1.00  0.00           C  
ATOM    350  CG1 ILE A 178       6.344   4.163   0.330  1.00  0.00           C  
ATOM    351  CG2 ILE A 178       6.507   5.795   2.229  1.00  0.00           C  
ATOM    352  CD1 ILE A 178       6.973   2.975   1.021  1.00  0.00           C  
ATOM    353  H   ILE A 178       7.526   5.718  -1.675  1.00  0.00           H  
ATOM    354  HA  ILE A 178       5.323   6.649  -0.121  1.00  0.00           H  
ATOM    355  HB  ILE A 178       7.989   5.440   0.728  1.00  0.00           H  
ATOM    356 1HG1 ILE A 178       5.270   4.134   0.512  1.00  0.00           H  
ATOM    357 2HG1 ILE A 178       6.495   4.052  -0.744  1.00  0.00           H  
ATOM    358 1HG2 ILE A 178       6.862   4.988   2.870  1.00  0.00           H  
ATOM    359 2HG2 ILE A 178       6.953   6.736   2.551  1.00  0.00           H  
ATOM    360 3HG2 ILE A 178       5.422   5.865   2.301  1.00  0.00           H  
ATOM    361 1HD1 ILE A 178       6.525   2.055   0.643  1.00  0.00           H  
ATOM    362 2HD1 ILE A 178       8.045   2.964   0.822  1.00  0.00           H  
ATOM    363 3HD1 ILE A 178       6.803   3.046   2.094  1.00  0.00           H  
ATOM    364  N   PRO A 179       5.983   8.898   0.732  1.00  0.00           N  
ATOM    365  CA  PRO A 179       6.327  10.225   1.255  1.00  0.00           C  
ATOM    366  C   PRO A 179       7.071  10.158   2.582  1.00  0.00           C  
ATOM    367  O   PRO A 179       7.006   9.158   3.299  1.00  0.00           O  
ATOM    368  CB  PRO A 179       4.969  10.904   1.452  1.00  0.00           C  
ATOM    369  CG  PRO A 179       4.031  10.155   0.581  1.00  0.00           C  
ATOM    370  CD  PRO A 179       4.512   8.735   0.590  1.00  0.00           C  
ATOM    371  HA  PRO A 179       6.939  10.759   0.513  1.00  0.00           H  
ATOM    372 1HB  PRO A 179       4.673  10.838   2.490  1.00  0.00           H  
ATOM    373 2HB  PRO A 179       5.016  11.934   1.141  1.00  0.00           H  
ATOM    374 1HG  PRO A 179       3.028  10.222   0.979  1.00  0.00           H  
ATOM    375 2HG  PRO A 179       4.071  10.551  -0.419  1.00  0.00           H  
ATOM    376 1HD  PRO A 179       4.097   8.196   1.430  1.00  0.00           H  
ATOM    377 2HD  PRO A 179       4.259   8.246  -0.339  1.00  0.00           H  
ATOM    378  N   LYS A 180       7.742  11.248   2.920  1.00  0.00           N  
ATOM    379  CA  LYS A 180       8.516  11.337   4.156  1.00  0.00           C  
ATOM    380  C   LYS A 180       7.624  11.176   5.380  1.00  0.00           C  
ATOM    381  O   LYS A 180       8.061  10.675   6.418  1.00  0.00           O  
ATOM    382  CB  LYS A 180       9.265  12.669   4.225  1.00  0.00           C  
ATOM    383  CG  LYS A 180      10.416  12.795   3.235  1.00  0.00           C  
ATOM    384  CD  LYS A 180      11.102  14.148   3.355  1.00  0.00           C  
ATOM    385  CE  LYS A 180      12.252  14.276   2.368  1.00  0.00           C  
ATOM    386  NZ  LYS A 180      12.910  15.608   2.449  1.00  0.00           N  
ATOM    387  H   LYS A 180       7.709  12.023   2.317  1.00  0.00           H  
ATOM    388  HA  LYS A 180       9.245  10.526   4.167  1.00  0.00           H  
ATOM    389 1HB  LYS A 180       8.570  13.487   4.036  1.00  0.00           H  
ATOM    390 2HB  LYS A 180       9.670  12.808   5.228  1.00  0.00           H  
ATOM    391 1HG  LYS A 180      11.148  12.009   3.426  1.00  0.00           H  
ATOM    392 2HG  LYS A 180      10.038  12.677   2.221  1.00  0.00           H  
ATOM    393 1HD  LYS A 180      10.377  14.941   3.161  1.00  0.00           H  
ATOM    394 2HD  LYS A 180      11.488  14.273   4.366  1.00  0.00           H  
ATOM    395 1HE  LYS A 180      12.994  13.505   2.572  1.00  0.00           H  
ATOM    396 2HE  LYS A 180      11.879  14.131   1.354  1.00  0.00           H  
ATOM    397 1HZ  LYS A 180      13.666  15.653   1.780  1.00  0.00           H  
ATOM    398 2HZ  LYS A 180      12.235  16.331   2.243  1.00  0.00           H  
ATOM    399 3HZ  LYS A 180      13.276  15.746   3.379  1.00  0.00           H  
ATOM    400  N   GLN A 181       6.375  11.598   5.250  1.00  0.00           N  
ATOM    401  CA  GLN A 181       5.408  11.494   6.336  1.00  0.00           C  
ATOM    402  C   GLN A 181       5.146  10.029   6.680  1.00  0.00           C  
ATOM    403  O   GLN A 181       4.888   9.680   7.833  1.00  0.00           O  
ATOM    404  CB  GLN A 181       4.098  12.191   5.960  1.00  0.00           C  
ATOM    405  CG  GLN A 181       4.203  13.704   5.866  1.00  0.00           C  
ATOM    406  CD  GLN A 181       2.897  14.349   5.440  1.00  0.00           C  
ATOM    407  OE1 GLN A 181       2.047  13.708   4.816  1.00  0.00           O  
ATOM    408  NE2 GLN A 181       2.731  15.623   5.776  1.00  0.00           N  
ATOM    409  H   GLN A 181       6.099  12.000   4.400  1.00  0.00           H  
ATOM    410  HA  GLN A 181       5.822  11.985   7.216  1.00  0.00           H  
ATOM    411 1HB  GLN A 181       3.750  11.817   4.998  1.00  0.00           H  
ATOM    412 2HB  GLN A 181       3.334  11.953   6.700  1.00  0.00           H  
ATOM    413 1HG  GLN A 181       4.478  14.101   6.842  1.00  0.00           H  
ATOM    414 2HG  GLN A 181       4.965  13.960   5.130  1.00  0.00           H  
ATOM    415 1HE2 GLN A 181       1.890  16.102   5.522  1.00  0.00           H  
ATOM    416 2HE2 GLN A 181       3.447  16.105   6.282  1.00  0.00           H  
ATOM    417  N   LEU A 182       5.231   9.176   5.671  1.00  0.00           N  
ATOM    418  CA  LEU A 182       4.985   7.754   5.846  1.00  0.00           C  
ATOM    419  C   LEU A 182       6.278   6.995   6.126  1.00  0.00           C  
ATOM    420  O   LEU A 182       6.263   5.978   6.816  1.00  0.00           O  
ATOM    421  CB  LEU A 182       4.307   7.180   4.596  1.00  0.00           C  
ATOM    422  CG  LEU A 182       2.790   7.389   4.506  1.00  0.00           C  
ATOM    423  CD1 LEU A 182       2.491   8.870   4.323  1.00  0.00           C  
ATOM    424  CD2 LEU A 182       2.232   6.571   3.350  1.00  0.00           C  
ATOM    425  H   LEU A 182       5.479   9.510   4.781  1.00  0.00           H  
ATOM    426  HA  LEU A 182       4.321   7.620   6.699  1.00  0.00           H  
ATOM    427 1HB  LEU A 182       4.757   7.636   3.716  1.00  0.00           H  
ATOM    428 2HB  LEU A 182       4.497   6.107   4.559  1.00  0.00           H  
ATOM    429  HG  LEU A 182       2.323   7.067   5.437  1.00  0.00           H  
ATOM    430 1HD1 LEU A 182       1.413   9.019   4.260  1.00  0.00           H  
ATOM    431 2HD1 LEU A 182       2.884   9.429   5.174  1.00  0.00           H  
ATOM    432 3HD1 LEU A 182       2.960   9.226   3.406  1.00  0.00           H  
ATOM    433 1HD2 LEU A 182       1.153   6.720   3.287  1.00  0.00           H  
ATOM    434 2HD2 LEU A 182       2.698   6.895   2.419  1.00  0.00           H  
ATOM    435 3HD2 LEU A 182       2.444   5.515   3.516  1.00  0.00           H  
ATOM    436  N   LEU A 183       7.393   7.504   5.602  1.00  0.00           N  
ATOM    437  CA  LEU A 183       8.704   6.872   5.793  1.00  0.00           C  
ATOM    438  C   LEU A 183       9.061   6.750   7.271  1.00  0.00           C  
ATOM    439  O   LEU A 183       9.811   5.860   7.667  1.00  0.00           O  
ATOM    440  CB  LEU A 183       9.791   7.677   5.069  1.00  0.00           C  
ATOM    441  CG  LEU A 183       9.806   7.549   3.541  1.00  0.00           C  
ATOM    442  CD1 LEU A 183      10.913   8.424   2.969  1.00  0.00           C  
ATOM    443  CD2 LEU A 183      10.008   6.091   3.155  1.00  0.00           C  
ATOM    444  H   LEU A 183       7.333   8.319   5.058  1.00  0.00           H  
ATOM    445  HA  LEU A 183       8.669   5.869   5.369  1.00  0.00           H  
ATOM    446 1HB  LEU A 183       9.662   8.731   5.312  1.00  0.00           H  
ATOM    447 2HB  LEU A 183      10.765   7.357   5.439  1.00  0.00           H  
ATOM    448  HG  LEU A 183       8.858   7.904   3.136  1.00  0.00           H  
ATOM    449 1HD1 LEU A 183      10.924   8.333   1.882  1.00  0.00           H  
ATOM    450 2HD1 LEU A 183      10.733   9.465   3.243  1.00  0.00           H  
ATOM    451 3HD1 LEU A 183      11.874   8.104   3.369  1.00  0.00           H  
ATOM    452 1HD2 LEU A 183      10.019   6.000   2.069  1.00  0.00           H  
ATOM    453 2HD2 LEU A 183      10.957   5.736   3.559  1.00  0.00           H  
ATOM    454 3HD2 LEU A 183       9.194   5.491   3.562  1.00  0.00           H  
ATOM    455  N   GLN A 184       8.520   7.649   8.080  1.00  0.00           N  
ATOM    456  CA  GLN A 184       8.772   7.642   9.516  1.00  0.00           C  
ATOM    457  C   GLN A 184       8.196   6.395  10.182  1.00  0.00           C  
ATOM    458  O   GLN A 184       8.633   6.003  11.265  1.00  0.00           O  
ATOM    459  CB  GLN A 184       8.185   8.898  10.165  1.00  0.00           C  
ATOM    460  CG  GLN A 184       8.905  10.184   9.798  1.00  0.00           C  
ATOM    461  CD  GLN A 184       8.147  11.420  10.242  1.00  0.00           C  
ATOM    462  OE1 GLN A 184       8.023  11.691  11.440  1.00  0.00           O  
ATOM    463  NE2 GLN A 184       7.636  12.178   9.280  1.00  0.00           N  
ATOM    464  H   GLN A 184       7.946   8.345   7.700  1.00  0.00           H  
ATOM    465  HA  GLN A 184       9.850   7.636   9.678  1.00  0.00           H  
ATOM    466 1HB  GLN A 184       7.139   9.003   9.874  1.00  0.00           H  
ATOM    467 2HB  GLN A 184       8.214   8.795  11.250  1.00  0.00           H  
ATOM    468 1HG  GLN A 184       9.883  10.191  10.279  1.00  0.00           H  
ATOM    469 2HG  GLN A 184       9.022  10.226   8.714  1.00  0.00           H  
ATOM    470 1HE2 GLN A 184       7.125  13.007   9.513  1.00  0.00           H  
ATOM    471 2HE2 GLN A 184       7.760  11.922   8.321  1.00  0.00           H  
ATOM    472  N   ARG A 185       7.222   5.771   9.528  1.00  0.00           N  
ATOM    473  CA  ARG A 185       6.577   4.580  10.068  1.00  0.00           C  
ATOM    474  C   ARG A 185       7.439   3.343   9.852  1.00  0.00           C  
ATOM    475  O   ARG A 185       7.341   2.372  10.601  1.00  0.00           O  
ATOM    476  CB  ARG A 185       5.217   4.367   9.420  1.00  0.00           C  
ATOM    477  CG  ARG A 185       4.155   5.380   9.815  1.00  0.00           C  
ATOM    478  CD  ARG A 185       2.830   5.043   9.231  1.00  0.00           C  
ATOM    479  NE  ARG A 185       1.803   5.989   9.636  1.00  0.00           N  
ATOM    480  CZ  ARG A 185       1.080   5.895  10.769  1.00  0.00           C  
ATOM    481  NH1 ARG A 185       1.283   4.894  11.598  1.00  0.00           N  
ATOM    482  NH2 ARG A 185       0.166   6.808  11.048  1.00  0.00           N  
ATOM    483  H   ARG A 185       6.941   6.112   8.650  1.00  0.00           H  
ATOM    484  HA  ARG A 185       6.433   4.720  11.140  1.00  0.00           H  
ATOM    485 1HB  ARG A 185       5.321   4.403   8.337  1.00  0.00           H  
ATOM    486 2HB  ARG A 185       4.842   3.376   9.679  1.00  0.00           H  
ATOM    487 1HG  ARG A 185       4.056   5.399  10.900  1.00  0.00           H  
ATOM    488 2HG  ARG A 185       4.444   6.369   9.459  1.00  0.00           H  
ATOM    489 1HD  ARG A 185       2.898   5.057   8.145  1.00  0.00           H  
ATOM    490 2HD  ARG A 185       2.529   4.049   9.563  1.00  0.00           H  
ATOM    491  HE  ARG A 185       1.618   6.772   9.024  1.00  0.00           H  
ATOM    492 1HH1 ARG A 185       1.981   4.196  11.385  1.00  0.00           H  
ATOM    493 2HH1 ARG A 185       0.741   4.824  12.446  1.00  0.00           H  
ATOM    494 1HH2 ARG A 185       0.010   7.577  10.411  1.00  0.00           H  
ATOM    495 2HH2 ARG A 185      -0.375   6.738  11.896  1.00  0.00           H  
ATOM    496  N   ILE A 186       8.274   3.384   8.823  1.00  0.00           N  
ATOM    497  CA  ILE A 186       9.169   2.275   8.510  1.00  0.00           C  
ATOM    498  C   ILE A 186      10.596   2.788   8.321  1.00  0.00           C  
ATOM    499  O   ILE A 186      11.022   3.085   7.205  1.00  0.00           O  
ATOM    500  CB  ILE A 186       8.709   1.531   7.243  1.00  0.00           C  
ATOM    501  CG1 ILE A 186       7.245   1.105   7.375  1.00  0.00           C  
ATOM    502  CG2 ILE A 186       9.597   0.324   6.984  1.00  0.00           C  
ATOM    503  CD1 ILE A 186       7.027  -0.039   8.338  1.00  0.00           C  
ATOM    504  H   ILE A 186       8.299   4.187   8.261  1.00  0.00           H  
ATOM    505  HA  ILE A 186       9.155   1.574   9.343  1.00  0.00           H  
ATOM    506  HB  ILE A 186       8.766   2.202   6.386  1.00  0.00           H  
ATOM    507 1HG1 ILE A 186       6.649   1.953   7.712  1.00  0.00           H  
ATOM    508 2HG1 ILE A 186       6.863   0.806   6.398  1.00  0.00           H  
ATOM    509 1HG2 ILE A 186       9.258  -0.191   6.085  1.00  0.00           H  
ATOM    510 2HG2 ILE A 186      10.626   0.652   6.848  1.00  0.00           H  
ATOM    511 3HG2 ILE A 186       9.543  -0.357   7.834  1.00  0.00           H  
ATOM    512 1HD1 ILE A 186       5.965  -0.284   8.377  1.00  0.00           H  
ATOM    513 2HD1 ILE A 186       7.587  -0.912   8.000  1.00  0.00           H  
ATOM    514 3HD1 ILE A 186       7.369   0.249   9.330  1.00  0.00           H  
ATOM    515  N   PRO A 187      11.351   2.908   9.421  1.00  0.00           N  
ATOM    516  CA  PRO A 187      12.720   3.411   9.388  1.00  0.00           C  
ATOM    517  C   PRO A 187      13.758   2.333   9.085  1.00  0.00           C  
ATOM    518  O   PRO A 187      13.455   1.139   9.120  1.00  0.00           O  
ATOM    519  CB  PRO A 187      12.898   3.970  10.803  1.00  0.00           C  
ATOM    520  CG  PRO A 187      12.126   3.031  11.667  1.00  0.00           C  
ATOM    521  CD  PRO A 187      10.915   2.677  10.846  1.00  0.00           C  
ATOM    522  HA  PRO A 187      12.795   4.207   8.632  1.00  0.00           H  
ATOM    523 1HB  PRO A 187      13.966   4.007  11.062  1.00  0.00           H  
ATOM    524 2HB  PRO A 187      12.520   5.002  10.851  1.00  0.00           H  
ATOM    525 1HG  PRO A 187      12.740   2.153  11.916  1.00  0.00           H  
ATOM    526 2HG  PRO A 187      11.865   3.518  12.618  1.00  0.00           H  
ATOM    527 1HD  PRO A 187      10.650   1.624  11.018  1.00  0.00           H  
ATOM    528 2HD  PRO A 187      10.080   3.337  11.120  1.00  0.00           H  
ATOM    529  N   ASN A 188      14.979   2.783   8.787  1.00  0.00           N  
ATOM    530  CA  ASN A 188      16.103   1.893   8.484  1.00  0.00           C  
ATOM    531  C   ASN A 188      15.767   0.949   7.333  1.00  0.00           C  
ATOM    532  O   ASN A 188      15.730  -0.273   7.506  1.00  0.00           O  
ATOM    533  CB  ASN A 188      16.510   1.106   9.716  1.00  0.00           C  
ATOM    534  CG  ASN A 188      16.934   1.992  10.854  1.00  0.00           C  
ATOM    535  OD1 ASN A 188      17.764   2.892  10.681  1.00  0.00           O  
ATOM    536  ND2 ASN A 188      16.379   1.755  12.016  1.00  0.00           N  
ATOM    537  H   ASN A 188      15.132   3.752   8.774  1.00  0.00           H  
ATOM    538  HA  ASN A 188      16.951   2.502   8.165  1.00  0.00           H  
ATOM    539 1HB  ASN A 188      15.674   0.486  10.045  1.00  0.00           H  
ATOM    540 2HB  ASN A 188      17.333   0.437   9.466  1.00  0.00           H  
ATOM    541 1HD2 ASN A 188      16.623   2.314  12.809  1.00  0.00           H  
ATOM    542 2HD2 ASN A 188      15.712   1.017  12.110  1.00  0.00           H  
ATOM    543  N   ILE A 189      15.512   1.513   6.163  1.00  0.00           N  
ATOM    544  CA  ILE A 189      15.184   0.709   4.997  1.00  0.00           C  
ATOM    545  C   ILE A 189      16.421   0.501   4.122  1.00  0.00           C  
ATOM    546  O   ILE A 189      17.003   1.461   3.620  1.00  0.00           O  
ATOM    547  CB  ILE A 189      14.065   1.370   4.171  1.00  0.00           C  
ATOM    548  CG1 ILE A 189      12.742   1.334   4.938  1.00  0.00           C  
ATOM    549  CG2 ILE A 189      13.921   0.679   2.822  1.00  0.00           C  
ATOM    550  CD1 ILE A 189      11.640   2.144   4.296  1.00  0.00           C  
ATOM    551  H   ILE A 189      15.568   2.487   6.079  1.00  0.00           H  
ATOM    552  HA  ILE A 189      14.833  -0.265   5.336  1.00  0.00           H  
ATOM    553  HB  ILE A 189      14.306   2.419   4.007  1.00  0.00           H  
ATOM    554 1HG1 ILE A 189      12.401   0.302   5.026  1.00  0.00           H  
ATOM    555 2HG1 ILE A 189      12.896   1.712   5.949  1.00  0.00           H  
ATOM    556 1HG2 ILE A 189      13.127   1.159   2.252  1.00  0.00           H  
ATOM    557 2HG2 ILE A 189      14.859   0.756   2.273  1.00  0.00           H  
ATOM    558 3HG2 ILE A 189      13.675  -0.371   2.977  1.00  0.00           H  
ATOM    559 1HD1 ILE A 189      10.734   2.070   4.897  1.00  0.00           H  
ATOM    560 2HD1 ILE A 189      11.947   3.188   4.230  1.00  0.00           H  
ATOM    561 3HD1 ILE A 189      11.442   1.760   3.295  1.00  0.00           H  
ATOM    562  N   PRO A 190      16.831  -0.769   3.930  1.00  0.00           N  
ATOM    563  CA  PRO A 190      18.009  -1.127   3.118  1.00  0.00           C  
ATOM    564  C   PRO A 190      18.013  -0.542   1.691  1.00  0.00           C  
ATOM    565  O   PRO A 190      19.017   0.044   1.284  1.00  0.00           O  
ATOM    566  CB  PRO A 190      17.920  -2.656   3.083  1.00  0.00           C  
ATOM    567  CG  PRO A 190      17.297  -3.015   4.389  1.00  0.00           C  
ATOM    568  CD  PRO A 190      16.243  -1.963   4.603  1.00  0.00           C  
ATOM    569  HA  PRO A 190      18.920  -0.789   3.634  1.00  0.00           H  
ATOM    570 1HB  PRO A 190      17.318  -2.978   2.220  1.00  0.00           H  
ATOM    571 2HB  PRO A 190      18.923  -3.089   2.955  1.00  0.00           H  
ATOM    572 1HG  PRO A 190      16.878  -4.032   4.342  1.00  0.00           H  
ATOM    573 2HG  PRO A 190      18.057  -3.021   5.183  1.00  0.00           H  
ATOM    574 1HD  PRO A 190      15.304  -2.280   4.125  1.00  0.00           H  
ATOM    575 2HD  PRO A 190      16.094  -1.806   5.681  1.00  0.00           H  
ATOM    576  N   PRO A 191      16.918  -0.679   0.897  1.00  0.00           N  
ATOM    577  CA  PRO A 191      16.887  -0.148  -0.471  1.00  0.00           C  
ATOM    578  C   PRO A 191      17.027   1.369  -0.505  1.00  0.00           C  
ATOM    579  O   PRO A 191      17.645   1.926  -1.412  1.00  0.00           O  
ATOM    580  CB  PRO A 191      15.511  -0.592  -0.978  1.00  0.00           C  
ATOM    581  CG  PRO A 191      14.733  -0.863   0.265  1.00  0.00           C  
ATOM    582  CD  PRO A 191      15.744  -1.439   1.221  1.00  0.00           C  
ATOM    583  HA  PRO A 191      17.693  -0.613  -1.058  1.00  0.00           H  
ATOM    584 1HB  PRO A 191      15.065   0.200  -1.596  1.00  0.00           H  
ATOM    585 2HB  PRO A 191      15.614  -1.480  -1.619  1.00  0.00           H  
ATOM    586 1HG  PRO A 191      14.280   0.067   0.639  1.00  0.00           H  
ATOM    587 2HG  PRO A 191      13.907  -1.557   0.052  1.00  0.00           H  
ATOM    588 1HD  PRO A 191      15.403  -1.284   2.254  1.00  0.00           H  
ATOM    589 2HD  PRO A 191      15.875  -2.512   1.013  1.00  0.00           H  
ATOM    590  N   ASN A 192      16.439   2.024   0.497  1.00  0.00           N  
ATOM    591  CA  ASN A 192      16.461   3.484   0.616  1.00  0.00           C  
ATOM    592  C   ASN A 192      15.739   4.142  -0.554  1.00  0.00           C  
ATOM    593  O   ASN A 192      15.877   5.342  -0.797  1.00  0.00           O  
ATOM    594  CB  ASN A 192      17.887   3.993   0.715  1.00  0.00           C  
ATOM    595  CG  ASN A 192      17.986   5.294   1.461  1.00  0.00           C  
ATOM    596  OD1 ASN A 192      17.297   5.502   2.467  1.00  0.00           O  
ATOM    597  ND2 ASN A 192      18.830   6.176   0.988  1.00  0.00           N  
ATOM    598  H   ASN A 192      15.983   1.506   1.191  1.00  0.00           H  
ATOM    599  HA  ASN A 192      15.928   3.765   1.526  1.00  0.00           H  
ATOM    600 1HB  ASN A 192      18.505   3.250   1.222  1.00  0.00           H  
ATOM    601 2HB  ASN A 192      18.295   4.130  -0.286  1.00  0.00           H  
ATOM    602 1HD2 ASN A 192      18.936   7.060   1.444  1.00  0.00           H  
ATOM    603 2HD2 ASN A 192      19.367   5.966   0.172  1.00  0.00           H  
ATOM    604  N   ILE A 193      14.963   3.345  -1.271  1.00  0.00           N  
ATOM    605  CA  ILE A 193      14.193   3.829  -2.403  1.00  0.00           C  
ATOM    606  C   ILE A 193      12.766   4.063  -1.944  1.00  0.00           C  
ATOM    607  O   ILE A 193      12.276   3.346  -1.075  1.00  0.00           O  
ATOM    608  CB  ILE A 193      14.218   2.833  -3.577  1.00  0.00           C  
ATOM    609  CG1 ILE A 193      15.653   2.619  -4.065  1.00  0.00           C  
ATOM    610  CG2 ILE A 193      13.334   3.326  -4.712  1.00  0.00           C  
ATOM    611  CD1 ILE A 193      15.814   1.431  -4.986  1.00  0.00           C  
ATOM    612  H   ILE A 193      14.902   2.400  -1.023  1.00  0.00           H  
ATOM    613  HA  ILE A 193      14.633   4.765  -2.745  1.00  0.00           H  
ATOM    614  HB  ILE A 193      13.853   1.864  -3.239  1.00  0.00           H  
ATOM    615 1HG1 ILE A 193      15.994   3.509  -4.593  1.00  0.00           H  
ATOM    616 2HG1 ILE A 193      16.311   2.476  -3.208  1.00  0.00           H  
ATOM    617 1HG2 ILE A 193      13.364   2.611  -5.534  1.00  0.00           H  
ATOM    618 2HG2 ILE A 193      12.309   3.428  -4.357  1.00  0.00           H  
ATOM    619 3HG2 ILE A 193      13.696   4.294  -5.061  1.00  0.00           H  
ATOM    620 1HD1 ILE A 193      16.858   1.344  -5.289  1.00  0.00           H  
ATOM    621 2HD1 ILE A 193      15.512   0.523  -4.465  1.00  0.00           H  
ATOM    622 3HD1 ILE A 193      15.192   1.569  -5.869  1.00  0.00           H  
ATOM    623  N   ASN A 194      12.099   5.055  -2.510  1.00  0.00           N  
ATOM    624  CA  ASN A 194      10.742   5.373  -2.087  1.00  0.00           C  
ATOM    625  C   ASN A 194       9.680   4.789  -3.014  1.00  0.00           C  
ATOM    626  O   ASN A 194       8.531   4.642  -2.611  1.00  0.00           O  
ATOM    627  CB  ASN A 194      10.571   6.877  -1.974  1.00  0.00           C  
ATOM    628  CG  ASN A 194      11.451   7.481  -0.915  1.00  0.00           C  
ATOM    629  OD1 ASN A 194      11.767   6.834   0.091  1.00  0.00           O  
ATOM    630  ND2 ASN A 194      11.854   8.709  -1.121  1.00  0.00           N  
ATOM    631  H   ASN A 194      12.521   5.581  -3.224  1.00  0.00           H  
ATOM    632  HA  ASN A 194      10.571   4.924  -1.107  1.00  0.00           H  
ATOM    633 1HB  ASN A 194      10.804   7.343  -2.933  1.00  0.00           H  
ATOM    634 2HB  ASN A 194       9.532   7.109  -1.742  1.00  0.00           H  
ATOM    635 1HD2 ASN A 194      12.442   9.161  -0.450  1.00  0.00           H  
ATOM    636 2HD2 ASN A 194      11.575   9.194  -1.949  1.00  0.00           H  
ATOM    637  N   THR A 195      10.044   4.426  -4.241  1.00  0.00           N  
ATOM    638  CA  THR A 195       9.060   3.891  -5.177  1.00  0.00           C  
ATOM    639  C   THR A 195       8.646   2.488  -4.757  1.00  0.00           C  
ATOM    640  O   THR A 195       9.495   1.626  -4.538  1.00  0.00           O  
ATOM    641  CB  THR A 195       9.607   3.866  -6.616  1.00  0.00           C  
ATOM    642  OG1 THR A 195       9.975   5.193  -7.014  1.00  0.00           O  
ATOM    643  CG2 THR A 195       8.559   3.324  -7.576  1.00  0.00           C  
ATOM    644  H   THR A 195      10.977   4.513  -4.518  1.00  0.00           H  
ATOM    645  HA  THR A 195       8.180   4.534  -5.159  1.00  0.00           H  
ATOM    646  HB  THR A 195      10.493   3.231  -6.658  1.00  0.00           H  
ATOM    647  HG1 THR A 195      10.511   5.152  -7.809  1.00  0.00           H  
ATOM    648 1HG2 THR A 195       8.964   3.314  -8.588  1.00  0.00           H  
ATOM    649 2HG2 THR A 195       8.286   2.311  -7.283  1.00  0.00           H  
ATOM    650 3HG2 THR A 195       7.676   3.962  -7.546  1.00  0.00           H  
ATOM    651  N   TRP A 196       7.335   2.252  -4.728  1.00  0.00           N  
ATOM    652  CA  TRP A 196       6.777   0.971  -4.294  1.00  0.00           C  
ATOM    653  C   TRP A 196       7.317  -0.211  -5.074  1.00  0.00           C  
ATOM    654  O   TRP A 196       7.583  -1.257  -4.494  1.00  0.00           O  
ATOM    655  CB  TRP A 196       5.253   0.994  -4.421  1.00  0.00           C  
ATOM    656  CG  TRP A 196       4.616  -0.349  -4.225  1.00  0.00           C  
ATOM    657  CD1 TRP A 196       4.258  -0.916  -3.039  1.00  0.00           C  
ATOM    658  CD2 TRP A 196       4.254  -1.304  -5.252  1.00  0.00           C  
ATOM    659  NE1 TRP A 196       3.704  -2.154  -3.255  1.00  0.00           N  
ATOM    660  CE2 TRP A 196       3.692  -2.406  -4.603  1.00  0.00           C  
ATOM    661  CE3 TRP A 196       4.361  -1.311  -6.648  1.00  0.00           C  
ATOM    662  CZ2 TRP A 196       3.235  -3.514  -5.301  1.00  0.00           C  
ATOM    663  CZ3 TRP A 196       3.902  -2.421  -7.348  1.00  0.00           C  
ATOM    664  CH2 TRP A 196       3.353  -3.493  -6.691  1.00  0.00           C  
ATOM    665  H   TRP A 196       6.718   2.975  -4.977  1.00  0.00           H  
ATOM    666  HA  TRP A 196       7.041   0.815  -3.248  1.00  0.00           H  
ATOM    667 1HB  TRP A 196       4.837   1.681  -3.684  1.00  0.00           H  
ATOM    668 2HB  TRP A 196       4.975   1.365  -5.407  1.00  0.00           H  
ATOM    669  HD1 TRP A 196       4.394  -0.456  -2.062  1.00  0.00           H  
ATOM    670  HE1 TRP A 196       3.361  -2.778  -2.539  1.00  0.00           H  
ATOM    671  HE3 TRP A 196       4.793  -0.461  -7.175  1.00  0.00           H  
ATOM    672  HZ2 TRP A 196       2.797  -4.375  -4.797  1.00  0.00           H  
ATOM    673  HZ3 TRP A 196       3.989  -2.418  -8.435  1.00  0.00           H  
ATOM    674  HH2 TRP A 196       3.003  -4.347  -7.271  1.00  0.00           H  
ATOM    675  N   GLN A 197       7.501  -0.040  -6.371  1.00  0.00           N  
ATOM    676  CA  GLN A 197       8.009  -1.113  -7.211  1.00  0.00           C  
ATOM    677  C   GLN A 197       9.357  -1.617  -6.706  1.00  0.00           C  
ATOM    678  O   GLN A 197       9.664  -2.802  -6.803  1.00  0.00           O  
ATOM    679  CB  GLN A 197       8.135  -0.641  -8.662  1.00  0.00           C  
ATOM    680  CG  GLN A 197       8.442  -1.751  -9.654  1.00  0.00           C  
ATOM    681  CD  GLN A 197       7.296  -2.736  -9.790  1.00  0.00           C  
ATOM    682  OE1 GLN A 197       6.160  -2.353 -10.078  1.00  0.00           O  
ATOM    683  NE2 GLN A 197       7.590  -4.015  -9.585  1.00  0.00           N  
ATOM    684  H   GLN A 197       7.285   0.827  -6.773  1.00  0.00           H  
ATOM    685  HA  GLN A 197       7.305  -1.944  -7.174  1.00  0.00           H  
ATOM    686 1HB  GLN A 197       7.206  -0.161  -8.971  1.00  0.00           H  
ATOM    687 2HB  GLN A 197       8.928   0.103  -8.735  1.00  0.00           H  
ATOM    688 1HG  GLN A 197       8.631  -1.308 -10.631  1.00  0.00           H  
ATOM    689 2HG  GLN A 197       9.323  -2.296  -9.313  1.00  0.00           H  
ATOM    690 1HE2 GLN A 197       6.875  -4.711  -9.662  1.00  0.00           H  
ATOM    691 2HE2 GLN A 197       8.526  -4.283  -9.354  1.00  0.00           H  
ATOM    692  N   GLN A 198      10.175  -0.711  -6.199  1.00  0.00           N  
ATOM    693  CA  GLN A 198      11.478  -1.081  -5.673  1.00  0.00           C  
ATOM    694  C   GLN A 198      11.403  -1.414  -4.177  1.00  0.00           C  
ATOM    695  O   GLN A 198      12.272  -2.104  -3.643  1.00  0.00           O  
ATOM    696  CB  GLN A 198      12.485   0.047  -5.913  1.00  0.00           C  
ATOM    697  CG  GLN A 198      12.736   0.356  -7.379  1.00  0.00           C  
ATOM    698  CD  GLN A 198      13.347  -0.817  -8.121  1.00  0.00           C  
ATOM    699  OE1 GLN A 198      14.402  -1.330  -7.738  1.00  0.00           O  
ATOM    700  NE2 GLN A 198      12.687  -1.248  -9.189  1.00  0.00           N  
ATOM    701  H   GLN A 198       9.892   0.225  -6.159  1.00  0.00           H  
ATOM    702  HA  GLN A 198      11.821  -1.974  -6.195  1.00  0.00           H  
ATOM    703 1HB  GLN A 198      12.130   0.959  -5.433  1.00  0.00           H  
ATOM    704 2HB  GLN A 198      13.439  -0.213  -5.455  1.00  0.00           H  
ATOM    705 1HG  GLN A 198      11.788   0.606  -7.854  1.00  0.00           H  
ATOM    706 2HG  GLN A 198      13.423   1.201  -7.449  1.00  0.00           H  
ATOM    707 1HE2 GLN A 198      13.041  -2.019  -9.720  1.00  0.00           H  
ATOM    708 2HE2 GLN A 198      11.834  -0.802  -9.465  1.00  0.00           H  
ATOM    709  N   VAL A 199      10.352  -0.934  -3.509  1.00  0.00           N  
ATOM    710  CA  VAL A 199      10.176  -1.172  -2.075  1.00  0.00           C  
ATOM    711  C   VAL A 199       9.600  -2.567  -1.810  1.00  0.00           C  
ATOM    712  O   VAL A 199       9.919  -3.196  -0.799  1.00  0.00           O  
ATOM    713  CB  VAL A 199       9.240  -0.109  -1.469  1.00  0.00           C  
ATOM    714  CG1 VAL A 199       8.808  -0.516  -0.069  1.00  0.00           C  
ATOM    715  CG2 VAL A 199       9.938   1.242  -1.446  1.00  0.00           C  
ATOM    716  H   VAL A 199       9.680  -0.403  -3.994  1.00  0.00           H  
ATOM    717  HA  VAL A 199      11.150  -1.099  -1.590  1.00  0.00           H  
ATOM    718  HB  VAL A 199       8.339  -0.044  -2.077  1.00  0.00           H  
ATOM    719 1HG1 VAL A 199       8.147   0.246   0.344  1.00  0.00           H  
ATOM    720 2HG1 VAL A 199       8.279  -1.469  -0.114  1.00  0.00           H  
ATOM    721 3HG1 VAL A 199       9.686  -0.618   0.569  1.00  0.00           H  
ATOM    722 1HG2 VAL A 199       9.271   1.989  -1.018  1.00  0.00           H  
ATOM    723 2HG2 VAL A 199      10.843   1.175  -0.843  1.00  0.00           H  
ATOM    724 3HG2 VAL A 199      10.201   1.533  -2.463  1.00  0.00           H  
ATOM    725  N   THR A 200       8.776  -3.060  -2.735  1.00  0.00           N  
ATOM    726  CA  THR A 200       8.155  -4.378  -2.600  1.00  0.00           C  
ATOM    727  C   THR A 200       9.204  -5.486  -2.514  1.00  0.00           C  
ATOM    728  O   THR A 200       8.948  -6.567  -1.971  1.00  0.00           O  
ATOM    729  CB  THR A 200       7.201  -4.662  -3.775  1.00  0.00           C  
ATOM    730  OG1 THR A 200       6.301  -5.719  -3.419  1.00  0.00           O  
ATOM    731  CG2 THR A 200       7.986  -5.066  -5.014  1.00  0.00           C  
ATOM    732  H   THR A 200       8.574  -2.521  -3.533  1.00  0.00           H  
ATOM    733  HA  THR A 200       7.577  -4.395  -1.676  1.00  0.00           H  
ATOM    734  HB  THR A 200       6.620  -3.767  -3.996  1.00  0.00           H  
ATOM    735  HG1 THR A 200       5.522  -5.347  -2.999  1.00  0.00           H  
ATOM    736 1HG2 THR A 200       7.296  -5.262  -5.834  1.00  0.00           H  
ATOM    737 2HG2 THR A 200       8.663  -4.259  -5.294  1.00  0.00           H  
ATOM    738 3HG2 THR A 200       8.562  -5.965  -4.802  1.00  0.00           H  
ATOM    739  N   ALA A 201      10.393  -5.191  -3.035  1.00  0.00           N  
ATOM    740  CA  ALA A 201      11.500  -6.131  -3.034  1.00  0.00           C  
ATOM    741  C   ALA A 201      11.877  -6.546  -1.615  1.00  0.00           C  
ATOM    742  O   ALA A 201      12.438  -7.620  -1.410  1.00  0.00           O  
ATOM    743  CB  ALA A 201      12.701  -5.528  -3.748  1.00  0.00           C  
ATOM    744  H   ALA A 201      10.525  -4.306  -3.437  1.00  0.00           H  
ATOM    745  HA  ALA A 201      11.184  -7.027  -3.567  1.00  0.00           H  
ATOM    746 1HB  ALA A 201      13.523  -6.244  -3.745  1.00  0.00           H  
ATOM    747 2HB  ALA A 201      12.431  -5.289  -4.776  1.00  0.00           H  
ATOM    748 3HB  ALA A 201      13.011  -4.620  -3.234  1.00  0.00           H  
ATOM    749  N   LEU A 202      11.555  -5.698  -0.639  1.00  0.00           N  
ATOM    750  CA  LEU A 202      11.852  -5.986   0.761  1.00  0.00           C  
ATOM    751  C   LEU A 202      11.164  -7.273   1.205  1.00  0.00           C  
ATOM    752  O   LEU A 202      11.734  -8.081   1.942  1.00  0.00           O  
ATOM    753  CB  LEU A 202      11.402  -4.821   1.652  1.00  0.00           C  
ATOM    754  CG  LEU A 202      12.313  -3.587   1.643  1.00  0.00           C  
ATOM    755  CD1 LEU A 202      11.580  -2.410   2.272  1.00  0.00           C  
ATOM    756  CD2 LEU A 202      13.597  -3.897   2.397  1.00  0.00           C  
ATOM    757  H   LEU A 202      11.099  -4.855  -0.870  1.00  0.00           H  
ATOM    758  HA  LEU A 202      12.929  -6.112   0.867  1.00  0.00           H  
ATOM    759 1HB  LEU A 202      10.411  -4.504   1.334  1.00  0.00           H  
ATOM    760 2HB  LEU A 202      11.336  -5.176   2.680  1.00  0.00           H  
ATOM    761  HG  LEU A 202      12.552  -3.319   0.613  1.00  0.00           H  
ATOM    762 1HD1 LEU A 202      12.226  -1.532   2.265  1.00  0.00           H  
ATOM    763 2HD1 LEU A 202      10.675  -2.197   1.701  1.00  0.00           H  
ATOM    764 3HD1 LEU A 202      11.312  -2.655   3.299  1.00  0.00           H  
ATOM    765 1HD2 LEU A 202      14.245  -3.019   2.389  1.00  0.00           H  
ATOM    766 2HD2 LEU A 202      13.359  -4.164   3.427  1.00  0.00           H  
ATOM    767 3HD2 LEU A 202      14.110  -4.730   1.915  1.00  0.00           H  
ATOM    768  N   ALA A 203       9.940  -7.462   0.736  1.00  0.00           N  
ATOM    769  CA  ALA A 203       9.168  -8.647   1.076  1.00  0.00           C  
ATOM    770  C   ALA A 203       9.582  -9.823   0.199  1.00  0.00           C  
ATOM    771  O   ALA A 203       9.557 -10.975   0.629  1.00  0.00           O  
ATOM    772  CB  ALA A 203       7.680  -8.368   0.926  1.00  0.00           C  
ATOM    773  H   ALA A 203       9.547  -6.788   0.138  1.00  0.00           H  
ATOM    774  HA  ALA A 203       9.381  -8.904   2.114  1.00  0.00           H  
ATOM    775 1HB  ALA A 203       7.121  -9.270   1.131  1.00  0.00           H  
ATOM    776 2HB  ALA A 203       7.476  -8.040  -0.081  1.00  0.00           H  
ATOM    777 3HB  ALA A 203       7.386  -7.597   1.623  1.00  0.00           H  
ATOM    778  N   GLN A 204       9.984  -9.521  -1.026  1.00  0.00           N  
ATOM    779  CA  GLN A 204      10.404 -10.548  -1.973  1.00  0.00           C  
ATOM    780  C   GLN A 204      11.764 -11.129  -1.585  1.00  0.00           C  
ATOM    781  O   GLN A 204      12.022 -12.314  -1.796  1.00  0.00           O  
ATOM    782  CB  GLN A 204      10.462  -9.976  -3.392  1.00  0.00           C  
ATOM    783  CG  GLN A 204       9.115  -9.547  -3.946  1.00  0.00           C  
ATOM    784  CD  GLN A 204       9.229  -8.910  -5.318  1.00  0.00           C  
ATOM    785  OE1 GLN A 204      10.252  -8.308  -5.655  1.00  0.00           O  
ATOM    786  NE2 GLN A 204       8.177  -9.038  -6.119  1.00  0.00           N  
ATOM    787  H   GLN A 204       9.997  -8.581  -1.307  1.00  0.00           H  
ATOM    788  HA  GLN A 204       9.674 -11.357  -1.953  1.00  0.00           H  
ATOM    789 1HB  GLN A 204      11.124  -9.110  -3.408  1.00  0.00           H  
ATOM    790 2HB  GLN A 204      10.882 -10.721  -4.068  1.00  0.00           H  
ATOM    791 1HG  GLN A 204       8.472 -10.424  -4.029  1.00  0.00           H  
ATOM    792 2HG  GLN A 204       8.669  -8.820  -3.267  1.00  0.00           H  
ATOM    793 1HE2 GLN A 204       8.195  -8.639  -7.036  1.00  0.00           H  
ATOM    794 2HE2 GLN A 204       7.368  -9.535  -5.806  1.00  0.00           H  
ATOM    795  N   GLN A 205      12.623 -10.297  -1.006  1.00  0.00           N  
ATOM    796  CA  GLN A 205      13.947 -10.740  -0.576  1.00  0.00           C  
ATOM    797  C   GLN A 205      13.877 -11.400   0.798  1.00  0.00           C  
ATOM    798  O   GLN A 205      14.899 -11.798   1.357  1.00  0.00           O  
ATOM    799  CB  GLN A 205      14.925  -9.563  -0.544  1.00  0.00           C  
ATOM    800  CG  GLN A 205      15.237  -8.975  -1.910  1.00  0.00           C  
ATOM    801  CD  GLN A 205      16.045  -7.695  -1.818  1.00  0.00           C  
ATOM    802  OE1 GLN A 205      16.058  -7.025  -0.782  1.00  0.00           O  
ATOM    803  NE2 GLN A 205      16.726  -7.347  -2.905  1.00  0.00           N  
ATOM    804  H   GLN A 205      12.368  -9.354  -0.881  1.00  0.00           H  
ATOM    805  HA  GLN A 205      14.314 -11.477  -1.290  1.00  0.00           H  
ATOM    806 1HB  GLN A 205      14.517  -8.767   0.079  1.00  0.00           H  
ATOM    807 2HB  GLN A 205      15.864  -9.883  -0.093  1.00  0.00           H  
ATOM    808 1HG  GLN A 205      15.813  -9.702  -2.483  1.00  0.00           H  
ATOM    809 2HG  GLN A 205      14.301  -8.753  -2.420  1.00  0.00           H  
ATOM    810 1HE2 GLN A 205      17.277  -6.511  -2.903  1.00  0.00           H  
ATOM    811 2HE2 GLN A 205      16.687  -7.918  -3.724  1.00  0.00           H  
ATOM    812  N   LYS A 206      12.661 -11.490   1.335  1.00  0.00           N  
ATOM    813  CA  LYS A 206      12.411 -12.108   2.638  1.00  0.00           C  
ATOM    814  C   LYS A 206      13.098 -11.346   3.771  1.00  0.00           C  
ATOM    815  O   LYS A 206      13.381 -11.908   4.831  1.00  0.00           O  
ATOM    816  CB  LYS A 206      12.876 -13.565   2.633  1.00  0.00           C  
ATOM    817  CG  LYS A 206      12.417 -14.367   1.422  1.00  0.00           C  
ATOM    818  CD  LYS A 206      10.902 -14.501   1.390  1.00  0.00           C  
ATOM    819  CE  LYS A 206      10.446 -15.359   0.220  1.00  0.00           C  
ATOM    820  NZ  LYS A 206       8.967 -15.529   0.197  1.00  0.00           N  
ATOM    821  H   LYS A 206      11.902 -11.132   0.833  1.00  0.00           H  
ATOM    822  HA  LYS A 206      11.338 -12.084   2.832  1.00  0.00           H  
ATOM    823 1HB  LYS A 206      13.965 -13.600   2.663  1.00  0.00           H  
ATOM    824 2HB  LYS A 206      12.507 -14.068   3.527  1.00  0.00           H  
ATOM    825 1HG  LYS A 206      12.749 -13.872   0.510  1.00  0.00           H  
ATOM    826 2HG  LYS A 206      12.860 -15.362   1.456  1.00  0.00           H  
ATOM    827 1HD  LYS A 206      10.556 -14.955   2.320  1.00  0.00           H  
ATOM    828 2HD  LYS A 206      10.452 -13.512   1.300  1.00  0.00           H  
ATOM    829 1HE  LYS A 206      10.760 -14.897  -0.715  1.00  0.00           H  
ATOM    830 2HE  LYS A 206      10.911 -16.343   0.287  1.00  0.00           H  
ATOM    831 1HZ  LYS A 206       8.706 -16.104  -0.592  1.00  0.00           H  
ATOM    832 2HZ  LYS A 206       8.666 -15.975   1.052  1.00  0.00           H  
ATOM    833 3HZ  LYS A 206       8.525 -14.625   0.115  1.00  0.00           H  
ATOM    834  N   LEU A 207      13.349 -10.061   3.549  1.00  0.00           N  
ATOM    835  CA  LEU A 207      13.990  -9.224   4.554  1.00  0.00           C  
ATOM    836  C   LEU A 207      12.946  -8.722   5.541  1.00  0.00           C  
ATOM    837  O   LEU A 207      13.220  -8.553   6.728  1.00  0.00           O  
ATOM    838  CB  LEU A 207      14.703  -8.039   3.898  1.00  0.00           C  
ATOM    839  CG  LEU A 207      15.860  -8.401   2.966  1.00  0.00           C  
ATOM    840  CD1 LEU A 207      16.420  -7.151   2.308  1.00  0.00           C  
ATOM    841  CD2 LEU A 207      16.954  -9.136   3.725  1.00  0.00           C  
ATOM    842  H   LEU A 207      13.095  -9.666   2.688  1.00  0.00           H  
ATOM    843  HA  LEU A 207      14.729  -9.824   5.083  1.00  0.00           H  
ATOM    844 1HB  LEU A 207      13.973  -7.480   3.328  1.00  0.00           H  
ATOM    845 2HB  LEU A 207      15.087  -7.401   4.679  1.00  0.00           H  
ATOM    846  HG  LEU A 207      15.493  -9.056   2.189  1.00  0.00           H  
ATOM    847 1HD1 LEU A 207      16.781  -6.474   3.068  1.00  0.00           H  
ATOM    848 2HD1 LEU A 207      15.645  -6.665   1.733  1.00  0.00           H  
ATOM    849 3HD1 LEU A 207      17.235  -7.424   1.654  1.00  0.00           H  
ATOM    850 1HD2 LEU A 207      16.541 -10.019   4.189  1.00  0.00           H  
ATOM    851 2HD2 LEU A 207      17.362  -8.486   4.486  1.00  0.00           H  
ATOM    852 3HD2 LEU A 207      17.740  -9.424   3.039  1.00  0.00           H  
ATOM    853  N   LEU A 208      11.745  -8.502   5.025  1.00  0.00           N  
ATOM    854  CA  LEU A 208      10.630  -8.025   5.825  1.00  0.00           C  
ATOM    855  C   LEU A 208      10.162  -9.114   6.782  1.00  0.00           C  
ATOM    856  O   LEU A 208       9.694 -10.170   6.351  1.00  0.00           O  
ATOM    857  CB  LEU A 208       9.482  -7.603   4.904  1.00  0.00           C  
ATOM    858  CG  LEU A 208       8.521  -6.557   5.475  1.00  0.00           C  
ATOM    859  CD1 LEU A 208       9.226  -5.218   5.645  1.00  0.00           C  
ATOM    860  CD2 LEU A 208       7.304  -6.408   4.577  1.00  0.00           C  
ATOM    861  H   LEU A 208      11.604  -8.670   4.072  1.00  0.00           H  
ATOM    862  HA  LEU A 208      10.963  -7.165   6.405  1.00  0.00           H  
ATOM    863 1HB  LEU A 208       9.910  -7.205   3.994  1.00  0.00           H  
ATOM    864 2HB  LEU A 208       8.912  -8.485   4.655  1.00  0.00           H  
ATOM    865  HG  LEU A 208       8.181  -6.882   6.448  1.00  0.00           H  
ATOM    866 1HD1 LEU A 208       8.508  -4.468   5.935  1.00  0.00           H  
ATOM    867 2HD1 LEU A 208       9.685  -4.933   4.711  1.00  0.00           H  
ATOM    868 3HD1 LEU A 208       9.987  -5.303   6.407  1.00  0.00           H  
ATOM    869 1HD2 LEU A 208       6.785  -7.354   4.513  1.00  0.00           H  
ATOM    870 2HD2 LEU A 208       7.617  -6.103   3.591  1.00  0.00           H  
ATOM    871 3HD2 LEU A 208       6.640  -5.663   4.989  1.00  0.00           H  
ATOM    872  N   THR A 209      10.306  -8.861   8.075  1.00  0.00           N  
ATOM    873  CA  THR A 209       9.894  -9.816   9.089  1.00  0.00           C  
ATOM    874  C   THR A 209       8.410  -9.626   9.399  1.00  0.00           C  
ATOM    875  O   THR A 209       7.823  -8.616   9.001  1.00  0.00           O  
ATOM    876  CB  THR A 209      10.729  -9.666  10.374  1.00  0.00           C  
ATOM    877  OG1 THR A 209      10.698  -8.301  10.811  1.00  0.00           O  
ATOM    878  CG2 THR A 209      12.170 -10.083  10.126  1.00  0.00           C  
ATOM    879  H   THR A 209      10.693  -7.999   8.355  1.00  0.00           H  
ATOM    880  HA  THR A 209      10.047 -10.822   8.699  1.00  0.00           H  
ATOM    881  HB  THR A 209      10.305 -10.294  11.158  1.00  0.00           H  
ATOM    882  HG1 THR A 209      11.032  -7.735  10.112  1.00  0.00           H  
ATOM    883 1HG2 THR A 209      12.745  -9.971  11.045  1.00  0.00           H  
ATOM    884 2HG2 THR A 209      12.198 -11.124   9.804  1.00  0.00           H  
ATOM    885 3HG2 THR A 209      12.602  -9.452   9.349  1.00  0.00           H  
ATOM    886  N   PRO A 210       7.767 -10.590  10.084  1.00  0.00           N  
ATOM    887  CA  PRO A 210       6.348 -10.479  10.443  1.00  0.00           C  
ATOM    888  C   PRO A 210       6.042  -9.171  11.168  1.00  0.00           C  
ATOM    889  O   PRO A 210       4.971  -8.586  10.998  1.00  0.00           O  
ATOM    890  CB  PRO A 210       6.131 -11.689  11.357  1.00  0.00           C  
ATOM    891  CG  PRO A 210       7.109 -12.700  10.864  1.00  0.00           C  
ATOM    892  CD  PRO A 210       8.341 -11.899  10.534  1.00  0.00           C  
ATOM    893  HA  PRO A 210       5.737 -10.558   9.532  1.00  0.00           H  
ATOM    894 1HB  PRO A 210       6.304 -11.404  12.406  1.00  0.00           H  
ATOM    895 2HB  PRO A 210       5.089 -12.033  11.286  1.00  0.00           H  
ATOM    896 1HG  PRO A 210       7.293 -13.460  11.638  1.00  0.00           H  
ATOM    897 2HG  PRO A 210       6.701 -13.229   9.990  1.00  0.00           H  
ATOM    898 1HD  PRO A 210       8.960 -11.789  11.436  1.00  0.00           H  
ATOM    899 2HD  PRO A 210       8.904 -12.405   9.735  1.00  0.00           H  
ATOM    900  N   GLN A 211       7.006  -8.702  11.954  1.00  0.00           N  
ATOM    901  CA  GLN A 211       6.851  -7.466  12.707  1.00  0.00           C  
ATOM    902  C   GLN A 211       6.868  -6.247  11.785  1.00  0.00           C  
ATOM    903  O   GLN A 211       6.293  -5.206  12.112  1.00  0.00           O  
ATOM    904  CB  GLN A 211       7.955  -7.343  13.760  1.00  0.00           C  
ATOM    905  CG  GLN A 211       9.362  -7.495  13.208  1.00  0.00           C  
ATOM    906  CD  GLN A 211       9.914  -8.894  13.407  1.00  0.00           C  
ATOM    907  OE1 GLN A 211       9.168  -9.877  13.398  1.00  0.00           O  
ATOM    908  NE2 GLN A 211      11.226  -8.991  13.589  1.00  0.00           N  
ATOM    909  H   GLN A 211       7.845  -9.210  12.034  1.00  0.00           H  
ATOM    910  HA  GLN A 211       5.886  -7.488  13.213  1.00  0.00           H  
ATOM    911 1HB  GLN A 211       7.888  -6.369  14.246  1.00  0.00           H  
ATOM    912 2HB  GLN A 211       7.812  -8.102  14.529  1.00  0.00           H  
ATOM    913 1HG  GLN A 211       9.347  -7.283  12.139  1.00  0.00           H  
ATOM    914 2HG  GLN A 211      10.020  -6.792  13.719  1.00  0.00           H  
ATOM    915 1HE2 GLN A 211      11.647  -9.889  13.726  1.00  0.00           H  
ATOM    916 2HE2 GLN A 211      11.794  -8.168  13.589  1.00  0.00           H  
ATOM    917  N   ASP A 212       7.497  -6.381  10.621  1.00  0.00           N  
ATOM    918  CA  ASP A 212       7.583  -5.273   9.681  1.00  0.00           C  
ATOM    919  C   ASP A 212       6.345  -5.276   8.808  1.00  0.00           C  
ATOM    920  O   ASP A 212       5.880  -4.234   8.343  1.00  0.00           O  
ATOM    921  CB  ASP A 212       8.834  -5.381   8.798  1.00  0.00           C  
ATOM    922  CG  ASP A 212      10.135  -5.306   9.572  1.00  0.00           C  
ATOM    923  OD1 ASP A 212      10.333  -4.339  10.336  1.00  0.00           O  
ATOM    924  OD2 ASP A 212      10.976  -6.219   9.403  1.00  0.00           O  
ATOM    925  H   ASP A 212       7.856  -7.260  10.360  1.00  0.00           H  
ATOM    926  HA  ASP A 212       7.633  -4.342  10.247  1.00  0.00           H  
ATOM    927 1HB  ASP A 212       8.813  -6.324   8.278  1.00  0.00           H  
ATOM    928 2HB  ASP A 212       8.822  -4.579   8.074  1.00  0.00           H  
ATOM    929  N   MET A 213       5.815  -6.476   8.610  1.00  0.00           N  
ATOM    930  CA  MET A 213       4.627  -6.691   7.800  1.00  0.00           C  
ATOM    931  C   MET A 213       3.453  -5.871   8.318  1.00  0.00           C  
ATOM    932  O   MET A 213       2.797  -5.152   7.562  1.00  0.00           O  
ATOM    933  CB  MET A 213       4.271  -8.176   7.771  1.00  0.00           C  
ATOM    934  CG  MET A 213       5.123  -9.010   6.825  1.00  0.00           C  
ATOM    935  SD  MET A 213       4.677  -8.769   5.093  1.00  0.00           S  
ATOM    936  CE  MET A 213       2.916  -9.086   5.150  1.00  0.00           C  
ATOM    937  H   MET A 213       6.248  -7.253   9.024  1.00  0.00           H  
ATOM    938  HA  MET A 213       4.837  -6.360   6.783  1.00  0.00           H  
ATOM    939 1HB  MET A 213       4.376  -8.594   8.771  1.00  0.00           H  
ATOM    940 2HB  MET A 213       3.228  -8.295   7.475  1.00  0.00           H  
ATOM    941 1HG  MET A 213       6.172  -8.745   6.951  1.00  0.00           H  
ATOM    942 2HG  MET A 213       5.007 -10.066   7.066  1.00  0.00           H  
ATOM    943 1HE  MET A 213       2.494  -8.975   4.151  1.00  0.00           H  
ATOM    944 2HE  MET A 213       2.740 -10.101   5.510  1.00  0.00           H  
ATOM    945 3HE  MET A 213       2.440  -8.374   5.826  1.00  0.00           H  
ATOM    946  N   GLU A 214       3.217  -5.964   9.619  1.00  0.00           N  
ATOM    947  CA  GLU A 214       2.117  -5.252  10.260  1.00  0.00           C  
ATOM    948  C   GLU A 214       2.273  -3.737  10.131  1.00  0.00           C  
ATOM    949  O   GLU A 214       1.288  -2.997  10.166  1.00  0.00           O  
ATOM    950  CB  GLU A 214       2.027  -5.640  11.738  1.00  0.00           C  
ATOM    951  CG  GLU A 214       1.463  -7.031  11.989  1.00  0.00           C  
ATOM    952  CD  GLU A 214       1.304  -7.342  13.451  1.00  0.00           C  
ATOM    953  OE1 GLU A 214       1.898  -6.661  14.252  1.00  0.00           O  
ATOM    954  OE2 GLU A 214       0.588  -8.263  13.768  1.00  0.00           O  
ATOM    955  H   GLU A 214       3.800  -6.531  10.168  1.00  0.00           H  
ATOM    956  HA  GLU A 214       1.187  -5.535   9.765  1.00  0.00           H  
ATOM    957 1HB  GLU A 214       3.019  -5.595  12.187  1.00  0.00           H  
ATOM    958 2HB  GLU A 214       1.396  -4.923  12.264  1.00  0.00           H  
ATOM    959 1HG  GLU A 214       0.489  -7.110  11.505  1.00  0.00           H  
ATOM    960 2HG  GLU A 214       2.124  -7.767  11.535  1.00  0.00           H  
ATOM    961  N   ALA A 215       3.509  -3.281   9.977  1.00  0.00           N  
ATOM    962  CA  ALA A 215       3.789  -1.858   9.850  1.00  0.00           C  
ATOM    963  C   ALA A 215       3.609  -1.386   8.410  1.00  0.00           C  
ATOM    964  O   ALA A 215       3.136  -0.274   8.163  1.00  0.00           O  
ATOM    965  CB  ALA A 215       5.199  -1.558  10.336  1.00  0.00           C  
ATOM    966  H   ALA A 215       4.254  -3.918   9.944  1.00  0.00           H  
ATOM    967  HA  ALA A 215       3.075  -1.316  10.470  1.00  0.00           H  
ATOM    968 1HB  ALA A 215       5.287  -1.832  11.377  1.00  0.00           H  
ATOM    969 2HB  ALA A 215       5.406  -0.505  10.221  1.00  0.00           H  
ATOM    970 3HB  ALA A 215       5.907  -2.131   9.754  1.00  0.00           H  
ATOM    971  N   ALA A 216       3.954  -2.252   7.462  1.00  0.00           N  
ATOM    972  CA  ALA A 216       3.845  -1.928   6.047  1.00  0.00           C  
ATOM    973  C   ALA A 216       2.389  -1.795   5.634  1.00  0.00           C  
ATOM    974  O   ALA A 216       2.058  -1.029   4.724  1.00  0.00           O  
ATOM    975  CB  ALA A 216       4.541  -2.990   5.208  1.00  0.00           C  
ATOM    976  H   ALA A 216       4.278  -3.139   7.722  1.00  0.00           H  
ATOM    977  HA  ALA A 216       4.333  -0.967   5.881  1.00  0.00           H  
ATOM    978 1HB  ALA A 216       4.492  -2.715   4.166  1.00  0.00           H  
ATOM    979 2HB  ALA A 216       4.047  -3.939   5.351  1.00  0.00           H  
ATOM    980 3HB  ALA A 216       5.575  -3.073   5.511  1.00  0.00           H  
ATOM    981  N   LYS A 217       1.524  -2.538   6.317  1.00  0.00           N  
ATOM    982  CA  LYS A 217       0.095  -2.511   6.036  1.00  0.00           C  
ATOM    983  C   LYS A 217      -0.461  -1.097   6.184  1.00  0.00           C  
ATOM    984  O   LYS A 217      -1.208  -0.616   5.329  1.00  0.00           O  
ATOM    985  CB  LYS A 217      -0.652  -3.474   6.961  1.00  0.00           C  
ATOM    986  CG  LYS A 217      -2.153  -3.543   6.716  1.00  0.00           C  
ATOM    987  CD  LYS A 217      -2.823  -4.527   7.664  1.00  0.00           C  
ATOM    988  CE  LYS A 217      -4.329  -4.562   7.453  1.00  0.00           C  
ATOM    989  NZ  LYS A 217      -5.000  -5.506   8.388  1.00  0.00           N  
ATOM    990  H   LYS A 217       1.860  -3.132   7.024  1.00  0.00           H  
ATOM    991  HA  LYS A 217      -0.061  -2.828   5.004  1.00  0.00           H  
ATOM    992 1HB  LYS A 217      -0.247  -4.479   6.843  1.00  0.00           H  
ATOM    993 2HB  LYS A 217      -0.495  -3.177   7.998  1.00  0.00           H  
ATOM    994 1HG  LYS A 217      -2.592  -2.555   6.862  1.00  0.00           H  
ATOM    995 2HG  LYS A 217      -2.341  -3.856   5.689  1.00  0.00           H  
ATOM    996 1HD  LYS A 217      -2.418  -5.526   7.497  1.00  0.00           H  
ATOM    997 2HD  LYS A 217      -2.616  -4.238   8.694  1.00  0.00           H  
ATOM    998 1HE  LYS A 217      -4.741  -3.565   7.606  1.00  0.00           H  
ATOM    999 2HE  LYS A 217      -4.547  -4.868   6.430  1.00  0.00           H  
ATOM   1000 1HZ  LYS A 217      -5.996  -5.500   8.216  1.00  0.00           H  
ATOM   1001 2HZ  LYS A 217      -4.639  -6.439   8.242  1.00  0.00           H  
ATOM   1002 3HZ  LYS A 217      -4.822  -5.221   9.340  1.00  0.00           H  
ATOM   1003  N   GLU A 218      -0.073  -0.436   7.264  1.00  0.00           N  
ATOM   1004  CA  GLU A 218      -0.534   0.924   7.529  1.00  0.00           C  
ATOM   1005  C   GLU A 218       0.011   1.888   6.503  1.00  0.00           C  
ATOM   1006  O   GLU A 218      -0.708   2.770   6.033  1.00  0.00           O  
ATOM   1007  CB  GLU A 218      -0.117   1.373   8.931  1.00  0.00           C  
ATOM   1008  CG  GLU A 218      -0.846   0.662  10.062  1.00  0.00           C  
ATOM   1009  CD  GLU A 218      -0.409   1.127  11.423  1.00  0.00           C  
ATOM   1010  OE1 GLU A 218       0.534   1.877  11.499  1.00  0.00           O  
ATOM   1011  OE2 GLU A 218      -1.018   0.730  12.389  1.00  0.00           O  
ATOM   1012  H   GLU A 218       0.538  -0.870   7.900  1.00  0.00           H  
ATOM   1013  HA  GLU A 218      -1.623   0.938   7.470  1.00  0.00           H  
ATOM   1014 1HB  GLU A 218       0.952   1.204   9.064  1.00  0.00           H  
ATOM   1015 2HB  GLU A 218      -0.295   2.443   9.038  1.00  0.00           H  
ATOM   1016 1HG  GLU A 218      -1.917   0.838   9.957  1.00  0.00           H  
ATOM   1017 2HG  GLU A 218      -0.672  -0.409   9.976  1.00  0.00           H  
ATOM   1018  N   VAL A 219       1.284   1.725   6.160  1.00  0.00           N  
ATOM   1019  CA  VAL A 219       1.942   2.595   5.192  1.00  0.00           C  
ATOM   1020  C   VAL A 219       1.206   2.590   3.853  1.00  0.00           C  
ATOM   1021  O   VAL A 219       0.867   3.647   3.321  1.00  0.00           O  
ATOM   1022  CB  VAL A 219       3.399   2.146   4.977  1.00  0.00           C  
ATOM   1023  CG1 VAL A 219       4.006   2.862   3.780  1.00  0.00           C  
ATOM   1024  CG2 VAL A 219       4.215   2.411   6.233  1.00  0.00           C  
ATOM   1025  H   VAL A 219       1.794   0.988   6.561  1.00  0.00           H  
ATOM   1026  HA  VAL A 219       1.943   3.612   5.585  1.00  0.00           H  
ATOM   1027  HB  VAL A 219       3.412   1.079   4.753  1.00  0.00           H  
ATOM   1028 1HG1 VAL A 219       5.036   2.532   3.642  1.00  0.00           H  
ATOM   1029 2HG1 VAL A 219       3.428   2.629   2.885  1.00  0.00           H  
ATOM   1030 3HG1 VAL A 219       3.990   3.938   3.953  1.00  0.00           H  
ATOM   1031 1HG2 VAL A 219       5.244   2.090   6.074  1.00  0.00           H  
ATOM   1032 2HG2 VAL A 219       4.196   3.477   6.460  1.00  0.00           H  
ATOM   1033 3HG2 VAL A 219       3.786   1.855   7.068  1.00  0.00           H  
ATOM   1034  N   TYR A 220       0.937   1.399   3.330  1.00  0.00           N  
ATOM   1035  CA  TYR A 220       0.255   1.269   2.048  1.00  0.00           C  
ATOM   1036  C   TYR A 220      -1.154   1.862   2.105  1.00  0.00           C  
ATOM   1037  O   TYR A 220      -1.587   2.539   1.169  1.00  0.00           O  
ATOM   1038  CB  TYR A 220       0.197  -0.200   1.623  1.00  0.00           C  
ATOM   1039  CG  TYR A 220       1.551  -0.797   1.307  1.00  0.00           C  
ATOM   1040  CD1 TYR A 220       1.731  -2.172   1.360  1.00  0.00           C  
ATOM   1041  CD2 TYR A 220       2.611   0.029   0.964  1.00  0.00           C  
ATOM   1042  CE1 TYR A 220       2.967  -2.718   1.071  1.00  0.00           C  
ATOM   1043  CE2 TYR A 220       3.846  -0.517   0.676  1.00  0.00           C  
ATOM   1044  CZ  TYR A 220       4.026  -1.884   0.729  1.00  0.00           C  
ATOM   1045  OH  TYR A 220       5.257  -2.428   0.441  1.00  0.00           O  
ATOM   1046  H   TYR A 220       1.206   0.589   3.816  1.00  0.00           H  
ATOM   1047  HA  TYR A 220       0.817   1.828   1.299  1.00  0.00           H  
ATOM   1048 1HB  TYR A 220      -0.259  -0.792   2.417  1.00  0.00           H  
ATOM   1049 2HB  TYR A 220      -0.432  -0.298   0.739  1.00  0.00           H  
ATOM   1050  HD1 TYR A 220       0.898  -2.821   1.629  1.00  0.00           H  
ATOM   1051  HD2 TYR A 220       2.469   1.109   0.924  1.00  0.00           H  
ATOM   1052  HE1 TYR A 220       3.109  -3.797   1.113  1.00  0.00           H  
ATOM   1053  HE2 TYR A 220       4.680   0.133   0.407  1.00  0.00           H  
ATOM   1054  HH  TYR A 220       5.871  -1.725   0.214  1.00  0.00           H  
ATOM   1055  N   LYS A 221      -1.858   1.621   3.207  1.00  0.00           N  
ATOM   1056  CA  LYS A 221      -3.216   2.129   3.368  1.00  0.00           C  
ATOM   1057  C   LYS A 221      -3.236   3.655   3.440  1.00  0.00           C  
ATOM   1058  O   LYS A 221      -4.019   4.310   2.745  1.00  0.00           O  
ATOM   1059  CB  LYS A 221      -3.862   1.535   4.621  1.00  0.00           C  
ATOM   1060  CG  LYS A 221      -5.333   1.886   4.796  1.00  0.00           C  
ATOM   1061  CD  LYS A 221      -5.879   1.342   6.108  1.00  0.00           C  
ATOM   1062  CE  LYS A 221      -5.912  -0.179   6.106  1.00  0.00           C  
ATOM   1063  NZ  LYS A 221      -6.932  -0.712   5.163  1.00  0.00           N  
ATOM   1064  H   LYS A 221      -1.456   1.087   3.927  1.00  0.00           H  
ATOM   1065  HA  LYS A 221      -3.802   1.831   2.498  1.00  0.00           H  
ATOM   1066 1HB  LYS A 221      -3.778   0.448   4.593  1.00  0.00           H  
ATOM   1067 2HB  LYS A 221      -3.327   1.882   5.505  1.00  0.00           H  
ATOM   1068 1HG  LYS A 221      -5.453   2.970   4.785  1.00  0.00           H  
ATOM   1069 2HG  LYS A 221      -5.909   1.466   3.972  1.00  0.00           H  
ATOM   1070 1HD  LYS A 221      -5.250   1.682   6.933  1.00  0.00           H  
ATOM   1071 2HD  LYS A 221      -6.889   1.717   6.266  1.00  0.00           H  
ATOM   1072 1HE  LYS A 221      -4.934  -0.564   5.820  1.00  0.00           H  
ATOM   1073 2HE  LYS A 221      -6.140  -0.540   7.110  1.00  0.00           H  
ATOM   1074 1HZ  LYS A 221      -6.923  -1.722   5.192  1.00  0.00           H  
ATOM   1075 2HZ  LYS A 221      -7.847  -0.377   5.431  1.00  0.00           H  
ATOM   1076 3HZ  LYS A 221      -6.721  -0.401   4.226  1.00  0.00           H  
ATOM   1077  N   ILE A 222      -2.372   4.219   4.279  1.00  0.00           N  
ATOM   1078  CA  ILE A 222      -2.295   5.668   4.443  1.00  0.00           C  
ATOM   1079  C   ILE A 222      -1.892   6.342   3.132  1.00  0.00           C  
ATOM   1080  O   ILE A 222      -2.404   7.408   2.782  1.00  0.00           O  
ATOM   1081  CB  ILE A 222      -1.292   6.045   5.548  1.00  0.00           C  
ATOM   1082  CG1 ILE A 222      -1.821   5.614   6.919  1.00  0.00           C  
ATOM   1083  CG2 ILE A 222      -1.014   7.540   5.527  1.00  0.00           C  
ATOM   1084  CD1 ILE A 222      -0.780   5.654   8.015  1.00  0.00           C  
ATOM   1085  H   ILE A 222      -1.766   3.644   4.802  1.00  0.00           H  
ATOM   1086  HA  ILE A 222      -3.279   6.036   4.732  1.00  0.00           H  
ATOM   1087  HB  ILE A 222      -0.357   5.509   5.389  1.00  0.00           H  
ATOM   1088 1HG1 ILE A 222      -2.647   6.261   7.210  1.00  0.00           H  
ATOM   1089 2HG1 ILE A 222      -2.208   4.597   6.856  1.00  0.00           H  
ATOM   1090 1HG2 ILE A 222      -0.304   7.789   6.315  1.00  0.00           H  
ATOM   1091 2HG2 ILE A 222      -0.597   7.819   4.561  1.00  0.00           H  
ATOM   1092 3HG2 ILE A 222      -1.945   8.085   5.693  1.00  0.00           H  
ATOM   1093 1HD1 ILE A 222      -1.229   5.334   8.956  1.00  0.00           H  
ATOM   1094 2HD1 ILE A 222       0.042   4.984   7.760  1.00  0.00           H  
ATOM   1095 3HD1 ILE A 222      -0.402   6.669   8.121  1.00  0.00           H  
ATOM   1096  N   HIS A 223      -0.992   5.700   2.399  1.00  0.00           N  
ATOM   1097  CA  HIS A 223      -0.521   6.226   1.126  1.00  0.00           C  
ATOM   1098  C   HIS A 223      -1.675   6.334   0.131  1.00  0.00           C  
ATOM   1099  O   HIS A 223      -1.806   7.332  -0.576  1.00  0.00           O  
ATOM   1100  CB  HIS A 223       0.587   5.339   0.548  1.00  0.00           C  
ATOM   1101  CG  HIS A 223       1.308   5.956  -0.610  1.00  0.00           C  
ATOM   1102  ND1 HIS A 223       2.550   5.526  -1.027  1.00  0.00           N  
ATOM   1103  CD2 HIS A 223       0.963   6.970  -1.438  1.00  0.00           C  
ATOM   1104  CE1 HIS A 223       2.938   6.249  -2.064  1.00  0.00           C  
ATOM   1105  NE2 HIS A 223       1.993   7.131  -2.332  1.00  0.00           N  
ATOM   1106  H   HIS A 223      -0.625   4.850   2.729  1.00  0.00           H  
ATOM   1107  HA  HIS A 223      -0.110   7.224   1.275  1.00  0.00           H  
ATOM   1108 1HB  HIS A 223       1.318   5.117   1.326  1.00  0.00           H  
ATOM   1109 2HB  HIS A 223       0.160   4.392   0.219  1.00  0.00           H  
ATOM   1110  HD2 HIS A 223       0.040   7.549  -1.403  1.00  0.00           H  
ATOM   1111  HE1 HIS A 223       3.877   6.136  -2.604  1.00  0.00           H  
ATOM   1112  HE2 HIS A 223       2.018   7.817  -3.074  1.00  0.00           H  
ATOM   1113  N   GLN A 224      -2.516   5.305   0.101  1.00  0.00           N  
ATOM   1114  CA  GLN A 224      -3.664   5.273  -0.800  1.00  0.00           C  
ATOM   1115  C   GLN A 224      -4.630   6.418  -0.501  1.00  0.00           C  
ATOM   1116  O   GLN A 224      -5.229   6.992  -1.409  1.00  0.00           O  
ATOM   1117  CB  GLN A 224      -4.393   3.931  -0.692  1.00  0.00           C  
ATOM   1118  CG  GLN A 224      -5.726   3.886  -1.419  1.00  0.00           C  
ATOM   1119  CD  GLN A 224      -6.873   4.375  -0.555  1.00  0.00           C  
ATOM   1120  OE1 GLN A 224      -6.889   4.159   0.660  1.00  0.00           O  
ATOM   1121  NE2 GLN A 224      -7.841   5.037  -1.177  1.00  0.00           N  
ATOM   1122  H   GLN A 224      -2.360   4.543   0.702  1.00  0.00           H  
ATOM   1123  HA  GLN A 224      -3.305   5.393  -1.822  1.00  0.00           H  
ATOM   1124 1HB  GLN A 224      -3.761   3.140  -1.098  1.00  0.00           H  
ATOM   1125 2HB  GLN A 224      -4.573   3.698   0.357  1.00  0.00           H  
ATOM   1126 1HG  GLN A 224      -5.668   4.522  -2.302  1.00  0.00           H  
ATOM   1127 2HG  GLN A 224      -5.933   2.857  -1.712  1.00  0.00           H  
ATOM   1128 1HE2 GLN A 224      -8.624   5.384  -0.659  1.00  0.00           H  
ATOM   1129 2HE2 GLN A 224      -7.788   5.190  -2.164  1.00  0.00           H  
ATOM   1130  N   GLN A 225      -4.759   6.753   0.777  1.00  0.00           N  
ATOM   1131  CA  GLN A 225      -5.650   7.823   1.205  1.00  0.00           C  
ATOM   1132  C   GLN A 225      -5.056   9.190   0.865  1.00  0.00           C  
ATOM   1133  O   GLN A 225      -5.761  10.087   0.401  1.00  0.00           O  
ATOM   1134  CB  GLN A 225      -5.923   7.725   2.708  1.00  0.00           C  
ATOM   1135  CG  GLN A 225      -6.698   6.485   3.120  1.00  0.00           C  
ATOM   1136  CD  GLN A 225      -6.804   6.343   4.627  1.00  0.00           C  
ATOM   1137  OE1 GLN A 225      -6.027   6.941   5.377  1.00  0.00           O  
ATOM   1138  NE2 GLN A 225      -7.767   5.548   5.079  1.00  0.00           N  
ATOM   1139  H   GLN A 225      -4.237   6.266   1.452  1.00  0.00           H  
ATOM   1140  HA  GLN A 225      -6.595   7.720   0.672  1.00  0.00           H  
ATOM   1141 1HB  GLN A 225      -4.978   7.727   3.251  1.00  0.00           H  
ATOM   1142 2HB  GLN A 225      -6.489   8.598   3.033  1.00  0.00           H  
ATOM   1143 1HG  GLN A 225      -7.707   6.547   2.711  1.00  0.00           H  
ATOM   1144 2HG  GLN A 225      -6.190   5.604   2.729  1.00  0.00           H  
ATOM   1145 1HE2 GLN A 225      -7.885   5.415   6.064  1.00  0.00           H  
ATOM   1146 2HE2 GLN A 225      -8.374   5.082   4.436  1.00  0.00           H  
ATOM   1147  N   LEU A 226      -3.754   9.332   1.090  1.00  0.00           N  
ATOM   1148  CA  LEU A 226      -3.056  10.583   0.813  1.00  0.00           C  
ATOM   1149  C   LEU A 226      -3.093  10.909  -0.678  1.00  0.00           C  
ATOM   1150  O   LEU A 226      -3.253  12.068  -1.064  1.00  0.00           O  
ATOM   1151  CB  LEU A 226      -1.601  10.496   1.291  1.00  0.00           C  
ATOM   1152  CG  LEU A 226      -0.780  11.786   1.160  1.00  0.00           C  
ATOM   1153  CD1 LEU A 226      -1.460  12.902   1.943  1.00  0.00           C  
ATOM   1154  CD2 LEU A 226       0.633  11.542   1.670  1.00  0.00           C  
ATOM   1155  H   LEU A 226      -3.248   8.575   1.461  1.00  0.00           H  
ATOM   1156  HA  LEU A 226      -3.556  11.385   1.355  1.00  0.00           H  
ATOM   1157 1HB  LEU A 226      -1.597  10.205   2.340  1.00  0.00           H  
ATOM   1158 2HB  LEU A 226      -1.093   9.721   0.718  1.00  0.00           H  
ATOM   1159  HG  LEU A 226      -0.741  12.089   0.114  1.00  0.00           H  
ATOM   1160 1HD1 LEU A 226      -0.876  13.819   1.850  1.00  0.00           H  
ATOM   1161 2HD1 LEU A 226      -2.461  13.068   1.545  1.00  0.00           H  
ATOM   1162 3HD1 LEU A 226      -1.528  12.620   2.993  1.00  0.00           H  
ATOM   1163 1HD2 LEU A 226       1.216  12.459   1.577  1.00  0.00           H  
ATOM   1164 2HD2 LEU A 226       0.595  11.241   2.717  1.00  0.00           H  
ATOM   1165 3HD2 LEU A 226       1.100  10.753   1.082  1.00  0.00           H  
ATOM   1166  N   LEU A 227      -2.954   9.877  -1.509  1.00  0.00           N  
ATOM   1167  CA  LEU A 227      -2.965  10.045  -2.961  1.00  0.00           C  
ATOM   1168  C   LEU A 227      -4.276  10.661  -3.440  1.00  0.00           C  
ATOM   1169  O   LEU A 227      -4.292  11.461  -4.374  1.00  0.00           O  
ATOM   1170  CB  LEU A 227      -2.748   8.693  -3.652  1.00  0.00           C  
ATOM   1171  CG  LEU A 227      -2.620   8.739  -5.180  1.00  0.00           C  
ATOM   1172  CD1 LEU A 227      -1.418   9.592  -5.563  1.00  0.00           C  
ATOM   1173  CD2 LEU A 227      -2.481   7.324  -5.721  1.00  0.00           C  
ATOM   1174  H   LEU A 227      -2.835   8.976  -1.134  1.00  0.00           H  
ATOM   1175  HA  LEU A 227      -2.152  10.715  -3.238  1.00  0.00           H  
ATOM   1176 1HB  LEU A 227      -1.838   8.243  -3.257  1.00  0.00           H  
ATOM   1177 2HB  LEU A 227      -3.586   8.040  -3.409  1.00  0.00           H  
ATOM   1178  HG  LEU A 227      -3.509   9.206  -5.605  1.00  0.00           H  
ATOM   1179 1HD1 LEU A 227      -1.327   9.625  -6.649  1.00  0.00           H  
ATOM   1180 2HD1 LEU A 227      -1.552  10.604  -5.180  1.00  0.00           H  
ATOM   1181 3HD1 LEU A 227      -0.514   9.159  -5.137  1.00  0.00           H  
ATOM   1182 1HD2 LEU A 227      -2.391   7.357  -6.807  1.00  0.00           H  
ATOM   1183 2HD2 LEU A 227      -1.592   6.858  -5.297  1.00  0.00           H  
ATOM   1184 3HD2 LEU A 227      -3.362   6.742  -5.448  1.00  0.00           H  
ATOM   1185  N   PHE A 228      -5.374  10.294  -2.791  1.00  0.00           N  
ATOM   1186  CA  PHE A 228      -6.683  10.811  -3.162  1.00  0.00           C  
ATOM   1187  C   PHE A 228      -6.769  12.313  -2.907  1.00  0.00           C  
ATOM   1188  O   PHE A 228      -7.225  13.076  -3.761  1.00  0.00           O  
ATOM   1189  CB  PHE A 228      -7.783  10.089  -2.382  1.00  0.00           C  
ATOM   1190  CG  PHE A 228      -9.174  10.509  -2.765  1.00  0.00           C  
ATOM   1191  CD1 PHE A 228      -9.737  10.088  -3.959  1.00  0.00           C  
ATOM   1192  CD2 PHE A 228      -9.920  11.329  -1.932  1.00  0.00           C  
ATOM   1193  CE1 PHE A 228     -11.016  10.474  -4.313  1.00  0.00           C  
ATOM   1194  CE2 PHE A 228     -11.199  11.716  -2.282  1.00  0.00           C  
ATOM   1195  CZ  PHE A 228     -11.748  11.288  -3.475  1.00  0.00           C  
ATOM   1196  H   PHE A 228      -5.300   9.660  -2.045  1.00  0.00           H  
ATOM   1197  HA  PHE A 228      -6.836  10.633  -4.227  1.00  0.00           H  
ATOM   1198 1HB  PHE A 228      -7.697   9.015  -2.541  1.00  0.00           H  
ATOM   1199 2HB  PHE A 228      -7.654  10.272  -1.317  1.00  0.00           H  
ATOM   1200  HD1 PHE A 228      -9.159   9.442  -4.622  1.00  0.00           H  
ATOM   1201  HD2 PHE A 228      -9.487  11.668  -0.990  1.00  0.00           H  
ATOM   1202  HE1 PHE A 228     -11.447  10.135  -5.255  1.00  0.00           H  
ATOM   1203  HE2 PHE A 228     -11.776  12.360  -1.619  1.00  0.00           H  
ATOM   1204  HZ  PHE A 228     -12.755  11.594  -3.752  1.00  0.00           H  
ATOM   1205  N   LYS A 229      -6.302  12.736  -1.742  1.00  0.00           N  
ATOM   1206  CA  LYS A 229      -6.337  14.145  -1.374  1.00  0.00           C  
ATOM   1207  C   LYS A 229      -5.364  14.959  -2.219  1.00  0.00           C  
ATOM   1208  O   LYS A 229      -5.659  16.093  -2.599  1.00  0.00           O  
ATOM   1209  CB  LYS A 229      -6.017  14.318   0.112  1.00  0.00           C  
ATOM   1210  CG  LYS A 229      -7.091  13.788   1.052  1.00  0.00           C  
ATOM   1211  CD  LYS A 229      -6.690  13.972   2.508  1.00  0.00           C  
ATOM   1212  CE  LYS A 229      -7.753  13.426   3.449  1.00  0.00           C  
ATOM   1213  NZ  LYS A 229      -7.363  13.574   4.877  1.00  0.00           N  
ATOM   1214  H   LYS A 229      -5.918  12.086  -1.118  1.00  0.00           H  
ATOM   1215  HA  LYS A 229      -7.341  14.527  -1.561  1.00  0.00           H  
ATOM   1216 1HB  LYS A 229      -5.084  13.804   0.345  1.00  0.00           H  
ATOM   1217 2HB  LYS A 229      -5.872  15.376   0.332  1.00  0.00           H  
ATOM   1218 1HG  LYS A 229      -8.027  14.317   0.872  1.00  0.00           H  
ATOM   1219 2HG  LYS A 229      -7.251  12.728   0.860  1.00  0.00           H  
ATOM   1220 1HD  LYS A 229      -5.749  13.453   2.696  1.00  0.00           H  
ATOM   1221 2HD  LYS A 229      -6.548  15.033   2.715  1.00  0.00           H  
ATOM   1222 1HE  LYS A 229      -8.691  13.954   3.284  1.00  0.00           H  
ATOM   1223 2HE  LYS A 229      -7.916  12.368   3.240  1.00  0.00           H  
ATOM   1224 1HZ  LYS A 229      -8.092  13.200   5.468  1.00  0.00           H  
ATOM   1225 2HZ  LYS A 229      -6.503  13.072   5.047  1.00  0.00           H  
ATOM   1226 3HZ  LYS A 229      -7.227  14.553   5.090  1.00  0.00           H  
ATOM   1227  N   ALA A 230      -4.212  14.368  -2.518  1.00  0.00           N  
ATOM   1228  CA  ALA A 230      -3.190  15.036  -3.317  1.00  0.00           C  
ATOM   1229  C   ALA A 230      -3.684  15.303  -4.738  1.00  0.00           C  
ATOM   1230  O   ALA A 230      -3.207  16.218  -5.409  1.00  0.00           O  
ATOM   1231  CB  ALA A 230      -1.916  14.205  -3.347  1.00  0.00           C  
ATOM   1232  H   ALA A 230      -4.039  13.458  -2.184  1.00  0.00           H  
ATOM   1233  HA  ALA A 230      -2.973  15.999  -2.854  1.00  0.00           H  
ATOM   1234 1HB  ALA A 230      -1.161  14.716  -3.944  1.00  0.00           H  
ATOM   1235 2HB  ALA A 230      -1.545  14.071  -2.330  1.00  0.00           H  
ATOM   1236 3HB  ALA A 230      -2.127  13.231  -3.786  1.00  0.00           H  
ATOM   1237  N   ARG A 231      -4.629  14.492  -5.196  1.00  0.00           N  
ATOM   1238  CA  ARG A 231      -5.189  14.659  -6.531  1.00  0.00           C  
ATOM   1239  C   ARG A 231      -6.194  15.805  -6.558  1.00  0.00           C  
ATOM   1240  O   ARG A 231      -6.261  16.561  -7.528  1.00  0.00           O  
ATOM   1241  CB  ARG A 231      -5.868  13.378  -6.993  1.00  0.00           C  
ATOM   1242  CG  ARG A 231      -6.473  13.441  -8.386  1.00  0.00           C  
ATOM   1243  CD  ARG A 231      -6.981  12.116  -8.826  1.00  0.00           C  
ATOM   1244  NE  ARG A 231      -7.781  12.216 -10.035  1.00  0.00           N  
ATOM   1245  CZ  ARG A 231      -8.429  11.184 -10.611  1.00  0.00           C  
ATOM   1246  NH1 ARG A 231      -8.361   9.985 -10.076  1.00  0.00           N  
ATOM   1247  NH2 ARG A 231      -9.133  11.379 -11.713  1.00  0.00           N  
ATOM   1248  H   ARG A 231      -4.947  13.757  -4.629  1.00  0.00           H  
ATOM   1249  HA  ARG A 231      -4.376  14.889  -7.221  1.00  0.00           H  
ATOM   1250 1HB  ARG A 231      -5.148  12.561  -6.982  1.00  0.00           H  
ATOM   1251 2HB  ARG A 231      -6.667  13.118  -6.298  1.00  0.00           H  
ATOM   1252 1HG  ARG A 231      -7.305  14.146  -8.391  1.00  0.00           H  
ATOM   1253 2HG  ARG A 231      -5.715  13.771  -9.097  1.00  0.00           H  
ATOM   1254 1HD  ARG A 231      -6.139  11.453  -9.027  1.00  0.00           H  
ATOM   1255 2HD  ARG A 231      -7.601  11.686  -8.040  1.00  0.00           H  
ATOM   1256  HE  ARG A 231      -7.856  13.123 -10.476  1.00  0.00           H  
ATOM   1257 1HH1 ARG A 231      -7.823   9.837  -9.235  1.00  0.00           H  
ATOM   1258 2HH1 ARG A 231      -8.847   9.212 -10.507  1.00  0.00           H  
ATOM   1259 1HH2 ARG A 231      -9.184  12.300 -12.124  1.00  0.00           H  
ATOM   1260 2HH2 ARG A 231      -9.618  10.606 -12.144  1.00  0.00           H  
ATOM   1261  N   LEU A 232      -6.958  15.937  -5.481  1.00  0.00           N  
ATOM   1262  CA  LEU A 232      -7.972  16.982  -5.378  1.00  0.00           C  
ATOM   1263  C   LEU A 232      -7.338  18.345  -5.104  1.00  0.00           C  
ATOM   1264  O   LEU A 232      -7.615  19.312  -5.817  1.00  0.00           O  
ATOM   1265  CB  LEU A 232      -8.970  16.642  -4.264  1.00  0.00           C  
ATOM   1266  CG  LEU A 232      -9.825  15.389  -4.497  1.00  0.00           C  
ATOM   1267  CD1 LEU A 232     -10.651  15.099  -3.251  1.00  0.00           C  
ATOM   1268  CD2 LEU A 232     -10.721  15.603  -5.708  1.00  0.00           C  
ATOM   1269  H   LEU A 232      -6.836  15.317  -4.733  1.00  0.00           H  
ATOM   1270  HA  LEU A 232      -8.508  17.038  -6.325  1.00  0.00           H  
ATOM   1271 1HB  LEU A 232      -8.419  16.499  -3.336  1.00  0.00           H  
ATOM   1272 2HB  LEU A 232      -9.647  17.486  -4.134  1.00  0.00           H  
ATOM   1273  HG  LEU A 232      -9.174  14.532  -4.673  1.00  0.00           H  
ATOM   1274 1HD1 LEU A 232     -11.257  14.208  -3.416  1.00  0.00           H  
ATOM   1275 2HD1 LEU A 232      -9.984  14.931  -2.404  1.00  0.00           H  
ATOM   1276 3HD1 LEU A 232     -11.301  15.947  -3.039  1.00  0.00           H  
ATOM   1277 1HD2 LEU A 232     -11.327  14.713  -5.874  1.00  0.00           H  
ATOM   1278 2HD2 LEU A 232     -11.373  16.459  -5.533  1.00  0.00           H  
ATOM   1279 3HD2 LEU A 232     -10.104  15.791  -6.587  1.00  0.00           H  
ATOM   1280  N   GLN A 233      -6.489  18.401  -4.072  1.00  0.00           N  
ATOM   1281  CA  GLN A 233      -5.795  19.630  -3.668  1.00  0.00           C  
ATOM   1282  C   GLN A 233      -6.755  20.654  -3.068  1.00  0.00           C  
ATOM   1283  O   GLN A 233      -7.637  21.178  -3.749  1.00  0.00           O  
ATOM   1284  CB  GLN A 233      -5.063  20.247  -4.863  1.00  0.00           C  
ATOM   1285  CG  GLN A 233      -3.899  19.417  -5.377  1.00  0.00           C  
ATOM   1286  CD  GLN A 233      -2.708  19.447  -4.440  1.00  0.00           C  
ATOM   1287  OE1 GLN A 233      -2.457  20.449  -3.763  1.00  0.00           O  
ATOM   1288  NE2 GLN A 233      -1.966  18.348  -4.392  1.00  0.00           N  
ATOM   1289  H   GLN A 233      -6.323  17.580  -3.557  1.00  0.00           H  
ATOM   1290  HA  GLN A 233      -5.062  19.377  -2.902  1.00  0.00           H  
ATOM   1291 1HB  GLN A 233      -5.765  20.389  -5.685  1.00  0.00           H  
ATOM   1292 2HB  GLN A 233      -4.680  21.230  -4.587  1.00  0.00           H  
ATOM   1293 1HG  GLN A 233      -4.225  18.382  -5.484  1.00  0.00           H  
ATOM   1294 2HG  GLN A 233      -3.584  19.811  -6.343  1.00  0.00           H  
ATOM   1295 1HE2 GLN A 233      -1.166  18.308  -3.791  1.00  0.00           H  
ATOM   1296 2HE2 GLN A 233      -2.205  17.557  -4.956  1.00  0.00           H  
ATOM   1297  N   GLN A 234      -6.566  20.944  -1.788  1.00  0.00           N  
ATOM   1298  CA  GLN A 234      -7.408  21.907  -1.091  1.00  0.00           C  
ATOM   1299  C   GLN A 234      -6.859  23.317  -1.259  1.00  0.00           C  
ATOM   1300  O   GLN A 234      -7.578  24.304  -1.101  1.00  0.00           O  
ATOM   1301  CB  GLN A 234      -7.514  21.556   0.396  1.00  0.00           C  
ATOM   1302  CG  GLN A 234      -8.130  20.195   0.672  1.00  0.00           C  
ATOM   1303  CD  GLN A 234      -9.537  20.075   0.121  1.00  0.00           C  
ATOM   1304  OE1 GLN A 234     -10.416  20.880   0.442  1.00  0.00           O  
ATOM   1305  NE2 GLN A 234      -9.760  19.067  -0.715  1.00  0.00           N  
ATOM   1306  H   GLN A 234      -5.830  20.511  -1.304  1.00  0.00           H  
ATOM   1307  HA  GLN A 234      -8.406  21.873  -1.527  1.00  0.00           H  
ATOM   1308 1HB  GLN A 234      -6.521  21.574   0.845  1.00  0.00           H  
ATOM   1309 2HB  GLN A 234      -8.116  22.308   0.904  1.00  0.00           H  
ATOM   1310 1HG  GLN A 234      -7.513  19.427   0.206  1.00  0.00           H  
ATOM   1311 2HG  GLN A 234      -8.171  20.039   1.750  1.00  0.00           H  
ATOM   1312 1HE2 GLN A 234     -10.671  18.936  -1.111  1.00  0.00           H  
ATOM   1313 2HE2 GLN A 234      -9.019  18.437  -0.948  1.00  0.00           H  
ATOM   1314  N   GLN A 235      -5.578  23.406  -1.578  1.00  0.00           N  
ATOM   1315  CA  GLN A 235      -4.918  24.686  -1.773  1.00  0.00           C  
ATOM   1316  C   GLN A 235      -4.508  24.842  -3.231  1.00  0.00           C  
ATOM   1317  O   GLN A 235      -3.688  24.075  -3.737  1.00  0.00           O  
ATOM   1318  CB  GLN A 235      -3.695  24.812  -0.860  1.00  0.00           C  
ATOM   1319  CG  GLN A 235      -2.971  26.143  -0.969  1.00  0.00           C  
ATOM   1320  CD  GLN A 235      -1.813  26.253   0.004  1.00  0.00           C  
ATOM   1321  OE1 GLN A 235      -1.251  25.244   0.439  1.00  0.00           O  
ATOM   1322  NE2 GLN A 235      -1.450  27.482   0.353  1.00  0.00           N  
ATOM   1323  H   GLN A 235      -5.058  22.582  -1.690  1.00  0.00           H  
ATOM   1324  HA  GLN A 235      -5.621  25.480  -1.520  1.00  0.00           H  
ATOM   1325 1HB  GLN A 235      -4.001  24.679   0.178  1.00  0.00           H  
ATOM   1326 2HB  GLN A 235      -2.983  24.021  -1.095  1.00  0.00           H  
ATOM   1327 1HG  GLN A 235      -2.579  26.250  -1.980  1.00  0.00           H  
ATOM   1328 2HG  GLN A 235      -3.676  26.946  -0.754  1.00  0.00           H  
ATOM   1329 1HE2 GLN A 235      -0.692  27.617   0.993  1.00  0.00           H  
ATOM   1330 2HE2 GLN A 235      -1.934  28.273  -0.022  1.00  0.00           H  
ATOM   1331  N   GLN A 236      -5.078  25.823  -3.910  1.00  0.00           N  
ATOM   1332  CA  GLN A 236      -4.754  26.055  -5.308  1.00  0.00           C  
ATOM   1333  C   GLN A 236      -4.070  27.402  -5.482  1.00  0.00           C  
ATOM   1334  O   GLN A 236      -4.655  28.453  -5.205  1.00  0.00           O  
ATOM   1335  CB  GLN A 236      -6.016  25.989  -6.173  1.00  0.00           C  
ATOM   1336  CG  GLN A 236      -5.759  26.143  -7.662  1.00  0.00           C  
ATOM   1337  CD  GLN A 236      -7.034  26.073  -8.479  1.00  0.00           C  
ATOM   1338  OE1 GLN A 236      -7.744  25.063  -8.463  1.00  0.00           O  
ATOM   1339  NE2 GLN A 236      -7.334  27.147  -9.201  1.00  0.00           N  
ATOM   1340  H   GLN A 236      -5.726  26.410  -3.459  1.00  0.00           H  
ATOM   1341  HA  GLN A 236      -4.066  25.276  -5.637  1.00  0.00           H  
ATOM   1342 1HB  GLN A 236      -6.515  25.033  -6.014  1.00  0.00           H  
ATOM   1343 2HB  GLN A 236      -6.707  26.774  -5.868  1.00  0.00           H  
ATOM   1344 1HG  GLN A 236      -5.291  27.111  -7.841  1.00  0.00           H  
ATOM   1345 2HG  GLN A 236      -5.098  25.341  -7.990  1.00  0.00           H  
ATOM   1346 1HE2 GLN A 236      -8.163  27.159  -9.761  1.00  0.00           H  
ATOM   1347 2HE2 GLN A 236      -6.731  27.944  -9.186  1.00  0.00           H  
ATOM   1348  N   ALA A 237      -2.828  27.359  -5.938  1.00  0.00           N  
ATOM   1349  CA  ALA A 237      -2.048  28.565  -6.159  1.00  0.00           C  
ATOM   1350  C   ALA A 237      -2.369  29.166  -7.519  1.00  0.00           C  
ATOM   1351  O   ALA A 237      -2.182  30.362  -7.748  1.00  0.00           O  
ATOM   1352  CB  ALA A 237      -0.560  28.267  -6.045  1.00  0.00           C  
ATOM   1353  H   ALA A 237      -2.420  26.486  -6.134  1.00  0.00           H  
ATOM   1354  HA  ALA A 237      -2.321  29.290  -5.392  1.00  0.00           H  
ATOM   1355 1HB  ALA A 237       0.008  29.180  -6.217  1.00  0.00           H  
ATOM   1356 2HB  ALA A 237      -0.341  27.886  -5.047  1.00  0.00           H  
ATOM   1357 3HB  ALA A 237      -0.281  27.520  -6.786  1.00  0.00           H  
ATOM   1358  N   GLN A 238      -2.850  28.323  -8.421  1.00  0.00           N  
ATOM   1359  CA  GLN A 238      -3.206  28.760  -9.760  1.00  0.00           C  
ATOM   1360  C   GLN A 238      -4.543  29.487  -9.737  1.00  0.00           C  
ATOM   1361  O   GLN A 238      -4.739  30.404 -10.562  1.00  0.00           O  
ATOM   1362  OXT GLN A 238      -5.382  29.175  -8.938  1.00  0.00           O  
ATOM   1363  CB  GLN A 238      -3.266  27.569 -10.720  1.00  0.00           C  
ATOM   1364  CG  GLN A 238      -3.507  27.951 -12.171  1.00  0.00           C  
ATOM   1365  CD  GLN A 238      -3.460  26.753 -13.100  1.00  0.00           C  
ATOM   1366  OE1 GLN A 238      -3.445  25.603 -12.653  1.00  0.00           O  
ATOM   1367  NE2 GLN A 238      -3.438  27.015 -14.402  1.00  0.00           N  
ATOM   1368  H   GLN A 238      -2.979  27.385  -8.173  1.00  0.00           H  
ATOM   1369  HA  GLN A 238      -2.441  29.451 -10.113  1.00  0.00           H  
ATOM   1370 1HB  GLN A 238      -2.330  27.014 -10.669  1.00  0.00           H  
ATOM   1371 2HB  GLN A 238      -4.065  26.894 -10.413  1.00  0.00           H  
ATOM   1372 1HG  GLN A 238      -4.490  28.412 -12.257  1.00  0.00           H  
ATOM   1373 2HG  GLN A 238      -2.735  28.655 -12.483  1.00  0.00           H  
ATOM   1374 1HE2 GLN A 238      -3.407  26.265 -15.064  1.00  0.00           H  
ATOM   1375 2HE2 GLN A 238      -3.451  27.963 -14.722  1.00  0.00           H  
TER                                                                             
ATOM   1377  N   GLU B   1     -11.617   2.706  -0.458  1.00  0.00           N  
ATOM   1378  CA  GLU B   1     -10.991   2.498  -1.757  1.00  0.00           C  
ATOM   1379  C   GLU B   1      -9.559   2.000  -1.605  1.00  0.00           C  
ATOM   1380  O   GLU B   1      -8.656   2.456  -2.306  1.00  0.00           O  
ATOM   1381  CB  GLU B   1     -11.007   3.794  -2.570  1.00  0.00           C  
ATOM   1382  CG  GLU B   1     -12.398   4.276  -2.956  1.00  0.00           C  
ATOM   1383  CD  GLU B   1     -12.376   5.555  -3.747  1.00  0.00           C  
ATOM   1384  OE1 GLU B   1     -11.511   6.363  -3.508  1.00  0.00           O  
ATOM   1385  OE2 GLU B   1     -13.224   5.723  -4.591  1.00  0.00           O  
ATOM   1386 1H   GLU B   1     -12.554   3.031  -0.587  1.00  0.00           H  
ATOM   1387 2H   GLU B   1     -11.632   1.843   0.048  1.00  0.00           H  
ATOM   1388 3H   GLU B   1     -11.097   3.386   0.059  1.00  0.00           H  
ATOM   1389  HA  GLU B   1     -11.558   1.739  -2.297  1.00  0.00           H  
ATOM   1390 1HB  GLU B   1     -10.524   4.587  -2.000  1.00  0.00           H  
ATOM   1391 2HB  GLU B   1     -10.435   3.655  -3.488  1.00  0.00           H  
ATOM   1392 1HG  GLU B   1     -12.888   3.504  -3.549  1.00  0.00           H  
ATOM   1393 2HG  GLU B   1     -12.984   4.426  -2.050  1.00  0.00           H  
ATOM   1394  N   ASP B   2      -9.358   1.064  -0.684  1.00  0.00           N  
ATOM   1395  CA  ASP B   2      -8.031   0.515  -0.426  1.00  0.00           C  
ATOM   1396  C   ASP B   2      -7.714  -0.631  -1.377  1.00  0.00           C  
ATOM   1397  O   ASP B   2      -8.174  -1.756  -1.184  1.00  0.00           O  
ATOM   1398  CB  ASP B   2      -7.924   0.029   1.022  1.00  0.00           C  
ATOM   1399  CG  ASP B   2      -6.537  -0.495   1.369  1.00  0.00           C  
ATOM   1400  OD1 ASP B   2      -5.775  -0.745   0.466  1.00  0.00           O  
ATOM   1401  OD2 ASP B   2      -6.254  -0.640   2.535  1.00  0.00           O  
ATOM   1402  H   ASP B   2     -10.144   0.721  -0.150  1.00  0.00           H  
ATOM   1403  HA  ASP B   2      -7.295   1.303  -0.584  1.00  0.00           H  
ATOM   1404 1HB  ASP B   2      -8.168   0.847   1.699  1.00  0.00           H  
ATOM   1405 2HB  ASP B   2      -8.651  -0.766   1.193  1.00  0.00           H  
ATOM   1406  N   PHE B   3      -6.924  -0.339  -2.405  1.00  0.00           N  
ATOM   1407  CA  PHE B   3      -6.612  -1.322  -3.435  1.00  0.00           C  
ATOM   1408  C   PHE B   3      -5.130  -1.669  -3.436  1.00  0.00           C  
ATOM   1409  O   PHE B   3      -4.579  -2.086  -4.454  1.00  0.00           O  
ATOM   1410  CB  PHE B   3      -7.019  -0.799  -4.814  1.00  0.00           C  
ATOM   1411  CG  PHE B   3      -8.442  -0.323  -4.887  1.00  0.00           C  
ATOM   1412  CD1 PHE B   3      -8.733   0.989  -5.229  1.00  0.00           C  
ATOM   1413  CD2 PHE B   3      -9.492  -1.186  -4.613  1.00  0.00           C  
ATOM   1414  CE1 PHE B   3     -10.042   1.428  -5.295  1.00  0.00           C  
ATOM   1415  CE2 PHE B   3     -10.801  -0.751  -4.680  1.00  0.00           C  
ATOM   1416  CZ  PHE B   3     -11.076   0.558  -5.021  1.00  0.00           C  
ATOM   1417  H   PHE B   3      -6.529   0.588  -2.473  1.00  0.00           H  
ATOM   1418  HA  PHE B   3      -7.177  -2.232  -3.227  1.00  0.00           H  
ATOM   1419 1HB  PHE B   3      -6.369   0.029  -5.095  1.00  0.00           H  
ATOM   1420 2HB  PHE B   3      -6.885  -1.586  -5.556  1.00  0.00           H  
ATOM   1421  HD1 PHE B   3      -7.915   1.676  -5.446  1.00  0.00           H  
ATOM   1422  HD2 PHE B   3      -9.275  -2.220  -4.342  1.00  0.00           H  
ATOM   1423  HE1 PHE B   3     -10.256   2.462  -5.565  1.00  0.00           H  
ATOM   1424  HE2 PHE B   3     -11.617  -1.439  -4.462  1.00  0.00           H  
ATOM   1425  HZ  PHE B   3     -12.107   0.904  -5.073  1.00  0.00           H  
ATOM   1426  N   TRP B   4      -4.486  -1.491  -2.286  1.00  0.00           N  
ATOM   1427  CA  TRP B   4      -3.043  -1.671  -2.181  1.00  0.00           C  
ATOM   1428  C   TRP B   4      -2.701  -2.993  -1.504  1.00  0.00           C  
ATOM   1429  O   TRP B   4      -2.916  -3.160  -0.303  1.00  0.00           O  
ATOM   1430  CB  TRP B   4      -2.418  -0.515  -1.399  1.00  0.00           C  
ATOM   1431  CG  TRP B   4      -0.987  -0.252  -1.761  1.00  0.00           C  
ATOM   1432  CD1 TRP B   4       0.013  -1.173  -1.853  1.00  0.00           C  
ATOM   1433  CD2 TRP B   4      -0.387   1.025  -2.085  1.00  0.00           C  
ATOM   1434  NE1 TRP B   4       1.189  -0.560  -2.208  1.00  0.00           N  
ATOM   1435  CE2 TRP B   4       0.962   0.785  -2.356  1.00  0.00           C  
ATOM   1436  CE3 TRP B   4      -0.880   2.334  -2.166  1.00  0.00           C  
ATOM   1437  CZ2 TRP B   4       1.834   1.805  -2.702  1.00  0.00           C  
ATOM   1438  CZ3 TRP B   4      -0.006   3.357  -2.515  1.00  0.00           C  
ATOM   1439  CH2 TRP B   4       1.316   3.098  -2.776  1.00  0.00           C  
ATOM   1440  H   TRP B   4      -5.010  -1.225  -1.465  1.00  0.00           H  
ATOM   1441  HA  TRP B   4      -2.622  -1.681  -3.186  1.00  0.00           H  
ATOM   1442 1HB  TRP B   4      -2.989   0.396  -1.576  1.00  0.00           H  
ATOM   1443 2HB  TRP B   4      -2.467  -0.729  -0.331  1.00  0.00           H  
ATOM   1444  HD1 TRP B   4      -0.104  -2.240  -1.670  1.00  0.00           H  
ATOM   1445  HE1 TRP B   4       2.077  -1.023  -2.339  1.00  0.00           H  
ATOM   1446  HE3 TRP B   4      -1.929   2.544  -1.962  1.00  0.00           H  
ATOM   1447  HZ2 TRP B   4       2.888   1.620  -2.913  1.00  0.00           H  
ATOM   1448  HZ3 TRP B   4      -0.397   4.372  -2.575  1.00  0.00           H  
ATOM   1449  HH2 TRP B   4       1.974   3.924  -3.047  1.00  0.00           H  
ATOM   1450  N   THR B   5      -2.169  -3.930  -2.282  1.00  0.00           N  
ATOM   1451  CA  THR B   5      -1.907  -5.277  -1.789  1.00  0.00           C  
ATOM   1452  C   THR B   5      -0.518  -5.378  -1.174  1.00  0.00           C  
ATOM   1453  O   THR B   5       0.307  -4.478  -1.329  1.00  0.00           O  
ATOM   1454  CB  THR B   5      -2.051  -6.317  -2.915  1.00  0.00           C  
ATOM   1455  OG1 THR B   5      -1.040  -6.094  -3.907  1.00  0.00           O  
ATOM   1456  CG2 THR B   5      -3.423  -6.216  -3.563  1.00  0.00           C  
ATOM   1457  H   THR B   5      -1.941  -3.703  -3.239  1.00  0.00           H  
ATOM   1458  HA  THR B   5      -2.637  -5.509  -1.012  1.00  0.00           H  
ATOM   1459  HB  THR B   5      -1.923  -7.319  -2.504  1.00  0.00           H  
ATOM   1460  HG1 THR B   5      -0.311  -6.701  -3.761  1.00  0.00           H  
ATOM   1461 1HG2 THR B   5      -3.507  -6.958  -4.356  1.00  0.00           H  
ATOM   1462 2HG2 THR B   5      -4.194  -6.396  -2.814  1.00  0.00           H  
ATOM   1463 3HG2 THR B   5      -3.554  -5.220  -3.984  1.00  0.00           H  
ATOM   1464  N   ILE B   6      -0.263  -6.480  -0.476  1.00  0.00           N  
ATOM   1465  CA  ILE B   6       1.039  -6.717   0.133  1.00  0.00           C  
ATOM   1466  C   ILE B   6       1.469  -8.169  -0.032  1.00  0.00           C  
ATOM   1467  O   ILE B   6       0.643  -9.081   0.026  1.00  0.00           O  
ATOM   1468  CB  ILE B   6       1.020  -6.353   1.629  1.00  0.00           C  
ATOM   1469  CG1 ILE B   6       2.430  -6.446   2.219  1.00  0.00           C  
ATOM   1470  CG2 ILE B   6       0.062  -7.260   2.385  1.00  0.00           C  
ATOM   1471  CD1 ILE B   6       2.570  -5.787   3.572  1.00  0.00           C  
ATOM   1472  H   ILE B   6      -0.992  -7.170  -0.364  1.00  0.00           H  
ATOM   1473  HA  ILE B   6       1.774  -6.086  -0.366  1.00  0.00           H  
ATOM   1474  HB  ILE B   6       0.697  -5.319   1.748  1.00  0.00           H  
ATOM   1475 1HG1 ILE B   6       2.714  -7.493   2.318  1.00  0.00           H  
ATOM   1476 2HG1 ILE B   6       3.141  -5.978   1.538  1.00  0.00           H  
ATOM   1477 1HG2 ILE B   6       0.062  -6.990   3.441  1.00  0.00           H  
ATOM   1478 2HG2 ILE B   6      -0.943  -7.146   1.981  1.00  0.00           H  
ATOM   1479 3HG2 ILE B   6       0.381  -8.297   2.276  1.00  0.00           H  
ATOM   1480 1HD1 ILE B   6       3.596  -5.894   3.925  1.00  0.00           H  
ATOM   1481 2HD1 ILE B   6       2.324  -4.728   3.489  1.00  0.00           H  
ATOM   1482 3HD1 ILE B   6       1.893  -6.263   4.280  1.00  0.00           H  
ATOM   1483  N   ASN B   7       2.765  -8.379  -0.237  1.00  0.00           N  
ATOM   1484  CA  ASN B   7       3.304  -9.720  -0.424  1.00  0.00           C  
ATOM   1485  C   ASN B   7       3.375 -10.475   0.898  1.00  0.00           C  
ATOM   1486  O   ASN B   7       4.459 -10.714   1.429  1.00  0.00           O  
ATOM   1487  CB  ASN B   7       4.671  -9.659  -1.079  1.00  0.00           C  
ATOM   1488  CG  ASN B   7       4.608  -9.185  -2.505  1.00  0.00           C  
ATOM   1489  OD1 ASN B   7       3.704  -9.563  -3.258  1.00  0.00           O  
ATOM   1490  ND2 ASN B   7       5.551  -8.363  -2.889  1.00  0.00           N  
ATOM   1491  H   ASN B   7       3.392  -7.587  -0.262  1.00  0.00           H  
ATOM   1492  HA  ASN B   7       2.629 -10.276  -1.077  1.00  0.00           H  
ATOM   1493 1HB  ASN B   7       5.316  -8.986  -0.513  1.00  0.00           H  
ATOM   1494 2HB  ASN B   7       5.130 -10.647  -1.057  1.00  0.00           H  
ATOM   1495 1HD2 ASN B   7       5.560  -8.015  -3.827  1.00  0.00           H  
ATOM   1496 2HD2 ASN B   7       6.263  -8.083  -2.245  1.00  0.00           H  
ATOM   1497  N   ASP B   8       2.213 -10.847   1.424  1.00  0.00           N  
ATOM   1498  CA  ASP B   8       2.137 -11.520   2.714  1.00  0.00           C  
ATOM   1499  C   ASP B   8       2.480 -12.999   2.586  1.00  0.00           C  
ATOM   1500  O   ASP B   8       1.619 -13.862   2.759  1.00  0.00           O  
ATOM   1501  CB  ASP B   8       0.739 -11.365   3.318  1.00  0.00           C  
ATOM   1502  CG  ASP B   8       0.646 -11.900   4.741  1.00  0.00           C  
ATOM   1503  OD1 ASP B   8       1.668 -12.206   5.308  1.00  0.00           O  
ATOM   1504  OD2 ASP B   8      -0.447 -11.998   5.246  1.00  0.00           O  
ATOM   1505  H   ASP B   8       1.359 -10.657   0.916  1.00  0.00           H  
ATOM   1506  HA  ASP B   8       2.861 -11.060   3.388  1.00  0.00           H  
ATOM   1507 1HB  ASP B   8       0.460 -10.311   3.323  1.00  0.00           H  
ATOM   1508 2HB  ASP B   8       0.014 -11.893   2.699  1.00  0.00           H  
ATOM   1509  N   ASP B   9       3.740 -13.284   2.279  1.00  0.00           N  
ATOM   1510  CA  ASP B   9       4.194 -14.659   2.108  1.00  0.00           C  
ATOM   1511  C   ASP B   9       4.075 -15.445   3.407  1.00  0.00           C  
ATOM   1512  O   ASP B   9       4.056 -16.677   3.400  1.00  0.00           O  
ATOM   1513  CB  ASP B   9       5.644 -14.689   1.618  1.00  0.00           C  
ATOM   1514  CG  ASP B   9       5.798 -14.183   0.190  1.00  0.00           C  
ATOM   1515  OD1 ASP B   9       4.800 -14.006  -0.467  1.00  0.00           O  
ATOM   1516  OD2 ASP B   9       6.912 -13.979  -0.230  1.00  0.00           O  
ATOM   1517  H   ASP B   9       4.401 -12.529   2.163  1.00  0.00           H  
ATOM   1518  HA  ASP B   9       3.565 -15.141   1.359  1.00  0.00           H  
ATOM   1519 1HB  ASP B   9       6.262 -14.075   2.274  1.00  0.00           H  
ATOM   1520 2HB  ASP B   9       6.026 -15.709   1.670  1.00  0.00           H  
ATOM   1521  N   TYR B  10       3.994 -14.727   4.522  1.00  0.00           N  
ATOM   1522  CA  TYR B  10       3.877 -15.357   5.832  1.00  0.00           C  
ATOM   1523  C   TYR B  10       2.455 -15.840   6.086  1.00  0.00           C  
ATOM   1524  O   TYR B  10       2.239 -16.809   6.814  1.00  0.00           O  
ATOM   1525  CB  TYR B  10       4.297 -14.379   6.929  1.00  0.00           C  
ATOM   1526  CG  TYR B  10       5.752 -13.971   6.855  1.00  0.00           C  
ATOM   1527  CD1 TYR B  10       6.760 -14.845   7.243  1.00  0.00           C  
ATOM   1528  CD2 TYR B  10       6.115 -12.710   6.405  1.00  0.00           C  
ATOM   1529  CE1 TYR B  10       8.090 -14.470   7.184  1.00  0.00           C  
ATOM   1530  CE2 TYR B  10       7.441 -12.330   6.341  1.00  0.00           C  
ATOM   1531  CZ  TYR B  10       8.423 -13.212   6.731  1.00  0.00           C  
ATOM   1532  OH  TYR B  10       9.743 -12.831   6.675  1.00  0.00           O  
ATOM   1533  H   TYR B  10       4.014 -13.719   4.460  1.00  0.00           H  
ATOM   1534  HA  TYR B  10       4.532 -16.228   5.857  1.00  0.00           H  
ATOM   1535 1HB  TYR B  10       3.699 -13.483   6.851  1.00  0.00           H  
ATOM   1536 2HB  TYR B  10       4.129 -14.837   7.894  1.00  0.00           H  
ATOM   1537  HD1 TYR B  10       6.494 -15.832   7.594  1.00  0.00           H  
ATOM   1538  HD2 TYR B  10       5.344 -12.020   6.100  1.00  0.00           H  
ATOM   1539  HE1 TYR B  10       8.861 -15.163   7.488  1.00  0.00           H  
ATOM   1540  HE2 TYR B  10       7.700 -11.342   5.986  1.00  0.00           H  
ATOM   1541  HH  TYR B  10       9.795 -11.882   6.516  1.00  0.00           H  
ATOM   1542  N   GLY B  11       1.488 -15.158   5.482  1.00  0.00           N  
ATOM   1543  CA  GLY B  11       0.093 -15.281   5.891  1.00  0.00           C  
ATOM   1544  C   GLY B  11      -0.134 -14.670   7.267  1.00  0.00           C  
ATOM   1545  O   GLY B  11      -0.957 -15.153   8.044  1.00  0.00           O  
ATOM   1546  H   GLY B  11       1.723 -14.539   4.720  1.00  0.00           H  
ATOM   1547 1HA  GLY B  11      -0.545 -14.786   5.159  1.00  0.00           H  
ATOM   1548 2HA  GLY B  11      -0.190 -16.333   5.905  1.00  0.00           H  
ATOM   1549  N   PHE B  12       0.601 -13.603   7.564  1.00  0.00           N  
ATOM   1550  CA  PHE B  12       0.625 -13.039   8.909  1.00  0.00           C  
ATOM   1551  C   PHE B  12      -0.461 -11.988   9.087  1.00  0.00           C  
ATOM   1552  O   PHE B  12      -0.771 -11.585  10.209  1.00  0.00           O  
ATOM   1553  CB  PHE B  12       1.993 -12.419   9.203  1.00  0.00           C  
ATOM   1554  CG  PHE B  12       2.251 -12.186  10.665  1.00  0.00           C  
ATOM   1555  CD1 PHE B  12       2.439 -13.255  11.529  1.00  0.00           C  
ATOM   1556  CD2 PHE B  12       2.306 -10.900  11.178  1.00  0.00           C  
ATOM   1557  CE1 PHE B  12       2.676 -13.042  12.874  1.00  0.00           C  
ATOM   1558  CE2 PHE B  12       2.544 -10.684  12.522  1.00  0.00           C  
ATOM   1559  CZ  PHE B  12       2.729 -11.757  13.370  1.00  0.00           C  
ATOM   1560  H   PHE B  12       1.156 -13.172   6.840  1.00  0.00           H  
ATOM   1561  HA  PHE B  12       0.445 -13.842   9.625  1.00  0.00           H  
ATOM   1562 1HB  PHE B  12       2.777 -13.069   8.818  1.00  0.00           H  
ATOM   1563 2HB  PHE B  12       2.077 -11.464   8.687  1.00  0.00           H  
ATOM   1564  HD1 PHE B  12       2.398 -14.271  11.136  1.00  0.00           H  
ATOM   1565  HD2 PHE B  12       2.159 -10.052  10.508  1.00  0.00           H  
ATOM   1566  HE1 PHE B  12       2.822 -13.891  13.542  1.00  0.00           H  
ATOM   1567  HE2 PHE B  12       2.585  -9.667  12.912  1.00  0.00           H  
ATOM   1568  HZ  PHE B  12       2.915 -11.588  14.430  1.00  0.00           H  
ATOM   1569  N   LEU B  13      -1.038 -11.546   7.974  1.00  0.00           N  
ATOM   1570  CA  LEU B  13      -2.044 -10.490   8.001  1.00  0.00           C  
ATOM   1571  C   LEU B  13      -3.401 -11.012   7.547  1.00  0.00           C  
ATOM   1572  O   LEU B  13      -4.094 -11.623   8.313  1.00  0.00           O  
ATOM   1573  OXT LEU B  13      -3.776 -10.812   6.425  1.00  0.00           O  
ATOM   1574  CB  LEU B  13      -1.612  -9.323   7.104  1.00  0.00           C  
ATOM   1575  CG  LEU B  13      -0.271  -8.669   7.462  1.00  0.00           C  
ATOM   1576  CD1 LEU B  13       0.013  -7.529   6.493  1.00  0.00           C  
ATOM   1577  CD2 LEU B  13      -0.318  -8.169   8.898  1.00  0.00           C  
ATOM   1578  H   LEU B  13      -0.774 -11.952   7.088  1.00  0.00           H  
ATOM   1579  HA  LEU B  13      -2.139 -10.129   9.024  1.00  0.00           H  
ATOM   1580 1HB  LEU B  13      -1.543  -9.681   6.078  1.00  0.00           H  
ATOM   1581 2HB  LEU B  13      -2.380  -8.550   7.146  1.00  0.00           H  
ATOM   1582  HG  LEU B  13       0.530  -9.402   7.358  1.00  0.00           H  
ATOM   1583 1HD1 LEU B  13       0.965  -7.065   6.748  1.00  0.00           H  
ATOM   1584 2HD1 LEU B  13       0.060  -7.918   5.476  1.00  0.00           H  
ATOM   1585 3HD1 LEU B  13      -0.782  -6.787   6.562  1.00  0.00           H  
ATOM   1586 1HD2 LEU B  13       0.636  -7.705   9.152  1.00  0.00           H  
ATOM   1587 2HD2 LEU B  13      -1.118  -7.435   9.002  1.00  0.00           H  
ATOM   1588 3HD2 LEU B  13      -0.504  -9.007   9.569  1.00  0.00           H  
TER                                                                             
I_bsa 1731.15
I_hb 3
I_pack -0.045
I_sc -53.044
I_unsat 8
pep_sc -18.559
pep_sc_noref -19.252
reweighted_sc -122.339
rmsALL 13.24
rmsALL_CAPRI_if 4.533
rmsALL_allIF 4.773
rmsALL_if 8.11
rmsBB 12.952
rmsBB_CAPRI_if 4.166
rmsBB_allIF 4.291
rmsBB_if 7.608
rmsBB_intrf_lowres 6.703
rmsBB_lowres 11.527
rmsCA 12.959
rmsCA_if 7.568
rmsCA_intrf_lowres 6.566
rmsCA_lowres 11.531
rmsSC_CAPRI_if 4.578
rmsSC_allIF 4.818
score -50.735
score_lowres_opt 2.647
score_lowres_start 25.144
silent_score -50.735
startRMSall 0
startRMSallif 0
startRMSbb 0
startRMSca 0
time 79
