# Supplementary material for: Simple biochemical features underlie transcriptional activation domain diversity and dynamic, fuzzy binding to Mediator
Source: eLife. 2021 Apr 27;10:e68068. doi: 10.7554/eLife.68068 (PMC8137143; doi:10.7554/eLife.68068)
Supplement: Figure 6—source data 2. — The 10 best-scoring models from different binding poses are provided as pdb files. Top500.txt contains the score, cluster number, and RMSD to best model for the 500 best-scoring models. [file elife-68068-fig6-data2.zip › Med15-cAD structural models/ABD1/YLR278C_1327/top500.txt]

description rms cluster cluster_idx reweighted_sc
2lpb_YLR278C_1327_prepack_00117 2.058 22 0 -100.316
2lpb_YLR278C_1327_prepack_00150 1.721 11 0 -98.798
2lpb_YLR278C_1327_prepack_00347 3.857 23 0 -99.825
2lpb_YLR278C_1327_prepack_00534 2.319 24 0 -102.543
2lpb_YLR278C_1327_prepack_00567 1.411 25 0 -99.525
2lpb_YLR278C_1327_prepack_00653 2.674 26 0 -99.969
2lpb_YLR278C_1327_prepack_00679 2.467 7 0 -121.765
2lpb_YLR278C_1327_prepack_00806 1.265 27 0 -102.437
2lpb_YLR278C_1327_prepack_01081 3.108 28 0 -99.450
2lpb_YLR278C_1327_prepack_01122 3.037 29 0 -102.963
2lpb_YLR278C_1327_prepack_01185 4.076 30 0 -108.045
2lpb_YLR278C_1327_prepack_01201 2.197 31 0 -104.233
2lpb_YLR278C_1327_prepack_01202 3.024 0 0 -102.925
2lpb_YLR278C_1327_prepack_01297 2.597 32 0 -108.391
2lpb_YLR278C_1327_prepack_01639 1.314 4 0 -116.638
2lpb_YLR278C_1327_prepack_01648 3.681 33 0 -98.677
2lpb_YLR278C_1327_prepack_01653 3.493 34 0 -98.827
2lpb_YLR278C_1327_prepack_01738 2.618 0 1 -108.536
2lpb_YLR278C_1327_prepack_01756 1.273 35 0 -97.885
2lpb_YLR278C_1327_prepack_02049 2.469 0 2 -103.131
2lpb_YLR278C_1327_prepack_02097 1.710 12 0 -108.620
2lpb_YLR278C_1327_prepack_02119 2.532 36 0 -102.602
2lpb_YLR278C_1327_prepack_02154 2.456 37 0 -108.224
2lpb_YLR278C_1327_prepack_02172 3.138 38 0 -98.776
2lpb_YLR278C_1327_prepack_02199 3.263 39 0 -98.490
2lpb_YLR278C_1327_prepack_02226 0.869 40 0 -98.571
2lpb_YLR278C_1327_prepack_02228 3.077 41 0 -100.174
2lpb_YLR278C_1327_prepack_02362 5.537 42 0 -98.650
2lpb_YLR278C_1327_prepack_02397 3.441 43 0 -98.139
2lpb_YLR278C_1327_prepack_02475 1.719 44 0 -101.585
2lpb_YLR278C_1327_prepack_02479 1.891 45 0 -120.696
2lpb_YLR278C_1327_prepack_02512 3.877 46 0 -101.381
2lpb_YLR278C_1327_prepack_02553 1.889 47 0 -106.343
2lpb_YLR278C_1327_prepack_02593 3.085 48 0 -99.389
2lpb_YLR278C_1327_prepack_02652 1.500 49 0 -102.226
2lpb_YLR278C_1327_prepack_02679 1.890 50 0 -102.196
2lpb_YLR278C_1327_prepack_02904 3.537 51 0 -97.821
2lpb_YLR278C_1327_prepack_02911 1.283 13 0 -111.995
2lpb_YLR278C_1327_prepack_02997 2.545 52 0 -102.768
2lpb_YLR278C_1327_prepack_03088 1.605 53 0 -103.899
2lpb_YLR278C_1327_prepack_03110 1.574 8 0 -105.136
2lpb_YLR278C_1327_prepack_03156 3.564 54 0 -111.576
2lpb_YLR278C_1327_prepack_03177 2.317 55 0 -98.094
2lpb_YLR278C_1327_prepack_03439 2.638 56 0 -109.220
2lpb_YLR278C_1327_prepack_03878 1.408 57 0 -99.266
2lpb_YLR278C_1327_prepack_03924 2.747 58 0 -112.032
2lpb_YLR278C_1327_prepack_03934 1.304 59 0 -103.155
2lpb_YLR278C_1327_prepack_03939 1.552 8 1 -98.371
2lpb_YLR278C_1327_prepack_03957 4.480 60 0 -102.098
2lpb_YLR278C_1327_prepack_04011 2.691 61 0 -103.731
2lpb_YLR278C_1327_prepack_04330 3.883 62 0 -105.924
2lpb_YLR278C_1327_prepack_04366 2.910 63 0 -99.062
2lpb_YLR278C_1327_prepack_04446 2.122 64 0 -98.713
2lpb_YLR278C_1327_prepack_04456 1.752 65 0 -99.149
2lpb_YLR278C_1327_prepack_04526 2.091 66 0 -98.612
2lpb_YLR278C_1327_prepack_04614 2.779 67 0 -99.871
2lpb_YLR278C_1327_prepack_04622 2.646 340 1 -114.257
2lpb_YLR278C_1327_prepack_04666 1.817 68 0 -97.812
2lpb_YLR278C_1327_prepack_04925 2.216 69 0 -99.364
2lpb_YLR278C_1327_prepack_04941 1.518 1 0 -113.002
2lpb_YLR278C_1327_prepack_05030 1.151 5 0 -100.301
2lpb_YLR278C_1327_prepack_05113 2.855 70 0 -110.999
2lpb_YLR278C_1327_prepack_05266 1.244 3 0 -102.923
2lpb_YLR278C_1327_prepack_05313 2.311 71 0 -98.506
2lpb_YLR278C_1327_prepack_05470 2.430 72 0 -98.700
2lpb_YLR278C_1327_prepack_05493 1.267 6 0 -107.882
2lpb_YLR278C_1327_prepack_05665 4.350 73 0 -103.074
2lpb_YLR278C_1327_prepack_05715 1.033 74 0 -101.637
2lpb_YLR278C_1327_prepack_05900 1.155 75 0 -100.087
2lpb_YLR278C_1327_prepack_05924 1.063 1 1 -104.475
2lpb_YLR278C_1327_prepack_05930 3.021 76 0 -120.254
2lpb_YLR278C_1327_prepack_06009 1.821 14 0 -107.159
2lpb_YLR278C_1327_prepack_06050 2.727 77 0 -98.476
2lpb_YLR278C_1327_prepack_06055 2.165 7 1 -98.089
2lpb_YLR278C_1327_prepack_06060 2.235 78 0 -99.658
2lpb_YLR278C_1327_prepack_06098 1.871 79 0 -100.787
2lpb_YLR278C_1327_prepack_06260 2.514 80 0 -98.097
2lpb_YLR278C_1327_prepack_06578 0.834 81 0 -98.350
2lpb_YLR278C_1327_prepack_06644 2.701 15 0 -98.556
2lpb_YLR278C_1327_prepack_06939 3.840 16 0 -122.339
2lpb_YLR278C_1327_prepack_06963 2.046 82 0 -99.515
2lpb_YLR278C_1327_prepack_06996 1.936 83 0 -104.386
2lpb_YLR278C_1327_prepack_07016 1.698 84 0 -103.079
2lpb_YLR278C_1327_prepack_07096 1.605 85 0 -97.576
2lpb_YLR278C_1327_prepack_07141 1.248 86 0 -98.318
2lpb_YLR278C_1327_prepack_07151 1.499 87 0 -98.096
2lpb_YLR278C_1327_prepack_07441 2.911 88 0 -98.910
2lpb_YLR278C_1327_prepack_07490 1.745 8 2 -121.871
2lpb_YLR278C_1327_prepack_07522 4.570 89 0 -98.591
2lpb_YLR278C_1327_prepack_07569 2.163 90 0 -118.972
2lpb_YLR278C_1327_prepack_07610 2.648 91 0 -107.050
2lpb_YLR278C_1327_prepack_07631 3.736 16 1 -102.670
2lpb_YLR278C_1327_prepack_07713 3.593 92 0 -99.161
2lpb_YLR278C_1327_prepack_07729 2.227 93 0 -99.371
2lpb_YLR278C_1327_prepack_08021 2.241 94 0 -103.488
2lpb_YLR278C_1327_prepack_08025 1.802 2 0 -121.468
2lpb_YLR278C_1327_prepack_08103 2.573 95 0 -104.090
2lpb_YLR278C_1327_prepack_08336 2.752 96 0 -102.387
2lpb_YLR278C_1327_prepack_08414 2.759 97 0 -98.538
2lpb_YLR278C_1327_prepack_08479 1.154 98 0 -106.194
2lpb_YLR278C_1327_prepack_08500 2.054 99 0 -99.625
2lpb_YLR278C_1327_prepack_08607 1.824 100 0 -102.406
2lpb_YLR278C_1327_prepack_08624 2.658 101 0 -100.623
2lpb_YLR278C_1327_prepack_08769 2.058 7 2 -111.669
2lpb_YLR278C_1327_prepack_08883 3.444 102 0 -102.784
2lpb_YLR278C_1327_prepack_09131 3.578 103 0 -109.293
2lpb_YLR278C_1327_prepack_09264 3.120 104 0 -103.358
2lpb_YLR278C_1327_prepack_09289 2.391 105 0 -106.477
2lpb_YLR278C_1327_prepack_09380 2.861 15 1 -102.848
2lpb_YLR278C_1327_prepack_09423 1.939 106 0 -111.477
2lpb_YLR278C_1327_prepack_09681 2.744 107 0 -98.109
2lpb_YLR278C_1327_prepack_09700 1.532 108 0 -100.275
2lpb_YLR278C_1327_prepack_09733 2.925 109 0 -97.579
2lpb_YLR278C_1327_prepack_09745 3.190 110 0 -120.908
2lpb_YLR278C_1327_prepack_09766 1.907 111 0 -103.783
2lpb_YLR278C_1327_prepack_09815 1.374 112 0 -100.550
2lpb_YLR278C_1327_prepack_09858 2.329 113 0 -111.585
2lpb_YLR278C_1327_prepack_09880 4.680 114 0 -113.694
2lpb_YLR278C_1327_prepack_09888 2.455 115 0 -99.878
2lpb_YLR278C_1327_prepack_10147 3.745 116 0 -99.761
2lpb_YLR278C_1327_prepack_10244 1.887 117 0 -98.312
2lpb_YLR278C_1327_prepack_10343 2.102 118 0 -100.362
2lpb_YLR278C_1327_prepack_10411 2.260 119 0 -103.166
2lpb_YLR278C_1327_prepack_10595 1.512 120 0 -110.194
2lpb_YLR278C_1327_prepack_10633 2.076 121 0 -100.975
2lpb_YLR278C_1327_prepack_10681 3.011 122 0 -106.475
2lpb_YLR278C_1327_prepack_11040 2.536 123 0 -98.392
2lpb_YLR278C_1327_prepack_11157 1.600 17 0 -103.721
2lpb_YLR278C_1327_prepack_11205 2.693 124 0 -103.854
2lpb_YLR278C_1327_prepack_11217 1.413 125 0 -104.966
2lpb_YLR278C_1327_prepack_11228 1.490 126 0 -110.952
2lpb_YLR278C_1327_prepack_11330 1.568 127 0 -97.396
2lpb_YLR278C_1327_prepack_11332 2.854 128 0 -99.667
2lpb_YLR278C_1327_prepack_11458 1.767 129 0 -99.998
2lpb_YLR278C_1327_prepack_11462 2.170 130 0 -107.808
2lpb_YLR278C_1327_prepack_11605 3.160 131 0 -101.117
2lpb_YLR278C_1327_prepack_11672 2.653 132 0 -106.099
2lpb_YLR278C_1327_prepack_11708 3.197 133 0 -105.697
2lpb_YLR278C_1327_prepack_11792 1.837 134 0 -101.739
2lpb_YLR278C_1327_prepack_11906 1.907 135 0 -106.714
2lpb_YLR278C_1327_prepack_12643 2.543 136 0 -107.080
2lpb_YLR278C_1327_prepack_12688 1.580 137 0 -100.729
2lpb_YLR278C_1327_prepack_12697 2.360 138 0 -99.009
2lpb_YLR278C_1327_prepack_12714 1.793 139 0 -105.361
2lpb_YLR278C_1327_prepack_12729 1.454 140 0 -103.673
2lpb_YLR278C_1327_prepack_12778 1.767 141 0 -98.099
2lpb_YLR278C_1327_prepack_12786 3.418 142 0 -101.445
2lpb_YLR278C_1327_prepack_13102 2.030 2 1 -108.206
2lpb_YLR278C_1327_prepack_13146 2.688 143 0 -114.762
2lpb_YLR278C_1327_prepack_13177 4.224 144 0 -99.850
2lpb_YLR278C_1327_prepack_13214 3.596 145 0 -98.810
2lpb_YLR278C_1327_prepack_13297 1.849 2 2 -105.201
2lpb_YLR278C_1327_prepack_13437 3.927 146 0 -97.494
2lpb_YLR278C_1327_prepack_13491 1.215 6 1 -98.082
2lpb_YLR278C_1327_prepack_13553 2.587 147 0 -98.799
2lpb_YLR278C_1327_prepack_13588 4.039 148 0 -110.501
2lpb_YLR278C_1327_prepack_13703 1.611 149 0 -104.868
2lpb_YLR278C_1327_prepack_13814 2.108 150 0 -106.569
2lpb_YLR278C_1327_prepack_14111 1.278 3 1 -109.580
2lpb_YLR278C_1327_prepack_14170 2.191 151 0 -99.479
2lpb_YLR278C_1327_prepack_14261 1.952 152 0 -105.997
2lpb_YLR278C_1327_prepack_14402 3.798 153 0 -98.464
2lpb_YLR278C_1327_prepack_14577 1.825 154 0 -105.889
2lpb_YLR278C_1327_prepack_14723 3.720 155 0 -100.430
2lpb_YLR278C_1327_prepack_14799 2.087 18 0 -102.153
2lpb_YLR278C_1327_prepack_14902 2.280 156 0 -101.827
2lpb_YLR278C_1327_prepack_14999 3.319 157 0 -101.601
2lpb_YLR278C_1327_prepack_15099 2.522 158 0 -98.540
2lpb_YLR278C_1327_prepack_15228 1.618 12 1 -106.271
2lpb_YLR278C_1327_prepack_15254 2.814 159 0 -102.926
2lpb_YLR278C_1327_prepack_15300 1.785 160 0 -99.881
2lpb_YLR278C_1327_prepack_15315 1.995 161 0 -101.535
2lpb_YLR278C_1327_prepack_15456 2.390 0 3 -104.323
2lpb_YLR278C_1327_prepack_15460 1.627 162 0 -128.124
2lpb_YLR278C_1327_prepack_15541 3.218 163 0 -98.530
2lpb_YLR278C_1327_prepack_15681 2.124 164 0 -115.436
2lpb_YLR278C_1327_prepack_15691 1.494 165 0 -107.283
2lpb_YLR278C_1327_prepack_15836 2.393 166 0 -100.302
2lpb_YLR278C_1327_prepack_15958 2.543 167 0 -123.980
2lpb_YLR278C_1327_prepack_15965 2.101 168 0 -97.628
2lpb_YLR278C_1327_prepack_16009 2.786 169 0 -99.752
2lpb_YLR278C_1327_prepack_16012 2.569 170 0 -97.566
2lpb_YLR278C_1327_prepack_16090 2.871 171 0 -101.719
2lpb_YLR278C_1327_prepack_16201 3.386 172 0 -105.731
2lpb_YLR278C_1327_prepack_16341 1.657 2 3 -111.051
2lpb_YLR278C_1327_prepack_16838 2.749 173 0 -98.959
2lpb_YLR278C_1327_prepack_16935 2.652 174 0 -102.160
2lpb_YLR278C_1327_prepack_17066 2.803 175 0 -101.933
2lpb_YLR278C_1327_prepack_17077 1.694 2 4 -105.791
2lpb_YLR278C_1327_prepack_17154 2.986 176 0 -102.101
2lpb_YLR278C_1327_prepack_17250 1.729 177 0 -117.337
2lpb_YLR278C_1327_prepack_17372 2.469 178 0 -108.495
2lpb_YLR278C_1327_prepack_17832 2.808 179 0 -101.388
2lpb_YLR278C_1327_prepack_17888 1.525 180 0 -98.180
2lpb_YLR278C_1327_prepack_17933 2.979 181 0 -98.713
2lpb_YLR278C_1327_prepack_17937 1.332 3 2 -99.307
2lpb_YLR278C_1327_prepack_17990 3.157 182 0 -104.795
2lpb_YLR278C_1327_prepack_17993 3.066 183 0 -105.723
2lpb_YLR278C_1327_prepack_18074 2.691 184 0 -97.405
2lpb_YLR278C_1327_prepack_18246 3.326 185 0 -100.298
2lpb_YLR278C_1327_prepack_18461 1.628 186 0 -112.496
2lpb_YLR278C_1327_prepack_18526 1.516 187 0 -100.428
2lpb_YLR278C_1327_prepack_18534 2.381 188 0 -116.690
2lpb_YLR278C_1327_prepack_18537 3.195 189 0 -105.322
2lpb_YLR278C_1327_prepack_18600 3.067 190 0 -97.463
2lpb_YLR278C_1327_prepack_18655 2.117 191 0 -106.170
2lpb_YLR278C_1327_prepack_18663 4.263 192 0 -98.235
2lpb_YLR278C_1327_prepack_18706 1.778 193 0 -98.663
2lpb_YLR278C_1327_prepack_18993 1.578 194 0 -106.334
2lpb_YLR278C_1327_prepack_19037 1.880 195 0 -125.371
2lpb_YLR278C_1327_prepack_19063 1.012 9 0 -102.733
2lpb_YLR278C_1327_prepack_19289 3.460 196 0 -103.707
2lpb_YLR278C_1327_prepack_19325 4.494 197 0 -99.329
2lpb_YLR278C_1327_prepack_19528 2.427 198 0 -110.854
2lpb_YLR278C_1327_prepack_19565 3.296 199 0 -101.697
2lpb_YLR278C_1327_prepack_19571 2.266 200 0 -99.880
2lpb_YLR278C_1327_prepack_19617 2.495 201 0 -98.809
2lpb_YLR278C_1327_prepack_19786 3.815 202 0 -112.717
2lpb_YLR278C_1327_prepack_19809 4.006 203 0 -97.501
2lpb_YLR278C_1327_prepack_19811 2.670 204 0 -98.574
2lpb_YLR278C_1327_prepack_19843 0.966 9 1 -119.008
2lpb_YLR278C_1327_prepack_19953 2.692 205 0 -105.584
2lpb_YLR278C_1327_prepack_19966 1.047 206 0 -99.378
2lpb_YLR278C_1327_prepack_19968 2.516 207 0 -101.305
2lpb_YLR278C_1327_prepack_20287 2.270 208 0 -102.569
2lpb_YLR278C_1327_prepack_20375 1.206 19 0 -98.503
2lpb_YLR278C_1327_prepack_20384 3.137 209 0 -107.903
2lpb_YLR278C_1327_prepack_20444 3.251 210 0 -99.185
2lpb_YLR278C_1327_prepack_20464 3.211 211 0 -102.647
2lpb_YLR278C_1327_prepack_20530 5.045 212 0 -109.894
2lpb_YLR278C_1327_prepack_20563 2.709 213 0 -124.266
2lpb_YLR278C_1327_prepack_20564 1.045 9 2 -106.599
2lpb_YLR278C_1327_prepack_20698 2.478 214 0 -102.373
2lpb_YLR278C_1327_prepack_20801 2.965 215 0 -105.246
2lpb_YLR278C_1327_prepack_20825 3.207 216 0 -98.892
2lpb_YLR278C_1327_prepack_20873 4.274 217 0 -104.434
2lpb_YLR278C_1327_prepack_20939 2.775 218 0 -101.238
2lpb_YLR278C_1327_prepack_20985 1.326 4 1 -108.282
2lpb_YLR278C_1327_prepack_21072 1.417 219 0 -99.037
2lpb_YLR278C_1327_prepack_21116 1.888 220 0 -103.565
2lpb_YLR278C_1327_prepack_21173 2.154 221 0 -101.055
2lpb_YLR278C_1327_prepack_21204 2.497 222 0 -100.632
2lpb_YLR278C_1327_prepack_21303 2.064 223 0 -102.345
2lpb_YLR278C_1327_prepack_21372 3.880 224 0 -97.481
2lpb_YLR278C_1327_prepack_21505 2.608 225 0 -102.859
2lpb_YLR278C_1327_prepack_21511 2.764 226 0 -99.341
2lpb_YLR278C_1327_prepack_21663 1.989 227 0 -97.632
2lpb_YLR278C_1327_prepack_21712 2.599 228 0 -100.678
2lpb_YLR278C_1327_prepack_21756 0.750 10 0 -107.827
2lpb_YLR278C_1327_prepack_21770 4.215 229 0 -111.008
2lpb_YLR278C_1327_prepack_22018 3.180 20 0 -119.164
2lpb_YLR278C_1327_prepack_22183 5.172 230 0 -101.068
2lpb_YLR278C_1327_prepack_22204 3.259 231 0 -98.549
2lpb_YLR278C_1327_prepack_22209 1.814 232 0 -102.994
2lpb_YLR278C_1327_prepack_22218 1.055 3 3 -100.254
2lpb_YLR278C_1327_prepack_22278 1.979 233 0 -102.729
2lpb_YLR278C_1327_prepack_22418 1.039 21 0 -104.063
2lpb_YLR278C_1327_prepack_22502 3.833 234 0 -99.058
2lpb_YLR278C_1327_prepack_22636 3.111 235 0 -103.081
2lpb_YLR278C_1327_prepack_22654 2.207 0 4 -99.521
2lpb_YLR278C_1327_prepack_22828 2.903 236 0 -97.829
2lpb_YLR278C_1327_prepack_23099 2.435 237 0 -100.679
2lpb_YLR278C_1327_prepack_23174 3.846 238 0 -111.313
2lpb_YLR278C_1327_prepack_23471 4.062 239 0 -98.247
2lpb_YLR278C_1327_prepack_23609 1.928 240 0 -98.723
2lpb_YLR278C_1327_prepack_23610 2.491 241 0 -102.347
2lpb_YLR278C_1327_prepack_23687 1.469 1 2 -118.179
2lpb_YLR278C_1327_prepack_23712 2.218 242 0 -114.563
2lpb_YLR278C_1327_prepack_24103 3.271 243 0 -114.270
2lpb_YLR278C_1327_prepack_24298 3.266 244 0 -100.615
2lpb_YLR278C_1327_prepack_24364 1.336 245 0 -104.625
2lpb_YLR278C_1327_prepack_24635 2.410 246 0 -99.751
2lpb_YLR278C_1327_prepack_25034 2.156 247 0 -100.562
2lpb_YLR278C_1327_prepack_25036 2.553 248 0 -98.369
2lpb_YLR278C_1327_prepack_25134 1.679 249 0 -117.111
2lpb_YLR278C_1327_prepack_25170 2.993 250 0 -99.870
2lpb_YLR278C_1327_prepack_25230 3.649 251 0 -98.633
2lpb_YLR278C_1327_prepack_25247 1.674 252 0 -109.159
2lpb_YLR278C_1327_prepack_25249 2.711 253 0 -112.271
2lpb_YLR278C_1327_prepack_25447 1.496 254 0 -117.343
2lpb_YLR278C_1327_prepack_25448 2.094 255 0 -108.772
2lpb_YLR278C_1327_prepack_25512 1.397 256 0 -98.731
2lpb_YLR278C_1327_prepack_25599 1.433 257 0 -99.078
2lpb_YLR278C_1327_prepack_25641 1.355 13 1 -111.750
2lpb_YLR278C_1327_prepack_25642 2.201 258 0 -98.631
2lpb_YLR278C_1327_prepack_25697 1.737 259 0 -105.776
2lpb_YLR278C_1327_prepack_25798 2.243 260 0 -101.951
2lpb_YLR278C_1327_prepack_25871 1.561 261 0 -98.856
2lpb_YLR278C_1327_prepack_25990 1.196 5 1 -104.387
2lpb_YLR278C_1327_prepack_26115 3.183 262 0 -112.370
2lpb_YLR278C_1327_prepack_26127 1.634 11 1 -108.928
2lpb_YLR278C_1327_prepack_26233 2.127 263 0 -100.987
2lpb_YLR278C_1327_prepack_26253 2.607 264 0 -98.863
2lpb_YLR278C_1327_prepack_26298 1.815 265 0 -103.745
2lpb_YLR278C_1327_prepack_26324 2.721 266 0 -111.333
2lpb_YLR278C_1327_prepack_26385 3.658 267 0 -101.921
2lpb_YLR278C_1327_prepack_26487 0.998 268 0 -104.954
2lpb_YLR278C_1327_prepack_26603 1.995 18 1 -109.547
2lpb_YLR278C_1327_prepack_26807 2.805 269 0 -113.269
2lpb_YLR278C_1327_prepack_27034 0.897 21 1 -97.707
2lpb_YLR278C_1327_prepack_27207 3.285 270 0 -105.968
2lpb_YLR278C_1327_prepack_27252 3.971 271 0 -100.093
2lpb_YLR278C_1327_prepack_27377 1.722 14 1 -107.367
2lpb_YLR278C_1327_prepack_27538 1.975 272 0 -105.993
2lpb_YLR278C_1327_prepack_27622 2.418 273 0 -99.939
2lpb_YLR278C_1327_prepack_27658 1.761 274 0 -104.596
2lpb_YLR278C_1327_prepack_27793 1.696 275 0 -98.663
2lpb_YLR278C_1327_prepack_27869 3.347 276 0 -102.614
2lpb_YLR278C_1327_prepack_28062 2.805 277 0 -117.489
2lpb_YLR278C_1327_prepack_28079 2.021 278 0 -107.300
2lpb_YLR278C_1327_prepack_28143 1.119 279 0 -103.892
2lpb_YLR278C_1327_prepack_28354 2.248 280 0 -98.296
2lpb_YLR278C_1327_prepack_28415 5.456 281 0 -105.952
2lpb_YLR278C_1327_prepack_28534 5.365 282 0 -111.880
2lpb_YLR278C_1327_prepack_28549 2.311 283 0 -108.332
2lpb_YLR278C_1327_prepack_28626 1.491 284 0 -98.580
2lpb_YLR278C_1327_prepack_28641 2.527 285 0 -119.399
2lpb_YLR278C_1327_prepack_28646 1.213 4 2 -99.108
2lpb_YLR278C_1327_prepack_28930 3.414 286 0 -99.758
2lpb_YLR278C_1327_prepack_28972 2.473 287 0 -103.505
2lpb_YLR278C_1327_prepack_29539 3.252 288 0 -101.205
2lpb_YLR278C_1327_prepack_29576 0.871 10 1 -100.043
2lpb_YLR278C_1327_prepack_29814 1.853 289 0 -97.862
2lpb_YLR278C_1327_prepack_29817 3.617 290 0 -99.752
2lpb_YLR278C_1327_prepack_30011 1.258 5 2 -107.461
2lpb_YLR278C_1327_prepack_30138 2.283 291 0 -102.200
2lpb_YLR278C_1327_prepack_30179 2.734 292 0 -100.803
2lpb_YLR278C_1327_prepack_30209 2.185 293 0 -107.956
2lpb_YLR278C_1327_prepack_30292 2.956 294 0 -106.080
2lpb_YLR278C_1327_prepack_30677 0.000 295 0 -129.141
2lpb_YLR278C_1327_prepack_30692 1.713 296 0 -108.040
2lpb_YLR278C_1327_prepack_30914 2.689 297 0 -111.817
2lpb_YLR278C_1327_prepack_31084 3.745 298 0 -110.481
2lpb_YLR278C_1327_prepack_31242 1.304 299 0 -99.808
2lpb_YLR278C_1327_prepack_31287 2.071 300 0 -98.669
2lpb_YLR278C_1327_prepack_31337 1.257 301 0 -102.531
2lpb_YLR278C_1327_prepack_31347 2.579 302 0 -105.401
2lpb_YLR278C_1327_prepack_31579 3.431 303 0 -97.513
2lpb_YLR278C_1327_prepack_31594 0.816 10 2 -99.891
2lpb_YLR278C_1327_prepack_32160 2.526 304 0 -105.819
2lpb_YLR278C_1327_prepack_32412 2.097 305 0 -99.379
2lpb_YLR278C_1327_prepack_32450 1.532 17 1 -110.482
2lpb_YLR278C_1327_prepack_32502 2.266 306 0 -110.132
2lpb_YLR278C_1327_prepack_32601 3.023 307 0 -99.357
2lpb_YLR278C_1327_prepack_32733 1.745 308 0 -98.462
2lpb_YLR278C_1327_prepack_32755 2.439 309 0 -98.470
2lpb_YLR278C_1327_prepack_32808 3.146 310 0 -108.216
2lpb_YLR278C_1327_prepack_32848 2.459 311 0 -98.382
2lpb_YLR278C_1327_prepack_32937 1.925 312 0 -97.829
2lpb_YLR278C_1327_prepack_33148 4.221 313 0 -107.213
2lpb_YLR278C_1327_prepack_33195 3.475 314 0 -106.689
2lpb_YLR278C_1327_prepack_33452 1.892 315 0 -107.355
2lpb_YLR278C_1327_prepack_33809 1.949 316 0 -104.125
2lpb_YLR278C_1327_prepack_33972 1.767 317 0 -117.660
2lpb_YLR278C_1327_prepack_34184 3.364 318 0 -99.086
2lpb_YLR278C_1327_prepack_34239 4.014 319 0 -98.387
2lpb_YLR278C_1327_prepack_34264 2.579 320 0 -97.984
2lpb_YLR278C_1327_prepack_34455 1.329 1 3 -104.595
2lpb_YLR278C_1327_prepack_34726 1.525 321 0 -113.068
2lpb_YLR278C_1327_prepack_34837 1.557 322 0 -108.969
2lpb_YLR278C_1327_prepack_34880 2.371 323 0 -105.539
2lpb_YLR278C_1327_prepack_34892 3.318 324 0 -115.542
2lpb_YLR278C_1327_prepack_34899 2.924 325 0 -97.496
2lpb_YLR278C_1327_prepack_35104 2.456 326 0 -110.599
2lpb_YLR278C_1327_prepack_35381 2.769 327 0 -99.094
2lpb_YLR278C_1327_prepack_35454 2.023 328 0 -108.447
2lpb_YLR278C_1327_prepack_35535 4.328 329 0 -98.573
2lpb_YLR278C_1327_prepack_35610 4.693 330 0 -102.649
2lpb_YLR278C_1327_prepack_35660 1.527 331 0 -108.243
2lpb_YLR278C_1327_prepack_35832 3.488 332 0 -111.262
2lpb_YLR278C_1327_prepack_35839 1.846 333 0 -108.681
2lpb_YLR278C_1327_prepack_35846 2.547 334 0 -107.252
2lpb_YLR278C_1327_prepack_35985 1.103 335 0 -107.870
2lpb_YLR278C_1327_prepack_36397 2.118 336 0 -98.694
2lpb_YLR278C_1327_prepack_36482 0.960 337 0 -111.415
2lpb_YLR278C_1327_prepack_36569 1.359 338 0 -103.034
2lpb_YLR278C_1327_prepack_36788 2.329 339 0 -99.841
2lpb_YLR278C_1327_prepack_36864 2.785 340 0 -100.503
2lpb_YLR278C_1327_prepack_37124 3.397 20 1 -103.119
2lpb_YLR278C_1327_prepack_37158 1.069 1 4 -102.559
2lpb_YLR278C_1327_prepack_37415 1.779 341 0 -106.888
2lpb_YLR278C_1327_prepack_37476 1.354 19 1 -99.532
2lpb_YLR278C_1327_prepack_37555 4.058 342 0 -101.306
2lpb_YLR278C_1327_prepack_37559 1.676 343 0 -99.920
2lpb_YLR278C_1327_prepack_37928 1.591 344 0 -97.722
2lpb_YLR278C_1327_prepack_38118 1.543 345 0 -101.422
2lpb_YLR278C_1327_prepack_38145 1.183 346 0 -107.633
2lpb_YLR278C_1327_prepack_38163 1.679 347 0 -109.189
2lpb_YLR278C_1327_prepack_38211 1.080 4 3 -100.609
2lpb_YLR278C_1327_prepack_38394 4.382 348 0 -107.141
2lpb_YLR278C_1327_prepack_38938 1.911 349 0 -105.962
2lpb_YLR278C_1327_prepack_39036 2.976 350 0 -97.851
2lpb_YLR278C_1327_prepack_39108 1.421 6 2 -106.758
2lpb_YLR278C_1327_prepack_39118 1.184 1 5 -99.779
2lpb_YLR278C_1327_prepack_39151 2.263 351 0 -115.144
2lpb_YLR278C_1327_prepack_39356 1.563 352 0 -103.509
2lpb_YLR278C_1327_prepack_39490 2.015 353 0 -106.974
2lpb_YLR278C_1327_prepack_39800 2.959 354 0 -113.276
2lpb_YLR278C_1327_prepack_39836 2.297 355 0 -103.801
2lpb_YLR278C_1327_prepack_39913 3.264 356 0 -99.599
2lpb_YLR278C_1327_prepack_40103 1.354 1 6 -101.056
2lpb_YLR278C_1327_prepack_40304 2.768 357 0 -110.127
2lpb_YLR278C_1327_prepack_40388 2.207 358 0 -99.805
2lpb_YLR278C_1327_prepack_40739 1.973 359 0 -100.797
2lpb_YLR278C_1327_prepack_40890 3.805 360 0 -103.227
2lpb_YLR278C_1327_prepack_41001 2.732 361 0 -103.675
2lpb_YLR278C_1327_prepack_41078 1.748 362 0 -103.004
2lpb_YLR278C_1327_prepack_41091 1.709 135 1 -97.644
2lpb_YLR278C_1327_prepack_41127 2.197 363 0 -101.274
2lpb_YLR278C_1327_prepack_41138 1.362 364 0 -97.813
2lpb_YLR278C_1327_prepack_41154 3.941 365 0 -99.003
2lpb_YLR278C_1327_prepack_41216 1.456 366 0 -103.020
2lpb_YLR278C_1327_prepack_41267 2.758 367 0 -103.336
2lpb_YLR278C_1327_prepack_41281 1.507 368 0 -100.367
2lpb_YLR278C_1327_prepack_41403 1.938 369 0 -98.483
2lpb_YLR278C_1327_prepack_41576 1.800 232 1 -113.200
2lpb_YLR278C_1327_prepack_41659 1.968 370 0 -100.092
2lpb_YLR278C_1327_prepack_41798 3.403 314 1 -114.349
2lpb_YLR278C_1327_prepack_42013 2.306 371 0 -101.496
2lpb_YLR278C_1327_prepack_42110 3.093 372 0 -106.974
2lpb_YLR278C_1327_prepack_42210 1.679 373 0 -101.656
2lpb_YLR278C_1327_prepack_42222 1.722 2 5 -102.437
2lpb_YLR278C_1327_prepack_42229 2.453 374 0 -105.393
2lpb_YLR278C_1327_prepack_42328 2.740 80 1 -105.665
2lpb_YLR278C_1327_prepack_42341 3.835 375 0 -102.264
2lpb_YLR278C_1327_prepack_42748 3.715 376 0 -106.374
2lpb_YLR278C_1327_prepack_43051 1.884 377 0 -99.945
2lpb_YLR278C_1327_prepack_43286 2.259 378 0 -98.590
2lpb_YLR278C_1327_prepack_43340 2.026 379 0 -102.534
2lpb_YLR278C_1327_prepack_43353 2.732 380 0 -117.583
2lpb_YLR278C_1327_prepack_43458 0.927 381 0 -102.982
2lpb_YLR278C_1327_prepack_43474 2.159 382 0 -100.782
2lpb_YLR278C_1327_prepack_43539 1.849 383 0 -105.551
2lpb_YLR278C_1327_prepack_43713 2.545 0 5 -99.412
2lpb_YLR278C_1327_prepack_44010 3.326 384 0 -98.140
2lpb_YLR278C_1327_prepack_44058 2.999 385 0 -99.183
2lpb_YLR278C_1327_prepack_44142 3.531 386 0 -97.839
2lpb_YLR278C_1327_prepack_44164 1.416 6 3 -101.708
2lpb_YLR278C_1327_prepack_44345 2.096 387 0 -107.806
2lpb_YLR278C_1327_prepack_44469 3.026 388 0 -102.292
2lpb_YLR278C_1327_prepack_44570 3.637 389 0 -103.656
2lpb_YLR278C_1327_prepack_44581 3.144 390 0 -98.550
2lpb_YLR278C_1327_prepack_44703 2.894 391 0 -103.887
2lpb_YLR278C_1327_prepack_44758 0.677 21 2 -102.635
2lpb_YLR278C_1327_prepack_44869 1.672 392 0 -97.938
2lpb_YLR278C_1327_prepack_44932 1.217 393 0 -98.821
2lpb_YLR278C_1327_prepack_45069 2.454 394 0 -98.817
2lpb_YLR278C_1327_prepack_45106 0.979 395 0 -119.097
2lpb_YLR278C_1327_prepack_45131 5.638 396 0 -98.893
2lpb_YLR278C_1327_prepack_45275 2.071 397 0 -100.442
2lpb_YLR278C_1327_prepack_45571 1.589 86 1 -109.833
2lpb_YLR278C_1327_prepack_45744 2.948 398 0 -100.419
2lpb_YLR278C_1327_prepack_45858 1.977 129 1 -99.328
2lpb_YLR278C_1327_prepack_46331 1.846 399 0 -97.655
2lpb_YLR278C_1327_prepack_46387 3.440 400 0 -98.670
2lpb_YLR278C_1327_prepack_46436 1.696 126 1 -114.158
2lpb_YLR278C_1327_prepack_46500 2.775 401 0 -97.970
2lpb_YLR278C_1327_prepack_46580 2.081 402 0 -118.236
2lpb_YLR278C_1327_prepack_46625 2.436 403 0 -98.999
2lpb_YLR278C_1327_prepack_46696 2.182 404 0 -105.985
2lpb_YLR278C_1327_prepack_46698 1.543 8 3 -111.940
2lpb_YLR278C_1327_prepack_46787 2.432 405 0 -107.013
2lpb_YLR278C_1327_prepack_46845 2.803 406 0 -107.352
2lpb_YLR278C_1327_prepack_47247 1.503 407 0 -98.136
2lpb_YLR278C_1327_prepack_47264 2.178 408 0 -107.676
2lpb_YLR278C_1327_prepack_47278 2.567 409 0 -98.747
2lpb_YLR278C_1327_prepack_47283 4.127 410 0 -108.221
2lpb_YLR278C_1327_prepack_47324 3.896 411 0 -99.475
2lpb_YLR278C_1327_prepack_47449 1.834 412 0 -106.446
2lpb_YLR278C_1327_prepack_47613 2.438 413 0 -101.975
2lpb_YLR278C_1327_prepack_47669 3.611 314 2 -103.788
2lpb_YLR278C_1327_prepack_47700 2.640 414 0 -110.766
2lpb_YLR278C_1327_prepack_47713 2.357 415 0 -98.502
2lpb_YLR278C_1327_prepack_47736 2.176 416 0 -99.572
2lpb_YLR278C_1327_prepack_47882 0.907 417 0 -115.074
2lpb_YLR278C_1327_prepack_48299 1.539 245 1 -110.699
2lpb_YLR278C_1327_prepack_48366 3.257 418 0 -98.315
2lpb_YLR278C_1327_prepack_48444 2.341 419 0 -97.948
2lpb_YLR278C_1327_prepack_48611 1.651 420 0 -98.533
2lpb_YLR278C_1327_prepack_48763 2.389 421 0 -105.570
2lpb_YLR278C_1327_prepack_48823 1.140 422 0 -107.571
2lpb_YLR278C_1327_prepack_48879 2.617 423 0 -109.639
2lpb_YLR278C_1327_prepack_48896 1.330 19 2 -107.517
2lpb_YLR278C_1327_prepack_48929 1.704 424 0 -108.038
2lpb_YLR278C_1327_prepack_48942 2.102 425 0 -109.575
2lpb_YLR278C_1327_prepack_48988 2.098 426 0 -108.531
2lpb_YLR278C_1327_prepack_49002 3.393 427 0 -102.822
2lpb_YLR278C_1327_prepack_49038 2.308 428 0 -97.648
2lpb_YLR278C_1327_prepack_49144 2.392 429 0 -102.270
2lpb_YLR278C_1327_prepack_49180 2.426 430 0 -113.399
2lpb_YLR278C_1327_prepack_49303 2.321 431 0 -98.522
2lpb_YLR278C_1327_prepack_49334 4.158 432 0 -102.078
2lpb_YLR278C_1327_prepack_49461 1.236 433 0 -101.719
2lpb_YLR278C_1327_prepack_49511 3.155 434 0 -97.466
2lpb_YLR278C_1327_prepack_49568 1.993 435 0 -97.924
2lpb_YLR278C_1327_prepack_49665 1.540 301 1 -101.989
2lpb_YLR278C_1327_prepack_49666 2.772 340 2 -103.128
2lpb_YLR278C_1327_prepack_49821 2.252 161 1 -99.070
2lpb_YLR278C_1327_prepack_49855 2.627 436 0 -111.103
2lpb_YLR278C_1327_prepack_49949 1.339 437 0 -100.440
