# Supplementary material for: Simple biochemical features underlie transcriptional activation domain diversity and dynamic, fuzzy binding to Mediator
Source: eLife. 2021 Apr 27;10:e68068. doi: 10.7554/eLife.68068 (PMC8137143; doi:10.7554/eLife.68068)
Supplement: Figure 6—source data 2. — The 10 best-scoring models from different binding poses are provided as pdb files. Top500.txt contains the score, cluster number, and RMSD to best model for the 500 best-scoring models. [file elife-68068-fig6-data2.zip › Med15-cAD structural models/ABD1/YLR278C_1327/2lpb_YLR278C_1327_prepack_00679.pdb]

HEADER                                            17-SEP-20   XXXX              
EXPDTA    THEORETICAL MODEL                                                     
REMARK 220                                                                      
REMARK 220 EXPERIMENTAL DETAILS                                                 
REMARK 220  EXPERIMENT TYPE                : THEORETICAL MODELLING              
REMARK 220  DATE OF DATA COLLECTION        : 17-SEP-20                          
REMARK 220                                                                      
REMARK 220 REMARK: MODEL GENERATED BY ROSETTA                                   
REMARK 220  VERSION 2020.08+release.cb1caba                                     
ATOM      1  N   GLN A 158     -12.016 -12.395 -23.603  1.00  0.00           N  
ATOM      2  CA  GLN A 158     -11.969 -12.966 -22.241  1.00  0.00           C  
ATOM      3  C   GLN A 158     -12.554 -11.986 -21.232  1.00  0.00           C  
ATOM      4  O   GLN A 158     -13.092 -10.945 -21.605  1.00  0.00           O  
ATOM      5  CB  GLN A 158     -10.534 -13.324 -21.846  1.00  0.00           C  
ATOM      6  CG  GLN A 158      -9.893 -14.386 -22.723  1.00  0.00           C  
ATOM      7  CD  GLN A 158     -10.564 -15.739 -22.578  1.00  0.00           C  
ATOM      8  OE1 GLN A 158     -10.629 -16.300 -21.481  1.00  0.00           O  
ATOM      9  NE2 GLN A 158     -11.065 -16.272 -23.686  1.00  0.00           N  
ATOM     10 1H   GLN A 158     -11.629 -13.049 -24.253  1.00  0.00           H  
ATOM     11 2H   GLN A 158     -12.965 -12.201 -23.851  1.00  0.00           H  
ATOM     12 3H   GLN A 158     -11.486 -11.548 -23.628  1.00  0.00           H  
ATOM     13  HA  GLN A 158     -12.567 -13.877 -22.227  1.00  0.00           H  
ATOM     14 1HB  GLN A 158      -9.911 -12.431 -21.889  1.00  0.00           H  
ATOM     15 2HB  GLN A 158     -10.519 -13.684 -20.817  1.00  0.00           H  
ATOM     16 1HG  GLN A 158      -9.971 -14.076 -23.765  1.00  0.00           H  
ATOM     17 2HG  GLN A 158      -8.846 -14.492 -22.442  1.00  0.00           H  
ATOM     18 1HE2 GLN A 158     -11.520 -17.163 -23.653  1.00  0.00           H  
ATOM     19 2HE2 GLN A 158     -10.989 -15.783 -24.555  1.00  0.00           H  
ATOM     20  N   ARG A 159     -12.454 -12.331 -19.958  1.00  0.00           N  
ATOM     21  CA  ARG A 159     -12.963 -11.479 -18.889  1.00  0.00           C  
ATOM     22  C   ARG A 159     -12.021 -10.302 -18.654  1.00  0.00           C  
ATOM     23  O   ARG A 159     -10.801 -10.445 -18.767  1.00  0.00           O  
ATOM     24  CB  ARG A 159     -13.124 -12.269 -17.599  1.00  0.00           C  
ATOM     25  CG  ARG A 159     -14.191 -13.351 -17.640  1.00  0.00           C  
ATOM     26  CD  ARG A 159     -14.288 -14.076 -16.347  1.00  0.00           C  
ATOM     27  NE  ARG A 159     -15.296 -15.125 -16.388  1.00  0.00           N  
ATOM     28  CZ  ARG A 159     -15.548 -15.983 -15.380  1.00  0.00           C  
ATOM     29  NH1 ARG A 159     -14.859 -15.905 -14.263  1.00  0.00           N  
ATOM     30  NH2 ARG A 159     -16.487 -16.903 -15.516  1.00  0.00           N  
ATOM     31  H   ARG A 159     -12.025 -13.184 -19.727  1.00  0.00           H  
ATOM     32  HA  ARG A 159     -13.941 -11.098 -19.186  1.00  0.00           H  
ATOM     33 1HB  ARG A 159     -12.179 -12.747 -17.345  1.00  0.00           H  
ATOM     34 2HB  ARG A 159     -13.375 -11.589 -16.785  1.00  0.00           H  
ATOM     35 1HG  ARG A 159     -15.160 -12.899 -17.852  1.00  0.00           H  
ATOM     36 2HG  ARG A 159     -13.948 -14.073 -18.421  1.00  0.00           H  
ATOM     37 1HD  ARG A 159     -13.328 -14.535 -16.116  1.00  0.00           H  
ATOM     38 2HD  ARG A 159     -14.556 -13.378 -15.557  1.00  0.00           H  
ATOM     39  HE  ARG A 159     -15.845 -15.216 -17.232  1.00  0.00           H  
ATOM     40 1HH1 ARG A 159     -14.141 -15.202 -14.159  1.00  0.00           H  
ATOM     41 2HH1 ARG A 159     -15.048 -16.548 -13.508  1.00  0.00           H  
ATOM     42 1HH2 ARG A 159     -17.016 -16.963 -16.375  1.00  0.00           H  
ATOM     43 2HH2 ARG A 159     -16.676 -17.545 -14.761  1.00  0.00           H  
ATOM     44  N   ARG A 160     -12.586  -9.144 -18.344  1.00  0.00           N  
ATOM     45  CA  ARG A 160     -11.792  -7.949 -18.098  1.00  0.00           C  
ATOM     46  C   ARG A 160     -12.633  -6.875 -17.411  1.00  0.00           C  
ATOM     47  O   ARG A 160     -13.441  -6.198 -18.052  1.00  0.00           O  
ATOM     48  CB  ARG A 160     -11.230  -7.400 -19.401  1.00  0.00           C  
ATOM     49  CG  ARG A 160     -10.293  -6.213 -19.244  1.00  0.00           C  
ATOM     50  CD  ARG A 160      -9.731  -5.781 -20.549  1.00  0.00           C  
ATOM     51  NE  ARG A 160      -8.781  -4.691 -20.396  1.00  0.00           N  
ATOM     52  CZ  ARG A 160      -8.186  -4.045 -21.418  1.00  0.00           C  
ATOM     53  NH1 ARG A 160      -8.452  -4.391 -22.658  1.00  0.00           N  
ATOM     54  NH2 ARG A 160      -7.335  -3.063 -21.174  1.00  0.00           N  
ATOM     55  H   ARG A 160     -13.563  -9.090 -18.275  1.00  0.00           H  
ATOM     56  HA  ARG A 160     -10.960  -8.215 -17.446  1.00  0.00           H  
ATOM     57 1HB  ARG A 160     -10.682  -8.185 -19.920  1.00  0.00           H  
ATOM     58 2HB  ARG A 160     -12.050  -7.090 -20.049  1.00  0.00           H  
ATOM     59 1HG  ARG A 160     -10.839  -5.374 -18.811  1.00  0.00           H  
ATOM     60 2HG  ARG A 160      -9.467  -6.486 -18.588  1.00  0.00           H  
ATOM     61 1HD  ARG A 160      -9.215  -6.618 -21.018  1.00  0.00           H  
ATOM     62 2HD  ARG A 160     -10.537  -5.442 -21.199  1.00  0.00           H  
ATOM     63  HE  ARG A 160      -8.551  -4.395 -19.456  1.00  0.00           H  
ATOM     64 1HH1 ARG A 160      -9.102  -5.141 -22.844  1.00  0.00           H  
ATOM     65 2HH1 ARG A 160      -8.005  -3.907 -23.424  1.00  0.00           H  
ATOM     66 1HH2 ARG A 160      -7.130  -2.797 -20.220  1.00  0.00           H  
ATOM     67 2HH2 ARG A 160      -6.889  -2.581 -21.939  1.00  0.00           H  
ATOM     68  N   GLN A 161     -12.454  -6.736 -16.108  1.00  0.00           N  
ATOM     69  CA  GLN A 161     -13.186  -5.737 -15.341  1.00  0.00           C  
ATOM     70  C   GLN A 161     -12.283  -4.548 -15.024  1.00  0.00           C  
ATOM     71  O   GLN A 161     -11.141  -4.722 -14.597  1.00  0.00           O  
ATOM     72  CB  GLN A 161     -13.737  -6.344 -14.048  1.00  0.00           C  
ATOM     73  CG  GLN A 161     -14.568  -5.385 -13.214  1.00  0.00           C  
ATOM     74  CD  GLN A 161     -15.146  -6.044 -11.976  1.00  0.00           C  
ATOM     75  OE1 GLN A 161     -14.584  -7.008 -11.450  1.00  0.00           O  
ATOM     76  NE2 GLN A 161     -16.275  -5.528 -11.505  1.00  0.00           N  
ATOM     77  H   GLN A 161     -11.811  -7.320 -15.646  1.00  0.00           H  
ATOM     78  HA  GLN A 161     -14.024  -5.385 -15.943  1.00  0.00           H  
ATOM     79 1HB  GLN A 161     -14.358  -7.207 -14.286  1.00  0.00           H  
ATOM     80 2HB  GLN A 161     -12.910  -6.697 -13.431  1.00  0.00           H  
ATOM     81 1HG  GLN A 161     -13.936  -4.555 -12.896  1.00  0.00           H  
ATOM     82 2HG  GLN A 161     -15.394  -5.013 -13.821  1.00  0.00           H  
ATOM     83 1HE2 GLN A 161     -16.704  -5.921 -10.690  1.00  0.00           H  
ATOM     84 2HE2 GLN A 161     -16.697  -4.745 -11.963  1.00  0.00           H  
ATOM     85  N   LEU A 162     -12.793  -3.344 -15.237  1.00  0.00           N  
ATOM     86  CA  LEU A 162     -12.021  -2.140 -14.973  1.00  0.00           C  
ATOM     87  C   LEU A 162     -12.920  -0.927 -14.750  1.00  0.00           C  
ATOM     88  O   LEU A 162     -13.442  -0.340 -15.694  1.00  0.00           O  
ATOM     89  CB  LEU A 162     -11.064  -1.866 -16.140  1.00  0.00           C  
ATOM     90  CG  LEU A 162     -10.154  -0.641 -15.981  1.00  0.00           C  
ATOM     91  CD1 LEU A 162      -9.016  -0.718 -16.989  1.00  0.00           C  
ATOM     92  CD2 LEU A 162     -10.971   0.628 -16.175  1.00  0.00           C  
ATOM     93  H   LEU A 162     -13.712  -3.261 -15.574  1.00  0.00           H  
ATOM     94  HA  LEU A 162     -11.437  -2.296 -14.067  1.00  0.00           H  
ATOM     95 1HB  LEU A 162     -10.426  -2.737 -16.278  1.00  0.00           H  
ATOM     96 2HB  LEU A 162     -11.653  -1.725 -17.047  1.00  0.00           H  
ATOM     97  HG  LEU A 162      -9.716  -0.641 -14.982  1.00  0.00           H  
ATOM     98 1HD1 LEU A 162      -8.370   0.152 -16.875  1.00  0.00           H  
ATOM     99 2HD1 LEU A 162      -8.437  -1.625 -16.815  1.00  0.00           H  
ATOM    100 3HD1 LEU A 162      -9.425  -0.737 -17.999  1.00  0.00           H  
ATOM    101 1HD2 LEU A 162     -10.325   1.498 -16.060  1.00  0.00           H  
ATOM    102 2HD2 LEU A 162     -11.410   0.629 -17.174  1.00  0.00           H  
ATOM    103 3HD2 LEU A 162     -11.766   0.666 -15.430  1.00  0.00           H  
ATOM    104  N   THR A 163     -13.130  -0.568 -13.497  1.00  0.00           N  
ATOM    105  CA  THR A 163     -13.931   0.599 -13.185  1.00  0.00           C  
ATOM    106  C   THR A 163     -13.038   1.835 -13.283  1.00  0.00           C  
ATOM    107  O   THR A 163     -11.937   1.838 -12.733  1.00  0.00           O  
ATOM    108  CB  THR A 163     -14.563   0.499 -11.784  1.00  0.00           C  
ATOM    109  OG1 THR A 163     -15.445  -0.631 -11.735  1.00  0.00           O  
ATOM    110  CG2 THR A 163     -15.345   1.762 -11.460  1.00  0.00           C  
ATOM    111  H   THR A 163     -12.740  -1.095 -12.770  1.00  0.00           H  
ATOM    112  HA  THR A 163     -14.738   0.670 -13.915  1.00  0.00           H  
ATOM    113  HB  THR A 163     -13.779   0.363 -11.040  1.00  0.00           H  
ATOM    114  HG1 THR A 163     -16.046  -0.535 -10.992  1.00  0.00           H  
ATOM    115 1HG2 THR A 163     -15.785   1.673 -10.467  1.00  0.00           H  
ATOM    116 2HG2 THR A 163     -14.675   2.621 -11.486  1.00  0.00           H  
ATOM    117 3HG2 THR A 163     -16.137   1.898 -12.196  1.00  0.00           H  
ATOM    118  N   PRO A 164     -13.497   2.899 -13.960  1.00  0.00           N  
ATOM    119  CA  PRO A 164     -12.714   4.131 -14.141  1.00  0.00           C  
ATOM    120  C   PRO A 164     -12.220   4.737 -12.826  1.00  0.00           C  
ATOM    121  O   PRO A 164     -11.099   5.240 -12.749  1.00  0.00           O  
ATOM    122  CB  PRO A 164     -13.714   5.060 -14.836  1.00  0.00           C  
ATOM    123  CG  PRO A 164     -14.579   4.140 -15.627  1.00  0.00           C  
ATOM    124  CD  PRO A 164     -14.775   2.947 -14.731  1.00  0.00           C  
ATOM    125  HA  PRO A 164     -11.851   3.919 -14.789  1.00  0.00           H  
ATOM    126 1HB  PRO A 164     -14.277   5.636 -14.086  1.00  0.00           H  
ATOM    127 2HB  PRO A 164     -13.178   5.788 -15.463  1.00  0.00           H  
ATOM    128 1HG  PRO A 164     -15.527   4.637 -15.884  1.00  0.00           H  
ATOM    129 2HG  PRO A 164     -14.089   3.882 -16.578  1.00  0.00           H  
ATOM    130 1HD  PRO A 164     -15.638   3.119 -14.073  1.00  0.00           H  
ATOM    131 2HD  PRO A 164     -14.929   2.047 -15.346  1.00  0.00           H  
ATOM    132  N   GLN A 165     -13.054   4.663 -11.798  1.00  0.00           N  
ATOM    133  CA  GLN A 165     -12.719   5.223 -10.492  1.00  0.00           C  
ATOM    134  C   GLN A 165     -11.666   4.392  -9.762  1.00  0.00           C  
ATOM    135  O   GLN A 165     -10.776   4.940  -9.115  1.00  0.00           O  
ATOM    136  CB  GLN A 165     -13.978   5.338  -9.628  1.00  0.00           C  
ATOM    137  CG  GLN A 165     -15.000   6.334 -10.147  1.00  0.00           C  
ATOM    138  CD  GLN A 165     -16.279   6.329  -9.332  1.00  0.00           C  
ATOM    139  OE1 GLN A 165     -16.348   6.926  -8.254  1.00  0.00           O  
ATOM    140  NE2 GLN A 165     -17.302   5.652  -9.842  1.00  0.00           N  
ATOM    141  H   GLN A 165     -13.924   4.226 -11.924  1.00  0.00           H  
ATOM    142  HA  GLN A 165     -12.302   6.219 -10.639  1.00  0.00           H  
ATOM    143 1HB  GLN A 165     -14.462   4.364  -9.559  1.00  0.00           H  
ATOM    144 2HB  GLN A 165     -13.699   5.637  -8.617  1.00  0.00           H  
ATOM    145 1HG  GLN A 165     -14.571   7.336 -10.103  1.00  0.00           H  
ATOM    146 2HG  GLN A 165     -15.250   6.080 -11.177  1.00  0.00           H  
ATOM    147 1HE2 GLN A 165     -18.172   5.613  -9.349  1.00  0.00           H  
ATOM    148 2HE2 GLN A 165     -17.203   5.182 -10.719  1.00  0.00           H  
ATOM    149  N   GLN A 166     -11.757   3.072  -9.874  1.00  0.00           N  
ATOM    150  CA  GLN A 166     -10.822   2.186  -9.190  1.00  0.00           C  
ATOM    151  C   GLN A 166      -9.517   2.063  -9.956  1.00  0.00           C  
ATOM    152  O   GLN A 166      -8.440   2.098  -9.365  1.00  0.00           O  
ATOM    153  CB  GLN A 166     -11.442   0.800  -8.993  1.00  0.00           C  
ATOM    154  CG  GLN A 166     -12.675   0.790  -8.106  1.00  0.00           C  
ATOM    155  CD  GLN A 166     -13.294  -0.590  -7.991  1.00  0.00           C  
ATOM    156  OE1 GLN A 166     -12.625  -1.606  -8.205  1.00  0.00           O  
ATOM    157  NE2 GLN A 166     -14.576  -0.636  -7.650  1.00  0.00           N  
ATOM    158  H   GLN A 166     -12.454   2.687 -10.440  1.00  0.00           H  
ATOM    159  HA  GLN A 166     -10.598   2.609  -8.211  1.00  0.00           H  
ATOM    160 1HB  GLN A 166     -11.720   0.385  -9.962  1.00  0.00           H  
ATOM    161 2HB  GLN A 166     -10.704   0.131  -8.551  1.00  0.00           H  
ATOM    162 1HG  GLN A 166     -12.394   1.123  -7.107  1.00  0.00           H  
ATOM    163 2HG  GLN A 166     -13.420   1.464  -8.529  1.00  0.00           H  
ATOM    164 1HE2 GLN A 166     -15.039  -1.519  -7.559  1.00  0.00           H  
ATOM    165 2HE2 GLN A 166     -15.081   0.211  -7.485  1.00  0.00           H  
ATOM    166  N   GLN A 167      -9.625   1.917 -11.272  1.00  0.00           N  
ATOM    167  CA  GLN A 167      -8.469   1.777 -12.140  1.00  0.00           C  
ATOM    168  C   GLN A 167      -7.449   2.886 -11.907  1.00  0.00           C  
ATOM    169  O   GLN A 167      -6.258   2.627 -11.753  1.00  0.00           O  
ATOM    170  CB  GLN A 167      -8.907   1.771 -13.607  1.00  0.00           C  
ATOM    171  CG  GLN A 167      -7.759   1.678 -14.599  1.00  0.00           C  
ATOM    172  CD  GLN A 167      -7.037   0.347 -14.525  1.00  0.00           C  
ATOM    173  OE1 GLN A 167      -7.459  -0.566 -13.809  1.00  0.00           O  
ATOM    174  NE2 GLN A 167      -5.941   0.228 -15.267  1.00  0.00           N  
ATOM    175  H   GLN A 167     -10.519   1.896 -11.678  1.00  0.00           H  
ATOM    176  HA  GLN A 167      -7.981   0.829 -11.916  1.00  0.00           H  
ATOM    177 1HB  GLN A 167      -9.574   0.926 -13.785  1.00  0.00           H  
ATOM    178 2HB  GLN A 167      -9.466   2.680 -13.823  1.00  0.00           H  
ATOM    179 1HG  GLN A 167      -8.154   1.798 -15.607  1.00  0.00           H  
ATOM    180 2HG  GLN A 167      -7.041   2.470 -14.382  1.00  0.00           H  
ATOM    181 1HE2 GLN A 167      -5.423  -0.628 -15.259  1.00  0.00           H  
ATOM    182 2HE2 GLN A 167      -5.634   0.992 -15.833  1.00  0.00           H  
ATOM    183  N   GLN A 168      -7.937   4.113 -11.843  1.00  0.00           N  
ATOM    184  CA  GLN A 168      -7.085   5.278 -11.654  1.00  0.00           C  
ATOM    185  C   GLN A 168      -6.316   5.237 -10.336  1.00  0.00           C  
ATOM    186  O   GLN A 168      -5.210   5.765 -10.240  1.00  0.00           O  
ATOM    187  CB  GLN A 168      -7.925   6.557 -11.721  1.00  0.00           C  
ATOM    188  CG  GLN A 168      -8.447   6.886 -13.109  1.00  0.00           C  
ATOM    189  CD  GLN A 168      -9.411   8.057 -13.102  1.00  0.00           C  
ATOM    190  OE1 GLN A 168      -9.680   8.651 -12.054  1.00  0.00           O  
ATOM    191  NE2 GLN A 168      -9.936   8.397 -14.274  1.00  0.00           N  
ATOM    192  H   GLN A 168      -8.906   4.243 -11.920  1.00  0.00           H  
ATOM    193  HA  GLN A 168      -6.346   5.299 -12.454  1.00  0.00           H  
ATOM    194 1HB  GLN A 168      -8.780   6.466 -11.053  1.00  0.00           H  
ATOM    195 2HB  GLN A 168      -7.329   7.402 -11.377  1.00  0.00           H  
ATOM    196 1HG  GLN A 168      -7.604   7.141 -13.752  1.00  0.00           H  
ATOM    197 2HG  GLN A 168      -8.969   6.015 -13.506  1.00  0.00           H  
ATOM    198 1HE2 GLN A 168     -10.579   9.162 -14.331  1.00  0.00           H  
ATOM    199 2HE2 GLN A 168      -9.690   7.889 -15.099  1.00  0.00           H  
ATOM    200  N   LEU A 169      -6.894   4.616  -9.325  1.00  0.00           N  
ATOM    201  CA  LEU A 169      -6.252   4.555  -8.026  1.00  0.00           C  
ATOM    202  C   LEU A 169      -5.281   3.380  -7.910  1.00  0.00           C  
ATOM    203  O   LEU A 169      -4.148   3.543  -7.454  1.00  0.00           O  
ATOM    204  CB  LEU A 169      -7.308   4.463  -6.922  1.00  0.00           C  
ATOM    205  CG  LEU A 169      -8.209   5.696  -6.758  1.00  0.00           C  
ATOM    206  CD1 LEU A 169      -9.317   5.415  -5.753  1.00  0.00           C  
ATOM    207  CD2 LEU A 169      -7.399   6.909  -6.328  1.00  0.00           C  
ATOM    208  H   LEU A 169      -7.756   4.169  -9.461  1.00  0.00           H  
ATOM    209  HA  LEU A 169      -5.678   5.470  -7.881  1.00  0.00           H  
ATOM    210 1HB  LEU A 169      -7.942   3.612  -7.134  1.00  0.00           H  
ATOM    211 2HB  LEU A 169      -6.803   4.288  -5.988  1.00  0.00           H  
ATOM    212  HG  LEU A 169      -8.674   5.920  -7.709  1.00  0.00           H  
ATOM    213 1HD1 LEU A 169      -9.907   6.309  -5.608  1.00  0.00           H  
ATOM    214 2HD1 LEU A 169      -8.884   5.114  -4.809  1.00  0.00           H  
ATOM    215 3HD1 LEU A 169      -9.951   4.624  -6.125  1.00  0.00           H  
ATOM    216 1HD2 LEU A 169      -6.828   6.666  -5.445  1.00  0.00           H  
ATOM    217 2HD2 LEU A 169      -8.067   7.731  -6.111  1.00  0.00           H  
ATOM    218 3HD2 LEU A 169      -6.728   7.194  -7.124  1.00  0.00           H  
ATOM    219  N   VAL A 170      -5.722   2.200  -8.332  1.00  0.00           N  
ATOM    220  CA  VAL A 170      -4.902   0.999  -8.214  1.00  0.00           C  
ATOM    221  C   VAL A 170      -3.789   0.914  -9.259  1.00  0.00           C  
ATOM    222  O   VAL A 170      -2.696   0.433  -8.966  1.00  0.00           O  
ATOM    223  CB  VAL A 170      -5.795  -0.250  -8.336  1.00  0.00           C  
ATOM    224  CG1 VAL A 170      -6.357  -0.367  -9.745  1.00  0.00           C  
ATOM    225  CG2 VAL A 170      -5.001  -1.493  -7.967  1.00  0.00           C  
ATOM    226  H   VAL A 170      -6.621   2.137  -8.726  1.00  0.00           H  
ATOM    227  HA  VAL A 170      -4.424   1.001  -7.234  1.00  0.00           H  
ATOM    228  HB  VAL A 170      -6.644  -0.146  -7.659  1.00  0.00           H  
ATOM    229 1HG1 VAL A 170      -6.987  -1.255  -9.813  1.00  0.00           H  
ATOM    230 2HG1 VAL A 170      -6.952   0.517  -9.974  1.00  0.00           H  
ATOM    231 3HG1 VAL A 170      -5.537  -0.449 -10.458  1.00  0.00           H  
ATOM    232 1HG2 VAL A 170      -5.639  -2.372  -8.055  1.00  0.00           H  
ATOM    233 2HG2 VAL A 170      -4.149  -1.594  -8.640  1.00  0.00           H  
ATOM    234 3HG2 VAL A 170      -4.644  -1.405  -6.941  1.00  0.00           H  
ATOM    235  N   ASN A 171      -4.053   1.377 -10.470  1.00  0.00           N  
ATOM    236  CA  ASN A 171      -3.052   1.320 -11.538  1.00  0.00           C  
ATOM    237  C   ASN A 171      -1.928   2.323 -11.293  1.00  0.00           C  
ATOM    238  O   ASN A 171      -0.785   2.112 -11.702  1.00  0.00           O  
ATOM    239  CB  ASN A 171      -3.697   1.562 -12.890  1.00  0.00           C  
ATOM    240  CG  ASN A 171      -2.790   1.204 -14.035  1.00  0.00           C  
ATOM    241  OD1 ASN A 171      -2.353   0.056 -14.161  1.00  0.00           O  
ATOM    242  ND2 ASN A 171      -2.500   2.167 -14.873  1.00  0.00           N  
ATOM    243  H   ASN A 171      -4.938   1.764 -10.655  1.00  0.00           H  
ATOM    244  HA  ASN A 171      -2.604   0.325 -11.540  1.00  0.00           H  
ATOM    245 1HB  ASN A 171      -4.612   0.972 -12.969  1.00  0.00           H  
ATOM    246 2HB  ASN A 171      -3.976   2.612 -12.977  1.00  0.00           H  
ATOM    247 1HD2 ASN A 171      -1.900   1.987 -15.654  1.00  0.00           H  
ATOM    248 2HD2 ASN A 171      -2.876   3.083 -14.732  1.00  0.00           H  
ATOM    249  N   GLN A 172      -2.252   3.402 -10.600  1.00  0.00           N  
ATOM    250  CA  GLN A 172      -1.276   4.444 -10.306  1.00  0.00           C  
ATOM    251  C   GLN A 172      -0.409   4.077  -9.107  1.00  0.00           C  
ATOM    252  O   GLN A 172       0.673   4.635  -8.924  1.00  0.00           O  
ATOM    253  CB  GLN A 172      -1.982   5.778 -10.050  1.00  0.00           C  
ATOM    254  CG  GLN A 172      -2.582   6.415 -11.292  1.00  0.00           C  
ATOM    255  CD  GLN A 172      -3.220   7.759 -11.003  1.00  0.00           C  
ATOM    256  OE1 GLN A 172      -3.186   8.248  -9.870  1.00  0.00           O  
ATOM    257  NE2 GLN A 172      -3.808   8.367 -12.028  1.00  0.00           N  
ATOM    258  H   GLN A 172      -3.169   3.504 -10.275  1.00  0.00           H  
ATOM    259  HA  GLN A 172      -0.619   4.556 -11.169  1.00  0.00           H  
ATOM    260 1HB  GLN A 172      -2.784   5.632  -9.326  1.00  0.00           H  
ATOM    261 2HB  GLN A 172      -1.275   6.486  -9.616  1.00  0.00           H  
ATOM    262 1HG  GLN A 172      -1.792   6.562 -12.029  1.00  0.00           H  
ATOM    263 2HG  GLN A 172      -3.347   5.751 -11.694  1.00  0.00           H  
ATOM    264 1HE2 GLN A 172      -4.246   9.257 -11.898  1.00  0.00           H  
ATOM    265 2HE2 GLN A 172      -3.812   7.935 -12.930  1.00  0.00           H  
ATOM    266  N   MET A 173      -0.880   3.129  -8.300  1.00  0.00           N  
ATOM    267  CA  MET A 173      -0.141   2.679  -7.114  1.00  0.00           C  
ATOM    268  C   MET A 173       1.107   1.888  -7.506  1.00  0.00           C  
ATOM    269  O   MET A 173       1.901   1.499  -6.654  1.00  0.00           O  
ATOM    270  CB  MET A 173      -1.044   1.835  -6.216  1.00  0.00           C  
ATOM    271  CG  MET A 173      -0.651   1.840  -4.746  1.00  0.00           C  
ATOM    272  SD  MET A 173      -1.048   3.396  -3.924  1.00  0.00           S  
ATOM    273  CE  MET A 173      -2.837   3.365  -3.988  1.00  0.00           C  
ATOM    274  H   MET A 173      -1.749   2.722  -8.499  1.00  0.00           H  
ATOM    275  HA  MET A 173       0.186   3.557  -6.556  1.00  0.00           H  
ATOM    276 1HB  MET A 173      -2.069   2.197  -6.289  1.00  0.00           H  
ATOM    277 2HB  MET A 173      -1.036   0.801  -6.561  1.00  0.00           H  
ATOM    278 1HG  MET A 173      -1.171   1.034  -4.228  1.00  0.00           H  
ATOM    279 2HG  MET A 173       0.421   1.666  -4.655  1.00  0.00           H  
ATOM    280 1HE  MET A 173      -3.233   4.265  -3.518  1.00  0.00           H  
ATOM    281 2HE  MET A 173      -3.164   3.325  -5.028  1.00  0.00           H  
ATOM    282 3HE  MET A 173      -3.205   2.486  -3.458  1.00  0.00           H  
ATOM    283  N   LYS A 174       1.265   1.642  -8.799  1.00  0.00           N  
ATOM    284  CA  LYS A 174       2.421   0.919  -9.300  1.00  0.00           C  
ATOM    285  C   LYS A 174       3.640   1.815  -9.205  1.00  0.00           C  
ATOM    286  O   LYS A 174       4.701   1.407  -8.734  1.00  0.00           O  
ATOM    287  CB  LYS A 174       2.202   0.457 -10.742  1.00  0.00           C  
ATOM    288  CG  LYS A 174       1.175  -0.657 -10.896  1.00  0.00           C  
ATOM    289  CD  LYS A 174       0.876  -0.935 -12.362  1.00  0.00           C  
ATOM    290  CE  LYS A 174      -0.077  -2.110 -12.520  1.00  0.00           C  
ATOM    291  NZ  LYS A 174      -0.579  -2.235 -13.916  1.00  0.00           N  
ATOM    292  H   LYS A 174       0.598   1.971  -9.427  1.00  0.00           H  
ATOM    293  HA  LYS A 174       2.574   0.037  -8.677  1.00  0.00           H  
ATOM    294 1HB  LYS A 174       1.873   1.301 -11.348  1.00  0.00           H  
ATOM    295 2HB  LYS A 174       3.145   0.103 -11.157  1.00  0.00           H  
ATOM    296 1HG  LYS A 174       1.556  -1.569 -10.432  1.00  0.00           H  
ATOM    297 2HG  LYS A 174       0.251  -0.374 -10.393  1.00  0.00           H  
ATOM    298 1HD  LYS A 174       0.429  -0.050 -12.816  1.00  0.00           H  
ATOM    299 2HD  LYS A 174       1.805  -1.160 -12.886  1.00  0.00           H  
ATOM    300 1HE  LYS A 174       0.433  -3.032 -12.246  1.00  0.00           H  
ATOM    301 2HE  LYS A 174      -0.929  -1.979 -11.852  1.00  0.00           H  
ATOM    302 1HZ  LYS A 174      -1.207  -3.023 -13.979  1.00  0.00           H  
ATOM    303 2HZ  LYS A 174      -1.070  -1.391 -14.175  1.00  0.00           H  
ATOM    304 3HZ  LYS A 174       0.201  -2.376 -14.543  1.00  0.00           H  
ATOM    305  N   VAL A 175       3.472   3.053  -9.647  1.00  0.00           N  
ATOM    306  CA  VAL A 175       4.547   4.019  -9.596  1.00  0.00           C  
ATOM    307  C   VAL A 175       4.194   5.108  -8.603  1.00  0.00           C  
ATOM    308  O   VAL A 175       3.738   6.192  -8.973  1.00  0.00           O  
ATOM    309  CB  VAL A 175       4.793   4.636 -10.985  1.00  0.00           C  
ATOM    310  CG1 VAL A 175       5.975   5.593 -10.942  1.00  0.00           C  
ATOM    311  CG2 VAL A 175       5.028   3.534 -12.007  1.00  0.00           C  
ATOM    312  H   VAL A 175       2.602   3.324 -10.005  1.00  0.00           H  
ATOM    313  HA  VAL A 175       5.457   3.508  -9.278  1.00  0.00           H  
ATOM    314  HB  VAL A 175       3.919   5.219 -11.273  1.00  0.00           H  
ATOM    315 1HG1 VAL A 175       6.135   6.020 -11.932  1.00  0.00           H  
ATOM    316 2HG1 VAL A 175       5.770   6.393 -10.231  1.00  0.00           H  
ATOM    317 3HG1 VAL A 175       6.870   5.052 -10.632  1.00  0.00           H  
ATOM    318 1HG2 VAL A 175       5.201   3.978 -12.988  1.00  0.00           H  
ATOM    319 2HG2 VAL A 175       5.899   2.948 -11.715  1.00  0.00           H  
ATOM    320 3HG2 VAL A 175       4.153   2.886 -12.052  1.00  0.00           H  
ATOM    321  N   ALA A 176       4.412   4.808  -7.342  1.00  0.00           N  
ATOM    322  CA  ALA A 176       4.130   5.744  -6.275  1.00  0.00           C  
ATOM    323  C   ALA A 176       5.181   5.632  -5.178  1.00  0.00           C  
ATOM    324  O   ALA A 176       5.362   4.567  -4.590  1.00  0.00           O  
ATOM    325  CB  ALA A 176       2.737   5.504  -5.712  1.00  0.00           C  
ATOM    326  H   ALA A 176       4.738   3.912  -7.118  1.00  0.00           H  
ATOM    327  HA  ALA A 176       4.174   6.752  -6.688  1.00  0.00           H  
ATOM    328 1HB  ALA A 176       2.541   6.215  -4.909  1.00  0.00           H  
ATOM    329 2HB  ALA A 176       1.997   5.635  -6.502  1.00  0.00           H  
ATOM    330 3HB  ALA A 176       2.673   4.489  -5.321  1.00  0.00           H  
ATOM    331  N   PRO A 177       5.938   6.710  -4.936  1.00  0.00           N  
ATOM    332  CA  PRO A 177       6.955   6.738  -3.898  1.00  0.00           C  
ATOM    333  C   PRO A 177       6.377   7.101  -2.532  1.00  0.00           C  
ATOM    334  O   PRO A 177       5.520   7.983  -2.420  1.00  0.00           O  
ATOM    335  CB  PRO A 177       7.920   7.815  -4.404  1.00  0.00           C  
ATOM    336  CG  PRO A 177       7.033   8.836  -5.029  1.00  0.00           C  
ATOM    337  CD  PRO A 177       5.916   8.036  -5.646  1.00  0.00           C  
ATOM    338  HA  PRO A 177       7.448   5.756  -3.848  1.00  0.00           H  
ATOM    339 1HB  PRO A 177       8.509   8.216  -3.567  1.00  0.00           H  
ATOM    340 2HB  PRO A 177       8.633   7.375  -5.117  1.00  0.00           H  
ATOM    341 1HG  PRO A 177       6.675   9.546  -4.268  1.00  0.00           H  
ATOM    342 2HG  PRO A 177       7.593   9.423  -5.772  1.00  0.00           H  
ATOM    343 1HD  PRO A 177       4.959   8.552  -5.480  1.00  0.00           H  
ATOM    344 2HD  PRO A 177       6.107   7.909  -6.722  1.00  0.00           H  
ATOM    345  N   ILE A 178       6.852   6.415  -1.506  1.00  0.00           N  
ATOM    346  CA  ILE A 178       6.412   6.640  -0.137  1.00  0.00           C  
ATOM    347  C   ILE A 178       6.911   7.989   0.384  1.00  0.00           C  
ATOM    348  O   ILE A 178       8.119   8.227   0.445  1.00  0.00           O  
ATOM    349  CB  ILE A 178       6.926   5.517   0.785  1.00  0.00           C  
ATOM    350  CG1 ILE A 178       6.396   4.166   0.311  1.00  0.00           C  
ATOM    351  CG2 ILE A 178       6.516   5.774   2.229  1.00  0.00           C  
ATOM    352  CD1 ILE A 178       7.055   2.988   0.988  1.00  0.00           C  
ATOM    353  H   ILE A 178       7.526   5.718  -1.675  1.00  0.00           H  
ATOM    354  HA  ILE A 178       5.323   6.649  -0.121  1.00  0.00           H  
ATOM    355  HB  ILE A 178       8.007   5.507   0.740  1.00  0.00           H  
ATOM    356 1HG1 ILE A 178       5.336   4.110   0.509  1.00  0.00           H  
ATOM    357 2HG1 ILE A 178       6.563   4.074  -0.753  1.00  0.00           H  
ATOM    358 1HG2 ILE A 178       5.440   5.831   2.294  1.00  0.00           H  
ATOM    359 2HG2 ILE A 178       6.947   6.706   2.568  1.00  0.00           H  
ATOM    360 3HG2 ILE A 178       6.870   4.968   2.852  1.00  0.00           H  
ATOM    361 1HD1 ILE A 178       6.961   3.089   2.058  1.00  0.00           H  
ATOM    362 2HD1 ILE A 178       8.102   2.957   0.719  1.00  0.00           H  
ATOM    363 3HD1 ILE A 178       6.573   2.075   0.668  1.00  0.00           H  
ATOM    364  N   PRO A 179       5.983   8.898   0.732  1.00  0.00           N  
ATOM    365  CA  PRO A 179       6.327  10.225   1.255  1.00  0.00           C  
ATOM    366  C   PRO A 179       7.071  10.158   2.582  1.00  0.00           C  
ATOM    367  O   PRO A 179       7.006   9.158   3.299  1.00  0.00           O  
ATOM    368  CB  PRO A 179       4.956  10.889   1.420  1.00  0.00           C  
ATOM    369  CG  PRO A 179       4.075  10.148   0.474  1.00  0.00           C  
ATOM    370  CD  PRO A 179       4.544   8.721   0.564  1.00  0.00           C  
ATOM    371  HA  PRO A 179       6.939  10.759   0.513  1.00  0.00           H  
ATOM    372 1HB  PRO A 179       4.624  10.809   2.465  1.00  0.00           H  
ATOM    373 2HB  PRO A 179       5.028  11.962   1.186  1.00  0.00           H  
ATOM    374 1HG  PRO A 179       3.020  10.267   0.765  1.00  0.00           H  
ATOM    375 2HG  PRO A 179       4.173  10.563  -0.541  1.00  0.00           H  
ATOM    376 1HD  PRO A 179       4.079   8.235   1.434  1.00  0.00           H  
ATOM    377 2HD  PRO A 179       4.283   8.189  -0.362  1.00  0.00           H  
ATOM    378  N   LYS A 180       7.742  11.248   2.920  1.00  0.00           N  
ATOM    379  CA  LYS A 180       8.516  11.337   4.156  1.00  0.00           C  
ATOM    380  C   LYS A 180       7.624  11.176   5.380  1.00  0.00           C  
ATOM    381  O   LYS A 180       8.061  10.675   6.418  1.00  0.00           O  
ATOM    382  CB  LYS A 180       9.265  12.669   4.225  1.00  0.00           C  
ATOM    383  CG  LYS A 180      10.417  12.795   3.236  1.00  0.00           C  
ATOM    384  CD  LYS A 180      11.102  14.148   3.355  1.00  0.00           C  
ATOM    385  CE  LYS A 180      12.253  14.275   2.369  1.00  0.00           C  
ATOM    386  NZ  LYS A 180      12.910  15.608   2.449  1.00  0.00           N  
ATOM    387  H   LYS A 180       7.709  12.023   2.317  1.00  0.00           H  
ATOM    388  HA  LYS A 180       9.245  10.526   4.167  1.00  0.00           H  
ATOM    389 1HB  LYS A 180       8.570  13.487   4.035  1.00  0.00           H  
ATOM    390 2HB  LYS A 180       9.669  12.808   5.228  1.00  0.00           H  
ATOM    391 1HG  LYS A 180      11.148  12.009   3.427  1.00  0.00           H  
ATOM    392 2HG  LYS A 180      10.039  12.676   2.221  1.00  0.00           H  
ATOM    393 1HD  LYS A 180      10.378  14.941   3.161  1.00  0.00           H  
ATOM    394 2HD  LYS A 180      11.488  14.273   4.367  1.00  0.00           H  
ATOM    395 1HE  LYS A 180      12.994  13.505   2.573  1.00  0.00           H  
ATOM    396 2HE  LYS A 180      11.880  14.130   1.355  1.00  0.00           H  
ATOM    397 1HZ  LYS A 180      13.667  15.652   1.781  1.00  0.00           H  
ATOM    398 2HZ  LYS A 180      12.236  16.330   2.243  1.00  0.00           H  
ATOM    399 3HZ  LYS A 180      13.277  15.746   3.380  1.00  0.00           H  
ATOM    400  N   GLN A 181       6.375  11.598   5.250  1.00  0.00           N  
ATOM    401  CA  GLN A 181       5.408  11.494   6.336  1.00  0.00           C  
ATOM    402  C   GLN A 181       5.146  10.029   6.680  1.00  0.00           C  
ATOM    403  O   GLN A 181       4.888   9.680   7.833  1.00  0.00           O  
ATOM    404  CB  GLN A 181       4.098  12.191   5.960  1.00  0.00           C  
ATOM    405  CG  GLN A 181       4.203  13.704   5.866  1.00  0.00           C  
ATOM    406  CD  GLN A 181       2.898  14.349   5.439  1.00  0.00           C  
ATOM    407  OE1 GLN A 181       2.047  13.708   4.814  1.00  0.00           O  
ATOM    408  NE2 GLN A 181       2.731  15.623   5.775  1.00  0.00           N  
ATOM    409  H   GLN A 181       6.099  12.000   4.400  1.00  0.00           H  
ATOM    410  HA  GLN A 181       5.822  11.985   7.216  1.00  0.00           H  
ATOM    411 1HB  GLN A 181       3.750  11.817   4.998  1.00  0.00           H  
ATOM    412 2HB  GLN A 181       3.334  11.953   6.700  1.00  0.00           H  
ATOM    413 1HG  GLN A 181       4.477  14.101   6.843  1.00  0.00           H  
ATOM    414 2HG  GLN A 181       4.966  13.960   5.130  1.00  0.00           H  
ATOM    415 1HE2 GLN A 181       1.890  16.102   5.521  1.00  0.00           H  
ATOM    416 2HE2 GLN A 181       3.447  16.105   6.282  1.00  0.00           H  
ATOM    417  N   LEU A 182       5.231   9.176   5.671  1.00  0.00           N  
ATOM    418  CA  LEU A 182       4.985   7.754   5.846  1.00  0.00           C  
ATOM    419  C   LEU A 182       6.278   6.995   6.126  1.00  0.00           C  
ATOM    420  O   LEU A 182       6.263   5.978   6.816  1.00  0.00           O  
ATOM    421  CB  LEU A 182       4.307   7.180   4.596  1.00  0.00           C  
ATOM    422  CG  LEU A 182       2.791   7.391   4.505  1.00  0.00           C  
ATOM    423  CD1 LEU A 182       2.494   8.872   4.318  1.00  0.00           C  
ATOM    424  CD2 LEU A 182       2.231   6.572   3.351  1.00  0.00           C  
ATOM    425  H   LEU A 182       5.479   9.510   4.781  1.00  0.00           H  
ATOM    426  HA  LEU A 182       4.321   7.620   6.699  1.00  0.00           H  
ATOM    427 1HB  LEU A 182       4.758   7.635   3.716  1.00  0.00           H  
ATOM    428 2HB  LEU A 182       4.495   6.106   4.560  1.00  0.00           H  
ATOM    429  HG  LEU A 182       2.322   7.072   5.436  1.00  0.00           H  
ATOM    430 1HD1 LEU A 182       1.417   9.023   4.254  1.00  0.00           H  
ATOM    431 2HD1 LEU A 182       2.887   9.433   5.167  1.00  0.00           H  
ATOM    432 3HD1 LEU A 182       2.964   9.226   3.401  1.00  0.00           H  
ATOM    433 1HD2 LEU A 182       1.153   6.722   3.287  1.00  0.00           H  
ATOM    434 2HD2 LEU A 182       2.699   6.892   2.419  1.00  0.00           H  
ATOM    435 3HD2 LEU A 182       2.442   5.516   3.519  1.00  0.00           H  
ATOM    436  N   LEU A 183       7.393   7.504   5.602  1.00  0.00           N  
ATOM    437  CA  LEU A 183       8.704   6.872   5.793  1.00  0.00           C  
ATOM    438  C   LEU A 183       9.061   6.750   7.271  1.00  0.00           C  
ATOM    439  O   LEU A 183       9.811   5.860   7.667  1.00  0.00           O  
ATOM    440  CB  LEU A 183       9.791   7.677   5.069  1.00  0.00           C  
ATOM    441  CG  LEU A 183       9.805   7.550   3.541  1.00  0.00           C  
ATOM    442  CD1 LEU A 183      10.916   8.422   2.969  1.00  0.00           C  
ATOM    443  CD2 LEU A 183      10.003   6.091   3.154  1.00  0.00           C  
ATOM    444  H   LEU A 183       7.333   8.319   5.058  1.00  0.00           H  
ATOM    445  HA  LEU A 183       8.669   5.869   5.369  1.00  0.00           H  
ATOM    446 1HB  LEU A 183       9.663   8.731   5.313  1.00  0.00           H  
ATOM    447 2HB  LEU A 183      10.765   7.356   5.438  1.00  0.00           H  
ATOM    448  HG  LEU A 183       8.859   7.908   3.136  1.00  0.00           H  
ATOM    449 1HD1 LEU A 183      10.926   8.332   1.882  1.00  0.00           H  
ATOM    450 2HD1 LEU A 183      10.739   9.463   3.244  1.00  0.00           H  
ATOM    451 3HD1 LEU A 183      11.875   8.098   3.369  1.00  0.00           H  
ATOM    452 1HD2 LEU A 183      10.013   6.001   2.068  1.00  0.00           H  
ATOM    453 2HD2 LEU A 183      10.950   5.733   3.558  1.00  0.00           H  
ATOM    454 3HD2 LEU A 183       9.186   5.494   3.561  1.00  0.00           H  
ATOM    455  N   GLN A 184       8.520   7.649   8.080  1.00  0.00           N  
ATOM    456  CA  GLN A 184       8.772   7.642   9.516  1.00  0.00           C  
ATOM    457  C   GLN A 184       8.196   6.395  10.182  1.00  0.00           C  
ATOM    458  O   GLN A 184       8.633   6.003  11.265  1.00  0.00           O  
ATOM    459  CB  GLN A 184       8.185   8.898  10.165  1.00  0.00           C  
ATOM    460  CG  GLN A 184       8.908  10.183   9.802  1.00  0.00           C  
ATOM    461  CD  GLN A 184       8.299  11.400  10.472  1.00  0.00           C  
ATOM    462  OE1 GLN A 184       7.714  11.302  11.554  1.00  0.00           O  
ATOM    463  NE2 GLN A 184       8.434  12.556   9.833  1.00  0.00           N  
ATOM    464  H   GLN A 184       7.946   8.345   7.700  1.00  0.00           H  
ATOM    465  HA  GLN A 184       9.850   7.636   9.678  1.00  0.00           H  
ATOM    466 1HB  GLN A 184       7.140   9.005   9.871  1.00  0.00           H  
ATOM    467 2HB  GLN A 184       8.210   8.793  11.250  1.00  0.00           H  
ATOM    468 1HG  GLN A 184       9.949  10.104  10.118  1.00  0.00           H  
ATOM    469 2HG  GLN A 184       8.857  10.325   8.722  1.00  0.00           H  
ATOM    470 1HE2 GLN A 184       8.052  13.393  10.226  1.00  0.00           H  
ATOM    471 2HE2 GLN A 184       8.917  12.590   8.957  1.00  0.00           H  
ATOM    472  N   ARG A 185       7.222   5.771   9.528  1.00  0.00           N  
ATOM    473  CA  ARG A 185       6.577   4.580  10.068  1.00  0.00           C  
ATOM    474  C   ARG A 185       7.439   3.343   9.852  1.00  0.00           C  
ATOM    475  O   ARG A 185       7.341   2.372  10.601  1.00  0.00           O  
ATOM    476  CB  ARG A 185       5.217   4.367   9.420  1.00  0.00           C  
ATOM    477  CG  ARG A 185       4.155   5.381   9.814  1.00  0.00           C  
ATOM    478  CD  ARG A 185       2.831   5.044   9.230  1.00  0.00           C  
ATOM    479  NE  ARG A 185       1.803   5.991   9.633  1.00  0.00           N  
ATOM    480  CZ  ARG A 185       1.080   5.898  10.766  1.00  0.00           C  
ATOM    481  NH1 ARG A 185       1.281   4.897  11.595  1.00  0.00           N  
ATOM    482  NH2 ARG A 185       0.166   6.812  11.044  1.00  0.00           N  
ATOM    483  H   ARG A 185       6.941   6.112   8.650  1.00  0.00           H  
ATOM    484  HA  ARG A 185       6.433   4.720  11.140  1.00  0.00           H  
ATOM    485 1HB  ARG A 185       5.321   4.402   8.337  1.00  0.00           H  
ATOM    486 2HB  ARG A 185       4.841   3.377   9.680  1.00  0.00           H  
ATOM    487 1HG  ARG A 185       4.056   5.401  10.899  1.00  0.00           H  
ATOM    488 2HG  ARG A 185       4.445   6.369   9.456  1.00  0.00           H  
ATOM    489 1HD  ARG A 185       2.898   5.057   8.143  1.00  0.00           H  
ATOM    490 2HD  ARG A 185       2.529   4.051   9.563  1.00  0.00           H  
ATOM    491  HE  ARG A 185       1.620   6.774   9.022  1.00  0.00           H  
ATOM    492 1HH1 ARG A 185       1.979   4.199  11.383  1.00  0.00           H  
ATOM    493 2HH1 ARG A 185       0.739   4.828  12.443  1.00  0.00           H  
ATOM    494 1HH2 ARG A 185       0.012   7.581  10.407  1.00  0.00           H  
ATOM    495 2HH2 ARG A 185      -0.376   6.742  11.892  1.00  0.00           H  
ATOM    496  N   ILE A 186       8.274   3.384   8.823  1.00  0.00           N  
ATOM    497  CA  ILE A 186       9.169   2.275   8.510  1.00  0.00           C  
ATOM    498  C   ILE A 186      10.596   2.788   8.321  1.00  0.00           C  
ATOM    499  O   ILE A 186      11.022   3.085   7.205  1.00  0.00           O  
ATOM    500  CB  ILE A 186       8.709   1.531   7.243  1.00  0.00           C  
ATOM    501  CG1 ILE A 186       8.643   2.493   6.054  1.00  0.00           C  
ATOM    502  CG2 ILE A 186       7.359   0.871   7.474  1.00  0.00           C  
ATOM    503  CD1 ILE A 186       8.399   1.808   4.728  1.00  0.00           C  
ATOM    504  H   ILE A 186       8.299   4.187   8.261  1.00  0.00           H  
ATOM    505  HA  ILE A 186       9.155   1.574   9.343  1.00  0.00           H  
ATOM    506  HB  ILE A 186       9.439   0.764   6.987  1.00  0.00           H  
ATOM    507 1HG1 ILE A 186       7.845   3.217   6.216  1.00  0.00           H  
ATOM    508 2HG1 ILE A 186       9.578   3.049   5.982  1.00  0.00           H  
ATOM    509 1HG2 ILE A 186       7.049   0.350   6.568  1.00  0.00           H  
ATOM    510 2HG2 ILE A 186       7.439   0.157   8.293  1.00  0.00           H  
ATOM    511 3HG2 ILE A 186       6.620   1.632   7.726  1.00  0.00           H  
ATOM    512 1HD1 ILE A 186       8.365   2.555   3.934  1.00  0.00           H  
ATOM    513 2HD1 ILE A 186       9.207   1.103   4.528  1.00  0.00           H  
ATOM    514 3HD1 ILE A 186       7.451   1.274   4.763  1.00  0.00           H  
ATOM    515  N   PRO A 187      11.351   2.908   9.421  1.00  0.00           N  
ATOM    516  CA  PRO A 187      12.720   3.411   9.388  1.00  0.00           C  
ATOM    517  C   PRO A 187      13.758   2.333   9.085  1.00  0.00           C  
ATOM    518  O   PRO A 187      13.455   1.139   9.120  1.00  0.00           O  
ATOM    519  CB  PRO A 187      12.898   3.970  10.803  1.00  0.00           C  
ATOM    520  CG  PRO A 187      12.126   3.031  11.667  1.00  0.00           C  
ATOM    521  CD  PRO A 187      10.915   2.678  10.846  1.00  0.00           C  
ATOM    522  HA  PRO A 187      12.795   4.207   8.632  1.00  0.00           H  
ATOM    523 1HB  PRO A 187      13.966   4.007  11.062  1.00  0.00           H  
ATOM    524 2HB  PRO A 187      12.520   5.002  10.851  1.00  0.00           H  
ATOM    525 1HG  PRO A 187      12.739   2.153  11.916  1.00  0.00           H  
ATOM    526 2HG  PRO A 187      11.865   3.518  12.618  1.00  0.00           H  
ATOM    527 1HD  PRO A 187      10.650   1.624  11.018  1.00  0.00           H  
ATOM    528 2HD  PRO A 187      10.080   3.338  11.120  1.00  0.00           H  
ATOM    529  N   ASN A 188      14.979   2.783   8.787  1.00  0.00           N  
ATOM    530  CA  ASN A 188      16.103   1.893   8.484  1.00  0.00           C  
ATOM    531  C   ASN A 188      15.767   0.949   7.333  1.00  0.00           C  
ATOM    532  O   ASN A 188      15.730  -0.273   7.506  1.00  0.00           O  
ATOM    533  CB  ASN A 188      16.510   1.106   9.716  1.00  0.00           C  
ATOM    534  CG  ASN A 188      16.933   1.992  10.855  1.00  0.00           C  
ATOM    535  OD1 ASN A 188      17.764   2.891  10.682  1.00  0.00           O  
ATOM    536  ND2 ASN A 188      16.376   1.756  12.016  1.00  0.00           N  
ATOM    537  H   ASN A 188      15.132   3.752   8.774  1.00  0.00           H  
ATOM    538  HA  ASN A 188      16.951   2.502   8.165  1.00  0.00           H  
ATOM    539 1HB  ASN A 188      15.674   0.485  10.044  1.00  0.00           H  
ATOM    540 2HB  ASN A 188      17.334   0.438   9.466  1.00  0.00           H  
ATOM    541 1HD2 ASN A 188      16.620   2.315  12.809  1.00  0.00           H  
ATOM    542 2HD2 ASN A 188      15.709   1.018  12.109  1.00  0.00           H  
ATOM    543  N   ILE A 189      15.512   1.513   6.163  1.00  0.00           N  
ATOM    544  CA  ILE A 189      15.184   0.709   4.997  1.00  0.00           C  
ATOM    545  C   ILE A 189      16.421   0.501   4.122  1.00  0.00           C  
ATOM    546  O   ILE A 189      17.003   1.461   3.620  1.00  0.00           O  
ATOM    547  CB  ILE A 189      14.065   1.370   4.171  1.00  0.00           C  
ATOM    548  CG1 ILE A 189      12.757   1.393   4.965  1.00  0.00           C  
ATOM    549  CG2 ILE A 189      13.877   0.639   2.850  1.00  0.00           C  
ATOM    550  CD1 ILE A 189      12.284   0.025   5.403  1.00  0.00           C  
ATOM    551  H   ILE A 189      15.568   2.487   6.079  1.00  0.00           H  
ATOM    552  HA  ILE A 189      14.833  -0.265   5.336  1.00  0.00           H  
ATOM    553  HB  ILE A 189      14.328   2.407   3.966  1.00  0.00           H  
ATOM    554 1HG1 ILE A 189      12.882   2.011   5.854  1.00  0.00           H  
ATOM    555 2HG1 ILE A 189      11.972   1.846   4.360  1.00  0.00           H  
ATOM    556 1HG2 ILE A 189      13.082   1.118   2.279  1.00  0.00           H  
ATOM    557 2HG2 ILE A 189      14.805   0.673   2.280  1.00  0.00           H  
ATOM    558 3HG2 ILE A 189      13.608  -0.400   3.044  1.00  0.00           H  
ATOM    559 1HD1 ILE A 189      11.352   0.123   5.959  1.00  0.00           H  
ATOM    560 2HD1 ILE A 189      12.118  -0.601   4.525  1.00  0.00           H  
ATOM    561 3HD1 ILE A 189      13.039  -0.435   6.039  1.00  0.00           H  
ATOM    562  N   PRO A 190      16.831  -0.769   3.930  1.00  0.00           N  
ATOM    563  CA  PRO A 190      18.009  -1.127   3.118  1.00  0.00           C  
ATOM    564  C   PRO A 190      18.013  -0.542   1.691  1.00  0.00           C  
ATOM    565  O   PRO A 190      19.017   0.044   1.284  1.00  0.00           O  
ATOM    566  CB  PRO A 190      17.920  -2.656   3.083  1.00  0.00           C  
ATOM    567  CG  PRO A 190      17.297  -3.015   4.389  1.00  0.00           C  
ATOM    568  CD  PRO A 190      16.243  -1.962   4.603  1.00  0.00           C  
ATOM    569  HA  PRO A 190      18.920  -0.789   3.634  1.00  0.00           H  
ATOM    570 1HB  PRO A 190      17.318  -2.978   2.220  1.00  0.00           H  
ATOM    571 2HB  PRO A 190      18.923  -3.089   2.955  1.00  0.00           H  
ATOM    572 1HG  PRO A 190      16.878  -4.031   4.342  1.00  0.00           H  
ATOM    573 2HG  PRO A 190      18.058  -3.022   5.183  1.00  0.00           H  
ATOM    574 1HD  PRO A 190      15.304  -2.280   4.127  1.00  0.00           H  
ATOM    575 2HD  PRO A 190      16.096  -1.805   5.682  1.00  0.00           H  
ATOM    576  N   PRO A 191      16.918  -0.679   0.897  1.00  0.00           N  
ATOM    577  CA  PRO A 191      16.887  -0.148  -0.471  1.00  0.00           C  
ATOM    578  C   PRO A 191      17.027   1.369  -0.505  1.00  0.00           C  
ATOM    579  O   PRO A 191      17.645   1.926  -1.412  1.00  0.00           O  
ATOM    580  CB  PRO A 191      15.511  -0.592  -0.978  1.00  0.00           C  
ATOM    581  CG  PRO A 191      14.734  -0.863   0.265  1.00  0.00           C  
ATOM    582  CD  PRO A 191      15.745  -1.440   1.220  1.00  0.00           C  
ATOM    583  HA  PRO A 191      17.693  -0.613  -1.058  1.00  0.00           H  
ATOM    584 1HB  PRO A 191      15.064   0.201  -1.596  1.00  0.00           H  
ATOM    585 2HB  PRO A 191      15.614  -1.480  -1.619  1.00  0.00           H  
ATOM    586 1HG  PRO A 191      14.279   0.066   0.639  1.00  0.00           H  
ATOM    587 2HG  PRO A 191      13.908  -1.558   0.052  1.00  0.00           H  
ATOM    588 1HD  PRO A 191      15.404  -1.285   2.254  1.00  0.00           H  
ATOM    589 2HD  PRO A 191      15.877  -2.512   1.012  1.00  0.00           H  
ATOM    590  N   ASN A 192      16.439   2.024   0.497  1.00  0.00           N  
ATOM    591  CA  ASN A 192      16.461   3.484   0.616  1.00  0.00           C  
ATOM    592  C   ASN A 192      15.739   4.142  -0.554  1.00  0.00           C  
ATOM    593  O   ASN A 192      15.877   5.342  -0.797  1.00  0.00           O  
ATOM    594  CB  ASN A 192      17.887   3.993   0.715  1.00  0.00           C  
ATOM    595  CG  ASN A 192      17.986   5.295   1.461  1.00  0.00           C  
ATOM    596  OD1 ASN A 192      17.296   5.502   2.466  1.00  0.00           O  
ATOM    597  ND2 ASN A 192      18.830   6.176   0.988  1.00  0.00           N  
ATOM    598  H   ASN A 192      15.983   1.506   1.191  1.00  0.00           H  
ATOM    599  HA  ASN A 192      15.928   3.765   1.526  1.00  0.00           H  
ATOM    600 1HB  ASN A 192      18.505   3.251   1.222  1.00  0.00           H  
ATOM    601 2HB  ASN A 192      18.295   4.130  -0.286  1.00  0.00           H  
ATOM    602 1HD2 ASN A 192      18.936   7.061   1.443  1.00  0.00           H  
ATOM    603 2HD2 ASN A 192      19.367   5.966   0.171  1.00  0.00           H  
ATOM    604  N   ILE A 193      14.963   3.345  -1.271  1.00  0.00           N  
ATOM    605  CA  ILE A 193      14.193   3.829  -2.403  1.00  0.00           C  
ATOM    606  C   ILE A 193      12.766   4.063  -1.944  1.00  0.00           C  
ATOM    607  O   ILE A 193      12.276   3.346  -1.075  1.00  0.00           O  
ATOM    608  CB  ILE A 193      14.218   2.833  -3.577  1.00  0.00           C  
ATOM    609  CG1 ILE A 193      15.653   2.618  -4.064  1.00  0.00           C  
ATOM    610  CG2 ILE A 193      13.335   3.326  -4.712  1.00  0.00           C  
ATOM    611  CD1 ILE A 193      15.814   1.430  -4.986  1.00  0.00           C  
ATOM    612  H   ILE A 193      14.902   2.400  -1.023  1.00  0.00           H  
ATOM    613  HA  ILE A 193      14.633   4.765  -2.745  1.00  0.00           H  
ATOM    614  HB  ILE A 193      13.852   1.864  -3.239  1.00  0.00           H  
ATOM    615 1HG1 ILE A 193      15.996   3.508  -4.591  1.00  0.00           H  
ATOM    616 2HG1 ILE A 193      16.311   2.474  -3.207  1.00  0.00           H  
ATOM    617 1HG2 ILE A 193      13.365   2.611  -5.534  1.00  0.00           H  
ATOM    618 2HG2 ILE A 193      12.310   3.429  -4.358  1.00  0.00           H  
ATOM    619 3HG2 ILE A 193      13.697   4.294  -5.061  1.00  0.00           H  
ATOM    620 1HD1 ILE A 193      16.858   1.343  -5.288  1.00  0.00           H  
ATOM    621 2HD1 ILE A 193      15.510   0.522  -4.465  1.00  0.00           H  
ATOM    622 3HD1 ILE A 193      15.192   1.569  -5.869  1.00  0.00           H  
ATOM    623  N   ASN A 194      12.099   5.055  -2.510  1.00  0.00           N  
ATOM    624  CA  ASN A 194      10.742   5.373  -2.087  1.00  0.00           C  
ATOM    625  C   ASN A 194       9.680   4.789  -3.014  1.00  0.00           C  
ATOM    626  O   ASN A 194       8.531   4.642  -2.611  1.00  0.00           O  
ATOM    627  CB  ASN A 194      10.571   6.877  -1.974  1.00  0.00           C  
ATOM    628  CG  ASN A 194      11.450   7.481  -0.915  1.00  0.00           C  
ATOM    629  OD1 ASN A 194      11.766   6.833   0.092  1.00  0.00           O  
ATOM    630  ND2 ASN A 194      11.854   8.709  -1.120  1.00  0.00           N  
ATOM    631  H   ASN A 194      12.521   5.581  -3.224  1.00  0.00           H  
ATOM    632  HA  ASN A 194      10.571   4.924  -1.107  1.00  0.00           H  
ATOM    633 1HB  ASN A 194      10.805   7.343  -2.933  1.00  0.00           H  
ATOM    634 2HB  ASN A 194       9.532   7.109  -1.743  1.00  0.00           H  
ATOM    635 1HD2 ASN A 194      12.441   9.161  -0.448  1.00  0.00           H  
ATOM    636 2HD2 ASN A 194      11.575   9.194  -1.948  1.00  0.00           H  
ATOM    637  N   THR A 195      10.044   4.426  -4.241  1.00  0.00           N  
ATOM    638  CA  THR A 195       9.060   3.891  -5.177  1.00  0.00           C  
ATOM    639  C   THR A 195       8.646   2.488  -4.757  1.00  0.00           C  
ATOM    640  O   THR A 195       9.495   1.626  -4.538  1.00  0.00           O  
ATOM    641  CB  THR A 195       9.607   3.866  -6.616  1.00  0.00           C  
ATOM    642  OG1 THR A 195       9.974   5.193  -7.014  1.00  0.00           O  
ATOM    643  CG2 THR A 195       8.559   3.324  -7.576  1.00  0.00           C  
ATOM    644  H   THR A 195      10.977   4.513  -4.518  1.00  0.00           H  
ATOM    645  HA  THR A 195       8.180   4.534  -5.159  1.00  0.00           H  
ATOM    646  HB  THR A 195      10.493   3.231  -6.658  1.00  0.00           H  
ATOM    647  HG1 THR A 195      10.511   5.152  -7.809  1.00  0.00           H  
ATOM    648 1HG2 THR A 195       8.964   3.314  -8.588  1.00  0.00           H  
ATOM    649 2HG2 THR A 195       8.286   2.311  -7.283  1.00  0.00           H  
ATOM    650 3HG2 THR A 195       7.676   3.961  -7.546  1.00  0.00           H  
ATOM    651  N   TRP A 196       7.335   2.252  -4.728  1.00  0.00           N  
ATOM    652  CA  TRP A 196       6.777   0.971  -4.294  1.00  0.00           C  
ATOM    653  C   TRP A 196       7.317  -0.211  -5.074  1.00  0.00           C  
ATOM    654  O   TRP A 196       7.583  -1.257  -4.494  1.00  0.00           O  
ATOM    655  CB  TRP A 196       5.253   0.994  -4.421  1.00  0.00           C  
ATOM    656  CG  TRP A 196       4.560   1.552  -3.214  1.00  0.00           C  
ATOM    657  CD1 TRP A 196       3.774   2.664  -3.168  1.00  0.00           C  
ATOM    658  CD2 TRP A 196       4.588   1.024  -1.866  1.00  0.00           C  
ATOM    659  NE1 TRP A 196       3.314   2.865  -1.890  1.00  0.00           N  
ATOM    660  CE2 TRP A 196       3.801   1.870  -1.081  1.00  0.00           C  
ATOM    661  CE3 TRP A 196       5.209  -0.082  -1.273  1.00  0.00           C  
ATOM    662  CZ2 TRP A 196       3.615   1.649   0.275  1.00  0.00           C  
ATOM    663  CZ3 TRP A 196       5.021  -0.304   0.086  1.00  0.00           C  
ATOM    664  CH2 TRP A 196       4.243   0.540   0.839  1.00  0.00           C  
ATOM    665  H   TRP A 196       6.718   2.975  -4.977  1.00  0.00           H  
ATOM    666  HA  TRP A 196       7.041   0.815  -3.248  1.00  0.00           H  
ATOM    667 1HB  TRP A 196       4.968   1.592  -5.287  1.00  0.00           H  
ATOM    668 2HB  TRP A 196       4.886  -0.019  -4.588  1.00  0.00           H  
ATOM    669  HD1 TRP A 196       3.544   3.301  -4.020  1.00  0.00           H  
ATOM    670  HE1 TRP A 196       2.715   3.622  -1.592  1.00  0.00           H  
ATOM    671  HE3 TRP A 196       5.825  -0.757  -1.866  1.00  0.00           H  
ATOM    672  HZ2 TRP A 196       3.001   2.308   0.890  1.00  0.00           H  
ATOM    673  HZ3 TRP A 196       5.508  -1.167   0.541  1.00  0.00           H  
ATOM    674  HH2 TRP A 196       4.117   0.336   1.903  1.00  0.00           H  
ATOM    675  N   GLN A 197       7.501  -0.040  -6.371  1.00  0.00           N  
ATOM    676  CA  GLN A 197       8.009  -1.113  -7.211  1.00  0.00           C  
ATOM    677  C   GLN A 197       9.357  -1.617  -6.706  1.00  0.00           C  
ATOM    678  O   GLN A 197       9.664  -2.802  -6.803  1.00  0.00           O  
ATOM    679  CB  GLN A 197       8.135  -0.641  -8.662  1.00  0.00           C  
ATOM    680  CG  GLN A 197       8.596  -1.718  -9.629  1.00  0.00           C  
ATOM    681  CD  GLN A 197       8.681  -1.216 -11.058  1.00  0.00           C  
ATOM    682  OE1 GLN A 197       9.293  -0.179 -11.331  1.00  0.00           O  
ATOM    683  NE2 GLN A 197       8.066  -1.948 -11.979  1.00  0.00           N  
ATOM    684  H   GLN A 197       7.285   0.827  -6.773  1.00  0.00           H  
ATOM    685  HA  GLN A 197       7.305  -1.944  -7.174  1.00  0.00           H  
ATOM    686 1HB  GLN A 197       7.171  -0.268  -9.008  1.00  0.00           H  
ATOM    687 2HB  GLN A 197       8.844   0.185  -8.716  1.00  0.00           H  
ATOM    688 1HG  GLN A 197       9.585  -2.063  -9.328  1.00  0.00           H  
ATOM    689 2HG  GLN A 197       7.887  -2.546  -9.600  1.00  0.00           H  
ATOM    690 1HE2 GLN A 197       8.088  -1.666 -12.940  1.00  0.00           H  
ATOM    691 2HE2 GLN A 197       7.581  -2.782 -11.715  1.00  0.00           H  
ATOM    692  N   GLN A 198      10.175  -0.711  -6.199  1.00  0.00           N  
ATOM    693  CA  GLN A 198      11.478  -1.081  -5.673  1.00  0.00           C  
ATOM    694  C   GLN A 198      11.403  -1.414  -4.177  1.00  0.00           C  
ATOM    695  O   GLN A 198      12.272  -2.104  -3.643  1.00  0.00           O  
ATOM    696  CB  GLN A 198      12.485   0.047  -5.913  1.00  0.00           C  
ATOM    697  CG  GLN A 198      12.707   0.382  -7.378  1.00  0.00           C  
ATOM    698  CD  GLN A 198      13.261  -0.793  -8.162  1.00  0.00           C  
ATOM    699  OE1 GLN A 198      14.304  -1.352  -7.815  1.00  0.00           O  
ATOM    700  NE2 GLN A 198      12.562  -1.173  -9.226  1.00  0.00           N  
ATOM    701  H   GLN A 198       9.892   0.225  -6.159  1.00  0.00           H  
ATOM    702  HA  GLN A 198      11.821  -1.974  -6.195  1.00  0.00           H  
ATOM    703 1HB  GLN A 198      12.144   0.951  -5.409  1.00  0.00           H  
ATOM    704 2HB  GLN A 198      13.447  -0.225  -5.480  1.00  0.00           H  
ATOM    705 1HG  GLN A 198      11.756   0.673  -7.822  1.00  0.00           H  
ATOM    706 2HG  GLN A 198      13.419   1.205  -7.448  1.00  0.00           H  
ATOM    707 1HE2 GLN A 198      12.878  -1.942  -9.783  1.00  0.00           H  
ATOM    708 2HE2 GLN A 198      11.720  -0.691  -9.471  1.00  0.00           H  
ATOM    709  N   VAL A 199      10.352  -0.934  -3.509  1.00  0.00           N  
ATOM    710  CA  VAL A 199      10.176  -1.172  -2.075  1.00  0.00           C  
ATOM    711  C   VAL A 199       9.600  -2.567  -1.810  1.00  0.00           C  
ATOM    712  O   VAL A 199       9.919  -3.196  -0.799  1.00  0.00           O  
ATOM    713  CB  VAL A 199       9.255  -0.107  -1.419  1.00  0.00           C  
ATOM    714  CG1 VAL A 199       8.931  -0.474   0.022  1.00  0.00           C  
ATOM    715  CG2 VAL A 199       9.888   1.275  -1.471  1.00  0.00           C  
ATOM    716  H   VAL A 199       9.680  -0.403  -3.994  1.00  0.00           H  
ATOM    717  HA  VAL A 199      11.150  -1.099  -1.590  1.00  0.00           H  
ATOM    718  HB  VAL A 199       8.328  -0.076  -1.974  1.00  0.00           H  
ATOM    719 1HG1 VAL A 199       8.247   0.254   0.432  1.00  0.00           H  
ATOM    720 2HG1 VAL A 199       9.840  -0.480   0.608  1.00  0.00           H  
ATOM    721 3HG1 VAL A 199       8.477  -1.454   0.052  1.00  0.00           H  
ATOM    722 1HG2 VAL A 199      10.605   1.377  -0.671  1.00  0.00           H  
ATOM    723 2HG2 VAL A 199       9.119   2.037  -1.370  1.00  0.00           H  
ATOM    724 3HG2 VAL A 199      10.387   1.404  -2.420  1.00  0.00           H  
ATOM    725  N   THR A 200       8.776  -3.060  -2.735  1.00  0.00           N  
ATOM    726  CA  THR A 200       8.155  -4.378  -2.600  1.00  0.00           C  
ATOM    727  C   THR A 200       9.204  -5.486  -2.514  1.00  0.00           C  
ATOM    728  O   THR A 200       8.948  -6.567  -1.971  1.00  0.00           O  
ATOM    729  CB  THR A 200       7.201  -4.662  -3.775  1.00  0.00           C  
ATOM    730  OG1 THR A 200       6.223  -3.618  -3.863  1.00  0.00           O  
ATOM    731  CG2 THR A 200       6.497  -5.996  -3.580  1.00  0.00           C  
ATOM    732  H   THR A 200       8.574  -2.521  -3.533  1.00  0.00           H  
ATOM    733  HA  THR A 200       7.577  -4.395  -1.676  1.00  0.00           H  
ATOM    734  HB  THR A 200       7.768  -4.689  -4.705  1.00  0.00           H  
ATOM    735  HG1 THR A 200       6.659  -2.788  -4.069  1.00  0.00           H  
ATOM    736 1HG2 THR A 200       5.828  -6.180  -4.420  1.00  0.00           H  
ATOM    737 2HG2 THR A 200       7.238  -6.794  -3.525  1.00  0.00           H  
ATOM    738 3HG2 THR A 200       5.921  -5.972  -2.656  1.00  0.00           H  
ATOM    739  N   ALA A 201      10.393  -5.191  -3.035  1.00  0.00           N  
ATOM    740  CA  ALA A 201      11.500  -6.131  -3.034  1.00  0.00           C  
ATOM    741  C   ALA A 201      11.877  -6.546  -1.615  1.00  0.00           C  
ATOM    742  O   ALA A 201      12.438  -7.620  -1.410  1.00  0.00           O  
ATOM    743  CB  ALA A 201      12.701  -5.528  -3.748  1.00  0.00           C  
ATOM    744  H   ALA A 201      10.525  -4.306  -3.437  1.00  0.00           H  
ATOM    745  HA  ALA A 201      11.184  -7.027  -3.567  1.00  0.00           H  
ATOM    746 1HB  ALA A 201      13.523  -6.244  -3.745  1.00  0.00           H  
ATOM    747 2HB  ALA A 201      12.431  -5.289  -4.776  1.00  0.00           H  
ATOM    748 3HB  ALA A 201      13.011  -4.620  -3.234  1.00  0.00           H  
ATOM    749  N   LEU A 202      11.555  -5.698  -0.639  1.00  0.00           N  
ATOM    750  CA  LEU A 202      11.852  -5.986   0.761  1.00  0.00           C  
ATOM    751  C   LEU A 202      11.164  -7.273   1.205  1.00  0.00           C  
ATOM    752  O   LEU A 202      11.734  -8.081   1.942  1.00  0.00           O  
ATOM    753  CB  LEU A 202      11.406  -4.826   1.654  1.00  0.00           C  
ATOM    754  CG  LEU A 202      12.305  -3.591   1.615  1.00  0.00           C  
ATOM    755  CD1 LEU A 202      11.590  -2.389   2.218  1.00  0.00           C  
ATOM    756  CD2 LEU A 202      13.610  -3.861   2.349  1.00  0.00           C  
ATOM    757  H   LEU A 202      11.099  -4.855  -0.870  1.00  0.00           H  
ATOM    758  HA  LEU A 202      12.929  -6.112   0.867  1.00  0.00           H  
ATOM    759 1HB  LEU A 202      10.411  -4.532   1.354  1.00  0.00           H  
ATOM    760 2HB  LEU A 202      11.364  -5.180   2.673  1.00  0.00           H  
ATOM    761  HG  LEU A 202      12.539  -3.357   0.587  1.00  0.00           H  
ATOM    762 1HD1 LEU A 202      11.355  -2.591   3.253  1.00  0.00           H  
ATOM    763 2HD1 LEU A 202      10.676  -2.204   1.671  1.00  0.00           H  
ATOM    764 3HD1 LEU A 202      12.228  -1.520   2.155  1.00  0.00           H  
ATOM    765 1HD2 LEU A 202      14.164  -2.940   2.447  1.00  0.00           H  
ATOM    766 2HD2 LEU A 202      14.198  -4.573   1.790  1.00  0.00           H  
ATOM    767 3HD2 LEU A 202      13.397  -4.258   3.331  1.00  0.00           H  
ATOM    768  N   ALA A 203       9.940  -7.462   0.736  1.00  0.00           N  
ATOM    769  CA  ALA A 203       9.168  -8.647   1.076  1.00  0.00           C  
ATOM    770  C   ALA A 203       9.582  -9.823   0.199  1.00  0.00           C  
ATOM    771  O   ALA A 203       9.557 -10.975   0.629  1.00  0.00           O  
ATOM    772  CB  ALA A 203       7.680  -8.368   0.926  1.00  0.00           C  
ATOM    773  H   ALA A 203       9.547  -6.788   0.138  1.00  0.00           H  
ATOM    774  HA  ALA A 203       9.381  -8.904   2.114  1.00  0.00           H  
ATOM    775 1HB  ALA A 203       7.121  -9.270   1.131  1.00  0.00           H  
ATOM    776 2HB  ALA A 203       7.476  -8.040  -0.081  1.00  0.00           H  
ATOM    777 3HB  ALA A 203       7.386  -7.597   1.623  1.00  0.00           H  
ATOM    778  N   GLN A 204       9.984  -9.521  -1.026  1.00  0.00           N  
ATOM    779  CA  GLN A 204      10.404 -10.548  -1.973  1.00  0.00           C  
ATOM    780  C   GLN A 204      11.764 -11.129  -1.585  1.00  0.00           C  
ATOM    781  O   GLN A 204      12.022 -12.314  -1.796  1.00  0.00           O  
ATOM    782  CB  GLN A 204      10.462  -9.976  -3.392  1.00  0.00           C  
ATOM    783  CG  GLN A 204       9.116  -9.538  -3.943  1.00  0.00           C  
ATOM    784  CD  GLN A 204       9.234  -8.877  -5.303  1.00  0.00           C  
ATOM    785  OE1 GLN A 204      10.310  -8.416  -5.692  1.00  0.00           O  
ATOM    786  NE2 GLN A 204       8.126  -8.827  -6.034  1.00  0.00           N  
ATOM    787  H   GLN A 204       9.997  -8.581  -1.307  1.00  0.00           H  
ATOM    788  HA  GLN A 204       9.674 -11.357  -1.953  1.00  0.00           H  
ATOM    789 1HB  GLN A 204      11.129  -9.114  -3.410  1.00  0.00           H  
ATOM    790 2HB  GLN A 204      10.876 -10.724  -4.069  1.00  0.00           H  
ATOM    791 1HG  GLN A 204       8.474 -10.415  -4.044  1.00  0.00           H  
ATOM    792 2HG  GLN A 204       8.667  -8.824  -3.253  1.00  0.00           H  
ATOM    793 1HE2 GLN A 204       8.143  -8.402  -6.940  1.00  0.00           H  
ATOM    794 2HE2 GLN A 204       7.275  -9.214  -5.679  1.00  0.00           H  
ATOM    795  N   GLN A 205      12.623 -10.297  -1.006  1.00  0.00           N  
ATOM    796  CA  GLN A 205      13.947 -10.740  -0.576  1.00  0.00           C  
ATOM    797  C   GLN A 205      13.877 -11.400   0.798  1.00  0.00           C  
ATOM    798  O   GLN A 205      14.899 -11.798   1.357  1.00  0.00           O  
ATOM    799  CB  GLN A 205      14.925  -9.563  -0.544  1.00  0.00           C  
ATOM    800  CG  GLN A 205      15.236  -8.975  -1.910  1.00  0.00           C  
ATOM    801  CD  GLN A 205      16.046  -7.696  -1.818  1.00  0.00           C  
ATOM    802  OE1 GLN A 205      16.064  -7.028  -0.780  1.00  0.00           O  
ATOM    803  NE2 GLN A 205      16.725  -7.347  -2.906  1.00  0.00           N  
ATOM    804  H   GLN A 205      12.368  -9.354  -0.881  1.00  0.00           H  
ATOM    805  HA  GLN A 205      14.314 -11.477  -1.290  1.00  0.00           H  
ATOM    806 1HB  GLN A 205      14.517  -8.767   0.080  1.00  0.00           H  
ATOM    807 2HB  GLN A 205      15.865  -9.883  -0.093  1.00  0.00           H  
ATOM    808 1HG  GLN A 205      15.810  -9.702  -2.485  1.00  0.00           H  
ATOM    809 2HG  GLN A 205      14.300  -8.750  -2.419  1.00  0.00           H  
ATOM    810 1HE2 GLN A 205      17.277  -6.512  -2.905  1.00  0.00           H  
ATOM    811 2HE2 GLN A 205      16.683  -7.917  -3.726  1.00  0.00           H  
ATOM    812  N   LYS A 206      12.661 -11.490   1.335  1.00  0.00           N  
ATOM    813  CA  LYS A 206      12.411 -12.108   2.638  1.00  0.00           C  
ATOM    814  C   LYS A 206      13.098 -11.346   3.771  1.00  0.00           C  
ATOM    815  O   LYS A 206      13.381 -11.908   4.831  1.00  0.00           O  
ATOM    816  CB  LYS A 206      12.876 -13.565   2.633  1.00  0.00           C  
ATOM    817  CG  LYS A 206      12.317 -14.400   1.488  1.00  0.00           C  
ATOM    818  CD  LYS A 206      10.801 -14.500   1.565  1.00  0.00           C  
ATOM    819  CE  LYS A 206      10.246 -15.374   0.451  1.00  0.00           C  
ATOM    820  NZ  LYS A 206       8.760 -15.452   0.491  1.00  0.00           N  
ATOM    821  H   LYS A 206      11.902 -11.132   0.833  1.00  0.00           H  
ATOM    822  HA  LYS A 206      11.338 -12.084   2.832  1.00  0.00           H  
ATOM    823 1HB  LYS A 206      13.964 -13.600   2.572  1.00  0.00           H  
ATOM    824 2HB  LYS A 206      12.585 -14.043   3.568  1.00  0.00           H  
ATOM    825 1HG  LYS A 206      12.595 -13.943   0.536  1.00  0.00           H  
ATOM    826 2HG  LYS A 206      12.743 -15.402   1.527  1.00  0.00           H  
ATOM    827 1HD  LYS A 206      10.514 -14.927   2.528  1.00  0.00           H  
ATOM    828 2HD  LYS A 206      10.366 -13.505   1.484  1.00  0.00           H  
ATOM    829 1HE  LYS A 206      10.551 -14.972  -0.514  1.00  0.00           H  
ATOM    830 2HE  LYS A 206      10.652 -16.382   0.542  1.00  0.00           H  
ATOM    831 1HZ  LYS A 206       8.433 -16.039  -0.262  1.00  0.00           H  
ATOM    832 2HZ  LYS A 206       8.467 -15.843   1.375  1.00  0.00           H  
ATOM    833 3HZ  LYS A 206       8.373 -14.525   0.388  1.00  0.00           H  
ATOM    834  N   LEU A 207      13.349 -10.061   3.549  1.00  0.00           N  
ATOM    835  CA  LEU A 207      13.990  -9.224   4.554  1.00  0.00           C  
ATOM    836  C   LEU A 207      12.946  -8.722   5.541  1.00  0.00           C  
ATOM    837  O   LEU A 207      13.220  -8.553   6.728  1.00  0.00           O  
ATOM    838  CB  LEU A 207      14.706  -8.038   3.895  1.00  0.00           C  
ATOM    839  CG  LEU A 207      15.869  -8.399   2.962  1.00  0.00           C  
ATOM    840  CD1 LEU A 207      16.409  -7.133   2.310  1.00  0.00           C  
ATOM    841  CD2 LEU A 207      16.955  -9.110   3.756  1.00  0.00           C  
ATOM    842  H   LEU A 207      13.095  -9.666   2.688  1.00  0.00           H  
ATOM    843  HA  LEU A 207      14.729  -9.824   5.083  1.00  0.00           H  
ATOM    844 1HB  LEU A 207      13.979  -7.473   3.314  1.00  0.00           H  
ATOM    845 2HB  LEU A 207      15.098  -7.390   4.678  1.00  0.00           H  
ATOM    846  HG  LEU A 207      15.510  -9.056   2.169  1.00  0.00           H  
ATOM    847 1HD1 LEU A 207      17.236  -7.389   1.647  1.00  0.00           H  
ATOM    848 2HD1 LEU A 207      15.617  -6.656   1.733  1.00  0.00           H  
ATOM    849 3HD1 LEU A 207      16.761  -6.448   3.080  1.00  0.00           H  
ATOM    850 1HD2 LEU A 207      17.782  -9.367   3.093  1.00  0.00           H  
ATOM    851 2HD2 LEU A 207      17.316  -8.454   4.548  1.00  0.00           H  
ATOM    852 3HD2 LEU A 207      16.547 -10.020   4.197  1.00  0.00           H  
ATOM    853  N   LEU A 208      11.745  -8.502   5.025  1.00  0.00           N  
ATOM    854  CA  LEU A 208      10.630  -8.025   5.825  1.00  0.00           C  
ATOM    855  C   LEU A 208      10.162  -9.114   6.782  1.00  0.00           C  
ATOM    856  O   LEU A 208       9.694 -10.170   6.351  1.00  0.00           O  
ATOM    857  CB  LEU A 208       9.471  -7.588   4.920  1.00  0.00           C  
ATOM    858  CG  LEU A 208       8.439  -6.654   5.565  1.00  0.00           C  
ATOM    859  CD1 LEU A 208       9.037  -5.262   5.717  1.00  0.00           C  
ATOM    860  CD2 LEU A 208       7.182  -6.619   4.709  1.00  0.00           C  
ATOM    861  H   LEU A 208      11.604  -8.670   4.072  1.00  0.00           H  
ATOM    862  HA  LEU A 208      10.963  -7.165   6.405  1.00  0.00           H  
ATOM    863 1HB  LEU A 208       9.883  -7.076   4.051  1.00  0.00           H  
ATOM    864 2HB  LEU A 208       8.944  -8.478   4.576  1.00  0.00           H  
ATOM    865  HG  LEU A 208       8.190  -7.021   6.561  1.00  0.00           H  
ATOM    866 1HD1 LEU A 208       8.303  -4.599   6.175  1.00  0.00           H  
ATOM    867 2HD1 LEU A 208       9.923  -5.314   6.349  1.00  0.00           H  
ATOM    868 3HD1 LEU A 208       9.312  -4.876   4.736  1.00  0.00           H  
ATOM    869 1HD2 LEU A 208       6.447  -5.956   5.168  1.00  0.00           H  
ATOM    870 2HD2 LEU A 208       7.430  -6.252   3.713  1.00  0.00           H  
ATOM    871 3HD2 LEU A 208       6.765  -7.624   4.632  1.00  0.00           H  
ATOM    872  N   THR A 209      10.306  -8.861   8.075  1.00  0.00           N  
ATOM    873  CA  THR A 209       9.894  -9.816   9.089  1.00  0.00           C  
ATOM    874  C   THR A 209       8.410  -9.626   9.399  1.00  0.00           C  
ATOM    875  O   THR A 209       7.823  -8.616   9.001  1.00  0.00           O  
ATOM    876  CB  THR A 209      10.729  -9.666  10.374  1.00  0.00           C  
ATOM    877  OG1 THR A 209      10.447  -8.400  10.985  1.00  0.00           O  
ATOM    878  CG2 THR A 209      12.214  -9.754  10.059  1.00  0.00           C  
ATOM    879  H   THR A 209      10.693  -7.999   8.355  1.00  0.00           H  
ATOM    880  HA  THR A 209      10.047 -10.822   8.699  1.00  0.00           H  
ATOM    881  HB  THR A 209      10.464 -10.459  11.074  1.00  0.00           H  
ATOM    882  HG1 THR A 209      10.786  -7.695  10.428  1.00  0.00           H  
ATOM    883 1HG2 THR A 209      12.789  -9.646  10.980  1.00  0.00           H  
ATOM    884 2HG2 THR A 209      12.433 -10.721   9.604  1.00  0.00           H  
ATOM    885 3HG2 THR A 209      12.486  -8.958   9.367  1.00  0.00           H  
ATOM    886  N   PRO A 210       7.767 -10.590  10.084  1.00  0.00           N  
ATOM    887  CA  PRO A 210       6.348 -10.479  10.443  1.00  0.00           C  
ATOM    888  C   PRO A 210       6.042  -9.171  11.168  1.00  0.00           C  
ATOM    889  O   PRO A 210       4.971  -8.586  10.998  1.00  0.00           O  
ATOM    890  CB  PRO A 210       6.131 -11.689  11.357  1.00  0.00           C  
ATOM    891  CG  PRO A 210       7.111 -12.699  10.866  1.00  0.00           C  
ATOM    892  CD  PRO A 210       8.341 -11.896  10.536  1.00  0.00           C  
ATOM    893  HA  PRO A 210       5.737 -10.558   9.532  1.00  0.00           H  
ATOM    894 1HB  PRO A 210       6.302 -11.403  12.406  1.00  0.00           H  
ATOM    895 2HB  PRO A 210       5.090 -12.034  11.284  1.00  0.00           H  
ATOM    896 1HG  PRO A 210       7.296 -13.458  11.640  1.00  0.00           H  
ATOM    897 2HG  PRO A 210       6.704 -13.229   9.992  1.00  0.00           H  
ATOM    898 1HD  PRO A 210       8.960 -11.785  11.439  1.00  0.00           H  
ATOM    899 2HD  PRO A 210       8.907 -12.402   9.739  1.00  0.00           H  
ATOM    900  N   GLN A 211       7.006  -8.702  11.954  1.00  0.00           N  
ATOM    901  CA  GLN A 211       6.851  -7.466  12.707  1.00  0.00           C  
ATOM    902  C   GLN A 211       6.868  -6.247  11.785  1.00  0.00           C  
ATOM    903  O   GLN A 211       6.293  -5.206  12.112  1.00  0.00           O  
ATOM    904  CB  GLN A 211       7.955  -7.343  13.760  1.00  0.00           C  
ATOM    905  CG  GLN A 211       7.865  -8.365  14.880  1.00  0.00           C  
ATOM    906  CD  GLN A 211       8.969  -8.199  15.906  1.00  0.00           C  
ATOM    907  OE1 GLN A 211      10.045  -7.674  15.602  1.00  0.00           O  
ATOM    908  NE2 GLN A 211       8.712  -8.647  17.129  1.00  0.00           N  
ATOM    909  H   GLN A 211       7.845  -9.210  12.034  1.00  0.00           H  
ATOM    910  HA  GLN A 211       5.886  -7.488  13.213  1.00  0.00           H  
ATOM    911 1HB  GLN A 211       8.928  -7.453  13.282  1.00  0.00           H  
ATOM    912 2HB  GLN A 211       7.921  -6.350  14.208  1.00  0.00           H  
ATOM    913 1HG  GLN A 211       6.907  -8.250  15.387  1.00  0.00           H  
ATOM    914 2HG  GLN A 211       7.943  -9.365  14.452  1.00  0.00           H  
ATOM    915 1HE2 GLN A 211       9.403  -8.565  17.848  1.00  0.00           H  
ATOM    916 2HE2 GLN A 211       7.827  -9.068  17.332  1.00  0.00           H  
ATOM    917  N   ASP A 212       7.497  -6.381  10.621  1.00  0.00           N  
ATOM    918  CA  ASP A 212       7.583  -5.273   9.681  1.00  0.00           C  
ATOM    919  C   ASP A 212       6.345  -5.276   8.808  1.00  0.00           C  
ATOM    920  O   ASP A 212       5.880  -4.234   8.343  1.00  0.00           O  
ATOM    921  CB  ASP A 212       8.834  -5.381   8.798  1.00  0.00           C  
ATOM    922  CG  ASP A 212      10.134  -5.358   9.577  1.00  0.00           C  
ATOM    923  OD1 ASP A 212      10.362  -4.405  10.351  1.00  0.00           O  
ATOM    924  OD2 ASP A 212      10.944  -6.297   9.402  1.00  0.00           O  
ATOM    925  H   ASP A 212       7.856  -7.260  10.360  1.00  0.00           H  
ATOM    926  HA  ASP A 212       7.633  -4.342  10.247  1.00  0.00           H  
ATOM    927 1HB  ASP A 212       8.794  -6.307   8.249  1.00  0.00           H  
ATOM    928 2HB  ASP A 212       8.842  -4.558   8.099  1.00  0.00           H  
ATOM    929  N   MET A 213       5.815  -6.476   8.610  1.00  0.00           N  
ATOM    930  CA  MET A 213       4.627  -6.691   7.800  1.00  0.00           C  
ATOM    931  C   MET A 213       3.453  -5.871   8.318  1.00  0.00           C  
ATOM    932  O   MET A 213       2.797  -5.152   7.562  1.00  0.00           O  
ATOM    933  CB  MET A 213       4.271  -8.176   7.771  1.00  0.00           C  
ATOM    934  CG  MET A 213       5.222  -9.036   6.951  1.00  0.00           C  
ATOM    935  SD  MET A 213       4.794 -10.788   7.001  1.00  0.00           S  
ATOM    936  CE  MET A 213       6.316 -11.524   6.411  1.00  0.00           C  
ATOM    937  H   MET A 213       6.248  -7.253   9.024  1.00  0.00           H  
ATOM    938  HA  MET A 213       4.837  -6.360   6.783  1.00  0.00           H  
ATOM    939 1HB  MET A 213       4.260  -8.567   8.788  1.00  0.00           H  
ATOM    940 2HB  MET A 213       3.268  -8.302   7.362  1.00  0.00           H  
ATOM    941 1HG  MET A 213       5.205  -8.707   5.912  1.00  0.00           H  
ATOM    942 2HG  MET A 213       6.237  -8.918   7.329  1.00  0.00           H  
ATOM    943 1HE  MET A 213       6.209 -12.609   6.385  1.00  0.00           H  
ATOM    944 2HE  MET A 213       6.533 -11.157   5.407  1.00  0.00           H  
ATOM    945 3HE  MET A 213       7.134 -11.256   7.080  1.00  0.00           H  
ATOM    946  N   GLU A 214       3.217  -5.964   9.619  1.00  0.00           N  
ATOM    947  CA  GLU A 214       2.117  -5.252  10.260  1.00  0.00           C  
ATOM    948  C   GLU A 214       2.273  -3.737  10.131  1.00  0.00           C  
ATOM    949  O   GLU A 214       1.288  -2.997  10.166  1.00  0.00           O  
ATOM    950  CB  GLU A 214       2.027  -5.640  11.738  1.00  0.00           C  
ATOM    951  CG  GLU A 214       1.520  -7.053  11.987  1.00  0.00           C  
ATOM    952  CD  GLU A 214       0.108  -7.260  11.518  1.00  0.00           C  
ATOM    953  OE1 GLU A 214      -0.751  -6.520  11.934  1.00  0.00           O  
ATOM    954  OE2 GLU A 214      -0.114  -8.160  10.741  1.00  0.00           O  
ATOM    955  H   GLU A 214       3.800  -6.531  10.168  1.00  0.00           H  
ATOM    956  HA  GLU A 214       1.187  -5.535   9.765  1.00  0.00           H  
ATOM    957 1HB  GLU A 214       3.011  -5.550  12.198  1.00  0.00           H  
ATOM    958 2HB  GLU A 214       1.360  -4.949  12.255  1.00  0.00           H  
ATOM    959 1HG  GLU A 214       2.171  -7.758  11.467  1.00  0.00           H  
ATOM    960 2HG  GLU A 214       1.580  -7.266  13.053  1.00  0.00           H  
ATOM    961  N   ALA A 215       3.509  -3.281   9.977  1.00  0.00           N  
ATOM    962  CA  ALA A 215       3.789  -1.858   9.850  1.00  0.00           C  
ATOM    963  C   ALA A 215       3.609  -1.386   8.410  1.00  0.00           C  
ATOM    964  O   ALA A 215       3.136  -0.274   8.163  1.00  0.00           O  
ATOM    965  CB  ALA A 215       5.199  -1.558  10.336  1.00  0.00           C  
ATOM    966  H   ALA A 215       4.254  -3.918   9.944  1.00  0.00           H  
ATOM    967  HA  ALA A 215       3.075  -1.316  10.470  1.00  0.00           H  
ATOM    968 1HB  ALA A 215       5.287  -1.832  11.377  1.00  0.00           H  
ATOM    969 2HB  ALA A 215       5.406  -0.505  10.221  1.00  0.00           H  
ATOM    970 3HB  ALA A 215       5.907  -2.131   9.754  1.00  0.00           H  
ATOM    971  N   ALA A 216       3.954  -2.252   7.462  1.00  0.00           N  
ATOM    972  CA  ALA A 216       3.845  -1.928   6.047  1.00  0.00           C  
ATOM    973  C   ALA A 216       2.389  -1.795   5.634  1.00  0.00           C  
ATOM    974  O   ALA A 216       2.058  -1.029   4.724  1.00  0.00           O  
ATOM    975  CB  ALA A 216       4.541  -2.990   5.208  1.00  0.00           C  
ATOM    976  H   ALA A 216       4.278  -3.139   7.722  1.00  0.00           H  
ATOM    977  HA  ALA A 216       4.333  -0.967   5.881  1.00  0.00           H  
ATOM    978 1HB  ALA A 216       4.492  -2.715   4.166  1.00  0.00           H  
ATOM    979 2HB  ALA A 216       4.047  -3.939   5.351  1.00  0.00           H  
ATOM    980 3HB  ALA A 216       5.575  -3.073   5.511  1.00  0.00           H  
ATOM    981  N   LYS A 217       1.524  -2.538   6.317  1.00  0.00           N  
ATOM    982  CA  LYS A 217       0.095  -2.511   6.036  1.00  0.00           C  
ATOM    983  C   LYS A 217      -0.461  -1.097   6.184  1.00  0.00           C  
ATOM    984  O   LYS A 217      -1.208  -0.616   5.329  1.00  0.00           O  
ATOM    985  CB  LYS A 217      -0.652  -3.474   6.961  1.00  0.00           C  
ATOM    986  CG  LYS A 217      -0.451  -4.947   6.630  1.00  0.00           C  
ATOM    987  CD  LYS A 217      -1.168  -5.840   7.631  1.00  0.00           C  
ATOM    988  CE  LYS A 217      -0.968  -7.312   7.302  1.00  0.00           C  
ATOM    989  NZ  LYS A 217      -1.593  -8.200   8.320  1.00  0.00           N  
ATOM    990  H   LYS A 217       1.860  -3.132   7.024  1.00  0.00           H  
ATOM    991  HA  LYS A 217      -0.061  -2.828   5.004  1.00  0.00           H  
ATOM    992 1HB  LYS A 217      -0.329  -3.314   7.990  1.00  0.00           H  
ATOM    993 2HB  LYS A 217      -1.721  -3.264   6.917  1.00  0.00           H  
ATOM    994 1HG  LYS A 217      -0.836  -5.152   5.631  1.00  0.00           H  
ATOM    995 2HG  LYS A 217       0.613  -5.181   6.645  1.00  0.00           H  
ATOM    996 1HD  LYS A 217      -0.786  -5.645   8.633  1.00  0.00           H  
ATOM    997 2HD  LYS A 217      -2.235  -5.618   7.617  1.00  0.00           H  
ATOM    998 1HE  LYS A 217      -1.406  -7.531   6.330  1.00  0.00           H  
ATOM    999 2HE  LYS A 217       0.099  -7.532   7.254  1.00  0.00           H  
ATOM   1000 1HZ  LYS A 217      -1.437  -9.165   8.067  1.00  0.00           H  
ATOM   1001 2HZ  LYS A 217      -1.180  -8.019   9.225  1.00  0.00           H  
ATOM   1002 3HZ  LYS A 217      -2.585  -8.019   8.361  1.00  0.00           H  
ATOM   1003  N   GLU A 218      -0.073  -0.436   7.264  1.00  0.00           N  
ATOM   1004  CA  GLU A 218      -0.534   0.924   7.529  1.00  0.00           C  
ATOM   1005  C   GLU A 218       0.011   1.888   6.503  1.00  0.00           C  
ATOM   1006  O   GLU A 218      -0.708   2.770   6.033  1.00  0.00           O  
ATOM   1007  CB  GLU A 218      -0.117   1.373   8.931  1.00  0.00           C  
ATOM   1008  CG  GLU A 218      -0.846   0.662  10.062  1.00  0.00           C  
ATOM   1009  CD  GLU A 218      -0.410   1.128  11.423  1.00  0.00           C  
ATOM   1010  OE1 GLU A 218       0.532   1.879  11.499  1.00  0.00           O  
ATOM   1011  OE2 GLU A 218      -1.019   0.731  12.389  1.00  0.00           O  
ATOM   1012  H   GLU A 218       0.538  -0.870   7.900  1.00  0.00           H  
ATOM   1013  HA  GLU A 218      -1.623   0.938   7.470  1.00  0.00           H  
ATOM   1014 1HB  GLU A 218       0.952   1.204   9.064  1.00  0.00           H  
ATOM   1015 2HB  GLU A 218      -0.295   2.443   9.038  1.00  0.00           H  
ATOM   1016 1HG  GLU A 218      -1.917   0.838   9.957  1.00  0.00           H  
ATOM   1017 2HG  GLU A 218      -0.672  -0.409   9.976  1.00  0.00           H  
ATOM   1018  N   VAL A 219       1.284   1.725   6.160  1.00  0.00           N  
ATOM   1019  CA  VAL A 219       1.942   2.595   5.192  1.00  0.00           C  
ATOM   1020  C   VAL A 219       1.206   2.590   3.853  1.00  0.00           C  
ATOM   1021  O   VAL A 219       0.867   3.647   3.321  1.00  0.00           O  
ATOM   1022  CB  VAL A 219       3.399   2.146   4.977  1.00  0.00           C  
ATOM   1023  CG1 VAL A 219       4.022   2.899   3.811  1.00  0.00           C  
ATOM   1024  CG2 VAL A 219       4.202   2.363   6.250  1.00  0.00           C  
ATOM   1025  H   VAL A 219       1.794   0.988   6.561  1.00  0.00           H  
ATOM   1026  HA  VAL A 219       1.943   3.612   5.585  1.00  0.00           H  
ATOM   1027  HB  VAL A 219       3.409   1.087   4.717  1.00  0.00           H  
ATOM   1028 1HG1 VAL A 219       5.052   2.569   3.673  1.00  0.00           H  
ATOM   1029 2HG1 VAL A 219       3.453   2.700   2.903  1.00  0.00           H  
ATOM   1030 3HG1 VAL A 219       4.010   3.968   4.021  1.00  0.00           H  
ATOM   1031 1HG2 VAL A 219       5.231   2.043   6.091  1.00  0.00           H  
ATOM   1032 2HG2 VAL A 219       4.188   3.421   6.513  1.00  0.00           H  
ATOM   1033 3HG2 VAL A 219       3.763   1.782   7.061  1.00  0.00           H  
ATOM   1034  N   TYR A 220       0.937   1.399   3.330  1.00  0.00           N  
ATOM   1035  CA  TYR A 220       0.255   1.269   2.048  1.00  0.00           C  
ATOM   1036  C   TYR A 220      -1.154   1.862   2.105  1.00  0.00           C  
ATOM   1037  O   TYR A 220      -1.587   2.539   1.169  1.00  0.00           O  
ATOM   1038  CB  TYR A 220       0.197  -0.200   1.623  1.00  0.00           C  
ATOM   1039  CG  TYR A 220       0.170  -0.401   0.124  1.00  0.00           C  
ATOM   1040  CD1 TYR A 220       0.621   0.605  -0.719  1.00  0.00           C  
ATOM   1041  CD2 TYR A 220      -0.306  -1.590  -0.408  1.00  0.00           C  
ATOM   1042  CE1 TYR A 220       0.597   0.421  -2.088  1.00  0.00           C  
ATOM   1043  CE2 TYR A 220      -0.331  -1.773  -1.777  1.00  0.00           C  
ATOM   1044  CZ  TYR A 220       0.118  -0.773  -2.616  1.00  0.00           C  
ATOM   1045  OH  TYR A 220       0.094  -0.956  -3.979  1.00  0.00           O  
ATOM   1046  H   TYR A 220       1.206   0.589   3.816  1.00  0.00           H  
ATOM   1047  HA  TYR A 220       0.817   1.828   1.299  1.00  0.00           H  
ATOM   1048 1HB  TYR A 220       1.064  -0.729   2.021  1.00  0.00           H  
ATOM   1049 2HB  TYR A 220      -0.693  -0.666   2.044  1.00  0.00           H  
ATOM   1050  HD1 TYR A 220       0.996   1.539  -0.301  1.00  0.00           H  
ATOM   1051  HD2 TYR A 220      -0.661  -2.379   0.254  1.00  0.00           H  
ATOM   1052  HE1 TYR A 220       0.951   1.211  -2.750  1.00  0.00           H  
ATOM   1053  HE2 TYR A 220      -0.706  -2.708  -2.195  1.00  0.00           H  
ATOM   1054  HH  TYR A 220       0.694  -0.333  -4.395  1.00  0.00           H  
ATOM   1055  N   LYS A 221      -1.858   1.621   3.207  1.00  0.00           N  
ATOM   1056  CA  LYS A 221      -3.216   2.129   3.368  1.00  0.00           C  
ATOM   1057  C   LYS A 221      -3.236   3.655   3.440  1.00  0.00           C  
ATOM   1058  O   LYS A 221      -4.019   4.310   2.745  1.00  0.00           O  
ATOM   1059  CB  LYS A 221      -3.862   1.535   4.621  1.00  0.00           C  
ATOM   1060  CG  LYS A 221      -4.271   0.074   4.485  1.00  0.00           C  
ATOM   1061  CD  LYS A 221      -5.002  -0.413   5.727  1.00  0.00           C  
ATOM   1062  CE  LYS A 221      -5.402  -1.875   5.598  1.00  0.00           C  
ATOM   1063  NZ  LYS A 221      -4.219  -2.778   5.604  1.00  0.00           N  
ATOM   1064  H   LYS A 221      -1.456   1.087   3.927  1.00  0.00           H  
ATOM   1065  HA  LYS A 221      -3.802   1.831   2.498  1.00  0.00           H  
ATOM   1066 1HB  LYS A 221      -3.169   1.612   5.459  1.00  0.00           H  
ATOM   1067 2HB  LYS A 221      -4.752   2.109   4.878  1.00  0.00           H  
ATOM   1068 1HG  LYS A 221      -4.926  -0.042   3.620  1.00  0.00           H  
ATOM   1069 2HG  LYS A 221      -3.384  -0.539   4.331  1.00  0.00           H  
ATOM   1070 1HD  LYS A 221      -4.355  -0.297   6.599  1.00  0.00           H  
ATOM   1071 2HD  LYS A 221      -5.899   0.187   5.881  1.00  0.00           H  
ATOM   1072 1HE  LYS A 221      -6.056  -2.147   6.425  1.00  0.00           H  
ATOM   1073 2HE  LYS A 221      -5.950  -2.021   4.667  1.00  0.00           H  
ATOM   1074 1HZ  LYS A 221      -4.527  -3.737   5.516  1.00  0.00           H  
ATOM   1075 2HZ  LYS A 221      -3.614  -2.547   4.828  1.00  0.00           H  
ATOM   1076 3HZ  LYS A 221      -3.714  -2.666   6.471  1.00  0.00           H  
ATOM   1077  N   ILE A 222      -2.372   4.219   4.279  1.00  0.00           N  
ATOM   1078  CA  ILE A 222      -2.295   5.668   4.443  1.00  0.00           C  
ATOM   1079  C   ILE A 222      -1.892   6.342   3.132  1.00  0.00           C  
ATOM   1080  O   ILE A 222      -2.404   7.408   2.782  1.00  0.00           O  
ATOM   1081  CB  ILE A 222      -1.292   6.045   5.548  1.00  0.00           C  
ATOM   1082  CG1 ILE A 222      -1.821   5.614   6.919  1.00  0.00           C  
ATOM   1083  CG2 ILE A 222      -1.014   7.540   5.527  1.00  0.00           C  
ATOM   1084  CD1 ILE A 222      -0.781   5.654   8.015  1.00  0.00           C  
ATOM   1085  H   ILE A 222      -1.766   3.644   4.802  1.00  0.00           H  
ATOM   1086  HA  ILE A 222      -3.279   6.036   4.732  1.00  0.00           H  
ATOM   1087  HB  ILE A 222      -0.357   5.509   5.389  1.00  0.00           H  
ATOM   1088 1HG1 ILE A 222      -2.648   6.261   7.209  1.00  0.00           H  
ATOM   1089 2HG1 ILE A 222      -2.208   4.597   6.856  1.00  0.00           H  
ATOM   1090 1HG2 ILE A 222      -0.304   7.789   6.315  1.00  0.00           H  
ATOM   1091 2HG2 ILE A 222      -0.597   7.819   4.561  1.00  0.00           H  
ATOM   1092 3HG2 ILE A 222      -1.945   8.085   5.693  1.00  0.00           H  
ATOM   1093 1HD1 ILE A 222      -1.229   5.335   8.956  1.00  0.00           H  
ATOM   1094 2HD1 ILE A 222       0.042   4.985   7.760  1.00  0.00           H  
ATOM   1095 3HD1 ILE A 222      -0.402   6.670   8.121  1.00  0.00           H  
ATOM   1096  N   HIS A 223      -0.992   5.700   2.399  1.00  0.00           N  
ATOM   1097  CA  HIS A 223      -0.521   6.226   1.126  1.00  0.00           C  
ATOM   1098  C   HIS A 223      -1.675   6.334   0.131  1.00  0.00           C  
ATOM   1099  O   HIS A 223      -1.806   7.332  -0.576  1.00  0.00           O  
ATOM   1100  CB  HIS A 223       0.587   5.339   0.548  1.00  0.00           C  
ATOM   1101  CG  HIS A 223       1.383   6.000  -0.534  1.00  0.00           C  
ATOM   1102  ND1 HIS A 223       2.338   5.329  -1.270  1.00  0.00           N  
ATOM   1103  CD2 HIS A 223       1.367   7.269  -1.005  1.00  0.00           C  
ATOM   1104  CE1 HIS A 223       2.874   6.159  -2.149  1.00  0.00           C  
ATOM   1105  NE2 HIS A 223       2.303   7.342  -2.007  1.00  0.00           N  
ATOM   1106  H   HIS A 223      -0.625   4.850   2.729  1.00  0.00           H  
ATOM   1107  HA  HIS A 223      -0.110   7.224   1.275  1.00  0.00           H  
ATOM   1108 1HB  HIS A 223       1.272   5.046   1.344  1.00  0.00           H  
ATOM   1109 2HB  HIS A 223       0.149   4.428   0.141  1.00  0.00           H  
ATOM   1110  HD2 HIS A 223       0.731   8.082  -0.654  1.00  0.00           H  
ATOM   1111  HE1 HIS A 223       3.654   5.911  -2.866  1.00  0.00           H  
ATOM   1112  HE2 HIS A 223       2.516   8.168  -2.547  1.00  0.00           H  
ATOM   1113  N   GLN A 224      -2.516   5.305   0.101  1.00  0.00           N  
ATOM   1114  CA  GLN A 224      -3.664   5.273  -0.800  1.00  0.00           C  
ATOM   1115  C   GLN A 224      -4.630   6.418  -0.501  1.00  0.00           C  
ATOM   1116  O   GLN A 224      -5.229   6.992  -1.409  1.00  0.00           O  
ATOM   1117  CB  GLN A 224      -4.393   3.931  -0.692  1.00  0.00           C  
ATOM   1118  CG  GLN A 224      -5.698   3.867  -1.466  1.00  0.00           C  
ATOM   1119  CD  GLN A 224      -6.340   2.494  -1.406  1.00  0.00           C  
ATOM   1120  OE1 GLN A 224      -6.373   1.855  -0.351  1.00  0.00           O  
ATOM   1121  NE2 GLN A 224      -6.855   2.033  -2.540  1.00  0.00           N  
ATOM   1122  H   GLN A 224      -2.360   4.543   0.702  1.00  0.00           H  
ATOM   1123  HA  GLN A 224      -3.305   5.393  -1.822  1.00  0.00           H  
ATOM   1124 1HB  GLN A 224      -3.745   3.135  -1.059  1.00  0.00           H  
ATOM   1125 2HB  GLN A 224      -4.611   3.719   0.355  1.00  0.00           H  
ATOM   1126 1HG  GLN A 224      -6.395   4.590  -1.043  1.00  0.00           H  
ATOM   1127 2HG  GLN A 224      -5.501   4.107  -2.511  1.00  0.00           H  
ATOM   1128 1HE2 GLN A 224      -7.292   1.132  -2.561  1.00  0.00           H  
ATOM   1129 2HE2 GLN A 224      -6.807   2.584  -3.373  1.00  0.00           H  
ATOM   1130  N   GLN A 225      -4.759   6.753   0.777  1.00  0.00           N  
ATOM   1131  CA  GLN A 225      -5.650   7.823   1.205  1.00  0.00           C  
ATOM   1132  C   GLN A 225      -5.056   9.190   0.865  1.00  0.00           C  
ATOM   1133  O   GLN A 225      -5.761  10.087   0.401  1.00  0.00           O  
ATOM   1134  CB  GLN A 225      -5.923   7.725   2.708  1.00  0.00           C  
ATOM   1135  CG  GLN A 225      -6.709   6.491   3.119  1.00  0.00           C  
ATOM   1136  CD  GLN A 225      -6.829   6.357   4.625  1.00  0.00           C  
ATOM   1137  OE1 GLN A 225      -6.050   6.945   5.379  1.00  0.00           O  
ATOM   1138  NE2 GLN A 225      -7.809   5.580   5.072  1.00  0.00           N  
ATOM   1139  H   GLN A 225      -4.237   6.266   1.452  1.00  0.00           H  
ATOM   1140  HA  GLN A 225      -6.595   7.720   0.672  1.00  0.00           H  
ATOM   1141 1HB  GLN A 225      -4.978   7.718   3.251  1.00  0.00           H  
ATOM   1142 2HB  GLN A 225      -6.481   8.602   3.034  1.00  0.00           H  
ATOM   1143 1HG  GLN A 225      -7.712   6.555   2.700  1.00  0.00           H  
ATOM   1144 2HG  GLN A 225      -6.200   5.606   2.737  1.00  0.00           H  
ATOM   1145 1HE2 GLN A 225      -7.939   5.453   6.057  1.00  0.00           H  
ATOM   1146 2HE2 GLN A 225      -8.419   5.122   4.425  1.00  0.00           H  
ATOM   1147  N   LEU A 226      -3.754   9.332   1.090  1.00  0.00           N  
ATOM   1148  CA  LEU A 226      -3.056  10.583   0.813  1.00  0.00           C  
ATOM   1149  C   LEU A 226      -3.093  10.909  -0.678  1.00  0.00           C  
ATOM   1150  O   LEU A 226      -3.253  12.068  -1.064  1.00  0.00           O  
ATOM   1151  CB  LEU A 226      -1.601  10.496   1.291  1.00  0.00           C  
ATOM   1152  CG  LEU A 226      -0.777  11.783   1.152  1.00  0.00           C  
ATOM   1153  CD1 LEU A 226      -1.470  12.913   1.904  1.00  0.00           C  
ATOM   1154  CD2 LEU A 226       0.626  11.549   1.690  1.00  0.00           C  
ATOM   1155  H   LEU A 226      -3.248   8.575   1.461  1.00  0.00           H  
ATOM   1156  HA  LEU A 226      -3.556  11.385   1.355  1.00  0.00           H  
ATOM   1157 1HB  LEU A 226      -1.597  10.211   2.341  1.00  0.00           H  
ATOM   1158 2HB  LEU A 226      -1.094   9.717   0.722  1.00  0.00           H  
ATOM   1159  HG  LEU A 226      -0.721  12.068   0.102  1.00  0.00           H  
ATOM   1160 1HD1 LEU A 226      -0.885  13.828   1.805  1.00  0.00           H  
ATOM   1161 2HD1 LEU A 226      -2.464  13.072   1.486  1.00  0.00           H  
ATOM   1162 3HD1 LEU A 226      -1.557  12.649   2.957  1.00  0.00           H  
ATOM   1163 1HD2 LEU A 226       1.212  12.463   1.592  1.00  0.00           H  
ATOM   1164 2HD2 LEU A 226       0.570  11.266   2.742  1.00  0.00           H  
ATOM   1165 3HD2 LEU A 226       1.103  10.750   1.124  1.00  0.00           H  
ATOM   1166  N   LEU A 227      -2.954   9.877  -1.509  1.00  0.00           N  
ATOM   1167  CA  LEU A 227      -2.965  10.045  -2.961  1.00  0.00           C  
ATOM   1168  C   LEU A 227      -4.276  10.661  -3.440  1.00  0.00           C  
ATOM   1169  O   LEU A 227      -4.292  11.461  -4.374  1.00  0.00           O  
ATOM   1170  CB  LEU A 227      -2.741   8.699  -3.657  1.00  0.00           C  
ATOM   1171  CG  LEU A 227      -1.308   8.159  -3.599  1.00  0.00           C  
ATOM   1172  CD1 LEU A 227      -1.248   6.743  -4.157  1.00  0.00           C  
ATOM   1173  CD2 LEU A 227      -0.358   9.075  -4.363  1.00  0.00           C  
ATOM   1174  H   LEU A 227      -2.835   8.976  -1.134  1.00  0.00           H  
ATOM   1175  HA  LEU A 227      -2.152  10.715  -3.238  1.00  0.00           H  
ATOM   1176 1HB  LEU A 227      -3.397   7.972  -3.201  1.00  0.00           H  
ATOM   1177 2HB  LEU A 227      -3.017   8.805  -4.696  1.00  0.00           H  
ATOM   1178  HG  LEU A 227      -0.985   8.125  -2.566  1.00  0.00           H  
ATOM   1179 1HD1 LEU A 227      -1.577   6.749  -5.184  1.00  0.00           H  
ATOM   1180 2HD1 LEU A 227      -1.890   6.098  -3.575  1.00  0.00           H  
ATOM   1181 3HD1 LEU A 227      -0.231   6.380  -4.107  1.00  0.00           H  
ATOM   1182 1HD2 LEU A 227      -0.285  10.025  -3.854  1.00  0.00           H  
ATOM   1183 2HD2 LEU A 227      -0.732   9.229  -5.364  1.00  0.00           H  
ATOM   1184 3HD2 LEU A 227       0.619   8.618  -4.411  1.00  0.00           H  
ATOM   1185  N   PHE A 228      -5.374  10.294  -2.791  1.00  0.00           N  
ATOM   1186  CA  PHE A 228      -6.683  10.811  -3.162  1.00  0.00           C  
ATOM   1187  C   PHE A 228      -6.769  12.313  -2.907  1.00  0.00           C  
ATOM   1188  O   PHE A 228      -7.225  13.076  -3.761  1.00  0.00           O  
ATOM   1189  CB  PHE A 228      -7.783  10.079  -2.386  1.00  0.00           C  
ATOM   1190  CG  PHE A 228      -9.171  10.458  -2.798  1.00  0.00           C  
ATOM   1191  CD1 PHE A 228      -9.714   9.974  -3.973  1.00  0.00           C  
ATOM   1192  CD2 PHE A 228      -9.934  11.296  -2.004  1.00  0.00           C  
ATOM   1193  CE1 PHE A 228     -10.991  10.318  -4.351  1.00  0.00           C  
ATOM   1194  CE2 PHE A 228     -11.213  11.643  -2.377  1.00  0.00           C  
ATOM   1195  CZ  PHE A 228     -11.744  11.155  -3.552  1.00  0.00           C  
ATOM   1196  H   PHE A 228      -5.300   9.660  -2.045  1.00  0.00           H  
ATOM   1197  HA  PHE A 228      -6.836  10.633  -4.227  1.00  0.00           H  
ATOM   1198 1HB  PHE A 228      -7.678   9.017  -2.544  1.00  0.00           H  
ATOM   1199 2HB  PHE A 228      -7.680  10.296  -1.334  1.00  0.00           H  
ATOM   1200  HD1 PHE A 228      -9.126   9.320  -4.597  1.00  0.00           H  
ATOM   1201  HD2 PHE A 228      -9.520  11.680  -1.085  1.00  0.00           H  
ATOM   1202  HE1 PHE A 228     -11.401   9.932  -5.270  1.00  0.00           H  
ATOM   1203  HE2 PHE A 228     -11.796  12.295  -1.749  1.00  0.00           H  
ATOM   1204  HZ  PHE A 228     -12.746  11.425  -3.846  1.00  0.00           H  
ATOM   1205  N   LYS A 229      -6.302  12.736  -1.742  1.00  0.00           N  
ATOM   1206  CA  LYS A 229      -6.337  14.145  -1.374  1.00  0.00           C  
ATOM   1207  C   LYS A 229      -5.364  14.959  -2.219  1.00  0.00           C  
ATOM   1208  O   LYS A 229      -5.659  16.093  -2.599  1.00  0.00           O  
ATOM   1209  CB  LYS A 229      -6.017  14.318   0.112  1.00  0.00           C  
ATOM   1210  CG  LYS A 229      -7.091  13.787   1.052  1.00  0.00           C  
ATOM   1211  CD  LYS A 229      -6.689  13.969   2.508  1.00  0.00           C  
ATOM   1212  CE  LYS A 229      -7.752  13.422   3.449  1.00  0.00           C  
ATOM   1213  NZ  LYS A 229      -7.360  13.569   4.877  1.00  0.00           N  
ATOM   1214  H   LYS A 229      -5.918  12.086  -1.118  1.00  0.00           H  
ATOM   1215  HA  LYS A 229      -7.341  14.527  -1.561  1.00  0.00           H  
ATOM   1216 1HB  LYS A 229      -5.084  13.805   0.345  1.00  0.00           H  
ATOM   1217 2HB  LYS A 229      -5.873  15.376   0.332  1.00  0.00           H  
ATOM   1218 1HG  LYS A 229      -8.027  14.318   0.873  1.00  0.00           H  
ATOM   1219 2HG  LYS A 229      -7.252  12.728   0.859  1.00  0.00           H  
ATOM   1220 1HD  LYS A 229      -5.748  13.449   2.695  1.00  0.00           H  
ATOM   1221 2HD  LYS A 229      -6.545  15.030   2.716  1.00  0.00           H  
ATOM   1222 1HE  LYS A 229      -8.689  13.952   3.286  1.00  0.00           H  
ATOM   1223 2HE  LYS A 229      -7.916  12.365   3.238  1.00  0.00           H  
ATOM   1224 1HZ  LYS A 229      -8.090  13.194   5.468  1.00  0.00           H  
ATOM   1225 2HZ  LYS A 229      -6.501  13.065   5.045  1.00  0.00           H  
ATOM   1226 3HZ  LYS A 229      -7.223  14.547   5.091  1.00  0.00           H  
ATOM   1227  N   ALA A 230      -4.212  14.368  -2.518  1.00  0.00           N  
ATOM   1228  CA  ALA A 230      -3.190  15.036  -3.317  1.00  0.00           C  
ATOM   1229  C   ALA A 230      -3.684  15.303  -4.738  1.00  0.00           C  
ATOM   1230  O   ALA A 230      -3.207  16.218  -5.409  1.00  0.00           O  
ATOM   1231  CB  ALA A 230      -1.916  14.205  -3.347  1.00  0.00           C  
ATOM   1232  H   ALA A 230      -4.039  13.458  -2.184  1.00  0.00           H  
ATOM   1233  HA  ALA A 230      -2.973  15.999  -2.854  1.00  0.00           H  
ATOM   1234 1HB  ALA A 230      -1.161  14.716  -3.944  1.00  0.00           H  
ATOM   1235 2HB  ALA A 230      -1.545  14.071  -2.330  1.00  0.00           H  
ATOM   1236 3HB  ALA A 230      -2.127  13.231  -3.786  1.00  0.00           H  
ATOM   1237  N   ARG A 231      -4.629  14.492  -5.196  1.00  0.00           N  
ATOM   1238  CA  ARG A 231      -5.189  14.659  -6.531  1.00  0.00           C  
ATOM   1239  C   ARG A 231      -6.194  15.805  -6.558  1.00  0.00           C  
ATOM   1240  O   ARG A 231      -6.261  16.561  -7.528  1.00  0.00           O  
ATOM   1241  CB  ARG A 231      -5.868  13.378  -6.993  1.00  0.00           C  
ATOM   1242  CG  ARG A 231      -6.475  13.442  -8.386  1.00  0.00           C  
ATOM   1243  CD  ARG A 231      -6.986  12.117  -8.823  1.00  0.00           C  
ATOM   1244  NE  ARG A 231      -7.783  12.218 -10.035  1.00  0.00           N  
ATOM   1245  CZ  ARG A 231      -8.429  11.186 -10.614  1.00  0.00           C  
ATOM   1246  NH1 ARG A 231      -8.361   9.986 -10.080  1.00  0.00           N  
ATOM   1247  NH2 ARG A 231      -9.130  11.381 -11.717  1.00  0.00           N  
ATOM   1248  H   ARG A 231      -4.947  13.757  -4.629  1.00  0.00           H  
ATOM   1249  HA  ARG A 231      -4.376  14.889  -7.221  1.00  0.00           H  
ATOM   1250 1HB  ARG A 231      -5.147  12.562  -6.984  1.00  0.00           H  
ATOM   1251 2HB  ARG A 231      -6.666  13.118  -6.298  1.00  0.00           H  
ATOM   1252 1HG  ARG A 231      -7.305  14.149  -8.389  1.00  0.00           H  
ATOM   1253 2HG  ARG A 231      -5.717  13.770  -9.098  1.00  0.00           H  
ATOM   1254 1HD  ARG A 231      -6.147  11.451  -9.021  1.00  0.00           H  
ATOM   1255 2HD  ARG A 231      -7.610  11.692  -8.038  1.00  0.00           H  
ATOM   1256  HE  ARG A 231      -7.859  13.126 -10.475  1.00  0.00           H  
ATOM   1257 1HH1 ARG A 231      -7.826   9.838  -9.237  1.00  0.00           H  
ATOM   1258 2HH1 ARG A 231      -8.846   9.214 -10.513  1.00  0.00           H  
ATOM   1259 1HH2 ARG A 231      -9.181  12.303 -12.127  1.00  0.00           H  
ATOM   1260 2HH2 ARG A 231      -9.614  10.609 -12.150  1.00  0.00           H  
ATOM   1261  N   LEU A 232      -6.958  15.937  -5.481  1.00  0.00           N  
ATOM   1262  CA  LEU A 232      -7.972  16.982  -5.378  1.00  0.00           C  
ATOM   1263  C   LEU A 232      -7.338  18.345  -5.104  1.00  0.00           C  
ATOM   1264  O   LEU A 232      -7.615  19.312  -5.817  1.00  0.00           O  
ATOM   1265  CB  LEU A 232      -8.970  16.642  -4.264  1.00  0.00           C  
ATOM   1266  CG  LEU A 232      -9.820  15.385  -4.493  1.00  0.00           C  
ATOM   1267  CD1 LEU A 232     -10.638  15.090  -3.244  1.00  0.00           C  
ATOM   1268  CD2 LEU A 232     -10.722  15.595  -5.700  1.00  0.00           C  
ATOM   1269  H   LEU A 232      -6.836  15.317  -4.733  1.00  0.00           H  
ATOM   1270  HA  LEU A 232      -8.508  17.038  -6.325  1.00  0.00           H  
ATOM   1271 1HB  LEU A 232      -8.420  16.504  -3.335  1.00  0.00           H  
ATOM   1272 2HB  LEU A 232      -9.651  17.484  -4.138  1.00  0.00           H  
ATOM   1273  HG  LEU A 232      -9.165  14.531  -4.673  1.00  0.00           H  
ATOM   1274 1HD1 LEU A 232     -11.241  14.196  -3.406  1.00  0.00           H  
ATOM   1275 2HD1 LEU A 232      -9.967  14.925  -2.400  1.00  0.00           H  
ATOM   1276 3HD1 LEU A 232     -11.292  15.935  -3.029  1.00  0.00           H  
ATOM   1277 1HD2 LEU A 232     -11.324  14.701  -5.864  1.00  0.00           H  
ATOM   1278 2HD2 LEU A 232     -11.377  16.447  -5.522  1.00  0.00           H  
ATOM   1279 3HD2 LEU A 232     -10.110  15.786  -6.582  1.00  0.00           H  
ATOM   1280  N   GLN A 233      -6.489  18.401  -4.072  1.00  0.00           N  
ATOM   1281  CA  GLN A 233      -5.795  19.630  -3.668  1.00  0.00           C  
ATOM   1282  C   GLN A 233      -6.755  20.654  -3.068  1.00  0.00           C  
ATOM   1283  O   GLN A 233      -7.637  21.178  -3.749  1.00  0.00           O  
ATOM   1284  CB  GLN A 233      -5.063  20.247  -4.863  1.00  0.00           C  
ATOM   1285  CG  GLN A 233      -3.900  19.417  -5.378  1.00  0.00           C  
ATOM   1286  CD  GLN A 233      -2.708  19.446  -4.441  1.00  0.00           C  
ATOM   1287  OE1 GLN A 233      -2.457  20.448  -3.765  1.00  0.00           O  
ATOM   1288  NE2 GLN A 233      -1.966  18.346  -4.394  1.00  0.00           N  
ATOM   1289  H   GLN A 233      -6.323  17.580  -3.557  1.00  0.00           H  
ATOM   1290  HA  GLN A 233      -5.062  19.377  -2.902  1.00  0.00           H  
ATOM   1291 1HB  GLN A 233      -5.765  20.390  -5.684  1.00  0.00           H  
ATOM   1292 2HB  GLN A 233      -4.679  21.229  -4.586  1.00  0.00           H  
ATOM   1293 1HG  GLN A 233      -4.226  18.382  -5.484  1.00  0.00           H  
ATOM   1294 2HG  GLN A 233      -3.585  19.810  -6.344  1.00  0.00           H  
ATOM   1295 1HE2 GLN A 233      -1.166  18.306  -3.793  1.00  0.00           H  
ATOM   1296 2HE2 GLN A 233      -2.206  17.556  -4.958  1.00  0.00           H  
ATOM   1297  N   GLN A 234      -6.566  20.944  -1.788  1.00  0.00           N  
ATOM   1298  CA  GLN A 234      -7.408  21.907  -1.091  1.00  0.00           C  
ATOM   1299  C   GLN A 234      -6.859  23.317  -1.259  1.00  0.00           C  
ATOM   1300  O   GLN A 234      -7.578  24.304  -1.101  1.00  0.00           O  
ATOM   1301  CB  GLN A 234      -7.514  21.556   0.396  1.00  0.00           C  
ATOM   1302  CG  GLN A 234      -8.129  20.195   0.672  1.00  0.00           C  
ATOM   1303  CD  GLN A 234      -9.536  20.074   0.120  1.00  0.00           C  
ATOM   1304  OE1 GLN A 234     -10.415  20.879   0.439  1.00  0.00           O  
ATOM   1305  NE2 GLN A 234      -9.758  19.065  -0.715  1.00  0.00           N  
ATOM   1306  H   GLN A 234      -5.830  20.511  -1.304  1.00  0.00           H  
ATOM   1307  HA  GLN A 234      -8.406  21.873  -1.527  1.00  0.00           H  
ATOM   1308 1HB  GLN A 234      -6.521  21.574   0.845  1.00  0.00           H  
ATOM   1309 2HB  GLN A 234      -8.117  22.308   0.904  1.00  0.00           H  
ATOM   1310 1HG  GLN A 234      -7.511  19.427   0.206  1.00  0.00           H  
ATOM   1311 2HG  GLN A 234      -8.171  20.039   1.750  1.00  0.00           H  
ATOM   1312 1HE2 GLN A 234     -10.668  18.934  -1.113  1.00  0.00           H  
ATOM   1313 2HE2 GLN A 234      -9.017  18.436  -0.948  1.00  0.00           H  
ATOM   1314  N   GLN A 235      -5.578  23.406  -1.578  1.00  0.00           N  
ATOM   1315  CA  GLN A 235      -4.918  24.686  -1.773  1.00  0.00           C  
ATOM   1316  C   GLN A 235      -4.508  24.842  -3.231  1.00  0.00           C  
ATOM   1317  O   GLN A 235      -3.688  24.075  -3.737  1.00  0.00           O  
ATOM   1318  CB  GLN A 235      -3.695  24.812  -0.860  1.00  0.00           C  
ATOM   1319  CG  GLN A 235      -2.971  26.143  -0.969  1.00  0.00           C  
ATOM   1320  CD  GLN A 235      -1.813  26.253   0.004  1.00  0.00           C  
ATOM   1321  OE1 GLN A 235      -1.251  25.244   0.439  1.00  0.00           O  
ATOM   1322  NE2 GLN A 235      -1.450  27.482   0.353  1.00  0.00           N  
ATOM   1323  H   GLN A 235      -5.058  22.582  -1.690  1.00  0.00           H  
ATOM   1324  HA  GLN A 235      -5.621  25.480  -1.520  1.00  0.00           H  
ATOM   1325 1HB  GLN A 235      -4.001  24.679   0.178  1.00  0.00           H  
ATOM   1326 2HB  GLN A 235      -2.983  24.021  -1.095  1.00  0.00           H  
ATOM   1327 1HG  GLN A 235      -2.579  26.250  -1.980  1.00  0.00           H  
ATOM   1328 2HG  GLN A 235      -3.676  26.946  -0.754  1.00  0.00           H  
ATOM   1329 1HE2 GLN A 235      -0.692  27.617   0.993  1.00  0.00           H  
ATOM   1330 2HE2 GLN A 235      -1.933  28.273  -0.022  1.00  0.00           H  
ATOM   1331  N   GLN A 236      -5.078  25.823  -3.910  1.00  0.00           N  
ATOM   1332  CA  GLN A 236      -4.754  26.055  -5.308  1.00  0.00           C  
ATOM   1333  C   GLN A 236      -4.070  27.402  -5.482  1.00  0.00           C  
ATOM   1334  O   GLN A 236      -4.655  28.453  -5.205  1.00  0.00           O  
ATOM   1335  CB  GLN A 236      -6.016  25.989  -6.173  1.00  0.00           C  
ATOM   1336  CG  GLN A 236      -5.759  26.142  -7.662  1.00  0.00           C  
ATOM   1337  CD  GLN A 236      -7.034  26.073  -8.479  1.00  0.00           C  
ATOM   1338  OE1 GLN A 236      -7.744  25.063  -8.463  1.00  0.00           O  
ATOM   1339  NE2 GLN A 236      -7.334  27.147  -9.200  1.00  0.00           N  
ATOM   1340  H   GLN A 236      -5.726  26.410  -3.459  1.00  0.00           H  
ATOM   1341  HA  GLN A 236      -4.066  25.276  -5.637  1.00  0.00           H  
ATOM   1342 1HB  GLN A 236      -6.515  25.033  -6.014  1.00  0.00           H  
ATOM   1343 2HB  GLN A 236      -6.707  26.774  -5.868  1.00  0.00           H  
ATOM   1344 1HG  GLN A 236      -5.290  27.110  -7.841  1.00  0.00           H  
ATOM   1345 2HG  GLN A 236      -5.098  25.340  -7.990  1.00  0.00           H  
ATOM   1346 1HE2 GLN A 236      -8.163  27.160  -9.760  1.00  0.00           H  
ATOM   1347 2HE2 GLN A 236      -6.730  27.945  -9.185  1.00  0.00           H  
ATOM   1348  N   ALA A 237      -2.828  27.359  -5.938  1.00  0.00           N  
ATOM   1349  CA  ALA A 237      -2.048  28.565  -6.159  1.00  0.00           C  
ATOM   1350  C   ALA A 237      -2.369  29.166  -7.519  1.00  0.00           C  
ATOM   1351  O   ALA A 237      -2.182  30.362  -7.748  1.00  0.00           O  
ATOM   1352  CB  ALA A 237      -0.560  28.267  -6.045  1.00  0.00           C  
ATOM   1353  H   ALA A 237      -2.420  26.486  -6.134  1.00  0.00           H  
ATOM   1354  HA  ALA A 237      -2.321  29.290  -5.392  1.00  0.00           H  
ATOM   1355 1HB  ALA A 237       0.008  29.180  -6.217  1.00  0.00           H  
ATOM   1356 2HB  ALA A 237      -0.341  27.886  -5.047  1.00  0.00           H  
ATOM   1357 3HB  ALA A 237      -0.281  27.520  -6.786  1.00  0.00           H  
ATOM   1358  N   GLN A 238      -2.850  28.323  -8.421  1.00  0.00           N  
ATOM   1359  CA  GLN A 238      -3.206  28.760  -9.760  1.00  0.00           C  
ATOM   1360  C   GLN A 238      -4.543  29.487  -9.737  1.00  0.00           C  
ATOM   1361  O   GLN A 238      -4.739  30.404 -10.562  1.00  0.00           O  
ATOM   1362  OXT GLN A 238      -5.382  29.175  -8.938  1.00  0.00           O  
ATOM   1363  CB  GLN A 238      -3.266  27.569 -10.720  1.00  0.00           C  
ATOM   1364  CG  GLN A 238      -3.507  27.951 -12.171  1.00  0.00           C  
ATOM   1365  CD  GLN A 238      -3.461  26.753 -13.100  1.00  0.00           C  
ATOM   1366  OE1 GLN A 238      -3.447  25.603 -12.653  1.00  0.00           O  
ATOM   1367  NE2 GLN A 238      -3.438  27.015 -14.402  1.00  0.00           N  
ATOM   1368  H   GLN A 238      -2.979  27.385  -8.173  1.00  0.00           H  
ATOM   1369  HA  GLN A 238      -2.441  29.451 -10.113  1.00  0.00           H  
ATOM   1370 1HB  GLN A 238      -2.330  27.014 -10.669  1.00  0.00           H  
ATOM   1371 2HB  GLN A 238      -4.065  26.894 -10.413  1.00  0.00           H  
ATOM   1372 1HG  GLN A 238      -4.490  28.412 -12.257  1.00  0.00           H  
ATOM   1373 2HG  GLN A 238      -2.735  28.655 -12.483  1.00  0.00           H  
ATOM   1374 1HE2 GLN A 238      -3.407  26.265 -15.064  1.00  0.00           H  
ATOM   1375 2HE2 GLN A 238      -3.450  27.963 -14.722  1.00  0.00           H  
TER                                                                             
ATOM   1377  N   GLU B   1     -18.666   8.723  -4.028  1.00  0.00           N  
ATOM   1378  CA  GLU B   1     -17.747   8.279  -5.069  1.00  0.00           C  
ATOM   1379  C   GLU B   1     -17.142   6.924  -4.728  1.00  0.00           C  
ATOM   1380  O   GLU B   1     -16.970   6.587  -3.557  1.00  0.00           O  
ATOM   1381  CB  GLU B   1     -16.634   9.310  -5.272  1.00  0.00           C  
ATOM   1382  CG  GLU B   1     -17.113  10.659  -5.790  1.00  0.00           C  
ATOM   1383  CD  GLU B   1     -15.990  11.632  -6.013  1.00  0.00           C  
ATOM   1384  OE1 GLU B   1     -14.913  11.391  -5.521  1.00  0.00           O  
ATOM   1385  OE2 GLU B   1     -16.208  12.618  -6.676  1.00  0.00           O  
ATOM   1386 1H   GLU B   1     -19.048   9.613  -4.277  1.00  0.00           H  
ATOM   1387 2H   GLU B   1     -19.407   8.058  -3.932  1.00  0.00           H  
ATOM   1388 3H   GLU B   1     -18.175   8.802  -3.161  1.00  0.00           H  
ATOM   1389  HA  GLU B   1     -18.304   8.177  -6.001  1.00  0.00           H  
ATOM   1390 1HB  GLU B   1     -16.118   9.479  -4.326  1.00  0.00           H  
ATOM   1391 2HB  GLU B   1     -15.902   8.921  -5.979  1.00  0.00           H  
ATOM   1392 1HG  GLU B   1     -17.640  10.508  -6.732  1.00  0.00           H  
ATOM   1393 2HG  GLU B   1     -17.817  11.082  -5.075  1.00  0.00           H  
ATOM   1394  N   ASP B   2     -16.820   6.150  -5.759  1.00  0.00           N  
ATOM   1395  CA  ASP B   2     -16.184   4.850  -5.572  1.00  0.00           C  
ATOM   1396  C   ASP B   2     -14.684   4.997  -5.354  1.00  0.00           C  
ATOM   1397  O   ASP B   2     -14.118   6.070  -5.565  1.00  0.00           O  
ATOM   1398  CB  ASP B   2     -16.443   3.947  -6.780  1.00  0.00           C  
ATOM   1399  CG  ASP B   2     -16.290   2.467  -6.457  1.00  0.00           C  
ATOM   1400  OD1 ASP B   2     -15.949   2.155  -5.341  1.00  0.00           O  
ATOM   1401  OD2 ASP B   2     -16.517   1.663  -7.329  1.00  0.00           O  
ATOM   1402  H   ASP B   2     -17.019   6.469  -6.696  1.00  0.00           H  
ATOM   1403  HA  ASP B   2     -16.613   4.379  -4.687  1.00  0.00           H  
ATOM   1404 1HB  ASP B   2     -17.453   4.120  -7.154  1.00  0.00           H  
ATOM   1405 2HB  ASP B   2     -15.749   4.203  -7.581  1.00  0.00           H  
ATOM   1406  N   PHE B   3     -14.044   3.913  -4.928  1.00  0.00           N  
ATOM   1407  CA  PHE B   3     -12.591   3.878  -4.810  1.00  0.00           C  
ATOM   1408  C   PHE B   3     -12.086   2.451  -4.641  1.00  0.00           C  
ATOM   1409  O   PHE B   3     -12.823   1.569  -4.203  1.00  0.00           O  
ATOM   1410  CB  PHE B   3     -12.131   4.730  -3.625  1.00  0.00           C  
ATOM   1411  CG  PHE B   3     -12.810   4.386  -2.331  1.00  0.00           C  
ATOM   1412  CD1 PHE B   3     -12.267   3.438  -1.476  1.00  0.00           C  
ATOM   1413  CD2 PHE B   3     -13.994   5.008  -1.965  1.00  0.00           C  
ATOM   1414  CE1 PHE B   3     -12.892   3.120  -0.285  1.00  0.00           C  
ATOM   1415  CE2 PHE B   3     -14.620   4.693  -0.774  1.00  0.00           C  
ATOM   1416  CZ  PHE B   3     -14.068   3.747   0.066  1.00  0.00           C  
ATOM   1417  H   PHE B   3     -14.578   3.092  -4.682  1.00  0.00           H  
ATOM   1418  HA  PHE B   3     -12.159   4.289  -5.723  1.00  0.00           H  
ATOM   1419 1HB  PHE B   3     -11.057   4.611  -3.487  1.00  0.00           H  
ATOM   1420 2HB  PHE B   3     -12.319   5.781  -3.839  1.00  0.00           H  
ATOM   1421  HD1 PHE B   3     -11.336   2.942  -1.754  1.00  0.00           H  
ATOM   1422  HD2 PHE B   3     -14.431   5.755  -2.629  1.00  0.00           H  
ATOM   1423  HE1 PHE B   3     -12.454   2.373   0.377  1.00  0.00           H  
ATOM   1424  HE2 PHE B   3     -15.550   5.190  -0.498  1.00  0.00           H  
ATOM   1425  HZ  PHE B   3     -14.561   3.497   1.004  1.00  0.00           H  
ATOM   1426  N   TRP B   4     -10.824   2.231  -4.995  1.00  0.00           N  
ATOM   1427  CA  TRP B   4     -10.153   0.973  -4.692  1.00  0.00           C  
ATOM   1428  C   TRP B   4      -9.779   0.890  -3.216  1.00  0.00           C  
ATOM   1429  O   TRP B   4      -9.415   1.893  -2.601  1.00  0.00           O  
ATOM   1430  CB  TRP B   4      -8.897   0.818  -5.551  1.00  0.00           C  
ATOM   1431  CG  TRP B   4      -8.164  -0.467  -5.314  1.00  0.00           C  
ATOM   1432  CD1 TRP B   4      -8.683  -1.725  -5.379  1.00  0.00           C  
ATOM   1433  CD2 TRP B   4      -6.766  -0.628  -4.971  1.00  0.00           C  
ATOM   1434  NE1 TRP B   4      -7.711  -2.654  -5.100  1.00  0.00           N  
ATOM   1435  CE2 TRP B   4      -6.531  -2.000  -4.850  1.00  0.00           C  
ATOM   1436  CE3 TRP B   4      -5.712   0.270  -4.761  1.00  0.00           C  
ATOM   1437  CZ2 TRP B   4      -5.281  -2.504  -4.525  1.00  0.00           C  
ATOM   1438  CZ3 TRP B   4      -4.458  -0.236  -4.436  1.00  0.00           C  
ATOM   1439  CH2 TRP B   4      -4.250  -1.587  -4.322  1.00  0.00           C  
ATOM   1440  H   TRP B   4     -10.317   2.953  -5.485  1.00  0.00           H  
ATOM   1441  HA  TRP B   4     -10.835   0.154  -4.920  1.00  0.00           H  
ATOM   1442 1HB  TRP B   4      -9.168   0.869  -6.605  1.00  0.00           H  
ATOM   1443 2HB  TRP B   4      -8.214   1.644  -5.349  1.00  0.00           H  
ATOM   1444  HD1 TRP B   4      -9.719  -1.960  -5.617  1.00  0.00           H  
ATOM   1445  HE1 TRP B   4      -7.841  -3.655  -5.082  1.00  0.00           H  
ATOM   1446  HE3 TRP B   4      -5.871   1.344  -4.853  1.00  0.00           H  
ATOM   1447  HZ2 TRP B   4      -5.095  -3.574  -4.429  1.00  0.00           H  
ATOM   1448  HZ3 TRP B   4      -3.643   0.470  -4.273  1.00  0.00           H  
ATOM   1449  HH2 TRP B   4      -3.254  -1.950  -4.066  1.00  0.00           H  
ATOM   1450  N   THR B   5      -9.871  -0.310  -2.654  1.00  0.00           N  
ATOM   1451  CA  THR B   5      -9.347  -0.574  -1.320  1.00  0.00           C  
ATOM   1452  C   THR B   5      -8.247  -1.627  -1.358  1.00  0.00           C  
ATOM   1453  O   THR B   5      -8.449  -2.730  -1.867  1.00  0.00           O  
ATOM   1454  CB  THR B   5     -10.465  -1.029  -0.364  1.00  0.00           C  
ATOM   1455  OG1 THR B   5     -11.460  -0.001  -0.266  1.00  0.00           O  
ATOM   1456  CG2 THR B   5      -9.901  -1.316   1.019  1.00  0.00           C  
ATOM   1457  H   THR B   5     -10.317  -1.060  -3.165  1.00  0.00           H  
ATOM   1458  HA  THR B   5      -8.915   0.348  -0.929  1.00  0.00           H  
ATOM   1459  HB  THR B   5     -10.933  -1.932  -0.755  1.00  0.00           H  
ATOM   1460  HG1 THR B   5     -11.092   0.831  -0.573  1.00  0.00           H  
ATOM   1461 1HG2 THR B   5     -10.706  -1.637   1.681  1.00  0.00           H  
ATOM   1462 2HG2 THR B   5      -9.152  -2.105   0.950  1.00  0.00           H  
ATOM   1463 3HG2 THR B   5      -9.441  -0.414   1.419  1.00  0.00           H  
ATOM   1464  N   ILE B   6      -7.084  -1.282  -0.816  1.00  0.00           N  
ATOM   1465  CA  ILE B   6      -5.949  -2.195  -0.794  1.00  0.00           C  
ATOM   1466  C   ILE B   6      -6.297  -3.489  -0.069  1.00  0.00           C  
ATOM   1467  O   ILE B   6      -6.824  -3.465   1.044  1.00  0.00           O  
ATOM   1468  CB  ILE B   6      -4.730  -1.540  -0.120  1.00  0.00           C  
ATOM   1469  CG1 ILE B   6      -4.141  -0.452  -1.022  1.00  0.00           C  
ATOM   1470  CG2 ILE B   6      -3.678  -2.587   0.212  1.00  0.00           C  
ATOM   1471  CD1 ILE B   6      -3.236   0.518  -0.298  1.00  0.00           C  
ATOM   1472  H   ILE B   6      -6.984  -0.363  -0.411  1.00  0.00           H  
ATOM   1473  HA  ILE B   6      -5.683  -2.441  -1.821  1.00  0.00           H  
ATOM   1474  HB  ILE B   6      -5.043  -1.049   0.801  1.00  0.00           H  
ATOM   1475 1HG1 ILE B   6      -3.571  -0.916  -1.826  1.00  0.00           H  
ATOM   1476 2HG1 ILE B   6      -4.950   0.116  -1.482  1.00  0.00           H  
ATOM   1477 1HG2 ILE B   6      -2.823  -2.107   0.688  1.00  0.00           H  
ATOM   1478 2HG2 ILE B   6      -4.102  -3.326   0.891  1.00  0.00           H  
ATOM   1479 3HG2 ILE B   6      -3.354  -3.080  -0.704  1.00  0.00           H  
ATOM   1480 1HD1 ILE B   6      -2.858   1.259  -1.003  1.00  0.00           H  
ATOM   1481 2HD1 ILE B   6      -3.797   1.021   0.490  1.00  0.00           H  
ATOM   1482 3HD1 ILE B   6      -2.399  -0.023   0.141  1.00  0.00           H  
ATOM   1483  N   ASN B   7      -5.999  -4.617  -0.704  1.00  0.00           N  
ATOM   1484  CA  ASN B   7      -6.122  -5.917  -0.057  1.00  0.00           C  
ATOM   1485  C   ASN B   7      -4.761  -6.448   0.376  1.00  0.00           C  
ATOM   1486  O   ASN B   7      -3.936  -6.821  -0.458  1.00  0.00           O  
ATOM   1487  CB  ASN B   7      -6.816  -6.907  -0.975  1.00  0.00           C  
ATOM   1488  CG  ASN B   7      -7.067  -8.232  -0.311  1.00  0.00           C  
ATOM   1489  OD1 ASN B   7      -6.313  -8.650   0.575  1.00  0.00           O  
ATOM   1490  ND2 ASN B   7      -8.114  -8.901  -0.722  1.00  0.00           N  
ATOM   1491  H   ASN B   7      -5.677  -4.571  -1.661  1.00  0.00           H  
ATOM   1492  HA  ASN B   7      -6.724  -5.798   0.846  1.00  0.00           H  
ATOM   1493 1HB  ASN B   7      -7.769  -6.491  -1.304  1.00  0.00           H  
ATOM   1494 2HB  ASN B   7      -6.205  -7.069  -1.863  1.00  0.00           H  
ATOM   1495 1HD2 ASN B   7      -8.331  -9.790  -0.316  1.00  0.00           H  
ATOM   1496 2HD2 ASN B   7      -8.697  -8.525  -1.442  1.00  0.00           H  
ATOM   1497  N   ASP B   8      -4.534  -6.482   1.684  1.00  0.00           N  
ATOM   1498  CA  ASP B   8      -3.204  -6.737   2.225  1.00  0.00           C  
ATOM   1499  C   ASP B   8      -2.608  -8.012   1.644  1.00  0.00           C  
ATOM   1500  O   ASP B   8      -1.399  -8.102   1.430  1.00  0.00           O  
ATOM   1501  CB  ASP B   8      -3.257  -6.840   3.751  1.00  0.00           C  
ATOM   1502  CG  ASP B   8      -3.522  -5.502   4.427  1.00  0.00           C  
ATOM   1503  OD1 ASP B   8      -3.327  -4.490   3.795  1.00  0.00           O  
ATOM   1504  OD2 ASP B   8      -3.919  -5.503   5.568  1.00  0.00           O  
ATOM   1505  H   ASP B   8      -5.302  -6.324   2.322  1.00  0.00           H  
ATOM   1506  HA  ASP B   8      -2.555  -5.904   1.954  1.00  0.00           H  
ATOM   1507 1HB  ASP B   8      -4.041  -7.539   4.042  1.00  0.00           H  
ATOM   1508 2HB  ASP B   8      -2.311  -7.236   4.122  1.00  0.00           H  
ATOM   1509  N   ASP B   9      -3.463  -8.998   1.394  1.00  0.00           N  
ATOM   1510  CA  ASP B   9      -3.009 -10.316   0.966  1.00  0.00           C  
ATOM   1511  C   ASP B   9      -2.359 -10.255  -0.410  1.00  0.00           C  
ATOM   1512  O   ASP B   9      -1.577 -11.133  -0.778  1.00  0.00           O  
ATOM   1513  CB  ASP B   9      -4.177 -11.305   0.942  1.00  0.00           C  
ATOM   1514  CG  ASP B   9      -4.645 -11.704   2.335  1.00  0.00           C  
ATOM   1515  OD1 ASP B   9      -3.946 -11.421   3.279  1.00  0.00           O  
ATOM   1516  OD2 ASP B   9      -5.697 -12.287   2.442  1.00  0.00           O  
ATOM   1517  H   ASP B   9      -4.453  -8.830   1.501  1.00  0.00           H  
ATOM   1518  HA  ASP B   9      -2.265 -10.674   1.679  1.00  0.00           H  
ATOM   1519 1HB  ASP B   9      -5.016 -10.863   0.405  1.00  0.00           H  
ATOM   1520 2HB  ASP B   9      -3.880 -12.205   0.402  1.00  0.00           H  
ATOM   1521  N   TYR B  10      -2.684  -9.213  -1.167  1.00  0.00           N  
ATOM   1522  CA  TYR B  10      -2.187  -9.071  -2.530  1.00  0.00           C  
ATOM   1523  C   TYR B  10      -1.524  -7.715  -2.736  1.00  0.00           C  
ATOM   1524  O   TYR B  10      -1.348  -7.266  -3.869  1.00  0.00           O  
ATOM   1525  CB  TYR B  10      -3.322  -9.266  -3.538  1.00  0.00           C  
ATOM   1526  CG  TYR B  10      -4.070 -10.570  -3.370  1.00  0.00           C  
ATOM   1527  CD1 TYR B  10      -5.256 -10.601  -2.651  1.00  0.00           C  
ATOM   1528  CD2 TYR B  10      -3.571 -11.734  -3.934  1.00  0.00           C  
ATOM   1529  CE1 TYR B  10      -5.940 -11.791  -2.497  1.00  0.00           C  
ATOM   1530  CE2 TYR B  10      -4.255 -12.924  -3.781  1.00  0.00           C  
ATOM   1531  CZ  TYR B  10      -5.434 -12.955  -3.065  1.00  0.00           C  
ATOM   1532  OH  TYR B  10      -6.115 -14.141  -2.912  1.00  0.00           O  
ATOM   1533  H   TYR B  10      -3.293  -8.501  -0.789  1.00  0.00           H  
ATOM   1534  HA  TYR B  10      -1.431  -9.838  -2.704  1.00  0.00           H  
ATOM   1535 1HB  TYR B  10      -4.037  -8.448  -3.443  1.00  0.00           H  
ATOM   1536 2HB  TYR B  10      -2.919  -9.233  -4.550  1.00  0.00           H  
ATOM   1537  HD1 TYR B  10      -5.649  -9.686  -2.207  1.00  0.00           H  
ATOM   1538  HD2 TYR B  10      -2.638 -11.710  -4.498  1.00  0.00           H  
ATOM   1539  HE1 TYR B  10      -6.872 -11.816  -1.933  1.00  0.00           H  
ATOM   1540  HE2 TYR B  10      -3.862 -13.840  -4.224  1.00  0.00           H  
ATOM   1541  HH  TYR B  10      -5.644 -14.841  -3.371  1.00  0.00           H  
ATOM   1542  N   GLY B  11      -1.161  -7.067  -1.636  1.00  0.00           N  
ATOM   1543  CA  GLY B  11      -0.620  -5.713  -1.686  1.00  0.00           C  
ATOM   1544  C   GLY B  11       0.900  -5.731  -1.785  1.00  0.00           C  
ATOM   1545  O   GLY B  11       1.499  -6.757  -2.104  1.00  0.00           O  
ATOM   1546  H   GLY B  11      -1.260  -7.522  -0.740  1.00  0.00           H  
ATOM   1547 1HA  GLY B  11      -1.038  -5.186  -2.544  1.00  0.00           H  
ATOM   1548 2HA  GLY B  11      -0.924  -5.167  -0.795  1.00  0.00           H  
ATOM   1549  N   PHE B  12       1.519  -4.589  -1.507  1.00  0.00           N  
ATOM   1550  CA  PHE B  12       2.970  -4.464  -1.585  1.00  0.00           C  
ATOM   1551  C   PHE B  12       3.605  -4.542  -0.204  1.00  0.00           C  
ATOM   1552  O   PHE B  12       2.998  -4.149   0.793  1.00  0.00           O  
ATOM   1553  CB  PHE B  12       3.358  -3.145  -2.255  1.00  0.00           C  
ATOM   1554  CG  PHE B  12       3.041  -3.095  -3.723  1.00  0.00           C  
ATOM   1555  CD1 PHE B  12       2.941  -4.262  -4.466  1.00  0.00           C  
ATOM   1556  CD2 PHE B  12       2.842  -1.881  -4.363  1.00  0.00           C  
ATOM   1557  CE1 PHE B  12       2.650  -4.217  -5.816  1.00  0.00           C  
ATOM   1558  CE2 PHE B  12       2.549  -1.833  -5.712  1.00  0.00           C  
ATOM   1559  CZ  PHE B  12       2.453  -3.003  -6.439  1.00  0.00           C  
ATOM   1560  H   PHE B  12       0.971  -3.785  -1.236  1.00  0.00           H  
ATOM   1561  HA  PHE B  12       3.357  -5.288  -2.186  1.00  0.00           H  
ATOM   1562 1HB  PHE B  12       2.838  -2.322  -1.767  1.00  0.00           H  
ATOM   1563 2HB  PHE B  12       4.427  -2.976  -2.133  1.00  0.00           H  
ATOM   1564  HD1 PHE B  12       3.096  -5.222  -3.973  1.00  0.00           H  
ATOM   1565  HD2 PHE B  12       2.918  -0.957  -3.789  1.00  0.00           H  
ATOM   1566  HE1 PHE B  12       2.575  -5.141  -6.388  1.00  0.00           H  
ATOM   1567  HE2 PHE B  12       2.394  -0.873  -6.204  1.00  0.00           H  
ATOM   1568  HZ  PHE B  12       2.224  -2.966  -7.503  1.00  0.00           H  
ATOM   1569  N   LEU B  13       4.831  -5.054  -0.150  1.00  0.00           N  
ATOM   1570  CA  LEU B  13       5.640  -4.976   1.061  1.00  0.00           C  
ATOM   1571  C   LEU B  13       4.960  -5.689   2.223  1.00  0.00           C  
ATOM   1572  O   LEU B  13       5.027  -6.883   2.315  1.00  0.00           O  
ATOM   1573  OXT LEU B  13       4.358  -5.056   3.046  1.00  0.00           O  
ATOM   1574  CB  LEU B  13       5.899  -3.511   1.434  1.00  0.00           C  
ATOM   1575  CG  LEU B  13       6.848  -3.283   2.617  1.00  0.00           C  
ATOM   1576  CD1 LEU B  13       8.231  -3.817   2.270  1.00  0.00           C  
ATOM   1577  CD2 LEU B  13       6.901  -1.799   2.947  1.00  0.00           C  
ATOM   1578  H   LEU B  13       5.213  -5.505  -0.968  1.00  0.00           H  
ATOM   1579  HA  LEU B  13       6.595  -5.464   0.871  1.00  0.00           H  
ATOM   1580 1HB  LEU B  13       6.321  -3.002   0.568  1.00  0.00           H  
ATOM   1581 2HB  LEU B  13       4.946  -3.041   1.677  1.00  0.00           H  
ATOM   1582  HG  LEU B  13       6.486  -3.835   3.485  1.00  0.00           H  
ATOM   1583 1HD1 LEU B  13       8.905  -3.655   3.111  1.00  0.00           H  
ATOM   1584 2HD1 LEU B  13       8.167  -4.884   2.058  1.00  0.00           H  
ATOM   1585 3HD1 LEU B  13       8.613  -3.294   1.394  1.00  0.00           H  
ATOM   1586 1HD2 LEU B  13       7.575  -1.637   3.789  1.00  0.00           H  
ATOM   1587 2HD2 LEU B  13       7.264  -1.246   2.080  1.00  0.00           H  
ATOM   1588 3HD2 LEU B  13       5.903  -1.448   3.209  1.00  0.00           H  
TER                                                                             
I_bsa 1492.84
I_hb 4
I_pack -0.014
I_sc -50.875
I_unsat 8
pep_sc -12.152
pep_sc_noref -12.845
reweighted_sc -121.765
rmsALL 12.215
rmsALL_CAPRI_if 5.034
rmsALL_allIF 5.862
rmsALL_if 8.259
rmsBB 11.773
rmsBB_CAPRI_if 3.902
rmsBB_allIF 4.736
rmsBB_if 7.569
rmsBB_intrf_lowres 7.221
rmsBB_lowres 11.713
rmsCA 11.824
rmsCA_if 7.433
rmsCA_intrf_lowres 7.089
rmsCA_lowres 11.728
rmsSC_CAPRI_if 5.382
rmsSC_allIF 6.344
score -58.738
score_lowres_opt -2.892
score_lowres_start 25.144
silent_score -58.738
startRMSall 0
startRMSallif 0
startRMSbb 0
startRMSca 0
time 73
