# Supplementary material for: Simple biochemical features underlie transcriptional activation domain diversity and dynamic, fuzzy binding to Mediator
Source: eLife. 2021 Apr 27;10:e68068. doi: 10.7554/eLife.68068 (PMC8137143; doi:10.7554/eLife.68068)
Supplement: Figure 6—source data 2. — The 10 best-scoring models from different binding poses are provided as pdb files. Top500.txt contains the score, cluster number, and RMSD to best model for the 500 best-scoring models. [file elife-68068-fig6-data2.zip › Med15-cAD structural models/ABD1/Oaf3_846/2lpb_Oaf3_846_prepack_15257.pdb]

HEADER                                            17-SEP-20   XXXX              
EXPDTA    THEORETICAL MODEL                                                     
REMARK 220                                                                      
REMARK 220 EXPERIMENTAL DETAILS                                                 
REMARK 220  EXPERIMENT TYPE                : THEORETICAL MODELLING              
REMARK 220  DATE OF DATA COLLECTION        : 17-SEP-20                          
REMARK 220                                                                      
REMARK 220 REMARK: MODEL GENERATED BY ROSETTA                                   
REMARK 220  VERSION 2020.08+release.cb1caba                                     
ATOM      1  N   GLN A 158     -12.016 -12.395 -23.603  1.00  0.00           N  
ATOM      2  CA  GLN A 158     -11.969 -12.966 -22.241  1.00  0.00           C  
ATOM      3  C   GLN A 158     -12.554 -11.986 -21.232  1.00  0.00           C  
ATOM      4  O   GLN A 158     -13.092 -10.945 -21.605  1.00  0.00           O  
ATOM      5  CB  GLN A 158     -10.534 -13.324 -21.846  1.00  0.00           C  
ATOM      6  CG  GLN A 158      -9.892 -14.383 -22.726  1.00  0.00           C  
ATOM      7  CD  GLN A 158     -10.561 -15.737 -22.585  1.00  0.00           C  
ATOM      8  OE1 GLN A 158     -10.627 -16.303 -21.490  1.00  0.00           O  
ATOM      9  NE2 GLN A 158     -11.064 -16.265 -23.695  1.00  0.00           N  
ATOM     10 1H   GLN A 158     -11.629 -13.049 -24.253  1.00  0.00           H  
ATOM     11 2H   GLN A 158     -12.965 -12.201 -23.851  1.00  0.00           H  
ATOM     12 3H   GLN A 158     -11.486 -11.548 -23.628  1.00  0.00           H  
ATOM     13  HA  GLN A 158     -12.567 -13.877 -22.227  1.00  0.00           H  
ATOM     14 1HB  GLN A 158      -9.911 -12.431 -21.886  1.00  0.00           H  
ATOM     15 2HB  GLN A 158     -10.519 -13.687 -20.818  1.00  0.00           H  
ATOM     16 1HG  GLN A 158      -9.968 -14.070 -23.767  1.00  0.00           H  
ATOM     17 2HG  GLN A 158      -8.845 -14.489 -22.444  1.00  0.00           H  
ATOM     18 1HE2 GLN A 158     -11.518 -17.157 -23.665  1.00  0.00           H  
ATOM     19 2HE2 GLN A 158     -10.990 -15.772 -24.562  1.00  0.00           H  
ATOM     20  N   ARG A 159     -12.454 -12.331 -19.958  1.00  0.00           N  
ATOM     21  CA  ARG A 159     -12.963 -11.479 -18.889  1.00  0.00           C  
ATOM     22  C   ARG A 159     -12.021 -10.302 -18.654  1.00  0.00           C  
ATOM     23  O   ARG A 159     -10.801 -10.445 -18.767  1.00  0.00           O  
ATOM     24  CB  ARG A 159     -13.124 -12.269 -17.599  1.00  0.00           C  
ATOM     25  CG  ARG A 159     -14.191 -13.351 -17.640  1.00  0.00           C  
ATOM     26  CD  ARG A 159     -14.289 -14.076 -16.347  1.00  0.00           C  
ATOM     27  NE  ARG A 159     -15.296 -15.124 -16.388  1.00  0.00           N  
ATOM     28  CZ  ARG A 159     -15.548 -15.982 -15.380  1.00  0.00           C  
ATOM     29  NH1 ARG A 159     -14.860 -15.904 -14.263  1.00  0.00           N  
ATOM     30  NH2 ARG A 159     -16.488 -16.901 -15.515  1.00  0.00           N  
ATOM     31  H   ARG A 159     -12.025 -13.184 -19.727  1.00  0.00           H  
ATOM     32  HA  ARG A 159     -13.941 -11.098 -19.186  1.00  0.00           H  
ATOM     33 1HB  ARG A 159     -12.179 -12.748 -17.345  1.00  0.00           H  
ATOM     34 2HB  ARG A 159     -13.374 -11.589 -16.785  1.00  0.00           H  
ATOM     35 1HG  ARG A 159     -15.160 -12.897 -17.852  1.00  0.00           H  
ATOM     36 2HG  ARG A 159     -13.949 -14.071 -18.421  1.00  0.00           H  
ATOM     37 1HD  ARG A 159     -13.328 -14.536 -16.116  1.00  0.00           H  
ATOM     38 2HD  ARG A 159     -14.556 -13.377 -15.556  1.00  0.00           H  
ATOM     39  HE  ARG A 159     -15.846 -15.215 -17.232  1.00  0.00           H  
ATOM     40 1HH1 ARG A 159     -14.142 -15.202 -14.159  1.00  0.00           H  
ATOM     41 2HH1 ARG A 159     -15.050 -16.547 -13.508  1.00  0.00           H  
ATOM     42 1HH2 ARG A 159     -17.017 -16.961 -16.375  1.00  0.00           H  
ATOM     43 2HH2 ARG A 159     -16.677 -17.544 -14.761  1.00  0.00           H  
ATOM     44  N   ARG A 160     -12.586  -9.144 -18.344  1.00  0.00           N  
ATOM     45  CA  ARG A 160     -11.792  -7.949 -18.098  1.00  0.00           C  
ATOM     46  C   ARG A 160     -12.633  -6.875 -17.411  1.00  0.00           C  
ATOM     47  O   ARG A 160     -13.441  -6.198 -18.052  1.00  0.00           O  
ATOM     48  CB  ARG A 160     -11.230  -7.400 -19.401  1.00  0.00           C  
ATOM     49  CG  ARG A 160     -10.290  -6.216 -19.244  1.00  0.00           C  
ATOM     50  CD  ARG A 160      -9.716  -5.792 -20.547  1.00  0.00           C  
ATOM     51  NE  ARG A 160      -8.787  -4.684 -20.397  1.00  0.00           N  
ATOM     52  CZ  ARG A 160      -8.161  -4.068 -21.417  1.00  0.00           C  
ATOM     53  NH1 ARG A 160      -8.373  -4.462 -22.653  1.00  0.00           N  
ATOM     54  NH2 ARG A 160      -7.333  -3.066 -21.176  1.00  0.00           N  
ATOM     55  H   ARG A 160     -13.563  -9.090 -18.275  1.00  0.00           H  
ATOM     56  HA  ARG A 160     -10.960  -8.215 -17.446  1.00  0.00           H  
ATOM     57 1HB  ARG A 160     -10.685  -8.186 -19.921  1.00  0.00           H  
ATOM     58 2HB  ARG A 160     -12.050  -7.087 -20.048  1.00  0.00           H  
ATOM     59 1HG  ARG A 160     -10.835  -5.372 -18.819  1.00  0.00           H  
ATOM     60 2HG  ARG A 160      -9.469  -6.488 -18.580  1.00  0.00           H  
ATOM     61 1HD  ARG A 160      -9.180  -6.628 -20.997  1.00  0.00           H  
ATOM     62 2HD  ARG A 160     -10.519  -5.476 -21.212  1.00  0.00           H  
ATOM     63  HE  ARG A 160      -8.598  -4.352 -19.460  1.00  0.00           H  
ATOM     64 1HH1 ARG A 160      -9.007  -5.227 -22.838  1.00  0.00           H  
ATOM     65 2HH1 ARG A 160      -7.903  -4.000 -23.418  1.00  0.00           H  
ATOM     66 1HH2 ARG A 160      -7.169  -2.763 -20.225  1.00  0.00           H  
ATOM     67 2HH2 ARG A 160      -6.863  -2.604 -21.940  1.00  0.00           H  
ATOM     68  N   GLN A 161     -12.454  -6.736 -16.108  1.00  0.00           N  
ATOM     69  CA  GLN A 161     -13.186  -5.737 -15.341  1.00  0.00           C  
ATOM     70  C   GLN A 161     -12.283  -4.548 -15.024  1.00  0.00           C  
ATOM     71  O   GLN A 161     -11.141  -4.722 -14.597  1.00  0.00           O  
ATOM     72  CB  GLN A 161     -13.737  -6.344 -14.048  1.00  0.00           C  
ATOM     73  CG  GLN A 161     -14.571  -5.385 -13.215  1.00  0.00           C  
ATOM     74  CD  GLN A 161     -15.153  -6.046 -11.982  1.00  0.00           C  
ATOM     75  OE1 GLN A 161     -14.606  -7.026 -11.468  1.00  0.00           O  
ATOM     76  NE2 GLN A 161     -16.269  -5.515 -11.497  1.00  0.00           N  
ATOM     77  H   GLN A 161     -11.811  -7.320 -15.646  1.00  0.00           H  
ATOM     78  HA  GLN A 161     -14.024  -5.385 -15.943  1.00  0.00           H  
ATOM     79 1HB  GLN A 161     -14.356  -7.209 -14.286  1.00  0.00           H  
ATOM     80 2HB  GLN A 161     -12.910  -6.694 -13.430  1.00  0.00           H  
ATOM     81 1HG  GLN A 161     -13.940  -4.556 -12.894  1.00  0.00           H  
ATOM     82 2HG  GLN A 161     -15.394  -5.014 -13.826  1.00  0.00           H  
ATOM     83 1HE2 GLN A 161     -16.700  -5.907 -10.684  1.00  0.00           H  
ATOM     84 2HE2 GLN A 161     -16.681  -4.720 -11.945  1.00  0.00           H  
ATOM     85  N   LEU A 162     -12.793  -3.344 -15.237  1.00  0.00           N  
ATOM     86  CA  LEU A 162     -12.021  -2.140 -14.973  1.00  0.00           C  
ATOM     87  C   LEU A 162     -12.920  -0.927 -14.750  1.00  0.00           C  
ATOM     88  O   LEU A 162     -13.442  -0.340 -15.694  1.00  0.00           O  
ATOM     89  CB  LEU A 162     -11.064  -1.866 -16.140  1.00  0.00           C  
ATOM     90  CG  LEU A 162     -10.155  -0.640 -15.981  1.00  0.00           C  
ATOM     91  CD1 LEU A 162      -9.016  -0.719 -16.989  1.00  0.00           C  
ATOM     92  CD2 LEU A 162     -10.973   0.628 -16.176  1.00  0.00           C  
ATOM     93  H   LEU A 162     -13.712  -3.261 -15.574  1.00  0.00           H  
ATOM     94  HA  LEU A 162     -11.437  -2.296 -14.067  1.00  0.00           H  
ATOM     95 1HB  LEU A 162     -10.425  -2.736 -16.277  1.00  0.00           H  
ATOM     96 2HB  LEU A 162     -11.653  -1.726 -17.047  1.00  0.00           H  
ATOM     97  HG  LEU A 162      -9.717  -0.640 -14.982  1.00  0.00           H  
ATOM     98 1HD1 LEU A 162      -8.370   0.152 -16.876  1.00  0.00           H  
ATOM     99 2HD1 LEU A 162      -8.437  -1.625 -16.814  1.00  0.00           H  
ATOM    100 3HD1 LEU A 162      -9.425  -0.737 -17.999  1.00  0.00           H  
ATOM    101 1HD2 LEU A 162     -10.327   1.499 -16.063  1.00  0.00           H  
ATOM    102 2HD2 LEU A 162     -11.410   0.628 -17.175  1.00  0.00           H  
ATOM    103 3HD2 LEU A 162     -11.768   0.666 -15.432  1.00  0.00           H  
ATOM    104  N   THR A 163     -13.130  -0.568 -13.497  1.00  0.00           N  
ATOM    105  CA  THR A 163     -13.931   0.599 -13.185  1.00  0.00           C  
ATOM    106  C   THR A 163     -13.038   1.835 -13.283  1.00  0.00           C  
ATOM    107  O   THR A 163     -11.937   1.838 -12.733  1.00  0.00           O  
ATOM    108  CB  THR A 163     -14.563   0.499 -11.784  1.00  0.00           C  
ATOM    109  OG1 THR A 163     -15.445  -0.630 -11.735  1.00  0.00           O  
ATOM    110  CG2 THR A 163     -15.345   1.763 -11.460  1.00  0.00           C  
ATOM    111  H   THR A 163     -12.740  -1.095 -12.770  1.00  0.00           H  
ATOM    112  HA  THR A 163     -14.738   0.670 -13.915  1.00  0.00           H  
ATOM    113  HB  THR A 163     -13.779   0.362 -11.040  1.00  0.00           H  
ATOM    114  HG1 THR A 163     -15.733  -0.772 -10.830  1.00  0.00           H  
ATOM    115 1HG2 THR A 163     -15.784   1.674 -10.466  1.00  0.00           H  
ATOM    116 2HG2 THR A 163     -14.674   2.621 -11.485  1.00  0.00           H  
ATOM    117 3HG2 THR A 163     -16.137   1.899 -12.195  1.00  0.00           H  
ATOM    118  N   PRO A 164     -13.497   2.899 -13.960  1.00  0.00           N  
ATOM    119  CA  PRO A 164     -12.714   4.131 -14.141  1.00  0.00           C  
ATOM    120  C   PRO A 164     -12.220   4.737 -12.826  1.00  0.00           C  
ATOM    121  O   PRO A 164     -11.099   5.240 -12.749  1.00  0.00           O  
ATOM    122  CB  PRO A 164     -13.714   5.060 -14.836  1.00  0.00           C  
ATOM    123  CG  PRO A 164     -14.580   4.140 -15.627  1.00  0.00           C  
ATOM    124  CD  PRO A 164     -14.775   2.947 -14.730  1.00  0.00           C  
ATOM    125  HA  PRO A 164     -11.851   3.919 -14.789  1.00  0.00           H  
ATOM    126 1HB  PRO A 164     -14.276   5.637 -14.086  1.00  0.00           H  
ATOM    127 2HB  PRO A 164     -13.178   5.787 -15.464  1.00  0.00           H  
ATOM    128 1HG  PRO A 164     -15.527   4.637 -15.883  1.00  0.00           H  
ATOM    129 2HG  PRO A 164     -14.090   3.881 -16.577  1.00  0.00           H  
ATOM    130 1HD  PRO A 164     -15.639   3.119 -14.072  1.00  0.00           H  
ATOM    131 2HD  PRO A 164     -14.928   2.047 -15.345  1.00  0.00           H  
ATOM    132  N   GLN A 165     -13.054   4.663 -11.798  1.00  0.00           N  
ATOM    133  CA  GLN A 165     -12.719   5.223 -10.492  1.00  0.00           C  
ATOM    134  C   GLN A 165     -11.666   4.392  -9.762  1.00  0.00           C  
ATOM    135  O   GLN A 165     -10.776   4.940  -9.115  1.00  0.00           O  
ATOM    136  CB  GLN A 165     -13.978   5.338  -9.628  1.00  0.00           C  
ATOM    137  CG  GLN A 165     -14.991   6.351 -10.135  1.00  0.00           C  
ATOM    138  CD  GLN A 165     -16.242   6.394  -9.280  1.00  0.00           C  
ATOM    139  OE1 GLN A 165     -16.598   5.411  -8.624  1.00  0.00           O  
ATOM    140  NE2 GLN A 165     -16.919   7.537  -9.282  1.00  0.00           N  
ATOM    141  H   GLN A 165     -13.924   4.226 -11.924  1.00  0.00           H  
ATOM    142  HA  GLN A 165     -12.302   6.219 -10.639  1.00  0.00           H  
ATOM    143 1HB  GLN A 165     -14.471   4.368  -9.572  1.00  0.00           H  
ATOM    144 2HB  GLN A 165     -13.698   5.621  -8.613  1.00  0.00           H  
ATOM    145 1HG  GLN A 165     -14.535   7.341 -10.125  1.00  0.00           H  
ATOM    146 2HG  GLN A 165     -15.279   6.083 -11.151  1.00  0.00           H  
ATOM    147 1HE2 GLN A 165     -17.755   7.625  -8.737  1.00  0.00           H  
ATOM    148 2HE2 GLN A 165     -16.596   8.309  -9.828  1.00  0.00           H  
ATOM    149  N   GLN A 166     -11.757   3.072  -9.874  1.00  0.00           N  
ATOM    150  CA  GLN A 166     -10.822   2.186  -9.190  1.00  0.00           C  
ATOM    151  C   GLN A 166      -9.517   2.063  -9.956  1.00  0.00           C  
ATOM    152  O   GLN A 166      -8.440   2.098  -9.365  1.00  0.00           O  
ATOM    153  CB  GLN A 166     -11.442   0.800  -8.993  1.00  0.00           C  
ATOM    154  CG  GLN A 166     -12.641   0.781  -8.060  1.00  0.00           C  
ATOM    155  CD  GLN A 166     -13.216  -0.612  -7.886  1.00  0.00           C  
ATOM    156  OE1 GLN A 166     -13.120  -1.456  -8.781  1.00  0.00           O  
ATOM    157  NE2 GLN A 166     -13.820  -0.860  -6.730  1.00  0.00           N  
ATOM    158  H   GLN A 166     -12.454   2.687 -10.440  1.00  0.00           H  
ATOM    159  HA  GLN A 166     -10.598   2.609  -8.211  1.00  0.00           H  
ATOM    160 1HB  GLN A 166     -11.759   0.403  -9.957  1.00  0.00           H  
ATOM    161 2HB  GLN A 166     -10.691   0.120  -8.590  1.00  0.00           H  
ATOM    162 1HG  GLN A 166     -12.332   1.148  -7.082  1.00  0.00           H  
ATOM    163 2HG  GLN A 166     -13.418   1.423  -8.472  1.00  0.00           H  
ATOM    164 1HE2 GLN A 166     -14.219  -1.763  -6.557  1.00  0.00           H  
ATOM    165 2HE2 GLN A 166     -13.876  -0.148  -6.030  1.00  0.00           H  
ATOM    166  N   GLN A 167      -9.625   1.917 -11.272  1.00  0.00           N  
ATOM    167  CA  GLN A 167      -8.469   1.777 -12.140  1.00  0.00           C  
ATOM    168  C   GLN A 167      -7.449   2.886 -11.907  1.00  0.00           C  
ATOM    169  O   GLN A 167      -6.258   2.627 -11.753  1.00  0.00           O  
ATOM    170  CB  GLN A 167      -8.907   1.771 -13.607  1.00  0.00           C  
ATOM    171  CG  GLN A 167      -7.759   1.679 -14.599  1.00  0.00           C  
ATOM    172  CD  GLN A 167      -7.036   0.347 -14.526  1.00  0.00           C  
ATOM    173  OE1 GLN A 167      -7.454  -0.563 -13.805  1.00  0.00           O  
ATOM    174  NE2 GLN A 167      -5.945   0.227 -15.273  1.00  0.00           N  
ATOM    175  H   GLN A 167     -10.519   1.896 -11.678  1.00  0.00           H  
ATOM    176  HA  GLN A 167      -7.981   0.829 -11.916  1.00  0.00           H  
ATOM    177 1HB  GLN A 167      -9.573   0.926 -13.784  1.00  0.00           H  
ATOM    178 2HB  GLN A 167      -9.467   2.680 -13.824  1.00  0.00           H  
ATOM    179 1HG  GLN A 167      -8.155   1.799 -15.607  1.00  0.00           H  
ATOM    180 2HG  GLN A 167      -7.041   2.470 -14.382  1.00  0.00           H  
ATOM    181 1HE2 GLN A 167      -5.425  -0.629 -15.267  1.00  0.00           H  
ATOM    182 2HE2 GLN A 167      -5.641   0.990 -15.843  1.00  0.00           H  
ATOM    183  N   GLN A 168      -7.937   4.113 -11.843  1.00  0.00           N  
ATOM    184  CA  GLN A 168      -7.085   5.278 -11.654  1.00  0.00           C  
ATOM    185  C   GLN A 168      -6.316   5.237 -10.336  1.00  0.00           C  
ATOM    186  O   GLN A 168      -5.210   5.765 -10.240  1.00  0.00           O  
ATOM    187  CB  GLN A 168      -7.925   6.557 -11.721  1.00  0.00           C  
ATOM    188  CG  GLN A 168      -8.439   6.891 -13.111  1.00  0.00           C  
ATOM    189  CD  GLN A 168      -9.422   8.047 -13.102  1.00  0.00           C  
ATOM    190  OE1 GLN A 168      -9.656   8.672 -12.064  1.00  0.00           O  
ATOM    191  NE2 GLN A 168     -10.002   8.337 -14.260  1.00  0.00           N  
ATOM    192  H   GLN A 168      -8.906   4.243 -11.920  1.00  0.00           H  
ATOM    193  HA  GLN A 168      -6.346   5.299 -12.454  1.00  0.00           H  
ATOM    194 1HB  GLN A 168      -8.784   6.463 -11.058  1.00  0.00           H  
ATOM    195 2HB  GLN A 168      -7.331   7.400 -11.371  1.00  0.00           H  
ATOM    196 1HG  GLN A 168      -7.596   7.163 -13.744  1.00  0.00           H  
ATOM    197 2HG  GLN A 168      -8.946   6.016 -13.520  1.00  0.00           H  
ATOM    198 1HE2 GLN A 168     -10.660   9.091 -14.316  1.00  0.00           H  
ATOM    199 2HE2 GLN A 168      -9.783   7.805 -15.078  1.00  0.00           H  
ATOM    200  N   LEU A 169      -6.894   4.616  -9.325  1.00  0.00           N  
ATOM    201  CA  LEU A 169      -6.252   4.555  -8.026  1.00  0.00           C  
ATOM    202  C   LEU A 169      -5.281   3.380  -7.910  1.00  0.00           C  
ATOM    203  O   LEU A 169      -4.148   3.543  -7.454  1.00  0.00           O  
ATOM    204  CB  LEU A 169      -7.318   4.453  -6.928  1.00  0.00           C  
ATOM    205  CG  LEU A 169      -6.787   4.358  -5.492  1.00  0.00           C  
ATOM    206  CD1 LEU A 169      -5.999   5.617  -5.157  1.00  0.00           C  
ATOM    207  CD2 LEU A 169      -7.951   4.168  -4.530  1.00  0.00           C  
ATOM    208  H   LEU A 169      -7.756   4.169  -9.461  1.00  0.00           H  
ATOM    209  HA  LEU A 169      -5.678   5.470  -7.881  1.00  0.00           H  
ATOM    210 1HB  LEU A 169      -7.962   5.329  -6.986  1.00  0.00           H  
ATOM    211 2HB  LEU A 169      -7.926   3.567  -7.115  1.00  0.00           H  
ATOM    212  HG  LEU A 169      -6.107   3.508  -5.411  1.00  0.00           H  
ATOM    213 1HD1 LEU A 169      -5.621   5.550  -4.137  1.00  0.00           H  
ATOM    214 2HD1 LEU A 169      -5.161   5.717  -5.847  1.00  0.00           H  
ATOM    215 3HD1 LEU A 169      -6.649   6.487  -5.246  1.00  0.00           H  
ATOM    216 1HD2 LEU A 169      -7.573   4.100  -3.510  1.00  0.00           H  
ATOM    217 2HD2 LEU A 169      -8.630   5.018  -4.610  1.00  0.00           H  
ATOM    218 3HD2 LEU A 169      -8.485   3.253  -4.782  1.00  0.00           H  
ATOM    219  N   VAL A 170      -5.722   2.200  -8.332  1.00  0.00           N  
ATOM    220  CA  VAL A 170      -4.902   0.999  -8.214  1.00  0.00           C  
ATOM    221  C   VAL A 170      -3.789   0.914  -9.259  1.00  0.00           C  
ATOM    222  O   VAL A 170      -2.696   0.433  -8.966  1.00  0.00           O  
ATOM    223  CB  VAL A 170      -5.795  -0.250  -8.336  1.00  0.00           C  
ATOM    224  CG1 VAL A 170      -6.935  -0.190  -7.330  1.00  0.00           C  
ATOM    225  CG2 VAL A 170      -6.334  -0.365  -9.754  1.00  0.00           C  
ATOM    226  H   VAL A 170      -6.621   2.137  -8.726  1.00  0.00           H  
ATOM    227  HA  VAL A 170      -4.424   1.001  -7.234  1.00  0.00           H  
ATOM    228  HB  VAL A 170      -5.203  -1.133  -8.098  1.00  0.00           H  
ATOM    229 1HG1 VAL A 170      -7.556  -1.080  -7.430  1.00  0.00           H  
ATOM    230 2HG1 VAL A 170      -6.527  -0.144  -6.320  1.00  0.00           H  
ATOM    231 3HG1 VAL A 170      -7.540   0.697  -7.518  1.00  0.00           H  
ATOM    232 1HG2 VAL A 170      -6.964  -1.250  -9.833  1.00  0.00           H  
ATOM    233 2HG2 VAL A 170      -6.921   0.522  -9.993  1.00  0.00           H  
ATOM    234 3HG2 VAL A 170      -5.501  -0.448 -10.453  1.00  0.00           H  
ATOM    235  N   ASN A 171      -4.053   1.377 -10.470  1.00  0.00           N  
ATOM    236  CA  ASN A 171      -3.052   1.320 -11.538  1.00  0.00           C  
ATOM    237  C   ASN A 171      -1.928   2.323 -11.293  1.00  0.00           C  
ATOM    238  O   ASN A 171      -0.785   2.112 -11.702  1.00  0.00           O  
ATOM    239  CB  ASN A 171      -3.697   1.562 -12.890  1.00  0.00           C  
ATOM    240  CG  ASN A 171      -2.788   1.209 -14.035  1.00  0.00           C  
ATOM    241  OD1 ASN A 171      -2.343   0.062 -14.160  1.00  0.00           O  
ATOM    242  ND2 ASN A 171      -2.505   2.172 -14.874  1.00  0.00           N  
ATOM    243  H   ASN A 171      -4.938   1.764 -10.655  1.00  0.00           H  
ATOM    244  HA  ASN A 171      -2.604   0.325 -11.540  1.00  0.00           H  
ATOM    245 1HB  ASN A 171      -4.610   0.970 -12.970  1.00  0.00           H  
ATOM    246 2HB  ASN A 171      -3.979   2.612 -12.976  1.00  0.00           H  
ATOM    247 1HD2 ASN A 171      -1.905   1.995 -15.655  1.00  0.00           H  
ATOM    248 2HD2 ASN A 171      -2.887   3.084 -14.735  1.00  0.00           H  
ATOM    249  N   GLN A 172      -2.252   3.402 -10.600  1.00  0.00           N  
ATOM    250  CA  GLN A 172      -1.276   4.444 -10.306  1.00  0.00           C  
ATOM    251  C   GLN A 172      -0.409   4.077  -9.107  1.00  0.00           C  
ATOM    252  O   GLN A 172       0.673   4.635  -8.924  1.00  0.00           O  
ATOM    253  CB  GLN A 172      -1.982   5.778 -10.050  1.00  0.00           C  
ATOM    254  CG  GLN A 172      -2.579   6.416 -11.293  1.00  0.00           C  
ATOM    255  CD  GLN A 172      -3.228   7.755 -11.001  1.00  0.00           C  
ATOM    256  OE1 GLN A 172      -3.133   8.278  -9.887  1.00  0.00           O  
ATOM    257  NE2 GLN A 172      -3.895   8.318 -12.002  1.00  0.00           N  
ATOM    258  H   GLN A 172      -3.169   3.504 -10.275  1.00  0.00           H  
ATOM    259  HA  GLN A 172      -0.619   4.556 -11.169  1.00  0.00           H  
ATOM    260 1HB  GLN A 172      -2.785   5.632  -9.328  1.00  0.00           H  
ATOM    261 2HB  GLN A 172      -1.276   6.486  -9.615  1.00  0.00           H  
ATOM    262 1HG  GLN A 172      -1.785   6.573 -12.024  1.00  0.00           H  
ATOM    263 2HG  GLN A 172      -3.337   5.749 -11.702  1.00  0.00           H  
ATOM    264 1HE2 GLN A 172      -4.346   9.202 -11.869  1.00  0.00           H  
ATOM    265 2HE2 GLN A 172      -3.949   7.859 -12.889  1.00  0.00           H  
ATOM    266  N   MET A 173      -0.880   3.129  -8.300  1.00  0.00           N  
ATOM    267  CA  MET A 173      -0.141   2.679  -7.114  1.00  0.00           C  
ATOM    268  C   MET A 173       1.107   1.888  -7.506  1.00  0.00           C  
ATOM    269  O   MET A 173       1.901   1.499  -6.654  1.00  0.00           O  
ATOM    270  CB  MET A 173      -1.044   1.835  -6.216  1.00  0.00           C  
ATOM    271  CG  MET A 173      -2.019   2.641  -5.369  1.00  0.00           C  
ATOM    272  SD  MET A 173      -1.201   3.551  -4.043  1.00  0.00           S  
ATOM    273  CE  MET A 173      -0.715   2.209  -2.962  1.00  0.00           C  
ATOM    274  H   MET A 173      -1.749   2.722  -8.499  1.00  0.00           H  
ATOM    275  HA  MET A 173       0.186   3.557  -6.556  1.00  0.00           H  
ATOM    276 1HB  MET A 173      -1.624   1.146  -6.829  1.00  0.00           H  
ATOM    277 2HB  MET A 173      -0.430   1.237  -5.542  1.00  0.00           H  
ATOM    278 1HG  MET A 173      -2.548   3.353  -6.001  1.00  0.00           H  
ATOM    279 2HG  MET A 173      -2.754   1.970  -4.924  1.00  0.00           H  
ATOM    280 1HE  MET A 173      -0.195   2.612  -2.093  1.00  0.00           H  
ATOM    281 2HE  MET A 173      -1.602   1.664  -2.636  1.00  0.00           H  
ATOM    282 3HE  MET A 173      -0.050   1.531  -3.500  1.00  0.00           H  
ATOM    283  N   LYS A 174       1.265   1.642  -8.799  1.00  0.00           N  
ATOM    284  CA  LYS A 174       2.421   0.919  -9.300  1.00  0.00           C  
ATOM    285  C   LYS A 174       3.640   1.815  -9.205  1.00  0.00           C  
ATOM    286  O   LYS A 174       4.701   1.407  -8.734  1.00  0.00           O  
ATOM    287  CB  LYS A 174       2.205   0.473 -10.750  1.00  0.00           C  
ATOM    288  CG  LYS A 174       1.178  -0.636 -10.902  1.00  0.00           C  
ATOM    289  CD  LYS A 174       0.875  -0.916 -12.365  1.00  0.00           C  
ATOM    290  CE  LYS A 174      -0.037  -2.124 -12.527  1.00  0.00           C  
ATOM    291  NZ  LYS A 174      -0.559  -2.242 -13.917  1.00  0.00           N  
ATOM    292  H   LYS A 174       0.598   1.971  -9.427  1.00  0.00           H  
ATOM    293  HA  LYS A 174       2.574   0.037  -8.677  1.00  0.00           H  
ATOM    294 1HB  LYS A 174       1.874   1.323 -11.331  1.00  0.00           H  
ATOM    295 2HB  LYS A 174       3.147   0.121 -11.147  1.00  0.00           H  
ATOM    296 1HG  LYS A 174       1.564  -1.534 -10.444  1.00  0.00           H  
ATOM    297 2HG  LYS A 174       0.266  -0.338 -10.405  1.00  0.00           H  
ATOM    298 1HD  LYS A 174       0.389  -0.051 -12.795  1.00  0.00           H  
ATOM    299 2HD  LYS A 174       1.803  -1.105 -12.885  1.00  0.00           H  
ATOM    300 1HE  LYS A 174       0.522  -3.016 -12.287  1.00  0.00           H  
ATOM    301 2HE  LYS A 174      -0.869  -2.027 -11.843  1.00  0.00           H  
ATOM    302 1HZ  LYS A 174      -1.244  -3.021 -13.975  1.00  0.00           H  
ATOM    303 2HZ  LYS A 174       0.218  -2.431 -14.581  1.00  0.00           H  
ATOM    304 3HZ  LYS A 174      -1.035  -1.356 -14.198  1.00  0.00           H  
ATOM    305  N   VAL A 175       3.472   3.053  -9.647  1.00  0.00           N  
ATOM    306  CA  VAL A 175       4.547   4.019  -9.596  1.00  0.00           C  
ATOM    307  C   VAL A 175       4.194   5.108  -8.603  1.00  0.00           C  
ATOM    308  O   VAL A 175       3.738   6.192  -8.973  1.00  0.00           O  
ATOM    309  CB  VAL A 175       4.793   4.636 -10.985  1.00  0.00           C  
ATOM    310  CG1 VAL A 175       5.975   5.593 -10.942  1.00  0.00           C  
ATOM    311  CG2 VAL A 175       5.029   3.534 -12.007  1.00  0.00           C  
ATOM    312  H   VAL A 175       2.602   3.324 -10.005  1.00  0.00           H  
ATOM    313  HA  VAL A 175       5.457   3.508  -9.278  1.00  0.00           H  
ATOM    314  HB  VAL A 175       3.919   5.219 -11.274  1.00  0.00           H  
ATOM    315 1HG1 VAL A 175       6.134   6.021 -11.932  1.00  0.00           H  
ATOM    316 2HG1 VAL A 175       5.770   6.393 -10.231  1.00  0.00           H  
ATOM    317 3HG1 VAL A 175       6.870   5.052 -10.632  1.00  0.00           H  
ATOM    318 1HG2 VAL A 175       5.201   3.978 -12.988  1.00  0.00           H  
ATOM    319 2HG2 VAL A 175       5.900   2.948 -11.715  1.00  0.00           H  
ATOM    320 3HG2 VAL A 175       4.153   2.886 -12.052  1.00  0.00           H  
ATOM    321  N   ALA A 176       4.412   4.808  -7.342  1.00  0.00           N  
ATOM    322  CA  ALA A 176       4.130   5.744  -6.275  1.00  0.00           C  
ATOM    323  C   ALA A 176       5.181   5.632  -5.178  1.00  0.00           C  
ATOM    324  O   ALA A 176       5.362   4.567  -4.590  1.00  0.00           O  
ATOM    325  CB  ALA A 176       2.736   5.497  -5.714  1.00  0.00           C  
ATOM    326  H   ALA A 176       4.738   3.912  -7.118  1.00  0.00           H  
ATOM    327  HA  ALA A 176       4.174   6.752  -6.688  1.00  0.00           H  
ATOM    328 1HB  ALA A 176       2.681   4.494  -5.314  1.00  0.00           H  
ATOM    329 2HB  ALA A 176       2.004   5.610  -6.501  1.00  0.00           H  
ATOM    330 3HB  ALA A 176       2.531   6.210  -4.930  1.00  0.00           H  
ATOM    331  N   PRO A 177       5.938   6.710  -4.936  1.00  0.00           N  
ATOM    332  CA  PRO A 177       6.955   6.738  -3.898  1.00  0.00           C  
ATOM    333  C   PRO A 177       6.377   7.101  -2.532  1.00  0.00           C  
ATOM    334  O   PRO A 177       5.520   7.983  -2.420  1.00  0.00           O  
ATOM    335  CB  PRO A 177       7.920   7.815  -4.404  1.00  0.00           C  
ATOM    336  CG  PRO A 177       7.033   8.836  -5.029  1.00  0.00           C  
ATOM    337  CD  PRO A 177       5.916   8.037  -5.646  1.00  0.00           C  
ATOM    338  HA  PRO A 177       7.448   5.756  -3.848  1.00  0.00           H  
ATOM    339 1HB  PRO A 177       8.509   8.216  -3.567  1.00  0.00           H  
ATOM    340 2HB  PRO A 177       8.633   7.375  -5.117  1.00  0.00           H  
ATOM    341 1HG  PRO A 177       6.675   9.546  -4.268  1.00  0.00           H  
ATOM    342 2HG  PRO A 177       7.593   9.424  -5.771  1.00  0.00           H  
ATOM    343 1HD  PRO A 177       4.959   8.553  -5.481  1.00  0.00           H  
ATOM    344 2HD  PRO A 177       6.108   7.909  -6.722  1.00  0.00           H  
ATOM    345  N   ILE A 178       6.852   6.415  -1.506  1.00  0.00           N  
ATOM    346  CA  ILE A 178       6.412   6.640  -0.137  1.00  0.00           C  
ATOM    347  C   ILE A 178       6.911   7.989   0.384  1.00  0.00           C  
ATOM    348  O   ILE A 178       8.119   8.227   0.445  1.00  0.00           O  
ATOM    349  CB  ILE A 178       6.904   5.512   0.789  1.00  0.00           C  
ATOM    350  CG1 ILE A 178       6.439   4.151   0.265  1.00  0.00           C  
ATOM    351  CG2 ILE A 178       6.409   5.737   2.209  1.00  0.00           C  
ATOM    352  CD1 ILE A 178       7.154   2.978   0.896  1.00  0.00           C  
ATOM    353  H   ILE A 178       7.526   5.718  -1.675  1.00  0.00           H  
ATOM    354  HA  ILE A 178       5.323   6.649  -0.121  1.00  0.00           H  
ATOM    355  HB  ILE A 178       7.993   5.493   0.792  1.00  0.00           H  
ATOM    356 1HG1 ILE A 178       5.371   4.037   0.446  1.00  0.00           H  
ATOM    357 2HG1 ILE A 178       6.594   4.103  -0.813  1.00  0.00           H  
ATOM    358 1HG2 ILE A 178       6.766   4.930   2.850  1.00  0.00           H  
ATOM    359 2HG2 ILE A 178       6.789   6.688   2.580  1.00  0.00           H  
ATOM    360 3HG2 ILE A 178       5.320   5.752   2.217  1.00  0.00           H  
ATOM    361 1HD1 ILE A 178       6.770   2.048   0.474  1.00  0.00           H  
ATOM    362 2HD1 ILE A 178       8.223   3.052   0.697  1.00  0.00           H  
ATOM    363 3HD1 ILE A 178       6.983   2.984   1.971  1.00  0.00           H  
ATOM    364  N   PRO A 179       5.983   8.898   0.732  1.00  0.00           N  
ATOM    365  CA  PRO A 179       6.327  10.225   1.255  1.00  0.00           C  
ATOM    366  C   PRO A 179       7.071  10.158   2.582  1.00  0.00           C  
ATOM    367  O   PRO A 179       7.006   9.158   3.299  1.00  0.00           O  
ATOM    368  CB  PRO A 179       4.956  10.889   1.420  1.00  0.00           C  
ATOM    369  CG  PRO A 179       4.075  10.149   0.472  1.00  0.00           C  
ATOM    370  CD  PRO A 179       4.543   8.722   0.564  1.00  0.00           C  
ATOM    371  HA  PRO A 179       6.939  10.759   0.513  1.00  0.00           H  
ATOM    372 1HB  PRO A 179       4.623  10.808   2.465  1.00  0.00           H  
ATOM    373 2HB  PRO A 179       5.028  11.962   1.188  1.00  0.00           H  
ATOM    374 1HG  PRO A 179       3.021  10.269   0.762  1.00  0.00           H  
ATOM    375 2HG  PRO A 179       4.175  10.564  -0.542  1.00  0.00           H  
ATOM    376 1HD  PRO A 179       4.076   8.236   1.434  1.00  0.00           H  
ATOM    377 2HD  PRO A 179       4.282   8.189  -0.363  1.00  0.00           H  
ATOM    378  N   LYS A 180       7.742  11.248   2.920  1.00  0.00           N  
ATOM    379  CA  LYS A 180       8.516  11.337   4.156  1.00  0.00           C  
ATOM    380  C   LYS A 180       7.624  11.176   5.380  1.00  0.00           C  
ATOM    381  O   LYS A 180       8.061  10.675   6.418  1.00  0.00           O  
ATOM    382  CB  LYS A 180       9.265  12.669   4.225  1.00  0.00           C  
ATOM    383  CG  LYS A 180      10.417  12.795   3.236  1.00  0.00           C  
ATOM    384  CD  LYS A 180      11.102  14.148   3.355  1.00  0.00           C  
ATOM    385  CE  LYS A 180      12.253  14.275   2.369  1.00  0.00           C  
ATOM    386  NZ  LYS A 180      12.911  15.608   2.449  1.00  0.00           N  
ATOM    387  H   LYS A 180       7.709  12.023   2.317  1.00  0.00           H  
ATOM    388  HA  LYS A 180       9.245  10.526   4.167  1.00  0.00           H  
ATOM    389 1HB  LYS A 180       8.570  13.487   4.035  1.00  0.00           H  
ATOM    390 2HB  LYS A 180       9.669  12.808   5.228  1.00  0.00           H  
ATOM    391 1HG  LYS A 180      11.148  12.008   3.427  1.00  0.00           H  
ATOM    392 2HG  LYS A 180      10.039  12.676   2.221  1.00  0.00           H  
ATOM    393 1HD  LYS A 180      10.378  14.941   3.162  1.00  0.00           H  
ATOM    394 2HD  LYS A 180      11.488  14.272   4.367  1.00  0.00           H  
ATOM    395 1HE  LYS A 180      12.995  13.505   2.574  1.00  0.00           H  
ATOM    396 2HE  LYS A 180      11.880  14.129   1.355  1.00  0.00           H  
ATOM    397 1HZ  LYS A 180      13.666  15.652   1.780  1.00  0.00           H  
ATOM    398 2HZ  LYS A 180      12.234  16.330   2.242  1.00  0.00           H  
ATOM    399 3HZ  LYS A 180      13.277  15.747   3.380  1.00  0.00           H  
ATOM    400  N   GLN A 181       6.375  11.598   5.250  1.00  0.00           N  
ATOM    401  CA  GLN A 181       5.408  11.494   6.336  1.00  0.00           C  
ATOM    402  C   GLN A 181       5.146  10.029   6.680  1.00  0.00           C  
ATOM    403  O   GLN A 181       4.888   9.680   7.833  1.00  0.00           O  
ATOM    404  CB  GLN A 181       4.098  12.191   5.960  1.00  0.00           C  
ATOM    405  CG  GLN A 181       4.202  13.704   5.865  1.00  0.00           C  
ATOM    406  CD  GLN A 181       2.895  14.349   5.447  1.00  0.00           C  
ATOM    407  OE1 GLN A 181       2.049  13.715   4.810  1.00  0.00           O  
ATOM    408  NE2 GLN A 181       2.723  15.618   5.801  1.00  0.00           N  
ATOM    409  H   GLN A 181       6.099  12.000   4.400  1.00  0.00           H  
ATOM    410  HA  GLN A 181       5.822  11.985   7.216  1.00  0.00           H  
ATOM    411 1HB  GLN A 181       3.749  11.817   4.998  1.00  0.00           H  
ATOM    412 2HB  GLN A 181       3.333  11.953   6.701  1.00  0.00           H  
ATOM    413 1HG  GLN A 181       4.484  14.100   6.840  1.00  0.00           H  
ATOM    414 2HG  GLN A 181       4.962  13.959   5.125  1.00  0.00           H  
ATOM    415 1HE2 GLN A 181       1.880  16.097   5.553  1.00  0.00           H  
ATOM    416 2HE2 GLN A 181       3.435  16.095   6.316  1.00  0.00           H  
ATOM    417  N   LEU A 182       5.231   9.176   5.671  1.00  0.00           N  
ATOM    418  CA  LEU A 182       4.985   7.754   5.846  1.00  0.00           C  
ATOM    419  C   LEU A 182       6.278   6.995   6.126  1.00  0.00           C  
ATOM    420  O   LEU A 182       6.263   5.978   6.816  1.00  0.00           O  
ATOM    421  CB  LEU A 182       4.307   7.180   4.596  1.00  0.00           C  
ATOM    422  CG  LEU A 182       2.790   7.390   4.505  1.00  0.00           C  
ATOM    423  CD1 LEU A 182       2.493   8.873   4.319  1.00  0.00           C  
ATOM    424  CD2 LEU A 182       2.232   6.572   3.350  1.00  0.00           C  
ATOM    425  H   LEU A 182       5.479   9.510   4.781  1.00  0.00           H  
ATOM    426  HA  LEU A 182       4.321   7.620   6.699  1.00  0.00           H  
ATOM    427 1HB  LEU A 182       4.758   7.636   3.716  1.00  0.00           H  
ATOM    428 2HB  LEU A 182       4.495   6.107   4.560  1.00  0.00           H  
ATOM    429  HG  LEU A 182       2.322   7.071   5.436  1.00  0.00           H  
ATOM    430 1HD1 LEU A 182       1.415   9.023   4.255  1.00  0.00           H  
ATOM    431 2HD1 LEU A 182       2.887   9.431   5.168  1.00  0.00           H  
ATOM    432 3HD1 LEU A 182       2.964   9.225   3.402  1.00  0.00           H  
ATOM    433 1HD2 LEU A 182       1.153   6.721   3.286  1.00  0.00           H  
ATOM    434 2HD2 LEU A 182       2.699   6.891   2.418  1.00  0.00           H  
ATOM    435 3HD2 LEU A 182       2.442   5.516   3.518  1.00  0.00           H  
ATOM    436  N   LEU A 183       7.393   7.504   5.602  1.00  0.00           N  
ATOM    437  CA  LEU A 183       8.704   6.872   5.793  1.00  0.00           C  
ATOM    438  C   LEU A 183       9.061   6.750   7.271  1.00  0.00           C  
ATOM    439  O   LEU A 183       9.811   5.860   7.667  1.00  0.00           O  
ATOM    440  CB  LEU A 183       9.791   7.677   5.069  1.00  0.00           C  
ATOM    441  CG  LEU A 183       9.803   7.553   3.541  1.00  0.00           C  
ATOM    442  CD1 LEU A 183      10.913   8.426   2.969  1.00  0.00           C  
ATOM    443  CD2 LEU A 183      10.000   6.095   3.151  1.00  0.00           C  
ATOM    444  H   LEU A 183       7.333   8.319   5.058  1.00  0.00           H  
ATOM    445  HA  LEU A 183       8.669   5.869   5.369  1.00  0.00           H  
ATOM    446 1HB  LEU A 183       9.664   8.731   5.315  1.00  0.00           H  
ATOM    447 2HB  LEU A 183      10.765   7.355   5.437  1.00  0.00           H  
ATOM    448  HG  LEU A 183       8.856   7.911   3.138  1.00  0.00           H  
ATOM    449 1HD1 LEU A 183      10.922   8.337   1.882  1.00  0.00           H  
ATOM    450 2HD1 LEU A 183      10.736   9.466   3.246  1.00  0.00           H  
ATOM    451 3HD1 LEU A 183      11.873   8.101   3.367  1.00  0.00           H  
ATOM    452 1HD2 LEU A 183      10.008   6.006   2.065  1.00  0.00           H  
ATOM    453 2HD2 LEU A 183      10.947   5.736   3.552  1.00  0.00           H  
ATOM    454 3HD2 LEU A 183       9.184   5.497   3.558  1.00  0.00           H  
ATOM    455  N   GLN A 184       8.520   7.649   8.080  1.00  0.00           N  
ATOM    456  CA  GLN A 184       8.772   7.642   9.516  1.00  0.00           C  
ATOM    457  C   GLN A 184       8.196   6.395  10.182  1.00  0.00           C  
ATOM    458  O   GLN A 184       8.633   6.003  11.265  1.00  0.00           O  
ATOM    459  CB  GLN A 184       8.185   8.898  10.165  1.00  0.00           C  
ATOM    460  CG  GLN A 184       8.909  10.183   9.802  1.00  0.00           C  
ATOM    461  CD  GLN A 184       8.321  11.396  10.499  1.00  0.00           C  
ATOM    462  OE1 GLN A 184       7.936  11.330  11.670  1.00  0.00           O  
ATOM    463  NE2 GLN A 184       8.250  12.512   9.783  1.00  0.00           N  
ATOM    464  H   GLN A 184       7.946   8.345   7.700  1.00  0.00           H  
ATOM    465  HA  GLN A 184       9.850   7.636   9.678  1.00  0.00           H  
ATOM    466 1HB  GLN A 184       7.140   9.006   9.870  1.00  0.00           H  
ATOM    467 2HB  GLN A 184       8.209   8.793  11.250  1.00  0.00           H  
ATOM    468 1HG  GLN A 184       9.955  10.094  10.095  1.00  0.00           H  
ATOM    469 2HG  GLN A 184       8.834  10.338   8.726  1.00  0.00           H  
ATOM    470 1HE2 GLN A 184       7.871  13.344  10.190  1.00  0.00           H  
ATOM    471 2HE2 GLN A 184       8.575  12.521   8.838  1.00  0.00           H  
ATOM    472  N   ARG A 185       7.222   5.771   9.528  1.00  0.00           N  
ATOM    473  CA  ARG A 185       6.577   4.580  10.068  1.00  0.00           C  
ATOM    474  C   ARG A 185       7.439   3.343   9.852  1.00  0.00           C  
ATOM    475  O   ARG A 185       7.341   2.372  10.601  1.00  0.00           O  
ATOM    476  CB  ARG A 185       5.217   4.367   9.420  1.00  0.00           C  
ATOM    477  CG  ARG A 185       4.155   5.380   9.815  1.00  0.00           C  
ATOM    478  CD  ARG A 185       2.829   5.039   9.237  1.00  0.00           C  
ATOM    479  NE  ARG A 185       1.802   5.986   9.642  1.00  0.00           N  
ATOM    480  CZ  ARG A 185       1.078   5.891  10.774  1.00  0.00           C  
ATOM    481  NH1 ARG A 185       1.280   4.890  11.601  1.00  0.00           N  
ATOM    482  NH2 ARG A 185       0.165   6.805  11.052  1.00  0.00           N  
ATOM    483  H   ARG A 185       6.941   6.112   8.650  1.00  0.00           H  
ATOM    484  HA  ARG A 185       6.433   4.720  11.140  1.00  0.00           H  
ATOM    485 1HB  ARG A 185       5.321   4.403   8.337  1.00  0.00           H  
ATOM    486 2HB  ARG A 185       4.842   3.376   9.679  1.00  0.00           H  
ATOM    487 1HG  ARG A 185       4.059   5.402  10.901  1.00  0.00           H  
ATOM    488 2HG  ARG A 185       4.442   6.368   9.455  1.00  0.00           H  
ATOM    489 1HD  ARG A 185       2.893   5.050   8.149  1.00  0.00           H  
ATOM    490 2HD  ARG A 185       2.530   4.047   9.573  1.00  0.00           H  
ATOM    491  HE  ARG A 185       1.617   6.769   9.030  1.00  0.00           H  
ATOM    492 1HH1 ARG A 185       1.978   4.192  11.389  1.00  0.00           H  
ATOM    493 2HH1 ARG A 185       0.737   4.819  12.449  1.00  0.00           H  
ATOM    494 1HH2 ARG A 185       0.009   7.575  10.416  1.00  0.00           H  
ATOM    495 2HH2 ARG A 185      -0.378   6.734  11.900  1.00  0.00           H  
ATOM    496  N   ILE A 186       8.274   3.384   8.823  1.00  0.00           N  
ATOM    497  CA  ILE A 186       9.169   2.275   8.510  1.00  0.00           C  
ATOM    498  C   ILE A 186      10.596   2.788   8.321  1.00  0.00           C  
ATOM    499  O   ILE A 186      11.022   3.085   7.205  1.00  0.00           O  
ATOM    500  CB  ILE A 186       8.709   1.531   7.243  1.00  0.00           C  
ATOM    501  CG1 ILE A 186       7.246   1.103   7.376  1.00  0.00           C  
ATOM    502  CG2 ILE A 186       9.598   0.325   6.983  1.00  0.00           C  
ATOM    503  CD1 ILE A 186       7.029  -0.037   8.345  1.00  0.00           C  
ATOM    504  H   ILE A 186       8.299   4.187   8.261  1.00  0.00           H  
ATOM    505  HA  ILE A 186       9.155   1.574   9.343  1.00  0.00           H  
ATOM    506  HB  ILE A 186       8.765   2.203   6.386  1.00  0.00           H  
ATOM    507 1HG1 ILE A 186       6.648   1.951   7.707  1.00  0.00           H  
ATOM    508 2HG1 ILE A 186       6.865   0.797   6.402  1.00  0.00           H  
ATOM    509 1HG2 ILE A 186       9.259  -0.190   6.084  1.00  0.00           H  
ATOM    510 2HG2 ILE A 186      10.627   0.654   6.845  1.00  0.00           H  
ATOM    511 3HG2 ILE A 186       9.546  -0.357   7.833  1.00  0.00           H  
ATOM    512 1HD1 ILE A 186       5.967  -0.283   8.385  1.00  0.00           H  
ATOM    513 2HD1 ILE A 186       7.591  -0.909   8.012  1.00  0.00           H  
ATOM    514 3HD1 ILE A 186       7.369   0.259   9.336  1.00  0.00           H  
ATOM    515  N   PRO A 187      11.351   2.908   9.421  1.00  0.00           N  
ATOM    516  CA  PRO A 187      12.720   3.411   9.388  1.00  0.00           C  
ATOM    517  C   PRO A 187      13.758   2.333   9.085  1.00  0.00           C  
ATOM    518  O   PRO A 187      13.455   1.139   9.120  1.00  0.00           O  
ATOM    519  CB  PRO A 187      12.898   3.970  10.803  1.00  0.00           C  
ATOM    520  CG  PRO A 187      12.126   3.031  11.667  1.00  0.00           C  
ATOM    521  CD  PRO A 187      10.915   2.677  10.846  1.00  0.00           C  
ATOM    522  HA  PRO A 187      12.795   4.207   8.632  1.00  0.00           H  
ATOM    523 1HB  PRO A 187      13.966   4.007  11.062  1.00  0.00           H  
ATOM    524 2HB  PRO A 187      12.520   5.002  10.851  1.00  0.00           H  
ATOM    525 1HG  PRO A 187      12.739   2.153  11.916  1.00  0.00           H  
ATOM    526 2HG  PRO A 187      11.866   3.517  12.618  1.00  0.00           H  
ATOM    527 1HD  PRO A 187      10.650   1.623  11.018  1.00  0.00           H  
ATOM    528 2HD  PRO A 187      10.080   3.337  11.121  1.00  0.00           H  
ATOM    529  N   ASN A 188      14.979   2.783   8.787  1.00  0.00           N  
ATOM    530  CA  ASN A 188      16.103   1.893   8.484  1.00  0.00           C  
ATOM    531  C   ASN A 188      15.767   0.949   7.333  1.00  0.00           C  
ATOM    532  O   ASN A 188      15.730  -0.273   7.506  1.00  0.00           O  
ATOM    533  CB  ASN A 188      16.510   1.106   9.716  1.00  0.00           C  
ATOM    534  CG  ASN A 188      16.944   1.992  10.851  1.00  0.00           C  
ATOM    535  OD1 ASN A 188      17.797   2.869  10.677  1.00  0.00           O  
ATOM    536  ND2 ASN A 188      16.374   1.779  12.009  1.00  0.00           N  
ATOM    537  H   ASN A 188      15.132   3.752   8.774  1.00  0.00           H  
ATOM    538  HA  ASN A 188      16.951   2.502   8.165  1.00  0.00           H  
ATOM    539 1HB  ASN A 188      15.671   0.492  10.049  1.00  0.00           H  
ATOM    540 2HB  ASN A 188      17.328   0.431   9.463  1.00  0.00           H  
ATOM    541 1HD2 ASN A 188      16.624   2.338  12.800  1.00  0.00           H  
ATOM    542 2HD2 ASN A 188      15.689   1.057  12.104  1.00  0.00           H  
ATOM    543  N   ILE A 189      15.512   1.513   6.163  1.00  0.00           N  
ATOM    544  CA  ILE A 189      15.184   0.709   4.997  1.00  0.00           C  
ATOM    545  C   ILE A 189      16.421   0.501   4.122  1.00  0.00           C  
ATOM    546  O   ILE A 189      17.003   1.461   3.620  1.00  0.00           O  
ATOM    547  CB  ILE A 189      14.065   1.370   4.171  1.00  0.00           C  
ATOM    548  CG1 ILE A 189      12.741   1.334   4.940  1.00  0.00           C  
ATOM    549  CG2 ILE A 189      13.920   0.679   2.824  1.00  0.00           C  
ATOM    550  CD1 ILE A 189      11.640   2.144   4.295  1.00  0.00           C  
ATOM    551  H   ILE A 189      15.568   2.487   6.079  1.00  0.00           H  
ATOM    552  HA  ILE A 189      14.833  -0.265   5.336  1.00  0.00           H  
ATOM    553  HB  ILE A 189      14.306   2.419   4.006  1.00  0.00           H  
ATOM    554 1HG1 ILE A 189      12.401   0.304   5.028  1.00  0.00           H  
ATOM    555 2HG1 ILE A 189      12.897   1.714   5.949  1.00  0.00           H  
ATOM    556 1HG2 ILE A 189      13.126   1.157   2.253  1.00  0.00           H  
ATOM    557 2HG2 ILE A 189      14.858   0.755   2.274  1.00  0.00           H  
ATOM    558 3HG2 ILE A 189      13.674  -0.372   2.978  1.00  0.00           H  
ATOM    559 1HD1 ILE A 189      10.734   2.071   4.898  1.00  0.00           H  
ATOM    560 2HD1 ILE A 189      11.947   3.189   4.229  1.00  0.00           H  
ATOM    561 3HD1 ILE A 189      11.442   1.759   3.296  1.00  0.00           H  
ATOM    562  N   PRO A 190      16.831  -0.769   3.930  1.00  0.00           N  
ATOM    563  CA  PRO A 190      18.009  -1.127   3.118  1.00  0.00           C  
ATOM    564  C   PRO A 190      18.013  -0.542   1.691  1.00  0.00           C  
ATOM    565  O   PRO A 190      19.017   0.044   1.284  1.00  0.00           O  
ATOM    566  CB  PRO A 190      17.920  -2.656   3.083  1.00  0.00           C  
ATOM    567  CG  PRO A 190      17.297  -3.015   4.389  1.00  0.00           C  
ATOM    568  CD  PRO A 190      16.242  -1.962   4.602  1.00  0.00           C  
ATOM    569  HA  PRO A 190      18.920  -0.789   3.634  1.00  0.00           H  
ATOM    570 1HB  PRO A 190      17.319  -2.978   2.220  1.00  0.00           H  
ATOM    571 2HB  PRO A 190      18.923  -3.089   2.955  1.00  0.00           H  
ATOM    572 1HG  PRO A 190      16.878  -4.031   4.342  1.00  0.00           H  
ATOM    573 2HG  PRO A 190      18.056  -3.022   5.183  1.00  0.00           H  
ATOM    574 1HD  PRO A 190      15.304  -2.280   4.124  1.00  0.00           H  
ATOM    575 2HD  PRO A 190      16.094  -1.806   5.681  1.00  0.00           H  
ATOM    576  N   PRO A 191      16.918  -0.679   0.897  1.00  0.00           N  
ATOM    577  CA  PRO A 191      16.887  -0.148  -0.471  1.00  0.00           C  
ATOM    578  C   PRO A 191      17.027   1.369  -0.505  1.00  0.00           C  
ATOM    579  O   PRO A 191      17.645   1.926  -1.412  1.00  0.00           O  
ATOM    580  CB  PRO A 191      15.511  -0.592  -0.978  1.00  0.00           C  
ATOM    581  CG  PRO A 191      14.734  -0.863   0.265  1.00  0.00           C  
ATOM    582  CD  PRO A 191      15.745  -1.439   1.221  1.00  0.00           C  
ATOM    583  HA  PRO A 191      17.693  -0.613  -1.058  1.00  0.00           H  
ATOM    584 1HB  PRO A 191      15.064   0.200  -1.596  1.00  0.00           H  
ATOM    585 2HB  PRO A 191      15.614  -1.480  -1.619  1.00  0.00           H  
ATOM    586 1HG  PRO A 191      14.279   0.066   0.639  1.00  0.00           H  
ATOM    587 2HG  PRO A 191      13.908  -1.558   0.052  1.00  0.00           H  
ATOM    588 1HD  PRO A 191      15.404  -1.284   2.254  1.00  0.00           H  
ATOM    589 2HD  PRO A 191      15.875  -2.512   1.013  1.00  0.00           H  
ATOM    590  N   ASN A 192      16.439   2.024   0.497  1.00  0.00           N  
ATOM    591  CA  ASN A 192      16.461   3.484   0.616  1.00  0.00           C  
ATOM    592  C   ASN A 192      15.739   4.142  -0.554  1.00  0.00           C  
ATOM    593  O   ASN A 192      15.877   5.342  -0.797  1.00  0.00           O  
ATOM    594  CB  ASN A 192      17.887   3.993   0.715  1.00  0.00           C  
ATOM    595  CG  ASN A 192      17.986   5.295   1.461  1.00  0.00           C  
ATOM    596  OD1 ASN A 192      17.296   5.503   2.466  1.00  0.00           O  
ATOM    597  ND2 ASN A 192      18.830   6.175   0.989  1.00  0.00           N  
ATOM    598  H   ASN A 192      15.983   1.506   1.191  1.00  0.00           H  
ATOM    599  HA  ASN A 192      15.928   3.765   1.526  1.00  0.00           H  
ATOM    600 1HB  ASN A 192      18.505   3.250   1.221  1.00  0.00           H  
ATOM    601 2HB  ASN A 192      18.295   4.130  -0.286  1.00  0.00           H  
ATOM    602 1HD2 ASN A 192      18.937   7.060   1.445  1.00  0.00           H  
ATOM    603 2HD2 ASN A 192      19.368   5.966   0.173  1.00  0.00           H  
ATOM    604  N   ILE A 193      14.963   3.345  -1.271  1.00  0.00           N  
ATOM    605  CA  ILE A 193      14.193   3.829  -2.403  1.00  0.00           C  
ATOM    606  C   ILE A 193      12.766   4.063  -1.944  1.00  0.00           C  
ATOM    607  O   ILE A 193      12.276   3.346  -1.075  1.00  0.00           O  
ATOM    608  CB  ILE A 193      14.218   2.833  -3.577  1.00  0.00           C  
ATOM    609  CG1 ILE A 193      15.653   2.618  -4.064  1.00  0.00           C  
ATOM    610  CG2 ILE A 193      13.335   3.327  -4.713  1.00  0.00           C  
ATOM    611  CD1 ILE A 193      15.814   1.431  -4.986  1.00  0.00           C  
ATOM    612  H   ILE A 193      14.902   2.400  -1.023  1.00  0.00           H  
ATOM    613  HA  ILE A 193      14.633   4.765  -2.745  1.00  0.00           H  
ATOM    614  HB  ILE A 193      13.852   1.863  -3.239  1.00  0.00           H  
ATOM    615 1HG1 ILE A 193      15.996   3.508  -4.590  1.00  0.00           H  
ATOM    616 2HG1 ILE A 193      16.311   2.473  -3.206  1.00  0.00           H  
ATOM    617 1HG2 ILE A 193      13.365   2.611  -5.534  1.00  0.00           H  
ATOM    618 2HG2 ILE A 193      12.310   3.430  -4.359  1.00  0.00           H  
ATOM    619 3HG2 ILE A 193      13.698   4.294  -5.060  1.00  0.00           H  
ATOM    620 1HD1 ILE A 193      16.858   1.344  -5.289  1.00  0.00           H  
ATOM    621 2HD1 ILE A 193      15.509   0.522  -4.467  1.00  0.00           H  
ATOM    622 3HD1 ILE A 193      15.191   1.571  -5.869  1.00  0.00           H  
ATOM    623  N   ASN A 194      12.099   5.055  -2.510  1.00  0.00           N  
ATOM    624  CA  ASN A 194      10.742   5.373  -2.087  1.00  0.00           C  
ATOM    625  C   ASN A 194       9.680   4.789  -3.014  1.00  0.00           C  
ATOM    626  O   ASN A 194       8.531   4.642  -2.611  1.00  0.00           O  
ATOM    627  CB  ASN A 194      10.571   6.877  -1.974  1.00  0.00           C  
ATOM    628  CG  ASN A 194      11.450   7.480  -0.914  1.00  0.00           C  
ATOM    629  OD1 ASN A 194      11.764   6.834   0.092  1.00  0.00           O  
ATOM    630  ND2 ASN A 194      11.855   8.708  -1.120  1.00  0.00           N  
ATOM    631  H   ASN A 194      12.521   5.581  -3.224  1.00  0.00           H  
ATOM    632  HA  ASN A 194      10.571   4.924  -1.107  1.00  0.00           H  
ATOM    633 1HB  ASN A 194      10.805   7.343  -2.932  1.00  0.00           H  
ATOM    634 2HB  ASN A 194       9.531   7.109  -1.743  1.00  0.00           H  
ATOM    635 1HD2 ASN A 194      12.442   9.160  -0.449  1.00  0.00           H  
ATOM    636 2HD2 ASN A 194      11.577   9.193  -1.949  1.00  0.00           H  
ATOM    637  N   THR A 195      10.044   4.426  -4.241  1.00  0.00           N  
ATOM    638  CA  THR A 195       9.060   3.891  -5.177  1.00  0.00           C  
ATOM    639  C   THR A 195       8.646   2.488  -4.757  1.00  0.00           C  
ATOM    640  O   THR A 195       9.495   1.626  -4.538  1.00  0.00           O  
ATOM    641  CB  THR A 195       9.607   3.866  -6.616  1.00  0.00           C  
ATOM    642  OG1 THR A 195       9.974   5.193  -7.014  1.00  0.00           O  
ATOM    643  CG2 THR A 195       8.559   3.324  -7.576  1.00  0.00           C  
ATOM    644  H   THR A 195      10.977   4.513  -4.518  1.00  0.00           H  
ATOM    645  HA  THR A 195       8.180   4.534  -5.159  1.00  0.00           H  
ATOM    646  HB  THR A 195      10.492   3.231  -6.658  1.00  0.00           H  
ATOM    647  HG1 THR A 195      10.508   5.152  -7.811  1.00  0.00           H  
ATOM    648 1HG2 THR A 195       8.964   3.314  -8.588  1.00  0.00           H  
ATOM    649 2HG2 THR A 195       8.287   2.311  -7.283  1.00  0.00           H  
ATOM    650 3HG2 THR A 195       7.675   3.960  -7.546  1.00  0.00           H  
ATOM    651  N   TRP A 196       7.335   2.252  -4.728  1.00  0.00           N  
ATOM    652  CA  TRP A 196       6.777   0.971  -4.294  1.00  0.00           C  
ATOM    653  C   TRP A 196       7.317  -0.211  -5.074  1.00  0.00           C  
ATOM    654  O   TRP A 196       7.583  -1.257  -4.494  1.00  0.00           O  
ATOM    655  CB  TRP A 196       5.253   0.994  -4.421  1.00  0.00           C  
ATOM    656  CG  TRP A 196       4.560   1.556  -3.216  1.00  0.00           C  
ATOM    657  CD1 TRP A 196       3.657   2.576  -3.196  1.00  0.00           C  
ATOM    658  CD2 TRP A 196       4.712   1.128  -1.840  1.00  0.00           C  
ATOM    659  NE1 TRP A 196       3.239   2.813  -1.910  1.00  0.00           N  
ATOM    660  CE2 TRP A 196       3.873   1.935  -1.068  1.00  0.00           C  
ATOM    661  CE3 TRP A 196       5.481   0.140  -1.213  1.00  0.00           C  
ATOM    662  CZ2 TRP A 196       3.778   1.790   0.307  1.00  0.00           C  
ATOM    663  CZ3 TRP A 196       5.384  -0.007   0.165  1.00  0.00           C  
ATOM    664  CH2 TRP A 196       4.554   0.797   0.905  1.00  0.00           C  
ATOM    665  H   TRP A 196       6.718   2.975  -4.977  1.00  0.00           H  
ATOM    666  HA  TRP A 196       7.041   0.815  -3.248  1.00  0.00           H  
ATOM    667 1HB  TRP A 196       4.968   1.590  -5.288  1.00  0.00           H  
ATOM    668 2HB  TRP A 196       4.886  -0.019  -4.585  1.00  0.00           H  
ATOM    669  HD1 TRP A 196       3.317   3.123  -4.073  1.00  0.00           H  
ATOM    670  HE1 TRP A 196       2.574   3.518  -1.629  1.00  0.00           H  
ATOM    671  HE3 TRP A 196       6.140  -0.503  -1.796  1.00  0.00           H  
ATOM    672  HZ2 TRP A 196       3.125   2.418   0.913  1.00  0.00           H  
ATOM    673  HZ3 TRP A 196       5.987  -0.779   0.646  1.00  0.00           H  
ATOM    674  HH2 TRP A 196       4.502   0.654   1.985  1.00  0.00           H  
ATOM    675  N   GLN A 197       7.501  -0.040  -6.371  1.00  0.00           N  
ATOM    676  CA  GLN A 197       8.009  -1.113  -7.211  1.00  0.00           C  
ATOM    677  C   GLN A 197       9.357  -1.617  -6.706  1.00  0.00           C  
ATOM    678  O   GLN A 197       9.664  -2.802  -6.803  1.00  0.00           O  
ATOM    679  CB  GLN A 197       8.135  -0.641  -8.662  1.00  0.00           C  
ATOM    680  CG  GLN A 197       8.577  -1.723  -9.632  1.00  0.00           C  
ATOM    681  CD  GLN A 197       8.681  -1.215 -11.058  1.00  0.00           C  
ATOM    682  OE1 GLN A 197       9.301  -0.181 -11.320  1.00  0.00           O  
ATOM    683  NE2 GLN A 197       8.072  -1.941 -11.989  1.00  0.00           N  
ATOM    684  H   GLN A 197       7.285   0.827  -6.773  1.00  0.00           H  
ATOM    685  HA  GLN A 197       7.305  -1.944  -7.174  1.00  0.00           H  
ATOM    686 1HB  GLN A 197       7.175  -0.255  -9.004  1.00  0.00           H  
ATOM    687 2HB  GLN A 197       8.855   0.175  -8.718  1.00  0.00           H  
ATOM    688 1HG  GLN A 197       9.558  -2.091  -9.328  1.00  0.00           H  
ATOM    689 2HG  GLN A 197       7.851  -2.535  -9.610  1.00  0.00           H  
ATOM    690 1HE2 GLN A 197       8.106  -1.655 -12.948  1.00  0.00           H  
ATOM    691 2HE2 GLN A 197       7.580  -2.773 -11.733  1.00  0.00           H  
ATOM    692  N   GLN A 198      10.175  -0.711  -6.199  1.00  0.00           N  
ATOM    693  CA  GLN A 198      11.478  -1.081  -5.673  1.00  0.00           C  
ATOM    694  C   GLN A 198      11.403  -1.414  -4.177  1.00  0.00           C  
ATOM    695  O   GLN A 198      12.272  -2.104  -3.643  1.00  0.00           O  
ATOM    696  CB  GLN A 198      12.485   0.047  -5.913  1.00  0.00           C  
ATOM    697  CG  GLN A 198      12.703   0.387  -7.377  1.00  0.00           C  
ATOM    698  CD  GLN A 198      13.249  -0.787  -8.168  1.00  0.00           C  
ATOM    699  OE1 GLN A 198      14.290  -1.353  -7.825  1.00  0.00           O  
ATOM    700  NE2 GLN A 198      12.549  -1.158  -9.234  1.00  0.00           N  
ATOM    701  H   GLN A 198       9.892   0.225  -6.159  1.00  0.00           H  
ATOM    702  HA  GLN A 198      11.821  -1.974  -6.195  1.00  0.00           H  
ATOM    703 1HB  GLN A 198      12.147   0.950  -5.404  1.00  0.00           H  
ATOM    704 2HB  GLN A 198      13.449  -0.228  -5.485  1.00  0.00           H  
ATOM    705 1HG  GLN A 198      11.749   0.682  -7.816  1.00  0.00           H  
ATOM    706 2HG  GLN A 198      13.415   1.209  -7.447  1.00  0.00           H  
ATOM    707 1HE2 GLN A 198      12.860  -1.926  -9.794  1.00  0.00           H  
ATOM    708 2HE2 GLN A 198      11.710  -0.671  -9.476  1.00  0.00           H  
ATOM    709  N   VAL A 199      10.352  -0.934  -3.509  1.00  0.00           N  
ATOM    710  CA  VAL A 199      10.176  -1.172  -2.075  1.00  0.00           C  
ATOM    711  C   VAL A 199       9.600  -2.567  -1.810  1.00  0.00           C  
ATOM    712  O   VAL A 199       9.919  -3.196  -0.799  1.00  0.00           O  
ATOM    713  CB  VAL A 199       9.240  -0.109  -1.469  1.00  0.00           C  
ATOM    714  CG1 VAL A 199       8.819  -0.510  -0.063  1.00  0.00           C  
ATOM    715  CG2 VAL A 199       9.932   1.245  -1.460  1.00  0.00           C  
ATOM    716  H   VAL A 199       9.680  -0.403  -3.994  1.00  0.00           H  
ATOM    717  HA  VAL A 199      11.150  -1.099  -1.590  1.00  0.00           H  
ATOM    718  HB  VAL A 199       8.334  -0.051  -2.072  1.00  0.00           H  
ATOM    719 1HG1 VAL A 199       8.158   0.253   0.350  1.00  0.00           H  
ATOM    720 2HG1 VAL A 199       8.294  -1.464  -0.098  1.00  0.00           H  
ATOM    721 3HG1 VAL A 199       9.703  -0.603   0.568  1.00  0.00           H  
ATOM    722 1HG2 VAL A 199       9.265   1.992  -1.031  1.00  0.00           H  
ATOM    723 2HG2 VAL A 199      10.842   1.185  -0.862  1.00  0.00           H  
ATOM    724 3HG2 VAL A 199      10.187   1.531  -2.481  1.00  0.00           H  
ATOM    725  N   THR A 200       8.776  -3.060  -2.735  1.00  0.00           N  
ATOM    726  CA  THR A 200       8.155  -4.378  -2.600  1.00  0.00           C  
ATOM    727  C   THR A 200       9.204  -5.486  -2.514  1.00  0.00           C  
ATOM    728  O   THR A 200       8.948  -6.567  -1.971  1.00  0.00           O  
ATOM    729  CB  THR A 200       7.201  -4.662  -3.775  1.00  0.00           C  
ATOM    730  OG1 THR A 200       6.245  -5.657  -3.388  1.00  0.00           O  
ATOM    731  CG2 THR A 200       7.979  -5.155  -4.986  1.00  0.00           C  
ATOM    732  H   THR A 200       8.574  -2.521  -3.533  1.00  0.00           H  
ATOM    733  HA  THR A 200       7.577  -4.395  -1.676  1.00  0.00           H  
ATOM    734  HB  THR A 200       6.668  -3.749  -4.040  1.00  0.00           H  
ATOM    735  HG1 THR A 200       5.398  -5.463  -3.798  1.00  0.00           H  
ATOM    736 1HG2 THR A 200       7.288  -5.350  -5.807  1.00  0.00           H  
ATOM    737 2HG2 THR A 200       8.699  -4.395  -5.290  1.00  0.00           H  
ATOM    738 3HG2 THR A 200       8.506  -6.073  -4.730  1.00  0.00           H  
ATOM    739  N   ALA A 201      10.393  -5.191  -3.035  1.00  0.00           N  
ATOM    740  CA  ALA A 201      11.500  -6.131  -3.034  1.00  0.00           C  
ATOM    741  C   ALA A 201      11.877  -6.546  -1.615  1.00  0.00           C  
ATOM    742  O   ALA A 201      12.438  -7.620  -1.410  1.00  0.00           O  
ATOM    743  CB  ALA A 201      12.701  -5.530  -3.746  1.00  0.00           C  
ATOM    744  H   ALA A 201      10.525  -4.306  -3.437  1.00  0.00           H  
ATOM    745  HA  ALA A 201      11.184  -7.027  -3.567  1.00  0.00           H  
ATOM    746 1HB  ALA A 201      13.069  -4.686  -3.182  1.00  0.00           H  
ATOM    747 2HB  ALA A 201      12.407  -5.201  -4.731  1.00  0.00           H  
ATOM    748 3HB  ALA A 201      13.480  -6.275  -3.831  1.00  0.00           H  
ATOM    749  N   LEU A 202      11.555  -5.698  -0.639  1.00  0.00           N  
ATOM    750  CA  LEU A 202      11.852  -5.986   0.761  1.00  0.00           C  
ATOM    751  C   LEU A 202      11.164  -7.273   1.205  1.00  0.00           C  
ATOM    752  O   LEU A 202      11.734  -8.081   1.942  1.00  0.00           O  
ATOM    753  CB  LEU A 202      11.402  -4.821   1.652  1.00  0.00           C  
ATOM    754  CG  LEU A 202      12.312  -3.586   1.641  1.00  0.00           C  
ATOM    755  CD1 LEU A 202      11.577  -2.408   2.267  1.00  0.00           C  
ATOM    756  CD2 LEU A 202      13.596  -3.893   2.396  1.00  0.00           C  
ATOM    757  H   LEU A 202      11.099  -4.855  -0.870  1.00  0.00           H  
ATOM    758  HA  LEU A 202      12.929  -6.112   0.867  1.00  0.00           H  
ATOM    759 1HB  LEU A 202      10.410  -4.505   1.336  1.00  0.00           H  
ATOM    760 2HB  LEU A 202      11.337  -5.176   2.681  1.00  0.00           H  
ATOM    761  HG  LEU A 202      12.551  -3.320   0.611  1.00  0.00           H  
ATOM    762 1HD1 LEU A 202      12.223  -1.530   2.259  1.00  0.00           H  
ATOM    763 2HD1 LEU A 202      10.673  -2.198   1.696  1.00  0.00           H  
ATOM    764 3HD1 LEU A 202      11.309  -2.652   3.295  1.00  0.00           H  
ATOM    765 1HD2 LEU A 202      14.242  -3.015   2.388  1.00  0.00           H  
ATOM    766 2HD2 LEU A 202      13.357  -4.158   3.427  1.00  0.00           H  
ATOM    767 3HD2 LEU A 202      14.109  -4.727   1.917  1.00  0.00           H  
ATOM    768  N   ALA A 203       9.940  -7.462   0.736  1.00  0.00           N  
ATOM    769  CA  ALA A 203       9.168  -8.647   1.076  1.00  0.00           C  
ATOM    770  C   ALA A 203       9.582  -9.823   0.199  1.00  0.00           C  
ATOM    771  O   ALA A 203       9.557 -10.975   0.629  1.00  0.00           O  
ATOM    772  CB  ALA A 203       7.680  -8.368   0.926  1.00  0.00           C  
ATOM    773  H   ALA A 203       9.547  -6.788   0.138  1.00  0.00           H  
ATOM    774  HA  ALA A 203       9.381  -8.904   2.114  1.00  0.00           H  
ATOM    775 1HB  ALA A 203       7.121  -9.270   1.131  1.00  0.00           H  
ATOM    776 2HB  ALA A 203       7.476  -8.040  -0.081  1.00  0.00           H  
ATOM    777 3HB  ALA A 203       7.386  -7.597   1.623  1.00  0.00           H  
ATOM    778  N   GLN A 204       9.984  -9.521  -1.026  1.00  0.00           N  
ATOM    779  CA  GLN A 204      10.404 -10.548  -1.973  1.00  0.00           C  
ATOM    780  C   GLN A 204      11.764 -11.129  -1.585  1.00  0.00           C  
ATOM    781  O   GLN A 204      12.022 -12.314  -1.796  1.00  0.00           O  
ATOM    782  CB  GLN A 204      10.462  -9.976  -3.392  1.00  0.00           C  
ATOM    783  CG  GLN A 204      10.722 -11.013  -4.471  1.00  0.00           C  
ATOM    784  CD  GLN A 204       9.570 -11.988  -4.626  1.00  0.00           C  
ATOM    785  OE1 GLN A 204       8.426 -11.587  -4.858  1.00  0.00           O  
ATOM    786  NE2 GLN A 204       9.865 -13.277  -4.499  1.00  0.00           N  
ATOM    787  H   GLN A 204       9.997  -8.581  -1.307  1.00  0.00           H  
ATOM    788  HA  GLN A 204       9.674 -11.357  -1.953  1.00  0.00           H  
ATOM    789 1HB  GLN A 204       9.520  -9.479  -3.623  1.00  0.00           H  
ATOM    790 2HB  GLN A 204      11.251  -9.226  -3.450  1.00  0.00           H  
ATOM    791 1HG  GLN A 204      10.869 -10.503  -5.423  1.00  0.00           H  
ATOM    792 2HG  GLN A 204      11.616 -11.580  -4.209  1.00  0.00           H  
ATOM    793 1HE2 GLN A 204       9.146 -13.967  -4.592  1.00  0.00           H  
ATOM    794 2HE2 GLN A 204      10.806 -13.558  -4.311  1.00  0.00           H  
ATOM    795  N   GLN A 205      12.623 -10.297  -1.006  1.00  0.00           N  
ATOM    796  CA  GLN A 205      13.947 -10.740  -0.576  1.00  0.00           C  
ATOM    797  C   GLN A 205      13.877 -11.400   0.798  1.00  0.00           C  
ATOM    798  O   GLN A 205      14.899 -11.798   1.357  1.00  0.00           O  
ATOM    799  CB  GLN A 205      14.925  -9.563  -0.544  1.00  0.00           C  
ATOM    800  CG  GLN A 205      15.240  -8.978  -1.910  1.00  0.00           C  
ATOM    801  CD  GLN A 205      16.059  -7.703  -1.819  1.00  0.00           C  
ATOM    802  OE1 GLN A 205      16.077  -7.034  -0.784  1.00  0.00           O  
ATOM    803  NE2 GLN A 205      16.744  -7.363  -2.906  1.00  0.00           N  
ATOM    804  H   GLN A 205      12.368  -9.354  -0.881  1.00  0.00           H  
ATOM    805  HA  GLN A 205      14.314 -11.477  -1.290  1.00  0.00           H  
ATOM    806 1HB  GLN A 205      14.516  -8.766   0.078  1.00  0.00           H  
ATOM    807 2HB  GLN A 205      15.864  -9.882  -0.091  1.00  0.00           H  
ATOM    808 1HG  GLN A 205      15.806  -9.708  -2.485  1.00  0.00           H  
ATOM    809 2HG  GLN A 205      14.303  -8.746  -2.419  1.00  0.00           H  
ATOM    810 1HE2 GLN A 205      17.303  -6.533  -2.905  1.00  0.00           H  
ATOM    811 2HE2 GLN A 205      16.701  -7.935  -3.724  1.00  0.00           H  
ATOM    812  N   LYS A 206      12.661 -11.490   1.335  1.00  0.00           N  
ATOM    813  CA  LYS A 206      12.411 -12.108   2.638  1.00  0.00           C  
ATOM    814  C   LYS A 206      13.098 -11.346   3.771  1.00  0.00           C  
ATOM    815  O   LYS A 206      13.381 -11.908   4.831  1.00  0.00           O  
ATOM    816  CB  LYS A 206      12.876 -13.565   2.633  1.00  0.00           C  
ATOM    817  CG  LYS A 206      12.128 -14.461   1.654  1.00  0.00           C  
ATOM    818  CD  LYS A 206      12.334 -15.932   1.982  1.00  0.00           C  
ATOM    819  CE  LYS A 206      11.513 -16.825   1.064  1.00  0.00           C  
ATOM    820  NZ  LYS A 206      10.063 -16.497   1.119  1.00  0.00           N  
ATOM    821  H   LYS A 206      11.902 -11.132   0.833  1.00  0.00           H  
ATOM    822  HA  LYS A 206      11.338 -12.084   2.832  1.00  0.00           H  
ATOM    823 1HB  LYS A 206      13.936 -13.608   2.382  1.00  0.00           H  
ATOM    824 2HB  LYS A 206      12.759 -13.988   3.630  1.00  0.00           H  
ATOM    825 1HG  LYS A 206      11.062 -14.234   1.695  1.00  0.00           H  
ATOM    826 2HG  LYS A 206      12.483 -14.270   0.642  1.00  0.00           H  
ATOM    827 1HD  LYS A 206      13.390 -16.184   1.873  1.00  0.00           H  
ATOM    828 2HD  LYS A 206      12.039 -16.119   3.015  1.00  0.00           H  
ATOM    829 1HE  LYS A 206      11.861 -16.710   0.039  1.00  0.00           H  
ATOM    830 2HE  LYS A 206      11.648 -17.867   1.355  1.00  0.00           H  
ATOM    831 1HZ  LYS A 206       9.555 -17.110   0.498  1.00  0.00           H  
ATOM    832 2HZ  LYS A 206       9.725 -16.618   2.063  1.00  0.00           H  
ATOM    833 3HZ  LYS A 206       9.924 -15.538   0.833  1.00  0.00           H  
ATOM    834  N   LEU A 207      13.349 -10.061   3.549  1.00  0.00           N  
ATOM    835  CA  LEU A 207      13.990  -9.224   4.554  1.00  0.00           C  
ATOM    836  C   LEU A 207      12.946  -8.722   5.541  1.00  0.00           C  
ATOM    837  O   LEU A 207      13.220  -8.553   6.728  1.00  0.00           O  
ATOM    838  CB  LEU A 207      14.703  -8.039   3.898  1.00  0.00           C  
ATOM    839  CG  LEU A 207      15.859  -8.401   2.965  1.00  0.00           C  
ATOM    840  CD1 LEU A 207      16.419  -7.151   2.307  1.00  0.00           C  
ATOM    841  CD2 LEU A 207      16.953  -9.138   3.722  1.00  0.00           C  
ATOM    842  H   LEU A 207      13.095  -9.666   2.688  1.00  0.00           H  
ATOM    843  HA  LEU A 207      14.729  -9.824   5.083  1.00  0.00           H  
ATOM    844 1HB  LEU A 207      13.973  -7.479   3.330  1.00  0.00           H  
ATOM    845 2HB  LEU A 207      15.089  -7.402   4.679  1.00  0.00           H  
ATOM    846  HG  LEU A 207      15.491  -9.055   2.187  1.00  0.00           H  
ATOM    847 1HD1 LEU A 207      16.782  -6.475   3.067  1.00  0.00           H  
ATOM    848 2HD1 LEU A 207      15.644  -6.664   1.733  1.00  0.00           H  
ATOM    849 3HD1 LEU A 207      17.233  -7.424   1.652  1.00  0.00           H  
ATOM    850 1HD2 LEU A 207      16.539 -10.020   4.185  1.00  0.00           H  
ATOM    851 2HD2 LEU A 207      17.362  -8.489   4.483  1.00  0.00           H  
ATOM    852 3HD2 LEU A 207      17.738  -9.426   3.035  1.00  0.00           H  
ATOM    853  N   LEU A 208      11.745  -8.502   5.025  1.00  0.00           N  
ATOM    854  CA  LEU A 208      10.630  -8.025   5.825  1.00  0.00           C  
ATOM    855  C   LEU A 208      10.162  -9.114   6.782  1.00  0.00           C  
ATOM    856  O   LEU A 208       9.694 -10.170   6.351  1.00  0.00           O  
ATOM    857  CB  LEU A 208       9.482  -7.603   4.904  1.00  0.00           C  
ATOM    858  CG  LEU A 208       8.500  -6.585   5.489  1.00  0.00           C  
ATOM    859  CD1 LEU A 208       9.167  -5.225   5.647  1.00  0.00           C  
ATOM    860  CD2 LEU A 208       7.264  -6.473   4.610  1.00  0.00           C  
ATOM    861  H   LEU A 208      11.604  -8.670   4.072  1.00  0.00           H  
ATOM    862  HA  LEU A 208      10.963  -7.165   6.405  1.00  0.00           H  
ATOM    863 1HB  LEU A 208       9.910  -7.179   4.006  1.00  0.00           H  
ATOM    864 2HB  LEU A 208       8.929  -8.489   4.632  1.00  0.00           H  
ATOM    865  HG  LEU A 208       8.185  -6.919   6.468  1.00  0.00           H  
ATOM    866 1HD1 LEU A 208       8.432  -4.496   5.947  1.00  0.00           H  
ATOM    867 2HD1 LEU A 208       9.603  -4.928   4.705  1.00  0.00           H  
ATOM    868 3HD1 LEU A 208       9.942  -5.287   6.397  1.00  0.00           H  
ATOM    869 1HD2 LEU A 208       6.773  -7.434   4.555  1.00  0.00           H  
ATOM    870 2HD2 LEU A 208       7.554  -6.161   3.619  1.00  0.00           H  
ATOM    871 3HD2 LEU A 208       6.585  -5.748   5.032  1.00  0.00           H  
ATOM    872  N   THR A 209      10.306  -8.861   8.075  1.00  0.00           N  
ATOM    873  CA  THR A 209       9.894  -9.816   9.089  1.00  0.00           C  
ATOM    874  C   THR A 209       8.410  -9.626   9.399  1.00  0.00           C  
ATOM    875  O   THR A 209       7.823  -8.616   9.001  1.00  0.00           O  
ATOM    876  CB  THR A 209      10.724  -9.645  10.385  1.00  0.00           C  
ATOM    877  OG1 THR A 209      10.440  -8.381  10.999  1.00  0.00           O  
ATOM    878  CG2 THR A 209      12.213  -9.744  10.093  1.00  0.00           C  
ATOM    879  H   THR A 209      10.693  -7.999   8.355  1.00  0.00           H  
ATOM    880  HA  THR A 209      10.047 -10.822   8.699  1.00  0.00           H  
ATOM    881  HB  THR A 209      10.455 -10.433  11.071  1.00  0.00           H  
ATOM    882  HG1 THR A 209      10.781  -7.662  10.433  1.00  0.00           H  
ATOM    883 1HG2 THR A 209      12.769  -9.645  11.015  1.00  0.00           H  
ATOM    884 2HG2 THR A 209      12.500  -8.956   9.415  1.00  0.00           H  
ATOM    885 3HG2 THR A 209      12.429 -10.702   9.643  1.00  0.00           H  
ATOM    886  N   PRO A 210       7.767 -10.590  10.084  1.00  0.00           N  
ATOM    887  CA  PRO A 210       6.348 -10.479  10.443  1.00  0.00           C  
ATOM    888  C   PRO A 210       6.042  -9.171  11.168  1.00  0.00           C  
ATOM    889  O   PRO A 210       4.971  -8.586  10.998  1.00  0.00           O  
ATOM    890  CB  PRO A 210       6.131 -11.689  11.357  1.00  0.00           C  
ATOM    891  CG  PRO A 210       7.115 -12.697  10.869  1.00  0.00           C  
ATOM    892  CD  PRO A 210       8.343 -11.892  10.539  1.00  0.00           C  
ATOM    893  HA  PRO A 210       5.737 -10.558   9.532  1.00  0.00           H  
ATOM    894 1HB  PRO A 210       6.299 -11.403  12.406  1.00  0.00           H  
ATOM    895 2HB  PRO A 210       5.090 -12.036  11.281  1.00  0.00           H  
ATOM    896 1HG  PRO A 210       7.301 -13.453  11.646  1.00  0.00           H  
ATOM    897 2HG  PRO A 210       6.711 -13.231   9.997  1.00  0.00           H  
ATOM    898 1HD  PRO A 210       8.960 -11.775  11.442  1.00  0.00           H  
ATOM    899 2HD  PRO A 210       8.911 -12.398   9.744  1.00  0.00           H  
ATOM    900  N   GLN A 211       7.006  -8.702  11.954  1.00  0.00           N  
ATOM    901  CA  GLN A 211       6.851  -7.466  12.707  1.00  0.00           C  
ATOM    902  C   GLN A 211       6.868  -6.247  11.785  1.00  0.00           C  
ATOM    903  O   GLN A 211       6.293  -5.206  12.112  1.00  0.00           O  
ATOM    904  CB  GLN A 211       7.955  -7.343  13.760  1.00  0.00           C  
ATOM    905  CG  GLN A 211       7.865  -8.365  14.880  1.00  0.00           C  
ATOM    906  CD  GLN A 211       8.968  -8.198  15.907  1.00  0.00           C  
ATOM    907  OE1 GLN A 211      10.043  -7.672  15.606  1.00  0.00           O  
ATOM    908  NE2 GLN A 211       8.707  -8.643  17.131  1.00  0.00           N  
ATOM    909  H   GLN A 211       7.845  -9.210  12.034  1.00  0.00           H  
ATOM    910  HA  GLN A 211       5.886  -7.488  13.213  1.00  0.00           H  
ATOM    911 1HB  GLN A 211       8.928  -7.452  13.282  1.00  0.00           H  
ATOM    912 2HB  GLN A 211       7.921  -6.350  14.208  1.00  0.00           H  
ATOM    913 1HG  GLN A 211       6.906  -8.252  15.385  1.00  0.00           H  
ATOM    914 2HG  GLN A 211       7.946  -9.365  14.452  1.00  0.00           H  
ATOM    915 1HE2 GLN A 211       9.397  -8.560  17.852  1.00  0.00           H  
ATOM    916 2HE2 GLN A 211       7.823  -9.063  17.333  1.00  0.00           H  
ATOM    917  N   ASP A 212       7.497  -6.381  10.621  1.00  0.00           N  
ATOM    918  CA  ASP A 212       7.583  -5.273   9.681  1.00  0.00           C  
ATOM    919  C   ASP A 212       6.345  -5.276   8.808  1.00  0.00           C  
ATOM    920  O   ASP A 212       5.880  -4.234   8.343  1.00  0.00           O  
ATOM    921  CB  ASP A 212       8.834  -5.381   8.798  1.00  0.00           C  
ATOM    922  CG  ASP A 212      10.135  -5.331   9.574  1.00  0.00           C  
ATOM    923  OD1 ASP A 212      10.354  -4.363  10.331  1.00  0.00           O  
ATOM    924  OD2 ASP A 212      10.953  -6.266   9.415  1.00  0.00           O  
ATOM    925  H   ASP A 212       7.856  -7.260  10.360  1.00  0.00           H  
ATOM    926  HA  ASP A 212       7.633  -4.342  10.247  1.00  0.00           H  
ATOM    927 1HB  ASP A 212       8.804  -6.316   8.264  1.00  0.00           H  
ATOM    928 2HB  ASP A 212       8.832  -4.569   8.086  1.00  0.00           H  
ATOM    929  N   MET A 213       5.815  -6.476   8.610  1.00  0.00           N  
ATOM    930  CA  MET A 213       4.627  -6.691   7.800  1.00  0.00           C  
ATOM    931  C   MET A 213       3.453  -5.871   8.318  1.00  0.00           C  
ATOM    932  O   MET A 213       2.797  -5.152   7.562  1.00  0.00           O  
ATOM    933  CB  MET A 213       4.271  -8.176   7.771  1.00  0.00           C  
ATOM    934  CG  MET A 213       2.968  -8.497   7.053  1.00  0.00           C  
ATOM    935  SD  MET A 213       3.030  -8.105   5.293  1.00  0.00           S  
ATOM    936  CE  MET A 213       3.224  -9.739   4.588  1.00  0.00           C  
ATOM    937  H   MET A 213       6.248  -7.253   9.024  1.00  0.00           H  
ATOM    938  HA  MET A 213       4.837  -6.360   6.783  1.00  0.00           H  
ATOM    939 1HB  MET A 213       5.069  -8.732   7.281  1.00  0.00           H  
ATOM    940 2HB  MET A 213       4.191  -8.551   8.792  1.00  0.00           H  
ATOM    941 1HG  MET A 213       2.745  -9.558   7.161  1.00  0.00           H  
ATOM    942 2HG  MET A 213       2.154  -7.930   7.504  1.00  0.00           H  
ATOM    943 1HE  MET A 213       3.277  -9.662   3.502  1.00  0.00           H  
ATOM    944 2HE  MET A 213       4.141 -10.192   4.967  1.00  0.00           H  
ATOM    945 3HE  MET A 213       2.371 -10.359   4.866  1.00  0.00           H  
ATOM    946  N   GLU A 214       3.217  -5.964   9.619  1.00  0.00           N  
ATOM    947  CA  GLU A 214       2.117  -5.252  10.260  1.00  0.00           C  
ATOM    948  C   GLU A 214       2.273  -3.737  10.131  1.00  0.00           C  
ATOM    949  O   GLU A 214       1.288  -2.997  10.166  1.00  0.00           O  
ATOM    950  CB  GLU A 214       2.027  -5.640  11.738  1.00  0.00           C  
ATOM    951  CG  GLU A 214       1.557  -7.066  11.986  1.00  0.00           C  
ATOM    952  CD  GLU A 214       1.365  -7.373  13.445  1.00  0.00           C  
ATOM    953  OE1 GLU A 214       1.675  -6.533  14.255  1.00  0.00           O  
ATOM    954  OE2 GLU A 214       0.908  -8.450  13.750  1.00  0.00           O  
ATOM    955  H   GLU A 214       3.800  -6.531  10.168  1.00  0.00           H  
ATOM    956  HA  GLU A 214       1.187  -5.535   9.765  1.00  0.00           H  
ATOM    957 1HB  GLU A 214       3.005  -5.524  12.205  1.00  0.00           H  
ATOM    958 2HB  GLU A 214       1.338  -4.967  12.249  1.00  0.00           H  
ATOM    959 1HG  GLU A 214       0.612  -7.222  11.466  1.00  0.00           H  
ATOM    960 2HG  GLU A 214       2.288  -7.756  11.567  1.00  0.00           H  
ATOM    961  N   ALA A 215       3.509  -3.281   9.977  1.00  0.00           N  
ATOM    962  CA  ALA A 215       3.789  -1.858   9.850  1.00  0.00           C  
ATOM    963  C   ALA A 215       3.609  -1.386   8.410  1.00  0.00           C  
ATOM    964  O   ALA A 215       3.136  -0.274   8.163  1.00  0.00           O  
ATOM    965  CB  ALA A 215       5.198  -1.552  10.337  1.00  0.00           C  
ATOM    966  H   ALA A 215       4.254  -3.918   9.944  1.00  0.00           H  
ATOM    967  HA  ALA A 215       3.075  -1.316  10.470  1.00  0.00           H  
ATOM    968 1HB  ALA A 215       5.393  -0.484  10.238  1.00  0.00           H  
ATOM    969 2HB  ALA A 215       5.293  -1.843  11.383  1.00  0.00           H  
ATOM    970 3HB  ALA A 215       5.918  -2.108   9.739  1.00  0.00           H  
ATOM    971  N   ALA A 216       3.954  -2.252   7.462  1.00  0.00           N  
ATOM    972  CA  ALA A 216       3.845  -1.928   6.047  1.00  0.00           C  
ATOM    973  C   ALA A 216       2.389  -1.795   5.634  1.00  0.00           C  
ATOM    974  O   ALA A 216       2.058  -1.029   4.724  1.00  0.00           O  
ATOM    975  CB  ALA A 216       4.541  -2.990   5.208  1.00  0.00           C  
ATOM    976  H   ALA A 216       4.278  -3.139   7.722  1.00  0.00           H  
ATOM    977  HA  ALA A 216       4.333  -0.967   5.881  1.00  0.00           H  
ATOM    978 1HB  ALA A 216       4.492  -2.715   4.166  1.00  0.00           H  
ATOM    979 2HB  ALA A 216       4.047  -3.939   5.351  1.00  0.00           H  
ATOM    980 3HB  ALA A 216       5.575  -3.073   5.511  1.00  0.00           H  
ATOM    981  N   LYS A 217       1.524  -2.538   6.317  1.00  0.00           N  
ATOM    982  CA  LYS A 217       0.095  -2.511   6.036  1.00  0.00           C  
ATOM    983  C   LYS A 217      -0.461  -1.097   6.184  1.00  0.00           C  
ATOM    984  O   LYS A 217      -1.208  -0.616   5.329  1.00  0.00           O  
ATOM    985  CB  LYS A 217      -0.652  -3.474   6.961  1.00  0.00           C  
ATOM    986  CG  LYS A 217      -2.146  -3.580   6.684  1.00  0.00           C  
ATOM    987  CD  LYS A 217      -2.801  -4.620   7.580  1.00  0.00           C  
ATOM    988  CE  LYS A 217      -4.291  -4.737   7.296  1.00  0.00           C  
ATOM    989  NZ  LYS A 217      -4.945  -5.754   8.163  1.00  0.00           N  
ATOM    990  H   LYS A 217       1.860  -3.132   7.024  1.00  0.00           H  
ATOM    991  HA  LYS A 217      -0.061  -2.828   5.004  1.00  0.00           H  
ATOM    992 1HB  LYS A 217      -0.223  -4.472   6.870  1.00  0.00           H  
ATOM    993 2HB  LYS A 217      -0.525  -3.156   7.996  1.00  0.00           H  
ATOM    994 1HG  LYS A 217      -2.618  -2.613   6.859  1.00  0.00           H  
ATOM    995 2HG  LYS A 217      -2.304  -3.859   5.642  1.00  0.00           H  
ATOM    996 1HD  LYS A 217      -2.331  -5.591   7.415  1.00  0.00           H  
ATOM    997 2HD  LYS A 217      -2.661  -4.341   8.624  1.00  0.00           H  
ATOM    998 1HE  LYS A 217      -4.770  -3.773   7.463  1.00  0.00           H  
ATOM    999 2HE  LYS A 217      -4.442  -5.016   6.253  1.00  0.00           H  
ATOM   1000 1HZ  LYS A 217      -5.930  -5.801   7.943  1.00  0.00           H  
ATOM   1001 2HZ  LYS A 217      -4.521  -6.657   8.002  1.00  0.00           H  
ATOM   1002 3HZ  LYS A 217      -4.829  -5.496   9.132  1.00  0.00           H  
ATOM   1003  N   GLU A 218      -0.073  -0.436   7.264  1.00  0.00           N  
ATOM   1004  CA  GLU A 218      -0.534   0.924   7.529  1.00  0.00           C  
ATOM   1005  C   GLU A 218       0.011   1.888   6.503  1.00  0.00           C  
ATOM   1006  O   GLU A 218      -0.708   2.770   6.033  1.00  0.00           O  
ATOM   1007  CB  GLU A 218      -0.117   1.373   8.931  1.00  0.00           C  
ATOM   1008  CG  GLU A 218      -0.844   0.661  10.062  1.00  0.00           C  
ATOM   1009  CD  GLU A 218      -0.408   1.126  11.423  1.00  0.00           C  
ATOM   1010  OE1 GLU A 218       0.538   1.873  11.500  1.00  0.00           O  
ATOM   1011  OE2 GLU A 218      -1.021   0.735  12.388  1.00  0.00           O  
ATOM   1012  H   GLU A 218       0.538  -0.870   7.900  1.00  0.00           H  
ATOM   1013  HA  GLU A 218      -1.623   0.938   7.470  1.00  0.00           H  
ATOM   1014 1HB  GLU A 218       0.952   1.206   9.063  1.00  0.00           H  
ATOM   1015 2HB  GLU A 218      -0.297   2.443   9.039  1.00  0.00           H  
ATOM   1016 1HG  GLU A 218      -1.916   0.835   9.957  1.00  0.00           H  
ATOM   1017 2HG  GLU A 218      -0.668  -0.410   9.976  1.00  0.00           H  
ATOM   1018  N   VAL A 219       1.284   1.725   6.160  1.00  0.00           N  
ATOM   1019  CA  VAL A 219       1.942   2.595   5.192  1.00  0.00           C  
ATOM   1020  C   VAL A 219       1.206   2.590   3.853  1.00  0.00           C  
ATOM   1021  O   VAL A 219       0.867   3.647   3.321  1.00  0.00           O  
ATOM   1022  CB  VAL A 219       3.399   2.146   4.977  1.00  0.00           C  
ATOM   1023  CG1 VAL A 219       4.021   2.897   3.809  1.00  0.00           C  
ATOM   1024  CG2 VAL A 219       4.203   2.366   6.249  1.00  0.00           C  
ATOM   1025  H   VAL A 219       1.794   0.988   6.561  1.00  0.00           H  
ATOM   1026  HA  VAL A 219       1.943   3.612   5.585  1.00  0.00           H  
ATOM   1027  HB  VAL A 219       3.409   1.087   4.719  1.00  0.00           H  
ATOM   1028 1HG1 VAL A 219       5.051   2.567   3.671  1.00  0.00           H  
ATOM   1029 2HG1 VAL A 219       3.452   2.696   2.902  1.00  0.00           H  
ATOM   1030 3HG1 VAL A 219       4.009   3.967   4.017  1.00  0.00           H  
ATOM   1031 1HG2 VAL A 219       5.232   2.045   6.090  1.00  0.00           H  
ATOM   1032 2HG2 VAL A 219       4.188   3.424   6.510  1.00  0.00           H  
ATOM   1033 3HG2 VAL A 219       3.764   1.786   7.062  1.00  0.00           H  
ATOM   1034  N   TYR A 220       0.937   1.399   3.330  1.00  0.00           N  
ATOM   1035  CA  TYR A 220       0.255   1.269   2.048  1.00  0.00           C  
ATOM   1036  C   TYR A 220      -1.154   1.862   2.105  1.00  0.00           C  
ATOM   1037  O   TYR A 220      -1.587   2.539   1.169  1.00  0.00           O  
ATOM   1038  CB  TYR A 220       0.197  -0.200   1.623  1.00  0.00           C  
ATOM   1039  CG  TYR A 220       1.077  -0.527   0.436  1.00  0.00           C  
ATOM   1040  CD1 TYR A 220       2.125  -1.424   0.576  1.00  0.00           C  
ATOM   1041  CD2 TYR A 220       0.834   0.071  -0.792  1.00  0.00           C  
ATOM   1042  CE1 TYR A 220       2.929  -1.722  -0.508  1.00  0.00           C  
ATOM   1043  CE2 TYR A 220       1.637  -0.228  -1.876  1.00  0.00           C  
ATOM   1044  CZ  TYR A 220       2.681  -1.120  -1.736  1.00  0.00           C  
ATOM   1045  OH  TYR A 220       3.481  -1.417  -2.816  1.00  0.00           O  
ATOM   1046  H   TYR A 220       1.206   0.589   3.816  1.00  0.00           H  
ATOM   1047  HA  TYR A 220       0.817   1.828   1.299  1.00  0.00           H  
ATOM   1048 1HB  TYR A 220       0.503  -0.833   2.457  1.00  0.00           H  
ATOM   1049 2HB  TYR A 220      -0.828  -0.465   1.369  1.00  0.00           H  
ATOM   1050  HD1 TYR A 220       2.316  -1.893   1.541  1.00  0.00           H  
ATOM   1051  HD2 TYR A 220       0.011   0.776  -0.902  1.00  0.00           H  
ATOM   1052  HE1 TYR A 220       3.752  -2.427  -0.398  1.00  0.00           H  
ATOM   1053  HE2 TYR A 220       1.447   0.242  -2.841  1.00  0.00           H  
ATOM   1054  HH  TYR A 220       3.017  -1.195  -3.627  1.00  0.00           H  
ATOM   1055  N   LYS A 221      -1.858   1.621   3.207  1.00  0.00           N  
ATOM   1056  CA  LYS A 221      -3.216   2.129   3.368  1.00  0.00           C  
ATOM   1057  C   LYS A 221      -3.236   3.655   3.440  1.00  0.00           C  
ATOM   1058  O   LYS A 221      -4.019   4.310   2.745  1.00  0.00           O  
ATOM   1059  CB  LYS A 221      -3.862   1.535   4.621  1.00  0.00           C  
ATOM   1060  CG  LYS A 221      -5.299   1.981   4.859  1.00  0.00           C  
ATOM   1061  CD  LYS A 221      -5.900   1.283   6.070  1.00  0.00           C  
ATOM   1062  CE  LYS A 221      -7.326   1.746   6.326  1.00  0.00           C  
ATOM   1063  NZ  LYS A 221      -7.933   1.060   7.499  1.00  0.00           N  
ATOM   1064  H   LYS A 221      -1.456   1.087   3.927  1.00  0.00           H  
ATOM   1065  HA  LYS A 221      -3.802   1.831   2.498  1.00  0.00           H  
ATOM   1066 1HB  LYS A 221      -3.857   0.447   4.552  1.00  0.00           H  
ATOM   1067 2HB  LYS A 221      -3.276   1.811   5.498  1.00  0.00           H  
ATOM   1068 1HG  LYS A 221      -5.323   3.059   5.023  1.00  0.00           H  
ATOM   1069 2HG  LYS A 221      -5.902   1.751   3.982  1.00  0.00           H  
ATOM   1070 1HD  LYS A 221      -5.901   0.204   5.905  1.00  0.00           H  
ATOM   1071 2HD  LYS A 221      -5.295   1.498   6.951  1.00  0.00           H  
ATOM   1072 1HE  LYS A 221      -7.332   2.821   6.506  1.00  0.00           H  
ATOM   1073 2HE  LYS A 221      -7.938   1.544   5.446  1.00  0.00           H  
ATOM   1074 1HZ  LYS A 221      -8.877   1.394   7.634  1.00  0.00           H  
ATOM   1075 2HZ  LYS A 221      -7.949   0.063   7.334  1.00  0.00           H  
ATOM   1076 3HZ  LYS A 221      -7.385   1.257   8.324  1.00  0.00           H  
ATOM   1077  N   ILE A 222      -2.372   4.219   4.279  1.00  0.00           N  
ATOM   1078  CA  ILE A 222      -2.295   5.668   4.443  1.00  0.00           C  
ATOM   1079  C   ILE A 222      -1.892   6.342   3.132  1.00  0.00           C  
ATOM   1080  O   ILE A 222      -2.404   7.408   2.782  1.00  0.00           O  
ATOM   1081  CB  ILE A 222      -1.292   6.045   5.548  1.00  0.00           C  
ATOM   1082  CG1 ILE A 222      -1.821   5.614   6.919  1.00  0.00           C  
ATOM   1083  CG2 ILE A 222      -1.014   7.540   5.528  1.00  0.00           C  
ATOM   1084  CD1 ILE A 222      -0.780   5.654   8.015  1.00  0.00           C  
ATOM   1085  H   ILE A 222      -1.766   3.644   4.802  1.00  0.00           H  
ATOM   1086  HA  ILE A 222      -3.279   6.036   4.732  1.00  0.00           H  
ATOM   1087  HB  ILE A 222      -0.357   5.509   5.389  1.00  0.00           H  
ATOM   1088 1HG1 ILE A 222      -2.648   6.262   7.210  1.00  0.00           H  
ATOM   1089 2HG1 ILE A 222      -2.210   4.597   6.856  1.00  0.00           H  
ATOM   1090 1HG2 ILE A 222      -0.304   7.790   6.315  1.00  0.00           H  
ATOM   1091 2HG2 ILE A 222      -0.597   7.819   4.561  1.00  0.00           H  
ATOM   1092 3HG2 ILE A 222      -1.944   8.085   5.692  1.00  0.00           H  
ATOM   1093 1HD1 ILE A 222      -1.230   5.335   8.955  1.00  0.00           H  
ATOM   1094 2HD1 ILE A 222       0.042   4.984   7.761  1.00  0.00           H  
ATOM   1095 3HD1 ILE A 222      -0.402   6.670   8.121  1.00  0.00           H  
ATOM   1096  N   HIS A 223      -0.992   5.700   2.399  1.00  0.00           N  
ATOM   1097  CA  HIS A 223      -0.521   6.226   1.126  1.00  0.00           C  
ATOM   1098  C   HIS A 223      -1.675   6.334   0.131  1.00  0.00           C  
ATOM   1099  O   HIS A 223      -1.806   7.332  -0.576  1.00  0.00           O  
ATOM   1100  CB  HIS A 223       0.582   5.327   0.560  1.00  0.00           C  
ATOM   1101  CG  HIS A 223       1.373   5.949  -0.550  1.00  0.00           C  
ATOM   1102  ND1 HIS A 223       2.302   5.223  -1.248  1.00  0.00           N  
ATOM   1103  CD2 HIS A 223       1.346   7.215  -1.039  1.00  0.00           C  
ATOM   1104  CE1 HIS A 223       2.822   6.050  -2.135  1.00  0.00           C  
ATOM   1105  NE2 HIS A 223       2.271   7.269  -2.050  1.00  0.00           N  
ATOM   1106  H   HIS A 223      -0.625   4.850   2.729  1.00  0.00           H  
ATOM   1107  HA  HIS A 223      -0.110   7.224   1.275  1.00  0.00           H  
ATOM   1108 1HB  HIS A 223       1.270   5.078   1.353  1.00  0.00           H  
ATOM   1109 2HB  HIS A 223       0.133   4.419   0.185  1.00  0.00           H  
ATOM   1110  HD2 HIS A 223       0.719   8.024  -0.701  1.00  0.00           H  
ATOM   1111  HE1 HIS A 223       3.593   5.778  -2.842  1.00  0.00           H  
ATOM   1112  HE2 HIS A 223       2.619   8.086  -2.467  1.00  0.00           H  
ATOM   1113  N   GLN A 224      -2.516   5.305   0.101  1.00  0.00           N  
ATOM   1114  CA  GLN A 224      -3.664   5.273  -0.800  1.00  0.00           C  
ATOM   1115  C   GLN A 224      -4.630   6.418  -0.501  1.00  0.00           C  
ATOM   1116  O   GLN A 224      -5.229   6.992  -1.409  1.00  0.00           O  
ATOM   1117  CB  GLN A 224      -4.393   3.931  -0.692  1.00  0.00           C  
ATOM   1118  CG  GLN A 224      -5.492   3.735  -1.722  1.00  0.00           C  
ATOM   1119  CD  GLN A 224      -6.219   2.415  -1.548  1.00  0.00           C  
ATOM   1120  OE1 GLN A 224      -6.729   2.109  -0.466  1.00  0.00           O  
ATOM   1121  NE2 GLN A 224      -6.271   1.624  -2.614  1.00  0.00           N  
ATOM   1122  H   GLN A 224      -2.360   4.543   0.702  1.00  0.00           H  
ATOM   1123  HA  GLN A 224      -3.305   5.393  -1.822  1.00  0.00           H  
ATOM   1124 1HB  GLN A 224      -3.676   3.117  -0.806  1.00  0.00           H  
ATOM   1125 2HB  GLN A 224      -4.839   3.838   0.298  1.00  0.00           H  
ATOM   1126 1HG  GLN A 224      -6.218   4.541  -1.621  1.00  0.00           H  
ATOM   1127 2HG  GLN A 224      -5.050   3.753  -2.718  1.00  0.00           H  
ATOM   1128 1HE2 GLN A 224      -6.738   0.740  -2.559  1.00  0.00           H  
ATOM   1129 2HE2 GLN A 224      -5.845   1.911  -3.471  1.00  0.00           H  
ATOM   1130  N   GLN A 225      -4.759   6.753   0.777  1.00  0.00           N  
ATOM   1131  CA  GLN A 225      -5.650   7.823   1.205  1.00  0.00           C  
ATOM   1132  C   GLN A 225      -5.056   9.190   0.865  1.00  0.00           C  
ATOM   1133  O   GLN A 225      -5.761  10.087   0.401  1.00  0.00           O  
ATOM   1134  CB  GLN A 225      -5.923   7.725   2.708  1.00  0.00           C  
ATOM   1135  CG  GLN A 225      -6.725   6.501   3.117  1.00  0.00           C  
ATOM   1136  CD  GLN A 225      -6.909   6.404   4.620  1.00  0.00           C  
ATOM   1137  OE1 GLN A 225      -6.073   6.880   5.393  1.00  0.00           O  
ATOM   1138  NE2 GLN A 225      -8.007   5.788   5.042  1.00  0.00           N  
ATOM   1139  H   GLN A 225      -4.237   6.266   1.452  1.00  0.00           H  
ATOM   1140  HA  GLN A 225      -6.595   7.720   0.672  1.00  0.00           H  
ATOM   1141 1HB  GLN A 225      -4.978   7.704   3.250  1.00  0.00           H  
ATOM   1142 2HB  GLN A 225      -6.469   8.610   3.037  1.00  0.00           H  
ATOM   1143 1HG  GLN A 225      -7.711   6.554   2.654  1.00  0.00           H  
ATOM   1144 2HG  GLN A 225      -6.201   5.606   2.779  1.00  0.00           H  
ATOM   1145 1HE2 GLN A 225      -8.182   5.694   6.023  1.00  0.00           H  
ATOM   1146 2HE2 GLN A 225      -8.659   5.417   4.380  1.00  0.00           H  
ATOM   1147  N   LEU A 226      -3.754   9.332   1.090  1.00  0.00           N  
ATOM   1148  CA  LEU A 226      -3.056  10.583   0.813  1.00  0.00           C  
ATOM   1149  C   LEU A 226      -3.093  10.909  -0.678  1.00  0.00           C  
ATOM   1150  O   LEU A 226      -3.253  12.068  -1.064  1.00  0.00           O  
ATOM   1151  CB  LEU A 226      -1.601  10.496   1.291  1.00  0.00           C  
ATOM   1152  CG  LEU A 226      -0.779  11.785   1.157  1.00  0.00           C  
ATOM   1153  CD1 LEU A 226      -1.473  12.910   1.913  1.00  0.00           C  
ATOM   1154  CD2 LEU A 226       0.625  11.550   1.694  1.00  0.00           C  
ATOM   1155  H   LEU A 226      -3.248   8.575   1.461  1.00  0.00           H  
ATOM   1156  HA  LEU A 226      -3.556  11.385   1.355  1.00  0.00           H  
ATOM   1157 1HB  LEU A 226      -1.597  10.208   2.340  1.00  0.00           H  
ATOM   1158 2HB  LEU A 226      -1.093   9.719   0.720  1.00  0.00           H  
ATOM   1159  HG  LEU A 226      -0.723  12.073   0.107  1.00  0.00           H  
ATOM   1160 1HD1 LEU A 226      -0.888  13.826   1.818  1.00  0.00           H  
ATOM   1161 2HD1 LEU A 226      -2.467  13.071   1.496  1.00  0.00           H  
ATOM   1162 3HD1 LEU A 226      -1.559  12.643   2.965  1.00  0.00           H  
ATOM   1163 1HD2 LEU A 226       1.209  12.466   1.598  1.00  0.00           H  
ATOM   1164 2HD2 LEU A 226       0.570  11.262   2.744  1.00  0.00           H  
ATOM   1165 3HD2 LEU A 226       1.103  10.753   1.124  1.00  0.00           H  
ATOM   1166  N   LEU A 227      -2.954   9.877  -1.509  1.00  0.00           N  
ATOM   1167  CA  LEU A 227      -2.965  10.045  -2.961  1.00  0.00           C  
ATOM   1168  C   LEU A 227      -4.276  10.661  -3.440  1.00  0.00           C  
ATOM   1169  O   LEU A 227      -4.292  11.461  -4.374  1.00  0.00           O  
ATOM   1170  CB  LEU A 227      -2.748   8.693  -3.652  1.00  0.00           C  
ATOM   1171  CG  LEU A 227      -1.315   8.146  -3.609  1.00  0.00           C  
ATOM   1172  CD1 LEU A 227      -1.293   6.734  -4.177  1.00  0.00           C  
ATOM   1173  CD2 LEU A 227      -0.396   9.068  -4.397  1.00  0.00           C  
ATOM   1174  H   LEU A 227      -2.835   8.976  -1.134  1.00  0.00           H  
ATOM   1175  HA  LEU A 227      -2.152  10.715  -3.238  1.00  0.00           H  
ATOM   1176 1HB  LEU A 227      -3.398   7.955  -3.184  1.00  0.00           H  
ATOM   1177 2HB  LEU A 227      -3.035   8.787  -4.699  1.00  0.00           H  
ATOM   1178  HG  LEU A 227      -0.976   8.095  -2.573  1.00  0.00           H  
ATOM   1179 1HD1 LEU A 227      -0.274   6.345  -4.146  1.00  0.00           H  
ATOM   1180 2HD1 LEU A 227      -1.943   6.092  -3.582  1.00  0.00           H  
ATOM   1181 3HD1 LEU A 227      -1.643   6.751  -5.208  1.00  0.00           H  
ATOM   1182 1HD2 LEU A 227       0.623   8.679  -4.365  1.00  0.00           H  
ATOM   1183 2HD2 LEU A 227      -0.733   9.119  -5.432  1.00  0.00           H  
ATOM   1184 3HD2 LEU A 227      -0.418  10.065  -3.958  1.00  0.00           H  
ATOM   1185  N   PHE A 228      -5.374  10.294  -2.791  1.00  0.00           N  
ATOM   1186  CA  PHE A 228      -6.683  10.811  -3.162  1.00  0.00           C  
ATOM   1187  C   PHE A 228      -6.769  12.313  -2.907  1.00  0.00           C  
ATOM   1188  O   PHE A 228      -7.225  13.076  -3.761  1.00  0.00           O  
ATOM   1189  CB  PHE A 228      -7.783  10.089  -2.382  1.00  0.00           C  
ATOM   1190  CG  PHE A 228      -9.170  10.566  -2.708  1.00  0.00           C  
ATOM   1191  CD1 PHE A 228      -9.772  10.223  -3.909  1.00  0.00           C  
ATOM   1192  CD2 PHE A 228      -9.874  11.359  -1.815  1.00  0.00           C  
ATOM   1193  CE1 PHE A 228     -11.048  10.662  -4.210  1.00  0.00           C  
ATOM   1194  CE2 PHE A 228     -11.150  11.797  -2.112  1.00  0.00           C  
ATOM   1195  CZ  PHE A 228     -11.737  11.448  -3.312  1.00  0.00           C  
ATOM   1196  H   PHE A 228      -5.300   9.660  -2.045  1.00  0.00           H  
ATOM   1197  HA  PHE A 228      -6.836  10.633  -4.227  1.00  0.00           H  
ATOM   1198 1HB  PHE A 228      -7.734   9.021  -2.588  1.00  0.00           H  
ATOM   1199 2HB  PHE A 228      -7.620  10.224  -1.314  1.00  0.00           H  
ATOM   1200  HD1 PHE A 228      -9.228   9.600  -4.620  1.00  0.00           H  
ATOM   1201  HD2 PHE A 228      -9.410  11.634  -0.867  1.00  0.00           H  
ATOM   1202  HE1 PHE A 228     -11.510  10.385  -5.158  1.00  0.00           H  
ATOM   1203  HE2 PHE A 228     -11.693  12.419  -1.401  1.00  0.00           H  
ATOM   1204  HZ  PHE A 228     -12.742  11.795  -3.549  1.00  0.00           H  
ATOM   1205  N   LYS A 229      -6.302  12.736  -1.742  1.00  0.00           N  
ATOM   1206  CA  LYS A 229      -6.337  14.145  -1.374  1.00  0.00           C  
ATOM   1207  C   LYS A 229      -5.364  14.959  -2.219  1.00  0.00           C  
ATOM   1208  O   LYS A 229      -5.659  16.093  -2.599  1.00  0.00           O  
ATOM   1209  CB  LYS A 229      -6.017  14.318   0.112  1.00  0.00           C  
ATOM   1210  CG  LYS A 229      -7.090  13.787   1.052  1.00  0.00           C  
ATOM   1211  CD  LYS A 229      -6.693  13.978   2.508  1.00  0.00           C  
ATOM   1212  CE  LYS A 229      -7.759  13.436   3.449  1.00  0.00           C  
ATOM   1213  NZ  LYS A 229      -7.372  13.593   4.877  1.00  0.00           N  
ATOM   1214  H   LYS A 229      -5.918  12.086  -1.118  1.00  0.00           H  
ATOM   1215  HA  LYS A 229      -7.341  14.527  -1.561  1.00  0.00           H  
ATOM   1216 1HB  LYS A 229      -5.083  13.805   0.345  1.00  0.00           H  
ATOM   1217 2HB  LYS A 229      -5.873  15.376   0.332  1.00  0.00           H  
ATOM   1218 1HG  LYS A 229      -8.029  14.311   0.869  1.00  0.00           H  
ATOM   1219 2HG  LYS A 229      -7.246  12.724   0.863  1.00  0.00           H  
ATOM   1220 1HD  LYS A 229      -5.753  13.459   2.700  1.00  0.00           H  
ATOM   1221 2HD  LYS A 229      -6.550  15.039   2.710  1.00  0.00           H  
ATOM   1222 1HE  LYS A 229      -8.696  13.963   3.279  1.00  0.00           H  
ATOM   1223 2HE  LYS A 229      -7.921  12.377   3.245  1.00  0.00           H  
ATOM   1224 1HZ  LYS A 229      -8.103  13.223   5.469  1.00  0.00           H  
ATOM   1225 2HZ  LYS A 229      -6.513  13.092   5.052  1.00  0.00           H  
ATOM   1226 3HZ  LYS A 229      -7.238  14.573   5.085  1.00  0.00           H  
ATOM   1227  N   ALA A 230      -4.212  14.368  -2.518  1.00  0.00           N  
ATOM   1228  CA  ALA A 230      -3.190  15.036  -3.317  1.00  0.00           C  
ATOM   1229  C   ALA A 230      -3.684  15.303  -4.738  1.00  0.00           C  
ATOM   1230  O   ALA A 230      -3.207  16.218  -5.409  1.00  0.00           O  
ATOM   1231  CB  ALA A 230      -1.916  14.205  -3.347  1.00  0.00           C  
ATOM   1232  H   ALA A 230      -4.039  13.458  -2.184  1.00  0.00           H  
ATOM   1233  HA  ALA A 230      -2.973  15.999  -2.854  1.00  0.00           H  
ATOM   1234 1HB  ALA A 230      -1.161  14.716  -3.944  1.00  0.00           H  
ATOM   1235 2HB  ALA A 230      -1.545  14.071  -2.330  1.00  0.00           H  
ATOM   1236 3HB  ALA A 230      -2.127  13.231  -3.786  1.00  0.00           H  
ATOM   1237  N   ARG A 231      -4.629  14.492  -5.196  1.00  0.00           N  
ATOM   1238  CA  ARG A 231      -5.189  14.659  -6.531  1.00  0.00           C  
ATOM   1239  C   ARG A 231      -6.194  15.805  -6.558  1.00  0.00           C  
ATOM   1240  O   ARG A 231      -6.261  16.561  -7.528  1.00  0.00           O  
ATOM   1241  CB  ARG A 231      -5.868  13.378  -6.993  1.00  0.00           C  
ATOM   1242  CG  ARG A 231      -6.473  13.442  -8.386  1.00  0.00           C  
ATOM   1243  CD  ARG A 231      -6.998  12.121  -8.818  1.00  0.00           C  
ATOM   1244  NE  ARG A 231      -7.771  12.219 -10.045  1.00  0.00           N  
ATOM   1245  CZ  ARG A 231      -8.413  11.189 -10.630  1.00  0.00           C  
ATOM   1246  NH1 ARG A 231      -8.364   9.991 -10.089  1.00  0.00           N  
ATOM   1247  NH2 ARG A 231      -9.091  11.381 -11.747  1.00  0.00           N  
ATOM   1248  H   ARG A 231      -4.947  13.757  -4.629  1.00  0.00           H  
ATOM   1249  HA  ARG A 231      -4.376  14.889  -7.221  1.00  0.00           H  
ATOM   1250 1HB  ARG A 231      -5.148  12.561  -6.983  1.00  0.00           H  
ATOM   1251 2HB  ARG A 231      -6.666  13.118  -6.297  1.00  0.00           H  
ATOM   1252 1HG  ARG A 231      -7.297  14.157  -8.393  1.00  0.00           H  
ATOM   1253 2HG  ARG A 231      -5.712  13.758  -9.100  1.00  0.00           H  
ATOM   1254 1HD  ARG A 231      -6.166  11.438  -8.992  1.00  0.00           H  
ATOM   1255 2HD  ARG A 231      -7.644  11.714  -8.040  1.00  0.00           H  
ATOM   1256  HE  ARG A 231      -7.832  13.124 -10.491  1.00  0.00           H  
ATOM   1257 1HH1 ARG A 231      -7.846   9.845  -9.234  1.00  0.00           H  
ATOM   1258 2HH1 ARG A 231      -8.844   9.219 -10.527  1.00  0.00           H  
ATOM   1259 1HH2 ARG A 231      -9.129  12.301 -12.164  1.00  0.00           H  
ATOM   1260 2HH2 ARG A 231      -9.571  10.609 -12.186  1.00  0.00           H  
ATOM   1261  N   LEU A 232      -6.958  15.937  -5.481  1.00  0.00           N  
ATOM   1262  CA  LEU A 232      -7.972  16.982  -5.378  1.00  0.00           C  
ATOM   1263  C   LEU A 232      -7.338  18.345  -5.104  1.00  0.00           C  
ATOM   1264  O   LEU A 232      -7.615  19.312  -5.817  1.00  0.00           O  
ATOM   1265  CB  LEU A 232      -8.970  16.642  -4.264  1.00  0.00           C  
ATOM   1266  CG  LEU A 232      -9.830  15.393  -4.500  1.00  0.00           C  
ATOM   1267  CD1 LEU A 232     -10.658  15.105  -3.255  1.00  0.00           C  
ATOM   1268  CD2 LEU A 232     -10.722  15.613  -5.713  1.00  0.00           C  
ATOM   1269  H   LEU A 232      -6.836  15.317  -4.733  1.00  0.00           H  
ATOM   1270  HA  LEU A 232      -8.508  17.038  -6.325  1.00  0.00           H  
ATOM   1271 1HB  LEU A 232      -8.419  16.493  -3.337  1.00  0.00           H  
ATOM   1272 2HB  LEU A 232      -9.644  17.487  -4.131  1.00  0.00           H  
ATOM   1273  HG  LEU A 232      -9.183  14.534  -4.677  1.00  0.00           H  
ATOM   1274 1HD1 LEU A 232     -11.269  14.217  -3.423  1.00  0.00           H  
ATOM   1275 2HD1 LEU A 232      -9.995  14.932  -2.408  1.00  0.00           H  
ATOM   1276 3HD1 LEU A 232     -11.305  15.955  -3.044  1.00  0.00           H  
ATOM   1277 1HD2 LEU A 232     -11.333  14.725  -5.880  1.00  0.00           H  
ATOM   1278 2HD2 LEU A 232     -11.371  16.472  -5.536  1.00  0.00           H  
ATOM   1279 3HD2 LEU A 232     -10.104  15.800  -6.590  1.00  0.00           H  
ATOM   1280  N   GLN A 233      -6.489  18.401  -4.072  1.00  0.00           N  
ATOM   1281  CA  GLN A 233      -5.795  19.630  -3.668  1.00  0.00           C  
ATOM   1282  C   GLN A 233      -6.755  20.654  -3.068  1.00  0.00           C  
ATOM   1283  O   GLN A 233      -7.637  21.178  -3.749  1.00  0.00           O  
ATOM   1284  CB  GLN A 233      -5.063  20.247  -4.863  1.00  0.00           C  
ATOM   1285  CG  GLN A 233      -3.902  19.415  -5.380  1.00  0.00           C  
ATOM   1286  CD  GLN A 233      -2.707  19.448  -4.447  1.00  0.00           C  
ATOM   1287  OE1 GLN A 233      -2.454  20.452  -3.774  1.00  0.00           O  
ATOM   1288  NE2 GLN A 233      -1.961  18.351  -4.402  1.00  0.00           N  
ATOM   1289  H   GLN A 233      -6.323  17.580  -3.557  1.00  0.00           H  
ATOM   1290  HA  GLN A 233      -5.062  19.377  -2.902  1.00  0.00           H  
ATOM   1291 1HB  GLN A 233      -5.765  20.392  -5.684  1.00  0.00           H  
ATOM   1292 2HB  GLN A 233      -4.677  21.228  -4.585  1.00  0.00           H  
ATOM   1293 1HG  GLN A 233      -4.227  18.379  -5.481  1.00  0.00           H  
ATOM   1294 2HG  GLN A 233      -3.591  19.806  -6.348  1.00  0.00           H  
ATOM   1295 1HE2 GLN A 233      -1.158  18.313  -3.805  1.00  0.00           H  
ATOM   1296 2HE2 GLN A 233      -2.201  17.559  -4.965  1.00  0.00           H  
ATOM   1297  N   GLN A 234      -6.566  20.944  -1.788  1.00  0.00           N  
ATOM   1298  CA  GLN A 234      -7.408  21.907  -1.091  1.00  0.00           C  
ATOM   1299  C   GLN A 234      -6.859  23.317  -1.259  1.00  0.00           C  
ATOM   1300  O   GLN A 234      -7.578  24.304  -1.101  1.00  0.00           O  
ATOM   1301  CB  GLN A 234      -7.514  21.556   0.396  1.00  0.00           C  
ATOM   1302  CG  GLN A 234      -8.126  20.194   0.672  1.00  0.00           C  
ATOM   1303  CD  GLN A 234      -9.536  20.070   0.126  1.00  0.00           C  
ATOM   1304  OE1 GLN A 234     -10.413  20.875   0.449  1.00  0.00           O  
ATOM   1305  NE2 GLN A 234      -9.760  19.060  -0.707  1.00  0.00           N  
ATOM   1306  H   GLN A 234      -5.830  20.511  -1.304  1.00  0.00           H  
ATOM   1307  HA  GLN A 234      -8.406  21.873  -1.527  1.00  0.00           H  
ATOM   1308 1HB  GLN A 234      -6.521  21.577   0.846  1.00  0.00           H  
ATOM   1309 2HB  GLN A 234      -8.119  22.307   0.905  1.00  0.00           H  
ATOM   1310 1HG  GLN A 234      -7.508  19.427   0.201  1.00  0.00           H  
ATOM   1311 2HG  GLN A 234      -8.161  20.034   1.750  1.00  0.00           H  
ATOM   1312 1HE2 GLN A 234     -10.672  18.929  -1.100  1.00  0.00           H  
ATOM   1313 2HE2 GLN A 234      -9.020  18.432  -0.942  1.00  0.00           H  
ATOM   1314  N   GLN A 235      -5.578  23.406  -1.578  1.00  0.00           N  
ATOM   1315  CA  GLN A 235      -4.918  24.686  -1.773  1.00  0.00           C  
ATOM   1316  C   GLN A 235      -4.508  24.842  -3.231  1.00  0.00           C  
ATOM   1317  O   GLN A 235      -3.688  24.075  -3.737  1.00  0.00           O  
ATOM   1318  CB  GLN A 235      -3.695  24.812  -0.860  1.00  0.00           C  
ATOM   1319  CG  GLN A 235      -2.972  26.143  -0.968  1.00  0.00           C  
ATOM   1320  CD  GLN A 235      -1.814  26.253   0.006  1.00  0.00           C  
ATOM   1321  OE1 GLN A 235      -1.256  25.244   0.444  1.00  0.00           O  
ATOM   1322  NE2 GLN A 235      -1.446  27.482   0.349  1.00  0.00           N  
ATOM   1323  H   GLN A 235      -5.058  22.582  -1.690  1.00  0.00           H  
ATOM   1324  HA  GLN A 235      -5.621  25.480  -1.520  1.00  0.00           H  
ATOM   1325 1HB  GLN A 235      -4.001  24.678   0.178  1.00  0.00           H  
ATOM   1326 2HB  GLN A 235      -2.982  24.022  -1.096  1.00  0.00           H  
ATOM   1327 1HG  GLN A 235      -2.581  26.252  -1.979  1.00  0.00           H  
ATOM   1328 2HG  GLN A 235      -3.677  26.946  -0.752  1.00  0.00           H  
ATOM   1329 1HE2 GLN A 235      -0.687  27.617   0.988  1.00  0.00           H  
ATOM   1330 2HE2 GLN A 235      -1.926  28.273  -0.030  1.00  0.00           H  
ATOM   1331  N   GLN A 236      -5.078  25.823  -3.910  1.00  0.00           N  
ATOM   1332  CA  GLN A 236      -4.754  26.055  -5.308  1.00  0.00           C  
ATOM   1333  C   GLN A 236      -4.070  27.402  -5.482  1.00  0.00           C  
ATOM   1334  O   GLN A 236      -4.655  28.453  -5.205  1.00  0.00           O  
ATOM   1335  CB  GLN A 236      -6.016  25.989  -6.173  1.00  0.00           C  
ATOM   1336  CG  GLN A 236      -5.758  26.139  -7.662  1.00  0.00           C  
ATOM   1337  CD  GLN A 236      -7.034  26.071  -8.480  1.00  0.00           C  
ATOM   1338  OE1 GLN A 236      -7.743  25.061  -8.466  1.00  0.00           O  
ATOM   1339  NE2 GLN A 236      -7.334  27.147  -9.198  1.00  0.00           N  
ATOM   1340  H   GLN A 236      -5.726  26.410  -3.459  1.00  0.00           H  
ATOM   1341  HA  GLN A 236      -4.066  25.276  -5.637  1.00  0.00           H  
ATOM   1342 1HB  GLN A 236      -6.517  25.035  -6.013  1.00  0.00           H  
ATOM   1343 2HB  GLN A 236      -6.707  26.776  -5.870  1.00  0.00           H  
ATOM   1344 1HG  GLN A 236      -5.287  27.106  -7.843  1.00  0.00           H  
ATOM   1345 2HG  GLN A 236      -5.099  25.335  -7.989  1.00  0.00           H  
ATOM   1346 1HE2 GLN A 236      -8.164  27.161  -9.758  1.00  0.00           H  
ATOM   1347 2HE2 GLN A 236      -6.731  27.944  -9.180  1.00  0.00           H  
ATOM   1348  N   ALA A 237      -2.828  27.359  -5.938  1.00  0.00           N  
ATOM   1349  CA  ALA A 237      -2.048  28.565  -6.159  1.00  0.00           C  
ATOM   1350  C   ALA A 237      -2.369  29.166  -7.519  1.00  0.00           C  
ATOM   1351  O   ALA A 237      -2.182  30.362  -7.748  1.00  0.00           O  
ATOM   1352  CB  ALA A 237      -0.560  28.267  -6.045  1.00  0.00           C  
ATOM   1353  H   ALA A 237      -2.420  26.486  -6.134  1.00  0.00           H  
ATOM   1354  HA  ALA A 237      -2.321  29.290  -5.392  1.00  0.00           H  
ATOM   1355 1HB  ALA A 237       0.008  29.180  -6.217  1.00  0.00           H  
ATOM   1356 2HB  ALA A 237      -0.341  27.886  -5.047  1.00  0.00           H  
ATOM   1357 3HB  ALA A 237      -0.281  27.520  -6.786  1.00  0.00           H  
ATOM   1358  N   GLN A 238      -2.850  28.323  -8.421  1.00  0.00           N  
ATOM   1359  CA  GLN A 238      -3.206  28.760  -9.760  1.00  0.00           C  
ATOM   1360  C   GLN A 238      -4.543  29.487  -9.737  1.00  0.00           C  
ATOM   1361  O   GLN A 238      -4.739  30.404 -10.562  1.00  0.00           O  
ATOM   1362  OXT GLN A 238      -5.382  29.175  -8.938  1.00  0.00           O  
ATOM   1363  CB  GLN A 238      -3.266  27.569 -10.720  1.00  0.00           C  
ATOM   1364  CG  GLN A 238      -3.506  27.951 -12.171  1.00  0.00           C  
ATOM   1365  CD  GLN A 238      -3.457  26.753 -13.100  1.00  0.00           C  
ATOM   1366  OE1 GLN A 238      -3.447  25.603 -12.654  1.00  0.00           O  
ATOM   1367  NE2 GLN A 238      -3.428  27.016 -14.402  1.00  0.00           N  
ATOM   1368  H   GLN A 238      -2.979  27.385  -8.173  1.00  0.00           H  
ATOM   1369  HA  GLN A 238      -2.441  29.451 -10.113  1.00  0.00           H  
ATOM   1370 1HB  GLN A 238      -2.330  27.013 -10.670  1.00  0.00           H  
ATOM   1371 2HB  GLN A 238      -4.064  26.894 -10.413  1.00  0.00           H  
ATOM   1372 1HG  GLN A 238      -4.491  28.411 -12.257  1.00  0.00           H  
ATOM   1373 2HG  GLN A 238      -2.736  28.657 -12.482  1.00  0.00           H  
ATOM   1374 1HE2 GLN A 238      -3.396  26.266 -15.064  1.00  0.00           H  
ATOM   1375 2HE2 GLN A 238      -3.438  27.964 -14.722  1.00  0.00           H  
TER                                                                             
ATOM   1377  N   PHE B   1      -2.061  -4.369  -8.748  1.00  0.00           N  
ATOM   1378  CA  PHE B   1      -2.028  -3.605  -7.507  1.00  0.00           C  
ATOM   1379  C   PHE B   1      -1.004  -4.177  -6.535  1.00  0.00           C  
ATOM   1380  O   PHE B   1      -1.303  -5.098  -5.775  1.00  0.00           O  
ATOM   1381  CB  PHE B   1      -3.410  -3.592  -6.851  1.00  0.00           C  
ATOM   1382  CG  PHE B   1      -3.540  -2.598  -5.732  1.00  0.00           C  
ATOM   1383  CD1 PHE B   1      -2.550  -1.654  -5.505  1.00  0.00           C  
ATOM   1384  CD2 PHE B   1      -4.651  -2.606  -4.903  1.00  0.00           C  
ATOM   1385  CE1 PHE B   1      -2.668  -0.740  -4.476  1.00  0.00           C  
ATOM   1386  CE2 PHE B   1      -4.773  -1.693  -3.874  1.00  0.00           C  
ATOM   1387  CZ  PHE B   1      -3.779  -0.759  -3.660  1.00  0.00           C  
ATOM   1388 1H   PHE B   1      -2.740  -3.973  -9.366  1.00  0.00           H  
ATOM   1389 2H   PHE B   1      -1.160  -4.342  -9.181  1.00  0.00           H  
ATOM   1390 3H   PHE B   1      -2.306  -5.318  -8.550  1.00  0.00           H  
ATOM   1391  HA  PHE B   1      -1.742  -2.579  -7.740  1.00  0.00           H  
ATOM   1392 1HB  PHE B   1      -4.166  -3.361  -7.600  1.00  0.00           H  
ATOM   1393 2HB  PHE B   1      -3.634  -4.582  -6.455  1.00  0.00           H  
ATOM   1394  HD1 PHE B   1      -1.671  -1.638  -6.151  1.00  0.00           H  
ATOM   1395  HD2 PHE B   1      -5.436  -3.345  -5.072  1.00  0.00           H  
ATOM   1396  HE1 PHE B   1      -1.882  -0.003  -4.309  1.00  0.00           H  
ATOM   1397  HE2 PHE B   1      -5.652  -1.709  -3.230  1.00  0.00           H  
ATOM   1398  HZ  PHE B   1      -3.873  -0.039  -2.848  1.00  0.00           H  
ATOM   1399  N   ASP B   2       0.204  -3.626  -6.565  1.00  0.00           N  
ATOM   1400  CA  ASP B   2       1.329  -4.208  -5.842  1.00  0.00           C  
ATOM   1401  C   ASP B   2       1.294  -3.824  -4.369  1.00  0.00           C  
ATOM   1402  O   ASP B   2       1.863  -2.809  -3.968  1.00  0.00           O  
ATOM   1403  CB  ASP B   2       2.655  -3.759  -6.461  1.00  0.00           C  
ATOM   1404  CG  ASP B   2       3.865  -4.412  -5.807  1.00  0.00           C  
ATOM   1405  OD1 ASP B   2       3.720  -4.946  -4.733  1.00  0.00           O  
ATOM   1406  OD2 ASP B   2       4.924  -4.370  -6.388  1.00  0.00           O  
ATOM   1407  H   ASP B   2       0.347  -2.783  -7.102  1.00  0.00           H  
ATOM   1408  HA  ASP B   2       1.262  -5.294  -5.913  1.00  0.00           H  
ATOM   1409 1HB  ASP B   2       2.661  -4.000  -7.524  1.00  0.00           H  
ATOM   1410 2HB  ASP B   2       2.751  -2.677  -6.370  1.00  0.00           H  
ATOM   1411  N   VAL B   3       0.622  -4.641  -3.565  1.00  0.00           N  
ATOM   1412  CA  VAL B   3       0.574  -4.431  -2.123  1.00  0.00           C  
ATOM   1413  C   VAL B   3       1.181  -5.609  -1.374  1.00  0.00           C  
ATOM   1414  O   VAL B   3       0.780  -6.757  -1.572  1.00  0.00           O  
ATOM   1415  CB  VAL B   3      -0.881  -4.228  -1.660  1.00  0.00           C  
ATOM   1416  CG1 VAL B   3      -0.941  -4.056  -0.150  1.00  0.00           C  
ATOM   1417  CG2 VAL B   3      -1.485  -3.022  -2.364  1.00  0.00           C  
ATOM   1418  H   VAL B   3       0.131  -5.429  -3.964  1.00  0.00           H  
ATOM   1419  HA  VAL B   3       1.145  -3.533  -1.885  1.00  0.00           H  
ATOM   1420  HB  VAL B   3      -1.459  -5.119  -1.905  1.00  0.00           H  
ATOM   1421 1HG1 VAL B   3      -1.977  -3.914   0.160  1.00  0.00           H  
ATOM   1422 2HG1 VAL B   3      -0.537  -4.946   0.334  1.00  0.00           H  
ATOM   1423 3HG1 VAL B   3      -0.353  -3.186   0.141  1.00  0.00           H  
ATOM   1424 1HG2 VAL B   3      -2.514  -2.884  -2.033  1.00  0.00           H  
ATOM   1425 2HG2 VAL B   3      -0.904  -2.131  -2.123  1.00  0.00           H  
ATOM   1426 3HG2 VAL B   3      -1.469  -3.184  -3.442  1.00  0.00           H  
ATOM   1427  N   ILE B   4       2.150  -5.321  -0.511  1.00  0.00           N  
ATOM   1428  CA  ILE B   4       2.896  -6.365   0.180  1.00  0.00           C  
ATOM   1429  C   ILE B   4       1.970  -7.250   1.005  1.00  0.00           C  
ATOM   1430  O   ILE B   4       2.085  -8.475   0.982  1.00  0.00           O  
ATOM   1431  CB  ILE B   4       3.974  -5.755   1.094  1.00  0.00           C  
ATOM   1432  CG1 ILE B   4       5.083  -5.113   0.257  1.00  0.00           C  
ATOM   1433  CG2 ILE B   4       4.548  -6.815   2.021  1.00  0.00           C  
ATOM   1434  CD1 ILE B   4       6.020  -4.235   1.055  1.00  0.00           C  
ATOM   1435  H   ILE B   4       2.375  -4.353  -0.329  1.00  0.00           H  
ATOM   1436  HA  ILE B   4       3.388  -6.989  -0.565  1.00  0.00           H  
ATOM   1437  HB  ILE B   4       3.534  -4.960   1.696  1.00  0.00           H  
ATOM   1438 1HG1 ILE B   4       5.672  -5.892  -0.225  1.00  0.00           H  
ATOM   1439 2HG1 ILE B   4       4.639  -4.505  -0.532  1.00  0.00           H  
ATOM   1440 1HG2 ILE B   4       5.309  -6.367   2.659  1.00  0.00           H  
ATOM   1441 2HG2 ILE B   4       3.752  -7.227   2.639  1.00  0.00           H  
ATOM   1442 3HG2 ILE B   4       4.996  -7.613   1.427  1.00  0.00           H  
ATOM   1443 1HD1 ILE B   4       6.779  -3.816   0.393  1.00  0.00           H  
ATOM   1444 2HD1 ILE B   4       5.455  -3.426   1.518  1.00  0.00           H  
ATOM   1445 3HD1 ILE B   4       6.504  -4.829   1.829  1.00  0.00           H  
ATOM   1446  N   GLU B   5       1.053  -6.622   1.732  1.00  0.00           N  
ATOM   1447  CA  GLU B   5       0.128  -7.349   2.593  1.00  0.00           C  
ATOM   1448  C   GLU B   5      -0.691  -8.357   1.795  1.00  0.00           C  
ATOM   1449  O   GLU B   5      -0.957  -9.464   2.262  1.00  0.00           O  
ATOM   1450  CB  GLU B   5      -0.807  -6.376   3.315  1.00  0.00           C  
ATOM   1451  CG  GLU B   5      -1.829  -7.043   4.224  1.00  0.00           C  
ATOM   1452  CD  GLU B   5      -1.211  -7.641   5.458  1.00  0.00           C  
ATOM   1453  OE1 GLU B   5      -0.142  -7.220   5.828  1.00  0.00           O  
ATOM   1454  OE2 GLU B   5      -1.810  -8.521   6.031  1.00  0.00           O  
ATOM   1455  H   GLU B   5       0.994  -5.614   1.688  1.00  0.00           H  
ATOM   1456  HA  GLU B   5       0.706  -7.897   3.338  1.00  0.00           H  
ATOM   1457 1HB  GLU B   5      -0.218  -5.688   3.921  1.00  0.00           H  
ATOM   1458 2HB  GLU B   5      -1.351  -5.782   2.580  1.00  0.00           H  
ATOM   1459 1HG  GLU B   5      -2.570  -6.303   4.526  1.00  0.00           H  
ATOM   1460 2HG  GLU B   5      -2.342  -7.824   3.665  1.00  0.00           H  
ATOM   1461  N   ASP B   6      -1.087  -7.965   0.588  1.00  0.00           N  
ATOM   1462  CA  ASP B   6      -1.980  -8.779  -0.226  1.00  0.00           C  
ATOM   1463  C   ASP B   6      -1.222  -9.902  -0.922  1.00  0.00           C  
ATOM   1464  O   ASP B   6      -1.771 -10.978  -1.161  1.00  0.00           O  
ATOM   1465  CB  ASP B   6      -2.693  -7.914  -1.269  1.00  0.00           C  
ATOM   1466  CG  ASP B   6      -3.657  -6.912  -0.648  1.00  0.00           C  
ATOM   1467  OD1 ASP B   6      -3.998  -7.078   0.499  1.00  0.00           O  
ATOM   1468  OD2 ASP B   6      -4.043  -5.991  -1.327  1.00  0.00           O  
ATOM   1469  H   ASP B   6      -0.760  -7.081   0.226  1.00  0.00           H  
ATOM   1470  HA  ASP B   6      -2.730  -9.228   0.426  1.00  0.00           H  
ATOM   1471 1HB  ASP B   6      -1.954  -7.369  -1.856  1.00  0.00           H  
ATOM   1472 2HB  ASP B   6      -3.249  -8.554  -1.954  1.00  0.00           H  
ATOM   1473  N   ILE B   7       0.041  -9.646  -1.245  1.00  0.00           N  
ATOM   1474  CA  ILE B   7       0.842 -10.591  -2.015  1.00  0.00           C  
ATOM   1475  C   ILE B   7       1.515 -11.610  -1.105  1.00  0.00           C  
ATOM   1476  O   ILE B   7       1.360 -12.818  -1.285  1.00  0.00           O  
ATOM   1477  CB  ILE B   7       1.911  -9.858  -2.845  1.00  0.00           C  
ATOM   1478  CG1 ILE B   7       1.249  -8.966  -3.899  1.00  0.00           C  
ATOM   1479  CG2 ILE B   7       2.851 -10.856  -3.502  1.00  0.00           C  
ATOM   1480  CD1 ILE B   7       2.202  -8.003  -4.570  1.00  0.00           C  
ATOM   1481  H   ILE B   7       0.457  -8.775  -0.948  1.00  0.00           H  
ATOM   1482  HA  ILE B   7       0.183 -11.126  -2.698  1.00  0.00           H  
ATOM   1483  HB  ILE B   7       2.489  -9.202  -2.195  1.00  0.00           H  
ATOM   1484 1HG1 ILE B   7       0.795  -9.589  -4.669  1.00  0.00           H  
ATOM   1485 2HG1 ILE B   7       0.450  -8.386  -3.436  1.00  0.00           H  
ATOM   1486 1HG2 ILE B   7       3.600 -10.321  -4.086  1.00  0.00           H  
ATOM   1487 2HG2 ILE B   7       3.346 -11.449  -2.735  1.00  0.00           H  
ATOM   1488 3HG2 ILE B   7       2.282 -11.514  -4.159  1.00  0.00           H  
ATOM   1489 1HD1 ILE B   7       1.660  -7.405  -5.303  1.00  0.00           H  
ATOM   1490 2HD1 ILE B   7       2.642  -7.345  -3.819  1.00  0.00           H  
ATOM   1491 3HD1 ILE B   7       2.992  -8.562  -5.070  1.00  0.00           H  
ATOM   1492  N   PHE B   8       2.265 -11.116  -0.126  1.00  0.00           N  
ATOM   1493  CA  PHE B   8       3.244 -11.937   0.578  1.00  0.00           C  
ATOM   1494  C   PHE B   8       2.672 -12.477   1.883  1.00  0.00           C  
ATOM   1495  O   PHE B   8       1.935 -11.783   2.584  1.00  0.00           O  
ATOM   1496  CB  PHE B   8       4.511 -11.129   0.866  1.00  0.00           C  
ATOM   1497  CG  PHE B   8       5.262 -10.719  -0.369  1.00  0.00           C  
ATOM   1498  CD1 PHE B   8       5.038  -9.482  -0.955  1.00  0.00           C  
ATOM   1499  CD2 PHE B   8       6.193 -11.568  -0.946  1.00  0.00           C  
ATOM   1500  CE1 PHE B   8       5.728  -9.104  -2.092  1.00  0.00           C  
ATOM   1501  CE2 PHE B   8       6.885 -11.192  -2.081  1.00  0.00           C  
ATOM   1502  CZ  PHE B   8       6.652  -9.958  -2.654  1.00  0.00           C  
ATOM   1503  H   PHE B   8       2.155 -10.146   0.136  1.00  0.00           H  
ATOM   1504  HA  PHE B   8       3.507 -12.783  -0.058  1.00  0.00           H  
ATOM   1505 1HB  PHE B   8       4.250 -10.228   1.420  1.00  0.00           H  
ATOM   1506 2HB  PHE B   8       5.181 -11.715   1.493  1.00  0.00           H  
ATOM   1507  HD1 PHE B   8       4.308  -8.805  -0.510  1.00  0.00           H  
ATOM   1508  HD2 PHE B   8       6.377 -12.543  -0.494  1.00  0.00           H  
ATOM   1509  HE1 PHE B   8       5.542  -8.129  -2.542  1.00  0.00           H  
ATOM   1510  HE2 PHE B   8       7.615 -11.869  -2.525  1.00  0.00           H  
ATOM   1511  HZ  PHE B   8       7.195  -9.662  -3.550  1.00  0.00           H  
ATOM   1512  N   ASP B   9       3.014 -13.721   2.202  1.00  0.00           N  
ATOM   1513  CA  ASP B   9       2.549 -14.351   3.431  1.00  0.00           C  
ATOM   1514  C   ASP B   9       3.219 -13.736   4.653  1.00  0.00           C  
ATOM   1515  O   ASP B   9       4.441 -13.595   4.699  1.00  0.00           O  
ATOM   1516  CB  ASP B   9       2.820 -15.858   3.398  1.00  0.00           C  
ATOM   1517  CG  ASP B   9       2.220 -16.594   4.588  1.00  0.00           C  
ATOM   1518  OD1 ASP B   9       1.103 -17.042   4.483  1.00  0.00           O  
ATOM   1519  OD2 ASP B   9       2.885 -16.702   5.591  1.00  0.00           O  
ATOM   1520  H   ASP B   9       3.612 -14.242   1.576  1.00  0.00           H  
ATOM   1521  HA  ASP B   9       1.474 -14.193   3.516  1.00  0.00           H  
ATOM   1522 1HB  ASP B   9       2.408 -16.281   2.482  1.00  0.00           H  
ATOM   1523 2HB  ASP B   9       3.896 -16.034   3.385  1.00  0.00           H  
ATOM   1524  N   PRO B  10       2.412 -13.369   5.642  1.00  0.00           N  
ATOM   1525  CA  PRO B  10       2.917 -12.698   6.834  1.00  0.00           C  
ATOM   1526  C   PRO B  10       4.061 -13.481   7.466  1.00  0.00           C  
ATOM   1527  O   PRO B  10       4.915 -12.911   8.143  1.00  0.00           O  
ATOM   1528  CB  PRO B  10       1.690 -12.653   7.750  1.00  0.00           C  
ATOM   1529  CG  PRO B  10       0.537 -12.538   6.812  1.00  0.00           C  
ATOM   1530  CD  PRO B  10       0.906 -13.427   5.654  1.00  0.00           C  
ATOM   1531  HA  PRO B  10       3.245 -11.683   6.566  1.00  0.00           H  
ATOM   1532 1HB  PRO B  10       1.648 -13.563   8.368  1.00  0.00           H  
ATOM   1533 2HB  PRO B  10       1.766 -11.800   8.440  1.00  0.00           H  
ATOM   1534 1HG  PRO B  10      -0.391 -12.855   7.310  1.00  0.00           H  
ATOM   1535 2HG  PRO B  10       0.395 -11.489   6.512  1.00  0.00           H  
ATOM   1536 1HD  PRO B  10       0.546 -14.448   5.846  1.00  0.00           H  
ATOM   1537 2HD  PRO B  10       0.465 -13.027   4.729  1.00  0.00           H  
ATOM   1538  N   VAL B  11       4.070 -14.790   7.239  1.00  0.00           N  
ATOM   1539  CA  VAL B  11       5.043 -15.671   7.874  1.00  0.00           C  
ATOM   1540  C   VAL B  11       6.150 -16.061   6.903  1.00  0.00           C  
ATOM   1541  O   VAL B  11       7.329 -15.813   7.158  1.00  0.00           O  
ATOM   1542  CB  VAL B  11       4.351 -16.943   8.398  1.00  0.00           C  
ATOM   1543  CG1 VAL B  11       5.371 -17.889   9.015  1.00  0.00           C  
ATOM   1544  CG2 VAL B  11       3.279 -16.570   9.410  1.00  0.00           C  
ATOM   1545  H   VAL B  11       3.386 -15.186   6.611  1.00  0.00           H  
ATOM   1546  HA  VAL B  11       5.489 -15.142   8.718  1.00  0.00           H  
ATOM   1547  HB  VAL B  11       3.893 -17.467   7.559  1.00  0.00           H  
ATOM   1548 1HG1 VAL B  11       4.864 -18.783   9.379  1.00  0.00           H  
ATOM   1549 2HG1 VAL B  11       6.107 -18.171   8.263  1.00  0.00           H  
ATOM   1550 3HG1 VAL B  11       5.871 -17.392   9.846  1.00  0.00           H  
ATOM   1551 1HG2 VAL B  11       2.793 -17.474   9.776  1.00  0.00           H  
ATOM   1552 2HG2 VAL B  11       3.736 -16.040  10.246  1.00  0.00           H  
ATOM   1553 3HG2 VAL B  11       2.538 -15.927   8.935  1.00  0.00           H  
ATOM   1554  N   ASP B  12       5.764 -16.673   5.789  1.00  0.00           N  
ATOM   1555  CA  ASP B  12       6.728 -17.247   4.857  1.00  0.00           C  
ATOM   1556  C   ASP B  12       7.140 -16.235   3.795  1.00  0.00           C  
ATOM   1557  O   ASP B  12       8.172 -16.391   3.145  1.00  0.00           O  
ATOM   1558  CB  ASP B  12       6.145 -18.493   4.184  1.00  0.00           C  
ATOM   1559  CG  ASP B  12       5.933 -19.646   5.155  1.00  0.00           C  
ATOM   1560  OD1 ASP B  12       6.765 -19.838   6.009  1.00  0.00           O  
ATOM   1561  OD2 ASP B  12       4.941 -20.324   5.032  1.00  0.00           O  
ATOM   1562  H   ASP B  12       4.779 -16.742   5.581  1.00  0.00           H  
ATOM   1563  HA  ASP B  12       7.618 -17.537   5.415  1.00  0.00           H  
ATOM   1564 1HB  ASP B  12       5.189 -18.244   3.723  1.00  0.00           H  
ATOM   1565 2HB  ASP B  12       6.815 -18.824   3.390  1.00  0.00           H  
ATOM   1566  N   PHE B  13       6.325 -15.200   3.625  1.00  0.00           N  
ATOM   1567  CA  PHE B  13       6.567 -14.197   2.594  1.00  0.00           C  
ATOM   1568  C   PHE B  13       6.867 -14.851   1.251  1.00  0.00           C  
ATOM   1569  O   PHE B  13       5.969 -15.262   0.570  1.00  0.00           O  
ATOM   1570  OXT PHE B  13       8.001 -14.955   0.874  1.00  0.00           O  
ATOM   1571  CB  PHE B  13       7.730 -13.288   2.996  1.00  0.00           C  
ATOM   1572  CG  PHE B  13       7.447 -12.439   4.202  1.00  0.00           C  
ATOM   1573  CD1 PHE B  13       7.663 -12.932   5.481  1.00  0.00           C  
ATOM   1574  CD2 PHE B  13       6.964 -11.147   4.062  1.00  0.00           C  
ATOM   1575  CE1 PHE B  13       7.403 -12.152   6.592  1.00  0.00           C  
ATOM   1576  CE2 PHE B  13       6.704 -10.365   5.170  1.00  0.00           C  
ATOM   1577  CZ  PHE B  13       6.924 -10.868   6.437  1.00  0.00           C  
ATOM   1578  H   PHE B  13       5.519 -15.102   4.226  1.00  0.00           H  
ATOM   1579  HA  PHE B  13       5.669 -13.588   2.486  1.00  0.00           H  
ATOM   1580 1HB  PHE B  13       8.610 -13.894   3.205  1.00  0.00           H  
ATOM   1581 2HB  PHE B  13       7.978 -12.627   2.166  1.00  0.00           H  
ATOM   1582  HD1 PHE B  13       8.043 -13.946   5.603  1.00  0.00           H  
ATOM   1583  HD2 PHE B  13       6.790 -10.749   3.061  1.00  0.00           H  
ATOM   1584  HE1 PHE B  13       7.577 -12.551   7.590  1.00  0.00           H  
ATOM   1585  HE2 PHE B  13       6.325  -9.351   5.046  1.00  0.00           H  
ATOM   1586  HZ  PHE B  13       6.717 -10.253   7.311  1.00  0.00           H  
TER                                                                             
I_bsa 1328.26
I_hb 2
I_pack -0.01
I_sc -43.665
I_unsat 9
pep_sc -25.491
pep_sc_noref -26.088
reweighted_sc -129.827
rmsALL 14.137
rmsALL_CAPRI_if 5.669
rmsALL_allIF 7.798
rmsALL_if 9.895
rmsBB 13.354
rmsBB_CAPRI_if 5.167
rmsBB_allIF 7.227
rmsBB_if 9.666
rmsBB_intrf_lowres 9.472
rmsBB_lowres 13.401
rmsCA 13.419
rmsCA_if 9.659
rmsCA_intrf_lowres 9.434
rmsCA_lowres 13.47
rmsSC_CAPRI_if 5.918
rmsSC_allIF 8.03
score -60.671
score_lowres_opt 0.649
score_lowres_start 29.888
silent_score -60.671
startRMSall 0
startRMSallif 0
startRMSbb 0
startRMSca 0
time 71
