# Supplementary material for: Simple biochemical features underlie transcriptional activation domain diversity and dynamic, fuzzy binding to Mediator
Source: eLife. 2021 Apr 27;10:e68068. doi: 10.7554/eLife.68068 (PMC8137143; doi:10.7554/eLife.68068)
Supplement: Figure 6—source data 2. — The 10 best-scoring models from different binding poses are provided as pdb files. Top500.txt contains the score, cluster number, and RMSD to best model for the 500 best-scoring models. [file elife-68068-fig6-data2.zip › Med15-cAD structural models/ABD1/Oaf3_846/2lpb_Oaf3_846_prepack_05730.pdb]

HEADER                                            17-SEP-20   XXXX              
EXPDTA    THEORETICAL MODEL                                                     
REMARK 220                                                                      
REMARK 220 EXPERIMENTAL DETAILS                                                 
REMARK 220  EXPERIMENT TYPE                : THEORETICAL MODELLING              
REMARK 220  DATE OF DATA COLLECTION        : 17-SEP-20                          
REMARK 220                                                                      
REMARK 220 REMARK: MODEL GENERATED BY ROSETTA                                   
REMARK 220  VERSION 2020.08+release.cb1caba                                     
ATOM      1  N   GLN A 158     -12.016 -12.395 -23.603  1.00  0.00           N  
ATOM      2  CA  GLN A 158     -11.969 -12.966 -22.241  1.00  0.00           C  
ATOM      3  C   GLN A 158     -12.554 -11.986 -21.232  1.00  0.00           C  
ATOM      4  O   GLN A 158     -13.092 -10.945 -21.605  1.00  0.00           O  
ATOM      5  CB  GLN A 158     -10.534 -13.324 -21.846  1.00  0.00           C  
ATOM      6  CG  GLN A 158      -9.893 -14.385 -22.724  1.00  0.00           C  
ATOM      7  CD  GLN A 158     -10.563 -15.739 -22.580  1.00  0.00           C  
ATOM      8  OE1 GLN A 158     -10.629 -16.302 -21.483  1.00  0.00           O  
ATOM      9  NE2 GLN A 158     -11.067 -16.269 -23.688  1.00  0.00           N  
ATOM     10 1H   GLN A 158     -11.629 -13.049 -24.253  1.00  0.00           H  
ATOM     11 2H   GLN A 158     -12.965 -12.201 -23.851  1.00  0.00           H  
ATOM     12 3H   GLN A 158     -11.486 -11.548 -23.628  1.00  0.00           H  
ATOM     13  HA  GLN A 158     -12.567 -13.877 -22.227  1.00  0.00           H  
ATOM     14 1HB  GLN A 158      -9.911 -12.431 -21.888  1.00  0.00           H  
ATOM     15 2HB  GLN A 158     -10.519 -13.685 -20.817  1.00  0.00           H  
ATOM     16 1HG  GLN A 158      -9.970 -14.074 -23.766  1.00  0.00           H  
ATOM     17 2HG  GLN A 158      -8.846 -14.491 -22.442  1.00  0.00           H  
ATOM     18 1HE2 GLN A 158     -11.521 -17.160 -23.656  1.00  0.00           H  
ATOM     19 2HE2 GLN A 158     -10.992 -15.778 -24.556  1.00  0.00           H  
ATOM     20  N   ARG A 159     -12.454 -12.331 -19.958  1.00  0.00           N  
ATOM     21  CA  ARG A 159     -12.963 -11.479 -18.889  1.00  0.00           C  
ATOM     22  C   ARG A 159     -12.021 -10.302 -18.654  1.00  0.00           C  
ATOM     23  O   ARG A 159     -10.801 -10.445 -18.767  1.00  0.00           O  
ATOM     24  CB  ARG A 159     -13.124 -12.269 -17.599  1.00  0.00           C  
ATOM     25  CG  ARG A 159     -14.191 -13.351 -17.640  1.00  0.00           C  
ATOM     26  CD  ARG A 159     -14.288 -14.077 -16.347  1.00  0.00           C  
ATOM     27  NE  ARG A 159     -15.295 -15.125 -16.388  1.00  0.00           N  
ATOM     28  CZ  ARG A 159     -15.547 -15.983 -15.380  1.00  0.00           C  
ATOM     29  NH1 ARG A 159     -14.859 -15.905 -14.263  1.00  0.00           N  
ATOM     30  NH2 ARG A 159     -16.487 -16.902 -15.515  1.00  0.00           N  
ATOM     31  H   ARG A 159     -12.025 -13.184 -19.727  1.00  0.00           H  
ATOM     32  HA  ARG A 159     -13.941 -11.098 -19.186  1.00  0.00           H  
ATOM     33 1HB  ARG A 159     -12.179 -12.748 -17.345  1.00  0.00           H  
ATOM     34 2HB  ARG A 159     -13.375 -11.589 -16.785  1.00  0.00           H  
ATOM     35 1HG  ARG A 159     -15.160 -12.898 -17.852  1.00  0.00           H  
ATOM     36 2HG  ARG A 159     -13.949 -14.071 -18.422  1.00  0.00           H  
ATOM     37 1HD  ARG A 159     -13.327 -14.536 -16.116  1.00  0.00           H  
ATOM     38 2HD  ARG A 159     -14.556 -13.377 -15.557  1.00  0.00           H  
ATOM     39  HE  ARG A 159     -15.845 -15.216 -17.232  1.00  0.00           H  
ATOM     40 1HH1 ARG A 159     -14.142 -15.202 -14.160  1.00  0.00           H  
ATOM     41 2HH1 ARG A 159     -15.049 -16.548 -13.509  1.00  0.00           H  
ATOM     42 1HH2 ARG A 159     -17.016 -16.962 -16.375  1.00  0.00           H  
ATOM     43 2HH2 ARG A 159     -16.676 -17.546 -14.761  1.00  0.00           H  
ATOM     44  N   ARG A 160     -12.586  -9.144 -18.344  1.00  0.00           N  
ATOM     45  CA  ARG A 160     -11.792  -7.949 -18.098  1.00  0.00           C  
ATOM     46  C   ARG A 160     -12.633  -6.875 -17.411  1.00  0.00           C  
ATOM     47  O   ARG A 160     -13.441  -6.198 -18.052  1.00  0.00           O  
ATOM     48  CB  ARG A 160     -11.230  -7.400 -19.401  1.00  0.00           C  
ATOM     49  CG  ARG A 160     -10.294  -6.213 -19.244  1.00  0.00           C  
ATOM     50  CD  ARG A 160      -9.731  -5.780 -20.549  1.00  0.00           C  
ATOM     51  NE  ARG A 160      -8.778  -4.693 -20.396  1.00  0.00           N  
ATOM     52  CZ  ARG A 160      -8.164  -4.064 -21.417  1.00  0.00           C  
ATOM     53  NH1 ARG A 160      -8.412  -4.426 -22.656  1.00  0.00           N  
ATOM     54  NH2 ARG A 160      -7.312  -3.084 -21.172  1.00  0.00           N  
ATOM     55  H   ARG A 160     -13.563  -9.090 -18.275  1.00  0.00           H  
ATOM     56  HA  ARG A 160     -10.960  -8.215 -17.446  1.00  0.00           H  
ATOM     57 1HB  ARG A 160     -10.682  -8.185 -19.920  1.00  0.00           H  
ATOM     58 2HB  ARG A 160     -12.050  -7.090 -20.049  1.00  0.00           H  
ATOM     59 1HG  ARG A 160     -10.839  -5.374 -18.811  1.00  0.00           H  
ATOM     60 2HG  ARG A 160      -9.466  -6.486 -18.588  1.00  0.00           H  
ATOM     61 1HD  ARG A 160      -9.218  -6.619 -21.019  1.00  0.00           H  
ATOM     62 2HD  ARG A 160     -10.537  -5.439 -21.197  1.00  0.00           H  
ATOM     63  HE  ARG A 160      -8.562  -4.386 -19.457  1.00  0.00           H  
ATOM     64 1HH1 ARG A 160      -9.064  -5.175 -22.843  1.00  0.00           H  
ATOM     65 2HH1 ARG A 160      -7.951  -3.955 -23.421  1.00  0.00           H  
ATOM     66 1HH2 ARG A 160      -7.121  -2.805 -20.219  1.00  0.00           H  
ATOM     67 2HH2 ARG A 160      -6.852  -2.612 -21.937  1.00  0.00           H  
ATOM     68  N   GLN A 161     -12.454  -6.736 -16.108  1.00  0.00           N  
ATOM     69  CA  GLN A 161     -13.186  -5.737 -15.341  1.00  0.00           C  
ATOM     70  C   GLN A 161     -12.283  -4.548 -15.024  1.00  0.00           C  
ATOM     71  O   GLN A 161     -11.141  -4.722 -14.597  1.00  0.00           O  
ATOM     72  CB  GLN A 161     -13.737  -6.344 -14.048  1.00  0.00           C  
ATOM     73  CG  GLN A 161     -14.569  -5.384 -13.214  1.00  0.00           C  
ATOM     74  CD  GLN A 161     -15.147  -6.044 -11.977  1.00  0.00           C  
ATOM     75  OE1 GLN A 161     -14.591  -7.015 -11.457  1.00  0.00           O  
ATOM     76  NE2 GLN A 161     -16.268  -5.520 -11.497  1.00  0.00           N  
ATOM     77  H   GLN A 161     -11.811  -7.320 -15.646  1.00  0.00           H  
ATOM     78  HA  GLN A 161     -14.024  -5.385 -15.943  1.00  0.00           H  
ATOM     79 1HB  GLN A 161     -14.357  -7.208 -14.286  1.00  0.00           H  
ATOM     80 2HB  GLN A 161     -12.910  -6.696 -13.431  1.00  0.00           H  
ATOM     81 1HG  GLN A 161     -13.938  -4.555 -12.897  1.00  0.00           H  
ATOM     82 2HG  GLN A 161     -15.395  -5.015 -13.823  1.00  0.00           H  
ATOM     83 1HE2 GLN A 161     -16.696  -5.912 -10.682  1.00  0.00           H  
ATOM     84 2HE2 GLN A 161     -16.686  -4.732 -11.950  1.00  0.00           H  
ATOM     85  N   LEU A 162     -12.793  -3.344 -15.237  1.00  0.00           N  
ATOM     86  CA  LEU A 162     -12.021  -2.140 -14.973  1.00  0.00           C  
ATOM     87  C   LEU A 162     -12.920  -0.927 -14.750  1.00  0.00           C  
ATOM     88  O   LEU A 162     -13.442  -0.340 -15.694  1.00  0.00           O  
ATOM     89  CB  LEU A 162     -11.064  -1.866 -16.140  1.00  0.00           C  
ATOM     90  CG  LEU A 162     -10.155  -0.640 -15.981  1.00  0.00           C  
ATOM     91  CD1 LEU A 162      -9.016  -0.719 -16.989  1.00  0.00           C  
ATOM     92  CD2 LEU A 162     -10.973   0.628 -16.176  1.00  0.00           C  
ATOM     93  H   LEU A 162     -13.712  -3.261 -15.574  1.00  0.00           H  
ATOM     94  HA  LEU A 162     -11.437  -2.296 -14.067  1.00  0.00           H  
ATOM     95 1HB  LEU A 162     -10.425  -2.736 -16.277  1.00  0.00           H  
ATOM     96 2HB  LEU A 162     -11.653  -1.726 -17.047  1.00  0.00           H  
ATOM     97  HG  LEU A 162      -9.717  -0.640 -14.982  1.00  0.00           H  
ATOM     98 1HD1 LEU A 162      -8.370   0.152 -16.876  1.00  0.00           H  
ATOM     99 2HD1 LEU A 162      -8.437  -1.625 -16.813  1.00  0.00           H  
ATOM    100 3HD1 LEU A 162      -9.424  -0.738 -17.998  1.00  0.00           H  
ATOM    101 1HD2 LEU A 162     -10.326   1.499 -16.063  1.00  0.00           H  
ATOM    102 2HD2 LEU A 162     -11.409   0.628 -17.175  1.00  0.00           H  
ATOM    103 3HD2 LEU A 162     -11.768   0.666 -15.433  1.00  0.00           H  
ATOM    104  N   THR A 163     -13.130  -0.568 -13.497  1.00  0.00           N  
ATOM    105  CA  THR A 163     -13.931   0.599 -13.185  1.00  0.00           C  
ATOM    106  C   THR A 163     -13.038   1.835 -13.283  1.00  0.00           C  
ATOM    107  O   THR A 163     -11.937   1.838 -12.733  1.00  0.00           O  
ATOM    108  CB  THR A 163     -14.563   0.499 -11.784  1.00  0.00           C  
ATOM    109  OG1 THR A 163     -15.436  -0.637 -11.732  1.00  0.00           O  
ATOM    110  CG2 THR A 163     -15.355   1.757 -11.465  1.00  0.00           C  
ATOM    111  H   THR A 163     -12.740  -1.095 -12.770  1.00  0.00           H  
ATOM    112  HA  THR A 163     -14.738   0.670 -13.915  1.00  0.00           H  
ATOM    113  HB  THR A 163     -13.778   0.371 -11.039  1.00  0.00           H  
ATOM    114  HG1 THR A 163     -16.028  -0.550 -10.981  1.00  0.00           H  
ATOM    115 1HG2 THR A 163     -15.794   1.669 -10.472  1.00  0.00           H  
ATOM    116 2HG2 THR A 163     -14.692   2.621 -11.493  1.00  0.00           H  
ATOM    117 3HG2 THR A 163     -16.148   1.885 -12.201  1.00  0.00           H  
ATOM    118  N   PRO A 164     -13.497   2.899 -13.960  1.00  0.00           N  
ATOM    119  CA  PRO A 164     -12.714   4.131 -14.141  1.00  0.00           C  
ATOM    120  C   PRO A 164     -12.220   4.737 -12.826  1.00  0.00           C  
ATOM    121  O   PRO A 164     -11.099   5.240 -12.749  1.00  0.00           O  
ATOM    122  CB  PRO A 164     -13.714   5.060 -14.836  1.00  0.00           C  
ATOM    123  CG  PRO A 164     -14.580   4.140 -15.627  1.00  0.00           C  
ATOM    124  CD  PRO A 164     -14.775   2.947 -14.730  1.00  0.00           C  
ATOM    125  HA  PRO A 164     -11.851   3.919 -14.789  1.00  0.00           H  
ATOM    126 1HB  PRO A 164     -14.276   5.637 -14.086  1.00  0.00           H  
ATOM    127 2HB  PRO A 164     -13.178   5.787 -15.464  1.00  0.00           H  
ATOM    128 1HG  PRO A 164     -15.528   4.637 -15.883  1.00  0.00           H  
ATOM    129 2HG  PRO A 164     -14.090   3.881 -16.577  1.00  0.00           H  
ATOM    130 1HD  PRO A 164     -15.639   3.119 -14.072  1.00  0.00           H  
ATOM    131 2HD  PRO A 164     -14.928   2.047 -15.345  1.00  0.00           H  
ATOM    132  N   GLN A 165     -13.054   4.663 -11.798  1.00  0.00           N  
ATOM    133  CA  GLN A 165     -12.719   5.223 -10.492  1.00  0.00           C  
ATOM    134  C   GLN A 165     -11.666   4.392  -9.762  1.00  0.00           C  
ATOM    135  O   GLN A 165     -10.776   4.940  -9.115  1.00  0.00           O  
ATOM    136  CB  GLN A 165     -13.978   5.338  -9.628  1.00  0.00           C  
ATOM    137  CG  GLN A 165     -14.985   6.360 -10.128  1.00  0.00           C  
ATOM    138  CD  GLN A 165     -16.189   6.481  -9.213  1.00  0.00           C  
ATOM    139  OE1 GLN A 165     -16.118   6.156  -8.024  1.00  0.00           O  
ATOM    140  NE2 GLN A 165     -17.303   6.950  -9.762  1.00  0.00           N  
ATOM    141  H   GLN A 165     -13.924   4.226 -11.924  1.00  0.00           H  
ATOM    142  HA  GLN A 165     -12.302   6.219 -10.639  1.00  0.00           H  
ATOM    143 1HB  GLN A 165     -14.476   4.370  -9.580  1.00  0.00           H  
ATOM    144 2HB  GLN A 165     -13.697   5.612  -8.611  1.00  0.00           H  
ATOM    145 1HG  GLN A 165     -14.500   7.334 -10.186  1.00  0.00           H  
ATOM    146 2HG  GLN A 165     -15.334   6.057 -11.115  1.00  0.00           H  
ATOM    147 1HE2 GLN A 165     -18.130   7.052  -9.208  1.00  0.00           H  
ATOM    148 2HE2 GLN A 165     -17.317   7.202 -10.730  1.00  0.00           H  
ATOM    149  N   GLN A 166     -11.757   3.072  -9.874  1.00  0.00           N  
ATOM    150  CA  GLN A 166     -10.822   2.186  -9.190  1.00  0.00           C  
ATOM    151  C   GLN A 166      -9.517   2.063  -9.956  1.00  0.00           C  
ATOM    152  O   GLN A 166      -8.440   2.098  -9.365  1.00  0.00           O  
ATOM    153  CB  GLN A 166     -11.442   0.800  -8.993  1.00  0.00           C  
ATOM    154  CG  GLN A 166     -10.576  -0.162  -8.197  1.00  0.00           C  
ATOM    155  CD  GLN A 166     -11.282  -1.473  -7.908  1.00  0.00           C  
ATOM    156  OE1 GLN A 166     -12.509  -1.519  -7.784  1.00  0.00           O  
ATOM    157  NE2 GLN A 166     -10.510  -2.548  -7.800  1.00  0.00           N  
ATOM    158  H   GLN A 166     -12.454   2.687 -10.440  1.00  0.00           H  
ATOM    159  HA  GLN A 166     -10.598   2.609  -8.211  1.00  0.00           H  
ATOM    160 1HB  GLN A 166     -12.397   0.898  -8.477  1.00  0.00           H  
ATOM    161 2HB  GLN A 166     -11.639   0.348  -9.965  1.00  0.00           H  
ATOM    162 1HG  GLN A 166      -9.673  -0.378  -8.767  1.00  0.00           H  
ATOM    163 2HG  GLN A 166     -10.315   0.303  -7.246  1.00  0.00           H  
ATOM    164 1HE2 GLN A 166     -10.920  -3.441  -7.610  1.00  0.00           H  
ATOM    165 2HE2 GLN A 166      -9.519  -2.466  -7.908  1.00  0.00           H  
ATOM    166  N   GLN A 167      -9.625   1.917 -11.272  1.00  0.00           N  
ATOM    167  CA  GLN A 167      -8.469   1.777 -12.140  1.00  0.00           C  
ATOM    168  C   GLN A 167      -7.449   2.886 -11.907  1.00  0.00           C  
ATOM    169  O   GLN A 167      -6.258   2.627 -11.753  1.00  0.00           O  
ATOM    170  CB  GLN A 167      -8.907   1.771 -13.607  1.00  0.00           C  
ATOM    171  CG  GLN A 167      -7.759   1.678 -14.599  1.00  0.00           C  
ATOM    172  CD  GLN A 167      -7.037   0.346 -14.525  1.00  0.00           C  
ATOM    173  OE1 GLN A 167      -7.459  -0.566 -13.810  1.00  0.00           O  
ATOM    174  NE2 GLN A 167      -5.941   0.228 -15.266  1.00  0.00           N  
ATOM    175  H   GLN A 167     -10.519   1.896 -11.678  1.00  0.00           H  
ATOM    176  HA  GLN A 167      -7.981   0.829 -11.916  1.00  0.00           H  
ATOM    177 1HB  GLN A 167      -9.573   0.926 -13.784  1.00  0.00           H  
ATOM    178 2HB  GLN A 167      -9.466   2.680 -13.824  1.00  0.00           H  
ATOM    179 1HG  GLN A 167      -8.155   1.798 -15.607  1.00  0.00           H  
ATOM    180 2HG  GLN A 167      -7.041   2.469 -14.382  1.00  0.00           H  
ATOM    181 1HE2 GLN A 167      -5.421  -0.628 -15.258  1.00  0.00           H  
ATOM    182 2HE2 GLN A 167      -5.633   0.993 -15.831  1.00  0.00           H  
ATOM    183  N   GLN A 168      -7.937   4.113 -11.843  1.00  0.00           N  
ATOM    184  CA  GLN A 168      -7.085   5.278 -11.654  1.00  0.00           C  
ATOM    185  C   GLN A 168      -6.316   5.237 -10.336  1.00  0.00           C  
ATOM    186  O   GLN A 168      -5.210   5.765 -10.240  1.00  0.00           O  
ATOM    187  CB  GLN A 168      -7.925   6.557 -11.721  1.00  0.00           C  
ATOM    188  CG  GLN A 168      -8.430   6.896 -13.113  1.00  0.00           C  
ATOM    189  CD  GLN A 168      -9.352   8.101 -13.116  1.00  0.00           C  
ATOM    190  OE1 GLN A 168      -9.192   9.025 -12.312  1.00  0.00           O  
ATOM    191  NE2 GLN A 168     -10.324   8.100 -14.021  1.00  0.00           N  
ATOM    192  H   GLN A 168      -8.906   4.243 -11.920  1.00  0.00           H  
ATOM    193  HA  GLN A 168      -6.346   5.299 -12.454  1.00  0.00           H  
ATOM    194 1HB  GLN A 168      -8.788   6.460 -11.064  1.00  0.00           H  
ATOM    195 2HB  GLN A 168      -7.333   7.399 -11.363  1.00  0.00           H  
ATOM    196 1HG  GLN A 168      -7.577   7.117 -13.755  1.00  0.00           H  
ATOM    197 2HG  GLN A 168      -8.983   6.043 -13.506  1.00  0.00           H  
ATOM    198 1HE2 GLN A 168     -10.963   8.868 -14.070  1.00  0.00           H  
ATOM    199 2HE2 GLN A 168     -10.418   7.331 -14.653  1.00  0.00           H  
ATOM    200  N   LEU A 169      -6.894   4.616  -9.325  1.00  0.00           N  
ATOM    201  CA  LEU A 169      -6.252   4.555  -8.026  1.00  0.00           C  
ATOM    202  C   LEU A 169      -5.281   3.380  -7.910  1.00  0.00           C  
ATOM    203  O   LEU A 169      -4.148   3.543  -7.454  1.00  0.00           O  
ATOM    204  CB  LEU A 169      -7.318   4.453  -6.928  1.00  0.00           C  
ATOM    205  CG  LEU A 169      -6.786   4.284  -5.499  1.00  0.00           C  
ATOM    206  CD1 LEU A 169      -5.915   5.479  -5.137  1.00  0.00           C  
ATOM    207  CD2 LEU A 169      -7.956   4.148  -4.535  1.00  0.00           C  
ATOM    208  H   LEU A 169      -7.756   4.169  -9.461  1.00  0.00           H  
ATOM    209  HA  LEU A 169      -5.678   5.470  -7.881  1.00  0.00           H  
ATOM    210 1HB  LEU A 169      -7.928   5.354  -6.950  1.00  0.00           H  
ATOM    211 2HB  LEU A 169      -7.960   3.599  -7.145  1.00  0.00           H  
ATOM    212  HG  LEU A 169      -6.165   3.390  -5.444  1.00  0.00           H  
ATOM    213 1HD1 LEU A 169      -5.537   5.360  -4.121  1.00  0.00           H  
ATOM    214 2HD1 LEU A 169      -5.076   5.541  -5.830  1.00  0.00           H  
ATOM    215 3HD1 LEU A 169      -6.506   6.392  -5.198  1.00  0.00           H  
ATOM    216 1HD2 LEU A 169      -7.578   4.028  -3.519  1.00  0.00           H  
ATOM    217 2HD2 LEU A 169      -8.577   5.043  -4.587  1.00  0.00           H  
ATOM    218 3HD2 LEU A 169      -8.551   3.277  -4.806  1.00  0.00           H  
ATOM    219  N   VAL A 170      -5.722   2.200  -8.332  1.00  0.00           N  
ATOM    220  CA  VAL A 170      -4.902   0.999  -8.214  1.00  0.00           C  
ATOM    221  C   VAL A 170      -3.789   0.914  -9.259  1.00  0.00           C  
ATOM    222  O   VAL A 170      -2.696   0.433  -8.966  1.00  0.00           O  
ATOM    223  CB  VAL A 170      -5.795  -0.250  -8.336  1.00  0.00           C  
ATOM    224  CG1 VAL A 170      -6.240  -0.448  -9.778  1.00  0.00           C  
ATOM    225  CG2 VAL A 170      -5.047  -1.473  -7.829  1.00  0.00           C  
ATOM    226  H   VAL A 170      -6.621   2.137  -8.726  1.00  0.00           H  
ATOM    227  HA  VAL A 170      -4.424   1.001  -7.234  1.00  0.00           H  
ATOM    228  HB  VAL A 170      -6.696  -0.100  -7.740  1.00  0.00           H  
ATOM    229 1HG1 VAL A 170      -6.870  -1.335  -9.845  1.00  0.00           H  
ATOM    230 2HG1 VAL A 170      -6.804   0.424 -10.108  1.00  0.00           H  
ATOM    231 3HG1 VAL A 170      -5.364  -0.577 -10.414  1.00  0.00           H  
ATOM    232 1HG2 VAL A 170      -5.685  -2.352  -7.918  1.00  0.00           H  
ATOM    233 2HG2 VAL A 170      -4.144  -1.619  -8.422  1.00  0.00           H  
ATOM    234 3HG2 VAL A 170      -4.776  -1.326  -6.784  1.00  0.00           H  
ATOM    235  N   ASN A 171      -4.053   1.377 -10.470  1.00  0.00           N  
ATOM    236  CA  ASN A 171      -3.052   1.320 -11.538  1.00  0.00           C  
ATOM    237  C   ASN A 171      -1.928   2.323 -11.293  1.00  0.00           C  
ATOM    238  O   ASN A 171      -0.785   2.112 -11.702  1.00  0.00           O  
ATOM    239  CB  ASN A 171      -3.697   1.562 -12.890  1.00  0.00           C  
ATOM    240  CG  ASN A 171      -2.791   1.202 -14.035  1.00  0.00           C  
ATOM    241  OD1 ASN A 171      -2.355   0.052 -14.160  1.00  0.00           O  
ATOM    242  ND2 ASN A 171      -2.499   2.164 -14.873  1.00  0.00           N  
ATOM    243  H   ASN A 171      -4.938   1.764 -10.655  1.00  0.00           H  
ATOM    244  HA  ASN A 171      -2.604   0.325 -11.540  1.00  0.00           H  
ATOM    245 1HB  ASN A 171      -4.612   0.974 -12.968  1.00  0.00           H  
ATOM    246 2HB  ASN A 171      -3.974   2.613 -12.978  1.00  0.00           H  
ATOM    247 1HD2 ASN A 171      -1.900   1.982 -15.654  1.00  0.00           H  
ATOM    248 2HD2 ASN A 171      -2.874   3.079 -14.733  1.00  0.00           H  
ATOM    249  N   GLN A 172      -2.252   3.402 -10.600  1.00  0.00           N  
ATOM    250  CA  GLN A 172      -1.276   4.444 -10.306  1.00  0.00           C  
ATOM    251  C   GLN A 172      -0.409   4.077  -9.107  1.00  0.00           C  
ATOM    252  O   GLN A 172       0.673   4.635  -8.924  1.00  0.00           O  
ATOM    253  CB  GLN A 172      -1.982   5.778 -10.050  1.00  0.00           C  
ATOM    254  CG  GLN A 172      -2.578   6.417 -11.293  1.00  0.00           C  
ATOM    255  CD  GLN A 172      -3.253   7.742 -10.996  1.00  0.00           C  
ATOM    256  OE1 GLN A 172      -2.942   8.404 -10.002  1.00  0.00           O  
ATOM    257  NE2 GLN A 172      -4.184   8.136 -11.858  1.00  0.00           N  
ATOM    258  H   GLN A 172      -3.169   3.504 -10.275  1.00  0.00           H  
ATOM    259  HA  GLN A 172      -0.619   4.556 -11.169  1.00  0.00           H  
ATOM    260 1HB  GLN A 172      -2.786   5.632  -9.329  1.00  0.00           H  
ATOM    261 2HB  GLN A 172      -1.276   6.486  -9.614  1.00  0.00           H  
ATOM    262 1HG  GLN A 172      -1.781   6.593 -12.016  1.00  0.00           H  
ATOM    263 2HG  GLN A 172      -3.322   5.740 -11.715  1.00  0.00           H  
ATOM    264 1HE2 GLN A 172      -4.664   9.003 -11.714  1.00  0.00           H  
ATOM    265 2HE2 GLN A 172      -4.405   7.568 -12.650  1.00  0.00           H  
ATOM    266  N   MET A 173      -0.880   3.129  -8.300  1.00  0.00           N  
ATOM    267  CA  MET A 173      -0.141   2.679  -7.114  1.00  0.00           C  
ATOM    268  C   MET A 173       1.107   1.888  -7.506  1.00  0.00           C  
ATOM    269  O   MET A 173       1.901   1.499  -6.654  1.00  0.00           O  
ATOM    270  CB  MET A 173      -1.044   1.835  -6.216  1.00  0.00           C  
ATOM    271  CG  MET A 173      -1.961   2.643  -5.308  1.00  0.00           C  
ATOM    272  SD  MET A 173      -1.051   3.658  -4.127  1.00  0.00           S  
ATOM    273  CE  MET A 173      -0.316   2.396  -3.091  1.00  0.00           C  
ATOM    274  H   MET A 173      -1.749   2.722  -8.499  1.00  0.00           H  
ATOM    275  HA  MET A 173       0.186   3.557  -6.556  1.00  0.00           H  
ATOM    276 1HB  MET A 173      -1.669   1.190  -6.832  1.00  0.00           H  
ATOM    277 2HB  MET A 173      -0.431   1.191  -5.585  1.00  0.00           H  
ATOM    278 1HG  MET A 173      -2.588   3.297  -5.913  1.00  0.00           H  
ATOM    279 2HG  MET A 173      -2.610   1.967  -4.753  1.00  0.00           H  
ATOM    280 1HE  MET A 173       0.280   2.868  -2.310  1.00  0.00           H  
ATOM    281 2HE  MET A 173      -1.104   1.795  -2.635  1.00  0.00           H  
ATOM    282 3HE  MET A 173       0.324   1.754  -3.698  1.00  0.00           H  
ATOM    283  N   LYS A 174       1.265   1.642  -8.799  1.00  0.00           N  
ATOM    284  CA  LYS A 174       2.421   0.919  -9.300  1.00  0.00           C  
ATOM    285  C   LYS A 174       3.640   1.815  -9.205  1.00  0.00           C  
ATOM    286  O   LYS A 174       4.701   1.407  -8.734  1.00  0.00           O  
ATOM    287  CB  LYS A 174       2.202   0.457 -10.742  1.00  0.00           C  
ATOM    288  CG  LYS A 174       1.175  -0.657 -10.896  1.00  0.00           C  
ATOM    289  CD  LYS A 174       0.875  -0.934 -12.361  1.00  0.00           C  
ATOM    290  CE  LYS A 174      -0.078  -2.108 -12.521  1.00  0.00           C  
ATOM    291  NZ  LYS A 174      -0.579  -2.234 -13.916  1.00  0.00           N  
ATOM    292  H   LYS A 174       0.598   1.971  -9.427  1.00  0.00           H  
ATOM    293  HA  LYS A 174       2.574   0.037  -8.677  1.00  0.00           H  
ATOM    294 1HB  LYS A 174       1.873   1.301 -11.348  1.00  0.00           H  
ATOM    295 2HB  LYS A 174       3.145   0.103 -11.158  1.00  0.00           H  
ATOM    296 1HG  LYS A 174       1.555  -1.569 -10.433  1.00  0.00           H  
ATOM    297 2HG  LYS A 174       0.251  -0.373 -10.392  1.00  0.00           H  
ATOM    298 1HD  LYS A 174       0.428  -0.048 -12.815  1.00  0.00           H  
ATOM    299 2HD  LYS A 174       1.804  -1.158 -12.886  1.00  0.00           H  
ATOM    300 1HE  LYS A 174       0.433  -3.031 -12.247  1.00  0.00           H  
ATOM    301 2HE  LYS A 174      -0.929  -1.979 -11.852  1.00  0.00           H  
ATOM    302 1HZ  LYS A 174      -1.207  -3.022 -13.979  1.00  0.00           H  
ATOM    303 2HZ  LYS A 174      -1.072  -1.390 -14.175  1.00  0.00           H  
ATOM    304 3HZ  LYS A 174       0.200  -2.374 -14.543  1.00  0.00           H  
ATOM    305  N   VAL A 175       3.472   3.053  -9.647  1.00  0.00           N  
ATOM    306  CA  VAL A 175       4.547   4.019  -9.596  1.00  0.00           C  
ATOM    307  C   VAL A 175       4.194   5.108  -8.603  1.00  0.00           C  
ATOM    308  O   VAL A 175       3.738   6.192  -8.973  1.00  0.00           O  
ATOM    309  CB  VAL A 175       4.793   4.636 -10.985  1.00  0.00           C  
ATOM    310  CG1 VAL A 175       5.976   5.592 -10.942  1.00  0.00           C  
ATOM    311  CG2 VAL A 175       5.028   3.534 -12.007  1.00  0.00           C  
ATOM    312  H   VAL A 175       2.602   3.324 -10.005  1.00  0.00           H  
ATOM    313  HA  VAL A 175       5.457   3.508  -9.278  1.00  0.00           H  
ATOM    314  HB  VAL A 175       3.919   5.220 -11.274  1.00  0.00           H  
ATOM    315 1HG1 VAL A 175       6.135   6.020 -11.932  1.00  0.00           H  
ATOM    316 2HG1 VAL A 175       5.771   6.392 -10.231  1.00  0.00           H  
ATOM    317 3HG1 VAL A 175       6.870   5.051 -10.633  1.00  0.00           H  
ATOM    318 1HG2 VAL A 175       5.200   3.978 -12.988  1.00  0.00           H  
ATOM    319 2HG2 VAL A 175       5.899   2.947 -11.716  1.00  0.00           H  
ATOM    320 3HG2 VAL A 175       4.152   2.887 -12.052  1.00  0.00           H  
ATOM    321  N   ALA A 176       4.412   4.808  -7.342  1.00  0.00           N  
ATOM    322  CA  ALA A 176       4.130   5.744  -6.275  1.00  0.00           C  
ATOM    323  C   ALA A 176       5.181   5.632  -5.178  1.00  0.00           C  
ATOM    324  O   ALA A 176       5.362   4.567  -4.590  1.00  0.00           O  
ATOM    325  CB  ALA A 176       2.737   5.504  -5.712  1.00  0.00           C  
ATOM    326  H   ALA A 176       4.738   3.912  -7.118  1.00  0.00           H  
ATOM    327  HA  ALA A 176       4.174   6.752  -6.688  1.00  0.00           H  
ATOM    328 1HB  ALA A 176       2.541   6.215  -4.909  1.00  0.00           H  
ATOM    329 2HB  ALA A 176       1.997   5.635  -6.502  1.00  0.00           H  
ATOM    330 3HB  ALA A 176       2.673   4.489  -5.321  1.00  0.00           H  
ATOM    331  N   PRO A 177       5.938   6.710  -4.936  1.00  0.00           N  
ATOM    332  CA  PRO A 177       6.955   6.738  -3.898  1.00  0.00           C  
ATOM    333  C   PRO A 177       6.377   7.101  -2.532  1.00  0.00           C  
ATOM    334  O   PRO A 177       5.520   7.983  -2.420  1.00  0.00           O  
ATOM    335  CB  PRO A 177       7.920   7.815  -4.404  1.00  0.00           C  
ATOM    336  CG  PRO A 177       7.033   8.836  -5.029  1.00  0.00           C  
ATOM    337  CD  PRO A 177       5.916   8.037  -5.646  1.00  0.00           C  
ATOM    338  HA  PRO A 177       7.448   5.756  -3.848  1.00  0.00           H  
ATOM    339 1HB  PRO A 177       8.509   8.216  -3.567  1.00  0.00           H  
ATOM    340 2HB  PRO A 177       8.633   7.375  -5.117  1.00  0.00           H  
ATOM    341 1HG  PRO A 177       6.675   9.546  -4.268  1.00  0.00           H  
ATOM    342 2HG  PRO A 177       7.593   9.424  -5.771  1.00  0.00           H  
ATOM    343 1HD  PRO A 177       4.959   8.553  -5.481  1.00  0.00           H  
ATOM    344 2HD  PRO A 177       6.107   7.909  -6.722  1.00  0.00           H  
ATOM    345  N   ILE A 178       6.852   6.415  -1.506  1.00  0.00           N  
ATOM    346  CA  ILE A 178       6.412   6.640  -0.137  1.00  0.00           C  
ATOM    347  C   ILE A 178       6.911   7.989   0.384  1.00  0.00           C  
ATOM    348  O   ILE A 178       8.119   8.227   0.445  1.00  0.00           O  
ATOM    349  CB  ILE A 178       6.904   5.512   0.789  1.00  0.00           C  
ATOM    350  CG1 ILE A 178       6.424   4.152   0.275  1.00  0.00           C  
ATOM    351  CG2 ILE A 178       6.424   5.747   2.213  1.00  0.00           C  
ATOM    352  CD1 ILE A 178       7.135   2.977   0.904  1.00  0.00           C  
ATOM    353  H   ILE A 178       7.526   5.718  -1.675  1.00  0.00           H  
ATOM    354  HA  ILE A 178       5.323   6.649  -0.121  1.00  0.00           H  
ATOM    355  HB  ILE A 178       7.993   5.485   0.781  1.00  0.00           H  
ATOM    356 1HG1 ILE A 178       5.357   4.048   0.466  1.00  0.00           H  
ATOM    357 2HG1 ILE A 178       6.569   4.099  -0.804  1.00  0.00           H  
ATOM    358 1HG2 ILE A 178       6.781   4.939   2.854  1.00  0.00           H  
ATOM    359 2HG2 ILE A 178       6.814   6.696   2.576  1.00  0.00           H  
ATOM    360 3HG2 ILE A 178       5.335   5.770   2.231  1.00  0.00           H  
ATOM    361 1HD1 ILE A 178       6.740   2.048   0.490  1.00  0.00           H  
ATOM    362 2HD1 ILE A 178       8.203   3.042   0.695  1.00  0.00           H  
ATOM    363 3HD1 ILE A 178       6.974   2.988   1.981  1.00  0.00           H  
ATOM    364  N   PRO A 179       5.983   8.898   0.732  1.00  0.00           N  
ATOM    365  CA  PRO A 179       6.327  10.225   1.255  1.00  0.00           C  
ATOM    366  C   PRO A 179       7.071  10.158   2.582  1.00  0.00           C  
ATOM    367  O   PRO A 179       7.006   9.158   3.299  1.00  0.00           O  
ATOM    368  CB  PRO A 179       4.956  10.889   1.420  1.00  0.00           C  
ATOM    369  CG  PRO A 179       4.075  10.149   0.472  1.00  0.00           C  
ATOM    370  CD  PRO A 179       4.543   8.722   0.564  1.00  0.00           C  
ATOM    371  HA  PRO A 179       6.939  10.759   0.513  1.00  0.00           H  
ATOM    372 1HB  PRO A 179       4.623  10.808   2.465  1.00  0.00           H  
ATOM    373 2HB  PRO A 179       5.028  11.962   1.188  1.00  0.00           H  
ATOM    374 1HG  PRO A 179       3.021  10.269   0.762  1.00  0.00           H  
ATOM    375 2HG  PRO A 179       4.175  10.564  -0.542  1.00  0.00           H  
ATOM    376 1HD  PRO A 179       4.076   8.236   1.433  1.00  0.00           H  
ATOM    377 2HD  PRO A 179       4.283   8.190  -0.364  1.00  0.00           H  
ATOM    378  N   LYS A 180       7.742  11.248   2.920  1.00  0.00           N  
ATOM    379  CA  LYS A 180       8.516  11.337   4.156  1.00  0.00           C  
ATOM    380  C   LYS A 180       7.624  11.176   5.380  1.00  0.00           C  
ATOM    381  O   LYS A 180       8.061  10.675   6.418  1.00  0.00           O  
ATOM    382  CB  LYS A 180       9.265  12.669   4.225  1.00  0.00           C  
ATOM    383  CG  LYS A 180      10.417  12.795   3.236  1.00  0.00           C  
ATOM    384  CD  LYS A 180      11.102  14.148   3.355  1.00  0.00           C  
ATOM    385  CE  LYS A 180      12.252  14.275   2.368  1.00  0.00           C  
ATOM    386  NZ  LYS A 180      12.910  15.609   2.449  1.00  0.00           N  
ATOM    387  H   LYS A 180       7.709  12.023   2.317  1.00  0.00           H  
ATOM    388  HA  LYS A 180       9.245  10.526   4.167  1.00  0.00           H  
ATOM    389 1HB  LYS A 180       8.570  13.487   4.035  1.00  0.00           H  
ATOM    390 2HB  LYS A 180       9.669  12.808   5.228  1.00  0.00           H  
ATOM    391 1HG  LYS A 180      11.148  12.008   3.426  1.00  0.00           H  
ATOM    392 2HG  LYS A 180      10.038  12.676   2.221  1.00  0.00           H  
ATOM    393 1HD  LYS A 180      10.378  14.941   3.161  1.00  0.00           H  
ATOM    394 2HD  LYS A 180      11.488  14.272   4.367  1.00  0.00           H  
ATOM    395 1HE  LYS A 180      12.995  13.506   2.573  1.00  0.00           H  
ATOM    396 2HE  LYS A 180      11.880  14.129   1.354  1.00  0.00           H  
ATOM    397 1HZ  LYS A 180      13.666  15.653   1.780  1.00  0.00           H  
ATOM    398 2HZ  LYS A 180      12.234  16.330   2.241  1.00  0.00           H  
ATOM    399 3HZ  LYS A 180      13.276  15.748   3.380  1.00  0.00           H  
ATOM    400  N   GLN A 181       6.375  11.598   5.250  1.00  0.00           N  
ATOM    401  CA  GLN A 181       5.408  11.494   6.336  1.00  0.00           C  
ATOM    402  C   GLN A 181       5.146  10.029   6.680  1.00  0.00           C  
ATOM    403  O   GLN A 181       4.888   9.680   7.833  1.00  0.00           O  
ATOM    404  CB  GLN A 181       4.098  12.191   5.960  1.00  0.00           C  
ATOM    405  CG  GLN A 181       4.202  13.704   5.865  1.00  0.00           C  
ATOM    406  CD  GLN A 181       2.897  14.349   5.440  1.00  0.00           C  
ATOM    407  OE1 GLN A 181       2.051  13.712   4.806  1.00  0.00           O  
ATOM    408  NE2 GLN A 181       2.727  15.620   5.785  1.00  0.00           N  
ATOM    409  H   GLN A 181       6.099  12.000   4.400  1.00  0.00           H  
ATOM    410  HA  GLN A 181       5.822  11.985   7.216  1.00  0.00           H  
ATOM    411 1HB  GLN A 181       3.749  11.817   4.998  1.00  0.00           H  
ATOM    412 2HB  GLN A 181       3.333  11.953   6.701  1.00  0.00           H  
ATOM    413 1HG  GLN A 181       4.478  14.101   6.842  1.00  0.00           H  
ATOM    414 2HG  GLN A 181       4.966  13.959   5.129  1.00  0.00           H  
ATOM    415 1HE2 GLN A 181       1.885  16.099   5.532  1.00  0.00           H  
ATOM    416 2HE2 GLN A 181       3.438  16.099   6.298  1.00  0.00           H  
ATOM    417  N   LEU A 182       5.231   9.176   5.671  1.00  0.00           N  
ATOM    418  CA  LEU A 182       4.985   7.754   5.846  1.00  0.00           C  
ATOM    419  C   LEU A 182       6.278   6.995   6.126  1.00  0.00           C  
ATOM    420  O   LEU A 182       6.263   5.978   6.816  1.00  0.00           O  
ATOM    421  CB  LEU A 182       4.307   7.180   4.596  1.00  0.00           C  
ATOM    422  CG  LEU A 182       2.790   7.390   4.505  1.00  0.00           C  
ATOM    423  CD1 LEU A 182       2.493   8.872   4.319  1.00  0.00           C  
ATOM    424  CD2 LEU A 182       2.232   6.572   3.351  1.00  0.00           C  
ATOM    425  H   LEU A 182       5.479   9.510   4.781  1.00  0.00           H  
ATOM    426  HA  LEU A 182       4.321   7.620   6.699  1.00  0.00           H  
ATOM    427 1HB  LEU A 182       4.758   7.636   3.716  1.00  0.00           H  
ATOM    428 2HB  LEU A 182       4.495   6.107   4.560  1.00  0.00           H  
ATOM    429  HG  LEU A 182       2.322   7.071   5.436  1.00  0.00           H  
ATOM    430 1HD1 LEU A 182       1.415   9.022   4.255  1.00  0.00           H  
ATOM    431 2HD1 LEU A 182       2.887   9.431   5.167  1.00  0.00           H  
ATOM    432 3HD1 LEU A 182       2.963   9.224   3.401  1.00  0.00           H  
ATOM    433 1HD2 LEU A 182       1.153   6.721   3.287  1.00  0.00           H  
ATOM    434 2HD2 LEU A 182       2.698   6.891   2.418  1.00  0.00           H  
ATOM    435 3HD2 LEU A 182       2.442   5.515   3.519  1.00  0.00           H  
ATOM    436  N   LEU A 183       7.393   7.504   5.602  1.00  0.00           N  
ATOM    437  CA  LEU A 183       8.704   6.872   5.793  1.00  0.00           C  
ATOM    438  C   LEU A 183       9.061   6.750   7.271  1.00  0.00           C  
ATOM    439  O   LEU A 183       9.811   5.860   7.667  1.00  0.00           O  
ATOM    440  CB  LEU A 183       9.791   7.677   5.069  1.00  0.00           C  
ATOM    441  CG  LEU A 183       9.803   7.552   3.541  1.00  0.00           C  
ATOM    442  CD1 LEU A 183      10.912   8.426   2.969  1.00  0.00           C  
ATOM    443  CD2 LEU A 183      10.001   6.094   3.151  1.00  0.00           C  
ATOM    444  H   LEU A 183       7.333   8.319   5.058  1.00  0.00           H  
ATOM    445  HA  LEU A 183       8.669   5.869   5.369  1.00  0.00           H  
ATOM    446 1HB  LEU A 183       9.664   8.731   5.314  1.00  0.00           H  
ATOM    447 2HB  LEU A 183      10.765   7.355   5.437  1.00  0.00           H  
ATOM    448  HG  LEU A 183       8.856   7.910   3.138  1.00  0.00           H  
ATOM    449 1HD1 LEU A 183      10.922   8.337   1.882  1.00  0.00           H  
ATOM    450 2HD1 LEU A 183      10.735   9.466   3.246  1.00  0.00           H  
ATOM    451 3HD1 LEU A 183      11.873   8.102   3.367  1.00  0.00           H  
ATOM    452 1HD2 LEU A 183      10.009   6.006   2.065  1.00  0.00           H  
ATOM    453 2HD2 LEU A 183      10.948   5.736   3.552  1.00  0.00           H  
ATOM    454 3HD2 LEU A 183       9.186   5.496   3.558  1.00  0.00           H  
ATOM    455  N   GLN A 184       8.520   7.649   8.080  1.00  0.00           N  
ATOM    456  CA  GLN A 184       8.772   7.642   9.516  1.00  0.00           C  
ATOM    457  C   GLN A 184       8.196   6.395  10.182  1.00  0.00           C  
ATOM    458  O   GLN A 184       8.633   6.003  11.265  1.00  0.00           O  
ATOM    459  CB  GLN A 184       8.185   8.898  10.165  1.00  0.00           C  
ATOM    460  CG  GLN A 184       8.905  10.184   9.797  1.00  0.00           C  
ATOM    461  CD  GLN A 184       8.146  11.420  10.242  1.00  0.00           C  
ATOM    462  OE1 GLN A 184       8.024  11.692  11.440  1.00  0.00           O  
ATOM    463  NE2 GLN A 184       7.634  12.177   9.280  1.00  0.00           N  
ATOM    464  H   GLN A 184       7.946   8.345   7.700  1.00  0.00           H  
ATOM    465  HA  GLN A 184       9.850   7.636   9.678  1.00  0.00           H  
ATOM    466 1HB  GLN A 184       7.139   9.003   9.874  1.00  0.00           H  
ATOM    467 2HB  GLN A 184       8.214   8.795  11.250  1.00  0.00           H  
ATOM    468 1HG  GLN A 184       9.883  10.191  10.278  1.00  0.00           H  
ATOM    469 2HG  GLN A 184       9.020  10.226   8.714  1.00  0.00           H  
ATOM    470 1HE2 GLN A 184       7.123  13.006   9.513  1.00  0.00           H  
ATOM    471 2HE2 GLN A 184       7.757  11.921   8.321  1.00  0.00           H  
ATOM    472  N   ARG A 185       7.222   5.771   9.528  1.00  0.00           N  
ATOM    473  CA  ARG A 185       6.577   4.580  10.068  1.00  0.00           C  
ATOM    474  C   ARG A 185       7.439   3.343   9.852  1.00  0.00           C  
ATOM    475  O   ARG A 185       7.341   2.372  10.601  1.00  0.00           O  
ATOM    476  CB  ARG A 185       5.217   4.367   9.420  1.00  0.00           C  
ATOM    477  CG  ARG A 185       4.154   5.380   9.816  1.00  0.00           C  
ATOM    478  CD  ARG A 185       2.831   5.042   9.231  1.00  0.00           C  
ATOM    479  NE  ARG A 185       1.803   5.989   9.636  1.00  0.00           N  
ATOM    480  CZ  ARG A 185       1.080   5.895  10.769  1.00  0.00           C  
ATOM    481  NH1 ARG A 185       1.282   4.894  11.596  1.00  0.00           N  
ATOM    482  NH2 ARG A 185       0.166   6.809  11.046  1.00  0.00           N  
ATOM    483  H   ARG A 185       6.941   6.112   8.650  1.00  0.00           H  
ATOM    484  HA  ARG A 185       6.433   4.720  11.140  1.00  0.00           H  
ATOM    485 1HB  ARG A 185       5.321   4.404   8.337  1.00  0.00           H  
ATOM    486 2HB  ARG A 185       4.842   3.376   9.679  1.00  0.00           H  
ATOM    487 1HG  ARG A 185       4.055   5.398  10.901  1.00  0.00           H  
ATOM    488 2HG  ARG A 185       4.444   6.369   9.460  1.00  0.00           H  
ATOM    489 1HD  ARG A 185       2.898   5.057   8.144  1.00  0.00           H  
ATOM    490 2HD  ARG A 185       2.529   4.049   9.563  1.00  0.00           H  
ATOM    491  HE  ARG A 185       1.618   6.772   9.024  1.00  0.00           H  
ATOM    492 1HH1 ARG A 185       1.980   4.195  11.384  1.00  0.00           H  
ATOM    493 2HH1 ARG A 185       0.739   4.823  12.445  1.00  0.00           H  
ATOM    494 1HH2 ARG A 185       0.010   7.578  10.410  1.00  0.00           H  
ATOM    495 2HH2 ARG A 185      -0.376   6.737  11.895  1.00  0.00           H  
ATOM    496  N   ILE A 186       8.274   3.384   8.823  1.00  0.00           N  
ATOM    497  CA  ILE A 186       9.169   2.275   8.510  1.00  0.00           C  
ATOM    498  C   ILE A 186      10.596   2.788   8.321  1.00  0.00           C  
ATOM    499  O   ILE A 186      11.022   3.085   7.205  1.00  0.00           O  
ATOM    500  CB  ILE A 186       8.709   1.531   7.243  1.00  0.00           C  
ATOM    501  CG1 ILE A 186       7.247   1.102   7.377  1.00  0.00           C  
ATOM    502  CG2 ILE A 186       9.599   0.326   6.982  1.00  0.00           C  
ATOM    503  CD1 ILE A 186       7.031  -0.039   8.345  1.00  0.00           C  
ATOM    504  H   ILE A 186       8.299   4.187   8.261  1.00  0.00           H  
ATOM    505  HA  ILE A 186       9.155   1.574   9.343  1.00  0.00           H  
ATOM    506  HB  ILE A 186       8.764   2.203   6.387  1.00  0.00           H  
ATOM    507 1HG1 ILE A 186       6.648   1.949   7.709  1.00  0.00           H  
ATOM    508 2HG1 ILE A 186       6.865   0.796   6.402  1.00  0.00           H  
ATOM    509 1HG2 ILE A 186       9.260  -0.189   6.083  1.00  0.00           H  
ATOM    510 2HG2 ILE A 186      10.628   0.656   6.844  1.00  0.00           H  
ATOM    511 3HG2 ILE A 186       9.548  -0.356   7.832  1.00  0.00           H  
ATOM    512 1HD1 ILE A 186       5.970  -0.286   8.386  1.00  0.00           H  
ATOM    513 2HD1 ILE A 186       7.594  -0.911   8.011  1.00  0.00           H  
ATOM    514 3HD1 ILE A 186       7.372   0.256   9.336  1.00  0.00           H  
ATOM    515  N   PRO A 187      11.351   2.908   9.421  1.00  0.00           N  
ATOM    516  CA  PRO A 187      12.720   3.411   9.388  1.00  0.00           C  
ATOM    517  C   PRO A 187      13.758   2.333   9.085  1.00  0.00           C  
ATOM    518  O   PRO A 187      13.455   1.139   9.120  1.00  0.00           O  
ATOM    519  CB  PRO A 187      12.898   3.970  10.803  1.00  0.00           C  
ATOM    520  CG  PRO A 187      12.126   3.031  11.667  1.00  0.00           C  
ATOM    521  CD  PRO A 187      10.915   2.677  10.846  1.00  0.00           C  
ATOM    522  HA  PRO A 187      12.795   4.207   8.632  1.00  0.00           H  
ATOM    523 1HB  PRO A 187      13.966   4.007  11.062  1.00  0.00           H  
ATOM    524 2HB  PRO A 187      12.520   5.002  10.851  1.00  0.00           H  
ATOM    525 1HG  PRO A 187      12.740   2.153  11.916  1.00  0.00           H  
ATOM    526 2HG  PRO A 187      11.866   3.517  12.618  1.00  0.00           H  
ATOM    527 1HD  PRO A 187      10.651   1.623  11.018  1.00  0.00           H  
ATOM    528 2HD  PRO A 187      10.080   3.337  11.121  1.00  0.00           H  
ATOM    529  N   ASN A 188      14.979   2.783   8.787  1.00  0.00           N  
ATOM    530  CA  ASN A 188      16.103   1.893   8.484  1.00  0.00           C  
ATOM    531  C   ASN A 188      15.767   0.949   7.333  1.00  0.00           C  
ATOM    532  O   ASN A 188      15.730  -0.273   7.506  1.00  0.00           O  
ATOM    533  CB  ASN A 188      16.510   1.106   9.716  1.00  0.00           C  
ATOM    534  CG  ASN A 188      16.933   1.992  10.855  1.00  0.00           C  
ATOM    535  OD1 ASN A 188      17.772   2.884  10.684  1.00  0.00           O  
ATOM    536  ND2 ASN A 188      16.369   1.763  12.014  1.00  0.00           N  
ATOM    537  H   ASN A 188      15.132   3.752   8.774  1.00  0.00           H  
ATOM    538  HA  ASN A 188      16.951   2.502   8.165  1.00  0.00           H  
ATOM    539 1HB  ASN A 188      15.674   0.486  10.044  1.00  0.00           H  
ATOM    540 2HB  ASN A 188      17.334   0.437   9.465  1.00  0.00           H  
ATOM    541 1HD2 ASN A 188      16.613   2.323  12.807  1.00  0.00           H  
ATOM    542 2HD2 ASN A 188      15.695   1.031  12.106  1.00  0.00           H  
ATOM    543  N   ILE A 189      15.512   1.513   6.163  1.00  0.00           N  
ATOM    544  CA  ILE A 189      15.184   0.709   4.997  1.00  0.00           C  
ATOM    545  C   ILE A 189      16.421   0.501   4.122  1.00  0.00           C  
ATOM    546  O   ILE A 189      17.003   1.461   3.620  1.00  0.00           O  
ATOM    547  CB  ILE A 189      14.065   1.370   4.171  1.00  0.00           C  
ATOM    548  CG1 ILE A 189      12.742   1.335   4.940  1.00  0.00           C  
ATOM    549  CG2 ILE A 189      13.920   0.678   2.824  1.00  0.00           C  
ATOM    550  CD1 ILE A 189      11.639   2.142   4.293  1.00  0.00           C  
ATOM    551  H   ILE A 189      15.568   2.487   6.079  1.00  0.00           H  
ATOM    552  HA  ILE A 189      14.833  -0.265   5.336  1.00  0.00           H  
ATOM    553  HB  ILE A 189      14.306   2.419   4.006  1.00  0.00           H  
ATOM    554 1HG1 ILE A 189      12.402   0.304   5.031  1.00  0.00           H  
ATOM    555 2HG1 ILE A 189      12.897   1.717   5.949  1.00  0.00           H  
ATOM    556 1HG2 ILE A 189      13.126   1.157   2.253  1.00  0.00           H  
ATOM    557 2HG2 ILE A 189      14.857   0.754   2.274  1.00  0.00           H  
ATOM    558 3HG2 ILE A 189      13.674  -0.372   2.978  1.00  0.00           H  
ATOM    559 1HD1 ILE A 189      10.733   2.069   4.896  1.00  0.00           H  
ATOM    560 2HD1 ILE A 189      11.945   3.187   4.225  1.00  0.00           H  
ATOM    561 3HD1 ILE A 189      11.442   1.755   3.295  1.00  0.00           H  
ATOM    562  N   PRO A 190      16.831  -0.769   3.930  1.00  0.00           N  
ATOM    563  CA  PRO A 190      18.009  -1.127   3.118  1.00  0.00           C  
ATOM    564  C   PRO A 190      18.013  -0.542   1.691  1.00  0.00           C  
ATOM    565  O   PRO A 190      19.017   0.044   1.284  1.00  0.00           O  
ATOM    566  CB  PRO A 190      17.920  -2.656   3.083  1.00  0.00           C  
ATOM    567  CG  PRO A 190      17.297  -3.015   4.389  1.00  0.00           C  
ATOM    568  CD  PRO A 190      16.243  -1.963   4.603  1.00  0.00           C  
ATOM    569  HA  PRO A 190      18.920  -0.789   3.634  1.00  0.00           H  
ATOM    570 1HB  PRO A 190      17.318  -2.978   2.220  1.00  0.00           H  
ATOM    571 2HB  PRO A 190      18.923  -3.089   2.955  1.00  0.00           H  
ATOM    572 1HG  PRO A 190      16.878  -4.032   4.342  1.00  0.00           H  
ATOM    573 2HG  PRO A 190      18.057  -3.021   5.183  1.00  0.00           H  
ATOM    574 1HD  PRO A 190      15.304  -2.281   4.125  1.00  0.00           H  
ATOM    575 2HD  PRO A 190      16.094  -1.806   5.681  1.00  0.00           H  
ATOM    576  N   PRO A 191      16.918  -0.679   0.897  1.00  0.00           N  
ATOM    577  CA  PRO A 191      16.887  -0.148  -0.471  1.00  0.00           C  
ATOM    578  C   PRO A 191      17.027   1.369  -0.505  1.00  0.00           C  
ATOM    579  O   PRO A 191      17.645   1.926  -1.412  1.00  0.00           O  
ATOM    580  CB  PRO A 191      15.511  -0.592  -0.978  1.00  0.00           C  
ATOM    581  CG  PRO A 191      14.734  -0.863   0.265  1.00  0.00           C  
ATOM    582  CD  PRO A 191      15.745  -1.439   1.221  1.00  0.00           C  
ATOM    583  HA  PRO A 191      17.693  -0.613  -1.058  1.00  0.00           H  
ATOM    584 1HB  PRO A 191      15.064   0.200  -1.596  1.00  0.00           H  
ATOM    585 2HB  PRO A 191      15.614  -1.480  -1.619  1.00  0.00           H  
ATOM    586 1HG  PRO A 191      14.279   0.066   0.639  1.00  0.00           H  
ATOM    587 2HG  PRO A 191      13.908  -1.558   0.052  1.00  0.00           H  
ATOM    588 1HD  PRO A 191      15.404  -1.283   2.254  1.00  0.00           H  
ATOM    589 2HD  PRO A 191      15.875  -2.512   1.013  1.00  0.00           H  
ATOM    590  N   ASN A 192      16.439   2.024   0.497  1.00  0.00           N  
ATOM    591  CA  ASN A 192      16.461   3.484   0.616  1.00  0.00           C  
ATOM    592  C   ASN A 192      15.739   4.142  -0.554  1.00  0.00           C  
ATOM    593  O   ASN A 192      15.877   5.342  -0.797  1.00  0.00           O  
ATOM    594  CB  ASN A 192      17.887   3.993   0.715  1.00  0.00           C  
ATOM    595  CG  ASN A 192      17.986   5.295   1.461  1.00  0.00           C  
ATOM    596  OD1 ASN A 192      17.297   5.502   2.467  1.00  0.00           O  
ATOM    597  ND2 ASN A 192      18.830   6.176   0.989  1.00  0.00           N  
ATOM    598  H   ASN A 192      15.983   1.506   1.191  1.00  0.00           H  
ATOM    599  HA  ASN A 192      15.928   3.765   1.526  1.00  0.00           H  
ATOM    600 1HB  ASN A 192      18.505   3.250   1.221  1.00  0.00           H  
ATOM    601 2HB  ASN A 192      18.295   4.130  -0.286  1.00  0.00           H  
ATOM    602 1HD2 ASN A 192      18.937   7.060   1.445  1.00  0.00           H  
ATOM    603 2HD2 ASN A 192      19.367   5.967   0.173  1.00  0.00           H  
ATOM    604  N   ILE A 193      14.963   3.345  -1.271  1.00  0.00           N  
ATOM    605  CA  ILE A 193      14.193   3.829  -2.403  1.00  0.00           C  
ATOM    606  C   ILE A 193      12.766   4.063  -1.944  1.00  0.00           C  
ATOM    607  O   ILE A 193      12.276   3.346  -1.075  1.00  0.00           O  
ATOM    608  CB  ILE A 193      14.218   2.833  -3.577  1.00  0.00           C  
ATOM    609  CG1 ILE A 193      15.653   2.618  -4.064  1.00  0.00           C  
ATOM    610  CG2 ILE A 193      13.335   3.326  -4.712  1.00  0.00           C  
ATOM    611  CD1 ILE A 193      15.815   1.431  -4.986  1.00  0.00           C  
ATOM    612  H   ILE A 193      14.902   2.400  -1.023  1.00  0.00           H  
ATOM    613  HA  ILE A 193      14.633   4.765  -2.745  1.00  0.00           H  
ATOM    614  HB  ILE A 193      13.852   1.863  -3.239  1.00  0.00           H  
ATOM    615 1HG1 ILE A 193      15.995   3.509  -4.591  1.00  0.00           H  
ATOM    616 2HG1 ILE A 193      16.311   2.475  -3.207  1.00  0.00           H  
ATOM    617 1HG2 ILE A 193      13.365   2.610  -5.533  1.00  0.00           H  
ATOM    618 2HG2 ILE A 193      12.310   3.429  -4.358  1.00  0.00           H  
ATOM    619 3HG2 ILE A 193      13.696   4.293  -5.060  1.00  0.00           H  
ATOM    620 1HD1 ILE A 193      16.858   1.345  -5.289  1.00  0.00           H  
ATOM    621 2HD1 ILE A 193      15.511   0.522  -4.466  1.00  0.00           H  
ATOM    622 3HD1 ILE A 193      15.191   1.570  -5.869  1.00  0.00           H  
ATOM    623  N   ASN A 194      12.099   5.055  -2.510  1.00  0.00           N  
ATOM    624  CA  ASN A 194      10.742   5.373  -2.087  1.00  0.00           C  
ATOM    625  C   ASN A 194       9.680   4.789  -3.014  1.00  0.00           C  
ATOM    626  O   ASN A 194       8.531   4.642  -2.611  1.00  0.00           O  
ATOM    627  CB  ASN A 194      10.571   6.877  -1.974  1.00  0.00           C  
ATOM    628  CG  ASN A 194      11.451   7.480  -0.915  1.00  0.00           C  
ATOM    629  OD1 ASN A 194      11.767   6.834   0.091  1.00  0.00           O  
ATOM    630  ND2 ASN A 194      11.854   8.709  -1.121  1.00  0.00           N  
ATOM    631  H   ASN A 194      12.521   5.581  -3.224  1.00  0.00           H  
ATOM    632  HA  ASN A 194      10.571   4.924  -1.107  1.00  0.00           H  
ATOM    633 1HB  ASN A 194      10.804   7.343  -2.933  1.00  0.00           H  
ATOM    634 2HB  ASN A 194       9.531   7.109  -1.742  1.00  0.00           H  
ATOM    635 1HD2 ASN A 194      12.441   9.161  -0.450  1.00  0.00           H  
ATOM    636 2HD2 ASN A 194      11.574   9.194  -1.949  1.00  0.00           H  
ATOM    637  N   THR A 195      10.044   4.426  -4.241  1.00  0.00           N  
ATOM    638  CA  THR A 195       9.060   3.891  -5.177  1.00  0.00           C  
ATOM    639  C   THR A 195       8.646   2.488  -4.757  1.00  0.00           C  
ATOM    640  O   THR A 195       9.495   1.626  -4.538  1.00  0.00           O  
ATOM    641  CB  THR A 195       9.607   3.866  -6.616  1.00  0.00           C  
ATOM    642  OG1 THR A 195       9.975   5.193  -7.014  1.00  0.00           O  
ATOM    643  CG2 THR A 195       8.559   3.325  -7.576  1.00  0.00           C  
ATOM    644  H   THR A 195      10.977   4.513  -4.518  1.00  0.00           H  
ATOM    645  HA  THR A 195       8.180   4.534  -5.159  1.00  0.00           H  
ATOM    646  HB  THR A 195      10.492   3.231  -6.658  1.00  0.00           H  
ATOM    647  HG1 THR A 195      10.511   5.151  -7.810  1.00  0.00           H  
ATOM    648 1HG2 THR A 195       8.964   3.315  -8.588  1.00  0.00           H  
ATOM    649 2HG2 THR A 195       8.286   2.312  -7.283  1.00  0.00           H  
ATOM    650 3HG2 THR A 195       7.675   3.961  -7.546  1.00  0.00           H  
ATOM    651  N   TRP A 196       7.335   2.252  -4.728  1.00  0.00           N  
ATOM    652  CA  TRP A 196       6.777   0.971  -4.294  1.00  0.00           C  
ATOM    653  C   TRP A 196       7.317  -0.211  -5.074  1.00  0.00           C  
ATOM    654  O   TRP A 196       7.583  -1.257  -4.494  1.00  0.00           O  
ATOM    655  CB  TRP A 196       5.253   0.994  -4.421  1.00  0.00           C  
ATOM    656  CG  TRP A 196       4.562   1.585  -3.229  1.00  0.00           C  
ATOM    657  CD1 TRP A 196       3.700   2.640  -3.227  1.00  0.00           C  
ATOM    658  CD2 TRP A 196       4.672   1.155  -1.851  1.00  0.00           C  
ATOM    659  NE1 TRP A 196       3.268   2.897  -1.949  1.00  0.00           N  
ATOM    660  CE2 TRP A 196       3.852   1.996  -1.094  1.00  0.00           C  
ATOM    661  CE3 TRP A 196       5.390   0.138  -1.208  1.00  0.00           C  
ATOM    662  CZ2 TRP A 196       3.727   1.858   0.279  1.00  0.00           C  
ATOM    663  CZ3 TRP A 196       5.263  -0.002   0.169  1.00  0.00           C  
ATOM    664  CH2 TRP A 196       4.452   0.836   0.892  1.00  0.00           C  
ATOM    665  H   TRP A 196       6.718   2.975  -4.977  1.00  0.00           H  
ATOM    666  HA  TRP A 196       7.041   0.815  -3.248  1.00  0.00           H  
ATOM    667 1HB  TRP A 196       4.969   1.570  -5.302  1.00  0.00           H  
ATOM    668 2HB  TRP A 196       4.884  -0.022  -4.561  1.00  0.00           H  
ATOM    669  HD1 TRP A 196       3.397   3.199  -4.111  1.00  0.00           H  
ATOM    670  HE1 TRP A 196       2.627   3.629  -1.681  1.00  0.00           H  
ATOM    671  HE3 TRP A 196       6.033  -0.532  -1.779  1.00  0.00           H  
ATOM    672  HZ2 TRP A 196       3.088   2.513   0.872  1.00  0.00           H  
ATOM    673  HZ3 TRP A 196       5.825  -0.795   0.661  1.00  0.00           H  
ATOM    674  HH2 TRP A 196       4.376   0.698   1.971  1.00  0.00           H  
ATOM    675  N   GLN A 197       7.501  -0.040  -6.371  1.00  0.00           N  
ATOM    676  CA  GLN A 197       8.009  -1.113  -7.211  1.00  0.00           C  
ATOM    677  C   GLN A 197       9.357  -1.617  -6.706  1.00  0.00           C  
ATOM    678  O   GLN A 197       9.664  -2.802  -6.803  1.00  0.00           O  
ATOM    679  CB  GLN A 197       8.135  -0.641  -8.662  1.00  0.00           C  
ATOM    680  CG  GLN A 197       8.514  -1.738  -9.642  1.00  0.00           C  
ATOM    681  CD  GLN A 197       7.425  -2.784  -9.790  1.00  0.00           C  
ATOM    682  OE1 GLN A 197       6.271  -2.461 -10.089  1.00  0.00           O  
ATOM    683  NE2 GLN A 197       7.785  -4.045  -9.580  1.00  0.00           N  
ATOM    684  H   GLN A 197       7.285   0.827  -6.773  1.00  0.00           H  
ATOM    685  HA  GLN A 197       7.305  -1.944  -7.174  1.00  0.00           H  
ATOM    686 1HB  GLN A 197       7.189  -0.211  -8.989  1.00  0.00           H  
ATOM    687 2HB  GLN A 197       8.890   0.143  -8.725  1.00  0.00           H  
ATOM    688 1HG  GLN A 197       8.693  -1.291 -10.620  1.00  0.00           H  
ATOM    689 2HG  GLN A 197       9.418  -2.233  -9.287  1.00  0.00           H  
ATOM    690 1HE2 GLN A 197       7.110  -4.779  -9.663  1.00  0.00           H  
ATOM    691 2HE2 GLN A 197       8.731  -4.262  -9.340  1.00  0.00           H  
ATOM    692  N   GLN A 198      10.175  -0.711  -6.199  1.00  0.00           N  
ATOM    693  CA  GLN A 198      11.478  -1.081  -5.673  1.00  0.00           C  
ATOM    694  C   GLN A 198      11.403  -1.414  -4.177  1.00  0.00           C  
ATOM    695  O   GLN A 198      12.272  -2.104  -3.643  1.00  0.00           O  
ATOM    696  CB  GLN A 198      12.485   0.047  -5.913  1.00  0.00           C  
ATOM    697  CG  GLN A 198      12.736   0.357  -7.378  1.00  0.00           C  
ATOM    698  CD  GLN A 198      13.347  -0.817  -8.121  1.00  0.00           C  
ATOM    699  OE1 GLN A 198      14.403  -1.329  -7.740  1.00  0.00           O  
ATOM    700  NE2 GLN A 198      12.685  -1.249  -9.188  1.00  0.00           N  
ATOM    701  H   GLN A 198       9.892   0.225  -6.159  1.00  0.00           H  
ATOM    702  HA  GLN A 198      11.821  -1.974  -6.195  1.00  0.00           H  
ATOM    703 1HB  GLN A 198      12.131   0.959  -5.432  1.00  0.00           H  
ATOM    704 2HB  GLN A 198      13.440  -0.214  -5.456  1.00  0.00           H  
ATOM    705 1HG  GLN A 198      11.787   0.606  -7.854  1.00  0.00           H  
ATOM    706 2HG  GLN A 198      13.422   1.201  -7.449  1.00  0.00           H  
ATOM    707 1HE2 GLN A 198      13.039  -2.020  -9.719  1.00  0.00           H  
ATOM    708 2HE2 GLN A 198      11.832  -0.805  -9.462  1.00  0.00           H  
ATOM    709  N   VAL A 199      10.352  -0.934  -3.509  1.00  0.00           N  
ATOM    710  CA  VAL A 199      10.176  -1.172  -2.075  1.00  0.00           C  
ATOM    711  C   VAL A 199       9.600  -2.567  -1.810  1.00  0.00           C  
ATOM    712  O   VAL A 199       9.919  -3.196  -0.799  1.00  0.00           O  
ATOM    713  CB  VAL A 199       9.255  -0.107  -1.419  1.00  0.00           C  
ATOM    714  CG1 VAL A 199       8.932  -0.473   0.023  1.00  0.00           C  
ATOM    715  CG2 VAL A 199       9.887   1.275  -1.472  1.00  0.00           C  
ATOM    716  H   VAL A 199       9.680  -0.403  -3.994  1.00  0.00           H  
ATOM    717  HA  VAL A 199      11.150  -1.099  -1.590  1.00  0.00           H  
ATOM    718  HB  VAL A 199       8.328  -0.076  -1.974  1.00  0.00           H  
ATOM    719 1HG1 VAL A 199       8.248   0.255   0.432  1.00  0.00           H  
ATOM    720 2HG1 VAL A 199       9.841  -0.479   0.608  1.00  0.00           H  
ATOM    721 3HG1 VAL A 199       8.478  -1.454   0.053  1.00  0.00           H  
ATOM    722 1HG2 VAL A 199      10.605   1.378  -0.672  1.00  0.00           H  
ATOM    723 2HG2 VAL A 199       9.118   2.037  -1.371  1.00  0.00           H  
ATOM    724 3HG2 VAL A 199      10.386   1.404  -2.421  1.00  0.00           H  
ATOM    725  N   THR A 200       8.776  -3.060  -2.735  1.00  0.00           N  
ATOM    726  CA  THR A 200       8.155  -4.378  -2.600  1.00  0.00           C  
ATOM    727  C   THR A 200       9.204  -5.486  -2.514  1.00  0.00           C  
ATOM    728  O   THR A 200       8.948  -6.567  -1.971  1.00  0.00           O  
ATOM    729  CB  THR A 200       7.201  -4.662  -3.775  1.00  0.00           C  
ATOM    730  OG1 THR A 200       7.852  -4.340  -5.011  1.00  0.00           O  
ATOM    731  CG2 THR A 200       5.932  -3.834  -3.644  1.00  0.00           C  
ATOM    732  H   THR A 200       8.574  -2.521  -3.533  1.00  0.00           H  
ATOM    733  HA  THR A 200       7.577  -4.395  -1.676  1.00  0.00           H  
ATOM    734  HB  THR A 200       6.939  -5.720  -3.783  1.00  0.00           H  
ATOM    735  HG1 THR A 200       7.897  -3.386  -5.109  1.00  0.00           H  
ATOM    736 1HG2 THR A 200       5.270  -4.048  -4.483  1.00  0.00           H  
ATOM    737 2HG2 THR A 200       5.429  -4.085  -2.711  1.00  0.00           H  
ATOM    738 3HG2 THR A 200       6.187  -2.775  -3.645  1.00  0.00           H  
ATOM    739  N   ALA A 201      10.393  -5.191  -3.035  1.00  0.00           N  
ATOM    740  CA  ALA A 201      11.500  -6.131  -3.034  1.00  0.00           C  
ATOM    741  C   ALA A 201      11.877  -6.546  -1.615  1.00  0.00           C  
ATOM    742  O   ALA A 201      12.438  -7.620  -1.410  1.00  0.00           O  
ATOM    743  CB  ALA A 201      12.701  -5.530  -3.746  1.00  0.00           C  
ATOM    744  H   ALA A 201      10.525  -4.306  -3.437  1.00  0.00           H  
ATOM    745  HA  ALA A 201      11.184  -7.027  -3.567  1.00  0.00           H  
ATOM    746 1HB  ALA A 201      13.069  -4.686  -3.182  1.00  0.00           H  
ATOM    747 2HB  ALA A 201      12.407  -5.201  -4.731  1.00  0.00           H  
ATOM    748 3HB  ALA A 201      13.480  -6.275  -3.831  1.00  0.00           H  
ATOM    749  N   LEU A 202      11.555  -5.698  -0.639  1.00  0.00           N  
ATOM    750  CA  LEU A 202      11.852  -5.986   0.761  1.00  0.00           C  
ATOM    751  C   LEU A 202      11.164  -7.273   1.205  1.00  0.00           C  
ATOM    752  O   LEU A 202      11.734  -8.081   1.942  1.00  0.00           O  
ATOM    753  CB  LEU A 202      11.402  -4.821   1.652  1.00  0.00           C  
ATOM    754  CG  LEU A 202      12.310  -3.584   1.638  1.00  0.00           C  
ATOM    755  CD1 LEU A 202      11.573  -2.407   2.263  1.00  0.00           C  
ATOM    756  CD2 LEU A 202      13.595  -3.889   2.394  1.00  0.00           C  
ATOM    757  H   LEU A 202      11.099  -4.855  -0.870  1.00  0.00           H  
ATOM    758  HA  LEU A 202      12.929  -6.112   0.867  1.00  0.00           H  
ATOM    759 1HB  LEU A 202      10.409  -4.507   1.337  1.00  0.00           H  
ATOM    760 2HB  LEU A 202      11.340  -5.175   2.681  1.00  0.00           H  
ATOM    761  HG  LEU A 202      12.548  -3.320   0.608  1.00  0.00           H  
ATOM    762 1HD1 LEU A 202      12.218  -1.528   2.253  1.00  0.00           H  
ATOM    763 2HD1 LEU A 202      10.669  -2.199   1.691  1.00  0.00           H  
ATOM    764 3HD1 LEU A 202      11.306  -2.649   3.291  1.00  0.00           H  
ATOM    765 1HD2 LEU A 202      14.240  -3.010   2.383  1.00  0.00           H  
ATOM    766 2HD2 LEU A 202      13.357  -4.152   3.424  1.00  0.00           H  
ATOM    767 3HD2 LEU A 202      14.109  -4.722   1.915  1.00  0.00           H  
ATOM    768  N   ALA A 203       9.940  -7.462   0.736  1.00  0.00           N  
ATOM    769  CA  ALA A 203       9.168  -8.647   1.076  1.00  0.00           C  
ATOM    770  C   ALA A 203       9.582  -9.823   0.199  1.00  0.00           C  
ATOM    771  O   ALA A 203       9.557 -10.975   0.629  1.00  0.00           O  
ATOM    772  CB  ALA A 203       7.680  -8.368   0.926  1.00  0.00           C  
ATOM    773  H   ALA A 203       9.547  -6.788   0.138  1.00  0.00           H  
ATOM    774  HA  ALA A 203       9.381  -8.904   2.114  1.00  0.00           H  
ATOM    775 1HB  ALA A 203       7.121  -9.270   1.131  1.00  0.00           H  
ATOM    776 2HB  ALA A 203       7.476  -8.040  -0.081  1.00  0.00           H  
ATOM    777 3HB  ALA A 203       7.386  -7.597   1.623  1.00  0.00           H  
ATOM    778  N   GLN A 204       9.984  -9.521  -1.026  1.00  0.00           N  
ATOM    779  CA  GLN A 204      10.404 -10.548  -1.973  1.00  0.00           C  
ATOM    780  C   GLN A 204      11.764 -11.129  -1.585  1.00  0.00           C  
ATOM    781  O   GLN A 204      12.022 -12.314  -1.796  1.00  0.00           O  
ATOM    782  CB  GLN A 204      10.450  -9.969  -3.384  1.00  0.00           C  
ATOM    783  CG  GLN A 204       9.083  -9.555  -3.909  1.00  0.00           C  
ATOM    784  CD  GLN A 204       9.170  -8.688  -5.149  1.00  0.00           C  
ATOM    785  OE1 GLN A 204      10.189  -8.665  -5.835  1.00  0.00           O  
ATOM    786  NE2 GLN A 204       8.099  -7.970  -5.444  1.00  0.00           N  
ATOM    787  H   GLN A 204       9.997  -8.581  -1.307  1.00  0.00           H  
ATOM    788  HA  GLN A 204       9.674 -11.357  -1.953  1.00  0.00           H  
ATOM    789 1HB  GLN A 204      11.092  -9.102  -3.385  1.00  0.00           H  
ATOM    790 2HB  GLN A 204      10.859 -10.711  -4.054  1.00  0.00           H  
ATOM    791 1HG  GLN A 204       8.517 -10.442  -4.151  1.00  0.00           H  
ATOM    792 2HG  GLN A 204       8.570  -9.001  -3.137  1.00  0.00           H  
ATOM    793 1HE2 GLN A 204       8.124  -7.405  -6.252  1.00  0.00           H  
ATOM    794 2HE2 GLN A 204       7.318  -8.034  -4.855  1.00  0.00           H  
ATOM    795  N   GLN A 205      12.623 -10.297  -1.006  1.00  0.00           N  
ATOM    796  CA  GLN A 205      13.947 -10.740  -0.576  1.00  0.00           C  
ATOM    797  C   GLN A 205      13.877 -11.400   0.798  1.00  0.00           C  
ATOM    798  O   GLN A 205      14.899 -11.798   1.357  1.00  0.00           O  
ATOM    799  CB  GLN A 205      14.925  -9.563  -0.544  1.00  0.00           C  
ATOM    800  CG  GLN A 205      15.238  -8.976  -1.910  1.00  0.00           C  
ATOM    801  CD  GLN A 205      16.049  -7.697  -1.818  1.00  0.00           C  
ATOM    802  OE1 GLN A 205      16.065  -7.029  -0.782  1.00  0.00           O  
ATOM    803  NE2 GLN A 205      16.730  -7.351  -2.906  1.00  0.00           N  
ATOM    804  H   GLN A 205      12.368  -9.354  -0.881  1.00  0.00           H  
ATOM    805  HA  GLN A 205      14.314 -11.477  -1.290  1.00  0.00           H  
ATOM    806 1HB  GLN A 205      14.516  -8.766   0.079  1.00  0.00           H  
ATOM    807 2HB  GLN A 205      15.865  -9.883  -0.093  1.00  0.00           H  
ATOM    808 1HG  GLN A 205      15.810  -9.704  -2.484  1.00  0.00           H  
ATOM    809 2HG  GLN A 205      14.301  -8.751  -2.421  1.00  0.00           H  
ATOM    810 1HE2 GLN A 205      17.283  -6.517  -2.904  1.00  0.00           H  
ATOM    811 2HE2 GLN A 205      16.689  -7.921  -3.725  1.00  0.00           H  
ATOM    812  N   LYS A 206      12.661 -11.490   1.335  1.00  0.00           N  
ATOM    813  CA  LYS A 206      12.411 -12.108   2.638  1.00  0.00           C  
ATOM    814  C   LYS A 206      13.098 -11.346   3.771  1.00  0.00           C  
ATOM    815  O   LYS A 206      13.381 -11.908   4.831  1.00  0.00           O  
ATOM    816  CB  LYS A 206      12.876 -13.565   2.633  1.00  0.00           C  
ATOM    817  CG  LYS A 206      12.239 -14.425   1.549  1.00  0.00           C  
ATOM    818  CD  LYS A 206      12.687 -15.874   1.659  1.00  0.00           C  
ATOM    819  CE  LYS A 206      12.090 -16.725   0.548  1.00  0.00           C  
ATOM    820  NZ  LYS A 206      12.554 -18.137   0.617  1.00  0.00           N  
ATOM    821  H   LYS A 206      11.902 -11.132   0.833  1.00  0.00           H  
ATOM    822  HA  LYS A 206      11.338 -12.084   2.832  1.00  0.00           H  
ATOM    823 1HB  LYS A 206      13.957 -13.602   2.496  1.00  0.00           H  
ATOM    824 2HB  LYS A 206      12.652 -14.022   3.597  1.00  0.00           H  
ATOM    825 1HG  LYS A 206      11.153 -14.381   1.640  1.00  0.00           H  
ATOM    826 2HG  LYS A 206      12.519 -14.040   0.568  1.00  0.00           H  
ATOM    827 1HD  LYS A 206      13.775 -15.925   1.599  1.00  0.00           H  
ATOM    828 2HD  LYS A 206      12.375 -16.280   2.621  1.00  0.00           H  
ATOM    829 1HE  LYS A 206      11.003 -16.709   0.621  1.00  0.00           H  
ATOM    830 2HE  LYS A 206      12.373 -16.311  -0.420  1.00  0.00           H  
ATOM    831 1HZ  LYS A 206      12.137 -18.667  -0.135  1.00  0.00           H  
ATOM    832 2HZ  LYS A 206      13.560 -18.166   0.531  1.00  0.00           H  
ATOM    833 3HZ  LYS A 206      12.281 -18.539   1.502  1.00  0.00           H  
ATOM    834  N   LEU A 207      13.349 -10.061   3.549  1.00  0.00           N  
ATOM    835  CA  LEU A 207      13.990  -9.224   4.554  1.00  0.00           C  
ATOM    836  C   LEU A 207      12.946  -8.722   5.541  1.00  0.00           C  
ATOM    837  O   LEU A 207      13.220  -8.553   6.728  1.00  0.00           O  
ATOM    838  CB  LEU A 207      14.703  -8.039   3.898  1.00  0.00           C  
ATOM    839  CG  LEU A 207      15.859  -8.401   2.966  1.00  0.00           C  
ATOM    840  CD1 LEU A 207      16.420  -7.151   2.307  1.00  0.00           C  
ATOM    841  CD2 LEU A 207      16.954  -9.137   3.724  1.00  0.00           C  
ATOM    842  H   LEU A 207      13.095  -9.666   2.688  1.00  0.00           H  
ATOM    843  HA  LEU A 207      14.729  -9.824   5.083  1.00  0.00           H  
ATOM    844 1HB  LEU A 207      13.973  -7.480   3.329  1.00  0.00           H  
ATOM    845 2HB  LEU A 207      15.088  -7.402   4.679  1.00  0.00           H  
ATOM    846  HG  LEU A 207      15.493  -9.056   2.188  1.00  0.00           H  
ATOM    847 1HD1 LEU A 207      16.781  -6.474   3.067  1.00  0.00           H  
ATOM    848 2HD1 LEU A 207      15.644  -6.665   1.732  1.00  0.00           H  
ATOM    849 3HD1 LEU A 207      17.234  -7.424   1.653  1.00  0.00           H  
ATOM    850 1HD2 LEU A 207      16.540 -10.019   4.187  1.00  0.00           H  
ATOM    851 2HD2 LEU A 207      17.362  -8.487   4.485  1.00  0.00           H  
ATOM    852 3HD2 LEU A 207      17.739  -9.425   3.038  1.00  0.00           H  
ATOM    853  N   LEU A 208      11.745  -8.502   5.025  1.00  0.00           N  
ATOM    854  CA  LEU A 208      10.630  -8.025   5.825  1.00  0.00           C  
ATOM    855  C   LEU A 208      10.162  -9.114   6.782  1.00  0.00           C  
ATOM    856  O   LEU A 208       9.694 -10.170   6.351  1.00  0.00           O  
ATOM    857  CB  LEU A 208       9.471  -7.588   4.920  1.00  0.00           C  
ATOM    858  CG  LEU A 208       8.219  -7.075   5.643  1.00  0.00           C  
ATOM    859  CD1 LEU A 208       7.448  -6.139   4.722  1.00  0.00           C  
ATOM    860  CD2 LEU A 208       7.359  -8.255   6.068  1.00  0.00           C  
ATOM    861  H   LEU A 208      11.604  -8.670   4.072  1.00  0.00           H  
ATOM    862  HA  LEU A 208      10.963  -7.165   6.405  1.00  0.00           H  
ATOM    863 1HB  LEU A 208       9.824  -6.793   4.264  1.00  0.00           H  
ATOM    864 2HB  LEU A 208       9.174  -8.435   4.303  1.00  0.00           H  
ATOM    865  HG  LEU A 208       8.516  -6.506   6.525  1.00  0.00           H  
ATOM    866 1HD1 LEU A 208       6.559  -5.774   5.236  1.00  0.00           H  
ATOM    867 2HD1 LEU A 208       8.081  -5.294   4.450  1.00  0.00           H  
ATOM    868 3HD1 LEU A 208       7.152  -6.676   3.822  1.00  0.00           H  
ATOM    869 1HD2 LEU A 208       6.469  -7.891   6.582  1.00  0.00           H  
ATOM    870 2HD2 LEU A 208       7.061  -8.824   5.187  1.00  0.00           H  
ATOM    871 3HD2 LEU A 208       7.928  -8.898   6.739  1.00  0.00           H  
ATOM    872  N   THR A 209      10.306  -8.861   8.075  1.00  0.00           N  
ATOM    873  CA  THR A 209       9.894  -9.816   9.089  1.00  0.00           C  
ATOM    874  C   THR A 209       8.410  -9.626   9.399  1.00  0.00           C  
ATOM    875  O   THR A 209       7.823  -8.616   9.001  1.00  0.00           O  
ATOM    876  CB  THR A 209      10.724  -9.645  10.385  1.00  0.00           C  
ATOM    877  OG1 THR A 209      10.456  -8.371  10.987  1.00  0.00           O  
ATOM    878  CG2 THR A 209      12.212  -9.768  10.097  1.00  0.00           C  
ATOM    879  H   THR A 209      10.693  -7.999   8.355  1.00  0.00           H  
ATOM    880  HA  THR A 209      10.047 -10.822   8.699  1.00  0.00           H  
ATOM    881  HB  THR A 209      10.443 -10.423  11.078  1.00  0.00           H  
ATOM    882  HG1 THR A 209      10.781  -7.662  10.401  1.00  0.00           H  
ATOM    883 1HG2 THR A 209      12.767  -9.668  11.019  1.00  0.00           H  
ATOM    884 2HG2 THR A 209      12.511  -8.989   9.412  1.00  0.00           H  
ATOM    885 3HG2 THR A 209      12.416 -10.732   9.655  1.00  0.00           H  
ATOM    886  N   PRO A 210       7.767 -10.590  10.084  1.00  0.00           N  
ATOM    887  CA  PRO A 210       6.348 -10.479  10.443  1.00  0.00           C  
ATOM    888  C   PRO A 210       6.042  -9.171  11.168  1.00  0.00           C  
ATOM    889  O   PRO A 210       4.971  -8.586  10.998  1.00  0.00           O  
ATOM    890  CB  PRO A 210       6.131 -11.689  11.357  1.00  0.00           C  
ATOM    891  CG  PRO A 210       7.118 -12.695  10.872  1.00  0.00           C  
ATOM    892  CD  PRO A 210       8.346 -11.888  10.545  1.00  0.00           C  
ATOM    893  HA  PRO A 210       5.737 -10.558   9.532  1.00  0.00           H  
ATOM    894 1HB  PRO A 210       6.295 -11.402  12.407  1.00  0.00           H  
ATOM    895 2HB  PRO A 210       5.091 -12.039  11.279  1.00  0.00           H  
ATOM    896 1HG  PRO A 210       7.303 -13.451  11.650  1.00  0.00           H  
ATOM    897 2HG  PRO A 210       6.717 -13.229   9.998  1.00  0.00           H  
ATOM    898 1HD  PRO A 210       8.957 -11.766  11.452  1.00  0.00           H  
ATOM    899 2HD  PRO A 210       8.920 -12.396   9.756  1.00  0.00           H  
ATOM    900  N   GLN A 211       7.006  -8.702  11.954  1.00  0.00           N  
ATOM    901  CA  GLN A 211       6.851  -7.466  12.707  1.00  0.00           C  
ATOM    902  C   GLN A 211       6.868  -6.247  11.785  1.00  0.00           C  
ATOM    903  O   GLN A 211       6.293  -5.206  12.112  1.00  0.00           O  
ATOM    904  CB  GLN A 211       7.955  -7.343  13.760  1.00  0.00           C  
ATOM    905  CG  GLN A 211       7.865  -8.365  14.880  1.00  0.00           C  
ATOM    906  CD  GLN A 211       8.971  -8.201  15.905  1.00  0.00           C  
ATOM    907  OE1 GLN A 211      10.046  -7.677  15.601  1.00  0.00           O  
ATOM    908  NE2 GLN A 211       8.711  -8.645  17.129  1.00  0.00           N  
ATOM    909  H   GLN A 211       7.845  -9.210  12.034  1.00  0.00           H  
ATOM    910  HA  GLN A 211       5.886  -7.488  13.213  1.00  0.00           H  
ATOM    911 1HB  GLN A 211       8.928  -7.452  13.282  1.00  0.00           H  
ATOM    912 2HB  GLN A 211       7.921  -6.350  14.208  1.00  0.00           H  
ATOM    913 1HG  GLN A 211       6.907  -8.250  15.387  1.00  0.00           H  
ATOM    914 2HG  GLN A 211       7.943  -9.365  14.452  1.00  0.00           H  
ATOM    915 1HE2 GLN A 211       9.403  -8.563  17.849  1.00  0.00           H  
ATOM    916 2HE2 GLN A 211       7.826  -9.063  17.333  1.00  0.00           H  
ATOM    917  N   ASP A 212       7.497  -6.381  10.621  1.00  0.00           N  
ATOM    918  CA  ASP A 212       7.583  -5.273   9.681  1.00  0.00           C  
ATOM    919  C   ASP A 212       6.345  -5.276   8.808  1.00  0.00           C  
ATOM    920  O   ASP A 212       5.880  -4.234   8.343  1.00  0.00           O  
ATOM    921  CB  ASP A 212       8.834  -5.381   8.798  1.00  0.00           C  
ATOM    922  CG  ASP A 212      10.133  -5.200   9.557  1.00  0.00           C  
ATOM    923  OD1 ASP A 212      10.319  -4.147  10.201  1.00  0.00           O  
ATOM    924  OD2 ASP A 212      10.985  -6.116   9.496  1.00  0.00           O  
ATOM    925  H   ASP A 212       7.856  -7.260  10.360  1.00  0.00           H  
ATOM    926  HA  ASP A 212       7.633  -4.342  10.247  1.00  0.00           H  
ATOM    927 1HB  ASP A 212       8.853  -6.355   8.338  1.00  0.00           H  
ATOM    928 2HB  ASP A 212       8.784  -4.628   8.026  1.00  0.00           H  
ATOM    929  N   MET A 213       5.815  -6.476   8.610  1.00  0.00           N  
ATOM    930  CA  MET A 213       4.627  -6.691   7.800  1.00  0.00           C  
ATOM    931  C   MET A 213       3.453  -5.871   8.318  1.00  0.00           C  
ATOM    932  O   MET A 213       2.797  -5.152   7.562  1.00  0.00           O  
ATOM    933  CB  MET A 213       4.271  -8.176   7.771  1.00  0.00           C  
ATOM    934  CG  MET A 213       3.283  -8.566   6.681  1.00  0.00           C  
ATOM    935  SD  MET A 213       3.951  -8.335   5.022  1.00  0.00           S  
ATOM    936  CE  MET A 213       2.890  -7.031   4.407  1.00  0.00           C  
ATOM    937  H   MET A 213       6.248  -7.253   9.024  1.00  0.00           H  
ATOM    938  HA  MET A 213       4.837  -6.360   6.783  1.00  0.00           H  
ATOM    939 1HB  MET A 213       5.176  -8.764   7.627  1.00  0.00           H  
ATOM    940 2HB  MET A 213       3.841  -8.466   8.731  1.00  0.00           H  
ATOM    941 1HG  MET A 213       3.005  -9.613   6.799  1.00  0.00           H  
ATOM    942 2HG  MET A 213       2.380  -7.962   6.775  1.00  0.00           H  
ATOM    943 1HE  MET A 213       3.180  -6.776   3.388  1.00  0.00           H  
ATOM    944 2HE  MET A 213       1.853  -7.370   4.417  1.00  0.00           H  
ATOM    945 3HE  MET A 213       2.990  -6.150   5.043  1.00  0.00           H  
ATOM    946  N   GLU A 214       3.217  -5.964   9.619  1.00  0.00           N  
ATOM    947  CA  GLU A 214       2.117  -5.252  10.260  1.00  0.00           C  
ATOM    948  C   GLU A 214       2.273  -3.737  10.131  1.00  0.00           C  
ATOM    949  O   GLU A 214       1.288  -2.997  10.166  1.00  0.00           O  
ATOM    950  CB  GLU A 214       2.027  -5.640  11.738  1.00  0.00           C  
ATOM    951  CG  GLU A 214       1.534  -7.058  11.986  1.00  0.00           C  
ATOM    952  CD  GLU A 214       0.122  -7.278  11.517  1.00  0.00           C  
ATOM    953  OE1 GLU A 214      -0.740  -6.538  11.922  1.00  0.00           O  
ATOM    954  OE2 GLU A 214      -0.091  -8.188  10.751  1.00  0.00           O  
ATOM    955  H   GLU A 214       3.800  -6.531  10.168  1.00  0.00           H  
ATOM    956  HA  GLU A 214       1.187  -5.535   9.765  1.00  0.00           H  
ATOM    957 1HB  GLU A 214       3.009  -5.541  12.200  1.00  0.00           H  
ATOM    958 2HB  GLU A 214       1.352  -4.956  12.253  1.00  0.00           H  
ATOM    959 1HG  GLU A 214       2.191  -7.756  11.467  1.00  0.00           H  
ATOM    960 2HG  GLU A 214       1.594  -7.271  13.053  1.00  0.00           H  
ATOM    961  N   ALA A 215       3.509  -3.281   9.977  1.00  0.00           N  
ATOM    962  CA  ALA A 215       3.789  -1.858   9.850  1.00  0.00           C  
ATOM    963  C   ALA A 215       3.609  -1.386   8.410  1.00  0.00           C  
ATOM    964  O   ALA A 215       3.136  -0.274   8.163  1.00  0.00           O  
ATOM    965  CB  ALA A 215       5.198  -1.552  10.337  1.00  0.00           C  
ATOM    966  H   ALA A 215       4.254  -3.918   9.944  1.00  0.00           H  
ATOM    967  HA  ALA A 215       3.075  -1.316  10.470  1.00  0.00           H  
ATOM    968 1HB  ALA A 215       5.393  -0.484  10.238  1.00  0.00           H  
ATOM    969 2HB  ALA A 215       5.293  -1.843  11.383  1.00  0.00           H  
ATOM    970 3HB  ALA A 215       5.918  -2.108   9.739  1.00  0.00           H  
ATOM    971  N   ALA A 216       3.954  -2.252   7.462  1.00  0.00           N  
ATOM    972  CA  ALA A 216       3.845  -1.928   6.047  1.00  0.00           C  
ATOM    973  C   ALA A 216       2.389  -1.795   5.634  1.00  0.00           C  
ATOM    974  O   ALA A 216       2.058  -1.029   4.724  1.00  0.00           O  
ATOM    975  CB  ALA A 216       4.541  -2.990   5.208  1.00  0.00           C  
ATOM    976  H   ALA A 216       4.278  -3.139   7.722  1.00  0.00           H  
ATOM    977  HA  ALA A 216       4.333  -0.967   5.881  1.00  0.00           H  
ATOM    978 1HB  ALA A 216       4.492  -2.715   4.166  1.00  0.00           H  
ATOM    979 2HB  ALA A 216       4.047  -3.939   5.351  1.00  0.00           H  
ATOM    980 3HB  ALA A 216       5.575  -3.073   5.511  1.00  0.00           H  
ATOM    981  N   LYS A 217       1.524  -2.538   6.317  1.00  0.00           N  
ATOM    982  CA  LYS A 217       0.095  -2.511   6.036  1.00  0.00           C  
ATOM    983  C   LYS A 217      -0.461  -1.097   6.184  1.00  0.00           C  
ATOM    984  O   LYS A 217      -1.208  -0.616   5.329  1.00  0.00           O  
ATOM    985  CB  LYS A 217      -0.655  -3.453   6.978  1.00  0.00           C  
ATOM    986  CG  LYS A 217      -0.464  -4.923   6.657  1.00  0.00           C  
ATOM    987  CD  LYS A 217      -1.206  -5.802   7.651  1.00  0.00           C  
ATOM    988  CE  LYS A 217      -1.024  -7.276   7.338  1.00  0.00           C  
ATOM    989  NZ  LYS A 217      -1.677  -8.146   8.352  1.00  0.00           N  
ATOM    990  H   LYS A 217       1.860  -3.132   7.024  1.00  0.00           H  
ATOM    991  HA  LYS A 217      -0.061  -2.828   5.004  1.00  0.00           H  
ATOM    992 1HB  LYS A 217      -0.314  -3.279   7.987  1.00  0.00           H  
ATOM    993 2HB  LYS A 217      -1.710  -3.230   6.923  1.00  0.00           H  
ATOM    994 1HG  LYS A 217      -0.846  -5.115   5.665  1.00  0.00           H  
ATOM    995 2HG  LYS A 217       0.589  -5.158   6.694  1.00  0.00           H  
ATOM    996 1HD  LYS A 217      -0.830  -5.606   8.642  1.00  0.00           H  
ATOM    997 2HD  LYS A 217      -2.260  -5.564   7.612  1.00  0.00           H  
ATOM    998 1HE  LYS A 217      -1.456  -7.482   6.371  1.00  0.00           H  
ATOM    999 2HE  LYS A 217       0.032  -7.496   7.315  1.00  0.00           H  
ATOM   1000 1HZ  LYS A 217      -2.675  -7.874   8.464  1.00  0.00           H  
ATOM   1001 2HZ  LYS A 217      -1.197  -8.050   9.274  1.00  0.00           H  
ATOM   1002 3HZ  LYS A 217      -1.630  -9.142   8.054  1.00  0.00           H  
ATOM   1003  N   GLU A 218      -0.073  -0.436   7.264  1.00  0.00           N  
ATOM   1004  CA  GLU A 218      -0.534   0.924   7.529  1.00  0.00           C  
ATOM   1005  C   GLU A 218       0.011   1.888   6.503  1.00  0.00           C  
ATOM   1006  O   GLU A 218      -0.708   2.770   6.033  1.00  0.00           O  
ATOM   1007  CB  GLU A 218      -0.117   1.373   8.931  1.00  0.00           C  
ATOM   1008  CG  GLU A 218      -0.846   0.663  10.062  1.00  0.00           C  
ATOM   1009  CD  GLU A 218      -0.409   1.127  11.423  1.00  0.00           C  
ATOM   1010  OE1 GLU A 218       0.533   1.878  11.499  1.00  0.00           O  
ATOM   1011  OE2 GLU A 218      -1.019   0.732  12.389  1.00  0.00           O  
ATOM   1012  H   GLU A 218       0.538  -0.870   7.900  1.00  0.00           H  
ATOM   1013  HA  GLU A 218      -1.623   0.938   7.470  1.00  0.00           H  
ATOM   1014 1HB  GLU A 218       0.952   1.204   9.064  1.00  0.00           H  
ATOM   1015 2HB  GLU A 218      -0.295   2.443   9.038  1.00  0.00           H  
ATOM   1016 1HG  GLU A 218      -1.917   0.838   9.957  1.00  0.00           H  
ATOM   1017 2HG  GLU A 218      -0.671  -0.409   9.976  1.00  0.00           H  
ATOM   1018  N   VAL A 219       1.284   1.725   6.160  1.00  0.00           N  
ATOM   1019  CA  VAL A 219       1.942   2.595   5.192  1.00  0.00           C  
ATOM   1020  C   VAL A 219       1.206   2.590   3.853  1.00  0.00           C  
ATOM   1021  O   VAL A 219       0.867   3.647   3.321  1.00  0.00           O  
ATOM   1022  CB  VAL A 219       3.399   2.146   4.977  1.00  0.00           C  
ATOM   1023  CG1 VAL A 219       4.021   2.897   3.809  1.00  0.00           C  
ATOM   1024  CG2 VAL A 219       4.203   2.366   6.250  1.00  0.00           C  
ATOM   1025  H   VAL A 219       1.794   0.988   6.561  1.00  0.00           H  
ATOM   1026  HA  VAL A 219       1.943   3.612   5.585  1.00  0.00           H  
ATOM   1027  HB  VAL A 219       3.409   1.087   4.718  1.00  0.00           H  
ATOM   1028 1HG1 VAL A 219       5.051   2.567   3.671  1.00  0.00           H  
ATOM   1029 2HG1 VAL A 219       3.452   2.696   2.902  1.00  0.00           H  
ATOM   1030 3HG1 VAL A 219       4.009   3.967   4.017  1.00  0.00           H  
ATOM   1031 1HG2 VAL A 219       5.232   2.045   6.090  1.00  0.00           H  
ATOM   1032 2HG2 VAL A 219       4.188   3.424   6.510  1.00  0.00           H  
ATOM   1033 3HG2 VAL A 219       3.764   1.786   7.061  1.00  0.00           H  
ATOM   1034  N   TYR A 220       0.937   1.399   3.330  1.00  0.00           N  
ATOM   1035  CA  TYR A 220       0.255   1.269   2.048  1.00  0.00           C  
ATOM   1036  C   TYR A 220      -1.154   1.862   2.105  1.00  0.00           C  
ATOM   1037  O   TYR A 220      -1.587   2.539   1.169  1.00  0.00           O  
ATOM   1038  CB  TYR A 220       0.197  -0.200   1.623  1.00  0.00           C  
ATOM   1039  CG  TYR A 220       0.175  -0.401   0.123  1.00  0.00           C  
ATOM   1040  CD1 TYR A 220       1.359  -0.372  -0.598  1.00  0.00           C  
ATOM   1041  CD2 TYR A 220      -1.030  -0.614  -0.530  1.00  0.00           C  
ATOM   1042  CE1 TYR A 220       1.339  -0.556  -1.967  1.00  0.00           C  
ATOM   1043  CE2 TYR A 220      -1.050  -0.797  -1.899  1.00  0.00           C  
ATOM   1044  CZ  TYR A 220       0.128  -0.769  -2.616  1.00  0.00           C  
ATOM   1045  OH  TYR A 220       0.107  -0.951  -3.980  1.00  0.00           O  
ATOM   1046  H   TYR A 220       1.206   0.589   3.816  1.00  0.00           H  
ATOM   1047  HA  TYR A 220       0.817   1.828   1.299  1.00  0.00           H  
ATOM   1048 1HB  TYR A 220       1.063  -0.730   2.024  1.00  0.00           H  
ATOM   1049 2HB  TYR A 220      -0.694  -0.665   2.041  1.00  0.00           H  
ATOM   1050  HD1 TYR A 220       2.306  -0.205  -0.085  1.00  0.00           H  
ATOM   1051  HD2 TYR A 220      -1.961  -0.635   0.037  1.00  0.00           H  
ATOM   1052  HE1 TYR A 220       2.269  -0.533  -2.534  1.00  0.00           H  
ATOM   1053  HE2 TYR A 220      -1.998  -0.963  -2.412  1.00  0.00           H  
ATOM   1054  HH  TYR A 220      -0.803  -1.003  -4.281  1.00  0.00           H  
ATOM   1055  N   LYS A 221      -1.858   1.621   3.207  1.00  0.00           N  
ATOM   1056  CA  LYS A 221      -3.216   2.129   3.368  1.00  0.00           C  
ATOM   1057  C   LYS A 221      -3.236   3.655   3.440  1.00  0.00           C  
ATOM   1058  O   LYS A 221      -4.019   4.310   2.745  1.00  0.00           O  
ATOM   1059  CB  LYS A 221      -3.862   1.535   4.621  1.00  0.00           C  
ATOM   1060  CG  LYS A 221      -4.285   0.079   4.480  1.00  0.00           C  
ATOM   1061  CD  LYS A 221      -4.957  -0.427   5.748  1.00  0.00           C  
ATOM   1062  CE  LYS A 221      -5.439  -1.861   5.586  1.00  0.00           C  
ATOM   1063  NZ  LYS A 221      -6.148  -2.350   6.800  1.00  0.00           N  
ATOM   1064  H   LYS A 221      -1.456   1.087   3.927  1.00  0.00           H  
ATOM   1065  HA  LYS A 221      -3.802   1.831   2.498  1.00  0.00           H  
ATOM   1066 1HB  LYS A 221      -3.165   1.601   5.456  1.00  0.00           H  
ATOM   1067 2HB  LYS A 221      -4.746   2.116   4.885  1.00  0.00           H  
ATOM   1068 1HG  LYS A 221      -4.982  -0.019   3.646  1.00  0.00           H  
ATOM   1069 2HG  LYS A 221      -3.410  -0.536   4.273  1.00  0.00           H  
ATOM   1070 1HD  LYS A 221      -4.250  -0.381   6.577  1.00  0.00           H  
ATOM   1071 2HD  LYS A 221      -5.810   0.209   5.986  1.00  0.00           H  
ATOM   1072 1HE  LYS A 221      -6.116  -1.923   4.735  1.00  0.00           H  
ATOM   1073 2HE  LYS A 221      -4.587  -2.511   5.393  1.00  0.00           H  
ATOM   1074 1HZ  LYS A 221      -6.451  -3.302   6.652  1.00  0.00           H  
ATOM   1075 2HZ  LYS A 221      -5.524  -2.314   7.593  1.00  0.00           H  
ATOM   1076 3HZ  LYS A 221      -6.953  -1.765   6.978  1.00  0.00           H  
ATOM   1077  N   ILE A 222      -2.372   4.219   4.279  1.00  0.00           N  
ATOM   1078  CA  ILE A 222      -2.295   5.668   4.443  1.00  0.00           C  
ATOM   1079  C   ILE A 222      -1.892   6.342   3.132  1.00  0.00           C  
ATOM   1080  O   ILE A 222      -2.404   7.408   2.782  1.00  0.00           O  
ATOM   1081  CB  ILE A 222      -1.292   6.045   5.548  1.00  0.00           C  
ATOM   1082  CG1 ILE A 222      -1.821   5.614   6.919  1.00  0.00           C  
ATOM   1083  CG2 ILE A 222      -1.014   7.540   5.528  1.00  0.00           C  
ATOM   1084  CD1 ILE A 222      -0.780   5.654   8.015  1.00  0.00           C  
ATOM   1085  H   ILE A 222      -1.766   3.644   4.802  1.00  0.00           H  
ATOM   1086  HA  ILE A 222      -3.279   6.036   4.732  1.00  0.00           H  
ATOM   1087  HB  ILE A 222      -0.357   5.509   5.389  1.00  0.00           H  
ATOM   1088 1HG1 ILE A 222      -2.648   6.260   7.210  1.00  0.00           H  
ATOM   1089 2HG1 ILE A 222      -2.208   4.597   6.856  1.00  0.00           H  
ATOM   1090 1HG2 ILE A 222      -0.304   7.790   6.315  1.00  0.00           H  
ATOM   1091 2HG2 ILE A 222      -0.597   7.819   4.561  1.00  0.00           H  
ATOM   1092 3HG2 ILE A 222      -1.944   8.085   5.692  1.00  0.00           H  
ATOM   1093 1HD1 ILE A 222      -1.230   5.335   8.955  1.00  0.00           H  
ATOM   1094 2HD1 ILE A 222       0.042   4.986   7.761  1.00  0.00           H  
ATOM   1095 3HD1 ILE A 222      -0.402   6.670   8.121  1.00  0.00           H  
ATOM   1096  N   HIS A 223      -0.992   5.700   2.399  1.00  0.00           N  
ATOM   1097  CA  HIS A 223      -0.521   6.226   1.126  1.00  0.00           C  
ATOM   1098  C   HIS A 223      -1.675   6.334   0.131  1.00  0.00           C  
ATOM   1099  O   HIS A 223      -1.806   7.332  -0.576  1.00  0.00           O  
ATOM   1100  CB  HIS A 223       0.587   5.339   0.548  1.00  0.00           C  
ATOM   1101  CG  HIS A 223       1.375   5.995  -0.544  1.00  0.00           C  
ATOM   1102  ND1 HIS A 223       2.319   5.320  -1.288  1.00  0.00           N  
ATOM   1103  CD2 HIS A 223       1.358   7.264  -1.016  1.00  0.00           C  
ATOM   1104  CE1 HIS A 223       2.850   6.147  -2.173  1.00  0.00           C  
ATOM   1105  NE2 HIS A 223       2.284   7.332  -2.027  1.00  0.00           N  
ATOM   1106  H   HIS A 223      -0.625   4.850   2.729  1.00  0.00           H  
ATOM   1107  HA  HIS A 223      -0.110   7.224   1.275  1.00  0.00           H  
ATOM   1108 1HB  HIS A 223       1.277   5.054   1.343  1.00  0.00           H  
ATOM   1109 2HB  HIS A 223       0.150   4.424   0.151  1.00  0.00           H  
ATOM   1110  HD2 HIS A 223       0.729   8.080  -0.660  1.00  0.00           H  
ATOM   1111  HE1 HIS A 223       3.622   5.893  -2.898  1.00  0.00           H  
ATOM   1112  HE2 HIS A 223       2.495   8.157  -2.570  1.00  0.00           H  
ATOM   1113  N   GLN A 224      -2.516   5.305   0.101  1.00  0.00           N  
ATOM   1114  CA  GLN A 224      -3.664   5.273  -0.800  1.00  0.00           C  
ATOM   1115  C   GLN A 224      -4.630   6.418  -0.501  1.00  0.00           C  
ATOM   1116  O   GLN A 224      -5.229   6.992  -1.409  1.00  0.00           O  
ATOM   1117  CB  GLN A 224      -4.393   3.931  -0.692  1.00  0.00           C  
ATOM   1118  CG  GLN A 224      -3.665   2.773  -1.353  1.00  0.00           C  
ATOM   1119  CD  GLN A 224      -4.270   1.429  -0.994  1.00  0.00           C  
ATOM   1120  OE1 GLN A 224      -5.113   0.897  -1.722  1.00  0.00           O  
ATOM   1121  NE2 GLN A 224      -3.843   0.871   0.133  1.00  0.00           N  
ATOM   1122  H   GLN A 224      -2.360   4.543   0.702  1.00  0.00           H  
ATOM   1123  HA  GLN A 224      -3.305   5.393  -1.822  1.00  0.00           H  
ATOM   1124 1HB  GLN A 224      -4.540   3.680   0.359  1.00  0.00           H  
ATOM   1125 2HB  GLN A 224      -5.378   4.014  -1.150  1.00  0.00           H  
ATOM   1126 1HG  GLN A 224      -3.718   2.893  -2.435  1.00  0.00           H  
ATOM   1127 2HG  GLN A 224      -2.625   2.777  -1.027  1.00  0.00           H  
ATOM   1128 1HE2 GLN A 224      -4.206  -0.016   0.422  1.00  0.00           H  
ATOM   1129 2HE2 GLN A 224      -3.158   1.336   0.694  1.00  0.00           H  
ATOM   1130  N   GLN A 225      -4.759   6.753   0.777  1.00  0.00           N  
ATOM   1131  CA  GLN A 225      -5.650   7.823   1.205  1.00  0.00           C  
ATOM   1132  C   GLN A 225      -5.056   9.190   0.865  1.00  0.00           C  
ATOM   1133  O   GLN A 225      -5.761  10.087   0.401  1.00  0.00           O  
ATOM   1134  CB  GLN A 225      -5.923   7.725   2.708  1.00  0.00           C  
ATOM   1135  CG  GLN A 225      -6.710   6.492   3.119  1.00  0.00           C  
ATOM   1136  CD  GLN A 225      -6.815   6.347   4.626  1.00  0.00           C  
ATOM   1137  OE1 GLN A 225      -6.045   6.954   5.376  1.00  0.00           O  
ATOM   1138  NE2 GLN A 225      -7.769   5.542   5.076  1.00  0.00           N  
ATOM   1139  H   GLN A 225      -4.237   6.266   1.452  1.00  0.00           H  
ATOM   1140  HA  GLN A 225      -6.595   7.720   0.672  1.00  0.00           H  
ATOM   1141 1HB  GLN A 225      -4.978   7.718   3.251  1.00  0.00           H  
ATOM   1142 2HB  GLN A 225      -6.480   8.604   3.035  1.00  0.00           H  
ATOM   1143 1HG  GLN A 225      -7.718   6.564   2.711  1.00  0.00           H  
ATOM   1144 2HG  GLN A 225      -6.210   5.607   2.725  1.00  0.00           H  
ATOM   1145 1HE2 GLN A 225      -7.887   5.407   6.061  1.00  0.00           H  
ATOM   1146 2HE2 GLN A 225      -8.372   5.069   4.432  1.00  0.00           H  
ATOM   1147  N   LEU A 226      -3.754   9.332   1.090  1.00  0.00           N  
ATOM   1148  CA  LEU A 226      -3.056  10.583   0.813  1.00  0.00           C  
ATOM   1149  C   LEU A 226      -3.093  10.909  -0.678  1.00  0.00           C  
ATOM   1150  O   LEU A 226      -3.253  12.068  -1.064  1.00  0.00           O  
ATOM   1151  CB  LEU A 226      -1.601  10.496   1.291  1.00  0.00           C  
ATOM   1152  CG  LEU A 226      -0.778  11.784   1.153  1.00  0.00           C  
ATOM   1153  CD1 LEU A 226      -1.471  12.912   1.905  1.00  0.00           C  
ATOM   1154  CD2 LEU A 226       0.625  11.550   1.692  1.00  0.00           C  
ATOM   1155  H   LEU A 226      -3.248   8.575   1.461  1.00  0.00           H  
ATOM   1156  HA  LEU A 226      -3.556  11.385   1.355  1.00  0.00           H  
ATOM   1157 1HB  LEU A 226      -1.597  10.211   2.341  1.00  0.00           H  
ATOM   1158 2HB  LEU A 226      -1.094   9.717   0.722  1.00  0.00           H  
ATOM   1159  HG  LEU A 226      -0.721  12.069   0.102  1.00  0.00           H  
ATOM   1160 1HD1 LEU A 226      -0.886  13.827   1.808  1.00  0.00           H  
ATOM   1161 2HD1 LEU A 226      -2.465  13.072   1.487  1.00  0.00           H  
ATOM   1162 3HD1 LEU A 226      -1.558  12.649   2.958  1.00  0.00           H  
ATOM   1163 1HD2 LEU A 226       1.210  12.465   1.593  1.00  0.00           H  
ATOM   1164 2HD2 LEU A 226       0.569  11.265   2.743  1.00  0.00           H  
ATOM   1165 3HD2 LEU A 226       1.103  10.751   1.125  1.00  0.00           H  
ATOM   1166  N   LEU A 227      -2.954   9.877  -1.509  1.00  0.00           N  
ATOM   1167  CA  LEU A 227      -2.965  10.045  -2.961  1.00  0.00           C  
ATOM   1168  C   LEU A 227      -4.276  10.661  -3.440  1.00  0.00           C  
ATOM   1169  O   LEU A 227      -4.292  11.461  -4.374  1.00  0.00           O  
ATOM   1170  CB  LEU A 227      -2.748   8.693  -3.652  1.00  0.00           C  
ATOM   1171  CG  LEU A 227      -1.311   8.158  -3.628  1.00  0.00           C  
ATOM   1172  CD1 LEU A 227      -1.280   6.758  -4.227  1.00  0.00           C  
ATOM   1173  CD2 LEU A 227      -0.403   9.103  -4.402  1.00  0.00           C  
ATOM   1174  H   LEU A 227      -2.835   8.976  -1.134  1.00  0.00           H  
ATOM   1175  HA  LEU A 227      -2.152  10.715  -3.238  1.00  0.00           H  
ATOM   1176 1HB  LEU A 227      -3.385   7.952  -3.172  1.00  0.00           H  
ATOM   1177 2HB  LEU A 227      -3.051   8.782  -4.695  1.00  0.00           H  
ATOM   1178  HG  LEU A 227      -0.965   8.087  -2.597  1.00  0.00           H  
ATOM   1179 1HD1 LEU A 227      -0.259   6.377  -4.210  1.00  0.00           H  
ATOM   1180 2HD1 LEU A 227      -1.922   6.097  -3.643  1.00  0.00           H  
ATOM   1181 3HD1 LEU A 227      -1.636   6.794  -5.255  1.00  0.00           H  
ATOM   1182 1HD2 LEU A 227       0.618   8.722  -4.385  1.00  0.00           H  
ATOM   1183 2HD2 LEU A 227      -0.747   9.173  -5.435  1.00  0.00           H  
ATOM   1184 3HD2 LEU A 227      -0.431  10.090  -3.943  1.00  0.00           H  
ATOM   1185  N   PHE A 228      -5.374  10.294  -2.791  1.00  0.00           N  
ATOM   1186  CA  PHE A 228      -6.683  10.811  -3.162  1.00  0.00           C  
ATOM   1187  C   PHE A 228      -6.769  12.313  -2.907  1.00  0.00           C  
ATOM   1188  O   PHE A 228      -7.225  13.076  -3.761  1.00  0.00           O  
ATOM   1189  CB  PHE A 228      -7.783  10.089  -2.382  1.00  0.00           C  
ATOM   1190  CG  PHE A 228      -9.173  10.510  -2.764  1.00  0.00           C  
ATOM   1191  CD1 PHE A 228      -9.712  10.146  -3.990  1.00  0.00           C  
ATOM   1192  CD2 PHE A 228      -9.946  11.272  -1.900  1.00  0.00           C  
ATOM   1193  CE1 PHE A 228     -10.991  10.533  -4.343  1.00  0.00           C  
ATOM   1194  CE2 PHE A 228     -11.225  11.659  -2.250  1.00  0.00           C  
ATOM   1195  CZ  PHE A 228     -11.747  11.289  -3.473  1.00  0.00           C  
ATOM   1196  H   PHE A 228      -5.300   9.660  -2.045  1.00  0.00           H  
ATOM   1197  HA  PHE A 228      -6.836  10.633  -4.227  1.00  0.00           H  
ATOM   1198 1HB  PHE A 228      -7.697   9.015  -2.542  1.00  0.00           H  
ATOM   1199 2HB  PHE A 228      -7.653  10.272  -1.316  1.00  0.00           H  
ATOM   1200  HD1 PHE A 228      -9.113   9.547  -4.677  1.00  0.00           H  
ATOM   1201  HD2 PHE A 228      -9.533  11.564  -0.934  1.00  0.00           H  
ATOM   1202  HE1 PHE A 228     -11.401  10.240  -5.309  1.00  0.00           H  
ATOM   1203  HE2 PHE A 228     -11.821  12.257  -1.562  1.00  0.00           H  
ATOM   1204  HZ  PHE A 228     -12.755  11.596  -3.751  1.00  0.00           H  
ATOM   1205  N   LYS A 229      -6.302  12.736  -1.742  1.00  0.00           N  
ATOM   1206  CA  LYS A 229      -6.337  14.145  -1.374  1.00  0.00           C  
ATOM   1207  C   LYS A 229      -5.364  14.959  -2.219  1.00  0.00           C  
ATOM   1208  O   LYS A 229      -5.659  16.093  -2.599  1.00  0.00           O  
ATOM   1209  CB  LYS A 229      -6.017  14.318   0.112  1.00  0.00           C  
ATOM   1210  CG  LYS A 229      -7.091  13.787   1.052  1.00  0.00           C  
ATOM   1211  CD  LYS A 229      -6.689  13.969   2.508  1.00  0.00           C  
ATOM   1212  CE  LYS A 229      -7.752  13.423   3.449  1.00  0.00           C  
ATOM   1213  NZ  LYS A 229      -7.361  13.570   4.877  1.00  0.00           N  
ATOM   1214  H   LYS A 229      -5.918  12.086  -1.118  1.00  0.00           H  
ATOM   1215  HA  LYS A 229      -7.341  14.527  -1.561  1.00  0.00           H  
ATOM   1216 1HB  LYS A 229      -5.084  13.804   0.345  1.00  0.00           H  
ATOM   1217 2HB  LYS A 229      -5.873  15.376   0.332  1.00  0.00           H  
ATOM   1218 1HG  LYS A 229      -8.027  14.317   0.874  1.00  0.00           H  
ATOM   1219 2HG  LYS A 229      -7.252  12.726   0.858  1.00  0.00           H  
ATOM   1220 1HD  LYS A 229      -5.749  13.449   2.695  1.00  0.00           H  
ATOM   1221 2HD  LYS A 229      -6.544  15.029   2.715  1.00  0.00           H  
ATOM   1222 1HE  LYS A 229      -8.689  13.953   3.286  1.00  0.00           H  
ATOM   1223 2HE  LYS A 229      -7.917  12.366   3.238  1.00  0.00           H  
ATOM   1224 1HZ  LYS A 229      -8.090  13.196   5.468  1.00  0.00           H  
ATOM   1225 2HZ  LYS A 229      -6.501  13.066   5.045  1.00  0.00           H  
ATOM   1226 3HZ  LYS A 229      -7.224  14.547   5.090  1.00  0.00           H  
ATOM   1227  N   ALA A 230      -4.212  14.368  -2.518  1.00  0.00           N  
ATOM   1228  CA  ALA A 230      -3.190  15.036  -3.317  1.00  0.00           C  
ATOM   1229  C   ALA A 230      -3.684  15.303  -4.738  1.00  0.00           C  
ATOM   1230  O   ALA A 230      -3.207  16.218  -5.409  1.00  0.00           O  
ATOM   1231  CB  ALA A 230      -1.916  14.205  -3.347  1.00  0.00           C  
ATOM   1232  H   ALA A 230      -4.039  13.458  -2.184  1.00  0.00           H  
ATOM   1233  HA  ALA A 230      -2.973  15.999  -2.854  1.00  0.00           H  
ATOM   1234 1HB  ALA A 230      -1.161  14.716  -3.944  1.00  0.00           H  
ATOM   1235 2HB  ALA A 230      -1.545  14.071  -2.330  1.00  0.00           H  
ATOM   1236 3HB  ALA A 230      -2.127  13.231  -3.786  1.00  0.00           H  
ATOM   1237  N   ARG A 231      -4.629  14.492  -5.196  1.00  0.00           N  
ATOM   1238  CA  ARG A 231      -5.189  14.659  -6.531  1.00  0.00           C  
ATOM   1239  C   ARG A 231      -6.194  15.805  -6.558  1.00  0.00           C  
ATOM   1240  O   ARG A 231      -6.261  16.561  -7.528  1.00  0.00           O  
ATOM   1241  CB  ARG A 231      -5.868  13.378  -6.993  1.00  0.00           C  
ATOM   1242  CG  ARG A 231      -4.919  12.266  -7.411  1.00  0.00           C  
ATOM   1243  CD  ARG A 231      -5.648  11.117  -8.006  1.00  0.00           C  
ATOM   1244  NE  ARG A 231      -4.798   9.944  -8.137  1.00  0.00           N  
ATOM   1245  CZ  ARG A 231      -4.762   8.924  -7.258  1.00  0.00           C  
ATOM   1246  NH1 ARG A 231      -5.533   8.946  -6.193  1.00  0.00           N  
ATOM   1247  NH2 ARG A 231      -3.953   7.900  -7.467  1.00  0.00           N  
ATOM   1248  H   ARG A 231      -4.947  13.757  -4.629  1.00  0.00           H  
ATOM   1249  HA  ARG A 231      -4.376  14.889  -7.221  1.00  0.00           H  
ATOM   1250 1HB  ARG A 231      -6.497  12.991  -6.192  1.00  0.00           H  
ATOM   1251 2HB  ARG A 231      -6.516  13.595  -7.842  1.00  0.00           H  
ATOM   1252 1HG  ARG A 231      -4.216  12.647  -8.151  1.00  0.00           H  
ATOM   1253 2HG  ARG A 231      -4.370  11.909  -6.538  1.00  0.00           H  
ATOM   1254 1HD  ARG A 231      -6.494  10.855  -7.372  1.00  0.00           H  
ATOM   1255 2HD  ARG A 231      -6.008  11.389  -8.998  1.00  0.00           H  
ATOM   1256  HE  ARG A 231      -4.191   9.891  -8.944  1.00  0.00           H  
ATOM   1257 1HH1 ARG A 231      -6.152   9.728  -6.034  1.00  0.00           H  
ATOM   1258 2HH1 ARG A 231      -5.506   8.181  -5.535  1.00  0.00           H  
ATOM   1259 1HH2 ARG A 231      -3.360   7.883  -8.286  1.00  0.00           H  
ATOM   1260 2HH2 ARG A 231      -3.926   7.135  -6.809  1.00  0.00           H  
ATOM   1261  N   LEU A 232      -6.958  15.937  -5.481  1.00  0.00           N  
ATOM   1262  CA  LEU A 232      -7.972  16.982  -5.378  1.00  0.00           C  
ATOM   1263  C   LEU A 232      -7.338  18.345  -5.104  1.00  0.00           C  
ATOM   1264  O   LEU A 232      -7.615  19.312  -5.817  1.00  0.00           O  
ATOM   1265  CB  LEU A 232      -8.970  16.642  -4.264  1.00  0.00           C  
ATOM   1266  CG  LEU A 232      -9.818  15.384  -4.493  1.00  0.00           C  
ATOM   1267  CD1 LEU A 232     -10.630  15.084  -3.240  1.00  0.00           C  
ATOM   1268  CD2 LEU A 232     -10.726  15.596  -5.695  1.00  0.00           C  
ATOM   1269  H   LEU A 232      -6.836  15.317  -4.733  1.00  0.00           H  
ATOM   1270  HA  LEU A 232      -8.508  17.038  -6.325  1.00  0.00           H  
ATOM   1271 1HB  LEU A 232      -8.420  16.505  -3.334  1.00  0.00           H  
ATOM   1272 2HB  LEU A 232      -9.651  17.483  -4.139  1.00  0.00           H  
ATOM   1273  HG  LEU A 232      -9.164  14.533  -4.678  1.00  0.00           H  
ATOM   1274 1HD1 LEU A 232     -11.233  14.190  -3.402  1.00  0.00           H  
ATOM   1275 2HD1 LEU A 232      -9.955  14.917  -2.400  1.00  0.00           H  
ATOM   1276 3HD1 LEU A 232     -11.284  15.928  -3.019  1.00  0.00           H  
ATOM   1277 1HD2 LEU A 232     -11.330  14.702  -5.857  1.00  0.00           H  
ATOM   1278 2HD2 LEU A 232     -11.383  16.447  -5.510  1.00  0.00           H  
ATOM   1279 3HD2 LEU A 232     -10.121  15.791  -6.579  1.00  0.00           H  
ATOM   1280  N   GLN A 233      -6.489  18.401  -4.072  1.00  0.00           N  
ATOM   1281  CA  GLN A 233      -5.795  19.630  -3.668  1.00  0.00           C  
ATOM   1282  C   GLN A 233      -6.755  20.654  -3.068  1.00  0.00           C  
ATOM   1283  O   GLN A 233      -7.637  21.178  -3.749  1.00  0.00           O  
ATOM   1284  CB  GLN A 233      -5.063  20.247  -4.863  1.00  0.00           C  
ATOM   1285  CG  GLN A 233      -3.900  19.416  -5.378  1.00  0.00           C  
ATOM   1286  CD  GLN A 233      -2.708  19.447  -4.440  1.00  0.00           C  
ATOM   1287  OE1 GLN A 233      -2.457  20.449  -3.764  1.00  0.00           O  
ATOM   1288  NE2 GLN A 233      -1.965  18.348  -4.393  1.00  0.00           N  
ATOM   1289  H   GLN A 233      -6.323  17.580  -3.557  1.00  0.00           H  
ATOM   1290  HA  GLN A 233      -5.062  19.377  -2.902  1.00  0.00           H  
ATOM   1291 1HB  GLN A 233      -5.765  20.390  -5.685  1.00  0.00           H  
ATOM   1292 2HB  GLN A 233      -4.679  21.229  -4.586  1.00  0.00           H  
ATOM   1293 1HG  GLN A 233      -4.225  18.381  -5.484  1.00  0.00           H  
ATOM   1294 2HG  GLN A 233      -3.585  19.811  -6.343  1.00  0.00           H  
ATOM   1295 1HE2 GLN A 233      -1.165  18.308  -3.793  1.00  0.00           H  
ATOM   1296 2HE2 GLN A 233      -2.203  17.557  -4.958  1.00  0.00           H  
ATOM   1297  N   GLN A 234      -6.566  20.944  -1.788  1.00  0.00           N  
ATOM   1298  CA  GLN A 234      -7.408  21.907  -1.091  1.00  0.00           C  
ATOM   1299  C   GLN A 234      -6.859  23.317  -1.259  1.00  0.00           C  
ATOM   1300  O   GLN A 234      -7.578  24.304  -1.101  1.00  0.00           O  
ATOM   1301  CB  GLN A 234      -7.514  21.556   0.396  1.00  0.00           C  
ATOM   1302  CG  GLN A 234      -8.129  20.195   0.672  1.00  0.00           C  
ATOM   1303  CD  GLN A 234      -9.537  20.073   0.120  1.00  0.00           C  
ATOM   1304  OE1 GLN A 234     -10.415  20.878   0.440  1.00  0.00           O  
ATOM   1305  NE2 GLN A 234      -9.758  19.065  -0.715  1.00  0.00           N  
ATOM   1306  H   GLN A 234      -5.830  20.511  -1.304  1.00  0.00           H  
ATOM   1307  HA  GLN A 234      -8.406  21.873  -1.527  1.00  0.00           H  
ATOM   1308 1HB  GLN A 234      -6.521  21.574   0.845  1.00  0.00           H  
ATOM   1309 2HB  GLN A 234      -8.117  22.308   0.905  1.00  0.00           H  
ATOM   1310 1HG  GLN A 234      -7.511  19.427   0.206  1.00  0.00           H  
ATOM   1311 2HG  GLN A 234      -8.170  20.038   1.750  1.00  0.00           H  
ATOM   1312 1HE2 GLN A 234     -10.668  18.934  -1.112  1.00  0.00           H  
ATOM   1313 2HE2 GLN A 234      -9.017  18.436  -0.948  1.00  0.00           H  
ATOM   1314  N   GLN A 235      -5.578  23.406  -1.578  1.00  0.00           N  
ATOM   1315  CA  GLN A 235      -4.918  24.686  -1.773  1.00  0.00           C  
ATOM   1316  C   GLN A 235      -4.508  24.842  -3.231  1.00  0.00           C  
ATOM   1317  O   GLN A 235      -3.688  24.075  -3.737  1.00  0.00           O  
ATOM   1318  CB  GLN A 235      -3.695  24.812  -0.860  1.00  0.00           C  
ATOM   1319  CG  GLN A 235      -2.972  26.143  -0.969  1.00  0.00           C  
ATOM   1320  CD  GLN A 235      -1.813  26.253   0.005  1.00  0.00           C  
ATOM   1321  OE1 GLN A 235      -1.253  25.244   0.441  1.00  0.00           O  
ATOM   1322  NE2 GLN A 235      -1.448  27.482   0.351  1.00  0.00           N  
ATOM   1323  H   GLN A 235      -5.058  22.582  -1.690  1.00  0.00           H  
ATOM   1324  HA  GLN A 235      -5.621  25.480  -1.520  1.00  0.00           H  
ATOM   1325 1HB  GLN A 235      -4.001  24.679   0.178  1.00  0.00           H  
ATOM   1326 2HB  GLN A 235      -2.982  24.022  -1.096  1.00  0.00           H  
ATOM   1327 1HG  GLN A 235      -2.580  26.251  -1.979  1.00  0.00           H  
ATOM   1328 2HG  GLN A 235      -3.676  26.946  -0.753  1.00  0.00           H  
ATOM   1329 1HE2 GLN A 235      -0.689  27.617   0.990  1.00  0.00           H  
ATOM   1330 2HE2 GLN A 235      -1.930  28.272  -0.026  1.00  0.00           H  
ATOM   1331  N   GLN A 236      -5.078  25.823  -3.910  1.00  0.00           N  
ATOM   1332  CA  GLN A 236      -4.754  26.055  -5.308  1.00  0.00           C  
ATOM   1333  C   GLN A 236      -4.070  27.402  -5.482  1.00  0.00           C  
ATOM   1334  O   GLN A 236      -4.655  28.453  -5.205  1.00  0.00           O  
ATOM   1335  CB  GLN A 236      -6.016  25.989  -6.173  1.00  0.00           C  
ATOM   1336  CG  GLN A 236      -5.759  26.142  -7.662  1.00  0.00           C  
ATOM   1337  CD  GLN A 236      -7.034  26.072  -8.480  1.00  0.00           C  
ATOM   1338  OE1 GLN A 236      -7.743  25.062  -8.464  1.00  0.00           O  
ATOM   1339  NE2 GLN A 236      -7.334  27.147  -9.201  1.00  0.00           N  
ATOM   1340  H   GLN A 236      -5.726  26.410  -3.459  1.00  0.00           H  
ATOM   1341  HA  GLN A 236      -4.066  25.276  -5.637  1.00  0.00           H  
ATOM   1342 1HB  GLN A 236      -6.515  25.034  -6.014  1.00  0.00           H  
ATOM   1343 2HB  GLN A 236      -6.708  26.775  -5.868  1.00  0.00           H  
ATOM   1344 1HG  GLN A 236      -5.290  27.110  -7.841  1.00  0.00           H  
ATOM   1345 2HG  GLN A 236      -5.097  25.341  -7.990  1.00  0.00           H  
ATOM   1346 1HE2 GLN A 236      -8.163  27.159  -9.761  1.00  0.00           H  
ATOM   1347 2HE2 GLN A 236      -6.730  27.944  -9.185  1.00  0.00           H  
ATOM   1348  N   ALA A 237      -2.828  27.359  -5.938  1.00  0.00           N  
ATOM   1349  CA  ALA A 237      -2.048  28.565  -6.159  1.00  0.00           C  
ATOM   1350  C   ALA A 237      -2.369  29.166  -7.519  1.00  0.00           C  
ATOM   1351  O   ALA A 237      -2.182  30.362  -7.748  1.00  0.00           O  
ATOM   1352  CB  ALA A 237      -0.560  28.267  -6.045  1.00  0.00           C  
ATOM   1353  H   ALA A 237      -2.420  26.486  -6.134  1.00  0.00           H  
ATOM   1354  HA  ALA A 237      -2.321  29.290  -5.392  1.00  0.00           H  
ATOM   1355 1HB  ALA A 237       0.008  29.180  -6.217  1.00  0.00           H  
ATOM   1356 2HB  ALA A 237      -0.341  27.886  -5.047  1.00  0.00           H  
ATOM   1357 3HB  ALA A 237      -0.281  27.520  -6.786  1.00  0.00           H  
ATOM   1358  N   GLN A 238      -2.850  28.323  -8.421  1.00  0.00           N  
ATOM   1359  CA  GLN A 238      -3.206  28.760  -9.760  1.00  0.00           C  
ATOM   1360  C   GLN A 238      -4.543  29.487  -9.737  1.00  0.00           C  
ATOM   1361  O   GLN A 238      -4.739  30.404 -10.562  1.00  0.00           O  
ATOM   1362  OXT GLN A 238      -5.382  29.175  -8.938  1.00  0.00           O  
ATOM   1363  CB  GLN A 238      -3.266  27.569 -10.720  1.00  0.00           C  
ATOM   1364  CG  GLN A 238      -3.507  27.951 -12.171  1.00  0.00           C  
ATOM   1365  CD  GLN A 238      -3.460  26.753 -13.100  1.00  0.00           C  
ATOM   1366  OE1 GLN A 238      -3.449  25.603 -12.653  1.00  0.00           O  
ATOM   1367  NE2 GLN A 238      -3.434  27.015 -14.402  1.00  0.00           N  
ATOM   1368  H   GLN A 238      -2.979  27.385  -8.173  1.00  0.00           H  
ATOM   1369  HA  GLN A 238      -2.441  29.451 -10.113  1.00  0.00           H  
ATOM   1370 1HB  GLN A 238      -2.330  27.013 -10.670  1.00  0.00           H  
ATOM   1371 2HB  GLN A 238      -4.064  26.894 -10.413  1.00  0.00           H  
ATOM   1372 1HG  GLN A 238      -4.491  28.412 -12.256  1.00  0.00           H  
ATOM   1373 2HG  GLN A 238      -2.735  28.656 -12.483  1.00  0.00           H  
ATOM   1374 1HE2 GLN A 238      -3.403  26.265 -15.064  1.00  0.00           H  
ATOM   1375 2HE2 GLN A 238      -3.444  27.963 -14.722  1.00  0.00           H  
TER                                                                             
ATOM   1377  N   PHE B   1     -16.470   8.290  -4.389  1.00  0.00           N  
ATOM   1378  CA  PHE B   1     -15.400   7.740  -5.213  1.00  0.00           C  
ATOM   1379  C   PHE B   1     -14.974   6.365  -4.717  1.00  0.00           C  
ATOM   1380  O   PHE B   1     -14.796   6.154  -3.517  1.00  0.00           O  
ATOM   1381  CB  PHE B   1     -14.194   8.681  -5.220  1.00  0.00           C  
ATOM   1382  CG  PHE B   1     -13.186   8.366  -6.288  1.00  0.00           C  
ATOM   1383  CD1 PHE B   1     -13.347   8.848  -7.578  1.00  0.00           C  
ATOM   1384  CD2 PHE B   1     -12.075   7.585  -6.005  1.00  0.00           C  
ATOM   1385  CE1 PHE B   1     -12.420   8.559  -8.561  1.00  0.00           C  
ATOM   1386  CE2 PHE B   1     -11.147   7.295  -6.985  1.00  0.00           C  
ATOM   1387  CZ  PHE B   1     -11.320   7.782  -8.265  1.00  0.00           C  
ATOM   1388 1H   PHE B   1     -16.729   9.192  -4.736  1.00  0.00           H  
ATOM   1389 2H   PHE B   1     -17.262   7.681  -4.420  1.00  0.00           H  
ATOM   1390 3H   PHE B   1     -16.153   8.376  -3.444  1.00  0.00           H  
ATOM   1391  HA  PHE B   1     -15.769   7.637  -6.234  1.00  0.00           H  
ATOM   1392 1HB  PHE B   1     -14.533   9.706  -5.365  1.00  0.00           H  
ATOM   1393 2HB  PHE B   1     -13.692   8.636  -4.254  1.00  0.00           H  
ATOM   1394  HD1 PHE B   1     -14.216   9.464  -7.812  1.00  0.00           H  
ATOM   1395  HD2 PHE B   1     -11.939   7.199  -4.994  1.00  0.00           H  
ATOM   1396  HE1 PHE B   1     -12.558   8.944  -9.571  1.00  0.00           H  
ATOM   1397  HE2 PHE B   1     -10.278   6.680  -6.750  1.00  0.00           H  
ATOM   1398  HZ  PHE B   1     -10.589   7.552  -9.040  1.00  0.00           H  
ATOM   1399  N   ASP B   2     -14.814   5.430  -5.647  1.00  0.00           N  
ATOM   1400  CA  ASP B   2     -14.525   4.044  -5.298  1.00  0.00           C  
ATOM   1401  C   ASP B   2     -13.089   3.886  -4.815  1.00  0.00           C  
ATOM   1402  O   ASP B   2     -12.247   3.323  -5.513  1.00  0.00           O  
ATOM   1403  CB  ASP B   2     -14.769   3.126  -6.499  1.00  0.00           C  
ATOM   1404  CG  ASP B   2     -16.244   2.996  -6.855  1.00  0.00           C  
ATOM   1405  OD1 ASP B   2     -17.064   3.376  -6.053  1.00  0.00           O  
ATOM   1406  OD2 ASP B   2     -16.536   2.518  -7.925  1.00  0.00           O  
ATOM   1407  H   ASP B   2     -14.894   5.686  -6.621  1.00  0.00           H  
ATOM   1408  HA  ASP B   2     -15.192   3.744  -4.490  1.00  0.00           H  
ATOM   1409 1HB  ASP B   2     -14.234   3.511  -7.367  1.00  0.00           H  
ATOM   1410 2HB  ASP B   2     -14.373   2.133  -6.284  1.00  0.00           H  
ATOM   1411  N   VAL B   3     -12.816   4.388  -3.615  1.00  0.00           N  
ATOM   1412  CA  VAL B   3     -11.516   4.197  -2.982  1.00  0.00           C  
ATOM   1413  C   VAL B   3     -11.397   2.804  -2.378  1.00  0.00           C  
ATOM   1414  O   VAL B   3     -12.309   2.332  -1.697  1.00  0.00           O  
ATOM   1415  CB  VAL B   3     -11.298   5.251  -1.880  1.00  0.00           C  
ATOM   1416  CG1 VAL B   3      -9.985   4.998  -1.154  1.00  0.00           C  
ATOM   1417  CG2 VAL B   3     -11.319   6.645  -2.487  1.00  0.00           C  
ATOM   1418  H   VAL B   3     -13.527   4.915  -3.129  1.00  0.00           H  
ATOM   1419  HA  VAL B   3     -10.741   4.316  -3.740  1.00  0.00           H  
ATOM   1420  HB  VAL B   3     -12.095   5.162  -1.143  1.00  0.00           H  
ATOM   1421 1HG1 VAL B   3      -9.847   5.753  -0.379  1.00  0.00           H  
ATOM   1422 2HG1 VAL B   3     -10.006   4.009  -0.698  1.00  0.00           H  
ATOM   1423 3HG1 VAL B   3      -9.160   5.054  -1.865  1.00  0.00           H  
ATOM   1424 1HG2 VAL B   3     -11.165   7.386  -1.703  1.00  0.00           H  
ATOM   1425 2HG2 VAL B   3     -10.525   6.732  -3.229  1.00  0.00           H  
ATOM   1426 3HG2 VAL B   3     -12.283   6.819  -2.965  1.00  0.00           H  
ATOM   1427  N   ILE B   4     -10.269   2.148  -2.629  1.00  0.00           N  
ATOM   1428  CA  ILE B   4     -10.037   0.801  -2.125  1.00  0.00           C  
ATOM   1429  C   ILE B   4      -8.836   0.763  -1.187  1.00  0.00           C  
ATOM   1430  O   ILE B   4      -8.039   1.700  -1.147  1.00  0.00           O  
ATOM   1431  CB  ILE B   4      -9.816  -0.188  -3.284  1.00  0.00           C  
ATOM   1432  CG1 ILE B   4      -8.545   0.172  -4.059  1.00  0.00           C  
ATOM   1433  CG2 ILE B   4     -11.022  -0.200  -4.210  1.00  0.00           C  
ATOM   1434  CD1 ILE B   4      -8.107  -0.890  -5.040  1.00  0.00           C  
ATOM   1435  H   ILE B   4      -9.553   2.596  -3.184  1.00  0.00           H  
ATOM   1436  HA  ILE B   4     -10.916   0.486  -1.565  1.00  0.00           H  
ATOM   1437  HB  ILE B   4      -9.667  -1.190  -2.883  1.00  0.00           H  
ATOM   1438 1HG1 ILE B   4      -8.705   1.100  -4.608  1.00  0.00           H  
ATOM   1439 2HG1 ILE B   4      -7.728   0.345  -3.358  1.00  0.00           H  
ATOM   1440 1HG2 ILE B   4     -10.849  -0.904  -5.023  1.00  0.00           H  
ATOM   1441 2HG2 ILE B   4     -11.907  -0.503  -3.650  1.00  0.00           H  
ATOM   1442 3HG2 ILE B   4     -11.176   0.798  -4.620  1.00  0.00           H  
ATOM   1443 1HD1 ILE B   4      -7.201  -0.563  -5.550  1.00  0.00           H  
ATOM   1444 2HD1 ILE B   4      -7.907  -1.819  -4.506  1.00  0.00           H  
ATOM   1445 3HD1 ILE B   4      -8.895  -1.055  -5.774  1.00  0.00           H  
ATOM   1446  N   GLU B   5      -8.714  -0.325  -0.436  1.00  0.00           N  
ATOM   1447  CA  GLU B   5      -7.555  -0.536   0.424  1.00  0.00           C  
ATOM   1448  C   GLU B   5      -6.832  -1.828   0.067  1.00  0.00           C  
ATOM   1449  O   GLU B   5      -7.178  -2.901   0.561  1.00  0.00           O  
ATOM   1450  CB  GLU B   5      -7.981  -0.567   1.894  1.00  0.00           C  
ATOM   1451  CG  GLU B   5      -8.537   0.750   2.416  1.00  0.00           C  
ATOM   1452  CD  GLU B   5      -8.845   0.713   3.887  1.00  0.00           C  
ATOM   1453  OE1 GLU B   5      -8.653  -0.316   4.489  1.00  0.00           O  
ATOM   1454  OE2 GLU B   5      -9.272   1.716   4.409  1.00  0.00           O  
ATOM   1455  H   GLU B   5      -9.441  -1.026  -0.461  1.00  0.00           H  
ATOM   1456  HA  GLU B   5      -6.861   0.292   0.279  1.00  0.00           H  
ATOM   1457 1HB  GLU B   5      -8.745  -1.333   2.035  1.00  0.00           H  
ATOM   1458 2HB  GLU B   5      -7.127  -0.839   2.514  1.00  0.00           H  
ATOM   1459 1HG  GLU B   5      -7.810   1.539   2.228  1.00  0.00           H  
ATOM   1460 2HG  GLU B   5      -9.445   0.992   1.865  1.00  0.00           H  
ATOM   1461  N   ASP B   6      -5.825  -1.718  -0.793  1.00  0.00           N  
ATOM   1462  CA  ASP B   6      -4.961  -2.848  -1.110  1.00  0.00           C  
ATOM   1463  C   ASP B   6      -3.898  -3.047  -0.038  1.00  0.00           C  
ATOM   1464  O   ASP B   6      -3.616  -2.140   0.745  1.00  0.00           O  
ATOM   1465  CB  ASP B   6      -4.289  -2.645  -2.470  1.00  0.00           C  
ATOM   1466  CG  ASP B   6      -5.202  -2.990  -3.639  1.00  0.00           C  
ATOM   1467  OD1 ASP B   6      -6.216  -3.608  -3.414  1.00  0.00           O  
ATOM   1468  OD2 ASP B   6      -4.877  -2.633  -4.746  1.00  0.00           O  
ATOM   1469  H   ASP B   6      -5.655  -0.829  -1.240  1.00  0.00           H  
ATOM   1470  HA  ASP B   6      -5.572  -3.750  -1.154  1.00  0.00           H  
ATOM   1471 1HB  ASP B   6      -3.974  -1.606  -2.569  1.00  0.00           H  
ATOM   1472 2HB  ASP B   6      -3.395  -3.265  -2.531  1.00  0.00           H  
ATOM   1473  N   ILE B   7      -3.310  -4.239  -0.007  1.00  0.00           N  
ATOM   1474  CA  ILE B   7      -2.311  -4.574   1.001  1.00  0.00           C  
ATOM   1475  C   ILE B   7      -0.924  -4.685   0.383  1.00  0.00           C  
ATOM   1476  O   ILE B   7      -0.754  -5.263  -0.690  1.00  0.00           O  
ATOM   1477  CB  ILE B   7      -2.666  -5.895   1.709  1.00  0.00           C  
ATOM   1478  CG1 ILE B   7      -4.059  -5.807   2.336  1.00  0.00           C  
ATOM   1479  CG2 ILE B   7      -1.623  -6.229   2.765  1.00  0.00           C  
ATOM   1480  CD1 ILE B   7      -4.194  -4.716   3.374  1.00  0.00           C  
ATOM   1481  H   ILE B   7      -3.563  -4.928  -0.700  1.00  0.00           H  
ATOM   1482  HA  ILE B   7      -2.291  -3.779   1.745  1.00  0.00           H  
ATOM   1483  HB  ILE B   7      -2.700  -6.702   0.977  1.00  0.00           H  
ATOM   1484 1HG1 ILE B   7      -4.799  -5.629   1.555  1.00  0.00           H  
ATOM   1485 2HG1 ILE B   7      -4.307  -6.758   2.808  1.00  0.00           H  
ATOM   1486 1HG2 ILE B   7      -1.890  -7.165   3.255  1.00  0.00           H  
ATOM   1487 2HG2 ILE B   7      -0.647  -6.332   2.292  1.00  0.00           H  
ATOM   1488 3HG2 ILE B   7      -1.586  -5.429   3.504  1.00  0.00           H  
ATOM   1489 1HD1 ILE B   7      -5.209  -4.717   3.772  1.00  0.00           H  
ATOM   1490 2HD1 ILE B   7      -3.486  -4.895   4.183  1.00  0.00           H  
ATOM   1491 3HD1 ILE B   7      -3.986  -3.751   2.915  1.00  0.00           H  
ATOM   1492  N   PHE B   8       0.069  -4.125   1.068  1.00  0.00           N  
ATOM   1493  CA  PHE B   8       1.453  -4.208   0.616  1.00  0.00           C  
ATOM   1494  C   PHE B   8       1.861  -5.652   0.350  1.00  0.00           C  
ATOM   1495  O   PHE B   8       1.435  -6.567   1.055  1.00  0.00           O  
ATOM   1496  CB  PHE B   8       2.392  -3.590   1.654  1.00  0.00           C  
ATOM   1497  CG  PHE B   8       3.848  -3.727   1.311  1.00  0.00           C  
ATOM   1498  CD1 PHE B   8       4.379  -3.078   0.207  1.00  0.00           C  
ATOM   1499  CD2 PHE B   8       4.689  -4.505   2.092  1.00  0.00           C  
ATOM   1500  CE1 PHE B   8       5.719  -3.203  -0.110  1.00  0.00           C  
ATOM   1501  CE2 PHE B   8       6.029  -4.631   1.779  1.00  0.00           C  
ATOM   1502  CZ  PHE B   8       6.544  -3.979   0.677  1.00  0.00           C  
ATOM   1503  H   PHE B   8      -0.142  -3.630   1.923  1.00  0.00           H  
ATOM   1504  HA  PHE B   8       1.547  -3.648  -0.316  1.00  0.00           H  
ATOM   1505 1HB  PHE B   8       2.166  -2.530   1.763  1.00  0.00           H  
ATOM   1506 2HB  PHE B   8       2.224  -4.061   2.621  1.00  0.00           H  
ATOM   1507  HD1 PHE B   8       3.727  -2.463  -0.415  1.00  0.00           H  
ATOM   1508  HD2 PHE B   8       4.282  -5.020   2.963  1.00  0.00           H  
ATOM   1509  HE1 PHE B   8       6.123  -2.688  -0.981  1.00  0.00           H  
ATOM   1510  HE2 PHE B   8       6.679  -5.245   2.402  1.00  0.00           H  
ATOM   1511  HZ  PHE B   8       7.599  -4.079   0.428  1.00  0.00           H  
ATOM   1512  N   ASP B   9       2.685  -5.849  -0.673  1.00  0.00           N  
ATOM   1513  CA  ASP B   9       3.155  -7.181  -1.032  1.00  0.00           C  
ATOM   1514  C   ASP B   9       3.527  -7.986   0.207  1.00  0.00           C  
ATOM   1515  O   ASP B   9       4.492  -7.666   0.901  1.00  0.00           O  
ATOM   1516  CB  ASP B   9       4.361  -7.091  -1.969  1.00  0.00           C  
ATOM   1517  CG  ASP B   9       4.655  -8.403  -2.685  1.00  0.00           C  
ATOM   1518  OD1 ASP B   9       3.990  -9.371  -2.405  1.00  0.00           O  
ATOM   1519  OD2 ASP B   9       5.542  -8.423  -3.505  1.00  0.00           O  
ATOM   1520  H   ASP B   9       2.995  -5.055  -1.215  1.00  0.00           H  
ATOM   1521  HA  ASP B   9       2.350  -7.704  -1.549  1.00  0.00           H  
ATOM   1522 1HB  ASP B   9       4.184  -6.318  -2.717  1.00  0.00           H  
ATOM   1523 2HB  ASP B   9       5.244  -6.799  -1.400  1.00  0.00           H  
ATOM   1524  N   PRO B  10       2.754  -9.032   0.481  1.00  0.00           N  
ATOM   1525  CA  PRO B  10       2.906  -9.794   1.715  1.00  0.00           C  
ATOM   1526  C   PRO B  10       4.063 -10.780   1.616  1.00  0.00           C  
ATOM   1527  O   PRO B  10       4.541 -11.081   0.523  1.00  0.00           O  
ATOM   1528  CB  PRO B  10       1.559 -10.514   1.843  1.00  0.00           C  
ATOM   1529  CG  PRO B  10       1.118 -10.717   0.434  1.00  0.00           C  
ATOM   1530  CD  PRO B  10       1.537  -9.457  -0.275  1.00  0.00           C  
ATOM   1531  HA  PRO B  10       3.062  -9.099   2.553  1.00  0.00           H  
ATOM   1532 1HB  PRO B  10       1.689 -11.459   2.391  1.00  0.00           H  
ATOM   1533 2HB  PRO B  10       0.858  -9.898   2.425  1.00  0.00           H  
ATOM   1534 1HG  PRO B  10       1.592 -11.617   0.014  1.00  0.00           H  
ATOM   1535 2HG  PRO B  10       0.032 -10.883   0.396  1.00  0.00           H  
ATOM   1536 1HD  PRO B  10       1.775  -9.688  -1.324  1.00  0.00           H  
ATOM   1537 2HD  PRO B  10       0.727  -8.715  -0.215  1.00  0.00           H  
ATOM   1538  N   VAL B  11       4.508 -11.279   2.764  1.00  0.00           N  
ATOM   1539  CA  VAL B  11       5.444 -12.396   2.802  1.00  0.00           C  
ATOM   1540  C   VAL B  11       4.758 -13.677   3.258  1.00  0.00           C  
ATOM   1541  O   VAL B  11       3.997 -13.673   4.227  1.00  0.00           O  
ATOM   1542  CB  VAL B  11       6.616 -12.079   3.750  1.00  0.00           C  
ATOM   1543  CG1 VAL B  11       7.552 -13.273   3.857  1.00  0.00           C  
ATOM   1544  CG2 VAL B  11       7.363 -10.850   3.257  1.00  0.00           C  
ATOM   1545  H   VAL B  11       4.189 -10.876   3.632  1.00  0.00           H  
ATOM   1546  HA  VAL B  11       5.839 -12.551   1.797  1.00  0.00           H  
ATOM   1547  HB  VAL B  11       6.221 -11.889   4.749  1.00  0.00           H  
ATOM   1548 1HG1 VAL B  11       8.374 -13.032   4.532  1.00  0.00           H  
ATOM   1549 2HG1 VAL B  11       7.005 -14.131   4.246  1.00  0.00           H  
ATOM   1550 3HG1 VAL B  11       7.951 -13.512   2.872  1.00  0.00           H  
ATOM   1551 1HG2 VAL B  11       8.189 -10.631   3.933  1.00  0.00           H  
ATOM   1552 2HG2 VAL B  11       7.752 -11.038   2.256  1.00  0.00           H  
ATOM   1553 3HG2 VAL B  11       6.683  -9.998   3.228  1.00  0.00           H  
ATOM   1554  N   ASP B  12       5.028 -14.771   2.556  1.00  0.00           N  
ATOM   1555  CA  ASP B  12       4.528 -16.081   2.955  1.00  0.00           C  
ATOM   1556  C   ASP B  12       5.433 -16.724   3.998  1.00  0.00           C  
ATOM   1557  O   ASP B  12       6.465 -17.304   3.664  1.00  0.00           O  
ATOM   1558  CB  ASP B  12       4.408 -17.002   1.738  1.00  0.00           C  
ATOM   1559  CG  ASP B  12       3.723 -18.324   2.060  1.00  0.00           C  
ATOM   1560  OD1 ASP B  12       3.303 -18.495   3.180  1.00  0.00           O  
ATOM   1561  OD2 ASP B  12       3.627 -19.149   1.183  1.00  0.00           O  
ATOM   1562  H   ASP B  12       5.596 -14.694   1.725  1.00  0.00           H  
ATOM   1563  HA  ASP B  12       3.539 -15.955   3.394  1.00  0.00           H  
ATOM   1564 1HB  ASP B  12       3.842 -16.498   0.954  1.00  0.00           H  
ATOM   1565 2HB  ASP B  12       5.402 -17.212   1.341  1.00  0.00           H  
ATOM   1566  N   PHE B  13       5.039 -16.615   5.262  1.00  0.00           N  
ATOM   1567  CA  PHE B  13       5.881 -17.063   6.366  1.00  0.00           C  
ATOM   1568  C   PHE B  13       5.629 -18.530   6.690  1.00  0.00           C  
ATOM   1569  O   PHE B  13       6.135 -19.388   6.022  1.00  0.00           O  
ATOM   1570  OXT PHE B  13       4.923 -18.828   7.614  1.00  0.00           O  
ATOM   1571  CB  PHE B  13       5.629 -16.209   7.610  1.00  0.00           C  
ATOM   1572  CG  PHE B  13       6.098 -14.789   7.476  1.00  0.00           C  
ATOM   1573  CD1 PHE B  13       5.186 -13.747   7.388  1.00  0.00           C  
ATOM   1574  CD2 PHE B  13       7.452 -14.491   7.437  1.00  0.00           C  
ATOM   1575  CE1 PHE B  13       5.617 -12.440   7.265  1.00  0.00           C  
ATOM   1576  CE2 PHE B  13       7.885 -13.185   7.315  1.00  0.00           C  
ATOM   1577  CZ  PHE B  13       6.966 -12.158   7.228  1.00  0.00           C  
ATOM   1578  H   PHE B  13       4.135 -16.215   5.464  1.00  0.00           H  
ATOM   1579  HA  PHE B  13       6.926 -16.951   6.072  1.00  0.00           H  
ATOM   1580 1HB  PHE B  13       4.562 -16.196   7.832  1.00  0.00           H  
ATOM   1581 2HB  PHE B  13       6.134 -16.655   8.466  1.00  0.00           H  
ATOM   1582  HD1 PHE B  13       4.119 -13.970   7.418  1.00  0.00           H  
ATOM   1583  HD2 PHE B  13       8.178 -15.302   7.505  1.00  0.00           H  
ATOM   1584  HE1 PHE B  13       4.890 -11.631   7.196  1.00  0.00           H  
ATOM   1585  HE2 PHE B  13       8.952 -12.964   7.286  1.00  0.00           H  
ATOM   1586  HZ  PHE B  13       7.307 -11.129   7.130  1.00  0.00           H  
TER                                                                             
I_bsa 1746.66
I_hb 4
I_pack 0.018
I_sc -57.145
I_unsat 9
pep_sc -13.101
pep_sc_noref -13.698
reweighted_sc -130.29
rmsALL 11.876
rmsALL_CAPRI_if 4.826
rmsALL_allIF 5.126
rmsALL_if 7.781
rmsBB 10.284
rmsBB_CAPRI_if 3.515
rmsBB_allIF 3.432
rmsBB_if 6.953
rmsBB_intrf_lowres 4.858
rmsBB_lowres 8.795
rmsCA 10.369
rmsCA_if 6.956
rmsCA_intrf_lowres 4.89
rmsCA_lowres 8.823
rmsSC_CAPRI_if 5.585
rmsSC_allIF 6.19
score -60.044
score_lowres_opt 10.558
score_lowres_start 29.888
silent_score -60.044
startRMSall 0
startRMSallif 0
startRMSbb 0
startRMSca 0
time 74
