# Supplementary material for: Simple biochemical features underlie transcriptional activation domain diversity and dynamic, fuzzy binding to Mediator
Source: eLife. 2021 Apr 27;10:e68068. doi: 10.7554/eLife.68068 (PMC8137143; doi:10.7554/eLife.68068)
Supplement: Figure 6—source data 2. — The 10 best-scoring models from different binding poses are provided as pdb files. Top500.txt contains the score, cluster number, and RMSD to best model for the 500 best-scoring models. [file elife-68068-fig6-data2.zip › Med15-cAD structural models/ABD1/Oaf3_846/2lpb_Oaf3_846_prepack_48535.pdb]

HEADER                                            17-SEP-20   XXXX              
EXPDTA    THEORETICAL MODEL                                                     
REMARK 220                                                                      
REMARK 220 EXPERIMENTAL DETAILS                                                 
REMARK 220  EXPERIMENT TYPE                : THEORETICAL MODELLING              
REMARK 220  DATE OF DATA COLLECTION        : 17-SEP-20                          
REMARK 220                                                                      
REMARK 220 REMARK: MODEL GENERATED BY ROSETTA                                   
REMARK 220  VERSION 2020.08+release.cb1caba                                     
ATOM      1  N   GLN A 158     -12.016 -12.395 -23.603  1.00  0.00           N  
ATOM      2  CA  GLN A 158     -11.969 -12.966 -22.241  1.00  0.00           C  
ATOM      3  C   GLN A 158     -12.554 -11.986 -21.232  1.00  0.00           C  
ATOM      4  O   GLN A 158     -13.092 -10.945 -21.605  1.00  0.00           O  
ATOM      5  CB  GLN A 158     -10.534 -13.324 -21.846  1.00  0.00           C  
ATOM      6  CG  GLN A 158      -9.893 -14.385 -22.724  1.00  0.00           C  
ATOM      7  CD  GLN A 158     -10.563 -15.739 -22.580  1.00  0.00           C  
ATOM      8  OE1 GLN A 158     -10.629 -16.302 -21.484  1.00  0.00           O  
ATOM      9  NE2 GLN A 158     -11.066 -16.269 -23.689  1.00  0.00           N  
ATOM     10 1H   GLN A 158     -11.629 -13.049 -24.253  1.00  0.00           H  
ATOM     11 2H   GLN A 158     -12.965 -12.201 -23.851  1.00  0.00           H  
ATOM     12 3H   GLN A 158     -11.486 -11.548 -23.628  1.00  0.00           H  
ATOM     13  HA  GLN A 158     -12.567 -13.877 -22.227  1.00  0.00           H  
ATOM     14 1HB  GLN A 158      -9.911 -12.431 -21.888  1.00  0.00           H  
ATOM     15 2HB  GLN A 158     -10.519 -13.685 -20.817  1.00  0.00           H  
ATOM     16 1HG  GLN A 158      -9.969 -14.074 -23.766  1.00  0.00           H  
ATOM     17 2HG  GLN A 158      -8.846 -14.491 -22.442  1.00  0.00           H  
ATOM     18 1HE2 GLN A 158     -11.521 -17.160 -23.657  1.00  0.00           H  
ATOM     19 2HE2 GLN A 158     -10.992 -15.778 -24.557  1.00  0.00           H  
ATOM     20  N   ARG A 159     -12.454 -12.331 -19.958  1.00  0.00           N  
ATOM     21  CA  ARG A 159     -12.963 -11.479 -18.889  1.00  0.00           C  
ATOM     22  C   ARG A 159     -12.021 -10.302 -18.654  1.00  0.00           C  
ATOM     23  O   ARG A 159     -10.801 -10.445 -18.767  1.00  0.00           O  
ATOM     24  CB  ARG A 159     -13.124 -12.269 -17.599  1.00  0.00           C  
ATOM     25  CG  ARG A 159     -14.191 -13.351 -17.640  1.00  0.00           C  
ATOM     26  CD  ARG A 159     -14.288 -14.077 -16.347  1.00  0.00           C  
ATOM     27  NE  ARG A 159     -15.295 -15.125 -16.388  1.00  0.00           N  
ATOM     28  CZ  ARG A 159     -15.547 -15.983 -15.380  1.00  0.00           C  
ATOM     29  NH1 ARG A 159     -14.859 -15.905 -14.264  1.00  0.00           N  
ATOM     30  NH2 ARG A 159     -16.486 -16.903 -15.515  1.00  0.00           N  
ATOM     31  H   ARG A 159     -12.025 -13.184 -19.727  1.00  0.00           H  
ATOM     32  HA  ARG A 159     -13.941 -11.098 -19.186  1.00  0.00           H  
ATOM     33 1HB  ARG A 159     -12.179 -12.748 -17.345  1.00  0.00           H  
ATOM     34 2HB  ARG A 159     -13.375 -11.589 -16.785  1.00  0.00           H  
ATOM     35 1HG  ARG A 159     -15.160 -12.898 -17.852  1.00  0.00           H  
ATOM     36 2HG  ARG A 159     -13.948 -14.072 -18.422  1.00  0.00           H  
ATOM     37 1HD  ARG A 159     -13.327 -14.536 -16.116  1.00  0.00           H  
ATOM     38 2HD  ARG A 159     -14.555 -13.377 -15.557  1.00  0.00           H  
ATOM     39  HE  ARG A 159     -15.844 -15.217 -17.232  1.00  0.00           H  
ATOM     40 1HH1 ARG A 159     -14.142 -15.202 -14.160  1.00  0.00           H  
ATOM     41 2HH1 ARG A 159     -15.049 -16.548 -13.509  1.00  0.00           H  
ATOM     42 1HH2 ARG A 159     -17.015 -16.963 -16.375  1.00  0.00           H  
ATOM     43 2HH2 ARG A 159     -16.675 -17.546 -14.762  1.00  0.00           H  
ATOM     44  N   ARG A 160     -12.586  -9.144 -18.344  1.00  0.00           N  
ATOM     45  CA  ARG A 160     -11.792  -7.949 -18.098  1.00  0.00           C  
ATOM     46  C   ARG A 160     -12.633  -6.875 -17.411  1.00  0.00           C  
ATOM     47  O   ARG A 160     -13.441  -6.198 -18.052  1.00  0.00           O  
ATOM     48  CB  ARG A 160     -11.230  -7.400 -19.401  1.00  0.00           C  
ATOM     49  CG  ARG A 160     -10.293  -6.213 -19.244  1.00  0.00           C  
ATOM     50  CD  ARG A 160      -9.732  -5.780 -20.549  1.00  0.00           C  
ATOM     51  NE  ARG A 160      -8.782  -4.690 -20.397  1.00  0.00           N  
ATOM     52  CZ  ARG A 160      -8.180  -4.051 -21.418  1.00  0.00           C  
ATOM     53  NH1 ARG A 160      -8.438  -4.405 -22.658  1.00  0.00           N  
ATOM     54  NH2 ARG A 160      -7.330  -3.069 -21.174  1.00  0.00           N  
ATOM     55  H   ARG A 160     -13.563  -9.090 -18.275  1.00  0.00           H  
ATOM     56  HA  ARG A 160     -10.960  -8.215 -17.446  1.00  0.00           H  
ATOM     57 1HB  ARG A 160     -10.682  -8.185 -19.920  1.00  0.00           H  
ATOM     58 2HB  ARG A 160     -12.050  -7.090 -20.049  1.00  0.00           H  
ATOM     59 1HG  ARG A 160     -10.837  -5.375 -18.809  1.00  0.00           H  
ATOM     60 2HG  ARG A 160      -9.465  -6.487 -18.589  1.00  0.00           H  
ATOM     61 1HD  ARG A 160      -9.216  -6.617 -21.020  1.00  0.00           H  
ATOM     62 2HD  ARG A 160     -10.539  -5.440 -21.197  1.00  0.00           H  
ATOM     63  HE  ARG A 160      -8.559  -4.388 -19.457  1.00  0.00           H  
ATOM     64 1HH1 ARG A 160      -9.088  -5.155 -22.845  1.00  0.00           H  
ATOM     65 2HH1 ARG A 160      -7.985  -3.926 -23.423  1.00  0.00           H  
ATOM     66 1HH2 ARG A 160      -7.131  -2.797 -20.221  1.00  0.00           H  
ATOM     67 2HH2 ARG A 160      -6.878  -2.590 -21.939  1.00  0.00           H  
ATOM     68  N   GLN A 161     -12.454  -6.736 -16.108  1.00  0.00           N  
ATOM     69  CA  GLN A 161     -13.186  -5.737 -15.341  1.00  0.00           C  
ATOM     70  C   GLN A 161     -12.283  -4.548 -15.024  1.00  0.00           C  
ATOM     71  O   GLN A 161     -11.141  -4.722 -14.597  1.00  0.00           O  
ATOM     72  CB  GLN A 161     -13.737  -6.344 -14.048  1.00  0.00           C  
ATOM     73  CG  GLN A 161     -14.753  -7.453 -14.264  1.00  0.00           C  
ATOM     74  CD  GLN A 161     -15.232  -8.060 -12.959  1.00  0.00           C  
ATOM     75  OE1 GLN A 161     -14.445  -8.627 -12.196  1.00  0.00           O  
ATOM     76  NE2 GLN A 161     -16.529  -7.947 -12.696  1.00  0.00           N  
ATOM     77  H   GLN A 161     -11.811  -7.320 -15.646  1.00  0.00           H  
ATOM     78  HA  GLN A 161     -14.024  -5.385 -15.943  1.00  0.00           H  
ATOM     79 1HB  GLN A 161     -12.915  -6.751 -13.458  1.00  0.00           H  
ATOM     80 2HB  GLN A 161     -14.211  -5.564 -13.453  1.00  0.00           H  
ATOM     81 1HG  GLN A 161     -15.616  -7.043 -14.788  1.00  0.00           H  
ATOM     82 2HG  GLN A 161     -14.294  -8.241 -14.860  1.00  0.00           H  
ATOM     83 1HE2 GLN A 161     -16.904  -8.328 -11.850  1.00  0.00           H  
ATOM     84 2HE2 GLN A 161     -17.132  -7.479 -13.343  1.00  0.00           H  
ATOM     85  N   LEU A 162     -12.793  -3.344 -15.237  1.00  0.00           N  
ATOM     86  CA  LEU A 162     -12.021  -2.140 -14.973  1.00  0.00           C  
ATOM     87  C   LEU A 162     -12.920  -0.927 -14.750  1.00  0.00           C  
ATOM     88  O   LEU A 162     -13.442  -0.340 -15.694  1.00  0.00           O  
ATOM     89  CB  LEU A 162     -11.064  -1.866 -16.140  1.00  0.00           C  
ATOM     90  CG  LEU A 162     -10.163  -0.633 -15.986  1.00  0.00           C  
ATOM     91  CD1 LEU A 162      -9.028  -0.705 -16.998  1.00  0.00           C  
ATOM     92  CD2 LEU A 162     -10.991   0.628 -16.181  1.00  0.00           C  
ATOM     93  H   LEU A 162     -13.712  -3.261 -15.574  1.00  0.00           H  
ATOM     94  HA  LEU A 162     -11.437  -2.296 -14.067  1.00  0.00           H  
ATOM     95 1HB  LEU A 162     -10.419  -2.733 -16.271  1.00  0.00           H  
ATOM     96 2HB  LEU A 162     -11.653  -1.735 -17.049  1.00  0.00           H  
ATOM     97  HG  LEU A 162      -9.722  -0.628 -14.989  1.00  0.00           H  
ATOM     98 1HD1 LEU A 162      -8.387   0.170 -16.889  1.00  0.00           H  
ATOM     99 2HD1 LEU A 162      -8.441  -1.607 -16.823  1.00  0.00           H  
ATOM    100 3HD1 LEU A 162      -9.440  -0.729 -18.006  1.00  0.00           H  
ATOM    101 1HD2 LEU A 162     -10.351   1.504 -16.071  1.00  0.00           H  
ATOM    102 2HD2 LEU A 162     -11.431   0.624 -17.178  1.00  0.00           H  
ATOM    103 3HD2 LEU A 162     -11.784   0.662 -15.434  1.00  0.00           H  
ATOM    104  N   THR A 163     -13.130  -0.568 -13.497  1.00  0.00           N  
ATOM    105  CA  THR A 163     -13.931   0.599 -13.185  1.00  0.00           C  
ATOM    106  C   THR A 163     -13.038   1.835 -13.283  1.00  0.00           C  
ATOM    107  O   THR A 163     -11.937   1.838 -12.733  1.00  0.00           O  
ATOM    108  CB  THR A 163     -14.563   0.499 -11.784  1.00  0.00           C  
ATOM    109  OG1 THR A 163     -15.486  -0.598 -11.751  1.00  0.00           O  
ATOM    110  CG2 THR A 163     -15.298   1.785 -11.437  1.00  0.00           C  
ATOM    111  H   THR A 163     -12.740  -1.095 -12.770  1.00  0.00           H  
ATOM    112  HA  THR A 163     -14.738   0.670 -13.915  1.00  0.00           H  
ATOM    113  HB  THR A 163     -13.783   0.321 -11.045  1.00  0.00           H  
ATOM    114  HG1 THR A 163     -14.999  -1.423 -11.682  1.00  0.00           H  
ATOM    115 1HG2 THR A 163     -15.737   1.695 -10.444  1.00  0.00           H  
ATOM    116 2HG2 THR A 163     -14.596   2.619 -11.450  1.00  0.00           H  
ATOM    117 3HG2 THR A 163     -16.086   1.962 -12.168  1.00  0.00           H  
ATOM    118  N   PRO A 164     -13.497   2.899 -13.960  1.00  0.00           N  
ATOM    119  CA  PRO A 164     -12.714   4.131 -14.141  1.00  0.00           C  
ATOM    120  C   PRO A 164     -12.220   4.737 -12.826  1.00  0.00           C  
ATOM    121  O   PRO A 164     -11.099   5.240 -12.749  1.00  0.00           O  
ATOM    122  CB  PRO A 164     -13.714   5.060 -14.836  1.00  0.00           C  
ATOM    123  CG  PRO A 164     -14.580   4.140 -15.626  1.00  0.00           C  
ATOM    124  CD  PRO A 164     -14.775   2.947 -14.728  1.00  0.00           C  
ATOM    125  HA  PRO A 164     -11.851   3.919 -14.789  1.00  0.00           H  
ATOM    126 1HB  PRO A 164     -14.276   5.637 -14.086  1.00  0.00           H  
ATOM    127 2HB  PRO A 164     -13.178   5.787 -15.464  1.00  0.00           H  
ATOM    128 1HG  PRO A 164     -15.528   4.637 -15.882  1.00  0.00           H  
ATOM    129 2HG  PRO A 164     -14.091   3.881 -16.577  1.00  0.00           H  
ATOM    130 1HD  PRO A 164     -15.638   3.121 -14.069  1.00  0.00           H  
ATOM    131 2HD  PRO A 164     -14.931   2.048 -15.343  1.00  0.00           H  
ATOM    132  N   GLN A 165     -13.054   4.663 -11.798  1.00  0.00           N  
ATOM    133  CA  GLN A 165     -12.719   5.223 -10.492  1.00  0.00           C  
ATOM    134  C   GLN A 165     -11.666   4.392  -9.762  1.00  0.00           C  
ATOM    135  O   GLN A 165     -10.776   4.940  -9.115  1.00  0.00           O  
ATOM    136  CB  GLN A 165     -13.974   5.333  -9.621  1.00  0.00           C  
ATOM    137  CG  GLN A 165     -14.959   6.398 -10.084  1.00  0.00           C  
ATOM    138  CD  GLN A 165     -15.789   5.960 -11.278  1.00  0.00           C  
ATOM    139  OE1 GLN A 165     -16.118   4.782 -11.422  1.00  0.00           O  
ATOM    140  NE2 GLN A 165     -16.131   6.903 -12.141  1.00  0.00           N  
ATOM    141  H   GLN A 165     -13.924   4.226 -11.924  1.00  0.00           H  
ATOM    142  HA  GLN A 165     -12.302   6.219 -10.639  1.00  0.00           H  
ATOM    143 1HB  GLN A 165     -14.483   4.380  -9.624  1.00  0.00           H  
ATOM    144 2HB  GLN A 165     -13.674   5.567  -8.611  1.00  0.00           H  
ATOM    145 1HG  GLN A 165     -15.625   6.633  -9.267  1.00  0.00           H  
ATOM    146 2HG  GLN A 165     -14.402   7.284 -10.356  1.00  0.00           H  
ATOM    147 1HE2 GLN A 165     -16.672   6.645 -12.923  1.00  0.00           H  
ATOM    148 2HE2 GLN A 165     -15.833   7.825 -11.971  1.00  0.00           H  
ATOM    149  N   GLN A 166     -11.757   3.072  -9.874  1.00  0.00           N  
ATOM    150  CA  GLN A 166     -10.822   2.186  -9.190  1.00  0.00           C  
ATOM    151  C   GLN A 166      -9.517   2.063  -9.956  1.00  0.00           C  
ATOM    152  O   GLN A 166      -8.440   2.098  -9.365  1.00  0.00           O  
ATOM    153  CB  GLN A 166     -11.442   0.800  -8.993  1.00  0.00           C  
ATOM    154  CG  GLN A 166     -12.661   0.786  -8.087  1.00  0.00           C  
ATOM    155  CD  GLN A 166     -12.326   1.172  -6.659  1.00  0.00           C  
ATOM    156  OE1 GLN A 166     -11.348   0.686  -6.083  1.00  0.00           O  
ATOM    157  NE2 GLN A 166     -13.136   2.050  -6.079  1.00  0.00           N  
ATOM    158  H   GLN A 166     -12.454   2.687 -10.440  1.00  0.00           H  
ATOM    159  HA  GLN A 166     -10.598   2.609  -8.211  1.00  0.00           H  
ATOM    160 1HB  GLN A 166     -11.736   0.392  -9.960  1.00  0.00           H  
ATOM    161 2HB  GLN A 166     -10.698   0.126  -8.567  1.00  0.00           H  
ATOM    162 1HG  GLN A 166     -13.394   1.497  -8.470  1.00  0.00           H  
ATOM    163 2HG  GLN A 166     -13.084  -0.218  -8.079  1.00  0.00           H  
ATOM    164 1HE2 GLN A 166     -12.964   2.343  -5.137  1.00  0.00           H  
ATOM    165 2HE2 GLN A 166     -13.917   2.420  -6.582  1.00  0.00           H  
ATOM    166  N   GLN A 167      -9.625   1.917 -11.272  1.00  0.00           N  
ATOM    167  CA  GLN A 167      -8.469   1.777 -12.140  1.00  0.00           C  
ATOM    168  C   GLN A 167      -7.449   2.886 -11.907  1.00  0.00           C  
ATOM    169  O   GLN A 167      -6.258   2.627 -11.753  1.00  0.00           O  
ATOM    170  CB  GLN A 167      -8.907   1.771 -13.607  1.00  0.00           C  
ATOM    171  CG  GLN A 167      -7.762   1.643 -14.598  1.00  0.00           C  
ATOM    172  CD  GLN A 167      -7.074   0.293 -14.517  1.00  0.00           C  
ATOM    173  OE1 GLN A 167      -7.529  -0.609 -13.809  1.00  0.00           O  
ATOM    174  NE2 GLN A 167      -5.972   0.148 -15.243  1.00  0.00           N  
ATOM    175  H   GLN A 167     -10.519   1.896 -11.678  1.00  0.00           H  
ATOM    176  HA  GLN A 167      -7.981   0.829 -11.916  1.00  0.00           H  
ATOM    177 1HB  GLN A 167      -9.594   0.942 -13.778  1.00  0.00           H  
ATOM    178 2HB  GLN A 167      -9.444   2.692 -13.831  1.00  0.00           H  
ATOM    179 1HG  GLN A 167      -8.153   1.767 -15.607  1.00  0.00           H  
ATOM    180 2HG  GLN A 167      -7.024   2.416 -14.385  1.00  0.00           H  
ATOM    181 1HE2 GLN A 167      -5.475  -0.721 -15.229  1.00  0.00           H  
ATOM    182 2HE2 GLN A 167      -5.637   0.905 -15.803  1.00  0.00           H  
ATOM    183  N   GLN A 168      -7.937   4.113 -11.843  1.00  0.00           N  
ATOM    184  CA  GLN A 168      -7.085   5.278 -11.654  1.00  0.00           C  
ATOM    185  C   GLN A 168      -6.316   5.237 -10.336  1.00  0.00           C  
ATOM    186  O   GLN A 168      -5.210   5.765 -10.240  1.00  0.00           O  
ATOM    187  CB  GLN A 168      -7.925   6.557 -11.721  1.00  0.00           C  
ATOM    188  CG  GLN A 168      -8.447   6.886 -13.110  1.00  0.00           C  
ATOM    189  CD  GLN A 168      -9.411   8.058 -13.102  1.00  0.00           C  
ATOM    190  OE1 GLN A 168      -9.683   8.648 -12.054  1.00  0.00           O  
ATOM    191  NE2 GLN A 168      -9.931   8.401 -14.275  1.00  0.00           N  
ATOM    192  H   GLN A 168      -8.906   4.243 -11.920  1.00  0.00           H  
ATOM    193  HA  GLN A 168      -6.346   5.299 -12.454  1.00  0.00           H  
ATOM    194 1HB  GLN A 168      -8.780   6.466 -11.053  1.00  0.00           H  
ATOM    195 2HB  GLN A 168      -7.329   7.401 -11.377  1.00  0.00           H  
ATOM    196 1HG  GLN A 168      -7.604   7.140 -13.753  1.00  0.00           H  
ATOM    197 2HG  GLN A 168      -8.970   6.016 -13.505  1.00  0.00           H  
ATOM    198 1HE2 GLN A 168     -10.574   9.167 -14.333  1.00  0.00           H  
ATOM    199 2HE2 GLN A 168      -9.682   7.895 -15.101  1.00  0.00           H  
ATOM    200  N   LEU A 169      -6.894   4.616  -9.325  1.00  0.00           N  
ATOM    201  CA  LEU A 169      -6.252   4.555  -8.026  1.00  0.00           C  
ATOM    202  C   LEU A 169      -5.281   3.380  -7.910  1.00  0.00           C  
ATOM    203  O   LEU A 169      -4.148   3.543  -7.454  1.00  0.00           O  
ATOM    204  CB  LEU A 169      -7.318   4.453  -6.928  1.00  0.00           C  
ATOM    205  CG  LEU A 169      -8.249   5.664  -6.789  1.00  0.00           C  
ATOM    206  CD1 LEU A 169      -9.335   5.356  -5.767  1.00  0.00           C  
ATOM    207  CD2 LEU A 169      -7.438   6.883  -6.375  1.00  0.00           C  
ATOM    208  H   LEU A 169      -7.756   4.169  -9.461  1.00  0.00           H  
ATOM    209  HA  LEU A 169      -5.678   5.470  -7.881  1.00  0.00           H  
ATOM    210 1HB  LEU A 169      -7.938   3.580  -7.126  1.00  0.00           H  
ATOM    211 2HB  LEU A 169      -6.818   4.308  -5.970  1.00  0.00           H  
ATOM    212  HG  LEU A 169      -8.736   5.859  -7.745  1.00  0.00           H  
ATOM    213 1HD1 LEU A 169      -9.996   6.217  -5.669  1.00  0.00           H  
ATOM    214 2HD1 LEU A 169      -9.911   4.492  -6.098  1.00  0.00           H  
ATOM    215 3HD1 LEU A 169      -8.876   5.140  -4.803  1.00  0.00           H  
ATOM    216 1HD2 LEU A 169      -8.100   7.744  -6.278  1.00  0.00           H  
ATOM    217 2HD2 LEU A 169      -6.951   6.689  -5.419  1.00  0.00           H  
ATOM    218 3HD2 LEU A 169      -6.681   7.091  -7.132  1.00  0.00           H  
ATOM    219  N   VAL A 170      -5.722   2.200  -8.332  1.00  0.00           N  
ATOM    220  CA  VAL A 170      -4.902   0.999  -8.214  1.00  0.00           C  
ATOM    221  C   VAL A 170      -3.789   0.914  -9.259  1.00  0.00           C  
ATOM    222  O   VAL A 170      -2.696   0.433  -8.966  1.00  0.00           O  
ATOM    223  CB  VAL A 170      -5.795  -0.250  -8.336  1.00  0.00           C  
ATOM    224  CG1 VAL A 170      -4.954  -1.515  -8.268  1.00  0.00           C  
ATOM    225  CG2 VAL A 170      -6.848  -0.242  -7.238  1.00  0.00           C  
ATOM    226  H   VAL A 170      -6.621   2.137  -8.726  1.00  0.00           H  
ATOM    227  HA  VAL A 170      -4.424   1.001  -7.234  1.00  0.00           H  
ATOM    228  HB  VAL A 170      -6.285  -0.241  -9.310  1.00  0.00           H  
ATOM    229 1HG1 VAL A 170      -5.601  -2.388  -8.357  1.00  0.00           H  
ATOM    230 2HG1 VAL A 170      -4.232  -1.516  -9.085  1.00  0.00           H  
ATOM    231 3HG1 VAL A 170      -4.426  -1.551  -7.316  1.00  0.00           H  
ATOM    232 1HG2 VAL A 170      -7.477  -1.128  -7.331  1.00  0.00           H  
ATOM    233 2HG2 VAL A 170      -6.358  -0.245  -6.264  1.00  0.00           H  
ATOM    234 3HG2 VAL A 170      -7.465   0.652  -7.331  1.00  0.00           H  
ATOM    235  N   ASN A 171      -4.053   1.377 -10.470  1.00  0.00           N  
ATOM    236  CA  ASN A 171      -3.052   1.320 -11.538  1.00  0.00           C  
ATOM    237  C   ASN A 171      -1.928   2.323 -11.293  1.00  0.00           C  
ATOM    238  O   ASN A 171      -0.785   2.112 -11.702  1.00  0.00           O  
ATOM    239  CB  ASN A 171      -3.697   1.562 -12.890  1.00  0.00           C  
ATOM    240  CG  ASN A 171      -2.797   1.187 -14.035  1.00  0.00           C  
ATOM    241  OD1 ASN A 171      -2.403   0.024 -14.176  1.00  0.00           O  
ATOM    242  ND2 ASN A 171      -2.463   2.151 -14.855  1.00  0.00           N  
ATOM    243  H   ASN A 171      -4.938   1.764 -10.655  1.00  0.00           H  
ATOM    244  HA  ASN A 171      -2.604   0.325 -11.540  1.00  0.00           H  
ATOM    245 1HB  ASN A 171      -4.618   0.983 -12.963  1.00  0.00           H  
ATOM    246 2HB  ASN A 171      -3.964   2.615 -12.983  1.00  0.00           H  
ATOM    247 1HD2 ASN A 171      -1.866   1.960 -15.635  1.00  0.00           H  
ATOM    248 2HD2 ASN A 171      -2.805   3.078 -14.703  1.00  0.00           H  
ATOM    249  N   GLN A 172      -2.252   3.402 -10.600  1.00  0.00           N  
ATOM    250  CA  GLN A 172      -1.276   4.444 -10.306  1.00  0.00           C  
ATOM    251  C   GLN A 172      -0.409   4.077  -9.107  1.00  0.00           C  
ATOM    252  O   GLN A 172       0.673   4.635  -8.924  1.00  0.00           O  
ATOM    253  CB  GLN A 172      -1.982   5.778 -10.050  1.00  0.00           C  
ATOM    254  CG  GLN A 172      -2.580   6.416 -11.293  1.00  0.00           C  
ATOM    255  CD  GLN A 172      -3.221   7.759 -11.003  1.00  0.00           C  
ATOM    256  OE1 GLN A 172      -3.177   8.253  -9.872  1.00  0.00           O  
ATOM    257  NE2 GLN A 172      -3.824   8.358 -12.024  1.00  0.00           N  
ATOM    258  H   GLN A 172      -3.169   3.504 -10.275  1.00  0.00           H  
ATOM    259  HA  GLN A 172      -0.619   4.556 -11.169  1.00  0.00           H  
ATOM    260 1HB  GLN A 172      -2.785   5.632  -9.327  1.00  0.00           H  
ATOM    261 2HB  GLN A 172      -1.276   6.486  -9.616  1.00  0.00           H  
ATOM    262 1HG  GLN A 172      -1.788   6.565 -12.028  1.00  0.00           H  
ATOM    263 2HG  GLN A 172      -3.344   5.751 -11.697  1.00  0.00           H  
ATOM    264 1HE2 GLN A 172      -4.265   9.247 -11.893  1.00  0.00           H  
ATOM    265 2HE2 GLN A 172      -3.837   7.921 -12.923  1.00  0.00           H  
ATOM    266  N   MET A 173      -0.880   3.129  -8.300  1.00  0.00           N  
ATOM    267  CA  MET A 173      -0.141   2.679  -7.114  1.00  0.00           C  
ATOM    268  C   MET A 173       1.107   1.888  -7.506  1.00  0.00           C  
ATOM    269  O   MET A 173       1.901   1.499  -6.654  1.00  0.00           O  
ATOM    270  CB  MET A 173      -1.044   1.835  -6.216  1.00  0.00           C  
ATOM    271  CG  MET A 173      -0.394   1.382  -4.917  1.00  0.00           C  
ATOM    272  SD  MET A 173       0.225   2.760  -3.931  1.00  0.00           S  
ATOM    273  CE  MET A 173      -1.264   3.254  -3.068  1.00  0.00           C  
ATOM    274  H   MET A 173      -1.749   2.722  -8.499  1.00  0.00           H  
ATOM    275  HA  MET A 173       0.186   3.557  -6.556  1.00  0.00           H  
ATOM    276 1HB  MET A 173      -1.937   2.404  -5.962  1.00  0.00           H  
ATOM    277 2HB  MET A 173      -1.366   0.945  -6.758  1.00  0.00           H  
ATOM    278 1HG  MET A 173      -1.119   0.830  -4.321  1.00  0.00           H  
ATOM    279 2HG  MET A 173       0.440   0.717  -5.140  1.00  0.00           H  
ATOM    280 1HE  MET A 173      -1.044   4.100  -2.416  1.00  0.00           H  
ATOM    281 2HE  MET A 173      -2.026   3.543  -3.793  1.00  0.00           H  
ATOM    282 3HE  MET A 173      -1.632   2.420  -2.469  1.00  0.00           H  
ATOM    283  N   LYS A 174       1.265   1.642  -8.799  1.00  0.00           N  
ATOM    284  CA  LYS A 174       2.421   0.919  -9.300  1.00  0.00           C  
ATOM    285  C   LYS A 174       3.640   1.815  -9.205  1.00  0.00           C  
ATOM    286  O   LYS A 174       4.701   1.407  -8.734  1.00  0.00           O  
ATOM    287  CB  LYS A 174       2.202   0.457 -10.742  1.00  0.00           C  
ATOM    288  CG  LYS A 174       1.172  -0.655 -10.896  1.00  0.00           C  
ATOM    289  CD  LYS A 174       0.996  -1.045 -12.356  1.00  0.00           C  
ATOM    290  CE  LYS A 174      -0.002  -2.184 -12.508  1.00  0.00           C  
ATOM    291  NZ  LYS A 174      -0.198  -2.565 -13.934  1.00  0.00           N  
ATOM    292  H   LYS A 174       0.598   1.971  -9.427  1.00  0.00           H  
ATOM    293  HA  LYS A 174       2.574   0.037  -8.677  1.00  0.00           H  
ATOM    294 1HB  LYS A 174       1.875   1.302 -11.349  1.00  0.00           H  
ATOM    295 2HB  LYS A 174       3.145   0.100 -11.157  1.00  0.00           H  
ATOM    296 1HG  LYS A 174       1.495  -1.530 -10.331  1.00  0.00           H  
ATOM    297 2HG  LYS A 174       0.214  -0.321 -10.500  1.00  0.00           H  
ATOM    298 1HD  LYS A 174       0.640  -0.183 -12.923  1.00  0.00           H  
ATOM    299 2HD  LYS A 174       1.955  -1.358 -12.768  1.00  0.00           H  
ATOM    300 1HE  LYS A 174       0.353  -3.054 -11.958  1.00  0.00           H  
ATOM    301 2HE  LYS A 174      -0.963  -1.884 -12.090  1.00  0.00           H  
ATOM    302 1HZ  LYS A 174      -0.865  -3.321 -13.992  1.00  0.00           H  
ATOM    303 2HZ  LYS A 174      -0.545  -1.769 -14.451  1.00  0.00           H  
ATOM    304 3HZ  LYS A 174       0.683  -2.863 -14.327  1.00  0.00           H  
ATOM    305  N   VAL A 175       3.472   3.053  -9.647  1.00  0.00           N  
ATOM    306  CA  VAL A 175       4.547   4.019  -9.596  1.00  0.00           C  
ATOM    307  C   VAL A 175       4.194   5.108  -8.603  1.00  0.00           C  
ATOM    308  O   VAL A 175       3.738   6.192  -8.973  1.00  0.00           O  
ATOM    309  CB  VAL A 175       4.793   4.636 -10.985  1.00  0.00           C  
ATOM    310  CG1 VAL A 175       5.974   5.594 -10.941  1.00  0.00           C  
ATOM    311  CG2 VAL A 175       5.031   3.534 -12.006  1.00  0.00           C  
ATOM    312  H   VAL A 175       2.602   3.324 -10.005  1.00  0.00           H  
ATOM    313  HA  VAL A 175       5.457   3.508  -9.278  1.00  0.00           H  
ATOM    314  HB  VAL A 175       3.918   5.218 -11.275  1.00  0.00           H  
ATOM    315 1HG1 VAL A 175       6.133   6.022 -11.931  1.00  0.00           H  
ATOM    316 2HG1 VAL A 175       5.767   6.394 -10.231  1.00  0.00           H  
ATOM    317 3HG1 VAL A 175       6.869   5.055 -10.631  1.00  0.00           H  
ATOM    318 1HG2 VAL A 175       5.203   3.978 -12.987  1.00  0.00           H  
ATOM    319 2HG2 VAL A 175       5.903   2.949 -11.714  1.00  0.00           H  
ATOM    320 3HG2 VAL A 175       4.157   2.885 -12.052  1.00  0.00           H  
ATOM    321  N   ALA A 176       4.412   4.808  -7.342  1.00  0.00           N  
ATOM    322  CA  ALA A 176       4.130   5.744  -6.275  1.00  0.00           C  
ATOM    323  C   ALA A 176       5.181   5.632  -5.178  1.00  0.00           C  
ATOM    324  O   ALA A 176       5.362   4.567  -4.590  1.00  0.00           O  
ATOM    325  CB  ALA A 176       2.736   5.497  -5.714  1.00  0.00           C  
ATOM    326  H   ALA A 176       4.738   3.912  -7.118  1.00  0.00           H  
ATOM    327  HA  ALA A 176       4.174   6.752  -6.688  1.00  0.00           H  
ATOM    328 1HB  ALA A 176       2.681   4.494  -5.314  1.00  0.00           H  
ATOM    329 2HB  ALA A 176       2.004   5.610  -6.501  1.00  0.00           H  
ATOM    330 3HB  ALA A 176       2.531   6.210  -4.930  1.00  0.00           H  
ATOM    331  N   PRO A 177       5.938   6.710  -4.936  1.00  0.00           N  
ATOM    332  CA  PRO A 177       6.955   6.738  -3.898  1.00  0.00           C  
ATOM    333  C   PRO A 177       6.377   7.101  -2.532  1.00  0.00           C  
ATOM    334  O   PRO A 177       5.520   7.983  -2.420  1.00  0.00           O  
ATOM    335  CB  PRO A 177       7.920   7.815  -4.404  1.00  0.00           C  
ATOM    336  CG  PRO A 177       7.033   8.836  -5.029  1.00  0.00           C  
ATOM    337  CD  PRO A 177       5.916   8.037  -5.646  1.00  0.00           C  
ATOM    338  HA  PRO A 177       7.448   5.756  -3.848  1.00  0.00           H  
ATOM    339 1HB  PRO A 177       8.509   8.216  -3.567  1.00  0.00           H  
ATOM    340 2HB  PRO A 177       8.633   7.375  -5.117  1.00  0.00           H  
ATOM    341 1HG  PRO A 177       6.675   9.546  -4.268  1.00  0.00           H  
ATOM    342 2HG  PRO A 177       7.593   9.424  -5.771  1.00  0.00           H  
ATOM    343 1HD  PRO A 177       4.959   8.553  -5.481  1.00  0.00           H  
ATOM    344 2HD  PRO A 177       6.108   7.909  -6.722  1.00  0.00           H  
ATOM    345  N   ILE A 178       6.852   6.415  -1.506  1.00  0.00           N  
ATOM    346  CA  ILE A 178       6.412   6.640  -0.137  1.00  0.00           C  
ATOM    347  C   ILE A 178       6.911   7.989   0.384  1.00  0.00           C  
ATOM    348  O   ILE A 178       8.119   8.227   0.445  1.00  0.00           O  
ATOM    349  CB  ILE A 178       6.904   5.512   0.789  1.00  0.00           C  
ATOM    350  CG1 ILE A 178       6.357   4.161   0.322  1.00  0.00           C  
ATOM    351  CG2 ILE A 178       6.493   5.788   2.227  1.00  0.00           C  
ATOM    352  CD1 ILE A 178       7.000   2.974   1.001  1.00  0.00           C  
ATOM    353  H   ILE A 178       7.526   5.718  -1.675  1.00  0.00           H  
ATOM    354  HA  ILE A 178       5.323   6.649  -0.121  1.00  0.00           H  
ATOM    355  HB  ILE A 178       7.990   5.447   0.737  1.00  0.00           H  
ATOM    356 1HG1 ILE A 178       5.284   4.120   0.506  1.00  0.00           H  
ATOM    357 2HG1 ILE A 178       6.506   4.059  -0.754  1.00  0.00           H  
ATOM    358 1HG2 ILE A 178       6.848   4.980   2.868  1.00  0.00           H  
ATOM    359 2HG2 ILE A 178       6.930   6.730   2.556  1.00  0.00           H  
ATOM    360 3HG2 ILE A 178       5.407   5.850   2.290  1.00  0.00           H  
ATOM    361 1HD1 ILE A 178       6.560   2.052   0.617  1.00  0.00           H  
ATOM    362 2HD1 ILE A 178       8.071   2.975   0.799  1.00  0.00           H  
ATOM    363 3HD1 ILE A 178       6.832   3.034   2.075  1.00  0.00           H  
ATOM    364  N   PRO A 179       5.983   8.898   0.732  1.00  0.00           N  
ATOM    365  CA  PRO A 179       6.327  10.225   1.255  1.00  0.00           C  
ATOM    366  C   PRO A 179       7.071  10.158   2.582  1.00  0.00           C  
ATOM    367  O   PRO A 179       7.006   9.158   3.299  1.00  0.00           O  
ATOM    368  CB  PRO A 179       4.956  10.889   1.420  1.00  0.00           C  
ATOM    369  CG  PRO A 179       4.074  10.149   0.472  1.00  0.00           C  
ATOM    370  CD  PRO A 179       4.543   8.722   0.564  1.00  0.00           C  
ATOM    371  HA  PRO A 179       6.939  10.759   0.513  1.00  0.00           H  
ATOM    372 1HB  PRO A 179       4.623  10.808   2.465  1.00  0.00           H  
ATOM    373 2HB  PRO A 179       5.028  11.962   1.187  1.00  0.00           H  
ATOM    374 1HG  PRO A 179       3.021  10.269   0.762  1.00  0.00           H  
ATOM    375 2HG  PRO A 179       4.175  10.564  -0.542  1.00  0.00           H  
ATOM    376 1HD  PRO A 179       4.076   8.236   1.433  1.00  0.00           H  
ATOM    377 2HD  PRO A 179       4.282   8.189  -0.363  1.00  0.00           H  
ATOM    378  N   LYS A 180       7.742  11.248   2.920  1.00  0.00           N  
ATOM    379  CA  LYS A 180       8.516  11.337   4.156  1.00  0.00           C  
ATOM    380  C   LYS A 180       7.624  11.176   5.380  1.00  0.00           C  
ATOM    381  O   LYS A 180       8.061  10.675   6.418  1.00  0.00           O  
ATOM    382  CB  LYS A 180       9.265  12.669   4.225  1.00  0.00           C  
ATOM    383  CG  LYS A 180      10.417  12.795   3.236  1.00  0.00           C  
ATOM    384  CD  LYS A 180      11.102  14.148   3.355  1.00  0.00           C  
ATOM    385  CE  LYS A 180      12.253  14.275   2.369  1.00  0.00           C  
ATOM    386  NZ  LYS A 180      12.911  15.608   2.449  1.00  0.00           N  
ATOM    387  H   LYS A 180       7.709  12.023   2.317  1.00  0.00           H  
ATOM    388  HA  LYS A 180       9.245  10.526   4.167  1.00  0.00           H  
ATOM    389 1HB  LYS A 180       8.570  13.487   4.035  1.00  0.00           H  
ATOM    390 2HB  LYS A 180       9.669  12.808   5.228  1.00  0.00           H  
ATOM    391 1HG  LYS A 180      11.148  12.008   3.427  1.00  0.00           H  
ATOM    392 2HG  LYS A 180      10.039  12.676   2.221  1.00  0.00           H  
ATOM    393 1HD  LYS A 180      10.378  14.941   3.161  1.00  0.00           H  
ATOM    394 2HD  LYS A 180      11.488  14.272   4.367  1.00  0.00           H  
ATOM    395 1HE  LYS A 180      12.995  13.505   2.574  1.00  0.00           H  
ATOM    396 2HE  LYS A 180      11.881  14.129   1.355  1.00  0.00           H  
ATOM    397 1HZ  LYS A 180      13.666  15.652   1.780  1.00  0.00           H  
ATOM    398 2HZ  LYS A 180      12.234  16.330   2.242  1.00  0.00           H  
ATOM    399 3HZ  LYS A 180      13.277  15.747   3.380  1.00  0.00           H  
ATOM    400  N   GLN A 181       6.375  11.598   5.250  1.00  0.00           N  
ATOM    401  CA  GLN A 181       5.408  11.494   6.336  1.00  0.00           C  
ATOM    402  C   GLN A 181       5.146  10.029   6.680  1.00  0.00           C  
ATOM    403  O   GLN A 181       4.888   9.680   7.833  1.00  0.00           O  
ATOM    404  CB  GLN A 181       4.098  12.191   5.960  1.00  0.00           C  
ATOM    405  CG  GLN A 181       4.202  13.704   5.866  1.00  0.00           C  
ATOM    406  CD  GLN A 181       2.898  14.349   5.438  1.00  0.00           C  
ATOM    407  OE1 GLN A 181       2.050  13.710   4.809  1.00  0.00           O  
ATOM    408  NE2 GLN A 181       2.730  15.622   5.777  1.00  0.00           N  
ATOM    409  H   GLN A 181       6.099  12.000   4.400  1.00  0.00           H  
ATOM    410  HA  GLN A 181       5.822  11.985   7.216  1.00  0.00           H  
ATOM    411 1HB  GLN A 181       3.749  11.817   4.998  1.00  0.00           H  
ATOM    412 2HB  GLN A 181       3.333  11.953   6.701  1.00  0.00           H  
ATOM    413 1HG  GLN A 181       4.477  14.101   6.842  1.00  0.00           H  
ATOM    414 2HG  GLN A 181       4.967  13.959   5.131  1.00  0.00           H  
ATOM    415 1HE2 GLN A 181       1.889  16.101   5.522  1.00  0.00           H  
ATOM    416 2HE2 GLN A 181       3.443  16.103   6.287  1.00  0.00           H  
ATOM    417  N   LEU A 182       5.231   9.176   5.671  1.00  0.00           N  
ATOM    418  CA  LEU A 182       4.985   7.754   5.846  1.00  0.00           C  
ATOM    419  C   LEU A 182       6.278   6.995   6.126  1.00  0.00           C  
ATOM    420  O   LEU A 182       6.263   5.978   6.816  1.00  0.00           O  
ATOM    421  CB  LEU A 182       4.307   7.180   4.596  1.00  0.00           C  
ATOM    422  CG  LEU A 182       2.790   7.391   4.505  1.00  0.00           C  
ATOM    423  CD1 LEU A 182       2.494   8.873   4.318  1.00  0.00           C  
ATOM    424  CD2 LEU A 182       2.232   6.572   3.351  1.00  0.00           C  
ATOM    425  H   LEU A 182       5.479   9.510   4.781  1.00  0.00           H  
ATOM    426  HA  LEU A 182       4.321   7.620   6.699  1.00  0.00           H  
ATOM    427 1HB  LEU A 182       4.758   7.636   3.716  1.00  0.00           H  
ATOM    428 2HB  LEU A 182       4.494   6.107   4.560  1.00  0.00           H  
ATOM    429  HG  LEU A 182       2.322   7.072   5.436  1.00  0.00           H  
ATOM    430 1HD1 LEU A 182       1.416   9.024   4.253  1.00  0.00           H  
ATOM    431 2HD1 LEU A 182       2.888   9.432   5.166  1.00  0.00           H  
ATOM    432 3HD1 LEU A 182       2.964   9.225   3.400  1.00  0.00           H  
ATOM    433 1HD2 LEU A 182       1.153   6.721   3.286  1.00  0.00           H  
ATOM    434 2HD2 LEU A 182       2.699   6.891   2.418  1.00  0.00           H  
ATOM    435 3HD2 LEU A 182       2.442   5.516   3.519  1.00  0.00           H  
ATOM    436  N   LEU A 183       7.393   7.504   5.602  1.00  0.00           N  
ATOM    437  CA  LEU A 183       8.704   6.872   5.793  1.00  0.00           C  
ATOM    438  C   LEU A 183       9.061   6.750   7.271  1.00  0.00           C  
ATOM    439  O   LEU A 183       9.811   5.860   7.667  1.00  0.00           O  
ATOM    440  CB  LEU A 183       9.791   7.677   5.069  1.00  0.00           C  
ATOM    441  CG  LEU A 183       9.806   7.549   3.541  1.00  0.00           C  
ATOM    442  CD1 LEU A 183      10.913   8.425   2.969  1.00  0.00           C  
ATOM    443  CD2 LEU A 183      10.007   6.091   3.154  1.00  0.00           C  
ATOM    444  H   LEU A 183       7.333   8.319   5.058  1.00  0.00           H  
ATOM    445  HA  LEU A 183       8.669   5.869   5.369  1.00  0.00           H  
ATOM    446 1HB  LEU A 183       9.662   8.731   5.312  1.00  0.00           H  
ATOM    447 2HB  LEU A 183      10.765   7.357   5.439  1.00  0.00           H  
ATOM    448  HG  LEU A 183       8.858   7.904   3.136  1.00  0.00           H  
ATOM    449 1HD1 LEU A 183      10.924   8.334   1.882  1.00  0.00           H  
ATOM    450 2HD1 LEU A 183      10.733   9.465   3.243  1.00  0.00           H  
ATOM    451 3HD1 LEU A 183      11.874   8.104   3.369  1.00  0.00           H  
ATOM    452 1HD2 LEU A 183      10.017   6.001   2.068  1.00  0.00           H  
ATOM    453 2HD2 LEU A 183      10.955   5.736   3.557  1.00  0.00           H  
ATOM    454 3HD2 LEU A 183       9.193   5.492   3.561  1.00  0.00           H  
ATOM    455  N   GLN A 184       8.520   7.649   8.080  1.00  0.00           N  
ATOM    456  CA  GLN A 184       8.772   7.642   9.516  1.00  0.00           C  
ATOM    457  C   GLN A 184       8.196   6.395  10.182  1.00  0.00           C  
ATOM    458  O   GLN A 184       8.633   6.003  11.265  1.00  0.00           O  
ATOM    459  CB  GLN A 184       8.185   8.898  10.165  1.00  0.00           C  
ATOM    460  CG  GLN A 184       8.908  10.183   9.801  1.00  0.00           C  
ATOM    461  CD  GLN A 184       8.301  11.400  10.474  1.00  0.00           C  
ATOM    462  OE1 GLN A 184       7.719  11.301  11.558  1.00  0.00           O  
ATOM    463  NE2 GLN A 184       8.434  12.556   9.835  1.00  0.00           N  
ATOM    464  H   GLN A 184       7.946   8.345   7.700  1.00  0.00           H  
ATOM    465  HA  GLN A 184       9.850   7.636   9.678  1.00  0.00           H  
ATOM    466 1HB  GLN A 184       7.140   9.005   9.871  1.00  0.00           H  
ATOM    467 2HB  GLN A 184       8.210   8.793  11.250  1.00  0.00           H  
ATOM    468 1HG  GLN A 184       9.949  10.104  10.115  1.00  0.00           H  
ATOM    469 2HG  GLN A 184       8.853  10.326   8.722  1.00  0.00           H  
ATOM    470 1HE2 GLN A 184       8.054  13.393  10.230  1.00  0.00           H  
ATOM    471 2HE2 GLN A 184       8.914  12.591   8.959  1.00  0.00           H  
ATOM    472  N   ARG A 185       7.222   5.771   9.528  1.00  0.00           N  
ATOM    473  CA  ARG A 185       6.577   4.580  10.068  1.00  0.00           C  
ATOM    474  C   ARG A 185       7.439   3.343   9.852  1.00  0.00           C  
ATOM    475  O   ARG A 185       7.341   2.372  10.601  1.00  0.00           O  
ATOM    476  CB  ARG A 185       5.217   4.367   9.420  1.00  0.00           C  
ATOM    477  CG  ARG A 185       4.155   5.380   9.815  1.00  0.00           C  
ATOM    478  CD  ARG A 185       2.831   5.043   9.231  1.00  0.00           C  
ATOM    479  NE  ARG A 185       1.803   5.990   9.635  1.00  0.00           N  
ATOM    480  CZ  ARG A 185       1.080   5.897  10.768  1.00  0.00           C  
ATOM    481  NH1 ARG A 185       1.283   4.897  11.597  1.00  0.00           N  
ATOM    482  NH2 ARG A 185       0.167   6.811  11.045  1.00  0.00           N  
ATOM    483  H   ARG A 185       6.941   6.112   8.650  1.00  0.00           H  
ATOM    484  HA  ARG A 185       6.433   4.720  11.140  1.00  0.00           H  
ATOM    485 1HB  ARG A 185       5.321   4.403   8.337  1.00  0.00           H  
ATOM    486 2HB  ARG A 185       4.842   3.377   9.679  1.00  0.00           H  
ATOM    487 1HG  ARG A 185       4.055   5.399  10.900  1.00  0.00           H  
ATOM    488 2HG  ARG A 185       4.444   6.369   9.459  1.00  0.00           H  
ATOM    489 1HD  ARG A 185       2.898   5.057   8.144  1.00  0.00           H  
ATOM    490 2HD  ARG A 185       2.529   4.050   9.563  1.00  0.00           H  
ATOM    491  HE  ARG A 185       1.618   6.772   9.022  1.00  0.00           H  
ATOM    492 1HH1 ARG A 185       1.981   4.198  11.385  1.00  0.00           H  
ATOM    493 2HH1 ARG A 185       0.741   4.827  12.446  1.00  0.00           H  
ATOM    494 1HH2 ARG A 185       0.011   7.580  10.408  1.00  0.00           H  
ATOM    495 2HH2 ARG A 185      -0.375   6.740  11.894  1.00  0.00           H  
ATOM    496  N   ILE A 186       8.274   3.384   8.823  1.00  0.00           N  
ATOM    497  CA  ILE A 186       9.169   2.275   8.510  1.00  0.00           C  
ATOM    498  C   ILE A 186      10.596   2.788   8.321  1.00  0.00           C  
ATOM    499  O   ILE A 186      11.022   3.085   7.205  1.00  0.00           O  
ATOM    500  CB  ILE A 186       8.709   1.531   7.243  1.00  0.00           C  
ATOM    501  CG1 ILE A 186       7.327   0.910   7.460  1.00  0.00           C  
ATOM    502  CG2 ILE A 186       9.721   0.463   6.857  1.00  0.00           C  
ATOM    503  CD1 ILE A 186       6.867   0.030   6.320  1.00  0.00           C  
ATOM    504  H   ILE A 186       8.299   4.187   8.261  1.00  0.00           H  
ATOM    505  HA  ILE A 186       9.155   1.574   9.343  1.00  0.00           H  
ATOM    506  HB  ILE A 186       8.611   2.239   6.421  1.00  0.00           H  
ATOM    507 1HG1 ILE A 186       7.336   0.312   8.371  1.00  0.00           H  
ATOM    508 2HG1 ILE A 186       6.590   1.702   7.597  1.00  0.00           H  
ATOM    509 1HG2 ILE A 186       9.381  -0.053   5.960  1.00  0.00           H  
ATOM    510 2HG2 ILE A 186      10.686   0.930   6.662  1.00  0.00           H  
ATOM    511 3HG2 ILE A 186       9.823  -0.254   7.672  1.00  0.00           H  
ATOM    512 1HD1 ILE A 186       5.879  -0.372   6.547  1.00  0.00           H  
ATOM    513 2HD1 ILE A 186       6.816   0.619   5.403  1.00  0.00           H  
ATOM    514 3HD1 ILE A 186       7.571  -0.790   6.187  1.00  0.00           H  
ATOM    515  N   PRO A 187      11.351   2.908   9.421  1.00  0.00           N  
ATOM    516  CA  PRO A 187      12.720   3.411   9.388  1.00  0.00           C  
ATOM    517  C   PRO A 187      13.758   2.333   9.085  1.00  0.00           C  
ATOM    518  O   PRO A 187      13.455   1.139   9.120  1.00  0.00           O  
ATOM    519  CB  PRO A 187      12.898   3.970  10.803  1.00  0.00           C  
ATOM    520  CG  PRO A 187      12.126   3.031  11.667  1.00  0.00           C  
ATOM    521  CD  PRO A 187      10.915   2.677  10.846  1.00  0.00           C  
ATOM    522  HA  PRO A 187      12.795   4.207   8.632  1.00  0.00           H  
ATOM    523 1HB  PRO A 187      13.966   4.007  11.062  1.00  0.00           H  
ATOM    524 2HB  PRO A 187      12.520   5.002  10.851  1.00  0.00           H  
ATOM    525 1HG  PRO A 187      12.740   2.153  11.916  1.00  0.00           H  
ATOM    526 2HG  PRO A 187      11.866   3.517  12.618  1.00  0.00           H  
ATOM    527 1HD  PRO A 187      10.650   1.623  11.018  1.00  0.00           H  
ATOM    528 2HD  PRO A 187      10.080   3.337  11.121  1.00  0.00           H  
ATOM    529  N   ASN A 188      14.979   2.783   8.787  1.00  0.00           N  
ATOM    530  CA  ASN A 188      16.103   1.893   8.484  1.00  0.00           C  
ATOM    531  C   ASN A 188      15.767   0.949   7.333  1.00  0.00           C  
ATOM    532  O   ASN A 188      15.730  -0.273   7.506  1.00  0.00           O  
ATOM    533  CB  ASN A 188      16.510   1.106   9.716  1.00  0.00           C  
ATOM    534  CG  ASN A 188      16.934   1.992  10.854  1.00  0.00           C  
ATOM    535  OD1 ASN A 188      17.769   2.887  10.682  1.00  0.00           O  
ATOM    536  ND2 ASN A 188      16.374   1.760  12.015  1.00  0.00           N  
ATOM    537  H   ASN A 188      15.132   3.752   8.774  1.00  0.00           H  
ATOM    538  HA  ASN A 188      16.951   2.502   8.165  1.00  0.00           H  
ATOM    539 1HB  ASN A 188      15.673   0.486  10.044  1.00  0.00           H  
ATOM    540 2HB  ASN A 188      17.334   0.437   9.465  1.00  0.00           H  
ATOM    541 1HD2 ASN A 188      16.618   2.319  12.808  1.00  0.00           H  
ATOM    542 2HD2 ASN A 188      15.703   1.025  12.108  1.00  0.00           H  
ATOM    543  N   ILE A 189      15.512   1.513   6.163  1.00  0.00           N  
ATOM    544  CA  ILE A 189      15.184   0.709   4.997  1.00  0.00           C  
ATOM    545  C   ILE A 189      16.421   0.501   4.122  1.00  0.00           C  
ATOM    546  O   ILE A 189      17.003   1.461   3.620  1.00  0.00           O  
ATOM    547  CB  ILE A 189      14.065   1.370   4.171  1.00  0.00           C  
ATOM    548  CG1 ILE A 189      12.744   1.345   4.945  1.00  0.00           C  
ATOM    549  CG2 ILE A 189      13.912   0.671   2.829  1.00  0.00           C  
ATOM    550  CD1 ILE A 189      11.645   2.160   4.301  1.00  0.00           C  
ATOM    551  H   ILE A 189      15.568   2.487   6.079  1.00  0.00           H  
ATOM    552  HA  ILE A 189      14.833  -0.265   5.336  1.00  0.00           H  
ATOM    553  HB  ILE A 189      14.310   2.417   3.998  1.00  0.00           H  
ATOM    554 1HG1 ILE A 189      12.397   0.318   5.039  1.00  0.00           H  
ATOM    555 2HG1 ILE A 189      12.906   1.728   5.952  1.00  0.00           H  
ATOM    556 1HG2 ILE A 189      13.118   1.149   2.258  1.00  0.00           H  
ATOM    557 2HG2 ILE A 189      14.848   0.739   2.275  1.00  0.00           H  
ATOM    558 3HG2 ILE A 189      13.662  -0.378   2.990  1.00  0.00           H  
ATOM    559 1HD1 ILE A 189      10.741   2.094   4.908  1.00  0.00           H  
ATOM    560 2HD1 ILE A 189      11.959   3.202   4.230  1.00  0.00           H  
ATOM    561 3HD1 ILE A 189      11.441   1.772   3.304  1.00  0.00           H  
ATOM    562  N   PRO A 190      16.831  -0.769   3.930  1.00  0.00           N  
ATOM    563  CA  PRO A 190      18.009  -1.127   3.118  1.00  0.00           C  
ATOM    564  C   PRO A 190      18.013  -0.542   1.691  1.00  0.00           C  
ATOM    565  O   PRO A 190      19.017   0.044   1.284  1.00  0.00           O  
ATOM    566  CB  PRO A 190      17.920  -2.656   3.083  1.00  0.00           C  
ATOM    567  CG  PRO A 190      17.297  -3.015   4.389  1.00  0.00           C  
ATOM    568  CD  PRO A 190      16.242  -1.962   4.602  1.00  0.00           C  
ATOM    569  HA  PRO A 190      18.920  -0.789   3.634  1.00  0.00           H  
ATOM    570 1HB  PRO A 190      17.319  -2.978   2.220  1.00  0.00           H  
ATOM    571 2HB  PRO A 190      18.923  -3.089   2.955  1.00  0.00           H  
ATOM    572 1HG  PRO A 190      16.878  -4.031   4.342  1.00  0.00           H  
ATOM    573 2HG  PRO A 190      18.056  -3.022   5.183  1.00  0.00           H  
ATOM    574 1HD  PRO A 190      15.304  -2.280   4.124  1.00  0.00           H  
ATOM    575 2HD  PRO A 190      16.093  -1.806   5.681  1.00  0.00           H  
ATOM    576  N   PRO A 191      16.918  -0.679   0.897  1.00  0.00           N  
ATOM    577  CA  PRO A 191      16.887  -0.148  -0.471  1.00  0.00           C  
ATOM    578  C   PRO A 191      17.027   1.369  -0.505  1.00  0.00           C  
ATOM    579  O   PRO A 191      17.645   1.926  -1.412  1.00  0.00           O  
ATOM    580  CB  PRO A 191      15.511  -0.592  -0.978  1.00  0.00           C  
ATOM    581  CG  PRO A 191      14.734  -0.863   0.265  1.00  0.00           C  
ATOM    582  CD  PRO A 191      15.745  -1.439   1.221  1.00  0.00           C  
ATOM    583  HA  PRO A 191      17.693  -0.613  -1.058  1.00  0.00           H  
ATOM    584 1HB  PRO A 191      15.064   0.200  -1.596  1.00  0.00           H  
ATOM    585 2HB  PRO A 191      15.614  -1.480  -1.619  1.00  0.00           H  
ATOM    586 1HG  PRO A 191      14.279   0.065   0.639  1.00  0.00           H  
ATOM    587 2HG  PRO A 191      13.908  -1.558   0.052  1.00  0.00           H  
ATOM    588 1HD  PRO A 191      15.404  -1.284   2.254  1.00  0.00           H  
ATOM    589 2HD  PRO A 191      15.876  -2.512   1.013  1.00  0.00           H  
ATOM    590  N   ASN A 192      16.439   2.024   0.497  1.00  0.00           N  
ATOM    591  CA  ASN A 192      16.461   3.484   0.616  1.00  0.00           C  
ATOM    592  C   ASN A 192      15.739   4.142  -0.554  1.00  0.00           C  
ATOM    593  O   ASN A 192      15.877   5.342  -0.797  1.00  0.00           O  
ATOM    594  CB  ASN A 192      17.887   3.993   0.715  1.00  0.00           C  
ATOM    595  CG  ASN A 192      17.986   5.295   1.461  1.00  0.00           C  
ATOM    596  OD1 ASN A 192      17.297   5.502   2.467  1.00  0.00           O  
ATOM    597  ND2 ASN A 192      18.830   6.176   0.989  1.00  0.00           N  
ATOM    598  H   ASN A 192      15.983   1.506   1.191  1.00  0.00           H  
ATOM    599  HA  ASN A 192      15.928   3.765   1.526  1.00  0.00           H  
ATOM    600 1HB  ASN A 192      18.505   3.250   1.221  1.00  0.00           H  
ATOM    601 2HB  ASN A 192      18.295   4.130  -0.286  1.00  0.00           H  
ATOM    602 1HD2 ASN A 192      18.937   7.061   1.445  1.00  0.00           H  
ATOM    603 2HD2 ASN A 192      19.367   5.967   0.173  1.00  0.00           H  
ATOM    604  N   ILE A 193      14.963   3.345  -1.271  1.00  0.00           N  
ATOM    605  CA  ILE A 193      14.193   3.829  -2.403  1.00  0.00           C  
ATOM    606  C   ILE A 193      12.766   4.063  -1.944  1.00  0.00           C  
ATOM    607  O   ILE A 193      12.276   3.346  -1.075  1.00  0.00           O  
ATOM    608  CB  ILE A 193      14.218   2.833  -3.577  1.00  0.00           C  
ATOM    609  CG1 ILE A 193      15.653   2.618  -4.064  1.00  0.00           C  
ATOM    610  CG2 ILE A 193      13.335   3.327  -4.712  1.00  0.00           C  
ATOM    611  CD1 ILE A 193      15.815   1.431  -4.986  1.00  0.00           C  
ATOM    612  H   ILE A 193      14.902   2.400  -1.023  1.00  0.00           H  
ATOM    613  HA  ILE A 193      14.633   4.765  -2.745  1.00  0.00           H  
ATOM    614  HB  ILE A 193      13.852   1.863  -3.239  1.00  0.00           H  
ATOM    615 1HG1 ILE A 193      15.995   3.509  -4.591  1.00  0.00           H  
ATOM    616 2HG1 ILE A 193      16.311   2.474  -3.207  1.00  0.00           H  
ATOM    617 1HG2 ILE A 193      13.365   2.611  -5.533  1.00  0.00           H  
ATOM    618 2HG2 ILE A 193      12.310   3.429  -4.358  1.00  0.00           H  
ATOM    619 3HG2 ILE A 193      13.697   4.293  -5.060  1.00  0.00           H  
ATOM    620 1HD1 ILE A 193      16.858   1.345  -5.289  1.00  0.00           H  
ATOM    621 2HD1 ILE A 193      15.510   0.522  -4.466  1.00  0.00           H  
ATOM    622 3HD1 ILE A 193      15.191   1.570  -5.869  1.00  0.00           H  
ATOM    623  N   ASN A 194      12.099   5.055  -2.510  1.00  0.00           N  
ATOM    624  CA  ASN A 194      10.742   5.373  -2.087  1.00  0.00           C  
ATOM    625  C   ASN A 194       9.680   4.789  -3.014  1.00  0.00           C  
ATOM    626  O   ASN A 194       8.531   4.642  -2.611  1.00  0.00           O  
ATOM    627  CB  ASN A 194      10.571   6.877  -1.974  1.00  0.00           C  
ATOM    628  CG  ASN A 194      11.451   7.480  -0.915  1.00  0.00           C  
ATOM    629  OD1 ASN A 194      11.767   6.834   0.090  1.00  0.00           O  
ATOM    630  ND2 ASN A 194      11.854   8.709  -1.121  1.00  0.00           N  
ATOM    631  H   ASN A 194      12.521   5.581  -3.224  1.00  0.00           H  
ATOM    632  HA  ASN A 194      10.571   4.924  -1.107  1.00  0.00           H  
ATOM    633 1HB  ASN A 194      10.804   7.343  -2.933  1.00  0.00           H  
ATOM    634 2HB  ASN A 194       9.531   7.109  -1.742  1.00  0.00           H  
ATOM    635 1HD2 ASN A 194      12.441   9.161  -0.451  1.00  0.00           H  
ATOM    636 2HD2 ASN A 194      11.574   9.194  -1.949  1.00  0.00           H  
ATOM    637  N   THR A 195      10.044   4.426  -4.241  1.00  0.00           N  
ATOM    638  CA  THR A 195       9.060   3.891  -5.177  1.00  0.00           C  
ATOM    639  C   THR A 195       8.646   2.488  -4.757  1.00  0.00           C  
ATOM    640  O   THR A 195       9.495   1.626  -4.538  1.00  0.00           O  
ATOM    641  CB  THR A 195       9.607   3.866  -6.616  1.00  0.00           C  
ATOM    642  OG1 THR A 195       9.979   5.192  -7.012  1.00  0.00           O  
ATOM    643  CG2 THR A 195       8.557   3.329  -7.577  1.00  0.00           C  
ATOM    644  H   THR A 195      10.977   4.513  -4.518  1.00  0.00           H  
ATOM    645  HA  THR A 195       8.180   4.534  -5.159  1.00  0.00           H  
ATOM    646  HB  THR A 195      10.490   3.228  -6.659  1.00  0.00           H  
ATOM    647  HG1 THR A 195      10.517   5.150  -7.807  1.00  0.00           H  
ATOM    648 1HG2 THR A 195       8.962   3.319  -8.589  1.00  0.00           H  
ATOM    649 2HG2 THR A 195       8.282   2.317  -7.285  1.00  0.00           H  
ATOM    650 3HG2 THR A 195       7.675   3.968  -7.546  1.00  0.00           H  
ATOM    651  N   TRP A 196       7.335   2.252  -4.728  1.00  0.00           N  
ATOM    652  CA  TRP A 196       6.777   0.971  -4.294  1.00  0.00           C  
ATOM    653  C   TRP A 196       7.317  -0.211  -5.074  1.00  0.00           C  
ATOM    654  O   TRP A 196       7.583  -1.257  -4.494  1.00  0.00           O  
ATOM    655  CB  TRP A 196       5.253   0.994  -4.421  1.00  0.00           C  
ATOM    656  CG  TRP A 196       4.557   1.475  -3.183  1.00  0.00           C  
ATOM    657  CD1 TRP A 196       3.739   2.560  -3.078  1.00  0.00           C  
ATOM    658  CD2 TRP A 196       4.613   0.885  -1.862  1.00  0.00           C  
ATOM    659  NE1 TRP A 196       3.286   2.687  -1.788  1.00  0.00           N  
ATOM    660  CE2 TRP A 196       3.810   1.670  -1.031  1.00  0.00           C  
ATOM    661  CE3 TRP A 196       5.271  -0.229  -1.327  1.00  0.00           C  
ATOM    662  CZ2 TRP A 196       3.643   1.380   0.315  1.00  0.00           C  
ATOM    663  CZ3 TRP A 196       5.103  -0.520   0.022  1.00  0.00           C  
ATOM    664  CH2 TRP A 196       4.310   0.264   0.821  1.00  0.00           C  
ATOM    665  H   TRP A 196       6.718   2.975  -4.977  1.00  0.00           H  
ATOM    666  HA  TRP A 196       7.041   0.815  -3.248  1.00  0.00           H  
ATOM    667 1HB  TRP A 196       4.966   1.642  -5.249  1.00  0.00           H  
ATOM    668 2HB  TRP A 196       4.891  -0.009  -4.649  1.00  0.00           H  
ATOM    669  HD1 TRP A 196       3.482   3.229  -3.897  1.00  0.00           H  
ATOM    670  HE1 TRP A 196       2.668   3.411  -1.450  1.00  0.00           H  
ATOM    671  HE3 TRP A 196       5.900  -0.857  -1.957  1.00  0.00           H  
ATOM    672  HZ2 TRP A 196       3.017   1.991   0.966  1.00  0.00           H  
ATOM    673  HZ3 TRP A 196       5.620  -1.389   0.431  1.00  0.00           H  
ATOM    674  HH2 TRP A 196       4.200   0.007   1.874  1.00  0.00           H  
ATOM    675  N   GLN A 197       7.501  -0.040  -6.371  1.00  0.00           N  
ATOM    676  CA  GLN A 197       8.009  -1.113  -7.211  1.00  0.00           C  
ATOM    677  C   GLN A 197       9.357  -1.617  -6.706  1.00  0.00           C  
ATOM    678  O   GLN A 197       9.664  -2.802  -6.803  1.00  0.00           O  
ATOM    679  CB  GLN A 197       8.135  -0.641  -8.662  1.00  0.00           C  
ATOM    680  CG  GLN A 197       6.829  -0.658  -9.438  1.00  0.00           C  
ATOM    681  CD  GLN A 197       6.919   0.116 -10.740  1.00  0.00           C  
ATOM    682  OE1 GLN A 197       7.760   1.007 -10.892  1.00  0.00           O  
ATOM    683  NE2 GLN A 197       6.052  -0.220 -11.688  1.00  0.00           N  
ATOM    684  H   GLN A 197       7.285   0.827  -6.773  1.00  0.00           H  
ATOM    685  HA  GLN A 197       7.305  -1.944  -7.174  1.00  0.00           H  
ATOM    686 1HB  GLN A 197       8.525   0.377  -8.681  1.00  0.00           H  
ATOM    687 2HB  GLN A 197       8.848  -1.274  -9.190  1.00  0.00           H  
ATOM    688 1HG  GLN A 197       6.570  -1.690  -9.671  1.00  0.00           H  
ATOM    689 2HG  GLN A 197       6.049  -0.206  -8.825  1.00  0.00           H  
ATOM    690 1HE2 GLN A 197       6.064   0.255 -12.568  1.00  0.00           H  
ATOM    691 2HE2 GLN A 197       5.387  -0.949 -11.523  1.00  0.00           H  
ATOM    692  N   GLN A 198      10.175  -0.711  -6.199  1.00  0.00           N  
ATOM    693  CA  GLN A 198      11.478  -1.081  -5.673  1.00  0.00           C  
ATOM    694  C   GLN A 198      11.403  -1.414  -4.177  1.00  0.00           C  
ATOM    695  O   GLN A 198      12.272  -2.104  -3.643  1.00  0.00           O  
ATOM    696  CB  GLN A 198      12.485   0.047  -5.913  1.00  0.00           C  
ATOM    697  CG  GLN A 198      12.721   0.371  -7.378  1.00  0.00           C  
ATOM    698  CD  GLN A 198      13.306  -0.802  -8.142  1.00  0.00           C  
ATOM    699  OE1 GLN A 198      14.368  -1.322  -7.790  1.00  0.00           O  
ATOM    700  NE2 GLN A 198      12.616  -1.225  -9.195  1.00  0.00           N  
ATOM    701  H   GLN A 198       9.892   0.225  -6.159  1.00  0.00           H  
ATOM    702  HA  GLN A 198      11.821  -1.974  -6.195  1.00  0.00           H  
ATOM    703 1HB  GLN A 198      12.138   0.955  -5.419  1.00  0.00           H  
ATOM    704 2HB  GLN A 198      13.444  -0.220  -5.469  1.00  0.00           H  
ATOM    705 1HG  GLN A 198      11.769   0.638  -7.838  1.00  0.00           H  
ATOM    706 2HG  GLN A 198      13.416   1.207  -7.448  1.00  0.00           H  
ATOM    707 1HE2 GLN A 198      12.953  -1.995  -9.738  1.00  0.00           H  
ATOM    708 2HE2 GLN A 198      11.760  -0.774  -9.446  1.00  0.00           H  
ATOM    709  N   VAL A 199      10.352  -0.934  -3.509  1.00  0.00           N  
ATOM    710  CA  VAL A 199      10.176  -1.172  -2.075  1.00  0.00           C  
ATOM    711  C   VAL A 199       9.600  -2.567  -1.810  1.00  0.00           C  
ATOM    712  O   VAL A 199       9.919  -3.196  -0.799  1.00  0.00           O  
ATOM    713  CB  VAL A 199       9.240  -0.109  -1.469  1.00  0.00           C  
ATOM    714  CG1 VAL A 199       8.807  -0.517  -0.069  1.00  0.00           C  
ATOM    715  CG2 VAL A 199       9.938   1.242  -1.446  1.00  0.00           C  
ATOM    716  H   VAL A 199       9.680  -0.403  -3.994  1.00  0.00           H  
ATOM    717  HA  VAL A 199      11.150  -1.099  -1.590  1.00  0.00           H  
ATOM    718  HB  VAL A 199       8.338  -0.043  -2.078  1.00  0.00           H  
ATOM    719 1HG1 VAL A 199       8.146   0.246   0.344  1.00  0.00           H  
ATOM    720 2HG1 VAL A 199       8.279  -1.469  -0.114  1.00  0.00           H  
ATOM    721 3HG1 VAL A 199       9.685  -0.618   0.569  1.00  0.00           H  
ATOM    722 1HG2 VAL A 199       9.270   1.989  -1.017  1.00  0.00           H  
ATOM    723 2HG2 VAL A 199      10.843   1.174  -0.842  1.00  0.00           H  
ATOM    724 3HG2 VAL A 199      10.202   1.533  -2.463  1.00  0.00           H  
ATOM    725  N   THR A 200       8.776  -3.060  -2.735  1.00  0.00           N  
ATOM    726  CA  THR A 200       8.155  -4.378  -2.600  1.00  0.00           C  
ATOM    727  C   THR A 200       9.204  -5.486  -2.514  1.00  0.00           C  
ATOM    728  O   THR A 200       8.948  -6.567  -1.971  1.00  0.00           O  
ATOM    729  CB  THR A 200       7.201  -4.662  -3.775  1.00  0.00           C  
ATOM    730  OG1 THR A 200       6.234  -3.609  -3.874  1.00  0.00           O  
ATOM    731  CG2 THR A 200       6.483  -5.987  -3.571  1.00  0.00           C  
ATOM    732  H   THR A 200       8.574  -2.521  -3.533  1.00  0.00           H  
ATOM    733  HA  THR A 200       7.577  -4.395  -1.676  1.00  0.00           H  
ATOM    734  HB  THR A 200       7.770  -4.703  -4.704  1.00  0.00           H  
ATOM    735  HG1 THR A 200       6.683  -2.777  -4.041  1.00  0.00           H  
ATOM    736 1HG2 THR A 200       5.814  -6.171  -4.411  1.00  0.00           H  
ATOM    737 2HG2 THR A 200       7.216  -6.792  -3.507  1.00  0.00           H  
ATOM    738 3HG2 THR A 200       5.905  -5.949  -2.649  1.00  0.00           H  
ATOM    739  N   ALA A 201      10.393  -5.191  -3.035  1.00  0.00           N  
ATOM    740  CA  ALA A 201      11.500  -6.131  -3.034  1.00  0.00           C  
ATOM    741  C   ALA A 201      11.877  -6.546  -1.615  1.00  0.00           C  
ATOM    742  O   ALA A 201      12.438  -7.620  -1.410  1.00  0.00           O  
ATOM    743  CB  ALA A 201      12.701  -5.530  -3.746  1.00  0.00           C  
ATOM    744  H   ALA A 201      10.525  -4.306  -3.437  1.00  0.00           H  
ATOM    745  HA  ALA A 201      11.184  -7.027  -3.567  1.00  0.00           H  
ATOM    746 1HB  ALA A 201      13.069  -4.686  -3.182  1.00  0.00           H  
ATOM    747 2HB  ALA A 201      12.407  -5.201  -4.731  1.00  0.00           H  
ATOM    748 3HB  ALA A 201      13.480  -6.275  -3.831  1.00  0.00           H  
ATOM    749  N   LEU A 202      11.555  -5.698  -0.639  1.00  0.00           N  
ATOM    750  CA  LEU A 202      11.852  -5.986   0.761  1.00  0.00           C  
ATOM    751  C   LEU A 202      11.164  -7.273   1.205  1.00  0.00           C  
ATOM    752  O   LEU A 202      11.734  -8.081   1.942  1.00  0.00           O  
ATOM    753  CB  LEU A 202      11.402  -4.821   1.652  1.00  0.00           C  
ATOM    754  CG  LEU A 202      12.311  -3.585   1.640  1.00  0.00           C  
ATOM    755  CD1 LEU A 202      11.575  -2.407   2.264  1.00  0.00           C  
ATOM    756  CD2 LEU A 202      13.595  -3.891   2.396  1.00  0.00           C  
ATOM    757  H   LEU A 202      11.099  -4.855  -0.870  1.00  0.00           H  
ATOM    758  HA  LEU A 202      12.929  -6.112   0.867  1.00  0.00           H  
ATOM    759 1HB  LEU A 202      10.409  -4.506   1.336  1.00  0.00           H  
ATOM    760 2HB  LEU A 202      11.339  -5.175   2.681  1.00  0.00           H  
ATOM    761  HG  LEU A 202      12.551  -3.320   0.610  1.00  0.00           H  
ATOM    762 1HD1 LEU A 202      12.220  -1.529   2.255  1.00  0.00           H  
ATOM    763 2HD1 LEU A 202      10.671  -2.198   1.691  1.00  0.00           H  
ATOM    764 3HD1 LEU A 202      11.306  -2.649   3.291  1.00  0.00           H  
ATOM    765 1HD2 LEU A 202      14.241  -3.012   2.387  1.00  0.00           H  
ATOM    766 2HD2 LEU A 202      13.356  -4.154   3.427  1.00  0.00           H  
ATOM    767 3HD2 LEU A 202      14.109  -4.725   1.918  1.00  0.00           H  
ATOM    768  N   ALA A 203       9.940  -7.462   0.736  1.00  0.00           N  
ATOM    769  CA  ALA A 203       9.168  -8.647   1.076  1.00  0.00           C  
ATOM    770  C   ALA A 203       9.582  -9.823   0.199  1.00  0.00           C  
ATOM    771  O   ALA A 203       9.557 -10.975   0.629  1.00  0.00           O  
ATOM    772  CB  ALA A 203       7.680  -8.368   0.926  1.00  0.00           C  
ATOM    773  H   ALA A 203       9.547  -6.788   0.138  1.00  0.00           H  
ATOM    774  HA  ALA A 203       9.381  -8.904   2.114  1.00  0.00           H  
ATOM    775 1HB  ALA A 203       7.121  -9.270   1.131  1.00  0.00           H  
ATOM    776 2HB  ALA A 203       7.476  -8.040  -0.081  1.00  0.00           H  
ATOM    777 3HB  ALA A 203       7.386  -7.597   1.623  1.00  0.00           H  
ATOM    778  N   GLN A 204       9.984  -9.521  -1.026  1.00  0.00           N  
ATOM    779  CA  GLN A 204      10.404 -10.548  -1.973  1.00  0.00           C  
ATOM    780  C   GLN A 204      11.764 -11.129  -1.585  1.00  0.00           C  
ATOM    781  O   GLN A 204      12.022 -12.314  -1.796  1.00  0.00           O  
ATOM    782  CB  GLN A 204      10.462  -9.976  -3.392  1.00  0.00           C  
ATOM    783  CG  GLN A 204       9.114  -9.553  -3.949  1.00  0.00           C  
ATOM    784  CD  GLN A 204       9.229  -8.906  -5.316  1.00  0.00           C  
ATOM    785  OE1 GLN A 204      10.257  -8.312  -5.652  1.00  0.00           O  
ATOM    786  NE2 GLN A 204       8.172  -9.016  -6.112  1.00  0.00           N  
ATOM    787  H   GLN A 204       9.997  -8.581  -1.307  1.00  0.00           H  
ATOM    788  HA  GLN A 204       9.674 -11.357  -1.953  1.00  0.00           H  
ATOM    789 1HB  GLN A 204      11.120  -9.107  -3.407  1.00  0.00           H  
ATOM    790 2HB  GLN A 204      10.887 -10.720  -4.067  1.00  0.00           H  
ATOM    791 1HG  GLN A 204       8.477 -10.433  -4.040  1.00  0.00           H  
ATOM    792 2HG  GLN A 204       8.660  -8.834  -3.267  1.00  0.00           H  
ATOM    793 1HE2 GLN A 204       8.190  -8.609  -7.027  1.00  0.00           H  
ATOM    794 2HE2 GLN A 204       7.358  -9.506  -5.800  1.00  0.00           H  
ATOM    795  N   GLN A 205      12.623 -10.297  -1.006  1.00  0.00           N  
ATOM    796  CA  GLN A 205      13.947 -10.740  -0.576  1.00  0.00           C  
ATOM    797  C   GLN A 205      13.877 -11.400   0.798  1.00  0.00           C  
ATOM    798  O   GLN A 205      14.899 -11.798   1.357  1.00  0.00           O  
ATOM    799  CB  GLN A 205      14.925  -9.563  -0.544  1.00  0.00           C  
ATOM    800  CG  GLN A 205      15.237  -8.975  -1.910  1.00  0.00           C  
ATOM    801  CD  GLN A 205      16.044  -7.694  -1.818  1.00  0.00           C  
ATOM    802  OE1 GLN A 205      16.060  -7.027  -0.780  1.00  0.00           O  
ATOM    803  NE2 GLN A 205      16.721  -7.343  -2.906  1.00  0.00           N  
ATOM    804  H   GLN A 205      12.368  -9.354  -0.881  1.00  0.00           H  
ATOM    805  HA  GLN A 205      14.314 -11.477  -1.290  1.00  0.00           H  
ATOM    806 1HB  GLN A 205      14.517  -8.767   0.080  1.00  0.00           H  
ATOM    807 2HB  GLN A 205      15.865  -9.883  -0.094  1.00  0.00           H  
ATOM    808 1HG  GLN A 205      15.812  -9.701  -2.483  1.00  0.00           H  
ATOM    809 2HG  GLN A 205      14.300  -8.753  -2.421  1.00  0.00           H  
ATOM    810 1HE2 GLN A 205      17.272  -6.507  -2.904  1.00  0.00           H  
ATOM    811 2HE2 GLN A 205      16.681  -7.913  -3.726  1.00  0.00           H  
ATOM    812  N   LYS A 206      12.661 -11.490   1.335  1.00  0.00           N  
ATOM    813  CA  LYS A 206      12.411 -12.108   2.638  1.00  0.00           C  
ATOM    814  C   LYS A 206      13.098 -11.346   3.771  1.00  0.00           C  
ATOM    815  O   LYS A 206      13.381 -11.908   4.831  1.00  0.00           O  
ATOM    816  CB  LYS A 206      12.876 -13.565   2.633  1.00  0.00           C  
ATOM    817  CG  LYS A 206      12.248 -14.422   1.541  1.00  0.00           C  
ATOM    818  CD  LYS A 206      10.748 -14.568   1.748  1.00  0.00           C  
ATOM    819  CE  LYS A 206      10.116 -15.404   0.645  1.00  0.00           C  
ATOM    820  NZ  LYS A 206       8.664 -15.631   0.881  1.00  0.00           N  
ATOM    821  H   LYS A 206      11.902 -11.132   0.833  1.00  0.00           H  
ATOM    822  HA  LYS A 206      11.338 -12.084   2.832  1.00  0.00           H  
ATOM    823 1HB  LYS A 206      13.958 -13.601   2.505  1.00  0.00           H  
ATOM    824 2HB  LYS A 206      12.644 -14.025   3.594  1.00  0.00           H  
ATOM    825 1HG  LYS A 206      12.430 -13.963   0.569  1.00  0.00           H  
ATOM    826 2HG  LYS A 206      12.706 -15.411   1.547  1.00  0.00           H  
ATOM    827 1HD  LYS A 206      10.558 -15.047   2.709  1.00  0.00           H  
ATOM    828 2HD  LYS A 206      10.284 -13.582   1.754  1.00  0.00           H  
ATOM    829 1HE  LYS A 206      10.241 -14.898  -0.312  1.00  0.00           H  
ATOM    830 2HE  LYS A 206      10.617 -16.370   0.588  1.00  0.00           H  
ATOM    831 1HZ  LYS A 206       8.283 -16.188   0.130  1.00  0.00           H  
ATOM    832 2HZ  LYS A 206       8.537 -16.117   1.758  1.00  0.00           H  
ATOM    833 3HZ  LYS A 206       8.185 -14.742   0.917  1.00  0.00           H  
ATOM    834  N   LEU A 207      13.349 -10.061   3.549  1.00  0.00           N  
ATOM    835  CA  LEU A 207      13.990  -9.224   4.554  1.00  0.00           C  
ATOM    836  C   LEU A 207      12.946  -8.722   5.541  1.00  0.00           C  
ATOM    837  O   LEU A 207      13.220  -8.553   6.728  1.00  0.00           O  
ATOM    838  CB  LEU A 207      14.706  -8.038   3.895  1.00  0.00           C  
ATOM    839  CG  LEU A 207      15.872  -8.399   2.965  1.00  0.00           C  
ATOM    840  CD1 LEU A 207      16.412  -7.133   2.313  1.00  0.00           C  
ATOM    841  CD2 LEU A 207      16.956  -9.110   3.762  1.00  0.00           C  
ATOM    842  H   LEU A 207      13.095  -9.666   2.688  1.00  0.00           H  
ATOM    843  HA  LEU A 207      14.729  -9.824   5.083  1.00  0.00           H  
ATOM    844 1HB  LEU A 207      13.979  -7.475   3.312  1.00  0.00           H  
ATOM    845 2HB  LEU A 207      15.096  -7.389   4.677  1.00  0.00           H  
ATOM    846  HG  LEU A 207      15.515  -9.056   2.172  1.00  0.00           H  
ATOM    847 1HD1 LEU A 207      17.240  -7.389   1.652  1.00  0.00           H  
ATOM    848 2HD1 LEU A 207      15.621  -6.656   1.735  1.00  0.00           H  
ATOM    849 3HD1 LEU A 207      16.762  -6.448   3.084  1.00  0.00           H  
ATOM    850 1HD2 LEU A 207      17.784  -9.366   3.100  1.00  0.00           H  
ATOM    851 2HD2 LEU A 207      17.314  -8.452   4.554  1.00  0.00           H  
ATOM    852 3HD2 LEU A 207      16.547 -10.019   4.201  1.00  0.00           H  
ATOM    853  N   LEU A 208      11.745  -8.502   5.025  1.00  0.00           N  
ATOM    854  CA  LEU A 208      10.630  -8.025   5.825  1.00  0.00           C  
ATOM    855  C   LEU A 208      10.162  -9.114   6.782  1.00  0.00           C  
ATOM    856  O   LEU A 208       9.694 -10.170   6.351  1.00  0.00           O  
ATOM    857  CB  LEU A 208       9.471  -7.588   4.920  1.00  0.00           C  
ATOM    858  CG  LEU A 208       8.486  -6.588   5.537  1.00  0.00           C  
ATOM    859  CD1 LEU A 208       9.156  -5.226   5.665  1.00  0.00           C  
ATOM    860  CD2 LEU A 208       7.238  -6.504   4.671  1.00  0.00           C  
ATOM    861  H   LEU A 208      11.604  -8.670   4.072  1.00  0.00           H  
ATOM    862  HA  LEU A 208      10.963  -7.165   6.405  1.00  0.00           H  
ATOM    863 1HB  LEU A 208       9.885  -7.133   4.021  1.00  0.00           H  
ATOM    864 2HB  LEU A 208       8.906  -8.473   4.627  1.00  0.00           H  
ATOM    865  HG  LEU A 208       8.211  -6.919   6.539  1.00  0.00           H  
ATOM    866 1HD1 LEU A 208       8.455  -4.516   6.104  1.00  0.00           H  
ATOM    867 2HD1 LEU A 208      10.034  -5.311   6.305  1.00  0.00           H  
ATOM    868 3HD1 LEU A 208       9.457  -4.876   4.678  1.00  0.00           H  
ATOM    869 1HD2 LEU A 208       6.537  -5.794   5.111  1.00  0.00           H  
ATOM    870 2HD2 LEU A 208       7.511  -6.172   3.670  1.00  0.00           H  
ATOM    871 3HD2 LEU A 208       6.769  -7.487   4.612  1.00  0.00           H  
ATOM    872  N   THR A 209      10.306  -8.861   8.075  1.00  0.00           N  
ATOM    873  CA  THR A 209       9.894  -9.816   9.089  1.00  0.00           C  
ATOM    874  C   THR A 209       8.410  -9.626   9.399  1.00  0.00           C  
ATOM    875  O   THR A 209       7.823  -8.616   9.001  1.00  0.00           O  
ATOM    876  CB  THR A 209      10.729  -9.666  10.374  1.00  0.00           C  
ATOM    877  OG1 THR A 209      10.451  -8.399  10.982  1.00  0.00           O  
ATOM    878  CG2 THR A 209      12.214  -9.758  10.060  1.00  0.00           C  
ATOM    879  H   THR A 209      10.693  -7.999   8.355  1.00  0.00           H  
ATOM    880  HA  THR A 209      10.047 -10.822   8.699  1.00  0.00           H  
ATOM    881  HB  THR A 209      10.462 -10.457  11.075  1.00  0.00           H  
ATOM    882  HG1 THR A 209      10.785  -7.695  10.421  1.00  0.00           H  
ATOM    883 1HG2 THR A 209      12.789  -9.652  10.980  1.00  0.00           H  
ATOM    884 2HG2 THR A 209      12.431 -10.726   9.607  1.00  0.00           H  
ATOM    885 3HG2 THR A 209      12.489  -8.965   9.366  1.00  0.00           H  
ATOM    886  N   PRO A 210       7.767 -10.590  10.084  1.00  0.00           N  
ATOM    887  CA  PRO A 210       6.348 -10.479  10.443  1.00  0.00           C  
ATOM    888  C   PRO A 210       6.042  -9.171  11.168  1.00  0.00           C  
ATOM    889  O   PRO A 210       4.971  -8.586  10.998  1.00  0.00           O  
ATOM    890  CB  PRO A 210       6.131 -11.689  11.357  1.00  0.00           C  
ATOM    891  CG  PRO A 210       7.111 -12.699  10.866  1.00  0.00           C  
ATOM    892  CD  PRO A 210       8.342 -11.896  10.536  1.00  0.00           C  
ATOM    893  HA  PRO A 210       5.737 -10.558   9.532  1.00  0.00           H  
ATOM    894 1HB  PRO A 210       6.302 -11.403  12.406  1.00  0.00           H  
ATOM    895 2HB  PRO A 210       5.090 -12.034  11.284  1.00  0.00           H  
ATOM    896 1HG  PRO A 210       7.296 -13.458  11.640  1.00  0.00           H  
ATOM    897 2HG  PRO A 210       6.704 -13.229   9.992  1.00  0.00           H  
ATOM    898 1HD  PRO A 210       8.960 -11.784  11.440  1.00  0.00           H  
ATOM    899 2HD  PRO A 210       8.908 -12.402   9.740  1.00  0.00           H  
ATOM    900  N   GLN A 211       7.006  -8.702  11.954  1.00  0.00           N  
ATOM    901  CA  GLN A 211       6.851  -7.466  12.707  1.00  0.00           C  
ATOM    902  C   GLN A 211       6.868  -6.247  11.785  1.00  0.00           C  
ATOM    903  O   GLN A 211       6.293  -5.206  12.112  1.00  0.00           O  
ATOM    904  CB  GLN A 211       7.955  -7.343  13.760  1.00  0.00           C  
ATOM    905  CG  GLN A 211       7.865  -8.365  14.880  1.00  0.00           C  
ATOM    906  CD  GLN A 211       8.970  -8.199  15.906  1.00  0.00           C  
ATOM    907  OE1 GLN A 211      10.045  -7.675  15.603  1.00  0.00           O  
ATOM    908  NE2 GLN A 211       8.710  -8.645  17.130  1.00  0.00           N  
ATOM    909  H   GLN A 211       7.845  -9.210  12.034  1.00  0.00           H  
ATOM    910  HA  GLN A 211       5.886  -7.488  13.213  1.00  0.00           H  
ATOM    911 1HB  GLN A 211       8.928  -7.453  13.282  1.00  0.00           H  
ATOM    912 2HB  GLN A 211       7.921  -6.350  14.208  1.00  0.00           H  
ATOM    913 1HG  GLN A 211       6.907  -8.250  15.387  1.00  0.00           H  
ATOM    914 2HG  GLN A 211       7.943  -9.365  14.452  1.00  0.00           H  
ATOM    915 1HE2 GLN A 211       9.401  -8.562  17.850  1.00  0.00           H  
ATOM    916 2HE2 GLN A 211       7.825  -9.063  17.334  1.00  0.00           H  
ATOM    917  N   ASP A 212       7.497  -6.381  10.621  1.00  0.00           N  
ATOM    918  CA  ASP A 212       7.583  -5.273   9.681  1.00  0.00           C  
ATOM    919  C   ASP A 212       6.345  -5.276   8.808  1.00  0.00           C  
ATOM    920  O   ASP A 212       5.880  -4.234   8.343  1.00  0.00           O  
ATOM    921  CB  ASP A 212       8.834  -5.381   8.798  1.00  0.00           C  
ATOM    922  CG  ASP A 212      10.135  -5.333   9.574  1.00  0.00           C  
ATOM    923  OD1 ASP A 212      10.356  -4.364  10.330  1.00  0.00           O  
ATOM    924  OD2 ASP A 212      10.952  -6.268   9.417  1.00  0.00           O  
ATOM    925  H   ASP A 212       7.856  -7.260  10.360  1.00  0.00           H  
ATOM    926  HA  ASP A 212       7.633  -4.342  10.247  1.00  0.00           H  
ATOM    927 1HB  ASP A 212       8.803  -6.316   8.263  1.00  0.00           H  
ATOM    928 2HB  ASP A 212       8.832  -4.568   8.087  1.00  0.00           H  
ATOM    929  N   MET A 213       5.815  -6.476   8.610  1.00  0.00           N  
ATOM    930  CA  MET A 213       4.627  -6.691   7.800  1.00  0.00           C  
ATOM    931  C   MET A 213       3.453  -5.871   8.318  1.00  0.00           C  
ATOM    932  O   MET A 213       2.797  -5.152   7.562  1.00  0.00           O  
ATOM    933  CB  MET A 213       4.271  -8.176   7.771  1.00  0.00           C  
ATOM    934  CG  MET A 213       5.212  -9.033   6.937  1.00  0.00           C  
ATOM    935  SD  MET A 213       4.765 -10.781   6.960  1.00  0.00           S  
ATOM    936  CE  MET A 213       6.154 -11.497   6.086  1.00  0.00           C  
ATOM    937  H   MET A 213       6.248  -7.253   9.024  1.00  0.00           H  
ATOM    938  HA  MET A 213       4.837  -6.360   6.783  1.00  0.00           H  
ATOM    939 1HB  MET A 213       4.272  -8.570   8.787  1.00  0.00           H  
ATOM    940 2HB  MET A 213       3.263  -8.301   7.373  1.00  0.00           H  
ATOM    941 1HG  MET A 213       5.200  -8.688   5.904  1.00  0.00           H  
ATOM    942 2HG  MET A 213       6.229  -8.933   7.317  1.00  0.00           H  
ATOM    943 1HE  MET A 213       6.023 -12.577   6.018  1.00  0.00           H  
ATOM    944 2HE  MET A 213       6.210 -11.073   5.082  1.00  0.00           H  
ATOM    945 3HE  MET A 213       7.076 -11.276   6.624  1.00  0.00           H  
ATOM    946  N   GLU A 214       3.217  -5.964   9.619  1.00  0.00           N  
ATOM    947  CA  GLU A 214       2.117  -5.252  10.260  1.00  0.00           C  
ATOM    948  C   GLU A 214       2.273  -3.737  10.131  1.00  0.00           C  
ATOM    949  O   GLU A 214       1.288  -2.997  10.166  1.00  0.00           O  
ATOM    950  CB  GLU A 214       2.027  -5.640  11.738  1.00  0.00           C  
ATOM    951  CG  GLU A 214       1.539  -7.060  11.986  1.00  0.00           C  
ATOM    952  CD  GLU A 214       0.129  -7.285  11.518  1.00  0.00           C  
ATOM    953  OE1 GLU A 214      -0.736  -6.545  11.920  1.00  0.00           O  
ATOM    954  OE2 GLU A 214      -0.084  -8.199  10.756  1.00  0.00           O  
ATOM    955  H   GLU A 214       3.800  -6.531  10.168  1.00  0.00           H  
ATOM    956  HA  GLU A 214       1.187  -5.535   9.765  1.00  0.00           H  
ATOM    957 1HB  GLU A 214       3.008  -5.537  12.201  1.00  0.00           H  
ATOM    958 2HB  GLU A 214       1.348  -4.959  12.252  1.00  0.00           H  
ATOM    959 1HG  GLU A 214       2.199  -7.756  11.466  1.00  0.00           H  
ATOM    960 2HG  GLU A 214       1.601  -7.273  13.052  1.00  0.00           H  
ATOM    961  N   ALA A 215       3.509  -3.281   9.977  1.00  0.00           N  
ATOM    962  CA  ALA A 215       3.789  -1.858   9.850  1.00  0.00           C  
ATOM    963  C   ALA A 215       3.609  -1.386   8.410  1.00  0.00           C  
ATOM    964  O   ALA A 215       3.136  -0.274   8.163  1.00  0.00           O  
ATOM    965  CB  ALA A 215       5.199  -1.558  10.336  1.00  0.00           C  
ATOM    966  H   ALA A 215       4.254  -3.918   9.944  1.00  0.00           H  
ATOM    967  HA  ALA A 215       3.075  -1.316  10.470  1.00  0.00           H  
ATOM    968 1HB  ALA A 215       5.287  -1.832  11.377  1.00  0.00           H  
ATOM    969 2HB  ALA A 215       5.406  -0.505  10.221  1.00  0.00           H  
ATOM    970 3HB  ALA A 215       5.907  -2.131   9.754  1.00  0.00           H  
ATOM    971  N   ALA A 216       3.954  -2.252   7.462  1.00  0.00           N  
ATOM    972  CA  ALA A 216       3.845  -1.928   6.047  1.00  0.00           C  
ATOM    973  C   ALA A 216       2.389  -1.795   5.634  1.00  0.00           C  
ATOM    974  O   ALA A 216       2.058  -1.029   4.724  1.00  0.00           O  
ATOM    975  CB  ALA A 216       4.541  -2.990   5.208  1.00  0.00           C  
ATOM    976  H   ALA A 216       4.278  -3.139   7.722  1.00  0.00           H  
ATOM    977  HA  ALA A 216       4.333  -0.967   5.881  1.00  0.00           H  
ATOM    978 1HB  ALA A 216       4.492  -2.715   4.166  1.00  0.00           H  
ATOM    979 2HB  ALA A 216       4.047  -3.939   5.351  1.00  0.00           H  
ATOM    980 3HB  ALA A 216       5.575  -3.073   5.511  1.00  0.00           H  
ATOM    981  N   LYS A 217       1.524  -2.538   6.317  1.00  0.00           N  
ATOM    982  CA  LYS A 217       0.095  -2.511   6.036  1.00  0.00           C  
ATOM    983  C   LYS A 217      -0.461  -1.097   6.184  1.00  0.00           C  
ATOM    984  O   LYS A 217      -1.208  -0.616   5.329  1.00  0.00           O  
ATOM    985  CB  LYS A 217      -0.655  -3.453   6.978  1.00  0.00           C  
ATOM    986  CG  LYS A 217      -0.461  -4.923   6.660  1.00  0.00           C  
ATOM    987  CD  LYS A 217      -1.197  -5.802   7.658  1.00  0.00           C  
ATOM    988  CE  LYS A 217      -1.003  -7.276   7.354  1.00  0.00           C  
ATOM    989  NZ  LYS A 217      -1.657  -8.146   8.367  1.00  0.00           N  
ATOM    990  H   LYS A 217       1.860  -3.132   7.024  1.00  0.00           H  
ATOM    991  HA  LYS A 217      -0.061  -2.828   5.004  1.00  0.00           H  
ATOM    992 1HB  LYS A 217      -0.317  -3.277   7.988  1.00  0.00           H  
ATOM    993 2HB  LYS A 217      -1.710  -3.233   6.921  1.00  0.00           H  
ATOM    994 1HG  LYS A 217      -0.845  -5.118   5.670  1.00  0.00           H  
ATOM    995 2HG  LYS A 217       0.594  -5.154   6.694  1.00  0.00           H  
ATOM    996 1HD  LYS A 217      -0.823  -5.598   8.649  1.00  0.00           H  
ATOM    997 2HD  LYS A 217      -2.252  -5.573   7.617  1.00  0.00           H  
ATOM    998 1HE  LYS A 217      -1.425  -7.491   6.385  1.00  0.00           H  
ATOM    999 2HE  LYS A 217       0.055  -7.490   7.340  1.00  0.00           H  
ATOM   1000 1HZ  LYS A 217      -2.658  -7.880   8.471  1.00  0.00           H  
ATOM   1001 2HZ  LYS A 217      -1.185  -8.042   9.293  1.00  0.00           H  
ATOM   1002 3HZ  LYS A 217      -1.601  -9.143   8.074  1.00  0.00           H  
ATOM   1003  N   GLU A 218      -0.073  -0.436   7.264  1.00  0.00           N  
ATOM   1004  CA  GLU A 218      -0.534   0.924   7.529  1.00  0.00           C  
ATOM   1005  C   GLU A 218       0.011   1.888   6.503  1.00  0.00           C  
ATOM   1006  O   GLU A 218      -0.708   2.770   6.033  1.00  0.00           O  
ATOM   1007  CB  GLU A 218      -0.117   1.373   8.931  1.00  0.00           C  
ATOM   1008  CG  GLU A 218      -0.845   0.662  10.062  1.00  0.00           C  
ATOM   1009  CD  GLU A 218      -0.409   1.127  11.423  1.00  0.00           C  
ATOM   1010  OE1 GLU A 218       0.533   1.878  11.499  1.00  0.00           O  
ATOM   1011  OE2 GLU A 218      -1.018   0.731  12.389  1.00  0.00           O  
ATOM   1012  H   GLU A 218       0.538  -0.870   7.900  1.00  0.00           H  
ATOM   1013  HA  GLU A 218      -1.623   0.938   7.470  1.00  0.00           H  
ATOM   1014 1HB  GLU A 218       0.952   1.205   9.064  1.00  0.00           H  
ATOM   1015 2HB  GLU A 218      -0.296   2.443   9.038  1.00  0.00           H  
ATOM   1016 1HG  GLU A 218      -1.917   0.838   9.957  1.00  0.00           H  
ATOM   1017 2HG  GLU A 218      -0.671  -0.409   9.976  1.00  0.00           H  
ATOM   1018  N   VAL A 219       1.284   1.725   6.160  1.00  0.00           N  
ATOM   1019  CA  VAL A 219       1.942   2.595   5.192  1.00  0.00           C  
ATOM   1020  C   VAL A 219       1.206   2.590   3.853  1.00  0.00           C  
ATOM   1021  O   VAL A 219       0.867   3.647   3.321  1.00  0.00           O  
ATOM   1022  CB  VAL A 219       3.399   2.146   4.977  1.00  0.00           C  
ATOM   1023  CG1 VAL A 219       4.013   2.878   3.793  1.00  0.00           C  
ATOM   1024  CG2 VAL A 219       4.209   2.390   6.241  1.00  0.00           C  
ATOM   1025  H   VAL A 219       1.794   0.988   6.561  1.00  0.00           H  
ATOM   1026  HA  VAL A 219       1.943   3.612   5.585  1.00  0.00           H  
ATOM   1027  HB  VAL A 219       3.410   1.082   4.737  1.00  0.00           H  
ATOM   1028 1HG1 VAL A 219       5.043   2.548   3.655  1.00  0.00           H  
ATOM   1029 2HG1 VAL A 219       3.439   2.660   2.893  1.00  0.00           H  
ATOM   1030 3HG1 VAL A 219       3.999   3.951   3.982  1.00  0.00           H  
ATOM   1031 1HG2 VAL A 219       5.238   2.070   6.082  1.00  0.00           H  
ATOM   1032 2HG2 VAL A 219       4.193   3.453   6.483  1.00  0.00           H  
ATOM   1033 3HG2 VAL A 219       3.776   1.823   7.065  1.00  0.00           H  
ATOM   1034  N   TYR A 220       0.937   1.399   3.330  1.00  0.00           N  
ATOM   1035  CA  TYR A 220       0.255   1.269   2.048  1.00  0.00           C  
ATOM   1036  C   TYR A 220      -1.154   1.862   2.105  1.00  0.00           C  
ATOM   1037  O   TYR A 220      -1.587   2.539   1.169  1.00  0.00           O  
ATOM   1038  CB  TYR A 220       0.197  -0.200   1.623  1.00  0.00           C  
ATOM   1039  CG  TYR A 220      -0.448  -0.419   0.272  1.00  0.00           C  
ATOM   1040  CD1 TYR A 220       0.292  -0.237  -0.888  1.00  0.00           C  
ATOM   1041  CD2 TYR A 220      -1.778  -0.803   0.193  1.00  0.00           C  
ATOM   1042  CE1 TYR A 220      -0.297  -0.438  -2.121  1.00  0.00           C  
ATOM   1043  CE2 TYR A 220      -2.367  -1.003  -1.040  1.00  0.00           C  
ATOM   1044  CZ  TYR A 220      -1.632  -0.822  -2.194  1.00  0.00           C  
ATOM   1045  OH  TYR A 220      -2.218  -1.022  -3.422  1.00  0.00           O  
ATOM   1046  H   TYR A 220       1.206   0.589   3.816  1.00  0.00           H  
ATOM   1047  HA  TYR A 220       0.817   1.828   1.299  1.00  0.00           H  
ATOM   1048 1HB  TYR A 220       1.208  -0.609   1.588  1.00  0.00           H  
ATOM   1049 2HB  TYR A 220      -0.361  -0.771   2.363  1.00  0.00           H  
ATOM   1050  HD1 TYR A 220       1.338   0.064  -0.825  1.00  0.00           H  
ATOM   1051  HD2 TYR A 220      -2.359  -0.945   1.104  1.00  0.00           H  
ATOM   1052  HE1 TYR A 220       0.283  -0.295  -3.032  1.00  0.00           H  
ATOM   1053  HE2 TYR A 220      -3.413  -1.304  -1.102  1.00  0.00           H  
ATOM   1054  HH  TYR A 220      -2.753  -1.819  -3.394  1.00  0.00           H  
ATOM   1055  N   LYS A 221      -1.858   1.621   3.207  1.00  0.00           N  
ATOM   1056  CA  LYS A 221      -3.216   2.129   3.368  1.00  0.00           C  
ATOM   1057  C   LYS A 221      -3.236   3.655   3.440  1.00  0.00           C  
ATOM   1058  O   LYS A 221      -4.019   4.310   2.745  1.00  0.00           O  
ATOM   1059  CB  LYS A 221      -3.862   1.535   4.621  1.00  0.00           C  
ATOM   1060  CG  LYS A 221      -5.310   1.953   4.841  1.00  0.00           C  
ATOM   1061  CD  LYS A 221      -5.906   1.262   6.057  1.00  0.00           C  
ATOM   1062  CE  LYS A 221      -7.346   1.693   6.290  1.00  0.00           C  
ATOM   1063  NZ  LYS A 221      -7.948   1.014   7.470  1.00  0.00           N  
ATOM   1064  H   LYS A 221      -1.456   1.087   3.927  1.00  0.00           H  
ATOM   1065  HA  LYS A 221      -3.802   1.831   2.498  1.00  0.00           H  
ATOM   1066 1HB  LYS A 221      -3.833   0.447   4.564  1.00  0.00           H  
ATOM   1067 2HB  LYS A 221      -3.290   1.832   5.501  1.00  0.00           H  
ATOM   1068 1HG  LYS A 221      -5.359   3.033   4.986  1.00  0.00           H  
ATOM   1069 2HG  LYS A 221      -5.900   1.696   3.962  1.00  0.00           H  
ATOM   1070 1HD  LYS A 221      -5.878   0.181   5.912  1.00  0.00           H  
ATOM   1071 2HD  LYS A 221      -5.317   1.508   6.941  1.00  0.00           H  
ATOM   1072 1HE  LYS A 221      -7.382   2.770   6.449  1.00  0.00           H  
ATOM   1073 2HE  LYS A 221      -7.944   1.459   5.409  1.00  0.00           H  
ATOM   1074 1HZ  LYS A 221      -8.901   1.326   7.589  1.00  0.00           H  
ATOM   1075 2HZ  LYS A 221      -7.936   0.014   7.324  1.00  0.00           H  
ATOM   1076 3HZ  LYS A 221      -7.414   1.240   8.297  1.00  0.00           H  
ATOM   1077  N   ILE A 222      -2.372   4.219   4.279  1.00  0.00           N  
ATOM   1078  CA  ILE A 222      -2.295   5.668   4.443  1.00  0.00           C  
ATOM   1079  C   ILE A 222      -1.892   6.342   3.132  1.00  0.00           C  
ATOM   1080  O   ILE A 222      -2.404   7.408   2.782  1.00  0.00           O  
ATOM   1081  CB  ILE A 222      -1.292   6.045   5.548  1.00  0.00           C  
ATOM   1082  CG1 ILE A 222      -1.820   5.613   6.919  1.00  0.00           C  
ATOM   1083  CG2 ILE A 222      -1.015   7.540   5.529  1.00  0.00           C  
ATOM   1084  CD1 ILE A 222      -0.779   5.652   8.015  1.00  0.00           C  
ATOM   1085  H   ILE A 222      -1.766   3.644   4.802  1.00  0.00           H  
ATOM   1086  HA  ILE A 222      -3.279   6.036   4.732  1.00  0.00           H  
ATOM   1087  HB  ILE A 222      -0.357   5.510   5.388  1.00  0.00           H  
ATOM   1088 1HG1 ILE A 222      -2.648   6.259   7.211  1.00  0.00           H  
ATOM   1089 2HG1 ILE A 222      -2.208   4.595   6.855  1.00  0.00           H  
ATOM   1090 1HG2 ILE A 222      -0.305   7.790   6.316  1.00  0.00           H  
ATOM   1091 2HG2 ILE A 222      -0.599   7.820   4.562  1.00  0.00           H  
ATOM   1092 3HG2 ILE A 222      -1.946   8.084   5.694  1.00  0.00           H  
ATOM   1093 1HD1 ILE A 222      -1.228   5.332   8.954  1.00  0.00           H  
ATOM   1094 2HD1 ILE A 222       0.043   4.984   7.760  1.00  0.00           H  
ATOM   1095 3HD1 ILE A 222      -0.402   6.669   8.121  1.00  0.00           H  
ATOM   1096  N   HIS A 223      -0.992   5.700   2.399  1.00  0.00           N  
ATOM   1097  CA  HIS A 223      -0.521   6.226   1.126  1.00  0.00           C  
ATOM   1098  C   HIS A 223      -1.675   6.334   0.131  1.00  0.00           C  
ATOM   1099  O   HIS A 223      -1.806   7.332  -0.576  1.00  0.00           O  
ATOM   1100  CB  HIS A 223       0.587   5.339   0.548  1.00  0.00           C  
ATOM   1101  CG  HIS A 223       1.372   5.994  -0.547  1.00  0.00           C  
ATOM   1102  ND1 HIS A 223       2.314   5.318  -1.293  1.00  0.00           N  
ATOM   1103  CD2 HIS A 223       1.355   7.261  -1.020  1.00  0.00           C  
ATOM   1104  CE1 HIS A 223       2.843   6.143  -2.179  1.00  0.00           C  
ATOM   1105  NE2 HIS A 223       2.278   7.328  -2.034  1.00  0.00           N  
ATOM   1106  H   HIS A 223      -0.625   4.850   2.729  1.00  0.00           H  
ATOM   1107  HA  HIS A 223      -0.110   7.224   1.275  1.00  0.00           H  
ATOM   1108 1HB  HIS A 223       1.279   5.057   1.342  1.00  0.00           H  
ATOM   1109 2HB  HIS A 223       0.150   4.422   0.154  1.00  0.00           H  
ATOM   1110  HD2 HIS A 223       0.726   8.078  -0.664  1.00  0.00           H  
ATOM   1111  HE1 HIS A 223       3.613   5.888  -2.906  1.00  0.00           H  
ATOM   1112  HE2 HIS A 223       2.487   8.153  -2.579  1.00  0.00           H  
ATOM   1113  N   GLN A 224      -2.516   5.305   0.101  1.00  0.00           N  
ATOM   1114  CA  GLN A 224      -3.664   5.273  -0.800  1.00  0.00           C  
ATOM   1115  C   GLN A 224      -4.630   6.418  -0.501  1.00  0.00           C  
ATOM   1116  O   GLN A 224      -5.229   6.992  -1.409  1.00  0.00           O  
ATOM   1117  CB  GLN A 224      -4.393   3.931  -0.692  1.00  0.00           C  
ATOM   1118  CG  GLN A 224      -5.463   3.717  -1.748  1.00  0.00           C  
ATOM   1119  CD  GLN A 224      -4.878   3.528  -3.135  1.00  0.00           C  
ATOM   1120  OE1 GLN A 224      -4.288   2.487  -3.438  1.00  0.00           O  
ATOM   1121  NE2 GLN A 224      -5.039   4.534  -3.986  1.00  0.00           N  
ATOM   1122  H   GLN A 224      -2.360   4.543   0.702  1.00  0.00           H  
ATOM   1123  HA  GLN A 224      -3.305   5.393  -1.822  1.00  0.00           H  
ATOM   1124 1HB  GLN A 224      -3.671   3.118  -0.774  1.00  0.00           H  
ATOM   1125 2HB  GLN A 224      -4.865   3.851   0.287  1.00  0.00           H  
ATOM   1126 1HG  GLN A 224      -6.036   2.825  -1.495  1.00  0.00           H  
ATOM   1127 2HG  GLN A 224      -6.118   4.588  -1.769  1.00  0.00           H  
ATOM   1128 1HE2 GLN A 224      -4.674   4.467  -4.916  1.00  0.00           H  
ATOM   1129 2HE2 GLN A 224      -5.524   5.360  -3.699  1.00  0.00           H  
ATOM   1130  N   GLN A 225      -4.759   6.753   0.777  1.00  0.00           N  
ATOM   1131  CA  GLN A 225      -5.650   7.823   1.205  1.00  0.00           C  
ATOM   1132  C   GLN A 225      -5.056   9.190   0.865  1.00  0.00           C  
ATOM   1133  O   GLN A 225      -5.761  10.087   0.401  1.00  0.00           O  
ATOM   1134  CB  GLN A 225      -5.923   7.725   2.708  1.00  0.00           C  
ATOM   1135  CG  GLN A 225      -6.725   6.501   3.117  1.00  0.00           C  
ATOM   1136  CD  GLN A 225      -6.952   6.431   4.615  1.00  0.00           C  
ATOM   1137  OE1 GLN A 225      -7.945   6.952   5.131  1.00  0.00           O  
ATOM   1138  NE2 GLN A 225      -6.032   5.786   5.322  1.00  0.00           N  
ATOM   1139  H   GLN A 225      -4.237   6.266   1.452  1.00  0.00           H  
ATOM   1140  HA  GLN A 225      -6.595   7.720   0.672  1.00  0.00           H  
ATOM   1141 1HB  GLN A 225      -4.977   7.703   3.249  1.00  0.00           H  
ATOM   1142 2HB  GLN A 225      -6.469   8.610   3.037  1.00  0.00           H  
ATOM   1143 1HG  GLN A 225      -7.697   6.536   2.625  1.00  0.00           H  
ATOM   1144 2HG  GLN A 225      -6.184   5.606   2.811  1.00  0.00           H  
ATOM   1145 1HE2 GLN A 225      -6.128   5.707   6.316  1.00  0.00           H  
ATOM   1146 2HE2 GLN A 225      -5.243   5.378   4.863  1.00  0.00           H  
ATOM   1147  N   LEU A 226      -3.754   9.332   1.090  1.00  0.00           N  
ATOM   1148  CA  LEU A 226      -3.056  10.583   0.813  1.00  0.00           C  
ATOM   1149  C   LEU A 226      -3.093  10.909  -0.678  1.00  0.00           C  
ATOM   1150  O   LEU A 226      -3.253  12.068  -1.064  1.00  0.00           O  
ATOM   1151  CB  LEU A 226      -1.601  10.496   1.291  1.00  0.00           C  
ATOM   1152  CG  LEU A 226      -0.778  11.784   1.154  1.00  0.00           C  
ATOM   1153  CD1 LEU A 226      -1.471  12.912   1.906  1.00  0.00           C  
ATOM   1154  CD2 LEU A 226       0.625  11.550   1.692  1.00  0.00           C  
ATOM   1155  H   LEU A 226      -3.248   8.575   1.461  1.00  0.00           H  
ATOM   1156  HA  LEU A 226      -3.556  11.385   1.355  1.00  0.00           H  
ATOM   1157 1HB  LEU A 226      -1.597  10.210   2.341  1.00  0.00           H  
ATOM   1158 2HB  LEU A 226      -1.094   9.717   0.722  1.00  0.00           H  
ATOM   1159  HG  LEU A 226      -0.721  12.069   0.103  1.00  0.00           H  
ATOM   1160 1HD1 LEU A 226      -0.887  13.827   1.809  1.00  0.00           H  
ATOM   1161 2HD1 LEU A 226      -2.465  13.072   1.488  1.00  0.00           H  
ATOM   1162 3HD1 LEU A 226      -1.558  12.648   2.959  1.00  0.00           H  
ATOM   1163 1HD2 LEU A 226       1.210  12.465   1.594  1.00  0.00           H  
ATOM   1164 2HD2 LEU A 226       0.569  11.265   2.743  1.00  0.00           H  
ATOM   1165 3HD2 LEU A 226       1.103  10.751   1.125  1.00  0.00           H  
ATOM   1166  N   LEU A 227      -2.954   9.877  -1.509  1.00  0.00           N  
ATOM   1167  CA  LEU A 227      -2.965  10.045  -2.961  1.00  0.00           C  
ATOM   1168  C   LEU A 227      -4.276  10.661  -3.440  1.00  0.00           C  
ATOM   1169  O   LEU A 227      -4.292  11.461  -4.374  1.00  0.00           O  
ATOM   1170  CB  LEU A 227      -2.748   8.693  -3.652  1.00  0.00           C  
ATOM   1171  CG  LEU A 227      -1.321   8.133  -3.585  1.00  0.00           C  
ATOM   1172  CD1 LEU A 227      -1.307   6.711  -4.128  1.00  0.00           C  
ATOM   1173  CD2 LEU A 227      -0.385   9.032  -4.380  1.00  0.00           C  
ATOM   1174  H   LEU A 227      -2.835   8.976  -1.134  1.00  0.00           H  
ATOM   1175  HA  LEU A 227      -2.152  10.715  -3.238  1.00  0.00           H  
ATOM   1176 1HB  LEU A 227      -3.413   7.960  -3.198  1.00  0.00           H  
ATOM   1177 2HB  LEU A 227      -3.015   8.793  -4.704  1.00  0.00           H  
ATOM   1178  HG  LEU A 227      -0.993   8.096  -2.546  1.00  0.00           H  
ATOM   1179 1HD1 LEU A 227      -0.293   6.313  -4.081  1.00  0.00           H  
ATOM   1180 2HD1 LEU A 227      -1.970   6.086  -3.530  1.00  0.00           H  
ATOM   1181 3HD1 LEU A 227      -1.647   6.714  -5.163  1.00  0.00           H  
ATOM   1182 1HD2 LEU A 227       0.629   8.634  -4.331  1.00  0.00           H  
ATOM   1183 2HD2 LEU A 227      -0.711   9.068  -5.419  1.00  0.00           H  
ATOM   1184 3HD2 LEU A 227      -0.401  10.037  -3.959  1.00  0.00           H  
ATOM   1185  N   PHE A 228      -5.374  10.294  -2.791  1.00  0.00           N  
ATOM   1186  CA  PHE A 228      -6.683  10.811  -3.162  1.00  0.00           C  
ATOM   1187  C   PHE A 228      -6.769  12.313  -2.907  1.00  0.00           C  
ATOM   1188  O   PHE A 228      -7.225  13.076  -3.761  1.00  0.00           O  
ATOM   1189  CB  PHE A 228      -7.783  10.089  -2.382  1.00  0.00           C  
ATOM   1190  CG  PHE A 228      -9.174  10.506  -2.768  1.00  0.00           C  
ATOM   1191  CD1 PHE A 228      -9.736  10.078  -3.961  1.00  0.00           C  
ATOM   1192  CD2 PHE A 228      -9.922  11.329  -1.940  1.00  0.00           C  
ATOM   1193  CE1 PHE A 228     -11.015  10.462  -4.318  1.00  0.00           C  
ATOM   1194  CE2 PHE A 228     -11.201  11.713  -2.292  1.00  0.00           C  
ATOM   1195  CZ  PHE A 228     -11.748  11.279  -3.483  1.00  0.00           C  
ATOM   1196  H   PHE A 228      -5.300   9.660  -2.045  1.00  0.00           H  
ATOM   1197  HA  PHE A 228      -6.836  10.633  -4.227  1.00  0.00           H  
ATOM   1198 1HB  PHE A 228      -7.695   9.015  -2.539  1.00  0.00           H  
ATOM   1199 2HB  PHE A 228      -7.656  10.275  -1.316  1.00  0.00           H  
ATOM   1200  HD1 PHE A 228      -9.157   9.431  -4.621  1.00  0.00           H  
ATOM   1201  HD2 PHE A 228      -9.490  11.672  -0.999  1.00  0.00           H  
ATOM   1202  HE1 PHE A 228     -11.444  10.118  -5.258  1.00  0.00           H  
ATOM   1203  HE2 PHE A 228     -11.779  12.359  -1.632  1.00  0.00           H  
ATOM   1204  HZ  PHE A 228     -12.755  11.582  -3.764  1.00  0.00           H  
ATOM   1205  N   LYS A 229      -6.302  12.736  -1.742  1.00  0.00           N  
ATOM   1206  CA  LYS A 229      -6.337  14.145  -1.374  1.00  0.00           C  
ATOM   1207  C   LYS A 229      -5.364  14.959  -2.219  1.00  0.00           C  
ATOM   1208  O   LYS A 229      -5.659  16.093  -2.599  1.00  0.00           O  
ATOM   1209  CB  LYS A 229      -6.017  14.318   0.112  1.00  0.00           C  
ATOM   1210  CG  LYS A 229      -7.091  13.788   1.052  1.00  0.00           C  
ATOM   1211  CD  LYS A 229      -6.690  13.971   2.508  1.00  0.00           C  
ATOM   1212  CE  LYS A 229      -7.752  13.423   3.449  1.00  0.00           C  
ATOM   1213  NZ  LYS A 229      -7.361  13.571   4.877  1.00  0.00           N  
ATOM   1214  H   LYS A 229      -5.918  12.086  -1.118  1.00  0.00           H  
ATOM   1215  HA  LYS A 229      -7.341  14.527  -1.561  1.00  0.00           H  
ATOM   1216 1HB  LYS A 229      -5.084  13.804   0.345  1.00  0.00           H  
ATOM   1217 2HB  LYS A 229      -5.872  15.376   0.332  1.00  0.00           H  
ATOM   1218 1HG  LYS A 229      -8.027  14.317   0.873  1.00  0.00           H  
ATOM   1219 2HG  LYS A 229      -7.251  12.726   0.859  1.00  0.00           H  
ATOM   1220 1HD  LYS A 229      -5.748  13.451   2.695  1.00  0.00           H  
ATOM   1221 2HD  LYS A 229      -6.547  15.031   2.715  1.00  0.00           H  
ATOM   1222 1HE  LYS A 229      -8.690  13.951   3.285  1.00  0.00           H  
ATOM   1223 2HE  LYS A 229      -7.916  12.366   3.239  1.00  0.00           H  
ATOM   1224 1HZ  LYS A 229      -8.090  13.196   5.468  1.00  0.00           H  
ATOM   1225 2HZ  LYS A 229      -6.501  13.069   5.046  1.00  0.00           H  
ATOM   1226 3HZ  LYS A 229      -7.226  14.549   5.090  1.00  0.00           H  
ATOM   1227  N   ALA A 230      -4.212  14.368  -2.518  1.00  0.00           N  
ATOM   1228  CA  ALA A 230      -3.190  15.036  -3.317  1.00  0.00           C  
ATOM   1229  C   ALA A 230      -3.684  15.303  -4.738  1.00  0.00           C  
ATOM   1230  O   ALA A 230      -3.207  16.218  -5.409  1.00  0.00           O  
ATOM   1231  CB  ALA A 230      -1.916  14.205  -3.347  1.00  0.00           C  
ATOM   1232  H   ALA A 230      -4.039  13.458  -2.184  1.00  0.00           H  
ATOM   1233  HA  ALA A 230      -2.973  15.999  -2.854  1.00  0.00           H  
ATOM   1234 1HB  ALA A 230      -1.161  14.716  -3.944  1.00  0.00           H  
ATOM   1235 2HB  ALA A 230      -1.545  14.071  -2.330  1.00  0.00           H  
ATOM   1236 3HB  ALA A 230      -2.127  13.231  -3.786  1.00  0.00           H  
ATOM   1237  N   ARG A 231      -4.629  14.492  -5.196  1.00  0.00           N  
ATOM   1238  CA  ARG A 231      -5.189  14.659  -6.531  1.00  0.00           C  
ATOM   1239  C   ARG A 231      -6.194  15.805  -6.558  1.00  0.00           C  
ATOM   1240  O   ARG A 231      -6.261  16.561  -7.528  1.00  0.00           O  
ATOM   1241  CB  ARG A 231      -5.868  13.378  -6.993  1.00  0.00           C  
ATOM   1242  CG  ARG A 231      -6.475  13.442  -8.386  1.00  0.00           C  
ATOM   1243  CD  ARG A 231      -6.985  12.118  -8.824  1.00  0.00           C  
ATOM   1244  NE  ARG A 231      -7.784  12.218 -10.034  1.00  0.00           N  
ATOM   1245  CZ  ARG A 231      -8.430  11.186 -10.612  1.00  0.00           C  
ATOM   1246  NH1 ARG A 231      -8.362   9.986 -10.079  1.00  0.00           N  
ATOM   1247  NH2 ARG A 231      -9.134  11.381 -11.713  1.00  0.00           N  
ATOM   1248  H   ARG A 231      -4.947  13.757  -4.629  1.00  0.00           H  
ATOM   1249  HA  ARG A 231      -4.376  14.889  -7.221  1.00  0.00           H  
ATOM   1250 1HB  ARG A 231      -5.147  12.562  -6.984  1.00  0.00           H  
ATOM   1251 2HB  ARG A 231      -6.665  13.118  -6.297  1.00  0.00           H  
ATOM   1252 1HG  ARG A 231      -7.306  14.148  -8.388  1.00  0.00           H  
ATOM   1253 2HG  ARG A 231      -5.717  13.771  -9.098  1.00  0.00           H  
ATOM   1254 1HD  ARG A 231      -6.144  11.453  -9.024  1.00  0.00           H  
ATOM   1255 2HD  ARG A 231      -7.607  11.689  -8.039  1.00  0.00           H  
ATOM   1256  HE  ARG A 231      -7.861  13.125 -10.473  1.00  0.00           H  
ATOM   1257 1HH1 ARG A 231      -7.824   9.838  -9.236  1.00  0.00           H  
ATOM   1258 2HH1 ARG A 231      -8.846   9.213 -10.512  1.00  0.00           H  
ATOM   1259 1HH2 ARG A 231      -9.187  12.303 -12.123  1.00  0.00           H  
ATOM   1260 2HH2 ARG A 231      -9.618  10.608 -12.146  1.00  0.00           H  
ATOM   1261  N   LEU A 232      -6.958  15.937  -5.481  1.00  0.00           N  
ATOM   1262  CA  LEU A 232      -7.972  16.982  -5.378  1.00  0.00           C  
ATOM   1263  C   LEU A 232      -7.338  18.345  -5.104  1.00  0.00           C  
ATOM   1264  O   LEU A 232      -7.615  19.312  -5.817  1.00  0.00           O  
ATOM   1265  CB  LEU A 232      -8.970  16.642  -4.264  1.00  0.00           C  
ATOM   1266  CG  LEU A 232      -9.826  15.390  -4.497  1.00  0.00           C  
ATOM   1267  CD1 LEU A 232     -10.650  15.099  -3.251  1.00  0.00           C  
ATOM   1268  CD2 LEU A 232     -10.721  15.605  -5.708  1.00  0.00           C  
ATOM   1269  H   LEU A 232      -6.836  15.317  -4.733  1.00  0.00           H  
ATOM   1270  HA  LEU A 232      -8.508  17.038  -6.325  1.00  0.00           H  
ATOM   1271 1HB  LEU A 232      -8.420  16.498  -3.336  1.00  0.00           H  
ATOM   1272 2HB  LEU A 232      -9.647  17.486  -4.134  1.00  0.00           H  
ATOM   1273  HG  LEU A 232      -9.176  14.533  -4.675  1.00  0.00           H  
ATOM   1274 1HD1 LEU A 232     -11.258  14.209  -3.416  1.00  0.00           H  
ATOM   1275 2HD1 LEU A 232      -9.984  14.929  -2.405  1.00  0.00           H  
ATOM   1276 3HD1 LEU A 232     -11.300  15.947  -3.038  1.00  0.00           H  
ATOM   1277 1HD2 LEU A 232     -11.330  14.715  -5.874  1.00  0.00           H  
ATOM   1278 2HD2 LEU A 232     -11.373  16.462  -5.531  1.00  0.00           H  
ATOM   1279 3HD2 LEU A 232     -10.106  15.794  -6.587  1.00  0.00           H  
ATOM   1280  N   GLN A 233      -6.489  18.401  -4.072  1.00  0.00           N  
ATOM   1281  CA  GLN A 233      -5.795  19.630  -3.668  1.00  0.00           C  
ATOM   1282  C   GLN A 233      -6.755  20.654  -3.068  1.00  0.00           C  
ATOM   1283  O   GLN A 233      -7.637  21.178  -3.749  1.00  0.00           O  
ATOM   1284  CB  GLN A 233      -5.063  20.247  -4.863  1.00  0.00           C  
ATOM   1285  CG  GLN A 233      -3.899  19.416  -5.377  1.00  0.00           C  
ATOM   1286  CD  GLN A 233      -2.709  19.447  -4.439  1.00  0.00           C  
ATOM   1287  OE1 GLN A 233      -2.458  20.449  -3.763  1.00  0.00           O  
ATOM   1288  NE2 GLN A 233      -1.965  18.348  -4.392  1.00  0.00           N  
ATOM   1289  H   GLN A 233      -6.323  17.580  -3.557  1.00  0.00           H  
ATOM   1290  HA  GLN A 233      -5.062  19.377  -2.902  1.00  0.00           H  
ATOM   1291 1HB  GLN A 233      -5.765  20.389  -5.685  1.00  0.00           H  
ATOM   1292 2HB  GLN A 233      -4.680  21.229  -4.586  1.00  0.00           H  
ATOM   1293 1HG  GLN A 233      -4.224  18.382  -5.484  1.00  0.00           H  
ATOM   1294 2HG  GLN A 233      -3.584  19.811  -6.343  1.00  0.00           H  
ATOM   1295 1HE2 GLN A 233      -1.165  18.308  -3.791  1.00  0.00           H  
ATOM   1296 2HE2 GLN A 233      -2.203  17.557  -4.958  1.00  0.00           H  
ATOM   1297  N   GLN A 234      -6.566  20.944  -1.788  1.00  0.00           N  
ATOM   1298  CA  GLN A 234      -7.408  21.907  -1.091  1.00  0.00           C  
ATOM   1299  C   GLN A 234      -6.859  23.317  -1.259  1.00  0.00           C  
ATOM   1300  O   GLN A 234      -7.578  24.304  -1.101  1.00  0.00           O  
ATOM   1301  CB  GLN A 234      -7.514  21.556   0.396  1.00  0.00           C  
ATOM   1302  CG  GLN A 234      -8.130  20.195   0.672  1.00  0.00           C  
ATOM   1303  CD  GLN A 234      -9.537  20.074   0.121  1.00  0.00           C  
ATOM   1304  OE1 GLN A 234     -10.415  20.878   0.441  1.00  0.00           O  
ATOM   1305  NE2 GLN A 234      -9.759  19.065  -0.715  1.00  0.00           N  
ATOM   1306  H   GLN A 234      -5.830  20.511  -1.304  1.00  0.00           H  
ATOM   1307  HA  GLN A 234      -8.406  21.873  -1.527  1.00  0.00           H  
ATOM   1308 1HB  GLN A 234      -6.521  21.574   0.845  1.00  0.00           H  
ATOM   1309 2HB  GLN A 234      -8.117  22.308   0.905  1.00  0.00           H  
ATOM   1310 1HG  GLN A 234      -7.512  19.427   0.205  1.00  0.00           H  
ATOM   1311 2HG  GLN A 234      -8.170  20.038   1.750  1.00  0.00           H  
ATOM   1312 1HE2 GLN A 234     -10.669  18.935  -1.111  1.00  0.00           H  
ATOM   1313 2HE2 GLN A 234      -9.018  18.436  -0.948  1.00  0.00           H  
ATOM   1314  N   GLN A 235      -5.578  23.406  -1.578  1.00  0.00           N  
ATOM   1315  CA  GLN A 235      -4.918  24.686  -1.773  1.00  0.00           C  
ATOM   1316  C   GLN A 235      -4.508  24.842  -3.231  1.00  0.00           C  
ATOM   1317  O   GLN A 235      -3.688  24.075  -3.737  1.00  0.00           O  
ATOM   1318  CB  GLN A 235      -3.695  24.812  -0.860  1.00  0.00           C  
ATOM   1319  CG  GLN A 235      -2.972  26.143  -0.968  1.00  0.00           C  
ATOM   1320  CD  GLN A 235      -1.813  26.253   0.005  1.00  0.00           C  
ATOM   1321  OE1 GLN A 235      -1.252  25.244   0.440  1.00  0.00           O  
ATOM   1322  NE2 GLN A 235      -1.449  27.482   0.352  1.00  0.00           N  
ATOM   1323  H   GLN A 235      -5.058  22.582  -1.690  1.00  0.00           H  
ATOM   1324  HA  GLN A 235      -5.621  25.480  -1.520  1.00  0.00           H  
ATOM   1325 1HB  GLN A 235      -4.001  24.678   0.178  1.00  0.00           H  
ATOM   1326 2HB  GLN A 235      -2.982  24.022  -1.096  1.00  0.00           H  
ATOM   1327 1HG  GLN A 235      -2.580  26.251  -1.979  1.00  0.00           H  
ATOM   1328 2HG  GLN A 235      -3.677  26.946  -0.753  1.00  0.00           H  
ATOM   1329 1HE2 GLN A 235      -0.690  27.617   0.991  1.00  0.00           H  
ATOM   1330 2HE2 GLN A 235      -1.930  28.272  -0.024  1.00  0.00           H  
ATOM   1331  N   GLN A 236      -5.078  25.823  -3.910  1.00  0.00           N  
ATOM   1332  CA  GLN A 236      -4.754  26.055  -5.308  1.00  0.00           C  
ATOM   1333  C   GLN A 236      -4.070  27.402  -5.482  1.00  0.00           C  
ATOM   1334  O   GLN A 236      -4.655  28.453  -5.205  1.00  0.00           O  
ATOM   1335  CB  GLN A 236      -6.016  25.989  -6.173  1.00  0.00           C  
ATOM   1336  CG  GLN A 236      -5.759  26.143  -7.662  1.00  0.00           C  
ATOM   1337  CD  GLN A 236      -7.034  26.073  -8.480  1.00  0.00           C  
ATOM   1338  OE1 GLN A 236      -7.743  25.063  -8.463  1.00  0.00           O  
ATOM   1339  NE2 GLN A 236      -7.334  27.147  -9.202  1.00  0.00           N  
ATOM   1340  H   GLN A 236      -5.726  26.410  -3.459  1.00  0.00           H  
ATOM   1341  HA  GLN A 236      -4.066  25.276  -5.637  1.00  0.00           H  
ATOM   1342 1HB  GLN A 236      -6.515  25.033  -6.015  1.00  0.00           H  
ATOM   1343 2HB  GLN A 236      -6.708  26.774  -5.867  1.00  0.00           H  
ATOM   1344 1HG  GLN A 236      -5.291  27.112  -7.840  1.00  0.00           H  
ATOM   1345 2HG  GLN A 236      -5.097  25.343  -7.991  1.00  0.00           H  
ATOM   1346 1HE2 GLN A 236      -8.163  27.159  -9.762  1.00  0.00           H  
ATOM   1347 2HE2 GLN A 236      -6.730  27.944  -9.186  1.00  0.00           H  
ATOM   1348  N   ALA A 237      -2.828  27.359  -5.938  1.00  0.00           N  
ATOM   1349  CA  ALA A 237      -2.048  28.565  -6.159  1.00  0.00           C  
ATOM   1350  C   ALA A 237      -2.369  29.166  -7.519  1.00  0.00           C  
ATOM   1351  O   ALA A 237      -2.182  30.362  -7.748  1.00  0.00           O  
ATOM   1352  CB  ALA A 237      -0.560  28.267  -6.045  1.00  0.00           C  
ATOM   1353  H   ALA A 237      -2.420  26.486  -6.134  1.00  0.00           H  
ATOM   1354  HA  ALA A 237      -2.321  29.290  -5.392  1.00  0.00           H  
ATOM   1355 1HB  ALA A 237       0.008  29.180  -6.217  1.00  0.00           H  
ATOM   1356 2HB  ALA A 237      -0.341  27.886  -5.047  1.00  0.00           H  
ATOM   1357 3HB  ALA A 237      -0.281  27.520  -6.786  1.00  0.00           H  
ATOM   1358  N   GLN A 238      -2.850  28.323  -8.421  1.00  0.00           N  
ATOM   1359  CA  GLN A 238      -3.206  28.760  -9.760  1.00  0.00           C  
ATOM   1360  C   GLN A 238      -4.543  29.487  -9.737  1.00  0.00           C  
ATOM   1361  O   GLN A 238      -4.739  30.404 -10.562  1.00  0.00           O  
ATOM   1362  OXT GLN A 238      -5.382  29.175  -8.938  1.00  0.00           O  
ATOM   1363  CB  GLN A 238      -3.266  27.569 -10.720  1.00  0.00           C  
ATOM   1364  CG  GLN A 238      -3.507  27.951 -12.171  1.00  0.00           C  
ATOM   1365  CD  GLN A 238      -3.460  26.753 -13.100  1.00  0.00           C  
ATOM   1366  OE1 GLN A 238      -3.447  25.603 -12.653  1.00  0.00           O  
ATOM   1367  NE2 GLN A 238      -3.436  27.015 -14.402  1.00  0.00           N  
ATOM   1368  H   GLN A 238      -2.979  27.385  -8.173  1.00  0.00           H  
ATOM   1369  HA  GLN A 238      -2.441  29.451 -10.113  1.00  0.00           H  
ATOM   1370 1HB  GLN A 238      -2.330  27.013 -10.670  1.00  0.00           H  
ATOM   1371 2HB  GLN A 238      -4.064  26.894 -10.413  1.00  0.00           H  
ATOM   1372 1HG  GLN A 238      -4.490  28.412 -12.256  1.00  0.00           H  
ATOM   1373 2HG  GLN A 238      -2.735  28.656 -12.483  1.00  0.00           H  
ATOM   1374 1HE2 GLN A 238      -3.405  26.265 -15.064  1.00  0.00           H  
ATOM   1375 2HE2 GLN A 238      -3.448  27.963 -14.722  1.00  0.00           H  
TER                                                                             
ATOM   1377  N   PHE B   1      -9.403  -3.237 -12.635  1.00  0.00           N  
ATOM   1378  CA  PHE B   1      -9.662  -3.471 -11.220  1.00  0.00           C  
ATOM   1379  C   PHE B   1     -11.040  -2.959 -10.820  1.00  0.00           C  
ATOM   1380  O   PHE B   1     -11.455  -1.876 -11.234  1.00  0.00           O  
ATOM   1381  CB  PHE B   1      -8.592  -2.793 -10.362  1.00  0.00           C  
ATOM   1382  CG  PHE B   1      -7.244  -3.450 -10.444  1.00  0.00           C  
ATOM   1383  CD1 PHE B   1      -6.288  -2.995 -11.339  1.00  0.00           C  
ATOM   1384  CD2 PHE B   1      -6.929  -4.525  -9.627  1.00  0.00           C  
ATOM   1385  CE1 PHE B   1      -5.047  -3.599 -11.416  1.00  0.00           C  
ATOM   1386  CE2 PHE B   1      -5.690  -5.130  -9.700  1.00  0.00           C  
ATOM   1387  CZ  PHE B   1      -4.748  -4.666 -10.596  1.00  0.00           C  
ATOM   1388 1H   PHE B   1      -8.494  -3.582 -12.869  1.00  0.00           H  
ATOM   1389 2H   PHE B   1     -10.091  -3.713 -13.183  1.00  0.00           H  
ATOM   1390 3H   PHE B   1      -9.446  -2.257 -12.825  1.00  0.00           H  
ATOM   1391  HA  PHE B   1      -9.629  -4.545 -11.034  1.00  0.00           H  
ATOM   1392 1HB  PHE B   1      -8.483  -1.754 -10.670  1.00  0.00           H  
ATOM   1393 2HB  PHE B   1      -8.908  -2.793  -9.319  1.00  0.00           H  
ATOM   1394  HD1 PHE B   1      -6.524  -2.150 -11.987  1.00  0.00           H  
ATOM   1395  HD2 PHE B   1      -7.674  -4.892  -8.919  1.00  0.00           H  
ATOM   1396  HE1 PHE B   1      -4.305  -3.231 -12.124  1.00  0.00           H  
ATOM   1397  HE2 PHE B   1      -5.455  -5.974  -9.051  1.00  0.00           H  
ATOM   1398  HZ  PHE B   1      -3.771  -5.143 -10.656  1.00  0.00           H  
ATOM   1399  N   ASP B   2     -11.746  -3.744 -10.014  1.00  0.00           N  
ATOM   1400  CA  ASP B   2     -12.888  -3.239  -9.260  1.00  0.00           C  
ATOM   1401  C   ASP B   2     -12.571  -3.154  -7.773  1.00  0.00           C  
ATOM   1402  O   ASP B   2     -13.311  -2.542  -7.004  1.00  0.00           O  
ATOM   1403  CB  ASP B   2     -14.111  -4.133  -9.477  1.00  0.00           C  
ATOM   1404  CG  ASP B   2     -14.662  -4.050 -10.894  1.00  0.00           C  
ATOM   1405  OD1 ASP B   2     -14.415  -3.065 -11.550  1.00  0.00           O  
ATOM   1406  OD2 ASP B   2     -15.325  -4.971 -11.307  1.00  0.00           O  
ATOM   1407  H   ASP B   2     -11.485  -4.715  -9.920  1.00  0.00           H  
ATOM   1408  HA  ASP B   2     -13.122  -2.236  -9.617  1.00  0.00           H  
ATOM   1409 1HB  ASP B   2     -13.847  -5.169  -9.265  1.00  0.00           H  
ATOM   1410 2HB  ASP B   2     -14.899  -3.847  -8.779  1.00  0.00           H  
ATOM   1411  N   VAL B   3     -11.464  -3.772  -7.372  1.00  0.00           N  
ATOM   1412  CA  VAL B   3     -11.090  -3.841  -5.965  1.00  0.00           C  
ATOM   1413  C   VAL B   3      -9.630  -3.462  -5.763  1.00  0.00           C  
ATOM   1414  O   VAL B   3      -8.760  -3.874  -6.531  1.00  0.00           O  
ATOM   1415  CB  VAL B   3     -11.329  -5.261  -5.417  1.00  0.00           C  
ATOM   1416  CG1 VAL B   3     -10.888  -5.352  -3.964  1.00  0.00           C  
ATOM   1417  CG2 VAL B   3     -12.798  -5.630  -5.558  1.00  0.00           C  
ATOM   1418  H   VAL B   3     -10.866  -4.206  -8.062  1.00  0.00           H  
ATOM   1419  HA  VAL B   3     -11.713  -3.141  -5.407  1.00  0.00           H  
ATOM   1420  HB  VAL B   3     -10.720  -5.966  -5.983  1.00  0.00           H  
ATOM   1421 1HG1 VAL B   3     -11.063  -6.362  -3.593  1.00  0.00           H  
ATOM   1422 2HG1 VAL B   3      -9.825  -5.119  -3.891  1.00  0.00           H  
ATOM   1423 3HG1 VAL B   3     -11.458  -4.642  -3.365  1.00  0.00           H  
ATOM   1424 1HG2 VAL B   3     -12.960  -6.635  -5.170  1.00  0.00           H  
ATOM   1425 2HG2 VAL B   3     -13.407  -4.921  -4.997  1.00  0.00           H  
ATOM   1426 3HG2 VAL B   3     -13.082  -5.598  -6.611  1.00  0.00           H  
ATOM   1427  N   ILE B   4      -9.364  -2.674  -4.726  1.00  0.00           N  
ATOM   1428  CA  ILE B   4      -8.003  -2.272  -4.398  1.00  0.00           C  
ATOM   1429  C   ILE B   4      -7.225  -3.421  -3.769  1.00  0.00           C  
ATOM   1430  O   ILE B   4      -7.631  -3.971  -2.745  1.00  0.00           O  
ATOM   1431  CB  ILE B   4      -8.003  -1.066  -3.441  1.00  0.00           C  
ATOM   1432  CG1 ILE B   4      -8.680   0.138  -4.100  1.00  0.00           C  
ATOM   1433  CG2 ILE B   4      -6.582  -0.719  -3.023  1.00  0.00           C  
ATOM   1434  CD1 ILE B   4      -8.931   1.291  -3.154  1.00  0.00           C  
ATOM   1435  H   ILE B   4     -10.127  -2.347  -4.149  1.00  0.00           H  
ATOM   1436  HA  ILE B   4      -7.497  -1.982  -5.318  1.00  0.00           H  
ATOM   1437  HB  ILE B   4      -8.585  -1.307  -2.552  1.00  0.00           H  
ATOM   1438 1HG1 ILE B   4      -8.062   0.499  -4.921  1.00  0.00           H  
ATOM   1439 2HG1 ILE B   4      -9.637  -0.169  -4.523  1.00  0.00           H  
ATOM   1440 1HG2 ILE B   4      -6.600   0.135  -2.347  1.00  0.00           H  
ATOM   1441 2HG2 ILE B   4      -6.134  -1.573  -2.516  1.00  0.00           H  
ATOM   1442 3HG2 ILE B   4      -5.993  -0.471  -3.906  1.00  0.00           H  
ATOM   1443 1HD1 ILE B   4      -9.413   2.106  -3.694  1.00  0.00           H  
ATOM   1444 2HD1 ILE B   4      -9.578   0.960  -2.341  1.00  0.00           H  
ATOM   1445 3HD1 ILE B   4      -7.983   1.638  -2.745  1.00  0.00           H  
ATOM   1446  N   GLU B   5      -6.105  -3.779  -4.387  1.00  0.00           N  
ATOM   1447  CA  GLU B   5      -5.272  -4.870  -3.894  1.00  0.00           C  
ATOM   1448  C   GLU B   5      -3.953  -4.348  -3.340  1.00  0.00           C  
ATOM   1449  O   GLU B   5      -3.463  -3.300  -3.760  1.00  0.00           O  
ATOM   1450  CB  GLU B   5      -5.004  -5.883  -5.009  1.00  0.00           C  
ATOM   1451  CG  GLU B   5      -6.246  -6.599  -5.520  1.00  0.00           C  
ATOM   1452  CD  GLU B   5      -5.942  -7.592  -6.607  1.00  0.00           C  
ATOM   1453  OE1 GLU B   5      -4.807  -7.674  -7.011  1.00  0.00           O  
ATOM   1454  OE2 GLU B   5      -6.847  -8.270  -7.034  1.00  0.00           O  
ATOM   1455  H   GLU B   5      -5.822  -3.284  -5.221  1.00  0.00           H  
ATOM   1456  HA  GLU B   5      -5.804  -5.373  -3.085  1.00  0.00           H  
ATOM   1457 1HB  GLU B   5      -4.537  -5.378  -5.855  1.00  0.00           H  
ATOM   1458 2HB  GLU B   5      -4.304  -6.639  -4.653  1.00  0.00           H  
ATOM   1459 1HG  GLU B   5      -6.720  -7.121  -4.689  1.00  0.00           H  
ATOM   1460 2HG  GLU B   5      -6.950  -5.859  -5.898  1.00  0.00           H  
ATOM   1461  N   ASP B   6      -3.380  -5.087  -2.395  1.00  0.00           N  
ATOM   1462  CA  ASP B   6      -2.077  -4.745  -1.840  1.00  0.00           C  
ATOM   1463  C   ASP B   6      -0.983  -4.857  -2.893  1.00  0.00           C  
ATOM   1464  O   ASP B   6      -1.054  -5.700  -3.787  1.00  0.00           O  
ATOM   1465  CB  ASP B   6      -1.745  -5.652  -0.653  1.00  0.00           C  
ATOM   1466  CG  ASP B   6      -2.596  -5.356   0.575  1.00  0.00           C  
ATOM   1467  OD1 ASP B   6      -3.331  -4.398   0.547  1.00  0.00           O  
ATOM   1468  OD2 ASP B   6      -2.502  -6.092   1.529  1.00  0.00           O  
ATOM   1469  H   ASP B   6      -3.861  -5.905  -2.052  1.00  0.00           H  
ATOM   1470  HA  ASP B   6      -2.109  -3.712  -1.491  1.00  0.00           H  
ATOM   1471 1HB  ASP B   6      -1.894  -6.694  -0.938  1.00  0.00           H  
ATOM   1472 2HB  ASP B   6      -0.694  -5.533  -0.386  1.00  0.00           H  
ATOM   1473  N   ILE B   7       0.030  -4.003  -2.782  1.00  0.00           N  
ATOM   1474  CA  ILE B   7       1.204  -4.091  -3.642  1.00  0.00           C  
ATOM   1475  C   ILE B   7       2.009  -5.349  -3.345  1.00  0.00           C  
ATOM   1476  O   ILE B   7       2.709  -5.871  -4.213  1.00  0.00           O  
ATOM   1477  CB  ILE B   7       2.104  -2.853  -3.473  1.00  0.00           C  
ATOM   1478  CG1 ILE B   7       3.099  -2.754  -4.631  1.00  0.00           C  
ATOM   1479  CG2 ILE B   7       2.836  -2.906  -2.141  1.00  0.00           C  
ATOM   1480  CD1 ILE B   7       2.457  -2.445  -5.964  1.00  0.00           C  
ATOM   1481  H   ILE B   7      -0.017  -3.276  -2.083  1.00  0.00           H  
ATOM   1482  HA  ILE B   7       0.871  -4.136  -4.678  1.00  0.00           H  
ATOM   1483  HB  ILE B   7       1.492  -1.952  -3.505  1.00  0.00           H  
ATOM   1484 1HG1 ILE B   7       3.831  -1.977  -4.417  1.00  0.00           H  
ATOM   1485 2HG1 ILE B   7       3.642  -3.696  -4.726  1.00  0.00           H  
ATOM   1486 1HG2 ILE B   7       3.467  -2.024  -2.038  1.00  0.00           H  
ATOM   1487 2HG2 ILE B   7       2.111  -2.929  -1.328  1.00  0.00           H  
ATOM   1488 3HG2 ILE B   7       3.455  -3.802  -2.101  1.00  0.00           H  
ATOM   1489 1HD1 ILE B   7       3.226  -2.391  -6.735  1.00  0.00           H  
ATOM   1490 2HD1 ILE B   7       1.744  -3.231  -6.216  1.00  0.00           H  
ATOM   1491 3HD1 ILE B   7       1.937  -1.490  -5.904  1.00  0.00           H  
ATOM   1492  N   PHE B   8       1.906  -5.833  -2.112  1.00  0.00           N  
ATOM   1493  CA  PHE B   8       2.760  -6.918  -1.641  1.00  0.00           C  
ATOM   1494  C   PHE B   8       2.269  -8.267  -2.151  1.00  0.00           C  
ATOM   1495  O   PHE B   8       1.071  -8.467  -2.350  1.00  0.00           O  
ATOM   1496  CB  PHE B   8       2.811  -6.932  -0.112  1.00  0.00           C  
ATOM   1497  CG  PHE B   8       3.616  -5.809   0.478  1.00  0.00           C  
ATOM   1498  CD1 PHE B   8       2.988  -4.727   1.076  1.00  0.00           C  
ATOM   1499  CD2 PHE B   8       5.002  -5.832   0.436  1.00  0.00           C  
ATOM   1500  CE1 PHE B   8       3.727  -3.693   1.620  1.00  0.00           C  
ATOM   1501  CE2 PHE B   8       5.743  -4.801   0.979  1.00  0.00           C  
ATOM   1502  CZ  PHE B   8       5.104  -3.730   1.571  1.00  0.00           C  
ATOM   1503  H   PHE B   8       1.219  -5.439  -1.485  1.00  0.00           H  
ATOM   1504  HA  PHE B   8       3.769  -6.754  -2.022  1.00  0.00           H  
ATOM   1505 1HB  PHE B   8       1.799  -6.871   0.286  1.00  0.00           H  
ATOM   1506 2HB  PHE B   8       3.241  -7.873   0.229  1.00  0.00           H  
ATOM   1507  HD1 PHE B   8       1.899  -4.698   1.116  1.00  0.00           H  
ATOM   1508  HD2 PHE B   8       5.506  -6.678  -0.032  1.00  0.00           H  
ATOM   1509  HE1 PHE B   8       3.221  -2.848   2.086  1.00  0.00           H  
ATOM   1510  HE2 PHE B   8       6.832  -4.831   0.940  1.00  0.00           H  
ATOM   1511  HZ  PHE B   8       5.688  -2.915   1.998  1.00  0.00           H  
ATOM   1512  N   ASP B   9       3.203  -9.188  -2.363  1.00  0.00           N  
ATOM   1513  CA  ASP B   9       2.860 -10.549  -2.756  1.00  0.00           C  
ATOM   1514  C   ASP B   9       1.996 -11.226  -1.700  1.00  0.00           C  
ATOM   1515  O   ASP B   9       2.394 -11.348  -0.542  1.00  0.00           O  
ATOM   1516  CB  ASP B   9       4.126 -11.375  -2.994  1.00  0.00           C  
ATOM   1517  CG  ASP B   9       3.848 -12.699  -3.693  1.00  0.00           C  
ATOM   1518  OD1 ASP B   9       2.792 -13.248  -3.485  1.00  0.00           O  
ATOM   1519  OD2 ASP B   9       4.694 -13.148  -4.429  1.00  0.00           O  
ATOM   1520  H   ASP B   9       4.175  -8.939  -2.247  1.00  0.00           H  
ATOM   1521  HA  ASP B   9       2.291 -10.507  -3.686  1.00  0.00           H  
ATOM   1522 1HB  ASP B   9       4.826 -10.800  -3.601  1.00  0.00           H  
ATOM   1523 2HB  ASP B   9       4.612 -11.580  -2.040  1.00  0.00           H  
ATOM   1524  N   PRO B  10       0.809 -11.666  -2.106  1.00  0.00           N  
ATOM   1525  CA  PRO B  10      -0.118 -12.324  -1.193  1.00  0.00           C  
ATOM   1526  C   PRO B  10       0.550 -13.488  -0.472  1.00  0.00           C  
ATOM   1527  O   PRO B  10       0.128 -13.881   0.615  1.00  0.00           O  
ATOM   1528  CB  PRO B  10      -1.237 -12.803  -2.123  1.00  0.00           C  
ATOM   1529  CG  PRO B  10      -1.245 -11.803  -3.229  1.00  0.00           C  
ATOM   1530  CD  PRO B  10       0.209 -11.489  -3.461  1.00  0.00           C  
ATOM   1531  HA  PRO B  10      -0.496 -11.587  -0.468  1.00  0.00           H  
ATOM   1532 1HB  PRO B  10      -1.024 -13.824  -2.472  1.00  0.00           H  
ATOM   1533 2HB  PRO B  10      -2.190 -12.842  -1.576  1.00  0.00           H  
ATOM   1534 1HG  PRO B  10      -1.734 -12.226  -4.119  1.00  0.00           H  
ATOM   1535 2HG  PRO B  10      -1.829 -10.918  -2.937  1.00  0.00           H  
ATOM   1536 1HD  PRO B  10       0.628 -12.202  -4.186  1.00  0.00           H  
ATOM   1537 2HD  PRO B  10       0.307 -10.458  -3.831  1.00  0.00           H  
ATOM   1538  N   VAL B  11       1.594 -14.035  -1.085  1.00  0.00           N  
ATOM   1539  CA  VAL B  11       2.326 -15.152  -0.501  1.00  0.00           C  
ATOM   1540  C   VAL B  11       2.927 -14.774   0.847  1.00  0.00           C  
ATOM   1541  O   VAL B  11       2.961 -15.586   1.772  1.00  0.00           O  
ATOM   1542  CB  VAL B  11       3.449 -15.609  -1.450  1.00  0.00           C  
ATOM   1543  CG1 VAL B  11       4.367 -16.601  -0.751  1.00  0.00           C  
ATOM   1544  CG2 VAL B  11       2.850 -16.222  -2.706  1.00  0.00           C  
ATOM   1545  H   VAL B  11       1.890 -13.667  -1.977  1.00  0.00           H  
ATOM   1546  HA  VAL B  11       1.633 -15.981  -0.354  1.00  0.00           H  
ATOM   1547  HB  VAL B  11       4.057 -14.746  -1.721  1.00  0.00           H  
ATOM   1548 1HG1 VAL B  11       5.155 -16.914  -1.435  1.00  0.00           H  
ATOM   1549 2HG1 VAL B  11       4.814 -16.129   0.124  1.00  0.00           H  
ATOM   1550 3HG1 VAL B  11       3.791 -17.473  -0.440  1.00  0.00           H  
ATOM   1551 1HG2 VAL B  11       3.649 -16.543  -3.373  1.00  0.00           H  
ATOM   1552 2HG2 VAL B  11       2.237 -17.082  -2.434  1.00  0.00           H  
ATOM   1553 3HG2 VAL B  11       2.231 -15.481  -3.212  1.00  0.00           H  
ATOM   1554  N   ASP B  12       3.401 -13.538   0.953  1.00  0.00           N  
ATOM   1555  CA  ASP B  12       4.026 -13.058   2.180  1.00  0.00           C  
ATOM   1556  C   ASP B  12       3.012 -12.369   3.084  1.00  0.00           C  
ATOM   1557  O   ASP B  12       3.138 -12.398   4.307  1.00  0.00           O  
ATOM   1558  CB  ASP B  12       5.169 -12.093   1.858  1.00  0.00           C  
ATOM   1559  CG  ASP B  12       6.293 -12.749   1.066  1.00  0.00           C  
ATOM   1560  OD1 ASP B  12       6.820 -13.735   1.525  1.00  0.00           O  
ATOM   1561  OD2 ASP B  12       6.613 -12.258   0.010  1.00  0.00           O  
ATOM   1562  H   ASP B  12       3.325 -12.913   0.164  1.00  0.00           H  
ATOM   1563  HA  ASP B  12       4.434 -13.915   2.718  1.00  0.00           H  
ATOM   1564 1HB  ASP B  12       4.784 -11.251   1.283  1.00  0.00           H  
ATOM   1565 2HB  ASP B  12       5.583 -11.696   2.785  1.00  0.00           H  
ATOM   1566  N   PHE B  13       2.009 -11.749   2.472  1.00  0.00           N  
ATOM   1567  CA  PHE B  13       0.986 -11.027   3.221  1.00  0.00           C  
ATOM   1568  C   PHE B  13      -0.354 -11.750   3.160  1.00  0.00           C  
ATOM   1569  O   PHE B  13      -0.562 -12.688   3.877  1.00  0.00           O  
ATOM   1570  OXT PHE B  13      -1.201 -11.380   2.395  1.00  0.00           O  
ATOM   1571  CB  PHE B  13       0.830  -9.605   2.678  1.00  0.00           C  
ATOM   1572  CG  PHE B  13       1.884  -8.651   3.165  1.00  0.00           C  
ATOM   1573  CD1 PHE B  13       3.181  -8.722   2.679  1.00  0.00           C  
ATOM   1574  CD2 PHE B  13       1.580  -7.683   4.109  1.00  0.00           C  
ATOM   1575  CE1 PHE B  13       4.151  -7.845   3.126  1.00  0.00           C  
ATOM   1576  CE2 PHE B  13       2.548  -6.804   4.557  1.00  0.00           C  
ATOM   1577  CZ  PHE B  13       3.835  -6.886   4.065  1.00  0.00           C  
ATOM   1578  H   PHE B  13       1.951 -11.779   1.465  1.00  0.00           H  
ATOM   1579  HA  PHE B  13       1.298 -10.970   4.265  1.00  0.00           H  
ATOM   1580 1HB  PHE B  13       0.866  -9.626   1.590  1.00  0.00           H  
ATOM   1581 2HB  PHE B  13      -0.144  -9.211   2.965  1.00  0.00           H  
ATOM   1582  HD1 PHE B  13       3.431  -9.479   1.936  1.00  0.00           H  
ATOM   1583  HD2 PHE B  13       0.564  -7.618   4.499  1.00  0.00           H  
ATOM   1584  HE1 PHE B  13       5.166  -7.911   2.736  1.00  0.00           H  
ATOM   1585  HE2 PHE B  13       2.296  -6.047   5.299  1.00  0.00           H  
ATOM   1586  HZ  PHE B  13       4.599  -6.195   4.418  1.00  0.00           H  
TER                                                                             
I_bsa 1477.75
I_hb 5
I_pack -0.013
I_sc -46.146
I_unsat 4
pep_sc -14.253
pep_sc_noref -14.85
reweighted_sc -127.135
rmsALL 12.304
rmsALL_CAPRI_if 3.652
rmsALL_allIF 4.603
rmsALL_if 5.349
rmsBB 11.101
rmsBB_CAPRI_if 3.223
rmsBB_allIF 3.773
rmsBB_if 5.266
rmsBB_intrf_lowres 7.035
rmsBB_lowres 10.179
rmsCA 11.049
rmsCA_if 5.35
rmsCA_intrf_lowres 7.147
rmsCA_lowres 10.159
rmsSC_CAPRI_if 3.835
rmsSC_allIF 5.183
score -66.736
score_lowres_opt 2.967
score_lowres_start 29.888
silent_score -66.736
startRMSall 0
startRMSallif 0
startRMSbb 0
startRMSca 0
time 66
