# Supplementary material for: Simple biochemical features underlie transcriptional activation domain diversity and dynamic, fuzzy binding to Mediator
Source: eLife. 2021 Apr 27;10:e68068. doi: 10.7554/eLife.68068 (PMC8137143; doi:10.7554/eLife.68068)
Supplement: Figure 6—source data 2. — The 10 best-scoring models from different binding poses are provided as pdb files. Top500.txt contains the score, cluster number, and RMSD to best model for the 500 best-scoring models. [file elife-68068-fig6-data2.zip › Med15-cAD structural models/ABD1/Oaf3_846/2lpb_Oaf3_846_prepack_32671.pdb]

HEADER                                            17-SEP-20   XXXX              
EXPDTA    THEORETICAL MODEL                                                     
REMARK 220                                                                      
REMARK 220 EXPERIMENTAL DETAILS                                                 
REMARK 220  EXPERIMENT TYPE                : THEORETICAL MODELLING              
REMARK 220  DATE OF DATA COLLECTION        : 17-SEP-20                          
REMARK 220                                                                      
REMARK 220 REMARK: MODEL GENERATED BY ROSETTA                                   
REMARK 220  VERSION 2020.08+release.cb1caba                                     
ATOM      1  N   GLN A 158     -12.016 -12.395 -23.603  1.00  0.00           N  
ATOM      2  CA  GLN A 158     -11.969 -12.966 -22.241  1.00  0.00           C  
ATOM      3  C   GLN A 158     -12.554 -11.986 -21.232  1.00  0.00           C  
ATOM      4  O   GLN A 158     -13.092 -10.945 -21.605  1.00  0.00           O  
ATOM      5  CB  GLN A 158     -10.534 -13.324 -21.846  1.00  0.00           C  
ATOM      6  CG  GLN A 158      -9.893 -14.385 -22.724  1.00  0.00           C  
ATOM      7  CD  GLN A 158     -10.563 -15.739 -22.580  1.00  0.00           C  
ATOM      8  OE1 GLN A 158     -10.629 -16.302 -21.484  1.00  0.00           O  
ATOM      9  NE2 GLN A 158     -11.067 -16.269 -23.689  1.00  0.00           N  
ATOM     10 1H   GLN A 158     -11.629 -13.049 -24.253  1.00  0.00           H  
ATOM     11 2H   GLN A 158     -12.965 -12.201 -23.851  1.00  0.00           H  
ATOM     12 3H   GLN A 158     -11.486 -11.548 -23.628  1.00  0.00           H  
ATOM     13  HA  GLN A 158     -12.567 -13.877 -22.227  1.00  0.00           H  
ATOM     14 1HB  GLN A 158      -9.911 -12.431 -21.888  1.00  0.00           H  
ATOM     15 2HB  GLN A 158     -10.519 -13.685 -20.817  1.00  0.00           H  
ATOM     16 1HG  GLN A 158      -9.969 -14.074 -23.766  1.00  0.00           H  
ATOM     17 2HG  GLN A 158      -8.846 -14.491 -22.442  1.00  0.00           H  
ATOM     18 1HE2 GLN A 158     -11.521 -17.160 -23.656  1.00  0.00           H  
ATOM     19 2HE2 GLN A 158     -10.992 -15.778 -24.557  1.00  0.00           H  
ATOM     20  N   ARG A 159     -12.454 -12.331 -19.958  1.00  0.00           N  
ATOM     21  CA  ARG A 159     -12.963 -11.479 -18.889  1.00  0.00           C  
ATOM     22  C   ARG A 159     -12.021 -10.302 -18.654  1.00  0.00           C  
ATOM     23  O   ARG A 159     -10.801 -10.445 -18.767  1.00  0.00           O  
ATOM     24  CB  ARG A 159     -13.124 -12.269 -17.599  1.00  0.00           C  
ATOM     25  CG  ARG A 159     -14.191 -13.351 -17.640  1.00  0.00           C  
ATOM     26  CD  ARG A 159     -14.288 -14.077 -16.347  1.00  0.00           C  
ATOM     27  NE  ARG A 159     -15.295 -15.125 -16.388  1.00  0.00           N  
ATOM     28  CZ  ARG A 159     -15.547 -15.983 -15.380  1.00  0.00           C  
ATOM     29  NH1 ARG A 159     -14.859 -15.905 -14.263  1.00  0.00           N  
ATOM     30  NH2 ARG A 159     -16.487 -16.902 -15.515  1.00  0.00           N  
ATOM     31  H   ARG A 159     -12.025 -13.184 -19.727  1.00  0.00           H  
ATOM     32  HA  ARG A 159     -13.941 -11.098 -19.186  1.00  0.00           H  
ATOM     33 1HB  ARG A 159     -12.179 -12.748 -17.345  1.00  0.00           H  
ATOM     34 2HB  ARG A 159     -13.375 -11.589 -16.785  1.00  0.00           H  
ATOM     35 1HG  ARG A 159     -15.160 -12.898 -17.852  1.00  0.00           H  
ATOM     36 2HG  ARG A 159     -13.949 -14.071 -18.422  1.00  0.00           H  
ATOM     37 1HD  ARG A 159     -13.327 -14.536 -16.116  1.00  0.00           H  
ATOM     38 2HD  ARG A 159     -14.556 -13.377 -15.557  1.00  0.00           H  
ATOM     39  HE  ARG A 159     -15.845 -15.216 -17.232  1.00  0.00           H  
ATOM     40 1HH1 ARG A 159     -14.142 -15.202 -14.160  1.00  0.00           H  
ATOM     41 2HH1 ARG A 159     -15.049 -16.548 -13.509  1.00  0.00           H  
ATOM     42 1HH2 ARG A 159     -17.016 -16.962 -16.375  1.00  0.00           H  
ATOM     43 2HH2 ARG A 159     -16.675 -17.546 -14.761  1.00  0.00           H  
ATOM     44  N   ARG A 160     -12.586  -9.144 -18.344  1.00  0.00           N  
ATOM     45  CA  ARG A 160     -11.792  -7.949 -18.098  1.00  0.00           C  
ATOM     46  C   ARG A 160     -12.633  -6.875 -17.411  1.00  0.00           C  
ATOM     47  O   ARG A 160     -13.441  -6.198 -18.052  1.00  0.00           O  
ATOM     48  CB  ARG A 160     -11.230  -7.400 -19.401  1.00  0.00           C  
ATOM     49  CG  ARG A 160     -10.292  -6.214 -19.244  1.00  0.00           C  
ATOM     50  CD  ARG A 160      -9.731  -5.781 -20.549  1.00  0.00           C  
ATOM     51  NE  ARG A 160      -8.781  -4.691 -20.396  1.00  0.00           N  
ATOM     52  CZ  ARG A 160      -8.193  -4.040 -21.419  1.00  0.00           C  
ATOM     53  NH1 ARG A 160      -8.466  -4.380 -22.659  1.00  0.00           N  
ATOM     54  NH2 ARG A 160      -7.340  -3.059 -21.175  1.00  0.00           N  
ATOM     55  H   ARG A 160     -13.563  -9.090 -18.275  1.00  0.00           H  
ATOM     56  HA  ARG A 160     -10.960  -8.215 -17.446  1.00  0.00           H  
ATOM     57 1HB  ARG A 160     -10.683  -8.186 -19.920  1.00  0.00           H  
ATOM     58 2HB  ARG A 160     -12.050  -7.089 -20.048  1.00  0.00           H  
ATOM     59 1HG  ARG A 160     -10.836  -5.375 -18.809  1.00  0.00           H  
ATOM     60 2HG  ARG A 160      -9.464  -6.488 -18.589  1.00  0.00           H  
ATOM     61 1HD  ARG A 160      -9.216  -6.618 -21.019  1.00  0.00           H  
ATOM     62 2HD  ARG A 160     -10.538  -5.441 -21.197  1.00  0.00           H  
ATOM     63  HE  ARG A 160      -8.545  -4.400 -19.457  1.00  0.00           H  
ATOM     64 1HH1 ARG A 160      -9.117  -5.130 -22.845  1.00  0.00           H  
ATOM     65 2HH1 ARG A 160      -8.023  -3.892 -23.425  1.00  0.00           H  
ATOM     66 1HH2 ARG A 160      -7.130  -2.798 -20.221  1.00  0.00           H  
ATOM     67 2HH2 ARG A 160      -6.899  -2.572 -21.940  1.00  0.00           H  
ATOM     68  N   GLN A 161     -12.454  -6.736 -16.108  1.00  0.00           N  
ATOM     69  CA  GLN A 161     -13.186  -5.737 -15.341  1.00  0.00           C  
ATOM     70  C   GLN A 161     -12.283  -4.548 -15.024  1.00  0.00           C  
ATOM     71  O   GLN A 161     -11.141  -4.722 -14.597  1.00  0.00           O  
ATOM     72  CB  GLN A 161     -13.737  -6.344 -14.048  1.00  0.00           C  
ATOM     73  CG  GLN A 161     -14.568  -5.384 -13.214  1.00  0.00           C  
ATOM     74  CD  GLN A 161     -15.148  -6.045 -11.978  1.00  0.00           C  
ATOM     75  OE1 GLN A 161     -14.575  -6.995 -11.438  1.00  0.00           O  
ATOM     76  NE2 GLN A 161     -16.290  -5.545 -11.522  1.00  0.00           N  
ATOM     77  H   GLN A 161     -11.811  -7.320 -15.646  1.00  0.00           H  
ATOM     78  HA  GLN A 161     -14.024  -5.385 -15.943  1.00  0.00           H  
ATOM     79 1HB  GLN A 161     -14.358  -7.207 -14.286  1.00  0.00           H  
ATOM     80 2HB  GLN A 161     -12.910  -6.697 -13.431  1.00  0.00           H  
ATOM     81 1HG  GLN A 161     -13.935  -4.556 -12.894  1.00  0.00           H  
ATOM     82 2HG  GLN A 161     -15.392  -5.012 -13.822  1.00  0.00           H  
ATOM     83 1HE2 GLN A 161     -16.721  -5.938 -10.709  1.00  0.00           H  
ATOM     84 2HE2 GLN A 161     -16.722  -4.773 -11.990  1.00  0.00           H  
ATOM     85  N   LEU A 162     -12.793  -3.344 -15.237  1.00  0.00           N  
ATOM     86  CA  LEU A 162     -12.021  -2.140 -14.973  1.00  0.00           C  
ATOM     87  C   LEU A 162     -12.920  -0.927 -14.750  1.00  0.00           C  
ATOM     88  O   LEU A 162     -13.442  -0.340 -15.694  1.00  0.00           O  
ATOM     89  CB  LEU A 162     -11.064  -1.866 -16.140  1.00  0.00           C  
ATOM     90  CG  LEU A 162     -10.155  -0.640 -15.981  1.00  0.00           C  
ATOM     91  CD1 LEU A 162      -9.017  -0.718 -16.990  1.00  0.00           C  
ATOM     92  CD2 LEU A 162     -10.973   0.628 -16.174  1.00  0.00           C  
ATOM     93  H   LEU A 162     -13.712  -3.261 -15.574  1.00  0.00           H  
ATOM     94  HA  LEU A 162     -11.437  -2.296 -14.067  1.00  0.00           H  
ATOM     95 1HB  LEU A 162     -10.425  -2.736 -16.277  1.00  0.00           H  
ATOM     96 2HB  LEU A 162     -11.653  -1.726 -17.047  1.00  0.00           H  
ATOM     97  HG  LEU A 162      -9.716  -0.640 -14.983  1.00  0.00           H  
ATOM     98 1HD1 LEU A 162      -8.371   0.153 -16.877  1.00  0.00           H  
ATOM     99 2HD1 LEU A 162      -8.438  -1.624 -16.816  1.00  0.00           H  
ATOM    100 3HD1 LEU A 162      -9.427  -0.736 -17.999  1.00  0.00           H  
ATOM    101 1HD2 LEU A 162     -10.327   1.499 -16.061  1.00  0.00           H  
ATOM    102 2HD2 LEU A 162     -11.411   0.629 -17.172  1.00  0.00           H  
ATOM    103 3HD2 LEU A 162     -11.767   0.665 -15.430  1.00  0.00           H  
ATOM    104  N   THR A 163     -13.130  -0.568 -13.497  1.00  0.00           N  
ATOM    105  CA  THR A 163     -13.931   0.599 -13.185  1.00  0.00           C  
ATOM    106  C   THR A 163     -13.038   1.835 -13.283  1.00  0.00           C  
ATOM    107  O   THR A 163     -11.937   1.838 -12.733  1.00  0.00           O  
ATOM    108  CB  THR A 163     -14.563   0.499 -11.784  1.00  0.00           C  
ATOM    109  OG1 THR A 163     -15.445  -0.631 -11.735  1.00  0.00           O  
ATOM    110  CG2 THR A 163     -15.345   1.762 -11.461  1.00  0.00           C  
ATOM    111  H   THR A 163     -12.740  -1.095 -12.770  1.00  0.00           H  
ATOM    112  HA  THR A 163     -14.738   0.670 -13.915  1.00  0.00           H  
ATOM    113  HB  THR A 163     -13.779   0.362 -11.040  1.00  0.00           H  
ATOM    114  HG1 THR A 163     -15.733  -0.771 -10.830  1.00  0.00           H  
ATOM    115 1HG2 THR A 163     -15.784   1.673 -10.467  1.00  0.00           H  
ATOM    116 2HG2 THR A 163     -14.675   2.621 -11.486  1.00  0.00           H  
ATOM    117 3HG2 THR A 163     -16.137   1.898 -12.196  1.00  0.00           H  
ATOM    118  N   PRO A 164     -13.497   2.899 -13.960  1.00  0.00           N  
ATOM    119  CA  PRO A 164     -12.714   4.131 -14.141  1.00  0.00           C  
ATOM    120  C   PRO A 164     -12.220   4.737 -12.826  1.00  0.00           C  
ATOM    121  O   PRO A 164     -11.099   5.240 -12.749  1.00  0.00           O  
ATOM    122  CB  PRO A 164     -13.714   5.060 -14.836  1.00  0.00           C  
ATOM    123  CG  PRO A 164     -14.580   4.140 -15.626  1.00  0.00           C  
ATOM    124  CD  PRO A 164     -14.775   2.947 -14.729  1.00  0.00           C  
ATOM    125  HA  PRO A 164     -11.851   3.919 -14.789  1.00  0.00           H  
ATOM    126 1HB  PRO A 164     -14.276   5.637 -14.086  1.00  0.00           H  
ATOM    127 2HB  PRO A 164     -13.178   5.787 -15.464  1.00  0.00           H  
ATOM    128 1HG  PRO A 164     -15.528   4.637 -15.882  1.00  0.00           H  
ATOM    129 2HG  PRO A 164     -14.091   3.881 -16.577  1.00  0.00           H  
ATOM    130 1HD  PRO A 164     -15.638   3.120 -14.071  1.00  0.00           H  
ATOM    131 2HD  PRO A 164     -14.929   2.047 -15.345  1.00  0.00           H  
ATOM    132  N   GLN A 165     -13.054   4.663 -11.798  1.00  0.00           N  
ATOM    133  CA  GLN A 165     -12.719   5.223 -10.492  1.00  0.00           C  
ATOM    134  C   GLN A 165     -11.666   4.392  -9.762  1.00  0.00           C  
ATOM    135  O   GLN A 165     -10.776   4.940  -9.115  1.00  0.00           O  
ATOM    136  CB  GLN A 165     -13.978   5.338  -9.628  1.00  0.00           C  
ATOM    137  CG  GLN A 165     -14.990   6.351 -10.135  1.00  0.00           C  
ATOM    138  CD  GLN A 165     -16.244   6.392  -9.282  1.00  0.00           C  
ATOM    139  OE1 GLN A 165     -16.594   5.411  -8.620  1.00  0.00           O  
ATOM    140  NE2 GLN A 165     -16.929   7.529  -9.293  1.00  0.00           N  
ATOM    141  H   GLN A 165     -13.924   4.226 -11.924  1.00  0.00           H  
ATOM    142  HA  GLN A 165     -12.302   6.219 -10.639  1.00  0.00           H  
ATOM    143 1HB  GLN A 165     -14.471   4.368  -9.572  1.00  0.00           H  
ATOM    144 2HB  GLN A 165     -13.698   5.621  -8.613  1.00  0.00           H  
ATOM    145 1HG  GLN A 165     -14.536   7.342 -10.122  1.00  0.00           H  
ATOM    146 2HG  GLN A 165     -15.277   6.085 -11.152  1.00  0.00           H  
ATOM    147 1HE2 GLN A 165     -17.766   7.616  -8.751  1.00  0.00           H  
ATOM    148 2HE2 GLN A 165     -16.610   8.300  -9.844  1.00  0.00           H  
ATOM    149  N   GLN A 166     -11.757   3.072  -9.874  1.00  0.00           N  
ATOM    150  CA  GLN A 166     -10.822   2.186  -9.190  1.00  0.00           C  
ATOM    151  C   GLN A 166      -9.517   2.063  -9.956  1.00  0.00           C  
ATOM    152  O   GLN A 166      -8.440   2.098  -9.365  1.00  0.00           O  
ATOM    153  CB  GLN A 166     -11.442   0.800  -8.993  1.00  0.00           C  
ATOM    154  CG  GLN A 166     -12.641   0.781  -8.060  1.00  0.00           C  
ATOM    155  CD  GLN A 166     -13.228  -0.609  -7.900  1.00  0.00           C  
ATOM    156  OE1 GLN A 166     -13.111  -1.454  -8.792  1.00  0.00           O  
ATOM    157  NE2 GLN A 166     -13.864  -0.853  -6.761  1.00  0.00           N  
ATOM    158  H   GLN A 166     -12.454   2.687 -10.440  1.00  0.00           H  
ATOM    159  HA  GLN A 166     -10.598   2.609  -8.211  1.00  0.00           H  
ATOM    160 1HB  GLN A 166     -11.759   0.403  -9.957  1.00  0.00           H  
ATOM    161 2HB  GLN A 166     -10.691   0.120  -8.590  1.00  0.00           H  
ATOM    162 1HG  GLN A 166     -12.328   1.135  -7.078  1.00  0.00           H  
ATOM    163 2HG  GLN A 166     -13.413   1.434  -8.464  1.00  0.00           H  
ATOM    164 1HE2 GLN A 166     -14.272  -1.754  -6.598  1.00  0.00           H  
ATOM    165 2HE2 GLN A 166     -13.935  -0.140  -6.063  1.00  0.00           H  
ATOM    166  N   GLN A 167      -9.625   1.917 -11.272  1.00  0.00           N  
ATOM    167  CA  GLN A 167      -8.469   1.777 -12.140  1.00  0.00           C  
ATOM    168  C   GLN A 167      -7.449   2.886 -11.907  1.00  0.00           C  
ATOM    169  O   GLN A 167      -6.258   2.627 -11.753  1.00  0.00           O  
ATOM    170  CB  GLN A 167      -8.907   1.771 -13.607  1.00  0.00           C  
ATOM    171  CG  GLN A 167      -7.759   1.686 -14.599  1.00  0.00           C  
ATOM    172  CD  GLN A 167      -7.036   0.354 -14.534  1.00  0.00           C  
ATOM    173  OE1 GLN A 167      -7.455  -0.563 -13.823  1.00  0.00           O  
ATOM    174  NE2 GLN A 167      -5.942   0.240 -15.280  1.00  0.00           N  
ATOM    175  H   GLN A 167     -10.519   1.896 -11.678  1.00  0.00           H  
ATOM    176  HA  GLN A 167      -7.981   0.829 -11.916  1.00  0.00           H  
ATOM    177 1HB  GLN A 167      -9.569   0.923 -13.785  1.00  0.00           H  
ATOM    178 2HB  GLN A 167      -9.471   2.677 -13.823  1.00  0.00           H  
ATOM    179 1HG  GLN A 167      -8.154   1.813 -15.607  1.00  0.00           H  
ATOM    180 2HG  GLN A 167      -7.041   2.476 -14.377  1.00  0.00           H  
ATOM    181 1HE2 GLN A 167      -5.422  -0.616 -15.278  1.00  0.00           H  
ATOM    182 2HE2 GLN A 167      -5.637   1.008 -15.842  1.00  0.00           H  
ATOM    183  N   GLN A 168      -7.937   4.113 -11.843  1.00  0.00           N  
ATOM    184  CA  GLN A 168      -7.085   5.278 -11.654  1.00  0.00           C  
ATOM    185  C   GLN A 168      -6.316   5.237 -10.336  1.00  0.00           C  
ATOM    186  O   GLN A 168      -5.210   5.765 -10.240  1.00  0.00           O  
ATOM    187  CB  GLN A 168      -7.925   6.557 -11.721  1.00  0.00           C  
ATOM    188  CG  GLN A 168      -8.446   6.886 -13.110  1.00  0.00           C  
ATOM    189  CD  GLN A 168      -9.410   8.059 -13.103  1.00  0.00           C  
ATOM    190  OE1 GLN A 168      -9.680   8.651 -12.055  1.00  0.00           O  
ATOM    191  NE2 GLN A 168      -9.932   8.400 -14.275  1.00  0.00           N  
ATOM    192  H   GLN A 168      -8.906   4.243 -11.920  1.00  0.00           H  
ATOM    193  HA  GLN A 168      -6.346   5.299 -12.454  1.00  0.00           H  
ATOM    194 1HB  GLN A 168      -8.781   6.465 -11.053  1.00  0.00           H  
ATOM    195 2HB  GLN A 168      -7.329   7.401 -11.377  1.00  0.00           H  
ATOM    196 1HG  GLN A 168      -7.603   7.140 -13.752  1.00  0.00           H  
ATOM    197 2HG  GLN A 168      -8.969   6.016 -13.506  1.00  0.00           H  
ATOM    198 1HE2 GLN A 168     -10.575   9.166 -14.333  1.00  0.00           H  
ATOM    199 2HE2 GLN A 168      -9.685   7.892 -15.101  1.00  0.00           H  
ATOM    200  N   LEU A 169      -6.894   4.616  -9.325  1.00  0.00           N  
ATOM    201  CA  LEU A 169      -6.252   4.555  -8.026  1.00  0.00           C  
ATOM    202  C   LEU A 169      -5.281   3.380  -7.910  1.00  0.00           C  
ATOM    203  O   LEU A 169      -4.148   3.543  -7.454  1.00  0.00           O  
ATOM    204  CB  LEU A 169      -7.318   4.453  -6.928  1.00  0.00           C  
ATOM    205  CG  LEU A 169      -6.788   4.393  -5.489  1.00  0.00           C  
ATOM    206  CD1 LEU A 169      -6.027   5.673  -5.175  1.00  0.00           C  
ATOM    207  CD2 LEU A 169      -7.949   4.196  -4.527  1.00  0.00           C  
ATOM    208  H   LEU A 169      -7.756   4.169  -9.461  1.00  0.00           H  
ATOM    209  HA  LEU A 169      -5.678   5.470  -7.881  1.00  0.00           H  
ATOM    210 1HB  LEU A 169      -7.977   5.316  -7.002  1.00  0.00           H  
ATOM    211 2HB  LEU A 169      -7.910   3.553  -7.101  1.00  0.00           H  
ATOM    212  HG  LEU A 169      -6.091   3.559  -5.393  1.00  0.00           H  
ATOM    213 1HD1 LEU A 169      -5.649   5.631  -4.153  1.00  0.00           H  
ATOM    214 2HD1 LEU A 169      -5.190   5.779  -5.865  1.00  0.00           H  
ATOM    215 3HD1 LEU A 169      -6.694   6.528  -5.280  1.00  0.00           H  
ATOM    216 1HD2 LEU A 169      -7.572   4.152  -3.505  1.00  0.00           H  
ATOM    217 2HD2 LEU A 169      -8.646   5.030  -4.622  1.00  0.00           H  
ATOM    218 3HD2 LEU A 169      -8.465   3.265  -4.764  1.00  0.00           H  
ATOM    219  N   VAL A 170      -5.722   2.200  -8.332  1.00  0.00           N  
ATOM    220  CA  VAL A 170      -4.902   0.999  -8.214  1.00  0.00           C  
ATOM    221  C   VAL A 170      -3.789   0.914  -9.259  1.00  0.00           C  
ATOM    222  O   VAL A 170      -2.696   0.433  -8.966  1.00  0.00           O  
ATOM    223  CB  VAL A 170      -5.795  -0.250  -8.336  1.00  0.00           C  
ATOM    224  CG1 VAL A 170      -4.946  -1.511  -8.367  1.00  0.00           C  
ATOM    225  CG2 VAL A 170      -6.784  -0.294  -7.181  1.00  0.00           C  
ATOM    226  H   VAL A 170      -6.621   2.137  -8.726  1.00  0.00           H  
ATOM    227  HA  VAL A 170      -4.424   1.001  -7.234  1.00  0.00           H  
ATOM    228  HB  VAL A 170      -6.339  -0.205  -9.280  1.00  0.00           H  
ATOM    229 1HG1 VAL A 170      -5.594  -2.384  -8.454  1.00  0.00           H  
ATOM    230 2HG1 VAL A 170      -4.271  -1.475  -9.222  1.00  0.00           H  
ATOM    231 3HG1 VAL A 170      -4.365  -1.582  -7.448  1.00  0.00           H  
ATOM    232 1HG2 VAL A 170      -7.413  -1.179  -7.274  1.00  0.00           H  
ATOM    233 2HG2 VAL A 170      -6.240  -0.333  -6.237  1.00  0.00           H  
ATOM    234 3HG2 VAL A 170      -7.409   0.599  -7.203  1.00  0.00           H  
ATOM    235  N   ASN A 171      -4.053   1.377 -10.470  1.00  0.00           N  
ATOM    236  CA  ASN A 171      -3.052   1.320 -11.538  1.00  0.00           C  
ATOM    237  C   ASN A 171      -1.928   2.323 -11.293  1.00  0.00           C  
ATOM    238  O   ASN A 171      -0.785   2.112 -11.702  1.00  0.00           O  
ATOM    239  CB  ASN A 171      -3.697   1.562 -12.890  1.00  0.00           C  
ATOM    240  CG  ASN A 171      -2.788   1.208 -14.035  1.00  0.00           C  
ATOM    241  OD1 ASN A 171      -2.348   0.060 -14.162  1.00  0.00           O  
ATOM    242  ND2 ASN A 171      -2.501   2.172 -14.871  1.00  0.00           N  
ATOM    243  H   ASN A 171      -4.938   1.764 -10.655  1.00  0.00           H  
ATOM    244  HA  ASN A 171      -2.604   0.325 -11.540  1.00  0.00           H  
ATOM    245 1HB  ASN A 171      -4.610   0.971 -12.970  1.00  0.00           H  
ATOM    246 2HB  ASN A 171      -3.979   2.612 -12.976  1.00  0.00           H  
ATOM    247 1HD2 ASN A 171      -1.900   1.995 -15.652  1.00  0.00           H  
ATOM    248 2HD2 ASN A 171      -2.879   3.086 -14.730  1.00  0.00           H  
ATOM    249  N   GLN A 172      -2.252   3.402 -10.600  1.00  0.00           N  
ATOM    250  CA  GLN A 172      -1.276   4.444 -10.306  1.00  0.00           C  
ATOM    251  C   GLN A 172      -0.409   4.077  -9.107  1.00  0.00           C  
ATOM    252  O   GLN A 172       0.673   4.635  -8.924  1.00  0.00           O  
ATOM    253  CB  GLN A 172      -1.982   5.778 -10.050  1.00  0.00           C  
ATOM    254  CG  GLN A 172      -2.580   6.415 -11.293  1.00  0.00           C  
ATOM    255  CD  GLN A 172      -3.218   7.760 -11.003  1.00  0.00           C  
ATOM    256  OE1 GLN A 172      -3.181   8.251  -9.871  1.00  0.00           O  
ATOM    257  NE2 GLN A 172      -3.809   8.366 -12.027  1.00  0.00           N  
ATOM    258  H   GLN A 172      -3.169   3.504 -10.275  1.00  0.00           H  
ATOM    259  HA  GLN A 172      -0.619   4.556 -11.169  1.00  0.00           H  
ATOM    260 1HB  GLN A 172      -2.784   5.632  -9.327  1.00  0.00           H  
ATOM    261 2HB  GLN A 172      -1.276   6.486  -9.616  1.00  0.00           H  
ATOM    262 1HG  GLN A 172      -1.790   6.562 -12.029  1.00  0.00           H  
ATOM    263 2HG  GLN A 172      -3.346   5.752 -11.695  1.00  0.00           H  
ATOM    264 1HE2 GLN A 172      -4.248   9.256 -11.897  1.00  0.00           H  
ATOM    265 2HE2 GLN A 172      -3.817   7.933 -12.928  1.00  0.00           H  
ATOM    266  N   MET A 173      -0.880   3.129  -8.300  1.00  0.00           N  
ATOM    267  CA  MET A 173      -0.141   2.679  -7.114  1.00  0.00           C  
ATOM    268  C   MET A 173       1.107   1.888  -7.506  1.00  0.00           C  
ATOM    269  O   MET A 173       1.901   1.499  -6.654  1.00  0.00           O  
ATOM    270  CB  MET A 173      -1.034   1.818  -6.225  1.00  0.00           C  
ATOM    271  CG  MET A 173      -1.804   2.604  -5.178  1.00  0.00           C  
ATOM    272  SD  MET A 173      -0.731   3.422  -3.981  1.00  0.00           S  
ATOM    273  CE  MET A 173      -1.571   3.018  -2.452  1.00  0.00           C  
ATOM    274  H   MET A 173      -1.749   2.722  -8.499  1.00  0.00           H  
ATOM    275  HA  MET A 173       0.186   3.557  -6.556  1.00  0.00           H  
ATOM    276 1HB  MET A 173      -1.748   1.301  -6.848  1.00  0.00           H  
ATOM    277 2HB  MET A 173      -0.419   1.090  -5.718  1.00  0.00           H  
ATOM    278 1HG  MET A 173      -2.397   3.355  -5.677  1.00  0.00           H  
ATOM    279 2HG  MET A 173      -2.457   1.925  -4.650  1.00  0.00           H  
ATOM    280 1HE  MET A 173      -2.552   3.468  -2.449  1.00  0.00           H  
ATOM    281 2HE  MET A 173      -0.999   3.393  -1.617  1.00  0.00           H  
ATOM    282 3HE  MET A 173      -1.666   1.944  -2.368  1.00  0.00           H  
ATOM    283  N   LYS A 174       1.265   1.642  -8.799  1.00  0.00           N  
ATOM    284  CA  LYS A 174       2.421   0.919  -9.300  1.00  0.00           C  
ATOM    285  C   LYS A 174       3.640   1.815  -9.205  1.00  0.00           C  
ATOM    286  O   LYS A 174       4.701   1.407  -8.734  1.00  0.00           O  
ATOM    287  CB  LYS A 174       2.202   0.457 -10.742  1.00  0.00           C  
ATOM    288  CG  LYS A 174       1.173  -0.655 -10.896  1.00  0.00           C  
ATOM    289  CD  LYS A 174       0.876  -0.934 -12.362  1.00  0.00           C  
ATOM    290  CE  LYS A 174      -0.079  -2.107 -12.521  1.00  0.00           C  
ATOM    291  NZ  LYS A 174      -0.578  -2.233 -13.917  1.00  0.00           N  
ATOM    292  H   LYS A 174       0.598   1.971  -9.427  1.00  0.00           H  
ATOM    293  HA  LYS A 174       2.574   0.037  -8.677  1.00  0.00           H  
ATOM    294 1HB  LYS A 174       1.875   1.301 -11.348  1.00  0.00           H  
ATOM    295 2HB  LYS A 174       3.145   0.101 -11.157  1.00  0.00           H  
ATOM    296 1HG  LYS A 174       1.551  -1.567 -10.431  1.00  0.00           H  
ATOM    297 2HG  LYS A 174       0.249  -0.369 -10.394  1.00  0.00           H  
ATOM    298 1HD  LYS A 174       0.430  -0.048 -12.817  1.00  0.00           H  
ATOM    299 2HD  LYS A 174       1.805  -1.160 -12.885  1.00  0.00           H  
ATOM    300 1HE  LYS A 174       0.429  -3.030 -12.245  1.00  0.00           H  
ATOM    301 2HE  LYS A 174      -0.932  -1.975 -11.854  1.00  0.00           H  
ATOM    302 1HZ  LYS A 174      -1.208  -3.021 -13.980  1.00  0.00           H  
ATOM    303 2HZ  LYS A 174      -1.069  -1.389 -14.178  1.00  0.00           H  
ATOM    304 3HZ  LYS A 174       0.201  -2.375 -14.543  1.00  0.00           H  
ATOM    305  N   VAL A 175       3.472   3.053  -9.647  1.00  0.00           N  
ATOM    306  CA  VAL A 175       4.547   4.019  -9.596  1.00  0.00           C  
ATOM    307  C   VAL A 175       4.194   5.108  -8.603  1.00  0.00           C  
ATOM    308  O   VAL A 175       3.738   6.192  -8.973  1.00  0.00           O  
ATOM    309  CB  VAL A 175       4.793   4.636 -10.985  1.00  0.00           C  
ATOM    310  CG1 VAL A 175       5.976   5.593 -10.942  1.00  0.00           C  
ATOM    311  CG2 VAL A 175       5.029   3.534 -12.007  1.00  0.00           C  
ATOM    312  H   VAL A 175       2.602   3.324 -10.005  1.00  0.00           H  
ATOM    313  HA  VAL A 175       5.457   3.508  -9.278  1.00  0.00           H  
ATOM    314  HB  VAL A 175       3.919   5.220 -11.274  1.00  0.00           H  
ATOM    315 1HG1 VAL A 175       6.135   6.021 -11.932  1.00  0.00           H  
ATOM    316 2HG1 VAL A 175       5.770   6.393 -10.231  1.00  0.00           H  
ATOM    317 3HG1 VAL A 175       6.870   5.052 -10.633  1.00  0.00           H  
ATOM    318 1HG2 VAL A 175       5.201   3.978 -12.988  1.00  0.00           H  
ATOM    319 2HG2 VAL A 175       5.900   2.947 -11.716  1.00  0.00           H  
ATOM    320 3HG2 VAL A 175       4.153   2.887 -12.052  1.00  0.00           H  
ATOM    321  N   ALA A 176       4.412   4.808  -7.342  1.00  0.00           N  
ATOM    322  CA  ALA A 176       4.130   5.744  -6.275  1.00  0.00           C  
ATOM    323  C   ALA A 176       5.181   5.632  -5.178  1.00  0.00           C  
ATOM    324  O   ALA A 176       5.362   4.567  -4.590  1.00  0.00           O  
ATOM    325  CB  ALA A 176       2.737   5.504  -5.712  1.00  0.00           C  
ATOM    326  H   ALA A 176       4.738   3.912  -7.118  1.00  0.00           H  
ATOM    327  HA  ALA A 176       4.174   6.752  -6.688  1.00  0.00           H  
ATOM    328 1HB  ALA A 176       2.541   6.215  -4.909  1.00  0.00           H  
ATOM    329 2HB  ALA A 176       1.997   5.635  -6.502  1.00  0.00           H  
ATOM    330 3HB  ALA A 176       2.673   4.489  -5.321  1.00  0.00           H  
ATOM    331  N   PRO A 177       5.938   6.710  -4.936  1.00  0.00           N  
ATOM    332  CA  PRO A 177       6.955   6.738  -3.898  1.00  0.00           C  
ATOM    333  C   PRO A 177       6.377   7.101  -2.532  1.00  0.00           C  
ATOM    334  O   PRO A 177       5.520   7.983  -2.420  1.00  0.00           O  
ATOM    335  CB  PRO A 177       7.920   7.815  -4.404  1.00  0.00           C  
ATOM    336  CG  PRO A 177       7.033   8.836  -5.029  1.00  0.00           C  
ATOM    337  CD  PRO A 177       5.916   8.037  -5.646  1.00  0.00           C  
ATOM    338  HA  PRO A 177       7.448   5.756  -3.848  1.00  0.00           H  
ATOM    339 1HB  PRO A 177       8.509   8.216  -3.567  1.00  0.00           H  
ATOM    340 2HB  PRO A 177       8.633   7.375  -5.117  1.00  0.00           H  
ATOM    341 1HG  PRO A 177       6.675   9.546  -4.268  1.00  0.00           H  
ATOM    342 2HG  PRO A 177       7.593   9.424  -5.771  1.00  0.00           H  
ATOM    343 1HD  PRO A 177       4.959   8.552  -5.481  1.00  0.00           H  
ATOM    344 2HD  PRO A 177       6.108   7.908  -6.722  1.00  0.00           H  
ATOM    345  N   ILE A 178       6.852   6.415  -1.506  1.00  0.00           N  
ATOM    346  CA  ILE A 178       6.412   6.640  -0.137  1.00  0.00           C  
ATOM    347  C   ILE A 178       6.911   7.989   0.384  1.00  0.00           C  
ATOM    348  O   ILE A 178       8.119   8.227   0.445  1.00  0.00           O  
ATOM    349  CB  ILE A 178       6.904   5.512   0.789  1.00  0.00           C  
ATOM    350  CG1 ILE A 178       6.366   4.160   0.315  1.00  0.00           C  
ATOM    351  CG2 ILE A 178       6.484   5.783   2.225  1.00  0.00           C  
ATOM    352  CD1 ILE A 178       7.016   2.974   0.989  1.00  0.00           C  
ATOM    353  H   ILE A 178       7.526   5.718  -1.675  1.00  0.00           H  
ATOM    354  HA  ILE A 178       5.323   6.649  -0.121  1.00  0.00           H  
ATOM    355  HB  ILE A 178       7.990   5.452   0.743  1.00  0.00           H  
ATOM    356 1HG1 ILE A 178       5.293   4.111   0.499  1.00  0.00           H  
ATOM    357 2HG1 ILE A 178       6.516   4.064  -0.760  1.00  0.00           H  
ATOM    358 1HG2 ILE A 178       6.839   4.975   2.866  1.00  0.00           H  
ATOM    359 2HG2 ILE A 178       6.915   6.726   2.559  1.00  0.00           H  
ATOM    360 3HG2 ILE A 178       5.397   5.839   2.282  1.00  0.00           H  
ATOM    361 1HD1 ILE A 178       6.581   2.051   0.602  1.00  0.00           H  
ATOM    362 2HD1 ILE A 178       8.087   2.983   0.788  1.00  0.00           H  
ATOM    363 3HD1 ILE A 178       6.847   3.028   2.064  1.00  0.00           H  
ATOM    364  N   PRO A 179       5.983   8.898   0.732  1.00  0.00           N  
ATOM    365  CA  PRO A 179       6.327  10.225   1.255  1.00  0.00           C  
ATOM    366  C   PRO A 179       7.071  10.158   2.582  1.00  0.00           C  
ATOM    367  O   PRO A 179       7.006   9.158   3.299  1.00  0.00           O  
ATOM    368  CB  PRO A 179       4.956  10.889   1.420  1.00  0.00           C  
ATOM    369  CG  PRO A 179       4.074  10.149   0.473  1.00  0.00           C  
ATOM    370  CD  PRO A 179       4.543   8.721   0.564  1.00  0.00           C  
ATOM    371  HA  PRO A 179       6.939  10.759   0.513  1.00  0.00           H  
ATOM    372 1HB  PRO A 179       4.623  10.808   2.465  1.00  0.00           H  
ATOM    373 2HB  PRO A 179       5.028  11.962   1.187  1.00  0.00           H  
ATOM    374 1HG  PRO A 179       3.021  10.269   0.763  1.00  0.00           H  
ATOM    375 2HG  PRO A 179       4.174  10.563  -0.541  1.00  0.00           H  
ATOM    376 1HD  PRO A 179       4.077   8.236   1.434  1.00  0.00           H  
ATOM    377 2HD  PRO A 179       4.282   8.189  -0.363  1.00  0.00           H  
ATOM    378  N   LYS A 180       7.742  11.248   2.920  1.00  0.00           N  
ATOM    379  CA  LYS A 180       8.516  11.337   4.156  1.00  0.00           C  
ATOM    380  C   LYS A 180       7.624  11.176   5.380  1.00  0.00           C  
ATOM    381  O   LYS A 180       8.061  10.675   6.418  1.00  0.00           O  
ATOM    382  CB  LYS A 180       9.265  12.669   4.225  1.00  0.00           C  
ATOM    383  CG  LYS A 180      10.417  12.795   3.236  1.00  0.00           C  
ATOM    384  CD  LYS A 180      11.102  14.148   3.355  1.00  0.00           C  
ATOM    385  CE  LYS A 180      12.253  14.275   2.369  1.00  0.00           C  
ATOM    386  NZ  LYS A 180      12.911  15.608   2.450  1.00  0.00           N  
ATOM    387  H   LYS A 180       7.709  12.023   2.317  1.00  0.00           H  
ATOM    388  HA  LYS A 180       9.245  10.526   4.167  1.00  0.00           H  
ATOM    389 1HB  LYS A 180       8.570  13.487   4.035  1.00  0.00           H  
ATOM    390 2HB  LYS A 180       9.669  12.808   5.228  1.00  0.00           H  
ATOM    391 1HG  LYS A 180      11.148  12.008   3.427  1.00  0.00           H  
ATOM    392 2HG  LYS A 180      10.039  12.676   2.221  1.00  0.00           H  
ATOM    393 1HD  LYS A 180      10.378  14.941   3.161  1.00  0.00           H  
ATOM    394 2HD  LYS A 180      11.488  14.272   4.367  1.00  0.00           H  
ATOM    395 1HE  LYS A 180      12.995  13.505   2.574  1.00  0.00           H  
ATOM    396 2HE  LYS A 180      11.881  14.129   1.355  1.00  0.00           H  
ATOM    397 1HZ  LYS A 180      13.666  15.652   1.780  1.00  0.00           H  
ATOM    398 2HZ  LYS A 180      12.234  16.330   2.242  1.00  0.00           H  
ATOM    399 3HZ  LYS A 180      13.277  15.747   3.381  1.00  0.00           H  
ATOM    400  N   GLN A 181       6.375  11.598   5.250  1.00  0.00           N  
ATOM    401  CA  GLN A 181       5.408  11.494   6.336  1.00  0.00           C  
ATOM    402  C   GLN A 181       5.146  10.029   6.680  1.00  0.00           C  
ATOM    403  O   GLN A 181       4.888   9.680   7.833  1.00  0.00           O  
ATOM    404  CB  GLN A 181       4.098  12.191   5.960  1.00  0.00           C  
ATOM    405  CG  GLN A 181       4.202  13.704   5.865  1.00  0.00           C  
ATOM    406  CD  GLN A 181       2.897  14.349   5.440  1.00  0.00           C  
ATOM    407  OE1 GLN A 181       2.046  13.708   4.816  1.00  0.00           O  
ATOM    408  NE2 GLN A 181       2.732  15.624   5.773  1.00  0.00           N  
ATOM    409  H   GLN A 181       6.099  12.000   4.400  1.00  0.00           H  
ATOM    410  HA  GLN A 181       5.822  11.985   7.216  1.00  0.00           H  
ATOM    411 1HB  GLN A 181       3.749  11.817   4.998  1.00  0.00           H  
ATOM    412 2HB  GLN A 181       3.333  11.953   6.701  1.00  0.00           H  
ATOM    413 1HG  GLN A 181       4.478  14.101   6.842  1.00  0.00           H  
ATOM    414 2HG  GLN A 181       4.966  13.959   5.130  1.00  0.00           H  
ATOM    415 1HE2 GLN A 181       1.891  16.103   5.520  1.00  0.00           H  
ATOM    416 2HE2 GLN A 181       3.448  16.106   6.279  1.00  0.00           H  
ATOM    417  N   LEU A 182       5.231   9.176   5.671  1.00  0.00           N  
ATOM    418  CA  LEU A 182       4.985   7.754   5.846  1.00  0.00           C  
ATOM    419  C   LEU A 182       6.278   6.995   6.126  1.00  0.00           C  
ATOM    420  O   LEU A 182       6.263   5.978   6.816  1.00  0.00           O  
ATOM    421  CB  LEU A 182       4.307   7.180   4.596  1.00  0.00           C  
ATOM    422  CG  LEU A 182       2.790   7.390   4.505  1.00  0.00           C  
ATOM    423  CD1 LEU A 182       2.493   8.872   4.319  1.00  0.00           C  
ATOM    424  CD2 LEU A 182       2.232   6.572   3.351  1.00  0.00           C  
ATOM    425  H   LEU A 182       5.479   9.510   4.781  1.00  0.00           H  
ATOM    426  HA  LEU A 182       4.321   7.620   6.699  1.00  0.00           H  
ATOM    427 1HB  LEU A 182       4.758   7.636   3.716  1.00  0.00           H  
ATOM    428 2HB  LEU A 182       4.495   6.107   4.560  1.00  0.00           H  
ATOM    429  HG  LEU A 182       2.322   7.071   5.436  1.00  0.00           H  
ATOM    430 1HD1 LEU A 182       1.415   9.022   4.255  1.00  0.00           H  
ATOM    431 2HD1 LEU A 182       2.887   9.431   5.168  1.00  0.00           H  
ATOM    432 3HD1 LEU A 182       2.963   9.225   3.402  1.00  0.00           H  
ATOM    433 1HD2 LEU A 182       1.153   6.721   3.286  1.00  0.00           H  
ATOM    434 2HD2 LEU A 182       2.699   6.891   2.418  1.00  0.00           H  
ATOM    435 3HD2 LEU A 182       2.442   5.516   3.518  1.00  0.00           H  
ATOM    436  N   LEU A 183       7.393   7.504   5.602  1.00  0.00           N  
ATOM    437  CA  LEU A 183       8.704   6.872   5.793  1.00  0.00           C  
ATOM    438  C   LEU A 183       9.061   6.750   7.271  1.00  0.00           C  
ATOM    439  O   LEU A 183       9.811   5.860   7.667  1.00  0.00           O  
ATOM    440  CB  LEU A 183       9.791   7.677   5.069  1.00  0.00           C  
ATOM    441  CG  LEU A 183       9.807   7.547   3.541  1.00  0.00           C  
ATOM    442  CD1 LEU A 183      10.917   8.420   2.969  1.00  0.00           C  
ATOM    443  CD2 LEU A 183      10.007   6.088   3.157  1.00  0.00           C  
ATOM    444  H   LEU A 183       7.333   8.319   5.058  1.00  0.00           H  
ATOM    445  HA  LEU A 183       8.669   5.869   5.369  1.00  0.00           H  
ATOM    446 1HB  LEU A 183       9.661   8.731   5.311  1.00  0.00           H  
ATOM    447 2HB  LEU A 183      10.765   7.358   5.440  1.00  0.00           H  
ATOM    448  HG  LEU A 183       8.861   7.903   3.135  1.00  0.00           H  
ATOM    449 1HD1 LEU A 183      10.929   8.328   1.883  1.00  0.00           H  
ATOM    450 2HD1 LEU A 183      10.738   9.461   3.242  1.00  0.00           H  
ATOM    451 3HD1 LEU A 183      11.877   8.098   3.371  1.00  0.00           H  
ATOM    452 1HD2 LEU A 183      10.018   5.996   2.071  1.00  0.00           H  
ATOM    453 2HD2 LEU A 183      10.954   5.732   3.561  1.00  0.00           H  
ATOM    454 3HD2 LEU A 183       9.191   5.491   3.564  1.00  0.00           H  
ATOM    455  N   GLN A 184       8.520   7.649   8.080  1.00  0.00           N  
ATOM    456  CA  GLN A 184       8.772   7.642   9.516  1.00  0.00           C  
ATOM    457  C   GLN A 184       8.196   6.395  10.182  1.00  0.00           C  
ATOM    458  O   GLN A 184       8.633   6.003  11.265  1.00  0.00           O  
ATOM    459  CB  GLN A 184       8.185   8.898  10.165  1.00  0.00           C  
ATOM    460  CG  GLN A 184       8.908  10.183   9.802  1.00  0.00           C  
ATOM    461  CD  GLN A 184       8.301  11.400  10.475  1.00  0.00           C  
ATOM    462  OE1 GLN A 184       7.715  11.300  11.556  1.00  0.00           O  
ATOM    463  NE2 GLN A 184       8.440  12.557   9.838  1.00  0.00           N  
ATOM    464  H   GLN A 184       7.946   8.345   7.700  1.00  0.00           H  
ATOM    465  HA  GLN A 184       9.850   7.636   9.678  1.00  0.00           H  
ATOM    466 1HB  GLN A 184       7.140   9.005   9.871  1.00  0.00           H  
ATOM    467 2HB  GLN A 184       8.209   8.793  11.250  1.00  0.00           H  
ATOM    468 1HG  GLN A 184       9.950  10.103  10.115  1.00  0.00           H  
ATOM    469 2HG  GLN A 184       8.853  10.327   8.723  1.00  0.00           H  
ATOM    470 1HE2 GLN A 184       8.060  13.394  10.234  1.00  0.00           H  
ATOM    471 2HE2 GLN A 184       8.924  12.593   8.964  1.00  0.00           H  
ATOM    472  N   ARG A 185       7.222   5.771   9.528  1.00  0.00           N  
ATOM    473  CA  ARG A 185       6.577   4.580  10.068  1.00  0.00           C  
ATOM    474  C   ARG A 185       7.439   3.343   9.852  1.00  0.00           C  
ATOM    475  O   ARG A 185       7.341   2.372  10.601  1.00  0.00           O  
ATOM    476  CB  ARG A 185       5.217   4.367   9.420  1.00  0.00           C  
ATOM    477  CG  ARG A 185       4.155   5.380   9.815  1.00  0.00           C  
ATOM    478  CD  ARG A 185       2.831   5.043   9.231  1.00  0.00           C  
ATOM    479  NE  ARG A 185       1.803   5.990   9.636  1.00  0.00           N  
ATOM    480  CZ  ARG A 185       1.080   5.896  10.768  1.00  0.00           C  
ATOM    481  NH1 ARG A 185       1.282   4.895  11.596  1.00  0.00           N  
ATOM    482  NH2 ARG A 185       0.167   6.810  11.046  1.00  0.00           N  
ATOM    483  H   ARG A 185       6.941   6.112   8.650  1.00  0.00           H  
ATOM    484  HA  ARG A 185       6.433   4.720  11.140  1.00  0.00           H  
ATOM    485 1HB  ARG A 185       5.321   4.403   8.337  1.00  0.00           H  
ATOM    486 2HB  ARG A 185       4.841   3.377   9.679  1.00  0.00           H  
ATOM    487 1HG  ARG A 185       4.056   5.401  10.900  1.00  0.00           H  
ATOM    488 2HG  ARG A 185       4.445   6.369   9.458  1.00  0.00           H  
ATOM    489 1HD  ARG A 185       2.898   5.057   8.144  1.00  0.00           H  
ATOM    490 2HD  ARG A 185       2.529   4.050   9.563  1.00  0.00           H  
ATOM    491  HE  ARG A 185       1.618   6.773   9.023  1.00  0.00           H  
ATOM    492 1HH1 ARG A 185       1.981   4.197  11.384  1.00  0.00           H  
ATOM    493 2HH1 ARG A 185       0.740   4.826  12.445  1.00  0.00           H  
ATOM    494 1HH2 ARG A 185       0.011   7.579  10.409  1.00  0.00           H  
ATOM    495 2HH2 ARG A 185      -0.375   6.739  11.895  1.00  0.00           H  
ATOM    496  N   ILE A 186       8.274   3.384   8.823  1.00  0.00           N  
ATOM    497  CA  ILE A 186       9.169   2.275   8.510  1.00  0.00           C  
ATOM    498  C   ILE A 186      10.596   2.788   8.321  1.00  0.00           C  
ATOM    499  O   ILE A 186      11.022   3.085   7.205  1.00  0.00           O  
ATOM    500  CB  ILE A 186       8.709   1.531   7.243  1.00  0.00           C  
ATOM    501  CG1 ILE A 186       8.438   2.524   6.110  1.00  0.00           C  
ATOM    502  CG2 ILE A 186       7.470   0.699   7.534  1.00  0.00           C  
ATOM    503  CD1 ILE A 186       8.072   1.868   4.798  1.00  0.00           C  
ATOM    504  H   ILE A 186       8.299   4.187   8.261  1.00  0.00           H  
ATOM    505  HA  ILE A 186       9.155   1.574   9.343  1.00  0.00           H  
ATOM    506  HB  ILE A 186       9.506   0.871   6.900  1.00  0.00           H  
ATOM    507 1HG1 ILE A 186       7.626   3.190   6.397  1.00  0.00           H  
ATOM    508 2HG1 ILE A 186       9.323   3.140   5.946  1.00  0.00           H  
ATOM    509 1HG2 ILE A 186       7.158   0.181   6.628  1.00  0.00           H  
ATOM    510 2HG2 ILE A 186       7.696  -0.031   8.310  1.00  0.00           H  
ATOM    511 3HG2 ILE A 186       6.665   1.352   7.874  1.00  0.00           H  
ATOM    512 1HD1 ILE A 186       7.895   2.635   4.044  1.00  0.00           H  
ATOM    513 2HD1 ILE A 186       8.888   1.222   4.473  1.00  0.00           H  
ATOM    514 3HD1 ILE A 186       7.169   1.274   4.928  1.00  0.00           H  
ATOM    515  N   PRO A 187      11.351   2.908   9.421  1.00  0.00           N  
ATOM    516  CA  PRO A 187      12.720   3.411   9.388  1.00  0.00           C  
ATOM    517  C   PRO A 187      13.758   2.333   9.085  1.00  0.00           C  
ATOM    518  O   PRO A 187      13.455   1.139   9.120  1.00  0.00           O  
ATOM    519  CB  PRO A 187      12.898   3.970  10.803  1.00  0.00           C  
ATOM    520  CG  PRO A 187      12.126   3.031  11.667  1.00  0.00           C  
ATOM    521  CD  PRO A 187      10.915   2.678  10.846  1.00  0.00           C  
ATOM    522  HA  PRO A 187      12.795   4.207   8.632  1.00  0.00           H  
ATOM    523 1HB  PRO A 187      13.966   4.007  11.062  1.00  0.00           H  
ATOM    524 2HB  PRO A 187      12.520   5.002  10.851  1.00  0.00           H  
ATOM    525 1HG  PRO A 187      12.740   2.153  11.916  1.00  0.00           H  
ATOM    526 2HG  PRO A 187      11.866   3.517  12.618  1.00  0.00           H  
ATOM    527 1HD  PRO A 187      10.650   1.623  11.018  1.00  0.00           H  
ATOM    528 2HD  PRO A 187      10.080   3.338  11.121  1.00  0.00           H  
ATOM    529  N   ASN A 188      14.979   2.783   8.787  1.00  0.00           N  
ATOM    530  CA  ASN A 188      16.103   1.893   8.484  1.00  0.00           C  
ATOM    531  C   ASN A 188      15.767   0.949   7.333  1.00  0.00           C  
ATOM    532  O   ASN A 188      15.730  -0.273   7.506  1.00  0.00           O  
ATOM    533  CB  ASN A 188      16.510   1.106   9.716  1.00  0.00           C  
ATOM    534  CG  ASN A 188      16.934   1.992  10.854  1.00  0.00           C  
ATOM    535  OD1 ASN A 188      17.760   2.895  10.679  1.00  0.00           O  
ATOM    536  ND2 ASN A 188      16.385   1.751  12.018  1.00  0.00           N  
ATOM    537  H   ASN A 188      15.132   3.752   8.774  1.00  0.00           H  
ATOM    538  HA  ASN A 188      16.951   2.502   8.165  1.00  0.00           H  
ATOM    539 1HB  ASN A 188      15.673   0.487  10.045  1.00  0.00           H  
ATOM    540 2HB  ASN A 188      17.333   0.436   9.465  1.00  0.00           H  
ATOM    541 1HD2 ASN A 188      16.630   2.310  12.811  1.00  0.00           H  
ATOM    542 2HD2 ASN A 188      15.721   1.010  12.114  1.00  0.00           H  
ATOM    543  N   ILE A 189      15.512   1.513   6.163  1.00  0.00           N  
ATOM    544  CA  ILE A 189      15.184   0.709   4.997  1.00  0.00           C  
ATOM    545  C   ILE A 189      16.421   0.501   4.122  1.00  0.00           C  
ATOM    546  O   ILE A 189      17.003   1.461   3.620  1.00  0.00           O  
ATOM    547  CB  ILE A 189      14.065   1.370   4.171  1.00  0.00           C  
ATOM    548  CG1 ILE A 189      12.743   1.342   4.943  1.00  0.00           C  
ATOM    549  CG2 ILE A 189      13.915   0.673   2.827  1.00  0.00           C  
ATOM    550  CD1 ILE A 189      11.647   2.165   4.306  1.00  0.00           C  
ATOM    551  H   ILE A 189      15.568   2.487   6.079  1.00  0.00           H  
ATOM    552  HA  ILE A 189      14.833  -0.265   5.336  1.00  0.00           H  
ATOM    553  HB  ILE A 189      14.309   2.417   4.001  1.00  0.00           H  
ATOM    554 1HG1 ILE A 189      12.394   0.314   5.028  1.00  0.00           H  
ATOM    555 2HG1 ILE A 189      12.905   1.715   5.954  1.00  0.00           H  
ATOM    556 1HG2 ILE A 189      13.120   1.152   2.256  1.00  0.00           H  
ATOM    557 2HG2 ILE A 189      14.851   0.744   2.274  1.00  0.00           H  
ATOM    558 3HG2 ILE A 189      13.666  -0.376   2.986  1.00  0.00           H  
ATOM    559 1HD1 ILE A 189      10.742   2.096   4.911  1.00  0.00           H  
ATOM    560 2HD1 ILE A 189      11.963   3.207   4.244  1.00  0.00           H  
ATOM    561 3HD1 ILE A 189      11.443   1.786   3.305  1.00  0.00           H  
ATOM    562  N   PRO A 190      16.831  -0.769   3.930  1.00  0.00           N  
ATOM    563  CA  PRO A 190      18.009  -1.127   3.118  1.00  0.00           C  
ATOM    564  C   PRO A 190      18.013  -0.542   1.691  1.00  0.00           C  
ATOM    565  O   PRO A 190      19.017   0.044   1.284  1.00  0.00           O  
ATOM    566  CB  PRO A 190      17.920  -2.656   3.083  1.00  0.00           C  
ATOM    567  CG  PRO A 190      17.297  -3.015   4.389  1.00  0.00           C  
ATOM    568  CD  PRO A 190      16.242  -1.963   4.602  1.00  0.00           C  
ATOM    569  HA  PRO A 190      18.920  -0.789   3.634  1.00  0.00           H  
ATOM    570 1HB  PRO A 190      17.319  -2.978   2.220  1.00  0.00           H  
ATOM    571 2HB  PRO A 190      18.923  -3.089   2.955  1.00  0.00           H  
ATOM    572 1HG  PRO A 190      16.878  -4.031   4.342  1.00  0.00           H  
ATOM    573 2HG  PRO A 190      18.056  -3.022   5.183  1.00  0.00           H  
ATOM    574 1HD  PRO A 190      15.304  -2.280   4.124  1.00  0.00           H  
ATOM    575 2HD  PRO A 190      16.093  -1.806   5.681  1.00  0.00           H  
ATOM    576  N   PRO A 191      16.918  -0.679   0.897  1.00  0.00           N  
ATOM    577  CA  PRO A 191      16.887  -0.148  -0.471  1.00  0.00           C  
ATOM    578  C   PRO A 191      17.027   1.369  -0.505  1.00  0.00           C  
ATOM    579  O   PRO A 191      17.645   1.926  -1.412  1.00  0.00           O  
ATOM    580  CB  PRO A 191      15.511  -0.592  -0.978  1.00  0.00           C  
ATOM    581  CG  PRO A 191      14.734  -0.863   0.265  1.00  0.00           C  
ATOM    582  CD  PRO A 191      15.745  -1.439   1.221  1.00  0.00           C  
ATOM    583  HA  PRO A 191      17.693  -0.613  -1.058  1.00  0.00           H  
ATOM    584 1HB  PRO A 191      15.064   0.201  -1.596  1.00  0.00           H  
ATOM    585 2HB  PRO A 191      15.614  -1.480  -1.619  1.00  0.00           H  
ATOM    586 1HG  PRO A 191      14.279   0.065   0.639  1.00  0.00           H  
ATOM    587 2HG  PRO A 191      13.908  -1.559   0.052  1.00  0.00           H  
ATOM    588 1HD  PRO A 191      15.404  -1.283   2.254  1.00  0.00           H  
ATOM    589 2HD  PRO A 191      15.876  -2.512   1.013  1.00  0.00           H  
ATOM    590  N   ASN A 192      16.439   2.024   0.497  1.00  0.00           N  
ATOM    591  CA  ASN A 192      16.461   3.484   0.616  1.00  0.00           C  
ATOM    592  C   ASN A 192      15.739   4.142  -0.554  1.00  0.00           C  
ATOM    593  O   ASN A 192      15.877   5.342  -0.797  1.00  0.00           O  
ATOM    594  CB  ASN A 192      17.887   3.993   0.715  1.00  0.00           C  
ATOM    595  CG  ASN A 192      17.986   5.295   1.461  1.00  0.00           C  
ATOM    596  OD1 ASN A 192      17.297   5.502   2.467  1.00  0.00           O  
ATOM    597  ND2 ASN A 192      18.830   6.176   0.989  1.00  0.00           N  
ATOM    598  H   ASN A 192      15.983   1.506   1.191  1.00  0.00           H  
ATOM    599  HA  ASN A 192      15.928   3.765   1.526  1.00  0.00           H  
ATOM    600 1HB  ASN A 192      18.505   3.250   1.221  1.00  0.00           H  
ATOM    601 2HB  ASN A 192      18.295   4.130  -0.286  1.00  0.00           H  
ATOM    602 1HD2 ASN A 192      18.937   7.060   1.445  1.00  0.00           H  
ATOM    603 2HD2 ASN A 192      19.367   5.967   0.173  1.00  0.00           H  
ATOM    604  N   ILE A 193      14.963   3.345  -1.271  1.00  0.00           N  
ATOM    605  CA  ILE A 193      14.193   3.829  -2.403  1.00  0.00           C  
ATOM    606  C   ILE A 193      12.766   4.063  -1.944  1.00  0.00           C  
ATOM    607  O   ILE A 193      12.276   3.346  -1.075  1.00  0.00           O  
ATOM    608  CB  ILE A 193      14.218   2.833  -3.577  1.00  0.00           C  
ATOM    609  CG1 ILE A 193      15.651   2.630  -4.074  1.00  0.00           C  
ATOM    610  CG2 ILE A 193      13.323   3.319  -4.706  1.00  0.00           C  
ATOM    611  CD1 ILE A 193      15.815   1.446  -5.000  1.00  0.00           C  
ATOM    612  H   ILE A 193      14.902   2.400  -1.023  1.00  0.00           H  
ATOM    613  HA  ILE A 193      14.633   4.765  -2.745  1.00  0.00           H  
ATOM    614  HB  ILE A 193      13.863   1.860  -3.236  1.00  0.00           H  
ATOM    615 1HG1 ILE A 193      15.984   3.524  -4.601  1.00  0.00           H  
ATOM    616 2HG1 ILE A 193      16.316   2.489  -3.222  1.00  0.00           H  
ATOM    617 1HG2 ILE A 193      13.353   2.603  -5.527  1.00  0.00           H  
ATOM    618 2HG2 ILE A 193      12.299   3.413  -4.345  1.00  0.00           H  
ATOM    619 3HG2 ILE A 193      13.674   4.289  -5.057  1.00  0.00           H  
ATOM    620 1HD1 ILE A 193      16.857   1.368  -5.310  1.00  0.00           H  
ATOM    621 2HD1 ILE A 193      15.521   0.534  -4.480  1.00  0.00           H  
ATOM    622 3HD1 ILE A 193      15.185   1.582  -5.878  1.00  0.00           H  
ATOM    623  N   ASN A 194      12.099   5.055  -2.510  1.00  0.00           N  
ATOM    624  CA  ASN A 194      10.742   5.373  -2.087  1.00  0.00           C  
ATOM    625  C   ASN A 194       9.680   4.789  -3.014  1.00  0.00           C  
ATOM    626  O   ASN A 194       8.531   4.642  -2.611  1.00  0.00           O  
ATOM    627  CB  ASN A 194      10.571   6.877  -1.974  1.00  0.00           C  
ATOM    628  CG  ASN A 194      11.451   7.480  -0.915  1.00  0.00           C  
ATOM    629  OD1 ASN A 194      11.768   6.834   0.090  1.00  0.00           O  
ATOM    630  ND2 ASN A 194      11.853   8.709  -1.121  1.00  0.00           N  
ATOM    631  H   ASN A 194      12.521   5.581  -3.224  1.00  0.00           H  
ATOM    632  HA  ASN A 194      10.571   4.924  -1.107  1.00  0.00           H  
ATOM    633 1HB  ASN A 194      10.804   7.343  -2.933  1.00  0.00           H  
ATOM    634 2HB  ASN A 194       9.532   7.109  -1.742  1.00  0.00           H  
ATOM    635 1HD2 ASN A 194      12.441   9.161  -0.451  1.00  0.00           H  
ATOM    636 2HD2 ASN A 194      11.573   9.195  -1.949  1.00  0.00           H  
ATOM    637  N   THR A 195      10.044   4.426  -4.241  1.00  0.00           N  
ATOM    638  CA  THR A 195       9.060   3.891  -5.177  1.00  0.00           C  
ATOM    639  C   THR A 195       8.646   2.488  -4.757  1.00  0.00           C  
ATOM    640  O   THR A 195       9.495   1.626  -4.538  1.00  0.00           O  
ATOM    641  CB  THR A 195       9.607   3.866  -6.616  1.00  0.00           C  
ATOM    642  OG1 THR A 195       9.957   5.196  -7.021  1.00  0.00           O  
ATOM    643  CG2 THR A 195       8.566   3.306  -7.573  1.00  0.00           C  
ATOM    644  H   THR A 195      10.977   4.513  -4.518  1.00  0.00           H  
ATOM    645  HA  THR A 195       8.180   4.534  -5.159  1.00  0.00           H  
ATOM    646  HB  THR A 195      10.500   3.242  -6.655  1.00  0.00           H  
ATOM    647  HG1 THR A 195      10.497   5.157  -7.814  1.00  0.00           H  
ATOM    648 1HG2 THR A 195       8.971   3.296  -8.585  1.00  0.00           H  
ATOM    649 2HG2 THR A 195       8.307   2.291  -7.275  1.00  0.00           H  
ATOM    650 3HG2 THR A 195       7.674   3.931  -7.546  1.00  0.00           H  
ATOM    651  N   TRP A 196       7.335   2.252  -4.728  1.00  0.00           N  
ATOM    652  CA  TRP A 196       6.777   0.971  -4.294  1.00  0.00           C  
ATOM    653  C   TRP A 196       7.317  -0.211  -5.074  1.00  0.00           C  
ATOM    654  O   TRP A 196       7.583  -1.257  -4.494  1.00  0.00           O  
ATOM    655  CB  TRP A 196       5.253   0.994  -4.421  1.00  0.00           C  
ATOM    656  CG  TRP A 196       4.558   1.508  -3.196  1.00  0.00           C  
ATOM    657  CD1 TRP A 196       3.743   2.597  -3.118  1.00  0.00           C  
ATOM    658  CD2 TRP A 196       4.614   0.953  -1.860  1.00  0.00           C  
ATOM    659  NE1 TRP A 196       3.290   2.758  -1.832  1.00  0.00           N  
ATOM    660  CE2 TRP A 196       3.813   1.760  -1.049  1.00  0.00           C  
ATOM    661  CE3 TRP A 196       5.270  -0.149  -1.296  1.00  0.00           C  
ATOM    662  CZ2 TRP A 196       3.646   1.506   0.304  1.00  0.00           C  
ATOM    663  CZ3 TRP A 196       5.103  -0.404   0.060  1.00  0.00           C  
ATOM    664  CH2 TRP A 196       4.311   0.402   0.838  1.00  0.00           C  
ATOM    665  H   TRP A 196       6.718   2.975  -4.977  1.00  0.00           H  
ATOM    666  HA  TRP A 196       7.041   0.815  -3.248  1.00  0.00           H  
ATOM    667 1HB  TRP A 196       4.967   1.621  -5.265  1.00  0.00           H  
ATOM    668 2HB  TRP A 196       4.889  -0.013  -4.623  1.00  0.00           H  
ATOM    669  HD1 TRP A 196       3.487   3.245  -3.955  1.00  0.00           H  
ATOM    670  HE1 TRP A 196       2.674   3.492  -1.512  1.00  0.00           H  
ATOM    671  HE3 TRP A 196       5.898  -0.794  -1.910  1.00  0.00           H  
ATOM    672  HZ2 TRP A 196       3.022   2.135   0.939  1.00  0.00           H  
ATOM    673  HZ3 TRP A 196       5.617  -1.263   0.491  1.00  0.00           H  
ATOM    674  HH2 TRP A 196       4.201   0.172   1.898  1.00  0.00           H  
ATOM    675  N   GLN A 197       7.501  -0.040  -6.371  1.00  0.00           N  
ATOM    676  CA  GLN A 197       8.009  -1.113  -7.211  1.00  0.00           C  
ATOM    677  C   GLN A 197       9.357  -1.617  -6.706  1.00  0.00           C  
ATOM    678  O   GLN A 197       9.664  -2.802  -6.803  1.00  0.00           O  
ATOM    679  CB  GLN A 197       8.135  -0.641  -8.662  1.00  0.00           C  
ATOM    680  CG  GLN A 197       8.549  -1.730  -9.637  1.00  0.00           C  
ATOM    681  CD  GLN A 197       8.755  -1.200 -11.043  1.00  0.00           C  
ATOM    682  OE1 GLN A 197       9.595  -0.326 -11.276  1.00  0.00           O  
ATOM    683  NE2 GLN A 197       7.988  -1.727 -11.991  1.00  0.00           N  
ATOM    684  H   GLN A 197       7.285   0.827  -6.773  1.00  0.00           H  
ATOM    685  HA  GLN A 197       7.305  -1.944  -7.174  1.00  0.00           H  
ATOM    686 1HB  GLN A 197       7.181  -0.235  -8.997  1.00  0.00           H  
ATOM    687 2HB  GLN A 197       8.871   0.161  -8.721  1.00  0.00           H  
ATOM    688 1HG  GLN A 197       9.486  -2.171  -9.297  1.00  0.00           H  
ATOM    689 2HG  GLN A 197       7.769  -2.491  -9.669  1.00  0.00           H  
ATOM    690 1HE2 GLN A 197       8.078  -1.416 -12.938  1.00  0.00           H  
ATOM    691 2HE2 GLN A 197       7.319  -2.433 -11.759  1.00  0.00           H  
ATOM    692  N   GLN A 198      10.175  -0.711  -6.199  1.00  0.00           N  
ATOM    693  CA  GLN A 198      11.478  -1.081  -5.673  1.00  0.00           C  
ATOM    694  C   GLN A 198      11.403  -1.414  -4.177  1.00  0.00           C  
ATOM    695  O   GLN A 198      12.272  -2.104  -3.643  1.00  0.00           O  
ATOM    696  CB  GLN A 198      12.485   0.047  -5.913  1.00  0.00           C  
ATOM    697  CG  GLN A 198      13.050   0.089  -7.322  1.00  0.00           C  
ATOM    698  CD  GLN A 198      12.039   0.588  -8.337  1.00  0.00           C  
ATOM    699  OE1 GLN A 198      11.508   1.695  -8.212  1.00  0.00           O  
ATOM    700  NE2 GLN A 198      11.766  -0.227  -9.349  1.00  0.00           N  
ATOM    701  H   GLN A 198       9.892   0.225  -6.159  1.00  0.00           H  
ATOM    702  HA  GLN A 198      11.821  -1.974  -6.195  1.00  0.00           H  
ATOM    703 1HB  GLN A 198      12.009   1.008  -5.712  1.00  0.00           H  
ATOM    704 2HB  GLN A 198      13.319  -0.056  -5.219  1.00  0.00           H  
ATOM    705 1HG  GLN A 198      13.910   0.758  -7.338  1.00  0.00           H  
ATOM    706 2HG  GLN A 198      13.355  -0.918  -7.610  1.00  0.00           H  
ATOM    707 1HE2 GLN A 198      11.107   0.048 -10.050  1.00  0.00           H  
ATOM    708 2HE2 GLN A 198      12.219  -1.116  -9.412  1.00  0.00           H  
ATOM    709  N   VAL A 199      10.352  -0.934  -3.509  1.00  0.00           N  
ATOM    710  CA  VAL A 199      10.176  -1.172  -2.075  1.00  0.00           C  
ATOM    711  C   VAL A 199       9.600  -2.567  -1.810  1.00  0.00           C  
ATOM    712  O   VAL A 199       9.919  -3.196  -0.799  1.00  0.00           O  
ATOM    713  CB  VAL A 199       9.255  -0.107  -1.419  1.00  0.00           C  
ATOM    714  CG1 VAL A 199       8.932  -0.473   0.023  1.00  0.00           C  
ATOM    715  CG2 VAL A 199       9.887   1.275  -1.472  1.00  0.00           C  
ATOM    716  H   VAL A 199       9.680  -0.403  -3.994  1.00  0.00           H  
ATOM    717  HA  VAL A 199      11.150  -1.099  -1.590  1.00  0.00           H  
ATOM    718  HB  VAL A 199       8.328  -0.076  -1.974  1.00  0.00           H  
ATOM    719 1HG1 VAL A 199       8.248   0.255   0.432  1.00  0.00           H  
ATOM    720 2HG1 VAL A 199       9.841  -0.478   0.608  1.00  0.00           H  
ATOM    721 3HG1 VAL A 199       8.479  -1.454   0.053  1.00  0.00           H  
ATOM    722 1HG2 VAL A 199      10.605   1.378  -0.672  1.00  0.00           H  
ATOM    723 2HG2 VAL A 199       9.118   2.037  -1.371  1.00  0.00           H  
ATOM    724 3HG2 VAL A 199      10.386   1.404  -2.422  1.00  0.00           H  
ATOM    725  N   THR A 200       8.776  -3.060  -2.735  1.00  0.00           N  
ATOM    726  CA  THR A 200       8.155  -4.378  -2.600  1.00  0.00           C  
ATOM    727  C   THR A 200       9.204  -5.486  -2.514  1.00  0.00           C  
ATOM    728  O   THR A 200       8.948  -6.567  -1.971  1.00  0.00           O  
ATOM    729  CB  THR A 200       7.201  -4.662  -3.775  1.00  0.00           C  
ATOM    730  OG1 THR A 200       6.706  -6.004  -3.679  1.00  0.00           O  
ATOM    731  CG2 THR A 200       7.923  -4.486  -5.102  1.00  0.00           C  
ATOM    732  H   THR A 200       8.574  -2.521  -3.533  1.00  0.00           H  
ATOM    733  HA  THR A 200       7.577  -4.395  -1.676  1.00  0.00           H  
ATOM    734  HB  THR A 200       6.357  -3.974  -3.733  1.00  0.00           H  
ATOM    735  HG1 THR A 200       5.889  -6.007  -3.175  1.00  0.00           H  
ATOM    736 1HG2 THR A 200       7.233  -4.690  -5.921  1.00  0.00           H  
ATOM    737 2HG2 THR A 200       8.291  -3.463  -5.184  1.00  0.00           H  
ATOM    738 3HG2 THR A 200       8.762  -5.178  -5.154  1.00  0.00           H  
ATOM    739  N   ALA A 201      10.393  -5.191  -3.035  1.00  0.00           N  
ATOM    740  CA  ALA A 201      11.500  -6.131  -3.034  1.00  0.00           C  
ATOM    741  C   ALA A 201      11.877  -6.546  -1.615  1.00  0.00           C  
ATOM    742  O   ALA A 201      12.438  -7.620  -1.410  1.00  0.00           O  
ATOM    743  CB  ALA A 201      12.701  -5.530  -3.746  1.00  0.00           C  
ATOM    744  H   ALA A 201      10.525  -4.306  -3.437  1.00  0.00           H  
ATOM    745  HA  ALA A 201      11.184  -7.027  -3.567  1.00  0.00           H  
ATOM    746 1HB  ALA A 201      13.069  -4.686  -3.182  1.00  0.00           H  
ATOM    747 2HB  ALA A 201      12.407  -5.201  -4.731  1.00  0.00           H  
ATOM    748 3HB  ALA A 201      13.480  -6.275  -3.831  1.00  0.00           H  
ATOM    749  N   LEU A 202      11.555  -5.698  -0.639  1.00  0.00           N  
ATOM    750  CA  LEU A 202      11.852  -5.986   0.761  1.00  0.00           C  
ATOM    751  C   LEU A 202      11.164  -7.273   1.205  1.00  0.00           C  
ATOM    752  O   LEU A 202      11.734  -8.081   1.942  1.00  0.00           O  
ATOM    753  CB  LEU A 202      11.402  -4.821   1.652  1.00  0.00           C  
ATOM    754  CG  LEU A 202      12.309  -3.584   1.637  1.00  0.00           C  
ATOM    755  CD1 LEU A 202      11.571  -2.406   2.258  1.00  0.00           C  
ATOM    756  CD2 LEU A 202      13.593  -3.885   2.395  1.00  0.00           C  
ATOM    757  H   LEU A 202      11.099  -4.855  -0.870  1.00  0.00           H  
ATOM    758  HA  LEU A 202      12.929  -6.112   0.867  1.00  0.00           H  
ATOM    759 1HB  LEU A 202      10.408  -4.507   1.338  1.00  0.00           H  
ATOM    760 2HB  LEU A 202      11.341  -5.175   2.681  1.00  0.00           H  
ATOM    761  HG  LEU A 202      12.549  -3.321   0.606  1.00  0.00           H  
ATOM    762 1HD1 LEU A 202      12.215  -1.526   2.247  1.00  0.00           H  
ATOM    763 2HD1 LEU A 202      10.667  -2.199   1.685  1.00  0.00           H  
ATOM    764 3HD1 LEU A 202      11.303  -2.646   3.286  1.00  0.00           H  
ATOM    765 1HD2 LEU A 202      14.238  -3.006   2.383  1.00  0.00           H  
ATOM    766 2HD2 LEU A 202      13.355  -4.147   3.426  1.00  0.00           H  
ATOM    767 3HD2 LEU A 202      14.109  -4.720   1.919  1.00  0.00           H  
ATOM    768  N   ALA A 203       9.940  -7.462   0.736  1.00  0.00           N  
ATOM    769  CA  ALA A 203       9.168  -8.647   1.076  1.00  0.00           C  
ATOM    770  C   ALA A 203       9.582  -9.823   0.199  1.00  0.00           C  
ATOM    771  O   ALA A 203       9.557 -10.975   0.629  1.00  0.00           O  
ATOM    772  CB  ALA A 203       7.680  -8.368   0.926  1.00  0.00           C  
ATOM    773  H   ALA A 203       9.547  -6.788   0.138  1.00  0.00           H  
ATOM    774  HA  ALA A 203       9.381  -8.904   2.114  1.00  0.00           H  
ATOM    775 1HB  ALA A 203       7.121  -9.270   1.131  1.00  0.00           H  
ATOM    776 2HB  ALA A 203       7.476  -8.040  -0.081  1.00  0.00           H  
ATOM    777 3HB  ALA A 203       7.386  -7.597   1.623  1.00  0.00           H  
ATOM    778  N   GLN A 204       9.984  -9.521  -1.026  1.00  0.00           N  
ATOM    779  CA  GLN A 204      10.404 -10.548  -1.973  1.00  0.00           C  
ATOM    780  C   GLN A 204      11.764 -11.129  -1.585  1.00  0.00           C  
ATOM    781  O   GLN A 204      12.022 -12.314  -1.796  1.00  0.00           O  
ATOM    782  CB  GLN A 204      10.462  -9.976  -3.392  1.00  0.00           C  
ATOM    783  CG  GLN A 204       9.115  -9.547  -3.946  1.00  0.00           C  
ATOM    784  CD  GLN A 204       9.232  -8.888  -5.308  1.00  0.00           C  
ATOM    785  OE1 GLN A 204      10.059  -9.282  -6.134  1.00  0.00           O  
ATOM    786  NE2 GLN A 204       8.402  -7.880  -5.549  1.00  0.00           N  
ATOM    787  H   GLN A 204       9.997  -8.581  -1.307  1.00  0.00           H  
ATOM    788  HA  GLN A 204       9.674 -11.357  -1.953  1.00  0.00           H  
ATOM    789 1HB  GLN A 204      11.124  -9.110  -3.408  1.00  0.00           H  
ATOM    790 2HB  GLN A 204      10.882 -10.721  -4.068  1.00  0.00           H  
ATOM    791 1HG  GLN A 204       8.478 -10.426  -4.045  1.00  0.00           H  
ATOM    792 2HG  GLN A 204       8.661  -8.833  -3.259  1.00  0.00           H  
ATOM    793 1HE2 GLN A 204       8.433  -7.406  -6.430  1.00  0.00           H  
ATOM    794 2HE2 GLN A 204       7.746  -7.593  -4.851  1.00  0.00           H  
ATOM    795  N   GLN A 205      12.623 -10.297  -1.006  1.00  0.00           N  
ATOM    796  CA  GLN A 205      13.947 -10.740  -0.576  1.00  0.00           C  
ATOM    797  C   GLN A 205      13.877 -11.400   0.798  1.00  0.00           C  
ATOM    798  O   GLN A 205      14.899 -11.798   1.357  1.00  0.00           O  
ATOM    799  CB  GLN A 205      14.925  -9.563  -0.544  1.00  0.00           C  
ATOM    800  CG  GLN A 205      15.239  -8.976  -1.910  1.00  0.00           C  
ATOM    801  CD  GLN A 205      16.049  -7.697  -1.818  1.00  0.00           C  
ATOM    802  OE1 GLN A 205      16.063  -7.028  -0.782  1.00  0.00           O  
ATOM    803  NE2 GLN A 205      16.731  -7.351  -2.905  1.00  0.00           N  
ATOM    804  H   GLN A 205      12.368  -9.354  -0.881  1.00  0.00           H  
ATOM    805  HA  GLN A 205      14.314 -11.477  -1.290  1.00  0.00           H  
ATOM    806 1HB  GLN A 205      14.516  -8.766   0.079  1.00  0.00           H  
ATOM    807 2HB  GLN A 205      15.864  -9.883  -0.093  1.00  0.00           H  
ATOM    808 1HG  GLN A 205      15.811  -9.704  -2.484  1.00  0.00           H  
ATOM    809 2HG  GLN A 205      14.301  -8.751  -2.421  1.00  0.00           H  
ATOM    810 1HE2 GLN A 205      17.284  -6.517  -2.903  1.00  0.00           H  
ATOM    811 2HE2 GLN A 205      16.691  -7.923  -3.724  1.00  0.00           H  
ATOM    812  N   LYS A 206      12.661 -11.490   1.335  1.00  0.00           N  
ATOM    813  CA  LYS A 206      12.411 -12.108   2.638  1.00  0.00           C  
ATOM    814  C   LYS A 206      13.098 -11.346   3.771  1.00  0.00           C  
ATOM    815  O   LYS A 206      13.381 -11.908   4.831  1.00  0.00           O  
ATOM    816  CB  LYS A 206      12.876 -13.565   2.633  1.00  0.00           C  
ATOM    817  CG  LYS A 206      12.276 -14.413   1.519  1.00  0.00           C  
ATOM    818  CD  LYS A 206      10.767 -14.533   1.668  1.00  0.00           C  
ATOM    819  CE  LYS A 206      10.192 -15.545   0.688  1.00  0.00           C  
ATOM    820  NZ  LYS A 206      10.652 -16.929   0.983  1.00  0.00           N  
ATOM    821  H   LYS A 206      11.902 -11.132   0.833  1.00  0.00           H  
ATOM    822  HA  LYS A 206      11.338 -12.084   2.832  1.00  0.00           H  
ATOM    823 1HB  LYS A 206      13.961 -13.600   2.532  1.00  0.00           H  
ATOM    824 2HB  LYS A 206      12.620 -14.032   3.584  1.00  0.00           H  
ATOM    825 1HG  LYS A 206      12.502 -13.959   0.553  1.00  0.00           H  
ATOM    826 2HG  LYS A 206      12.715 -15.410   1.543  1.00  0.00           H  
ATOM    827 1HD  LYS A 206      10.525 -14.845   2.684  1.00  0.00           H  
ATOM    828 2HD  LYS A 206      10.305 -13.563   1.485  1.00  0.00           H  
ATOM    829 1HE  LYS A 206       9.104 -15.520   0.735  1.00  0.00           H  
ATOM    830 2HE  LYS A 206      10.495 -15.283  -0.326  1.00  0.00           H  
ATOM    831 1HZ  LYS A 206      10.250 -17.568   0.312  1.00  0.00           H  
ATOM    832 2HZ  LYS A 206      11.660 -16.969   0.923  1.00  0.00           H  
ATOM    833 3HZ  LYS A 206      10.360 -17.190   1.914  1.00  0.00           H  
ATOM    834  N   LEU A 207      13.349 -10.061   3.549  1.00  0.00           N  
ATOM    835  CA  LEU A 207      13.990  -9.224   4.554  1.00  0.00           C  
ATOM    836  C   LEU A 207      12.946  -8.722   5.541  1.00  0.00           C  
ATOM    837  O   LEU A 207      13.220  -8.553   6.728  1.00  0.00           O  
ATOM    838  CB  LEU A 207      14.703  -8.039   3.898  1.00  0.00           C  
ATOM    839  CG  LEU A 207      15.859  -8.401   2.966  1.00  0.00           C  
ATOM    840  CD1 LEU A 207      16.419  -7.151   2.307  1.00  0.00           C  
ATOM    841  CD2 LEU A 207      16.954  -9.137   3.724  1.00  0.00           C  
ATOM    842  H   LEU A 207      13.095  -9.666   2.688  1.00  0.00           H  
ATOM    843  HA  LEU A 207      14.729  -9.824   5.083  1.00  0.00           H  
ATOM    844 1HB  LEU A 207      13.973  -7.480   3.329  1.00  0.00           H  
ATOM    845 2HB  LEU A 207      15.088  -7.402   4.679  1.00  0.00           H  
ATOM    846  HG  LEU A 207      15.492  -9.056   2.188  1.00  0.00           H  
ATOM    847 1HD1 LEU A 207      16.781  -6.474   3.066  1.00  0.00           H  
ATOM    848 2HD1 LEU A 207      15.644  -6.665   1.732  1.00  0.00           H  
ATOM    849 3HD1 LEU A 207      17.233  -7.424   1.652  1.00  0.00           H  
ATOM    850 1HD2 LEU A 207      16.541 -10.019   4.187  1.00  0.00           H  
ATOM    851 2HD2 LEU A 207      17.363  -8.486   4.484  1.00  0.00           H  
ATOM    852 3HD2 LEU A 207      17.739  -9.425   3.037  1.00  0.00           H  
ATOM    853  N   LEU A 208      11.745  -8.502   5.025  1.00  0.00           N  
ATOM    854  CA  LEU A 208      10.630  -8.025   5.825  1.00  0.00           C  
ATOM    855  C   LEU A 208      10.162  -9.114   6.782  1.00  0.00           C  
ATOM    856  O   LEU A 208       9.694 -10.170   6.351  1.00  0.00           O  
ATOM    857  CB  LEU A 208       9.471  -7.588   4.920  1.00  0.00           C  
ATOM    858  CG  LEU A 208       8.142  -7.303   5.631  1.00  0.00           C  
ATOM    859  CD1 LEU A 208       7.603  -5.953   5.180  1.00  0.00           C  
ATOM    860  CD2 LEU A 208       7.153  -8.418   5.324  1.00  0.00           C  
ATOM    861  H   LEU A 208      11.604  -8.670   4.072  1.00  0.00           H  
ATOM    862  HA  LEU A 208      10.963  -7.165   6.405  1.00  0.00           H  
ATOM    863 1HB  LEU A 208       9.765  -6.682   4.393  1.00  0.00           H  
ATOM    864 2HB  LEU A 208       9.292  -8.370   4.183  1.00  0.00           H  
ATOM    865  HG  LEU A 208       8.309  -7.253   6.708  1.00  0.00           H  
ATOM    866 1HD1 LEU A 208       6.659  -5.751   5.685  1.00  0.00           H  
ATOM    867 2HD1 LEU A 208       8.322  -5.172   5.429  1.00  0.00           H  
ATOM    868 3HD1 LEU A 208       7.442  -5.967   4.103  1.00  0.00           H  
ATOM    869 1HD2 LEU A 208       6.209  -8.216   5.830  1.00  0.00           H  
ATOM    870 2HD2 LEU A 208       6.984  -8.468   4.248  1.00  0.00           H  
ATOM    871 3HD2 LEU A 208       7.556  -9.369   5.673  1.00  0.00           H  
ATOM    872  N   THR A 209      10.306  -8.861   8.075  1.00  0.00           N  
ATOM    873  CA  THR A 209       9.894  -9.816   9.089  1.00  0.00           C  
ATOM    874  C   THR A 209       8.410  -9.626   9.399  1.00  0.00           C  
ATOM    875  O   THR A 209       7.823  -8.616   9.001  1.00  0.00           O  
ATOM    876  CB  THR A 209      10.729  -9.666  10.374  1.00  0.00           C  
ATOM    877  OG1 THR A 209      10.702  -8.300  10.809  1.00  0.00           O  
ATOM    878  CG2 THR A 209      12.169 -10.087  10.127  1.00  0.00           C  
ATOM    879  H   THR A 209      10.693  -7.999   8.355  1.00  0.00           H  
ATOM    880  HA  THR A 209      10.047 -10.822   8.699  1.00  0.00           H  
ATOM    881  HB  THR A 209      10.303 -10.291  11.159  1.00  0.00           H  
ATOM    882  HG1 THR A 209      11.013  -7.733  10.099  1.00  0.00           H  
ATOM    883 1HG2 THR A 209      12.744  -9.975  11.046  1.00  0.00           H  
ATOM    884 2HG2 THR A 209      12.194 -11.129   9.808  1.00  0.00           H  
ATOM    885 3HG2 THR A 209      12.603  -9.459   9.350  1.00  0.00           H  
ATOM    886  N   PRO A 210       7.767 -10.590  10.084  1.00  0.00           N  
ATOM    887  CA  PRO A 210       6.348 -10.479  10.443  1.00  0.00           C  
ATOM    888  C   PRO A 210       6.042  -9.171  11.168  1.00  0.00           C  
ATOM    889  O   PRO A 210       4.971  -8.586  10.998  1.00  0.00           O  
ATOM    890  CB  PRO A 210       6.131 -11.689  11.357  1.00  0.00           C  
ATOM    891  CG  PRO A 210       7.115 -12.697  10.870  1.00  0.00           C  
ATOM    892  CD  PRO A 210       8.343 -11.891  10.538  1.00  0.00           C  
ATOM    893  HA  PRO A 210       5.737 -10.558   9.532  1.00  0.00           H  
ATOM    894 1HB  PRO A 210       6.298 -11.402  12.406  1.00  0.00           H  
ATOM    895 2HB  PRO A 210       5.091 -12.037  11.281  1.00  0.00           H  
ATOM    896 1HG  PRO A 210       7.302 -13.453  11.647  1.00  0.00           H  
ATOM    897 2HG  PRO A 210       6.711 -13.231   9.997  1.00  0.00           H  
ATOM    898 1HD  PRO A 210       8.961 -11.775  11.441  1.00  0.00           H  
ATOM    899 2HD  PRO A 210       8.910 -12.397   9.743  1.00  0.00           H  
ATOM    900  N   GLN A 211       7.006  -8.702  11.954  1.00  0.00           N  
ATOM    901  CA  GLN A 211       6.851  -7.466  12.707  1.00  0.00           C  
ATOM    902  C   GLN A 211       6.868  -6.247  11.785  1.00  0.00           C  
ATOM    903  O   GLN A 211       6.293  -5.206  12.112  1.00  0.00           O  
ATOM    904  CB  GLN A 211       7.955  -7.343  13.760  1.00  0.00           C  
ATOM    905  CG  GLN A 211       9.362  -7.496  13.208  1.00  0.00           C  
ATOM    906  CD  GLN A 211       9.912  -8.896  13.407  1.00  0.00           C  
ATOM    907  OE1 GLN A 211       9.166  -9.879  13.397  1.00  0.00           O  
ATOM    908  NE2 GLN A 211      11.224  -8.995  13.590  1.00  0.00           N  
ATOM    909  H   GLN A 211       7.845  -9.210  12.034  1.00  0.00           H  
ATOM    910  HA  GLN A 211       5.886  -7.488  13.213  1.00  0.00           H  
ATOM    911 1HB  GLN A 211       7.889  -6.368  14.245  1.00  0.00           H  
ATOM    912 2HB  GLN A 211       7.811  -8.101  14.529  1.00  0.00           H  
ATOM    913 1HG  GLN A 211       9.347  -7.284  12.139  1.00  0.00           H  
ATOM    914 2HG  GLN A 211      10.021  -6.794  13.719  1.00  0.00           H  
ATOM    915 1HE2 GLN A 211      11.644  -9.893  13.726  1.00  0.00           H  
ATOM    916 2HE2 GLN A 211      11.793  -8.172  13.591  1.00  0.00           H  
ATOM    917  N   ASP A 212       7.497  -6.381  10.621  1.00  0.00           N  
ATOM    918  CA  ASP A 212       7.583  -5.273   9.681  1.00  0.00           C  
ATOM    919  C   ASP A 212       6.345  -5.276   8.808  1.00  0.00           C  
ATOM    920  O   ASP A 212       5.880  -4.234   8.343  1.00  0.00           O  
ATOM    921  CB  ASP A 212       8.834  -5.381   8.798  1.00  0.00           C  
ATOM    922  CG  ASP A 212      10.135  -5.246   9.564  1.00  0.00           C  
ATOM    923  OD1 ASP A 212      10.318  -4.239  10.278  1.00  0.00           O  
ATOM    924  OD2 ASP A 212      10.990  -6.153   9.440  1.00  0.00           O  
ATOM    925  H   ASP A 212       7.856  -7.260  10.360  1.00  0.00           H  
ATOM    926  HA  ASP A 212       7.633  -4.342  10.247  1.00  0.00           H  
ATOM    927 1HB  ASP A 212       8.835  -6.342   8.311  1.00  0.00           H  
ATOM    928 2HB  ASP A 212       8.800  -4.606   8.047  1.00  0.00           H  
ATOM    929  N   MET A 213       5.815  -6.476   8.610  1.00  0.00           N  
ATOM    930  CA  MET A 213       4.627  -6.691   7.800  1.00  0.00           C  
ATOM    931  C   MET A 213       3.453  -5.871   8.318  1.00  0.00           C  
ATOM    932  O   MET A 213       2.797  -5.152   7.562  1.00  0.00           O  
ATOM    933  CB  MET A 213       4.271  -8.176   7.771  1.00  0.00           C  
ATOM    934  CG  MET A 213       3.070  -8.519   6.902  1.00  0.00           C  
ATOM    935  SD  MET A 213       1.500  -8.279   7.758  1.00  0.00           S  
ATOM    936  CE  MET A 213       1.588  -9.570   8.995  1.00  0.00           C  
ATOM    937  H   MET A 213       6.248  -7.253   9.024  1.00  0.00           H  
ATOM    938  HA  MET A 213       4.837  -6.360   6.783  1.00  0.00           H  
ATOM    939 1HB  MET A 213       5.122  -8.747   7.404  1.00  0.00           H  
ATOM    940 2HB  MET A 213       4.059  -8.519   8.785  1.00  0.00           H  
ATOM    941 1HG  MET A 213       3.075  -7.893   6.010  1.00  0.00           H  
ATOM    942 2HG  MET A 213       3.134  -9.560   6.587  1.00  0.00           H  
ATOM    943 1HE  MET A 213       0.686  -9.551   9.606  1.00  0.00           H  
ATOM    944 2HE  MET A 213       1.674 -10.540   8.503  1.00  0.00           H  
ATOM    945 3HE  MET A 213       2.460  -9.408   9.629  1.00  0.00           H  
ATOM    946  N   GLU A 214       3.217  -5.964   9.619  1.00  0.00           N  
ATOM    947  CA  GLU A 214       2.117  -5.252  10.260  1.00  0.00           C  
ATOM    948  C   GLU A 214       2.273  -3.737  10.131  1.00  0.00           C  
ATOM    949  O   GLU A 214       1.288  -2.997  10.166  1.00  0.00           O  
ATOM    950  CB  GLU A 214       2.027  -5.640  11.738  1.00  0.00           C  
ATOM    951  CG  GLU A 214       3.180  -5.134  12.592  1.00  0.00           C  
ATOM    952  CD  GLU A 214       3.031  -5.489  14.045  1.00  0.00           C  
ATOM    953  OE1 GLU A 214       2.028  -6.060  14.398  1.00  0.00           O  
ATOM    954  OE2 GLU A 214       3.923  -5.188  14.804  1.00  0.00           O  
ATOM    955  H   GLU A 214       3.800  -6.531  10.168  1.00  0.00           H  
ATOM    956  HA  GLU A 214       1.187  -5.535   9.765  1.00  0.00           H  
ATOM    957 1HB  GLU A 214       1.101  -5.249  12.160  1.00  0.00           H  
ATOM    958 2HB  GLU A 214       1.995  -6.726  11.828  1.00  0.00           H  
ATOM    959 1HG  GLU A 214       4.110  -5.562  12.219  1.00  0.00           H  
ATOM    960 2HG  GLU A 214       3.245  -4.051  12.492  1.00  0.00           H  
ATOM    961  N   ALA A 215       3.509  -3.281   9.977  1.00  0.00           N  
ATOM    962  CA  ALA A 215       3.789  -1.858   9.850  1.00  0.00           C  
ATOM    963  C   ALA A 215       3.609  -1.386   8.410  1.00  0.00           C  
ATOM    964  O   ALA A 215       3.136  -0.274   8.163  1.00  0.00           O  
ATOM    965  CB  ALA A 215       5.199  -1.558  10.336  1.00  0.00           C  
ATOM    966  H   ALA A 215       4.254  -3.918   9.944  1.00  0.00           H  
ATOM    967  HA  ALA A 215       3.075  -1.316  10.470  1.00  0.00           H  
ATOM    968 1HB  ALA A 215       5.287  -1.832  11.377  1.00  0.00           H  
ATOM    969 2HB  ALA A 215       5.406  -0.505  10.221  1.00  0.00           H  
ATOM    970 3HB  ALA A 215       5.907  -2.131   9.754  1.00  0.00           H  
ATOM    971  N   ALA A 216       3.954  -2.252   7.462  1.00  0.00           N  
ATOM    972  CA  ALA A 216       3.845  -1.928   6.047  1.00  0.00           C  
ATOM    973  C   ALA A 216       2.389  -1.795   5.634  1.00  0.00           C  
ATOM    974  O   ALA A 216       2.058  -1.029   4.724  1.00  0.00           O  
ATOM    975  CB  ALA A 216       4.541  -2.990   5.208  1.00  0.00           C  
ATOM    976  H   ALA A 216       4.278  -3.139   7.722  1.00  0.00           H  
ATOM    977  HA  ALA A 216       4.333  -0.967   5.881  1.00  0.00           H  
ATOM    978 1HB  ALA A 216       4.492  -2.715   4.166  1.00  0.00           H  
ATOM    979 2HB  ALA A 216       4.047  -3.939   5.351  1.00  0.00           H  
ATOM    980 3HB  ALA A 216       5.575  -3.073   5.511  1.00  0.00           H  
ATOM    981  N   LYS A 217       1.524  -2.538   6.317  1.00  0.00           N  
ATOM    982  CA  LYS A 217       0.095  -2.511   6.036  1.00  0.00           C  
ATOM    983  C   LYS A 217      -0.461  -1.097   6.184  1.00  0.00           C  
ATOM    984  O   LYS A 217      -1.208  -0.616   5.329  1.00  0.00           O  
ATOM    985  CB  LYS A 217      -0.652  -3.474   6.961  1.00  0.00           C  
ATOM    986  CG  LYS A 217      -2.152  -3.550   6.710  1.00  0.00           C  
ATOM    987  CD  LYS A 217      -2.810  -4.589   7.605  1.00  0.00           C  
ATOM    988  CE  LYS A 217      -4.316  -4.629   7.395  1.00  0.00           C  
ATOM    989  NZ  LYS A 217      -4.674  -5.042   6.011  1.00  0.00           N  
ATOM    990  H   LYS A 217       1.860  -3.132   7.024  1.00  0.00           H  
ATOM    991  HA  LYS A 217      -0.061  -2.828   5.004  1.00  0.00           H  
ATOM    992 1HB  LYS A 217      -0.242  -4.478   6.848  1.00  0.00           H  
ATOM    993 2HB  LYS A 217      -0.501  -3.173   7.998  1.00  0.00           H  
ATOM    994 1HG  LYS A 217      -2.604  -2.576   6.905  1.00  0.00           H  
ATOM    995 2HG  LYS A 217      -2.334  -3.812   5.668  1.00  0.00           H  
ATOM    996 1HD  LYS A 217      -2.395  -5.574   7.386  1.00  0.00           H  
ATOM    997 2HD  LYS A 217      -2.605  -4.352   8.649  1.00  0.00           H  
ATOM    998 1HE  LYS A 217      -4.763  -5.331   8.097  1.00  0.00           H  
ATOM    999 2HE  LYS A 217      -4.736  -3.641   7.585  1.00  0.00           H  
ATOM   1000 1HZ  LYS A 217      -5.679  -5.055   5.912  1.00  0.00           H  
ATOM   1001 2HZ  LYS A 217      -4.280  -4.387   5.350  1.00  0.00           H  
ATOM   1002 3HZ  LYS A 217      -4.307  -5.965   5.829  1.00  0.00           H  
ATOM   1003  N   GLU A 218      -0.073  -0.436   7.264  1.00  0.00           N  
ATOM   1004  CA  GLU A 218      -0.534   0.924   7.529  1.00  0.00           C  
ATOM   1005  C   GLU A 218       0.011   1.888   6.503  1.00  0.00           C  
ATOM   1006  O   GLU A 218      -0.708   2.770   6.033  1.00  0.00           O  
ATOM   1007  CB  GLU A 218      -0.117   1.373   8.931  1.00  0.00           C  
ATOM   1008  CG  GLU A 218      -0.845   0.662  10.062  1.00  0.00           C  
ATOM   1009  CD  GLU A 218      -0.409   1.127  11.423  1.00  0.00           C  
ATOM   1010  OE1 GLU A 218       0.534   1.878  11.499  1.00  0.00           O  
ATOM   1011  OE2 GLU A 218      -1.018   0.731  12.389  1.00  0.00           O  
ATOM   1012  H   GLU A 218       0.538  -0.870   7.900  1.00  0.00           H  
ATOM   1013  HA  GLU A 218      -1.623   0.938   7.470  1.00  0.00           H  
ATOM   1014 1HB  GLU A 218       0.952   1.205   9.064  1.00  0.00           H  
ATOM   1015 2HB  GLU A 218      -0.296   2.443   9.038  1.00  0.00           H  
ATOM   1016 1HG  GLU A 218      -1.917   0.838   9.957  1.00  0.00           H  
ATOM   1017 2HG  GLU A 218      -0.671  -0.409   9.976  1.00  0.00           H  
ATOM   1018  N   VAL A 219       1.284   1.725   6.160  1.00  0.00           N  
ATOM   1019  CA  VAL A 219       1.942   2.595   5.192  1.00  0.00           C  
ATOM   1020  C   VAL A 219       1.206   2.590   3.853  1.00  0.00           C  
ATOM   1021  O   VAL A 219       0.867   3.647   3.321  1.00  0.00           O  
ATOM   1022  CB  VAL A 219       3.399   2.146   4.977  1.00  0.00           C  
ATOM   1023  CG1 VAL A 219       4.026   2.907   3.818  1.00  0.00           C  
ATOM   1024  CG2 VAL A 219       4.199   2.354   6.253  1.00  0.00           C  
ATOM   1025  H   VAL A 219       1.794   0.988   6.561  1.00  0.00           H  
ATOM   1026  HA  VAL A 219       1.943   3.612   5.585  1.00  0.00           H  
ATOM   1027  HB  VAL A 219       3.408   1.089   4.709  1.00  0.00           H  
ATOM   1028 1HG1 VAL A 219       5.055   2.576   3.679  1.00  0.00           H  
ATOM   1029 2HG1 VAL A 219       3.458   2.715   2.907  1.00  0.00           H  
ATOM   1030 3HG1 VAL A 219       4.014   3.975   4.035  1.00  0.00           H  
ATOM   1031 1HG2 VAL A 219       5.229   2.033   6.094  1.00  0.00           H  
ATOM   1032 2HG2 VAL A 219       4.185   3.410   6.524  1.00  0.00           H  
ATOM   1033 3HG2 VAL A 219       3.758   1.767   7.059  1.00  0.00           H  
ATOM   1034  N   TYR A 220       0.937   1.399   3.330  1.00  0.00           N  
ATOM   1035  CA  TYR A 220       0.255   1.269   2.048  1.00  0.00           C  
ATOM   1036  C   TYR A 220      -1.154   1.862   2.105  1.00  0.00           C  
ATOM   1037  O   TYR A 220      -1.587   2.539   1.169  1.00  0.00           O  
ATOM   1038  CB  TYR A 220       0.197  -0.200   1.623  1.00  0.00           C  
ATOM   1039  CG  TYR A 220      -0.318  -0.408   0.216  1.00  0.00           C  
ATOM   1040  CD1 TYR A 220       0.540  -0.271  -0.865  1.00  0.00           C  
ATOM   1041  CD2 TYR A 220      -1.650  -0.736   0.007  1.00  0.00           C  
ATOM   1042  CE1 TYR A 220       0.069  -0.462  -2.150  1.00  0.00           C  
ATOM   1043  CE2 TYR A 220      -2.121  -0.926  -1.277  1.00  0.00           C  
ATOM   1044  CZ  TYR A 220      -1.267  -0.790  -2.353  1.00  0.00           C  
ATOM   1045  OH  TYR A 220      -1.736  -0.980  -3.632  1.00  0.00           O  
ATOM   1046  H   TYR A 220       1.206   0.589   3.816  1.00  0.00           H  
ATOM   1047  HA  TYR A 220       0.817   1.828   1.299  1.00  0.00           H  
ATOM   1048 1HB  TYR A 220       1.195  -0.637   1.688  1.00  0.00           H  
ATOM   1049 2HB  TYR A 220      -0.447  -0.752   2.306  1.00  0.00           H  
ATOM   1050  HD1 TYR A 220       1.587  -0.014  -0.701  1.00  0.00           H  
ATOM   1051  HD2 TYR A 220      -2.325  -0.843   0.856  1.00  0.00           H  
ATOM   1052  HE1 TYR A 220       0.743  -0.354  -2.999  1.00  0.00           H  
ATOM   1053  HE2 TYR A 220      -3.168  -1.183  -1.442  1.00  0.00           H  
ATOM   1054  HH  TYR A 220      -1.418  -1.822  -3.967  1.00  0.00           H  
ATOM   1055  N   LYS A 221      -1.858   1.621   3.207  1.00  0.00           N  
ATOM   1056  CA  LYS A 221      -3.216   2.129   3.368  1.00  0.00           C  
ATOM   1057  C   LYS A 221      -3.236   3.655   3.440  1.00  0.00           C  
ATOM   1058  O   LYS A 221      -4.019   4.310   2.745  1.00  0.00           O  
ATOM   1059  CB  LYS A 221      -3.862   1.535   4.621  1.00  0.00           C  
ATOM   1060  CG  LYS A 221      -5.299   1.979   4.858  1.00  0.00           C  
ATOM   1061  CD  LYS A 221      -5.900   1.283   6.070  1.00  0.00           C  
ATOM   1062  CE  LYS A 221      -7.328   1.743   6.323  1.00  0.00           C  
ATOM   1063  NZ  LYS A 221      -7.934   1.056   7.496  1.00  0.00           N  
ATOM   1064  H   LYS A 221      -1.456   1.087   3.927  1.00  0.00           H  
ATOM   1065  HA  LYS A 221      -3.802   1.831   2.498  1.00  0.00           H  
ATOM   1066 1HB  LYS A 221      -3.855   0.447   4.552  1.00  0.00           H  
ATOM   1067 2HB  LYS A 221      -3.277   1.811   5.498  1.00  0.00           H  
ATOM   1068 1HG  LYS A 221      -5.325   3.058   5.020  1.00  0.00           H  
ATOM   1069 2HG  LYS A 221      -5.902   1.747   3.981  1.00  0.00           H  
ATOM   1070 1HD  LYS A 221      -5.898   0.204   5.908  1.00  0.00           H  
ATOM   1071 2HD  LYS A 221      -5.296   1.501   6.951  1.00  0.00           H  
ATOM   1072 1HE  LYS A 221      -7.337   2.817   6.502  1.00  0.00           H  
ATOM   1073 2HE  LYS A 221      -7.937   1.539   5.443  1.00  0.00           H  
ATOM   1074 1HZ  LYS A 221      -8.879   1.388   7.629  1.00  0.00           H  
ATOM   1075 2HZ  LYS A 221      -7.948   0.059   7.332  1.00  0.00           H  
ATOM   1076 3HZ  LYS A 221      -7.389   1.254   8.322  1.00  0.00           H  
ATOM   1077  N   ILE A 222      -2.372   4.219   4.279  1.00  0.00           N  
ATOM   1078  CA  ILE A 222      -2.295   5.668   4.443  1.00  0.00           C  
ATOM   1079  C   ILE A 222      -1.892   6.342   3.132  1.00  0.00           C  
ATOM   1080  O   ILE A 222      -2.404   7.408   2.782  1.00  0.00           O  
ATOM   1081  CB  ILE A 222      -1.292   6.045   5.548  1.00  0.00           C  
ATOM   1082  CG1 ILE A 222      -1.821   5.614   6.919  1.00  0.00           C  
ATOM   1083  CG2 ILE A 222      -1.014   7.540   5.528  1.00  0.00           C  
ATOM   1084  CD1 ILE A 222      -0.780   5.654   8.015  1.00  0.00           C  
ATOM   1085  H   ILE A 222      -1.766   3.644   4.802  1.00  0.00           H  
ATOM   1086  HA  ILE A 222      -3.279   6.036   4.732  1.00  0.00           H  
ATOM   1087  HB  ILE A 222      -0.357   5.509   5.389  1.00  0.00           H  
ATOM   1088 1HG1 ILE A 222      -2.648   6.261   7.210  1.00  0.00           H  
ATOM   1089 2HG1 ILE A 222      -2.209   4.597   6.856  1.00  0.00           H  
ATOM   1090 1HG2 ILE A 222      -0.304   7.790   6.315  1.00  0.00           H  
ATOM   1091 2HG2 ILE A 222      -0.597   7.819   4.561  1.00  0.00           H  
ATOM   1092 3HG2 ILE A 222      -1.944   8.085   5.692  1.00  0.00           H  
ATOM   1093 1HD1 ILE A 222      -1.230   5.335   8.955  1.00  0.00           H  
ATOM   1094 2HD1 ILE A 222       0.042   4.985   7.761  1.00  0.00           H  
ATOM   1095 3HD1 ILE A 222      -0.402   6.670   8.121  1.00  0.00           H  
ATOM   1096  N   HIS A 223      -0.992   5.700   2.399  1.00  0.00           N  
ATOM   1097  CA  HIS A 223      -0.521   6.226   1.126  1.00  0.00           C  
ATOM   1098  C   HIS A 223      -1.675   6.334   0.131  1.00  0.00           C  
ATOM   1099  O   HIS A 223      -1.806   7.332  -0.576  1.00  0.00           O  
ATOM   1100  CB  HIS A 223       0.587   5.339   0.548  1.00  0.00           C  
ATOM   1101  CG  HIS A 223       1.375   5.996  -0.544  1.00  0.00           C  
ATOM   1102  ND1 HIS A 223       2.324   5.322  -1.283  1.00  0.00           N  
ATOM   1103  CD2 HIS A 223       1.355   7.262  -1.019  1.00  0.00           C  
ATOM   1104  CE1 HIS A 223       2.854   6.149  -2.168  1.00  0.00           C  
ATOM   1105  NE2 HIS A 223       2.283   7.331  -2.028  1.00  0.00           N  
ATOM   1106  H   HIS A 223      -0.625   4.850   2.729  1.00  0.00           H  
ATOM   1107  HA  HIS A 223      -0.110   7.224   1.275  1.00  0.00           H  
ATOM   1108 1HB  HIS A 223       1.277   5.054   1.343  1.00  0.00           H  
ATOM   1109 2HB  HIS A 223       0.150   4.424   0.150  1.00  0.00           H  
ATOM   1110  HD2 HIS A 223       0.721   8.077  -0.667  1.00  0.00           H  
ATOM   1111  HE1 HIS A 223       3.629   5.896  -2.891  1.00  0.00           H  
ATOM   1112  HE2 HIS A 223       2.492   8.156  -2.573  1.00  0.00           H  
ATOM   1113  N   GLN A 224      -2.516   5.305   0.101  1.00  0.00           N  
ATOM   1114  CA  GLN A 224      -3.664   5.273  -0.800  1.00  0.00           C  
ATOM   1115  C   GLN A 224      -4.630   6.418  -0.501  1.00  0.00           C  
ATOM   1116  O   GLN A 224      -5.229   6.992  -1.409  1.00  0.00           O  
ATOM   1117  CB  GLN A 224      -4.393   3.931  -0.692  1.00  0.00           C  
ATOM   1118  CG  GLN A 224      -5.429   3.696  -1.777  1.00  0.00           C  
ATOM   1119  CD  GLN A 224      -6.040   2.310  -1.704  1.00  0.00           C  
ATOM   1120  OE1 GLN A 224      -6.571   1.904  -0.666  1.00  0.00           O  
ATOM   1121  NE2 GLN A 224      -5.970   1.574  -2.807  1.00  0.00           N  
ATOM   1122  H   GLN A 224      -2.360   4.543   0.702  1.00  0.00           H  
ATOM   1123  HA  GLN A 224      -3.305   5.393  -1.822  1.00  0.00           H  
ATOM   1124 1HB  GLN A 224      -3.667   3.118  -0.738  1.00  0.00           H  
ATOM   1125 2HB  GLN A 224      -4.895   3.866   0.273  1.00  0.00           H  
ATOM   1126 1HG  GLN A 224      -6.229   4.429  -1.666  1.00  0.00           H  
ATOM   1127 2HG  GLN A 224      -4.952   3.808  -2.751  1.00  0.00           H  
ATOM   1128 1HE2 GLN A 224      -6.356   0.650  -2.818  1.00  0.00           H  
ATOM   1129 2HE2 GLN A 224      -5.531   1.941  -3.627  1.00  0.00           H  
ATOM   1130  N   GLN A 225      -4.759   6.753   0.777  1.00  0.00           N  
ATOM   1131  CA  GLN A 225      -5.650   7.823   1.205  1.00  0.00           C  
ATOM   1132  C   GLN A 225      -5.056   9.190   0.865  1.00  0.00           C  
ATOM   1133  O   GLN A 225      -5.761  10.087   0.401  1.00  0.00           O  
ATOM   1134  CB  GLN A 225      -5.923   7.725   2.708  1.00  0.00           C  
ATOM   1135  CG  GLN A 225      -6.714   6.495   3.118  1.00  0.00           C  
ATOM   1136  CD  GLN A 225      -6.869   6.381   4.623  1.00  0.00           C  
ATOM   1137  OE1 GLN A 225      -6.082   6.947   5.386  1.00  0.00           O  
ATOM   1138  NE2 GLN A 225      -7.887   5.647   5.058  1.00  0.00           N  
ATOM   1139  H   GLN A 225      -4.237   6.266   1.452  1.00  0.00           H  
ATOM   1140  HA  GLN A 225      -6.595   7.720   0.672  1.00  0.00           H  
ATOM   1141 1HB  GLN A 225      -4.978   7.714   3.250  1.00  0.00           H  
ATOM   1142 2HB  GLN A 225      -6.477   8.605   3.036  1.00  0.00           H  
ATOM   1143 1HG  GLN A 225      -7.709   6.550   2.675  1.00  0.00           H  
ATOM   1144 2HG  GLN A 225      -6.195   5.605   2.760  1.00  0.00           H  
ATOM   1145 1HE2 GLN A 225      -8.040   5.536   6.041  1.00  0.00           H  
ATOM   1146 2HE2 GLN A 225      -8.502   5.205   4.404  1.00  0.00           H  
ATOM   1147  N   LEU A 226      -3.754   9.332   1.090  1.00  0.00           N  
ATOM   1148  CA  LEU A 226      -3.056  10.583   0.813  1.00  0.00           C  
ATOM   1149  C   LEU A 226      -3.093  10.909  -0.678  1.00  0.00           C  
ATOM   1150  O   LEU A 226      -3.253  12.068  -1.064  1.00  0.00           O  
ATOM   1151  CB  LEU A 226      -1.601  10.496   1.291  1.00  0.00           C  
ATOM   1152  CG  LEU A 226      -0.778  11.784   1.153  1.00  0.00           C  
ATOM   1153  CD1 LEU A 226      -1.471  12.912   1.905  1.00  0.00           C  
ATOM   1154  CD2 LEU A 226       0.626  11.549   1.691  1.00  0.00           C  
ATOM   1155  H   LEU A 226      -3.248   8.575   1.461  1.00  0.00           H  
ATOM   1156  HA  LEU A 226      -3.556  11.385   1.355  1.00  0.00           H  
ATOM   1157 1HB  LEU A 226      -1.597  10.211   2.341  1.00  0.00           H  
ATOM   1158 2HB  LEU A 226      -1.094   9.717   0.722  1.00  0.00           H  
ATOM   1159  HG  LEU A 226      -0.721  12.068   0.102  1.00  0.00           H  
ATOM   1160 1HD1 LEU A 226      -0.886  13.827   1.806  1.00  0.00           H  
ATOM   1161 2HD1 LEU A 226      -2.464  13.072   1.487  1.00  0.00           H  
ATOM   1162 3HD1 LEU A 226      -1.557  12.649   2.958  1.00  0.00           H  
ATOM   1163 1HD2 LEU A 226       1.211  12.464   1.592  1.00  0.00           H  
ATOM   1164 2HD2 LEU A 226       0.570  11.265   2.742  1.00  0.00           H  
ATOM   1165 3HD2 LEU A 226       1.103  10.750   1.124  1.00  0.00           H  
ATOM   1166  N   LEU A 227      -2.954   9.877  -1.509  1.00  0.00           N  
ATOM   1167  CA  LEU A 227      -2.965  10.045  -2.961  1.00  0.00           C  
ATOM   1168  C   LEU A 227      -4.276  10.661  -3.440  1.00  0.00           C  
ATOM   1169  O   LEU A 227      -4.292  11.461  -4.374  1.00  0.00           O  
ATOM   1170  CB  LEU A 227      -2.748   8.693  -3.652  1.00  0.00           C  
ATOM   1171  CG  LEU A 227      -1.318   8.140  -3.596  1.00  0.00           C  
ATOM   1172  CD1 LEU A 227      -1.298   6.726  -4.161  1.00  0.00           C  
ATOM   1173  CD2 LEU A 227      -0.388   9.055  -4.380  1.00  0.00           C  
ATOM   1174  H   LEU A 227      -2.835   8.976  -1.134  1.00  0.00           H  
ATOM   1175  HA  LEU A 227      -2.152  10.715  -3.238  1.00  0.00           H  
ATOM   1176 1HB  LEU A 227      -3.405   7.958  -3.191  1.00  0.00           H  
ATOM   1177 2HB  LEU A 227      -3.025   8.790  -4.701  1.00  0.00           H  
ATOM   1178  HG  LEU A 227      -0.987   8.090  -2.559  1.00  0.00           H  
ATOM   1179 1HD1 LEU A 227      -0.282   6.333  -4.121  1.00  0.00           H  
ATOM   1180 2HD1 LEU A 227      -1.956   6.088  -3.570  1.00  0.00           H  
ATOM   1181 3HD1 LEU A 227      -1.640   6.742  -5.194  1.00  0.00           H  
ATOM   1182 1HD2 LEU A 227       0.627   8.662  -4.340  1.00  0.00           H  
ATOM   1183 2HD2 LEU A 227      -0.718   9.104  -5.418  1.00  0.00           H  
ATOM   1184 3HD2 LEU A 227      -0.409  10.053  -3.945  1.00  0.00           H  
ATOM   1185  N   PHE A 228      -5.374  10.294  -2.791  1.00  0.00           N  
ATOM   1186  CA  PHE A 228      -6.683  10.811  -3.162  1.00  0.00           C  
ATOM   1187  C   PHE A 228      -6.769  12.313  -2.907  1.00  0.00           C  
ATOM   1188  O   PHE A 228      -7.225  13.076  -3.761  1.00  0.00           O  
ATOM   1189  CB  PHE A 228      -7.783  10.089  -2.382  1.00  0.00           C  
ATOM   1190  CG  PHE A 228      -9.170  10.567  -2.707  1.00  0.00           C  
ATOM   1191  CD1 PHE A 228      -9.771  10.229  -3.910  1.00  0.00           C  
ATOM   1192  CD2 PHE A 228      -9.875  11.356  -1.811  1.00  0.00           C  
ATOM   1193  CE1 PHE A 228     -11.047  10.668  -4.210  1.00  0.00           C  
ATOM   1194  CE2 PHE A 228     -11.151  11.795  -2.107  1.00  0.00           C  
ATOM   1195  CZ  PHE A 228     -11.737  11.451  -3.309  1.00  0.00           C  
ATOM   1196  H   PHE A 228      -5.300   9.660  -2.045  1.00  0.00           H  
ATOM   1197  HA  PHE A 228      -6.836  10.633  -4.227  1.00  0.00           H  
ATOM   1198 1HB  PHE A 228      -7.735   9.021  -2.589  1.00  0.00           H  
ATOM   1199 2HB  PHE A 228      -7.619  10.223  -1.314  1.00  0.00           H  
ATOM   1200  HD1 PHE A 228      -9.226   9.609  -4.622  1.00  0.00           H  
ATOM   1201  HD2 PHE A 228      -9.412  11.628  -0.861  1.00  0.00           H  
ATOM   1202  HE1 PHE A 228     -11.508  10.395  -5.159  1.00  0.00           H  
ATOM   1203  HE2 PHE A 228     -11.694  12.414  -1.394  1.00  0.00           H  
ATOM   1204  HZ  PHE A 228     -12.742  11.799  -3.545  1.00  0.00           H  
ATOM   1205  N   LYS A 229      -6.302  12.736  -1.742  1.00  0.00           N  
ATOM   1206  CA  LYS A 229      -6.337  14.145  -1.374  1.00  0.00           C  
ATOM   1207  C   LYS A 229      -5.364  14.959  -2.219  1.00  0.00           C  
ATOM   1208  O   LYS A 229      -5.659  16.093  -2.599  1.00  0.00           O  
ATOM   1209  CB  LYS A 229      -6.017  14.318   0.112  1.00  0.00           C  
ATOM   1210  CG  LYS A 229      -7.091  13.787   1.052  1.00  0.00           C  
ATOM   1211  CD  LYS A 229      -6.690  13.970   2.508  1.00  0.00           C  
ATOM   1212  CE  LYS A 229      -7.753  13.423   3.449  1.00  0.00           C  
ATOM   1213  NZ  LYS A 229      -7.361  13.571   4.877  1.00  0.00           N  
ATOM   1214  H   LYS A 229      -5.918  12.086  -1.118  1.00  0.00           H  
ATOM   1215  HA  LYS A 229      -7.341  14.527  -1.561  1.00  0.00           H  
ATOM   1216 1HB  LYS A 229      -5.084  13.804   0.345  1.00  0.00           H  
ATOM   1217 2HB  LYS A 229      -5.873  15.376   0.332  1.00  0.00           H  
ATOM   1218 1HG  LYS A 229      -8.027  14.317   0.873  1.00  0.00           H  
ATOM   1219 2HG  LYS A 229      -7.251  12.726   0.859  1.00  0.00           H  
ATOM   1220 1HD  LYS A 229      -5.749  13.450   2.695  1.00  0.00           H  
ATOM   1221 2HD  LYS A 229      -6.545  15.030   2.715  1.00  0.00           H  
ATOM   1222 1HE  LYS A 229      -8.689  13.953   3.285  1.00  0.00           H  
ATOM   1223 2HE  LYS A 229      -7.917  12.366   3.239  1.00  0.00           H  
ATOM   1224 1HZ  LYS A 229      -8.091  13.197   5.468  1.00  0.00           H  
ATOM   1225 2HZ  LYS A 229      -6.502  13.068   5.046  1.00  0.00           H  
ATOM   1226 3HZ  LYS A 229      -7.225  14.549   5.090  1.00  0.00           H  
ATOM   1227  N   ALA A 230      -4.212  14.368  -2.518  1.00  0.00           N  
ATOM   1228  CA  ALA A 230      -3.190  15.036  -3.317  1.00  0.00           C  
ATOM   1229  C   ALA A 230      -3.684  15.303  -4.738  1.00  0.00           C  
ATOM   1230  O   ALA A 230      -3.207  16.218  -5.409  1.00  0.00           O  
ATOM   1231  CB  ALA A 230      -1.916  14.205  -3.347  1.00  0.00           C  
ATOM   1232  H   ALA A 230      -4.039  13.458  -2.184  1.00  0.00           H  
ATOM   1233  HA  ALA A 230      -2.973  15.999  -2.854  1.00  0.00           H  
ATOM   1234 1HB  ALA A 230      -1.161  14.716  -3.944  1.00  0.00           H  
ATOM   1235 2HB  ALA A 230      -1.545  14.071  -2.330  1.00  0.00           H  
ATOM   1236 3HB  ALA A 230      -2.127  13.231  -3.786  1.00  0.00           H  
ATOM   1237  N   ARG A 231      -4.629  14.492  -5.196  1.00  0.00           N  
ATOM   1238  CA  ARG A 231      -5.189  14.659  -6.531  1.00  0.00           C  
ATOM   1239  C   ARG A 231      -6.194  15.805  -6.558  1.00  0.00           C  
ATOM   1240  O   ARG A 231      -6.261  16.561  -7.528  1.00  0.00           O  
ATOM   1241  CB  ARG A 231      -5.868  13.378  -6.993  1.00  0.00           C  
ATOM   1242  CG  ARG A 231      -6.471  13.441  -8.387  1.00  0.00           C  
ATOM   1243  CD  ARG A 231      -6.988  12.118  -8.822  1.00  0.00           C  
ATOM   1244  NE  ARG A 231      -7.774  12.217 -10.042  1.00  0.00           N  
ATOM   1245  CZ  ARG A 231      -8.425  11.188 -10.618  1.00  0.00           C  
ATOM   1246  NH1 ARG A 231      -8.376   9.991 -10.075  1.00  0.00           N  
ATOM   1247  NH2 ARG A 231      -9.114  11.381 -11.728  1.00  0.00           N  
ATOM   1248  H   ARG A 231      -4.947  13.757  -4.629  1.00  0.00           H  
ATOM   1249  HA  ARG A 231      -4.376  14.889  -7.221  1.00  0.00           H  
ATOM   1250 1HB  ARG A 231      -5.148  12.561  -6.981  1.00  0.00           H  
ATOM   1251 2HB  ARG A 231      -6.667  13.119  -6.298  1.00  0.00           H  
ATOM   1252 1HG  ARG A 231      -7.298  14.152  -8.395  1.00  0.00           H  
ATOM   1253 2HG  ARG A 231      -5.710  13.762  -9.099  1.00  0.00           H  
ATOM   1254 1HD  ARG A 231      -6.152  11.444  -9.008  1.00  0.00           H  
ATOM   1255 2HD  ARG A 231      -7.623  11.701  -8.041  1.00  0.00           H  
ATOM   1256  HE  ARG A 231      -7.835  13.121 -10.489  1.00  0.00           H  
ATOM   1257 1HH1 ARG A 231      -7.849   9.844  -9.225  1.00  0.00           H  
ATOM   1258 2HH1 ARG A 231      -8.863   9.220 -10.506  1.00  0.00           H  
ATOM   1259 1HH2 ARG A 231      -9.153  12.300 -12.146  1.00  0.00           H  
ATOM   1260 2HH2 ARG A 231      -9.602  10.609 -12.160  1.00  0.00           H  
ATOM   1261  N   LEU A 232      -6.958  15.937  -5.481  1.00  0.00           N  
ATOM   1262  CA  LEU A 232      -7.972  16.982  -5.378  1.00  0.00           C  
ATOM   1263  C   LEU A 232      -7.338  18.345  -5.104  1.00  0.00           C  
ATOM   1264  O   LEU A 232      -7.615  19.312  -5.817  1.00  0.00           O  
ATOM   1265  CB  LEU A 232      -8.970  16.642  -4.264  1.00  0.00           C  
ATOM   1266  CG  LEU A 232      -9.829  15.392  -4.500  1.00  0.00           C  
ATOM   1267  CD1 LEU A 232     -10.659  15.105  -3.256  1.00  0.00           C  
ATOM   1268  CD2 LEU A 232     -10.720  15.610  -5.714  1.00  0.00           C  
ATOM   1269  H   LEU A 232      -6.836  15.317  -4.733  1.00  0.00           H  
ATOM   1270  HA  LEU A 232      -8.508  17.038  -6.325  1.00  0.00           H  
ATOM   1271 1HB  LEU A 232      -8.419  16.494  -3.337  1.00  0.00           H  
ATOM   1272 2HB  LEU A 232      -9.644  17.487  -4.131  1.00  0.00           H  
ATOM   1273  HG  LEU A 232      -9.182  14.533  -4.674  1.00  0.00           H  
ATOM   1274 1HD1 LEU A 232     -11.270  14.217  -3.423  1.00  0.00           H  
ATOM   1275 2HD1 LEU A 232      -9.997  14.934  -2.407  1.00  0.00           H  
ATOM   1276 3HD1 LEU A 232     -11.307  15.956  -3.046  1.00  0.00           H  
ATOM   1277 1HD2 LEU A 232     -11.330  14.722  -5.881  1.00  0.00           H  
ATOM   1278 2HD2 LEU A 232     -11.369  16.469  -5.540  1.00  0.00           H  
ATOM   1279 3HD2 LEU A 232     -10.101  15.796  -6.591  1.00  0.00           H  
ATOM   1280  N   GLN A 233      -6.489  18.401  -4.072  1.00  0.00           N  
ATOM   1281  CA  GLN A 233      -5.795  19.630  -3.668  1.00  0.00           C  
ATOM   1282  C   GLN A 233      -6.755  20.654  -3.068  1.00  0.00           C  
ATOM   1283  O   GLN A 233      -7.637  21.178  -3.749  1.00  0.00           O  
ATOM   1284  CB  GLN A 233      -5.063  20.247  -4.863  1.00  0.00           C  
ATOM   1285  CG  GLN A 233      -3.900  19.416  -5.378  1.00  0.00           C  
ATOM   1286  CD  GLN A 233      -2.708  19.446  -4.440  1.00  0.00           C  
ATOM   1287  OE1 GLN A 233      -2.457  20.449  -3.765  1.00  0.00           O  
ATOM   1288  NE2 GLN A 233      -1.965  18.348  -4.394  1.00  0.00           N  
ATOM   1289  H   GLN A 233      -6.323  17.580  -3.557  1.00  0.00           H  
ATOM   1290  HA  GLN A 233      -5.062  19.377  -2.902  1.00  0.00           H  
ATOM   1291 1HB  GLN A 233      -5.765  20.390  -5.685  1.00  0.00           H  
ATOM   1292 2HB  GLN A 233      -4.679  21.229  -4.586  1.00  0.00           H  
ATOM   1293 1HG  GLN A 233      -4.225  18.381  -5.484  1.00  0.00           H  
ATOM   1294 2HG  GLN A 233      -3.585  19.811  -6.343  1.00  0.00           H  
ATOM   1295 1HE2 GLN A 233      -1.164  18.308  -3.794  1.00  0.00           H  
ATOM   1296 2HE2 GLN A 233      -2.204  17.557  -4.959  1.00  0.00           H  
ATOM   1297  N   GLN A 234      -6.566  20.944  -1.788  1.00  0.00           N  
ATOM   1298  CA  GLN A 234      -7.408  21.907  -1.091  1.00  0.00           C  
ATOM   1299  C   GLN A 234      -6.859  23.317  -1.259  1.00  0.00           C  
ATOM   1300  O   GLN A 234      -7.578  24.304  -1.101  1.00  0.00           O  
ATOM   1301  CB  GLN A 234      -7.514  21.556   0.396  1.00  0.00           C  
ATOM   1302  CG  GLN A 234      -8.129  20.195   0.672  1.00  0.00           C  
ATOM   1303  CD  GLN A 234      -9.537  20.073   0.121  1.00  0.00           C  
ATOM   1304  OE1 GLN A 234     -10.415  20.878   0.441  1.00  0.00           O  
ATOM   1305  NE2 GLN A 234      -9.758  19.064  -0.715  1.00  0.00           N  
ATOM   1306  H   GLN A 234      -5.830  20.511  -1.304  1.00  0.00           H  
ATOM   1307  HA  GLN A 234      -8.406  21.873  -1.527  1.00  0.00           H  
ATOM   1308 1HB  GLN A 234      -6.521  21.574   0.845  1.00  0.00           H  
ATOM   1309 2HB  GLN A 234      -8.117  22.308   0.905  1.00  0.00           H  
ATOM   1310 1HG  GLN A 234      -7.511  19.427   0.205  1.00  0.00           H  
ATOM   1311 2HG  GLN A 234      -8.169  20.038   1.750  1.00  0.00           H  
ATOM   1312 1HE2 GLN A 234     -10.668  18.933  -1.111  1.00  0.00           H  
ATOM   1313 2HE2 GLN A 234      -9.017  18.435  -0.948  1.00  0.00           H  
ATOM   1314  N   GLN A 235      -5.578  23.406  -1.578  1.00  0.00           N  
ATOM   1315  CA  GLN A 235      -4.918  24.686  -1.773  1.00  0.00           C  
ATOM   1316  C   GLN A 235      -4.508  24.842  -3.231  1.00  0.00           C  
ATOM   1317  O   GLN A 235      -3.688  24.075  -3.737  1.00  0.00           O  
ATOM   1318  CB  GLN A 235      -3.695  24.812  -0.860  1.00  0.00           C  
ATOM   1319  CG  GLN A 235      -2.971  26.143  -0.969  1.00  0.00           C  
ATOM   1320  CD  GLN A 235      -1.813  26.253   0.005  1.00  0.00           C  
ATOM   1321  OE1 GLN A 235      -1.250  25.244   0.438  1.00  0.00           O  
ATOM   1322  NE2 GLN A 235      -1.451  27.482   0.355  1.00  0.00           N  
ATOM   1323  H   GLN A 235      -5.058  22.582  -1.690  1.00  0.00           H  
ATOM   1324  HA  GLN A 235      -5.621  25.480  -1.520  1.00  0.00           H  
ATOM   1325 1HB  GLN A 235      -4.001  24.679   0.178  1.00  0.00           H  
ATOM   1326 2HB  GLN A 235      -2.982  24.022  -1.096  1.00  0.00           H  
ATOM   1327 1HG  GLN A 235      -2.580  26.251  -1.980  1.00  0.00           H  
ATOM   1328 2HG  GLN A 235      -3.676  26.946  -0.754  1.00  0.00           H  
ATOM   1329 1HE2 GLN A 235      -0.692  27.617   0.994  1.00  0.00           H  
ATOM   1330 2HE2 GLN A 235      -1.935  28.272  -0.020  1.00  0.00           H  
ATOM   1331  N   GLN A 236      -5.078  25.823  -3.910  1.00  0.00           N  
ATOM   1332  CA  GLN A 236      -4.754  26.055  -5.308  1.00  0.00           C  
ATOM   1333  C   GLN A 236      -4.070  27.402  -5.482  1.00  0.00           C  
ATOM   1334  O   GLN A 236      -4.655  28.453  -5.205  1.00  0.00           O  
ATOM   1335  CB  GLN A 236      -6.016  25.989  -6.173  1.00  0.00           C  
ATOM   1336  CG  GLN A 236      -5.759  26.142  -7.662  1.00  0.00           C  
ATOM   1337  CD  GLN A 236      -7.034  26.072  -8.480  1.00  0.00           C  
ATOM   1338  OE1 GLN A 236      -7.744  25.063  -8.464  1.00  0.00           O  
ATOM   1339  NE2 GLN A 236      -7.334  27.147  -9.201  1.00  0.00           N  
ATOM   1340  H   GLN A 236      -5.726  26.410  -3.459  1.00  0.00           H  
ATOM   1341  HA  GLN A 236      -4.066  25.276  -5.637  1.00  0.00           H  
ATOM   1342 1HB  GLN A 236      -6.515  25.034  -6.015  1.00  0.00           H  
ATOM   1343 2HB  GLN A 236      -6.708  26.775  -5.868  1.00  0.00           H  
ATOM   1344 1HG  GLN A 236      -5.290  27.111  -7.841  1.00  0.00           H  
ATOM   1345 2HG  GLN A 236      -5.097  25.341  -7.991  1.00  0.00           H  
ATOM   1346 1HE2 GLN A 236      -8.163  27.159  -9.761  1.00  0.00           H  
ATOM   1347 2HE2 GLN A 236      -6.730  27.944  -9.185  1.00  0.00           H  
ATOM   1348  N   ALA A 237      -2.828  27.359  -5.938  1.00  0.00           N  
ATOM   1349  CA  ALA A 237      -2.048  28.565  -6.159  1.00  0.00           C  
ATOM   1350  C   ALA A 237      -2.369  29.166  -7.519  1.00  0.00           C  
ATOM   1351  O   ALA A 237      -2.182  30.362  -7.748  1.00  0.00           O  
ATOM   1352  CB  ALA A 237      -0.560  28.267  -6.045  1.00  0.00           C  
ATOM   1353  H   ALA A 237      -2.420  26.486  -6.134  1.00  0.00           H  
ATOM   1354  HA  ALA A 237      -2.321  29.290  -5.392  1.00  0.00           H  
ATOM   1355 1HB  ALA A 237       0.008  29.180  -6.217  1.00  0.00           H  
ATOM   1356 2HB  ALA A 237      -0.341  27.886  -5.047  1.00  0.00           H  
ATOM   1357 3HB  ALA A 237      -0.281  27.520  -6.786  1.00  0.00           H  
ATOM   1358  N   GLN A 238      -2.850  28.323  -8.421  1.00  0.00           N  
ATOM   1359  CA  GLN A 238      -3.206  28.760  -9.760  1.00  0.00           C  
ATOM   1360  C   GLN A 238      -4.543  29.487  -9.737  1.00  0.00           C  
ATOM   1361  O   GLN A 238      -4.739  30.404 -10.562  1.00  0.00           O  
ATOM   1362  OXT GLN A 238      -5.382  29.175  -8.938  1.00  0.00           O  
ATOM   1363  CB  GLN A 238      -3.266  27.569 -10.720  1.00  0.00           C  
ATOM   1364  CG  GLN A 238      -3.507  27.951 -12.171  1.00  0.00           C  
ATOM   1365  CD  GLN A 238      -3.460  26.753 -13.100  1.00  0.00           C  
ATOM   1366  OE1 GLN A 238      -3.445  25.603 -12.653  1.00  0.00           O  
ATOM   1367  NE2 GLN A 238      -3.439  27.015 -14.402  1.00  0.00           N  
ATOM   1368  H   GLN A 238      -2.979  27.385  -8.173  1.00  0.00           H  
ATOM   1369  HA  GLN A 238      -2.441  29.451 -10.113  1.00  0.00           H  
ATOM   1370 1HB  GLN A 238      -2.330  27.013 -10.670  1.00  0.00           H  
ATOM   1371 2HB  GLN A 238      -4.064  26.894 -10.413  1.00  0.00           H  
ATOM   1372 1HG  GLN A 238      -4.491  28.413 -12.256  1.00  0.00           H  
ATOM   1373 2HG  GLN A 238      -2.735  28.656 -12.483  1.00  0.00           H  
ATOM   1374 1HE2 GLN A 238      -3.409  26.265 -15.064  1.00  0.00           H  
ATOM   1375 2HE2 GLN A 238      -3.453  27.963 -14.722  1.00  0.00           H  
TER                                                                             
ATOM   1377  N   PHE B   1      -4.155  -5.716  -3.368  1.00  0.00           N  
ATOM   1378  CA  PHE B   1      -3.235  -4.996  -4.241  1.00  0.00           C  
ATOM   1379  C   PHE B   1      -2.065  -4.419  -3.454  1.00  0.00           C  
ATOM   1380  O   PHE B   1      -1.395  -3.493  -3.910  1.00  0.00           O  
ATOM   1381  CB  PHE B   1      -3.966  -3.871  -4.976  1.00  0.00           C  
ATOM   1382  CG  PHE B   1      -4.927  -4.356  -6.024  1.00  0.00           C  
ATOM   1383  CD1 PHE B   1      -6.297  -4.286  -5.815  1.00  0.00           C  
ATOM   1384  CD2 PHE B   1      -4.464  -4.882  -7.220  1.00  0.00           C  
ATOM   1385  CE1 PHE B   1      -7.181  -4.732  -6.779  1.00  0.00           C  
ATOM   1386  CE2 PHE B   1      -5.346  -5.328  -8.185  1.00  0.00           C  
ATOM   1387  CZ  PHE B   1      -6.706  -5.253  -7.964  1.00  0.00           C  
ATOM   1388 1H   PHE B   1      -4.911  -6.083  -3.910  1.00  0.00           H  
ATOM   1389 2H   PHE B   1      -3.671  -6.467  -2.920  1.00  0.00           H  
ATOM   1390 3H   PHE B   1      -4.514  -5.091  -2.675  1.00  0.00           H  
ATOM   1391  HA  PHE B   1      -2.840  -5.695  -4.979  1.00  0.00           H  
ATOM   1392 1HB  PHE B   1      -4.522  -3.269  -4.258  1.00  0.00           H  
ATOM   1393 2HB  PHE B   1      -3.239  -3.218  -5.457  1.00  0.00           H  
ATOM   1394  HD1 PHE B   1      -6.672  -3.874  -4.879  1.00  0.00           H  
ATOM   1395  HD2 PHE B   1      -3.389  -4.942  -7.395  1.00  0.00           H  
ATOM   1396  HE1 PHE B   1      -8.255  -4.672  -6.602  1.00  0.00           H  
ATOM   1397  HE2 PHE B   1      -4.969  -5.739  -9.122  1.00  0.00           H  
ATOM   1398  HZ  PHE B   1      -7.403  -5.605  -8.723  1.00  0.00           H  
ATOM   1399  N   ASP B   2      -1.826  -4.972  -2.270  1.00  0.00           N  
ATOM   1400  CA  ASP B   2      -0.784  -4.465  -1.385  1.00  0.00           C  
ATOM   1401  C   ASP B   2       0.542  -5.169  -1.638  1.00  0.00           C  
ATOM   1402  O   ASP B   2       0.693  -6.356  -1.347  1.00  0.00           O  
ATOM   1403  CB  ASP B   2      -1.191  -4.641   0.080  1.00  0.00           C  
ATOM   1404  CG  ASP B   2      -0.153  -4.098   1.053  1.00  0.00           C  
ATOM   1405  OD1 ASP B   2       1.014  -4.317   0.829  1.00  0.00           O  
ATOM   1406  OD2 ASP B   2      -0.537  -3.470   2.010  1.00  0.00           O  
ATOM   1407  H   ASP B   2      -2.380  -5.764  -1.976  1.00  0.00           H  
ATOM   1408  HA  ASP B   2      -0.649  -3.401  -1.583  1.00  0.00           H  
ATOM   1409 1HB  ASP B   2      -2.138  -4.130   0.258  1.00  0.00           H  
ATOM   1410 2HB  ASP B   2      -1.346  -5.700   0.290  1.00  0.00           H  
ATOM   1411  N   VAL B   3       1.505  -4.431  -2.181  1.00  0.00           N  
ATOM   1412  CA  VAL B   3       2.677  -5.035  -2.803  1.00  0.00           C  
ATOM   1413  C   VAL B   3       3.580  -5.684  -1.763  1.00  0.00           C  
ATOM   1414  O   VAL B   3       4.620  -6.252  -2.097  1.00  0.00           O  
ATOM   1415  CB  VAL B   3       3.476  -3.974  -3.582  1.00  0.00           C  
ATOM   1416  CG1 VAL B   3       2.617  -3.355  -4.674  1.00  0.00           C  
ATOM   1417  CG2 VAL B   3       3.986  -2.906  -2.627  1.00  0.00           C  
ATOM   1418  H   VAL B   3       1.422  -3.425  -2.164  1.00  0.00           H  
ATOM   1419  HA  VAL B   3       2.341  -5.803  -3.502  1.00  0.00           H  
ATOM   1420  HB  VAL B   3       4.322  -4.456  -4.073  1.00  0.00           H  
ATOM   1421 1HG1 VAL B   3       3.198  -2.607  -5.215  1.00  0.00           H  
ATOM   1422 2HG1 VAL B   3       2.293  -4.132  -5.367  1.00  0.00           H  
ATOM   1423 3HG1 VAL B   3       1.744  -2.881  -4.226  1.00  0.00           H  
ATOM   1424 1HG2 VAL B   3       4.551  -2.159  -3.184  1.00  0.00           H  
ATOM   1425 2HG2 VAL B   3       3.141  -2.427  -2.132  1.00  0.00           H  
ATOM   1426 3HG2 VAL B   3       4.632  -3.365  -1.878  1.00  0.00           H  
ATOM   1427  N   ILE B   4       3.178  -5.596  -0.499  1.00  0.00           N  
ATOM   1428  CA  ILE B   4       3.873  -6.290   0.576  1.00  0.00           C  
ATOM   1429  C   ILE B   4       2.964  -7.308   1.254  1.00  0.00           C  
ATOM   1430  O   ILE B   4       3.307  -8.485   1.363  1.00  0.00           O  
ATOM   1431  CB  ILE B   4       4.399  -5.293   1.624  1.00  0.00           C  
ATOM   1432  CG1 ILE B   4       5.542  -4.458   1.040  1.00  0.00           C  
ATOM   1433  CG2 ILE B   4       4.857  -6.027   2.875  1.00  0.00           C  
ATOM   1434  CD1 ILE B   4       6.042  -3.374   1.967  1.00  0.00           C  
ATOM   1435  H   ILE B   4       2.368  -5.033  -0.279  1.00  0.00           H  
ATOM   1436  HA  ILE B   4       4.723  -6.823   0.151  1.00  0.00           H  
ATOM   1437  HB  ILE B   4       3.606  -4.596   1.893  1.00  0.00           H  
ATOM   1438 1HG1 ILE B   4       6.380  -5.110   0.794  1.00  0.00           H  
ATOM   1439 2HG1 ILE B   4       5.212  -3.987   0.113  1.00  0.00           H  
ATOM   1440 1HG2 ILE B   4       5.227  -5.307   3.605  1.00  0.00           H  
ATOM   1441 2HG2 ILE B   4       4.019  -6.577   3.301  1.00  0.00           H  
ATOM   1442 3HG2 ILE B   4       5.655  -6.723   2.616  1.00  0.00           H  
ATOM   1443 1HD1 ILE B   4       6.851  -2.825   1.483  1.00  0.00           H  
ATOM   1444 2HD1 ILE B   4       5.226  -2.688   2.199  1.00  0.00           H  
ATOM   1445 3HD1 ILE B   4       6.410  -3.824   2.888  1.00  0.00           H  
ATOM   1446  N   GLU B   5       1.803  -6.848   1.706  1.00  0.00           N  
ATOM   1447  CA  GLU B   5       0.888  -7.691   2.466  1.00  0.00           C  
ATOM   1448  C   GLU B   5       0.427  -8.886   1.642  1.00  0.00           C  
ATOM   1449  O   GLU B   5       0.209  -9.974   2.175  1.00  0.00           O  
ATOM   1450  CB  GLU B   5      -0.325  -6.881   2.929  1.00  0.00           C  
ATOM   1451  CG  GLU B   5      -1.213  -7.598   3.935  1.00  0.00           C  
ATOM   1452  CD  GLU B   5      -2.411  -6.785   4.342  1.00  0.00           C  
ATOM   1453  OE1 GLU B   5      -2.567  -5.698   3.838  1.00  0.00           O  
ATOM   1454  OE2 GLU B   5      -3.170  -7.251   5.159  1.00  0.00           O  
ATOM   1455  H   GLU B   5       1.547  -5.889   1.520  1.00  0.00           H  
ATOM   1456  HA  GLU B   5       1.413  -8.067   3.345  1.00  0.00           H  
ATOM   1457 1HB  GLU B   5       0.012  -5.949   3.385  1.00  0.00           H  
ATOM   1458 2HB  GLU B   5      -0.939  -6.620   2.067  1.00  0.00           H  
ATOM   1459 1HG  GLU B   5      -1.557  -8.535   3.498  1.00  0.00           H  
ATOM   1460 2HG  GLU B   5      -0.624  -7.836   4.820  1.00  0.00           H  
ATOM   1461  N   ASP B   6       0.282  -8.677   0.337  1.00  0.00           N  
ATOM   1462  CA  ASP B   6      -0.147  -9.738  -0.565  1.00  0.00           C  
ATOM   1463  C   ASP B   6       1.020 -10.634  -0.958  1.00  0.00           C  
ATOM   1464  O   ASP B   6       0.835 -11.651  -1.626  1.00  0.00           O  
ATOM   1465  CB  ASP B   6      -0.788  -9.145  -1.823  1.00  0.00           C  
ATOM   1466  CG  ASP B   6      -2.098  -8.423  -1.535  1.00  0.00           C  
ATOM   1467  OD1 ASP B   6      -2.717  -8.728  -0.544  1.00  0.00           O  
ATOM   1468  OD2 ASP B   6      -2.466  -7.573  -2.310  1.00  0.00           O  
ATOM   1469  H   ASP B   6       0.474  -7.760  -0.039  1.00  0.00           H  
ATOM   1470  HA  ASP B   6      -0.888 -10.351  -0.052  1.00  0.00           H  
ATOM   1471 1HB  ASP B   6      -0.097  -8.442  -2.287  1.00  0.00           H  
ATOM   1472 2HB  ASP B   6      -0.980  -9.941  -2.543  1.00  0.00           H  
ATOM   1473  N   ILE B   7       2.222 -10.251  -0.539  1.00  0.00           N  
ATOM   1474  CA  ILE B   7       3.414 -11.049  -0.800  1.00  0.00           C  
ATOM   1475  C   ILE B   7       3.806 -11.868   0.422  1.00  0.00           C  
ATOM   1476  O   ILE B   7       4.225 -13.020   0.304  1.00  0.00           O  
ATOM   1477  CB  ILE B   7       4.594 -10.153  -1.219  1.00  0.00           C  
ATOM   1478  CG1 ILE B   7       4.231  -9.337  -2.463  1.00  0.00           C  
ATOM   1479  CG2 ILE B   7       5.836 -10.993  -1.473  1.00  0.00           C  
ATOM   1480  CD1 ILE B   7       3.825 -10.182  -3.649  1.00  0.00           C  
ATOM   1481  H   ILE B   7       2.310  -9.386  -0.026  1.00  0.00           H  
ATOM   1482  HA  ILE B   7       3.198 -11.736  -1.617  1.00  0.00           H  
ATOM   1483  HB  ILE B   7       4.807  -9.437  -0.425  1.00  0.00           H  
ATOM   1484 1HG1 ILE B   7       3.409  -8.662  -2.227  1.00  0.00           H  
ATOM   1485 2HG1 ILE B   7       5.083  -8.724  -2.757  1.00  0.00           H  
ATOM   1486 1HG2 ILE B   7       6.660 -10.344  -1.768  1.00  0.00           H  
ATOM   1487 2HG2 ILE B   7       6.105 -11.529  -0.564  1.00  0.00           H  
ATOM   1488 3HG2 ILE B   7       5.635 -11.708  -2.270  1.00  0.00           H  
ATOM   1489 1HD1 ILE B   7       3.583  -9.534  -4.491  1.00  0.00           H  
ATOM   1490 2HD1 ILE B   7       4.648 -10.842  -3.924  1.00  0.00           H  
ATOM   1491 3HD1 ILE B   7       2.952 -10.779  -3.389  1.00  0.00           H  
ATOM   1492  N   PHE B   8       3.669 -11.266   1.599  1.00  0.00           N  
ATOM   1493  CA  PHE B   8       4.057 -11.921   2.843  1.00  0.00           C  
ATOM   1494  C   PHE B   8       3.362 -13.268   2.997  1.00  0.00           C  
ATOM   1495  O   PHE B   8       2.167 -13.396   2.731  1.00  0.00           O  
ATOM   1496  CB  PHE B   8       3.724 -11.030   4.042  1.00  0.00           C  
ATOM   1497  CG  PHE B   8       4.075 -11.642   5.368  1.00  0.00           C  
ATOM   1498  CD1 PHE B   8       5.381 -11.616   5.836  1.00  0.00           C  
ATOM   1499  CD2 PHE B   8       3.102 -12.245   6.150  1.00  0.00           C  
ATOM   1500  CE1 PHE B   8       5.705 -12.179   7.056  1.00  0.00           C  
ATOM   1501  CE2 PHE B   8       3.423 -12.807   7.370  1.00  0.00           C  
ATOM   1502  CZ  PHE B   8       4.727 -12.774   7.823  1.00  0.00           C  
ATOM   1503  H   PHE B   8       3.285 -10.332   1.632  1.00  0.00           H  
ATOM   1504  HA  PHE B   8       5.134 -12.090   2.824  1.00  0.00           H  
ATOM   1505 1HB  PHE B   8       4.258 -10.085   3.952  1.00  0.00           H  
ATOM   1506 2HB  PHE B   8       2.658 -10.805   4.043  1.00  0.00           H  
ATOM   1507  HD1 PHE B   8       6.154 -11.145   5.229  1.00  0.00           H  
ATOM   1508  HD2 PHE B   8       2.072 -12.271   5.792  1.00  0.00           H  
ATOM   1509  HE1 PHE B   8       6.735 -12.152   7.411  1.00  0.00           H  
ATOM   1510  HE2 PHE B   8       2.648 -13.277   7.975  1.00  0.00           H  
ATOM   1511  HZ  PHE B   8       4.981 -13.219   8.784  1.00  0.00           H  
ATOM   1512  N   ASP B   9       4.121 -14.273   3.425  1.00  0.00           N  
ATOM   1513  CA  ASP B   9       3.586 -15.618   3.591  1.00  0.00           C  
ATOM   1514  C   ASP B   9       4.112 -16.266   4.866  1.00  0.00           C  
ATOM   1515  O   ASP B   9       5.284 -16.631   4.951  1.00  0.00           O  
ATOM   1516  CB  ASP B   9       3.941 -16.490   2.384  1.00  0.00           C  
ATOM   1517  CG  ASP B   9       3.354 -17.892   2.473  1.00  0.00           C  
ATOM   1518  OD1 ASP B   9       2.751 -18.200   3.473  1.00  0.00           O  
ATOM   1519  OD2 ASP B   9       3.515 -18.642   1.540  1.00  0.00           O  
ATOM   1520  H   ASP B   9       5.092 -14.098   3.640  1.00  0.00           H  
ATOM   1521  HA  ASP B   9       2.500 -15.552   3.665  1.00  0.00           H  
ATOM   1522 1HB  ASP B   9       3.576 -16.016   1.473  1.00  0.00           H  
ATOM   1523 2HB  ASP B   9       5.025 -16.570   2.300  1.00  0.00           H  
ATOM   1524  N   PRO B  10       3.237 -16.406   5.856  1.00  0.00           N  
ATOM   1525  CA  PRO B  10       3.624 -16.966   7.146  1.00  0.00           C  
ATOM   1526  C   PRO B  10       4.371 -18.283   6.974  1.00  0.00           C  
ATOM   1527  O   PRO B  10       5.177 -18.665   7.822  1.00  0.00           O  
ATOM   1528  CB  PRO B  10       2.279 -17.168   7.851  1.00  0.00           C  
ATOM   1529  CG  PRO B  10       1.422 -16.068   7.324  1.00  0.00           C  
ATOM   1530  CD  PRO B  10       1.813 -15.950   5.875  1.00  0.00           C  
ATOM   1531  HA  PRO B  10       4.247 -16.237   7.685  1.00  0.00           H  
ATOM   1532 1HB  PRO B  10       1.881 -18.167   7.623  1.00  0.00           H  
ATOM   1533 2HB  PRO B  10       2.415 -17.118   8.942  1.00  0.00           H  
ATOM   1534 1HG  PRO B  10       0.359 -16.319   7.457  1.00  0.00           H  
ATOM   1535 2HG  PRO B  10       1.603 -15.142   7.889  1.00  0.00           H  
ATOM   1536 1HD  PRO B  10       1.176 -16.610   5.268  1.00  0.00           H  
ATOM   1537 2HD  PRO B  10       1.708 -14.904   5.551  1.00  0.00           H  
ATOM   1538  N   VAL B  11       4.097 -18.973   5.872  1.00  0.00           N  
ATOM   1539  CA  VAL B  11       4.711 -20.268   5.607  1.00  0.00           C  
ATOM   1540  C   VAL B  11       6.144 -20.109   5.118  1.00  0.00           C  
ATOM   1541  O   VAL B  11       7.027 -20.885   5.489  1.00  0.00           O  
ATOM   1542  CB  VAL B  11       3.895 -21.040   4.553  1.00  0.00           C  
ATOM   1543  CG1 VAL B  11       4.600 -22.335   4.177  1.00  0.00           C  
ATOM   1544  CG2 VAL B  11       2.498 -21.322   5.084  1.00  0.00           C  
ATOM   1545  H   VAL B  11       3.447 -18.590   5.201  1.00  0.00           H  
ATOM   1546  HA  VAL B  11       4.720 -20.843   6.534  1.00  0.00           H  
ATOM   1547  HB  VAL B  11       3.825 -20.437   3.648  1.00  0.00           H  
ATOM   1548 1HG1 VAL B  11       4.010 -22.867   3.431  1.00  0.00           H  
ATOM   1549 2HG1 VAL B  11       5.584 -22.107   3.765  1.00  0.00           H  
ATOM   1550 3HG1 VAL B  11       4.712 -22.959   5.063  1.00  0.00           H  
ATOM   1551 1HG2 VAL B  11       1.926 -21.867   4.334  1.00  0.00           H  
ATOM   1552 2HG2 VAL B  11       2.568 -21.920   5.993  1.00  0.00           H  
ATOM   1553 3HG2 VAL B  11       1.997 -20.380   5.308  1.00  0.00           H  
ATOM   1554  N   ASP B  12       6.373 -19.101   4.284  1.00  0.00           N  
ATOM   1555  CA  ASP B  12       7.623 -18.987   3.543  1.00  0.00           C  
ATOM   1556  C   ASP B  12       8.475 -17.839   4.070  1.00  0.00           C  
ATOM   1557  O   ASP B  12       9.531 -17.536   3.518  1.00  0.00           O  
ATOM   1558  CB  ASP B  12       7.345 -18.780   2.052  1.00  0.00           C  
ATOM   1559  CG  ASP B  12       8.502 -19.223   1.166  1.00  0.00           C  
ATOM   1560  OD1 ASP B  12       9.022 -20.290   1.392  1.00  0.00           O  
ATOM   1561  OD2 ASP B  12       8.854 -18.491   0.273  1.00  0.00           O  
ATOM   1562  H   ASP B  12       5.662 -18.395   4.161  1.00  0.00           H  
ATOM   1563  HA  ASP B  12       8.185 -19.913   3.667  1.00  0.00           H  
ATOM   1564 1HB  ASP B  12       6.453 -19.340   1.767  1.00  0.00           H  
ATOM   1565 2HB  ASP B  12       7.144 -17.725   1.861  1.00  0.00           H  
ATOM   1566  N   PHE B  13       8.006 -17.205   5.139  1.00  0.00           N  
ATOM   1567  CA  PHE B  13       8.777 -16.163   5.808  1.00  0.00           C  
ATOM   1568  C   PHE B  13       9.221 -16.613   7.195  1.00  0.00           C  
ATOM   1569  O   PHE B  13      10.176 -17.328   7.317  1.00  0.00           O  
ATOM   1570  OXT PHE B  13       8.615 -16.251   8.166  1.00  0.00           O  
ATOM   1571  CB  PHE B  13       7.954 -14.879   5.922  1.00  0.00           C  
ATOM   1572  CG  PHE B  13       7.872 -14.096   4.642  1.00  0.00           C  
ATOM   1573  CD1 PHE B  13       7.234 -14.623   3.530  1.00  0.00           C  
ATOM   1574  CD2 PHE B  13       8.435 -12.832   4.548  1.00  0.00           C  
ATOM   1575  CE1 PHE B  13       7.159 -13.903   2.352  1.00  0.00           C  
ATOM   1576  CE2 PHE B  13       8.361 -12.110   3.373  1.00  0.00           C  
ATOM   1577  CZ  PHE B  13       7.722 -12.647   2.273  1.00  0.00           C  
ATOM   1578  H   PHE B  13       7.095 -17.450   5.498  1.00  0.00           H  
ATOM   1579  HA  PHE B  13       9.668 -15.956   5.214  1.00  0.00           H  
ATOM   1580 1HB  PHE B  13       6.940 -15.123   6.236  1.00  0.00           H  
ATOM   1581 2HB  PHE B  13       8.387 -14.236   6.687  1.00  0.00           H  
ATOM   1582  HD1 PHE B  13       6.787 -15.615   3.592  1.00  0.00           H  
ATOM   1583  HD2 PHE B  13       8.940 -12.408   5.417  1.00  0.00           H  
ATOM   1584  HE1 PHE B  13       6.654 -14.329   1.485  1.00  0.00           H  
ATOM   1585  HE2 PHE B  13       8.806 -11.118   3.312  1.00  0.00           H  
ATOM   1586  HZ  PHE B  13       7.664 -12.080   1.345  1.00  0.00           H  
TER                                                                             
I_bsa 1197.98
I_hb 4
I_pack -0.042
I_sc -45.962
I_unsat 3
pep_sc -23.546
pep_sc_noref -24.143
reweighted_sc -132.495
rmsALL 13.725
rmsALL_CAPRI_if 5.846
rmsALL_allIF 7.155
rmsALL_if 10.534
rmsBB 13.302
rmsBB_CAPRI_if 5.284
rmsBB_allIF 7.042
rmsBB_if 10.42
rmsBB_intrf_lowres 10.686
rmsBB_lowres 13.413
rmsCA 13.311
rmsCA_if 10.487
rmsCA_intrf_lowres 10.646
rmsCA_lowres 13.405
rmsSC_CAPRI_if 6.193
rmsSC_allIF 7.03
score -62.986
score_lowres_opt -0.391
score_lowres_start 29.888
silent_score -62.986
startRMSall 0
startRMSallif 0
startRMSbb 0
startRMSca 0
time 60
