# Supplementary material for: Simple biochemical features underlie transcriptional activation domain diversity and dynamic, fuzzy binding to Mediator
Source: eLife. 2021 Apr 27;10:e68068. doi: 10.7554/eLife.68068 (PMC8137143; doi:10.7554/eLife.68068)
Supplement: Figure 6—source data 2. — The 10 best-scoring models from different binding poses are provided as pdb files. Top500.txt contains the score, cluster number, and RMSD to best model for the 500 best-scoring models. [file elife-68068-fig6-data2.zip › Med15-cAD structural models/ABD1/Oaf3_846/2lpb_Oaf3_846_prepack_38000.pdb]

HEADER                                            17-SEP-20   XXXX              
EXPDTA    THEORETICAL MODEL                                                     
REMARK 220                                                                      
REMARK 220 EXPERIMENTAL DETAILS                                                 
REMARK 220  EXPERIMENT TYPE                : THEORETICAL MODELLING              
REMARK 220  DATE OF DATA COLLECTION        : 17-SEP-20                          
REMARK 220                                                                      
REMARK 220 REMARK: MODEL GENERATED BY ROSETTA                                   
REMARK 220  VERSION 2020.08+release.cb1caba                                     
ATOM      1  N   GLN A 158     -12.016 -12.395 -23.603  1.00  0.00           N  
ATOM      2  CA  GLN A 158     -11.969 -12.966 -22.241  1.00  0.00           C  
ATOM      3  C   GLN A 158     -12.554 -11.986 -21.232  1.00  0.00           C  
ATOM      4  O   GLN A 158     -13.092 -10.945 -21.605  1.00  0.00           O  
ATOM      5  CB  GLN A 158     -10.534 -13.324 -21.846  1.00  0.00           C  
ATOM      6  CG  GLN A 158      -9.893 -14.385 -22.724  1.00  0.00           C  
ATOM      7  CD  GLN A 158     -10.563 -15.739 -22.580  1.00  0.00           C  
ATOM      8  OE1 GLN A 158     -10.629 -16.302 -21.484  1.00  0.00           O  
ATOM      9  NE2 GLN A 158     -11.066 -16.269 -23.689  1.00  0.00           N  
ATOM     10 1H   GLN A 158     -11.629 -13.049 -24.253  1.00  0.00           H  
ATOM     11 2H   GLN A 158     -12.965 -12.201 -23.851  1.00  0.00           H  
ATOM     12 3H   GLN A 158     -11.486 -11.548 -23.628  1.00  0.00           H  
ATOM     13  HA  GLN A 158     -12.567 -13.877 -22.227  1.00  0.00           H  
ATOM     14 1HB  GLN A 158      -9.911 -12.431 -21.888  1.00  0.00           H  
ATOM     15 2HB  GLN A 158     -10.519 -13.685 -20.817  1.00  0.00           H  
ATOM     16 1HG  GLN A 158      -9.969 -14.074 -23.766  1.00  0.00           H  
ATOM     17 2HG  GLN A 158      -8.846 -14.491 -22.442  1.00  0.00           H  
ATOM     18 1HE2 GLN A 158     -11.521 -17.160 -23.657  1.00  0.00           H  
ATOM     19 2HE2 GLN A 158     -10.992 -15.778 -24.557  1.00  0.00           H  
ATOM     20  N   ARG A 159     -12.454 -12.331 -19.958  1.00  0.00           N  
ATOM     21  CA  ARG A 159     -12.963 -11.479 -18.889  1.00  0.00           C  
ATOM     22  C   ARG A 159     -12.021 -10.302 -18.654  1.00  0.00           C  
ATOM     23  O   ARG A 159     -10.801 -10.445 -18.767  1.00  0.00           O  
ATOM     24  CB  ARG A 159     -13.124 -12.269 -17.599  1.00  0.00           C  
ATOM     25  CG  ARG A 159     -14.191 -13.351 -17.640  1.00  0.00           C  
ATOM     26  CD  ARG A 159     -14.288 -14.077 -16.347  1.00  0.00           C  
ATOM     27  NE  ARG A 159     -15.295 -15.125 -16.388  1.00  0.00           N  
ATOM     28  CZ  ARG A 159     -15.547 -15.983 -15.381  1.00  0.00           C  
ATOM     29  NH1 ARG A 159     -14.859 -15.905 -14.264  1.00  0.00           N  
ATOM     30  NH2 ARG A 159     -16.486 -16.903 -15.515  1.00  0.00           N  
ATOM     31  H   ARG A 159     -12.025 -13.184 -19.727  1.00  0.00           H  
ATOM     32  HA  ARG A 159     -13.941 -11.098 -19.186  1.00  0.00           H  
ATOM     33 1HB  ARG A 159     -12.179 -12.748 -17.345  1.00  0.00           H  
ATOM     34 2HB  ARG A 159     -13.375 -11.589 -16.785  1.00  0.00           H  
ATOM     35 1HG  ARG A 159     -15.160 -12.898 -17.852  1.00  0.00           H  
ATOM     36 2HG  ARG A 159     -13.949 -14.071 -18.422  1.00  0.00           H  
ATOM     37 1HD  ARG A 159     -13.327 -14.536 -16.117  1.00  0.00           H  
ATOM     38 2HD  ARG A 159     -14.555 -13.377 -15.557  1.00  0.00           H  
ATOM     39  HE  ARG A 159     -15.845 -15.216 -17.232  1.00  0.00           H  
ATOM     40 1HH1 ARG A 159     -14.141 -15.203 -14.160  1.00  0.00           H  
ATOM     41 2HH1 ARG A 159     -15.048 -16.549 -13.509  1.00  0.00           H  
ATOM     42 1HH2 ARG A 159     -17.016 -16.962 -16.375  1.00  0.00           H  
ATOM     43 2HH2 ARG A 159     -16.675 -17.546 -14.762  1.00  0.00           H  
ATOM     44  N   ARG A 160     -12.586  -9.144 -18.344  1.00  0.00           N  
ATOM     45  CA  ARG A 160     -11.792  -7.949 -18.098  1.00  0.00           C  
ATOM     46  C   ARG A 160     -12.633  -6.875 -17.411  1.00  0.00           C  
ATOM     47  O   ARG A 160     -13.441  -6.198 -18.052  1.00  0.00           O  
ATOM     48  CB  ARG A 160     -11.230  -7.400 -19.401  1.00  0.00           C  
ATOM     49  CG  ARG A 160     -10.304  -6.205 -19.245  1.00  0.00           C  
ATOM     50  CD  ARG A 160      -9.733  -5.778 -20.548  1.00  0.00           C  
ATOM     51  NE  ARG A 160      -8.835  -4.644 -20.403  1.00  0.00           N  
ATOM     52  CZ  ARG A 160      -8.221  -4.019 -21.425  1.00  0.00           C  
ATOM     53  NH1 ARG A 160      -8.415  -4.429 -22.659  1.00  0.00           N  
ATOM     54  NH2 ARG A 160      -7.421  -2.993 -21.188  1.00  0.00           N  
ATOM     55  H   ARG A 160     -13.563  -9.090 -18.275  1.00  0.00           H  
ATOM     56  HA  ARG A 160     -10.960  -8.215 -17.446  1.00  0.00           H  
ATOM     57 1HB  ARG A 160     -10.674  -8.183 -19.915  1.00  0.00           H  
ATOM     58 2HB  ARG A 160     -12.050  -7.099 -20.053  1.00  0.00           H  
ATOM     59 1HG  ARG A 160     -10.859  -5.366 -18.824  1.00  0.00           H  
ATOM     60 2HG  ARG A 160      -9.481  -6.466 -18.579  1.00  0.00           H  
ATOM     61 1HD  ARG A 160      -9.170  -6.603 -20.986  1.00  0.00           H  
ATOM     62 2HD  ARG A 160     -10.539  -5.491 -21.222  1.00  0.00           H  
ATOM     63  HE  ARG A 160      -8.661  -4.299 -19.468  1.00  0.00           H  
ATOM     64 1HH1 ARG A 160      -9.025  -5.213 -22.840  1.00  0.00           H  
ATOM     65 2HH1 ARG A 160      -7.953  -3.960 -23.425  1.00  0.00           H  
ATOM     66 1HH2 ARG A 160      -7.272  -2.677 -20.239  1.00  0.00           H  
ATOM     67 2HH2 ARG A 160      -6.960  -2.524 -21.953  1.00  0.00           H  
ATOM     68  N   GLN A 161     -12.454  -6.736 -16.108  1.00  0.00           N  
ATOM     69  CA  GLN A 161     -13.186  -5.737 -15.341  1.00  0.00           C  
ATOM     70  C   GLN A 161     -12.283  -4.548 -15.024  1.00  0.00           C  
ATOM     71  O   GLN A 161     -11.141  -4.722 -14.597  1.00  0.00           O  
ATOM     72  CB  GLN A 161     -13.737  -6.344 -14.048  1.00  0.00           C  
ATOM     73  CG  GLN A 161     -14.570  -5.385 -13.215  1.00  0.00           C  
ATOM     74  CD  GLN A 161     -15.149  -6.045 -11.979  1.00  0.00           C  
ATOM     75  OE1 GLN A 161     -14.599  -7.022 -11.464  1.00  0.00           O  
ATOM     76  NE2 GLN A 161     -16.266  -5.515 -11.495  1.00  0.00           N  
ATOM     77  H   GLN A 161     -11.811  -7.320 -15.646  1.00  0.00           H  
ATOM     78  HA  GLN A 161     -14.024  -5.385 -15.943  1.00  0.00           H  
ATOM     79 1HB  GLN A 161     -14.357  -7.208 -14.286  1.00  0.00           H  
ATOM     80 2HB  GLN A 161     -12.910  -6.695 -13.430  1.00  0.00           H  
ATOM     81 1HG  GLN A 161     -13.939  -4.555 -12.895  1.00  0.00           H  
ATOM     82 2HG  GLN A 161     -15.395  -5.014 -13.824  1.00  0.00           H  
ATOM     83 1HE2 GLN A 161     -16.695  -5.908 -10.680  1.00  0.00           H  
ATOM     84 2HE2 GLN A 161     -16.680  -4.722 -11.944  1.00  0.00           H  
ATOM     85  N   LEU A 162     -12.793  -3.344 -15.237  1.00  0.00           N  
ATOM     86  CA  LEU A 162     -12.021  -2.140 -14.973  1.00  0.00           C  
ATOM     87  C   LEU A 162     -12.920  -0.927 -14.750  1.00  0.00           C  
ATOM     88  O   LEU A 162     -13.442  -0.340 -15.694  1.00  0.00           O  
ATOM     89  CB  LEU A 162     -11.064  -1.866 -16.140  1.00  0.00           C  
ATOM     90  CG  LEU A 162     -10.155  -0.640 -15.981  1.00  0.00           C  
ATOM     91  CD1 LEU A 162      -9.016  -0.719 -16.989  1.00  0.00           C  
ATOM     92  CD2 LEU A 162     -10.973   0.628 -16.176  1.00  0.00           C  
ATOM     93  H   LEU A 162     -13.712  -3.261 -15.574  1.00  0.00           H  
ATOM     94  HA  LEU A 162     -11.437  -2.296 -14.067  1.00  0.00           H  
ATOM     95 1HB  LEU A 162     -10.425  -2.736 -16.277  1.00  0.00           H  
ATOM     96 2HB  LEU A 162     -11.653  -1.726 -17.047  1.00  0.00           H  
ATOM     97  HG  LEU A 162      -9.717  -0.639 -14.982  1.00  0.00           H  
ATOM     98 1HD1 LEU A 162      -8.370   0.152 -16.876  1.00  0.00           H  
ATOM     99 2HD1 LEU A 162      -8.437  -1.625 -16.813  1.00  0.00           H  
ATOM    100 3HD1 LEU A 162      -9.425  -0.737 -17.999  1.00  0.00           H  
ATOM    101 1HD2 LEU A 162     -10.327   1.499 -16.063  1.00  0.00           H  
ATOM    102 2HD2 LEU A 162     -11.410   0.628 -17.175  1.00  0.00           H  
ATOM    103 3HD2 LEU A 162     -11.768   0.666 -15.433  1.00  0.00           H  
ATOM    104  N   THR A 163     -13.130  -0.568 -13.497  1.00  0.00           N  
ATOM    105  CA  THR A 163     -13.931   0.599 -13.185  1.00  0.00           C  
ATOM    106  C   THR A 163     -13.038   1.835 -13.283  1.00  0.00           C  
ATOM    107  O   THR A 163     -11.937   1.838 -12.733  1.00  0.00           O  
ATOM    108  CB  THR A 163     -14.563   0.499 -11.784  1.00  0.00           C  
ATOM    109  OG1 THR A 163     -15.444  -0.631 -11.735  1.00  0.00           O  
ATOM    110  CG2 THR A 163     -15.346   1.762 -11.461  1.00  0.00           C  
ATOM    111  H   THR A 163     -12.740  -1.095 -12.770  1.00  0.00           H  
ATOM    112  HA  THR A 163     -14.738   0.670 -13.915  1.00  0.00           H  
ATOM    113  HB  THR A 163     -13.779   0.363 -11.040  1.00  0.00           H  
ATOM    114  HG1 THR A 163     -15.766  -0.746 -10.837  1.00  0.00           H  
ATOM    115 1HG2 THR A 163     -15.785   1.673 -10.467  1.00  0.00           H  
ATOM    116 2HG2 THR A 163     -14.677   2.621 -11.486  1.00  0.00           H  
ATOM    117 3HG2 THR A 163     -16.138   1.896 -12.196  1.00  0.00           H  
ATOM    118  N   PRO A 164     -13.497   2.899 -13.960  1.00  0.00           N  
ATOM    119  CA  PRO A 164     -12.714   4.131 -14.141  1.00  0.00           C  
ATOM    120  C   PRO A 164     -12.220   4.737 -12.826  1.00  0.00           C  
ATOM    121  O   PRO A 164     -11.099   5.240 -12.749  1.00  0.00           O  
ATOM    122  CB  PRO A 164     -13.714   5.060 -14.836  1.00  0.00           C  
ATOM    123  CG  PRO A 164     -14.580   4.140 -15.626  1.00  0.00           C  
ATOM    124  CD  PRO A 164     -14.775   2.947 -14.730  1.00  0.00           C  
ATOM    125  HA  PRO A 164     -11.851   3.919 -14.789  1.00  0.00           H  
ATOM    126 1HB  PRO A 164     -14.276   5.636 -14.086  1.00  0.00           H  
ATOM    127 2HB  PRO A 164     -13.178   5.787 -15.464  1.00  0.00           H  
ATOM    128 1HG  PRO A 164     -15.528   4.637 -15.883  1.00  0.00           H  
ATOM    129 2HG  PRO A 164     -14.091   3.881 -16.577  1.00  0.00           H  
ATOM    130 1HD  PRO A 164     -15.640   3.119 -14.072  1.00  0.00           H  
ATOM    131 2HD  PRO A 164     -14.928   2.047 -15.344  1.00  0.00           H  
ATOM    132  N   GLN A 165     -13.054   4.663 -11.798  1.00  0.00           N  
ATOM    133  CA  GLN A 165     -12.719   5.223 -10.492  1.00  0.00           C  
ATOM    134  C   GLN A 165     -11.666   4.392  -9.762  1.00  0.00           C  
ATOM    135  O   GLN A 165     -10.776   4.940  -9.115  1.00  0.00           O  
ATOM    136  CB  GLN A 165     -13.978   5.338  -9.628  1.00  0.00           C  
ATOM    137  CG  GLN A 165     -15.019   6.302 -10.170  1.00  0.00           C  
ATOM    138  CD  GLN A 165     -16.364   6.145  -9.487  1.00  0.00           C  
ATOM    139  OE1 GLN A 165     -16.886   5.034  -9.361  1.00  0.00           O  
ATOM    140  NE2 GLN A 165     -16.934   7.259  -9.041  1.00  0.00           N  
ATOM    141  H   GLN A 165     -13.924   4.226 -11.924  1.00  0.00           H  
ATOM    142  HA  GLN A 165     -12.302   6.219 -10.639  1.00  0.00           H  
ATOM    143 1HB  GLN A 165     -14.444   4.358  -9.532  1.00  0.00           H  
ATOM    144 2HB  GLN A 165     -13.702   5.669  -8.626  1.00  0.00           H  
ATOM    145 1HG  GLN A 165     -14.672   7.323 -10.011  1.00  0.00           H  
ATOM    146 2HG  GLN A 165     -15.153   6.114 -11.235  1.00  0.00           H  
ATOM    147 1HE2 GLN A 165     -17.822   7.218  -8.581  1.00  0.00           H  
ATOM    148 2HE2 GLN A 165     -16.475   8.140  -9.164  1.00  0.00           H  
ATOM    149  N   GLN A 166     -11.757   3.072  -9.874  1.00  0.00           N  
ATOM    150  CA  GLN A 166     -10.822   2.186  -9.190  1.00  0.00           C  
ATOM    151  C   GLN A 166      -9.517   2.063  -9.956  1.00  0.00           C  
ATOM    152  O   GLN A 166      -8.440   2.098  -9.365  1.00  0.00           O  
ATOM    153  CB  GLN A 166     -11.442   0.800  -8.993  1.00  0.00           C  
ATOM    154  CG  GLN A 166     -12.616   0.774  -8.030  1.00  0.00           C  
ATOM    155  CD  GLN A 166     -13.252  -0.599  -7.929  1.00  0.00           C  
ATOM    156  OE1 GLN A 166     -13.275  -1.361  -8.899  1.00  0.00           O  
ATOM    157  NE2 GLN A 166     -13.772  -0.924  -6.751  1.00  0.00           N  
ATOM    158  H   GLN A 166     -12.454   2.687 -10.440  1.00  0.00           H  
ATOM    159  HA  GLN A 166     -10.598   2.609  -8.211  1.00  0.00           H  
ATOM    160 1HB  GLN A 166     -11.786   0.415  -9.953  1.00  0.00           H  
ATOM    161 2HB  GLN A 166     -10.684   0.112  -8.618  1.00  0.00           H  
ATOM    162 1HG  GLN A 166     -12.266   1.063  -7.039  1.00  0.00           H  
ATOM    163 2HG  GLN A 166     -13.373   1.477  -8.378  1.00  0.00           H  
ATOM    164 1HE2 GLN A 166     -14.205  -1.818  -6.624  1.00  0.00           H  
ATOM    165 2HE2 GLN A 166     -13.732  -0.276  -5.990  1.00  0.00           H  
ATOM    166  N   GLN A 167      -9.625   1.917 -11.272  1.00  0.00           N  
ATOM    167  CA  GLN A 167      -8.469   1.777 -12.140  1.00  0.00           C  
ATOM    168  C   GLN A 167      -7.449   2.886 -11.907  1.00  0.00           C  
ATOM    169  O   GLN A 167      -6.258   2.627 -11.753  1.00  0.00           O  
ATOM    170  CB  GLN A 167      -8.907   1.771 -13.607  1.00  0.00           C  
ATOM    171  CG  GLN A 167      -7.759   1.685 -14.599  1.00  0.00           C  
ATOM    172  CD  GLN A 167      -7.036   0.353 -14.533  1.00  0.00           C  
ATOM    173  OE1 GLN A 167      -7.458  -0.565 -13.824  1.00  0.00           O  
ATOM    174  NE2 GLN A 167      -5.940   0.239 -15.274  1.00  0.00           N  
ATOM    175  H   GLN A 167     -10.519   1.896 -11.678  1.00  0.00           H  
ATOM    176  HA  GLN A 167      -7.981   0.829 -11.916  1.00  0.00           H  
ATOM    177 1HB  GLN A 167      -9.570   0.924 -13.785  1.00  0.00           H  
ATOM    178 2HB  GLN A 167      -9.470   2.678 -13.823  1.00  0.00           H  
ATOM    179 1HG  GLN A 167      -8.154   1.810 -15.607  1.00  0.00           H  
ATOM    180 2HG  GLN A 167      -7.041   2.474 -14.377  1.00  0.00           H  
ATOM    181 1HE2 GLN A 167      -5.420  -0.617 -15.272  1.00  0.00           H  
ATOM    182 2HE2 GLN A 167      -5.632   1.008 -15.835  1.00  0.00           H  
ATOM    183  N   GLN A 168      -7.937   4.113 -11.843  1.00  0.00           N  
ATOM    184  CA  GLN A 168      -7.085   5.278 -11.654  1.00  0.00           C  
ATOM    185  C   GLN A 168      -6.316   5.237 -10.336  1.00  0.00           C  
ATOM    186  O   GLN A 168      -5.210   5.765 -10.240  1.00  0.00           O  
ATOM    187  CB  GLN A 168      -7.925   6.557 -11.721  1.00  0.00           C  
ATOM    188  CG  GLN A 168      -8.416   6.906 -13.116  1.00  0.00           C  
ATOM    189  CD  GLN A 168      -9.308   8.132 -13.125  1.00  0.00           C  
ATOM    190  OE1 GLN A 168      -9.605   8.709 -12.075  1.00  0.00           O  
ATOM    191  NE2 GLN A 168      -9.742   8.539 -14.312  1.00  0.00           N  
ATOM    192  H   GLN A 168      -8.906   4.243 -11.920  1.00  0.00           H  
ATOM    193  HA  GLN A 168      -6.346   5.299 -12.454  1.00  0.00           H  
ATOM    194 1HB  GLN A 168      -8.795   6.455 -11.074  1.00  0.00           H  
ATOM    195 2HB  GLN A 168      -7.338   7.397 -11.351  1.00  0.00           H  
ATOM    196 1HG  GLN A 168      -7.555   7.105 -13.754  1.00  0.00           H  
ATOM    197 2HG  GLN A 168      -8.986   6.065 -13.510  1.00  0.00           H  
ATOM    198 1HE2 GLN A 168     -10.335   9.343 -14.381  1.00  0.00           H  
ATOM    199 2HE2 GLN A 168      -9.477   8.042 -15.139  1.00  0.00           H  
ATOM    200  N   LEU A 169      -6.894   4.616  -9.325  1.00  0.00           N  
ATOM    201  CA  LEU A 169      -6.252   4.555  -8.026  1.00  0.00           C  
ATOM    202  C   LEU A 169      -5.281   3.380  -7.910  1.00  0.00           C  
ATOM    203  O   LEU A 169      -4.148   3.543  -7.454  1.00  0.00           O  
ATOM    204  CB  LEU A 169      -7.318   4.453  -6.928  1.00  0.00           C  
ATOM    205  CG  LEU A 169      -6.797   4.526  -5.487  1.00  0.00           C  
ATOM    206  CD1 LEU A 169      -6.235   5.915  -5.219  1.00  0.00           C  
ATOM    207  CD2 LEU A 169      -7.927   4.198  -4.521  1.00  0.00           C  
ATOM    208  H   LEU A 169      -7.756   4.169  -9.461  1.00  0.00           H  
ATOM    209  HA  LEU A 169      -5.678   5.470  -7.881  1.00  0.00           H  
ATOM    210 1HB  LEU A 169      -8.034   5.261  -7.062  1.00  0.00           H  
ATOM    211 2HB  LEU A 169      -7.845   3.505  -7.042  1.00  0.00           H  
ATOM    212  HG  LEU A 169      -5.988   3.807  -5.355  1.00  0.00           H  
ATOM    213 1HD1 LEU A 169      -5.864   5.967  -4.195  1.00  0.00           H  
ATOM    214 2HD1 LEU A 169      -5.416   6.115  -5.911  1.00  0.00           H  
ATOM    215 3HD1 LEU A 169      -7.019   6.658  -5.360  1.00  0.00           H  
ATOM    216 1HD2 LEU A 169      -7.557   4.249  -3.497  1.00  0.00           H  
ATOM    217 2HD2 LEU A 169      -8.736   4.917  -4.651  1.00  0.00           H  
ATOM    218 3HD2 LEU A 169      -8.298   3.193  -4.723  1.00  0.00           H  
ATOM    219  N   VAL A 170      -5.722   2.200  -8.332  1.00  0.00           N  
ATOM    220  CA  VAL A 170      -4.902   0.999  -8.214  1.00  0.00           C  
ATOM    221  C   VAL A 170      -3.789   0.914  -9.259  1.00  0.00           C  
ATOM    222  O   VAL A 170      -2.696   0.433  -8.966  1.00  0.00           O  
ATOM    223  CB  VAL A 170      -5.795  -0.250  -8.336  1.00  0.00           C  
ATOM    224  CG1 VAL A 170      -4.947  -1.513  -8.345  1.00  0.00           C  
ATOM    225  CG2 VAL A 170      -6.799  -0.282  -7.193  1.00  0.00           C  
ATOM    226  H   VAL A 170      -6.621   2.137  -8.726  1.00  0.00           H  
ATOM    227  HA  VAL A 170      -4.424   1.001  -7.234  1.00  0.00           H  
ATOM    228  HB  VAL A 170      -6.327  -0.213  -9.287  1.00  0.00           H  
ATOM    229 1HG1 VAL A 170      -5.595  -2.385  -8.432  1.00  0.00           H  
ATOM    230 2HG1 VAL A 170      -4.262  -1.484  -9.192  1.00  0.00           H  
ATOM    231 3HG1 VAL A 170      -4.378  -1.575  -7.418  1.00  0.00           H  
ATOM    232 1HG2 VAL A 170      -7.428  -1.167  -7.286  1.00  0.00           H  
ATOM    233 2HG2 VAL A 170      -6.267  -0.313  -6.242  1.00  0.00           H  
ATOM    234 3HG2 VAL A 170      -7.422   0.611  -7.231  1.00  0.00           H  
ATOM    235  N   ASN A 171      -4.053   1.377 -10.470  1.00  0.00           N  
ATOM    236  CA  ASN A 171      -3.052   1.320 -11.538  1.00  0.00           C  
ATOM    237  C   ASN A 171      -1.928   2.323 -11.293  1.00  0.00           C  
ATOM    238  O   ASN A 171      -0.785   2.112 -11.702  1.00  0.00           O  
ATOM    239  CB  ASN A 171      -3.697   1.562 -12.890  1.00  0.00           C  
ATOM    240  CG  ASN A 171      -2.789   1.205 -14.035  1.00  0.00           C  
ATOM    241  OD1 ASN A 171      -2.352   0.056 -14.162  1.00  0.00           O  
ATOM    242  ND2 ASN A 171      -2.500   2.168 -14.872  1.00  0.00           N  
ATOM    243  H   ASN A 171      -4.938   1.764 -10.655  1.00  0.00           H  
ATOM    244  HA  ASN A 171      -2.604   0.325 -11.540  1.00  0.00           H  
ATOM    245 1HB  ASN A 171      -4.611   0.972 -12.969  1.00  0.00           H  
ATOM    246 2HB  ASN A 171      -3.977   2.613 -12.977  1.00  0.00           H  
ATOM    247 1HD2 ASN A 171      -1.900   1.989 -15.653  1.00  0.00           H  
ATOM    248 2HD2 ASN A 171      -2.876   3.083 -14.731  1.00  0.00           H  
ATOM    249  N   GLN A 172      -2.252   3.402 -10.600  1.00  0.00           N  
ATOM    250  CA  GLN A 172      -1.276   4.444 -10.306  1.00  0.00           C  
ATOM    251  C   GLN A 172      -0.409   4.077  -9.107  1.00  0.00           C  
ATOM    252  O   GLN A 172       0.673   4.635  -8.924  1.00  0.00           O  
ATOM    253  CB  GLN A 172      -1.982   5.778 -10.050  1.00  0.00           C  
ATOM    254  CG  GLN A 172      -1.039   6.945  -9.811  1.00  0.00           C  
ATOM    255  CD  GLN A 172      -0.192   7.263 -11.029  1.00  0.00           C  
ATOM    256  OE1 GLN A 172      -0.711   7.448 -12.133  1.00  0.00           O  
ATOM    257  NE2 GLN A 172       1.121   7.328 -10.834  1.00  0.00           N  
ATOM    258  H   GLN A 172      -3.169   3.504 -10.275  1.00  0.00           H  
ATOM    259  HA  GLN A 172      -0.619   4.556 -11.169  1.00  0.00           H  
ATOM    260 1HB  GLN A 172      -2.614   6.025 -10.902  1.00  0.00           H  
ATOM    261 2HB  GLN A 172      -2.630   5.686  -9.178  1.00  0.00           H  
ATOM    262 1HG  GLN A 172      -1.627   7.829  -9.564  1.00  0.00           H  
ATOM    263 2HG  GLN A 172      -0.372   6.698  -8.986  1.00  0.00           H  
ATOM    264 1HE2 GLN A 172       1.731   7.533 -11.601  1.00  0.00           H  
ATOM    265 2HE2 GLN A 172       1.500   7.171  -9.922  1.00  0.00           H  
ATOM    266  N   MET A 173      -0.880   3.129  -8.300  1.00  0.00           N  
ATOM    267  CA  MET A 173      -0.141   2.679  -7.114  1.00  0.00           C  
ATOM    268  C   MET A 173       1.107   1.888  -7.506  1.00  0.00           C  
ATOM    269  O   MET A 173       1.901   1.499  -6.654  1.00  0.00           O  
ATOM    270  CB  MET A 173      -1.044   1.835  -6.216  1.00  0.00           C  
ATOM    271  CG  MET A 173      -1.988   2.642  -5.336  1.00  0.00           C  
ATOM    272  SD  MET A 173      -1.149   3.973  -4.453  1.00  0.00           S  
ATOM    273  CE  MET A 173      -0.090   3.035  -3.356  1.00  0.00           C  
ATOM    274  H   MET A 173      -1.749   2.722  -8.499  1.00  0.00           H  
ATOM    275  HA  MET A 173       0.186   3.557  -6.556  1.00  0.00           H  
ATOM    276 1HB  MET A 173      -1.648   1.170  -6.831  1.00  0.00           H  
ATOM    277 2HB  MET A 173      -0.430   1.212  -5.565  1.00  0.00           H  
ATOM    278 1HG  MET A 173      -2.775   3.079  -5.951  1.00  0.00           H  
ATOM    279 2HG  MET A 173      -2.455   1.984  -4.604  1.00  0.00           H  
ATOM    280 1HE  MET A 173       0.495   3.720  -2.742  1.00  0.00           H  
ATOM    281 2HE  MET A 173      -0.702   2.402  -2.712  1.00  0.00           H  
ATOM    282 3HE  MET A 173       0.583   2.411  -3.944  1.00  0.00           H  
ATOM    283  N   LYS A 174       1.265   1.642  -8.799  1.00  0.00           N  
ATOM    284  CA  LYS A 174       2.421   0.919  -9.300  1.00  0.00           C  
ATOM    285  C   LYS A 174       3.640   1.815  -9.205  1.00  0.00           C  
ATOM    286  O   LYS A 174       4.701   1.407  -8.734  1.00  0.00           O  
ATOM    287  CB  LYS A 174       2.202   0.457 -10.742  1.00  0.00           C  
ATOM    288  CG  LYS A 174       1.175  -0.657 -10.896  1.00  0.00           C  
ATOM    289  CD  LYS A 174       0.875  -0.934 -12.361  1.00  0.00           C  
ATOM    290  CE  LYS A 174      -0.078  -2.108 -12.521  1.00  0.00           C  
ATOM    291  NZ  LYS A 174      -0.578  -2.234 -13.916  1.00  0.00           N  
ATOM    292  H   LYS A 174       0.598   1.971  -9.427  1.00  0.00           H  
ATOM    293  HA  LYS A 174       2.574   0.037  -8.677  1.00  0.00           H  
ATOM    294 1HB  LYS A 174       1.873   1.301 -11.348  1.00  0.00           H  
ATOM    295 2HB  LYS A 174       3.145   0.103 -11.158  1.00  0.00           H  
ATOM    296 1HG  LYS A 174       1.555  -1.569 -10.433  1.00  0.00           H  
ATOM    297 2HG  LYS A 174       0.251  -0.373 -10.392  1.00  0.00           H  
ATOM    298 1HD  LYS A 174       0.428  -0.048 -12.815  1.00  0.00           H  
ATOM    299 2HD  LYS A 174       1.804  -1.159 -12.886  1.00  0.00           H  
ATOM    300 1HE  LYS A 174       0.431  -3.030 -12.245  1.00  0.00           H  
ATOM    301 2HE  LYS A 174      -0.931  -1.977 -11.853  1.00  0.00           H  
ATOM    302 1HZ  LYS A 174      -1.207  -3.022 -13.979  1.00  0.00           H  
ATOM    303 2HZ  LYS A 174      -1.070  -1.390 -14.177  1.00  0.00           H  
ATOM    304 3HZ  LYS A 174       0.201  -2.375 -14.543  1.00  0.00           H  
ATOM    305  N   VAL A 175       3.472   3.053  -9.647  1.00  0.00           N  
ATOM    306  CA  VAL A 175       4.547   4.019  -9.596  1.00  0.00           C  
ATOM    307  C   VAL A 175       4.194   5.108  -8.603  1.00  0.00           C  
ATOM    308  O   VAL A 175       3.738   6.192  -8.973  1.00  0.00           O  
ATOM    309  CB  VAL A 175       4.793   4.636 -10.985  1.00  0.00           C  
ATOM    310  CG1 VAL A 175       5.975   5.594 -10.942  1.00  0.00           C  
ATOM    311  CG2 VAL A 175       5.030   3.534 -12.007  1.00  0.00           C  
ATOM    312  H   VAL A 175       2.602   3.324 -10.005  1.00  0.00           H  
ATOM    313  HA  VAL A 175       5.457   3.508  -9.278  1.00  0.00           H  
ATOM    314  HB  VAL A 175       3.918   5.219 -11.275  1.00  0.00           H  
ATOM    315 1HG1 VAL A 175       6.134   6.022 -11.932  1.00  0.00           H  
ATOM    316 2HG1 VAL A 175       5.768   6.393 -10.231  1.00  0.00           H  
ATOM    317 3HG1 VAL A 175       6.869   5.054 -10.632  1.00  0.00           H  
ATOM    318 1HG2 VAL A 175       5.202   3.978 -12.988  1.00  0.00           H  
ATOM    319 2HG2 VAL A 175       5.902   2.948 -11.715  1.00  0.00           H  
ATOM    320 3HG2 VAL A 175       4.155   2.886 -12.052  1.00  0.00           H  
ATOM    321  N   ALA A 176       4.412   4.808  -7.342  1.00  0.00           N  
ATOM    322  CA  ALA A 176       4.130   5.744  -6.275  1.00  0.00           C  
ATOM    323  C   ALA A 176       5.181   5.632  -5.178  1.00  0.00           C  
ATOM    324  O   ALA A 176       5.362   4.567  -4.590  1.00  0.00           O  
ATOM    325  CB  ALA A 176       2.737   5.504  -5.712  1.00  0.00           C  
ATOM    326  H   ALA A 176       4.738   3.912  -7.118  1.00  0.00           H  
ATOM    327  HA  ALA A 176       4.174   6.752  -6.688  1.00  0.00           H  
ATOM    328 1HB  ALA A 176       2.541   6.215  -4.909  1.00  0.00           H  
ATOM    329 2HB  ALA A 176       1.997   5.635  -6.502  1.00  0.00           H  
ATOM    330 3HB  ALA A 176       2.673   4.489  -5.321  1.00  0.00           H  
ATOM    331  N   PRO A 177       5.938   6.710  -4.936  1.00  0.00           N  
ATOM    332  CA  PRO A 177       6.955   6.738  -3.898  1.00  0.00           C  
ATOM    333  C   PRO A 177       6.377   7.101  -2.532  1.00  0.00           C  
ATOM    334  O   PRO A 177       5.520   7.983  -2.420  1.00  0.00           O  
ATOM    335  CB  PRO A 177       7.920   7.815  -4.404  1.00  0.00           C  
ATOM    336  CG  PRO A 177       7.033   8.836  -5.029  1.00  0.00           C  
ATOM    337  CD  PRO A 177       5.916   8.037  -5.646  1.00  0.00           C  
ATOM    338  HA  PRO A 177       7.448   5.756  -3.848  1.00  0.00           H  
ATOM    339 1HB  PRO A 177       8.509   8.216  -3.567  1.00  0.00           H  
ATOM    340 2HB  PRO A 177       8.633   7.375  -5.117  1.00  0.00           H  
ATOM    341 1HG  PRO A 177       6.675   9.546  -4.268  1.00  0.00           H  
ATOM    342 2HG  PRO A 177       7.593   9.424  -5.771  1.00  0.00           H  
ATOM    343 1HD  PRO A 177       4.959   8.553  -5.481  1.00  0.00           H  
ATOM    344 2HD  PRO A 177       6.108   7.909  -6.722  1.00  0.00           H  
ATOM    345  N   ILE A 178       6.852   6.415  -1.506  1.00  0.00           N  
ATOM    346  CA  ILE A 178       6.412   6.640  -0.137  1.00  0.00           C  
ATOM    347  C   ILE A 178       6.911   7.989   0.384  1.00  0.00           C  
ATOM    348  O   ILE A 178       8.119   8.227   0.445  1.00  0.00           O  
ATOM    349  CB  ILE A 178       6.904   5.512   0.789  1.00  0.00           C  
ATOM    350  CG1 ILE A 178       6.388   4.156   0.299  1.00  0.00           C  
ATOM    351  CG2 ILE A 178       6.460   5.769   2.221  1.00  0.00           C  
ATOM    352  CD1 ILE A 178       7.042   2.974   0.976  1.00  0.00           C  
ATOM    353  H   ILE A 178       7.526   5.718  -1.675  1.00  0.00           H  
ATOM    354  HA  ILE A 178       5.323   6.649  -0.121  1.00  0.00           H  
ATOM    355  HB  ILE A 178       7.992   5.465   0.758  1.00  0.00           H  
ATOM    356 1HG1 ILE A 178       5.314   4.094   0.467  1.00  0.00           H  
ATOM    357 2HG1 ILE A 178       6.556   4.069  -0.775  1.00  0.00           H  
ATOM    358 1HG2 ILE A 178       6.816   4.961   2.862  1.00  0.00           H  
ATOM    359 2HG2 ILE A 178       6.875   6.715   2.566  1.00  0.00           H  
ATOM    360 3HG2 ILE A 178       5.373   5.812   2.263  1.00  0.00           H  
ATOM    361 1HD1 ILE A 178       6.625   2.049   0.576  1.00  0.00           H  
ATOM    362 2HD1 ILE A 178       8.117   2.996   0.791  1.00  0.00           H  
ATOM    363 3HD1 ILE A 178       6.857   3.020   2.048  1.00  0.00           H  
ATOM    364  N   PRO A 179       5.983   8.898   0.732  1.00  0.00           N  
ATOM    365  CA  PRO A 179       6.327  10.225   1.255  1.00  0.00           C  
ATOM    366  C   PRO A 179       7.071  10.158   2.582  1.00  0.00           C  
ATOM    367  O   PRO A 179       7.006   9.158   3.299  1.00  0.00           O  
ATOM    368  CB  PRO A 179       4.956  10.889   1.420  1.00  0.00           C  
ATOM    369  CG  PRO A 179       4.074  10.148   0.473  1.00  0.00           C  
ATOM    370  CD  PRO A 179       4.546   8.721   0.563  1.00  0.00           C  
ATOM    371  HA  PRO A 179       6.939  10.759   0.513  1.00  0.00           H  
ATOM    372 1HB  PRO A 179       4.623  10.809   2.465  1.00  0.00           H  
ATOM    373 2HB  PRO A 179       5.028  11.962   1.186  1.00  0.00           H  
ATOM    374 1HG  PRO A 179       3.021  10.265   0.766  1.00  0.00           H  
ATOM    375 2HG  PRO A 179       4.171  10.564  -0.540  1.00  0.00           H  
ATOM    376 1HD  PRO A 179       4.081   8.234   1.432  1.00  0.00           H  
ATOM    377 2HD  PRO A 179       4.285   8.190  -0.365  1.00  0.00           H  
ATOM    378  N   LYS A 180       7.742  11.248   2.920  1.00  0.00           N  
ATOM    379  CA  LYS A 180       8.516  11.337   4.156  1.00  0.00           C  
ATOM    380  C   LYS A 180       7.624  11.176   5.380  1.00  0.00           C  
ATOM    381  O   LYS A 180       8.061  10.675   6.418  1.00  0.00           O  
ATOM    382  CB  LYS A 180       9.265  12.669   4.225  1.00  0.00           C  
ATOM    383  CG  LYS A 180      10.417  12.795   3.236  1.00  0.00           C  
ATOM    384  CD  LYS A 180      11.102  14.148   3.355  1.00  0.00           C  
ATOM    385  CE  LYS A 180      12.253  14.275   2.369  1.00  0.00           C  
ATOM    386  NZ  LYS A 180      12.911  15.608   2.450  1.00  0.00           N  
ATOM    387  H   LYS A 180       7.709  12.023   2.317  1.00  0.00           H  
ATOM    388  HA  LYS A 180       9.245  10.526   4.167  1.00  0.00           H  
ATOM    389 1HB  LYS A 180       8.570  13.487   4.035  1.00  0.00           H  
ATOM    390 2HB  LYS A 180       9.669  12.808   5.228  1.00  0.00           H  
ATOM    391 1HG  LYS A 180      11.148  12.008   3.427  1.00  0.00           H  
ATOM    392 2HG  LYS A 180      10.039  12.676   2.221  1.00  0.00           H  
ATOM    393 1HD  LYS A 180      10.378  14.941   3.161  1.00  0.00           H  
ATOM    394 2HD  LYS A 180      11.488  14.272   4.367  1.00  0.00           H  
ATOM    395 1HE  LYS A 180      12.995  13.505   2.574  1.00  0.00           H  
ATOM    396 2HE  LYS A 180      11.881  14.129   1.355  1.00  0.00           H  
ATOM    397 1HZ  LYS A 180      13.667  15.652   1.780  1.00  0.00           H  
ATOM    398 2HZ  LYS A 180      12.234  16.330   2.242  1.00  0.00           H  
ATOM    399 3HZ  LYS A 180      13.277  15.747   3.381  1.00  0.00           H  
ATOM    400  N   GLN A 181       6.375  11.598   5.250  1.00  0.00           N  
ATOM    401  CA  GLN A 181       5.408  11.494   6.336  1.00  0.00           C  
ATOM    402  C   GLN A 181       5.146  10.029   6.680  1.00  0.00           C  
ATOM    403  O   GLN A 181       4.888   9.680   7.833  1.00  0.00           O  
ATOM    404  CB  GLN A 181       4.098  12.191   5.960  1.00  0.00           C  
ATOM    405  CG  GLN A 181       4.202  13.704   5.868  1.00  0.00           C  
ATOM    406  CD  GLN A 181       2.901  14.348   5.428  1.00  0.00           C  
ATOM    407  OE1 GLN A 181       2.087  13.728   4.737  1.00  0.00           O  
ATOM    408  NE2 GLN A 181       2.698  15.600   5.824  1.00  0.00           N  
ATOM    409  H   GLN A 181       6.099  12.000   4.400  1.00  0.00           H  
ATOM    410  HA  GLN A 181       5.822  11.985   7.216  1.00  0.00           H  
ATOM    411 1HB  GLN A 181       3.750  11.818   4.997  1.00  0.00           H  
ATOM    412 2HB  GLN A 181       3.333  11.952   6.700  1.00  0.00           H  
ATOM    413 1HG  GLN A 181       4.466  14.100   6.848  1.00  0.00           H  
ATOM    414 2HG  GLN A 181       4.974  13.960   5.141  1.00  0.00           H  
ATOM    415 1HE2 GLN A 181       1.857  16.077   5.565  1.00  0.00           H  
ATOM    416 2HE2 GLN A 181       3.384  16.065   6.383  1.00  0.00           H  
ATOM    417  N   LEU A 182       5.231   9.176   5.671  1.00  0.00           N  
ATOM    418  CA  LEU A 182       4.985   7.754   5.846  1.00  0.00           C  
ATOM    419  C   LEU A 182       6.278   6.995   6.126  1.00  0.00           C  
ATOM    420  O   LEU A 182       6.263   5.978   6.816  1.00  0.00           O  
ATOM    421  CB  LEU A 182       4.307   7.180   4.596  1.00  0.00           C  
ATOM    422  CG  LEU A 182       2.774   7.229   4.588  1.00  0.00           C  
ATOM    423  CD1 LEU A 182       2.311   8.669   4.769  1.00  0.00           C  
ATOM    424  CD2 LEU A 182       2.254   6.648   3.282  1.00  0.00           C  
ATOM    425  H   LEU A 182       5.479   9.510   4.781  1.00  0.00           H  
ATOM    426  HA  LEU A 182       4.321   7.620   6.699  1.00  0.00           H  
ATOM    427 1HB  LEU A 182       4.661   7.730   3.725  1.00  0.00           H  
ATOM    428 2HB  LEU A 182       4.605   6.137   4.487  1.00  0.00           H  
ATOM    429  HG  LEU A 182       2.386   6.647   5.424  1.00  0.00           H  
ATOM    430 1HD1 LEU A 182       1.221   8.705   4.764  1.00  0.00           H  
ATOM    431 2HD1 LEU A 182       2.682   9.053   5.719  1.00  0.00           H  
ATOM    432 3HD1 LEU A 182       2.698   9.280   3.954  1.00  0.00           H  
ATOM    433 1HD2 LEU A 182       1.163   6.683   3.276  1.00  0.00           H  
ATOM    434 2HD2 LEU A 182       2.639   7.230   2.444  1.00  0.00           H  
ATOM    435 3HD2 LEU A 182       2.584   5.614   3.187  1.00  0.00           H  
ATOM    436  N   LEU A 183       7.393   7.504   5.602  1.00  0.00           N  
ATOM    437  CA  LEU A 183       8.704   6.872   5.793  1.00  0.00           C  
ATOM    438  C   LEU A 183       9.061   6.750   7.271  1.00  0.00           C  
ATOM    439  O   LEU A 183       9.811   5.860   7.667  1.00  0.00           O  
ATOM    440  CB  LEU A 183       9.791   7.677   5.069  1.00  0.00           C  
ATOM    441  CG  LEU A 183       9.805   7.551   3.541  1.00  0.00           C  
ATOM    442  CD1 LEU A 183      10.913   8.425   2.969  1.00  0.00           C  
ATOM    443  CD2 LEU A 183      10.004   6.093   3.153  1.00  0.00           C  
ATOM    444  H   LEU A 183       7.333   8.319   5.058  1.00  0.00           H  
ATOM    445  HA  LEU A 183       8.669   5.869   5.369  1.00  0.00           H  
ATOM    446 1HB  LEU A 183       9.663   8.731   5.313  1.00  0.00           H  
ATOM    447 2HB  LEU A 183      10.765   7.356   5.438  1.00  0.00           H  
ATOM    448  HG  LEU A 183       8.857   7.907   3.137  1.00  0.00           H  
ATOM    449 1HD1 LEU A 183      10.923   8.335   1.882  1.00  0.00           H  
ATOM    450 2HD1 LEU A 183      10.734   9.465   3.244  1.00  0.00           H  
ATOM    451 3HD1 LEU A 183      11.874   8.103   3.368  1.00  0.00           H  
ATOM    452 1HD2 LEU A 183      10.013   6.003   2.067  1.00  0.00           H  
ATOM    453 2HD2 LEU A 183      10.952   5.736   3.555  1.00  0.00           H  
ATOM    454 3HD2 LEU A 183       9.189   5.494   3.560  1.00  0.00           H  
ATOM    455  N   GLN A 184       8.520   7.649   8.080  1.00  0.00           N  
ATOM    456  CA  GLN A 184       8.772   7.642   9.516  1.00  0.00           C  
ATOM    457  C   GLN A 184       8.196   6.395  10.182  1.00  0.00           C  
ATOM    458  O   GLN A 184       8.633   6.003  11.265  1.00  0.00           O  
ATOM    459  CB  GLN A 184       8.185   8.898  10.165  1.00  0.00           C  
ATOM    460  CG  GLN A 184       8.906  10.183   9.798  1.00  0.00           C  
ATOM    461  CD  GLN A 184       8.303  11.399  10.477  1.00  0.00           C  
ATOM    462  OE1 GLN A 184       7.931  11.350  11.653  1.00  0.00           O  
ATOM    463  NE2 GLN A 184       8.205  12.499   9.740  1.00  0.00           N  
ATOM    464  H   GLN A 184       7.946   8.345   7.700  1.00  0.00           H  
ATOM    465  HA  GLN A 184       9.850   7.636   9.678  1.00  0.00           H  
ATOM    466 1HB  GLN A 184       7.139   9.004   9.873  1.00  0.00           H  
ATOM    467 2HB  GLN A 184       8.212   8.794  11.250  1.00  0.00           H  
ATOM    468 1HG  GLN A 184       9.949  10.103  10.105  1.00  0.00           H  
ATOM    469 2HG  GLN A 184       8.843  10.329   8.720  1.00  0.00           H  
ATOM    470 1HE2 GLN A 184       7.816  13.333  10.134  1.00  0.00           H  
ATOM    471 2HE2 GLN A 184       8.520  12.496   8.791  1.00  0.00           H  
ATOM    472  N   ARG A 185       7.222   5.771   9.528  1.00  0.00           N  
ATOM    473  CA  ARG A 185       6.577   4.580  10.068  1.00  0.00           C  
ATOM    474  C   ARG A 185       7.439   3.343   9.852  1.00  0.00           C  
ATOM    475  O   ARG A 185       7.341   2.372  10.601  1.00  0.00           O  
ATOM    476  CB  ARG A 185       5.217   4.367   9.420  1.00  0.00           C  
ATOM    477  CG  ARG A 185       4.155   5.380   9.815  1.00  0.00           C  
ATOM    478  CD  ARG A 185       2.833   5.048   9.223  1.00  0.00           C  
ATOM    479  NE  ARG A 185       1.806   5.995   9.627  1.00  0.00           N  
ATOM    480  CZ  ARG A 185       1.080   5.900  10.758  1.00  0.00           C  
ATOM    481  NH1 ARG A 185       1.279   4.898  11.585  1.00  0.00           N  
ATOM    482  NH2 ARG A 185       0.166   6.815  11.035  1.00  0.00           N  
ATOM    483  H   ARG A 185       6.941   6.112   8.650  1.00  0.00           H  
ATOM    484  HA  ARG A 185       6.433   4.720  11.140  1.00  0.00           H  
ATOM    485 1HB  ARG A 185       5.321   4.403   8.337  1.00  0.00           H  
ATOM    486 2HB  ARG A 185       4.841   3.377   9.679  1.00  0.00           H  
ATOM    487 1HG  ARG A 185       4.050   5.395  10.900  1.00  0.00           H  
ATOM    488 2HG  ARG A 185       4.448   6.370   9.464  1.00  0.00           H  
ATOM    489 1HD  ARG A 185       2.905   5.067   8.137  1.00  0.00           H  
ATOM    490 2HD  ARG A 185       2.528   4.054   9.550  1.00  0.00           H  
ATOM    491  HE  ARG A 185       1.622   6.779   9.016  1.00  0.00           H  
ATOM    492 1HH1 ARG A 185       1.977   4.199  11.373  1.00  0.00           H  
ATOM    493 2HH1 ARG A 185       0.735   4.827  12.432  1.00  0.00           H  
ATOM    494 1HH2 ARG A 185       0.012   7.585  10.400  1.00  0.00           H  
ATOM    495 2HH2 ARG A 185      -0.378   6.743  11.882  1.00  0.00           H  
ATOM    496  N   ILE A 186       8.274   3.384   8.823  1.00  0.00           N  
ATOM    497  CA  ILE A 186       9.169   2.275   8.510  1.00  0.00           C  
ATOM    498  C   ILE A 186      10.596   2.788   8.321  1.00  0.00           C  
ATOM    499  O   ILE A 186      11.022   3.085   7.205  1.00  0.00           O  
ATOM    500  CB  ILE A 186       8.709   1.531   7.243  1.00  0.00           C  
ATOM    501  CG1 ILE A 186       7.246   1.104   7.376  1.00  0.00           C  
ATOM    502  CG2 ILE A 186       9.597   0.324   6.984  1.00  0.00           C  
ATOM    503  CD1 ILE A 186       7.026  -0.034   8.345  1.00  0.00           C  
ATOM    504  H   ILE A 186       8.299   4.187   8.261  1.00  0.00           H  
ATOM    505  HA  ILE A 186       9.155   1.574   9.343  1.00  0.00           H  
ATOM    506  HB  ILE A 186       8.766   2.202   6.386  1.00  0.00           H  
ATOM    507 1HG1 ILE A 186       6.648   1.954   7.706  1.00  0.00           H  
ATOM    508 2HG1 ILE A 186       6.865   0.799   6.401  1.00  0.00           H  
ATOM    509 1HG2 ILE A 186       9.258  -0.191   6.085  1.00  0.00           H  
ATOM    510 2HG2 ILE A 186      10.627   0.652   6.846  1.00  0.00           H  
ATOM    511 3HG2 ILE A 186       9.543  -0.357   7.834  1.00  0.00           H  
ATOM    512 1HD1 ILE A 186       5.965  -0.280   8.385  1.00  0.00           H  
ATOM    513 2HD1 ILE A 186       7.588  -0.908   8.013  1.00  0.00           H  
ATOM    514 3HD1 ILE A 186       7.367   0.261   9.336  1.00  0.00           H  
ATOM    515  N   PRO A 187      11.351   2.908   9.421  1.00  0.00           N  
ATOM    516  CA  PRO A 187      12.720   3.411   9.388  1.00  0.00           C  
ATOM    517  C   PRO A 187      13.758   2.333   9.085  1.00  0.00           C  
ATOM    518  O   PRO A 187      13.455   1.139   9.120  1.00  0.00           O  
ATOM    519  CB  PRO A 187      12.898   3.970  10.803  1.00  0.00           C  
ATOM    520  CG  PRO A 187      12.126   3.031  11.667  1.00  0.00           C  
ATOM    521  CD  PRO A 187      10.915   2.677  10.846  1.00  0.00           C  
ATOM    522  HA  PRO A 187      12.795   4.207   8.632  1.00  0.00           H  
ATOM    523 1HB  PRO A 187      13.966   4.007  11.062  1.00  0.00           H  
ATOM    524 2HB  PRO A 187      12.520   5.002  10.851  1.00  0.00           H  
ATOM    525 1HG  PRO A 187      12.740   2.153  11.916  1.00  0.00           H  
ATOM    526 2HG  PRO A 187      11.866   3.517  12.618  1.00  0.00           H  
ATOM    527 1HD  PRO A 187      10.650   1.623  11.018  1.00  0.00           H  
ATOM    528 2HD  PRO A 187      10.080   3.337  11.121  1.00  0.00           H  
ATOM    529  N   ASN A 188      14.979   2.783   8.787  1.00  0.00           N  
ATOM    530  CA  ASN A 188      16.103   1.893   8.484  1.00  0.00           C  
ATOM    531  C   ASN A 188      15.767   0.949   7.333  1.00  0.00           C  
ATOM    532  O   ASN A 188      15.730  -0.273   7.506  1.00  0.00           O  
ATOM    533  CB  ASN A 188      16.510   1.106   9.716  1.00  0.00           C  
ATOM    534  CG  ASN A 188      16.933   1.992  10.855  1.00  0.00           C  
ATOM    535  OD1 ASN A 188      17.789   2.869  10.690  1.00  0.00           O  
ATOM    536  ND2 ASN A 188      16.351   1.780  12.008  1.00  0.00           N  
ATOM    537  H   ASN A 188      15.132   3.752   8.774  1.00  0.00           H  
ATOM    538  HA  ASN A 188      16.951   2.502   8.165  1.00  0.00           H  
ATOM    539 1HB  ASN A 188      15.673   0.486  10.044  1.00  0.00           H  
ATOM    540 2HB  ASN A 188      17.334   0.437   9.465  1.00  0.00           H  
ATOM    541 1HD2 ASN A 188      16.593   2.340  12.800  1.00  0.00           H  
ATOM    542 2HD2 ASN A 188      15.664   1.059  12.095  1.00  0.00           H  
ATOM    543  N   ILE A 189      15.512   1.513   6.163  1.00  0.00           N  
ATOM    544  CA  ILE A 189      15.184   0.709   4.997  1.00  0.00           C  
ATOM    545  C   ILE A 189      16.421   0.501   4.122  1.00  0.00           C  
ATOM    546  O   ILE A 189      17.003   1.461   3.620  1.00  0.00           O  
ATOM    547  CB  ILE A 189      14.065   1.370   4.171  1.00  0.00           C  
ATOM    548  CG1 ILE A 189      12.741   1.333   4.939  1.00  0.00           C  
ATOM    549  CG2 ILE A 189      13.921   0.679   2.823  1.00  0.00           C  
ATOM    550  CD1 ILE A 189      11.640   2.144   4.295  1.00  0.00           C  
ATOM    551  H   ILE A 189      15.568   2.487   6.079  1.00  0.00           H  
ATOM    552  HA  ILE A 189      14.833  -0.265   5.336  1.00  0.00           H  
ATOM    553  HB  ILE A 189      14.306   2.419   4.007  1.00  0.00           H  
ATOM    554 1HG1 ILE A 189      12.400   0.303   5.027  1.00  0.00           H  
ATOM    555 2HG1 ILE A 189      12.897   1.712   5.949  1.00  0.00           H  
ATOM    556 1HG2 ILE A 189      13.127   1.158   2.252  1.00  0.00           H  
ATOM    557 2HG2 ILE A 189      14.858   0.756   2.273  1.00  0.00           H  
ATOM    558 3HG2 ILE A 189      13.675  -0.372   2.977  1.00  0.00           H  
ATOM    559 1HD1 ILE A 189      10.734   2.070   4.898  1.00  0.00           H  
ATOM    560 2HD1 ILE A 189      11.947   3.188   4.230  1.00  0.00           H  
ATOM    561 3HD1 ILE A 189      11.442   1.760   3.296  1.00  0.00           H  
ATOM    562  N   PRO A 190      16.831  -0.769   3.930  1.00  0.00           N  
ATOM    563  CA  PRO A 190      18.009  -1.127   3.118  1.00  0.00           C  
ATOM    564  C   PRO A 190      18.013  -0.542   1.691  1.00  0.00           C  
ATOM    565  O   PRO A 190      19.017   0.044   1.284  1.00  0.00           O  
ATOM    566  CB  PRO A 190      17.920  -2.656   3.083  1.00  0.00           C  
ATOM    567  CG  PRO A 190      17.297  -3.015   4.389  1.00  0.00           C  
ATOM    568  CD  PRO A 190      16.242  -1.963   4.603  1.00  0.00           C  
ATOM    569  HA  PRO A 190      18.920  -0.789   3.634  1.00  0.00           H  
ATOM    570 1HB  PRO A 190      17.318  -2.978   2.220  1.00  0.00           H  
ATOM    571 2HB  PRO A 190      18.923  -3.089   2.955  1.00  0.00           H  
ATOM    572 1HG  PRO A 190      16.878  -4.031   4.342  1.00  0.00           H  
ATOM    573 2HG  PRO A 190      18.057  -3.021   5.183  1.00  0.00           H  
ATOM    574 1HD  PRO A 190      15.304  -2.281   4.125  1.00  0.00           H  
ATOM    575 2HD  PRO A 190      16.094  -1.806   5.681  1.00  0.00           H  
ATOM    576  N   PRO A 191      16.918  -0.679   0.897  1.00  0.00           N  
ATOM    577  CA  PRO A 191      16.887  -0.148  -0.471  1.00  0.00           C  
ATOM    578  C   PRO A 191      17.027   1.369  -0.505  1.00  0.00           C  
ATOM    579  O   PRO A 191      17.645   1.926  -1.412  1.00  0.00           O  
ATOM    580  CB  PRO A 191      15.511  -0.592  -0.978  1.00  0.00           C  
ATOM    581  CG  PRO A 191      14.734  -0.863   0.265  1.00  0.00           C  
ATOM    582  CD  PRO A 191      15.745  -1.440   1.221  1.00  0.00           C  
ATOM    583  HA  PRO A 191      17.693  -0.613  -1.058  1.00  0.00           H  
ATOM    584 1HB  PRO A 191      15.065   0.200  -1.596  1.00  0.00           H  
ATOM    585 2HB  PRO A 191      15.614  -1.480  -1.619  1.00  0.00           H  
ATOM    586 1HG  PRO A 191      14.280   0.066   0.639  1.00  0.00           H  
ATOM    587 2HG  PRO A 191      13.908  -1.558   0.052  1.00  0.00           H  
ATOM    588 1HD  PRO A 191      15.403  -1.284   2.254  1.00  0.00           H  
ATOM    589 2HD  PRO A 191      15.875  -2.512   1.013  1.00  0.00           H  
ATOM    590  N   ASN A 192      16.439   2.024   0.497  1.00  0.00           N  
ATOM    591  CA  ASN A 192      16.461   3.484   0.616  1.00  0.00           C  
ATOM    592  C   ASN A 192      15.739   4.142  -0.554  1.00  0.00           C  
ATOM    593  O   ASN A 192      15.877   5.342  -0.797  1.00  0.00           O  
ATOM    594  CB  ASN A 192      17.887   3.993   0.715  1.00  0.00           C  
ATOM    595  CG  ASN A 192      17.986   5.295   1.461  1.00  0.00           C  
ATOM    596  OD1 ASN A 192      17.297   5.502   2.467  1.00  0.00           O  
ATOM    597  ND2 ASN A 192      18.829   6.176   0.989  1.00  0.00           N  
ATOM    598  H   ASN A 192      15.983   1.506   1.191  1.00  0.00           H  
ATOM    599  HA  ASN A 192      15.928   3.765   1.526  1.00  0.00           H  
ATOM    600 1HB  ASN A 192      18.505   3.250   1.221  1.00  0.00           H  
ATOM    601 2HB  ASN A 192      18.295   4.130  -0.286  1.00  0.00           H  
ATOM    602 1HD2 ASN A 192      18.936   7.061   1.445  1.00  0.00           H  
ATOM    603 2HD2 ASN A 192      19.366   5.967   0.173  1.00  0.00           H  
ATOM    604  N   ILE A 193      14.963   3.345  -1.271  1.00  0.00           N  
ATOM    605  CA  ILE A 193      14.193   3.829  -2.403  1.00  0.00           C  
ATOM    606  C   ILE A 193      12.766   4.063  -1.944  1.00  0.00           C  
ATOM    607  O   ILE A 193      12.276   3.346  -1.075  1.00  0.00           O  
ATOM    608  CB  ILE A 193      14.218   2.833  -3.577  1.00  0.00           C  
ATOM    609  CG1 ILE A 193      15.653   2.618  -4.064  1.00  0.00           C  
ATOM    610  CG2 ILE A 193      13.335   3.326  -4.712  1.00  0.00           C  
ATOM    611  CD1 ILE A 193      15.815   1.431  -4.986  1.00  0.00           C  
ATOM    612  H   ILE A 193      14.902   2.400  -1.023  1.00  0.00           H  
ATOM    613  HA  ILE A 193      14.633   4.765  -2.745  1.00  0.00           H  
ATOM    614  HB  ILE A 193      13.852   1.863  -3.239  1.00  0.00           H  
ATOM    615 1HG1 ILE A 193      15.995   3.509  -4.591  1.00  0.00           H  
ATOM    616 2HG1 ILE A 193      16.311   2.475  -3.207  1.00  0.00           H  
ATOM    617 1HG2 ILE A 193      13.365   2.610  -5.533  1.00  0.00           H  
ATOM    618 2HG2 ILE A 193      12.310   3.429  -4.358  1.00  0.00           H  
ATOM    619 3HG2 ILE A 193      13.696   4.293  -5.060  1.00  0.00           H  
ATOM    620 1HD1 ILE A 193      16.858   1.345  -5.289  1.00  0.00           H  
ATOM    621 2HD1 ILE A 193      15.511   0.522  -4.466  1.00  0.00           H  
ATOM    622 3HD1 ILE A 193      15.191   1.570  -5.869  1.00  0.00           H  
ATOM    623  N   ASN A 194      12.099   5.055  -2.510  1.00  0.00           N  
ATOM    624  CA  ASN A 194      10.742   5.373  -2.087  1.00  0.00           C  
ATOM    625  C   ASN A 194       9.680   4.789  -3.014  1.00  0.00           C  
ATOM    626  O   ASN A 194       8.531   4.642  -2.611  1.00  0.00           O  
ATOM    627  CB  ASN A 194      10.571   6.877  -1.974  1.00  0.00           C  
ATOM    628  CG  ASN A 194      11.450   7.480  -0.914  1.00  0.00           C  
ATOM    629  OD1 ASN A 194      11.766   6.834   0.091  1.00  0.00           O  
ATOM    630  ND2 ASN A 194      11.854   8.709  -1.120  1.00  0.00           N  
ATOM    631  H   ASN A 194      12.521   5.581  -3.224  1.00  0.00           H  
ATOM    632  HA  ASN A 194      10.571   4.924  -1.107  1.00  0.00           H  
ATOM    633 1HB  ASN A 194      10.805   7.343  -2.932  1.00  0.00           H  
ATOM    634 2HB  ASN A 194       9.531   7.109  -1.743  1.00  0.00           H  
ATOM    635 1HD2 ASN A 194      12.441   9.161  -0.449  1.00  0.00           H  
ATOM    636 2HD2 ASN A 194      11.575   9.194  -1.948  1.00  0.00           H  
ATOM    637  N   THR A 195      10.044   4.426  -4.241  1.00  0.00           N  
ATOM    638  CA  THR A 195       9.060   3.891  -5.177  1.00  0.00           C  
ATOM    639  C   THR A 195       8.646   2.488  -4.757  1.00  0.00           C  
ATOM    640  O   THR A 195       9.495   1.626  -4.538  1.00  0.00           O  
ATOM    641  CB  THR A 195       9.607   3.866  -6.616  1.00  0.00           C  
ATOM    642  OG1 THR A 195       9.974   5.193  -7.014  1.00  0.00           O  
ATOM    643  CG2 THR A 195       8.559   3.324  -7.576  1.00  0.00           C  
ATOM    644  H   THR A 195      10.977   4.513  -4.518  1.00  0.00           H  
ATOM    645  HA  THR A 195       8.180   4.534  -5.159  1.00  0.00           H  
ATOM    646  HB  THR A 195      10.492   3.231  -6.658  1.00  0.00           H  
ATOM    647  HG1 THR A 195      10.505   5.152  -7.813  1.00  0.00           H  
ATOM    648 1HG2 THR A 195       8.964   3.314  -8.588  1.00  0.00           H  
ATOM    649 2HG2 THR A 195       8.287   2.311  -7.283  1.00  0.00           H  
ATOM    650 3HG2 THR A 195       7.675   3.961  -7.546  1.00  0.00           H  
ATOM    651  N   TRP A 196       7.335   2.252  -4.728  1.00  0.00           N  
ATOM    652  CA  TRP A 196       6.777   0.971  -4.294  1.00  0.00           C  
ATOM    653  C   TRP A 196       7.317  -0.211  -5.074  1.00  0.00           C  
ATOM    654  O   TRP A 196       7.583  -1.257  -4.494  1.00  0.00           O  
ATOM    655  CB  TRP A 196       5.253   0.994  -4.421  1.00  0.00           C  
ATOM    656  CG  TRP A 196       4.560   1.540  -3.209  1.00  0.00           C  
ATOM    657  CD1 TRP A 196       3.727   2.618  -3.163  1.00  0.00           C  
ATOM    658  CD2 TRP A 196       4.636   1.033  -1.854  1.00  0.00           C  
ATOM    659  NE1 TRP A 196       3.283   2.818  -1.879  1.00  0.00           N  
ATOM    660  CE2 TRP A 196       3.827   1.856  -1.066  1.00  0.00           C  
ATOM    661  CE3 TRP A 196       5.314  -0.037  -1.258  1.00  0.00           C  
ATOM    662  CZ2 TRP A 196       3.676   1.648   0.296  1.00  0.00           C  
ATOM    663  CZ3 TRP A 196       5.161  -0.246   0.108  1.00  0.00           C  
ATOM    664  CH2 TRP A 196       4.363   0.574   0.864  1.00  0.00           C  
ATOM    665  H   TRP A 196       6.718   2.975  -4.977  1.00  0.00           H  
ATOM    666  HA  TRP A 196       7.041   0.815  -3.248  1.00  0.00           H  
ATOM    667 1HB  TRP A 196       4.968   1.600  -5.281  1.00  0.00           H  
ATOM    668 2HB  TRP A 196       4.887  -0.017  -4.598  1.00  0.00           H  
ATOM    669  HD1 TRP A 196       3.454   3.231  -4.019  1.00  0.00           H  
ATOM    670  HE1 TRP A 196       2.657   3.552  -1.581  1.00  0.00           H  
ATOM    671  HE3 TRP A 196       5.947  -0.693  -1.854  1.00  0.00           H  
ATOM    672  HZ2 TRP A 196       3.047   2.289   0.914  1.00  0.00           H  
ATOM    673  HZ3 TRP A 196       5.694  -1.081   0.565  1.00  0.00           H  
ATOM    674  HH2 TRP A 196       4.265   0.381   1.932  1.00  0.00           H  
ATOM    675  N   GLN A 197       7.501  -0.040  -6.371  1.00  0.00           N  
ATOM    676  CA  GLN A 197       8.009  -1.113  -7.211  1.00  0.00           C  
ATOM    677  C   GLN A 197       9.357  -1.617  -6.706  1.00  0.00           C  
ATOM    678  O   GLN A 197       9.664  -2.802  -6.803  1.00  0.00           O  
ATOM    679  CB  GLN A 197       8.135  -0.641  -8.662  1.00  0.00           C  
ATOM    680  CG  GLN A 197       8.547  -1.730  -9.637  1.00  0.00           C  
ATOM    681  CD  GLN A 197       7.497  -2.818  -9.767  1.00  0.00           C  
ATOM    682  OE1 GLN A 197       6.333  -2.543 -10.071  1.00  0.00           O  
ATOM    683  NE2 GLN A 197       7.902  -4.061  -9.536  1.00  0.00           N  
ATOM    684  H   GLN A 197       7.285   0.827  -6.773  1.00  0.00           H  
ATOM    685  HA  GLN A 197       7.305  -1.944  -7.174  1.00  0.00           H  
ATOM    686 1HB  GLN A 197       7.182  -0.233  -8.997  1.00  0.00           H  
ATOM    687 2HB  GLN A 197       8.872   0.160  -8.721  1.00  0.00           H  
ATOM    688 1HG  GLN A 197       8.700  -1.285 -10.620  1.00  0.00           H  
ATOM    689 2HG  GLN A 197       9.472  -2.189  -9.286  1.00  0.00           H  
ATOM    690 1HE2 GLN A 197       7.255  -4.821  -9.607  1.00  0.00           H  
ATOM    691 2HE2 GLN A 197       8.856  -4.240  -9.293  1.00  0.00           H  
ATOM    692  N   GLN A 198      10.175  -0.711  -6.199  1.00  0.00           N  
ATOM    693  CA  GLN A 198      11.478  -1.081  -5.673  1.00  0.00           C  
ATOM    694  C   GLN A 198      11.403  -1.414  -4.177  1.00  0.00           C  
ATOM    695  O   GLN A 198      12.272  -2.104  -3.643  1.00  0.00           O  
ATOM    696  CB  GLN A 198      12.485   0.047  -5.913  1.00  0.00           C  
ATOM    697  CG  GLN A 198      12.726   0.366  -7.378  1.00  0.00           C  
ATOM    698  CD  GLN A 198      13.310  -0.810  -8.138  1.00  0.00           C  
ATOM    699  OE1 GLN A 198      14.368  -1.335  -7.779  1.00  0.00           O  
ATOM    700  NE2 GLN A 198      12.623  -1.232  -9.194  1.00  0.00           N  
ATOM    701  H   GLN A 198       9.892   0.225  -6.159  1.00  0.00           H  
ATOM    702  HA  GLN A 198      11.821  -1.974  -6.195  1.00  0.00           H  
ATOM    703 1HB  GLN A 198      12.135   0.957  -5.423  1.00  0.00           H  
ATOM    704 2HB  GLN A 198      13.443  -0.218  -5.465  1.00  0.00           H  
ATOM    705 1HG  GLN A 198      11.776   0.635  -7.841  1.00  0.00           H  
ATOM    706 2HG  GLN A 198      13.425   1.200  -7.449  1.00  0.00           H  
ATOM    707 1HE2 GLN A 198      12.959  -2.004  -9.734  1.00  0.00           H  
ATOM    708 2HE2 GLN A 198      11.770  -0.777  -9.449  1.00  0.00           H  
ATOM    709  N   VAL A 199      10.352  -0.934  -3.509  1.00  0.00           N  
ATOM    710  CA  VAL A 199      10.176  -1.172  -2.075  1.00  0.00           C  
ATOM    711  C   VAL A 199       9.600  -2.567  -1.810  1.00  0.00           C  
ATOM    712  O   VAL A 199       9.919  -3.196  -0.799  1.00  0.00           O  
ATOM    713  CB  VAL A 199       9.240  -0.109  -1.469  1.00  0.00           C  
ATOM    714  CG1 VAL A 199       8.813  -0.513  -0.066  1.00  0.00           C  
ATOM    715  CG2 VAL A 199       9.935   1.244  -1.453  1.00  0.00           C  
ATOM    716  H   VAL A 199       9.680  -0.403  -3.994  1.00  0.00           H  
ATOM    717  HA  VAL A 199      11.150  -1.099  -1.590  1.00  0.00           H  
ATOM    718  HB  VAL A 199       8.336  -0.047  -2.075  1.00  0.00           H  
ATOM    719 1HG1 VAL A 199       8.152   0.249   0.347  1.00  0.00           H  
ATOM    720 2HG1 VAL A 199       8.287  -1.466  -0.106  1.00  0.00           H  
ATOM    721 3HG1 VAL A 199       9.694  -0.610   0.568  1.00  0.00           H  
ATOM    722 1HG2 VAL A 199       9.267   1.991  -1.024  1.00  0.00           H  
ATOM    723 2HG2 VAL A 199      10.842   1.180  -0.852  1.00  0.00           H  
ATOM    724 3HG2 VAL A 199      10.194   1.532  -2.472  1.00  0.00           H  
ATOM    725  N   THR A 200       8.776  -3.060  -2.735  1.00  0.00           N  
ATOM    726  CA  THR A 200       8.155  -4.378  -2.600  1.00  0.00           C  
ATOM    727  C   THR A 200       9.204  -5.486  -2.514  1.00  0.00           C  
ATOM    728  O   THR A 200       8.948  -6.567  -1.971  1.00  0.00           O  
ATOM    729  CB  THR A 200       7.201  -4.662  -3.775  1.00  0.00           C  
ATOM    730  OG1 THR A 200       6.606  -5.956  -3.609  1.00  0.00           O  
ATOM    731  CG2 THR A 200       7.955  -4.620  -5.096  1.00  0.00           C  
ATOM    732  H   THR A 200       8.574  -2.521  -3.533  1.00  0.00           H  
ATOM    733  HA  THR A 200       7.577  -4.395  -1.676  1.00  0.00           H  
ATOM    734  HB  THR A 200       6.410  -3.913  -3.791  1.00  0.00           H  
ATOM    735  HG1 THR A 200       5.654  -5.862  -3.533  1.00  0.00           H  
ATOM    736 1HG2 THR A 200       7.265  -4.823  -5.915  1.00  0.00           H  
ATOM    737 2HG2 THR A 200       8.399  -3.634  -5.230  1.00  0.00           H  
ATOM    738 3HG2 THR A 200       8.741  -5.374  -5.090  1.00  0.00           H  
ATOM    739  N   ALA A 201      10.393  -5.191  -3.035  1.00  0.00           N  
ATOM    740  CA  ALA A 201      11.500  -6.131  -3.034  1.00  0.00           C  
ATOM    741  C   ALA A 201      11.877  -6.546  -1.615  1.00  0.00           C  
ATOM    742  O   ALA A 201      12.438  -7.620  -1.410  1.00  0.00           O  
ATOM    743  CB  ALA A 201      12.701  -5.528  -3.748  1.00  0.00           C  
ATOM    744  H   ALA A 201      10.525  -4.306  -3.437  1.00  0.00           H  
ATOM    745  HA  ALA A 201      11.184  -7.027  -3.567  1.00  0.00           H  
ATOM    746 1HB  ALA A 201      13.523  -6.244  -3.745  1.00  0.00           H  
ATOM    747 2HB  ALA A 201      12.431  -5.289  -4.776  1.00  0.00           H  
ATOM    748 3HB  ALA A 201      13.011  -4.620  -3.234  1.00  0.00           H  
ATOM    749  N   LEU A 202      11.555  -5.698  -0.639  1.00  0.00           N  
ATOM    750  CA  LEU A 202      11.852  -5.986   0.761  1.00  0.00           C  
ATOM    751  C   LEU A 202      11.164  -7.273   1.205  1.00  0.00           C  
ATOM    752  O   LEU A 202      11.734  -8.081   1.942  1.00  0.00           O  
ATOM    753  CB  LEU A 202      11.402  -4.821   1.652  1.00  0.00           C  
ATOM    754  CG  LEU A 202      12.312  -3.586   1.642  1.00  0.00           C  
ATOM    755  CD1 LEU A 202      11.578  -2.409   2.270  1.00  0.00           C  
ATOM    756  CD2 LEU A 202      13.597  -3.895   2.397  1.00  0.00           C  
ATOM    757  H   LEU A 202      11.099  -4.855  -0.870  1.00  0.00           H  
ATOM    758  HA  LEU A 202      12.929  -6.112   0.867  1.00  0.00           H  
ATOM    759 1HB  LEU A 202      10.410  -4.504   1.335  1.00  0.00           H  
ATOM    760 2HB  LEU A 202      11.336  -5.176   2.681  1.00  0.00           H  
ATOM    761  HG  LEU A 202      12.552  -3.319   0.612  1.00  0.00           H  
ATOM    762 1HD1 LEU A 202      12.225  -1.531   2.262  1.00  0.00           H  
ATOM    763 2HD1 LEU A 202      10.674  -2.197   1.699  1.00  0.00           H  
ATOM    764 3HD1 LEU A 202      11.311  -2.653   3.297  1.00  0.00           H  
ATOM    765 1HD2 LEU A 202      14.244  -3.018   2.389  1.00  0.00           H  
ATOM    766 2HD2 LEU A 202      13.358  -4.161   3.427  1.00  0.00           H  
ATOM    767 3HD2 LEU A 202      14.109  -4.729   1.916  1.00  0.00           H  
ATOM    768  N   ALA A 203       9.940  -7.462   0.736  1.00  0.00           N  
ATOM    769  CA  ALA A 203       9.168  -8.647   1.076  1.00  0.00           C  
ATOM    770  C   ALA A 203       9.582  -9.823   0.199  1.00  0.00           C  
ATOM    771  O   ALA A 203       9.557 -10.975   0.629  1.00  0.00           O  
ATOM    772  CB  ALA A 203       7.680  -8.368   0.926  1.00  0.00           C  
ATOM    773  H   ALA A 203       9.547  -6.788   0.138  1.00  0.00           H  
ATOM    774  HA  ALA A 203       9.381  -8.904   2.114  1.00  0.00           H  
ATOM    775 1HB  ALA A 203       7.121  -9.270   1.131  1.00  0.00           H  
ATOM    776 2HB  ALA A 203       7.476  -8.040  -0.081  1.00  0.00           H  
ATOM    777 3HB  ALA A 203       7.386  -7.597   1.623  1.00  0.00           H  
ATOM    778  N   GLN A 204       9.984  -9.521  -1.026  1.00  0.00           N  
ATOM    779  CA  GLN A 204      10.404 -10.548  -1.973  1.00  0.00           C  
ATOM    780  C   GLN A 204      11.764 -11.129  -1.585  1.00  0.00           C  
ATOM    781  O   GLN A 204      12.022 -12.314  -1.796  1.00  0.00           O  
ATOM    782  CB  GLN A 204      10.462  -9.976  -3.392  1.00  0.00           C  
ATOM    783  CG  GLN A 204       9.115  -9.544  -3.945  1.00  0.00           C  
ATOM    784  CD  GLN A 204       9.231  -8.898  -5.313  1.00  0.00           C  
ATOM    785  OE1 GLN A 204      10.066  -9.291  -6.131  1.00  0.00           O  
ATOM    786  NE2 GLN A 204       8.391  -7.901  -5.568  1.00  0.00           N  
ATOM    787  H   GLN A 204       9.997  -8.581  -1.307  1.00  0.00           H  
ATOM    788  HA  GLN A 204       9.674 -11.357  -1.953  1.00  0.00           H  
ATOM    789 1HB  GLN A 204      11.126  -9.111  -3.409  1.00  0.00           H  
ATOM    790 2HB  GLN A 204      10.880 -10.722  -4.068  1.00  0.00           H  
ATOM    791 1HG  GLN A 204       8.473 -10.421  -4.034  1.00  0.00           H  
ATOM    792 2HG  GLN A 204       8.668  -8.822  -3.262  1.00  0.00           H  
ATOM    793 1HE2 GLN A 204       8.421  -7.436  -6.454  1.00  0.00           H  
ATOM    794 2HE2 GLN A 204       7.729  -7.615  -4.875  1.00  0.00           H  
ATOM    795  N   GLN A 205      12.623 -10.297  -1.006  1.00  0.00           N  
ATOM    796  CA  GLN A 205      13.947 -10.740  -0.576  1.00  0.00           C  
ATOM    797  C   GLN A 205      13.877 -11.400   0.798  1.00  0.00           C  
ATOM    798  O   GLN A 205      14.899 -11.798   1.357  1.00  0.00           O  
ATOM    799  CB  GLN A 205      14.925  -9.563  -0.544  1.00  0.00           C  
ATOM    800  CG  GLN A 205      15.235  -8.973  -1.910  1.00  0.00           C  
ATOM    801  CD  GLN A 205      16.025  -7.682  -1.816  1.00  0.00           C  
ATOM    802  OE1 GLN A 205      16.012  -7.002  -0.787  1.00  0.00           O  
ATOM    803  NE2 GLN A 205      16.722  -7.337  -2.894  1.00  0.00           N  
ATOM    804  H   GLN A 205      12.368  -9.354  -0.881  1.00  0.00           H  
ATOM    805  HA  GLN A 205      14.314 -11.477  -1.290  1.00  0.00           H  
ATOM    806 1HB  GLN A 205      14.518  -8.768   0.082  1.00  0.00           H  
ATOM    807 2HB  GLN A 205      15.866  -9.884  -0.096  1.00  0.00           H  
ATOM    808 1HG  GLN A 205      15.820  -9.693  -2.480  1.00  0.00           H  
ATOM    809 2HG  GLN A 205      14.296  -8.763  -2.424  1.00  0.00           H  
ATOM    810 1HE2 GLN A 205      17.264  -6.496  -2.891  1.00  0.00           H  
ATOM    811 2HE2 GLN A 205      16.705  -7.917  -3.708  1.00  0.00           H  
ATOM    812  N   LYS A 206      12.661 -11.490   1.335  1.00  0.00           N  
ATOM    813  CA  LYS A 206      12.411 -12.108   2.638  1.00  0.00           C  
ATOM    814  C   LYS A 206      13.098 -11.346   3.771  1.00  0.00           C  
ATOM    815  O   LYS A 206      13.381 -11.908   4.831  1.00  0.00           O  
ATOM    816  CB  LYS A 206      12.876 -13.565   2.633  1.00  0.00           C  
ATOM    817  CG  LYS A 206      12.191 -14.440   1.591  1.00  0.00           C  
ATOM    818  CD  LYS A 206      12.593 -15.899   1.745  1.00  0.00           C  
ATOM    819  CE  LYS A 206      11.922 -16.773   0.695  1.00  0.00           C  
ATOM    820  NZ  LYS A 206      12.323 -18.200   0.820  1.00  0.00           N  
ATOM    821  H   LYS A 206      11.902 -11.132   0.833  1.00  0.00           H  
ATOM    822  HA  LYS A 206      11.338 -12.084   2.832  1.00  0.00           H  
ATOM    823 1HB  LYS A 206      13.950 -13.604   2.448  1.00  0.00           H  
ATOM    824 2HB  LYS A 206      12.696 -14.008   3.612  1.00  0.00           H  
ATOM    825 1HG  LYS A 206      11.109 -14.357   1.700  1.00  0.00           H  
ATOM    826 2HG  LYS A 206      12.465 -14.100   0.593  1.00  0.00           H  
ATOM    827 1HD  LYS A 206      13.675 -15.992   1.645  1.00  0.00           H  
ATOM    828 2HD  LYS A 206      12.306 -16.254   2.735  1.00  0.00           H  
ATOM    829 1HE  LYS A 206      10.841 -16.701   0.799  1.00  0.00           H  
ATOM    830 2HE  LYS A 206      12.193 -16.419  -0.300  1.00  0.00           H  
ATOM    831 1HZ  LYS A 206      11.858 -18.745   0.107  1.00  0.00           H  
ATOM    832 2HZ  LYS A 206      13.324 -18.281   0.706  1.00  0.00           H  
ATOM    833 3HZ  LYS A 206      12.059 -18.546   1.732  1.00  0.00           H  
ATOM    834  N   LEU A 207      13.349 -10.061   3.549  1.00  0.00           N  
ATOM    835  CA  LEU A 207      13.990  -9.224   4.554  1.00  0.00           C  
ATOM    836  C   LEU A 207      12.946  -8.722   5.541  1.00  0.00           C  
ATOM    837  O   LEU A 207      13.220  -8.553   6.728  1.00  0.00           O  
ATOM    838  CB  LEU A 207      14.706  -8.038   3.895  1.00  0.00           C  
ATOM    839  CG  LEU A 207      15.870  -8.399   2.962  1.00  0.00           C  
ATOM    840  CD1 LEU A 207      16.408  -7.133   2.309  1.00  0.00           C  
ATOM    841  CD2 LEU A 207      16.956  -9.109   3.757  1.00  0.00           C  
ATOM    842  H   LEU A 207      13.095  -9.666   2.688  1.00  0.00           H  
ATOM    843  HA  LEU A 207      14.729  -9.824   5.083  1.00  0.00           H  
ATOM    844 1HB  LEU A 207      13.978  -7.473   3.314  1.00  0.00           H  
ATOM    845 2HB  LEU A 207      15.098  -7.390   4.677  1.00  0.00           H  
ATOM    846  HG  LEU A 207      15.511  -9.057   2.170  1.00  0.00           H  
ATOM    847 1HD1 LEU A 207      17.235  -7.390   1.646  1.00  0.00           H  
ATOM    848 2HD1 LEU A 207      15.616  -6.656   1.732  1.00  0.00           H  
ATOM    849 3HD1 LEU A 207      16.760  -6.448   3.079  1.00  0.00           H  
ATOM    850 1HD2 LEU A 207      17.782  -9.366   3.094  1.00  0.00           H  
ATOM    851 2HD2 LEU A 207      17.316  -8.452   4.548  1.00  0.00           H  
ATOM    852 3HD2 LEU A 207      16.548 -10.019   4.198  1.00  0.00           H  
ATOM    853  N   LEU A 208      11.745  -8.502   5.025  1.00  0.00           N  
ATOM    854  CA  LEU A 208      10.630  -8.025   5.825  1.00  0.00           C  
ATOM    855  C   LEU A 208      10.162  -9.114   6.782  1.00  0.00           C  
ATOM    856  O   LEU A 208       9.694 -10.170   6.351  1.00  0.00           O  
ATOM    857  CB  LEU A 208       9.471  -7.588   4.920  1.00  0.00           C  
ATOM    858  CG  LEU A 208       8.488  -6.584   5.536  1.00  0.00           C  
ATOM    859  CD1 LEU A 208       9.162  -5.225   5.661  1.00  0.00           C  
ATOM    860  CD2 LEU A 208       7.241  -6.498   4.669  1.00  0.00           C  
ATOM    861  H   LEU A 208      11.604  -8.670   4.072  1.00  0.00           H  
ATOM    862  HA  LEU A 208      10.963  -7.165   6.405  1.00  0.00           H  
ATOM    863 1HB  LEU A 208       9.885  -7.136   4.020  1.00  0.00           H  
ATOM    864 2HB  LEU A 208       8.904  -8.472   4.630  1.00  0.00           H  
ATOM    865  HG  LEU A 208       8.212  -6.913   6.538  1.00  0.00           H  
ATOM    866 1HD1 LEU A 208       8.463  -4.511   6.099  1.00  0.00           H  
ATOM    867 2HD1 LEU A 208      10.040  -5.311   6.302  1.00  0.00           H  
ATOM    868 3HD1 LEU A 208       9.465  -4.876   4.675  1.00  0.00           H  
ATOM    869 1HD2 LEU A 208       6.541  -5.786   5.108  1.00  0.00           H  
ATOM    870 2HD2 LEU A 208       7.515  -6.168   3.667  1.00  0.00           H  
ATOM    871 3HD2 LEU A 208       6.770  -7.480   4.611  1.00  0.00           H  
ATOM    872  N   THR A 209      10.306  -8.861   8.075  1.00  0.00           N  
ATOM    873  CA  THR A 209       9.894  -9.816   9.089  1.00  0.00           C  
ATOM    874  C   THR A 209       8.410  -9.626   9.399  1.00  0.00           C  
ATOM    875  O   THR A 209       7.823  -8.616   9.001  1.00  0.00           O  
ATOM    876  CB  THR A 209      10.724  -9.645  10.385  1.00  0.00           C  
ATOM    877  OG1 THR A 209      10.685  -8.282  10.829  1.00  0.00           O  
ATOM    878  CG2 THR A 209      12.169 -10.066  10.164  1.00  0.00           C  
ATOM    879  H   THR A 209      10.693  -7.999   8.355  1.00  0.00           H  
ATOM    880  HA  THR A 209      10.047 -10.822   8.699  1.00  0.00           H  
ATOM    881  HB  THR A 209      10.297 -10.273  11.152  1.00  0.00           H  
ATOM    882  HG1 THR A 209      11.063  -7.706  10.138  1.00  0.00           H  
ATOM    883 1HG2 THR A 209      12.720  -9.959  11.087  1.00  0.00           H  
ATOM    884 2HG2 THR A 209      12.613  -9.439   9.406  1.00  0.00           H  
ATOM    885 3HG2 THR A 209      12.199 -11.096   9.842  1.00  0.00           H  
ATOM    886  N   PRO A 210       7.767 -10.590  10.084  1.00  0.00           N  
ATOM    887  CA  PRO A 210       6.348 -10.479  10.443  1.00  0.00           C  
ATOM    888  C   PRO A 210       6.042  -9.171  11.168  1.00  0.00           C  
ATOM    889  O   PRO A 210       4.971  -8.586  10.998  1.00  0.00           O  
ATOM    890  CB  PRO A 210       6.131 -11.689  11.357  1.00  0.00           C  
ATOM    891  CG  PRO A 210       7.113 -12.698  10.868  1.00  0.00           C  
ATOM    892  CD  PRO A 210       8.341 -11.894  10.533  1.00  0.00           C  
ATOM    893  HA  PRO A 210       5.737 -10.558   9.532  1.00  0.00           H  
ATOM    894 1HB  PRO A 210       6.300 -11.403  12.406  1.00  0.00           H  
ATOM    895 2HB  PRO A 210       5.090 -12.035  11.283  1.00  0.00           H  
ATOM    896 1HG  PRO A 210       7.300 -13.454  11.644  1.00  0.00           H  
ATOM    897 2HG  PRO A 210       6.706 -13.232   9.996  1.00  0.00           H  
ATOM    898 1HD  PRO A 210       8.963 -11.781  11.434  1.00  0.00           H  
ATOM    899 2HD  PRO A 210       8.904 -12.398   9.734  1.00  0.00           H  
ATOM    900  N   GLN A 211       7.006  -8.702  11.954  1.00  0.00           N  
ATOM    901  CA  GLN A 211       6.851  -7.466  12.707  1.00  0.00           C  
ATOM    902  C   GLN A 211       6.868  -6.247  11.785  1.00  0.00           C  
ATOM    903  O   GLN A 211       6.293  -5.206  12.112  1.00  0.00           O  
ATOM    904  CB  GLN A 211       7.955  -7.343  13.760  1.00  0.00           C  
ATOM    905  CG  GLN A 211       9.363  -7.481  13.206  1.00  0.00           C  
ATOM    906  CD  GLN A 211       9.930  -8.874  13.408  1.00  0.00           C  
ATOM    907  OE1 GLN A 211       9.195  -9.865  13.401  1.00  0.00           O  
ATOM    908  NE2 GLN A 211      11.243  -8.956  13.589  1.00  0.00           N  
ATOM    909  H   GLN A 211       7.845  -9.210  12.034  1.00  0.00           H  
ATOM    910  HA  GLN A 211       5.886  -7.488  13.213  1.00  0.00           H  
ATOM    911 1HB  GLN A 211       7.882  -6.373  14.253  1.00  0.00           H  
ATOM    912 2HB  GLN A 211       7.817  -8.108  14.523  1.00  0.00           H  
ATOM    913 1HG  GLN A 211       9.343  -7.272  12.136  1.00  0.00           H  
ATOM    914 2HG  GLN A 211      10.014  -6.770  13.713  1.00  0.00           H  
ATOM    915 1HE2 GLN A 211      11.674  -9.849  13.727  1.00  0.00           H  
ATOM    916 2HE2 GLN A 211      11.802  -8.127  13.587  1.00  0.00           H  
ATOM    917  N   ASP A 212       7.497  -6.381  10.621  1.00  0.00           N  
ATOM    918  CA  ASP A 212       7.583  -5.273   9.681  1.00  0.00           C  
ATOM    919  C   ASP A 212       6.345  -5.276   8.808  1.00  0.00           C  
ATOM    920  O   ASP A 212       5.880  -4.234   8.343  1.00  0.00           O  
ATOM    921  CB  ASP A 212       8.841  -5.375   8.815  1.00  0.00           C  
ATOM    922  CG  ASP A 212      10.127  -5.296   9.627  1.00  0.00           C  
ATOM    923  OD1 ASP A 212      10.274  -4.363  10.380  1.00  0.00           O  
ATOM    924  OD2 ASP A 212      10.949  -6.170   9.487  1.00  0.00           O  
ATOM    925  H   ASP A 212       7.856  -7.260  10.360  1.00  0.00           H  
ATOM    926  HA  ASP A 212       7.633  -4.342  10.247  1.00  0.00           H  
ATOM    927 1HB  ASP A 212       8.831  -6.319   8.269  1.00  0.00           H  
ATOM    928 2HB  ASP A 212       8.843  -4.571   8.080  1.00  0.00           H  
ATOM    929  N   MET A 213       5.815  -6.476   8.610  1.00  0.00           N  
ATOM    930  CA  MET A 213       4.627  -6.691   7.800  1.00  0.00           C  
ATOM    931  C   MET A 213       3.453  -5.871   8.318  1.00  0.00           C  
ATOM    932  O   MET A 213       2.797  -5.152   7.562  1.00  0.00           O  
ATOM    933  CB  MET A 213       4.271  -8.176   7.771  1.00  0.00           C  
ATOM    934  CG  MET A 213       2.979  -8.500   7.033  1.00  0.00           C  
ATOM    935  SD  MET A 213       2.543 -10.247   7.130  1.00  0.00           S  
ATOM    936  CE  MET A 213       2.173 -10.407   8.875  1.00  0.00           C  
ATOM    937  H   MET A 213       6.248  -7.253   9.024  1.00  0.00           H  
ATOM    938  HA  MET A 213       4.837  -6.360   6.783  1.00  0.00           H  
ATOM    939 1HB  MET A 213       5.076  -8.734   7.295  1.00  0.00           H  
ATOM    940 2HB  MET A 213       4.174  -8.547   8.792  1.00  0.00           H  
ATOM    941 1HG  MET A 213       2.163  -7.916   7.457  1.00  0.00           H  
ATOM    942 2HG  MET A 213       3.083  -8.229   5.983  1.00  0.00           H  
ATOM    943 1HE  MET A 213       1.885 -11.436   9.093  1.00  0.00           H  
ATOM    944 2HE  MET A 213       3.056 -10.145   9.460  1.00  0.00           H  
ATOM    945 3HE  MET A 213       1.353  -9.738   9.136  1.00  0.00           H  
ATOM    946  N   GLU A 214       3.217  -5.964   9.619  1.00  0.00           N  
ATOM    947  CA  GLU A 214       2.117  -5.252  10.260  1.00  0.00           C  
ATOM    948  C   GLU A 214       2.273  -3.737  10.131  1.00  0.00           C  
ATOM    949  O   GLU A 214       1.288  -2.997  10.166  1.00  0.00           O  
ATOM    950  CB  GLU A 214       2.027  -5.640  11.738  1.00  0.00           C  
ATOM    951  CG  GLU A 214       1.523  -7.054  11.987  1.00  0.00           C  
ATOM    952  CD  GLU A 214       0.111  -7.264  11.516  1.00  0.00           C  
ATOM    953  OE1 GLU A 214      -0.745  -6.509  11.909  1.00  0.00           O  
ATOM    954  OE2 GLU A 214      -0.112  -8.181  10.761  1.00  0.00           O  
ATOM    955  H   GLU A 214       3.800  -6.531  10.168  1.00  0.00           H  
ATOM    956  HA  GLU A 214       1.187  -5.535   9.765  1.00  0.00           H  
ATOM    957 1HB  GLU A 214       3.010  -5.549  12.198  1.00  0.00           H  
ATOM    958 2HB  GLU A 214       1.358  -4.951  12.254  1.00  0.00           H  
ATOM    959 1HG  GLU A 214       2.175  -7.758  11.469  1.00  0.00           H  
ATOM    960 2HG  GLU A 214       1.580  -7.266  13.053  1.00  0.00           H  
ATOM    961  N   ALA A 215       3.509  -3.281   9.977  1.00  0.00           N  
ATOM    962  CA  ALA A 215       3.789  -1.858   9.850  1.00  0.00           C  
ATOM    963  C   ALA A 215       3.609  -1.386   8.410  1.00  0.00           C  
ATOM    964  O   ALA A 215       3.136  -0.274   8.163  1.00  0.00           O  
ATOM    965  CB  ALA A 215       5.198  -1.552  10.337  1.00  0.00           C  
ATOM    966  H   ALA A 215       4.254  -3.918   9.944  1.00  0.00           H  
ATOM    967  HA  ALA A 215       3.075  -1.316  10.470  1.00  0.00           H  
ATOM    968 1HB  ALA A 215       5.393  -0.484  10.238  1.00  0.00           H  
ATOM    969 2HB  ALA A 215       5.293  -1.843  11.383  1.00  0.00           H  
ATOM    970 3HB  ALA A 215       5.918  -2.108   9.739  1.00  0.00           H  
ATOM    971  N   ALA A 216       3.954  -2.252   7.462  1.00  0.00           N  
ATOM    972  CA  ALA A 216       3.845  -1.928   6.047  1.00  0.00           C  
ATOM    973  C   ALA A 216       2.389  -1.795   5.634  1.00  0.00           C  
ATOM    974  O   ALA A 216       2.058  -1.029   4.724  1.00  0.00           O  
ATOM    975  CB  ALA A 216       4.541  -2.990   5.208  1.00  0.00           C  
ATOM    976  H   ALA A 216       4.278  -3.139   7.722  1.00  0.00           H  
ATOM    977  HA  ALA A 216       4.333  -0.967   5.881  1.00  0.00           H  
ATOM    978 1HB  ALA A 216       4.492  -2.715   4.166  1.00  0.00           H  
ATOM    979 2HB  ALA A 216       4.047  -3.939   5.351  1.00  0.00           H  
ATOM    980 3HB  ALA A 216       5.575  -3.073   5.511  1.00  0.00           H  
ATOM    981  N   LYS A 217       1.524  -2.538   6.317  1.00  0.00           N  
ATOM    982  CA  LYS A 217       0.095  -2.511   6.036  1.00  0.00           C  
ATOM    983  C   LYS A 217      -0.461  -1.097   6.184  1.00  0.00           C  
ATOM    984  O   LYS A 217      -1.208  -0.616   5.329  1.00  0.00           O  
ATOM    985  CB  LYS A 217      -0.655  -3.453   6.978  1.00  0.00           C  
ATOM    986  CG  LYS A 217      -0.475  -4.922   6.649  1.00  0.00           C  
ATOM    987  CD  LYS A 217      -1.214  -5.802   7.645  1.00  0.00           C  
ATOM    988  CE  LYS A 217      -1.063  -7.274   7.310  1.00  0.00           C  
ATOM    989  NZ  LYS A 217      -1.704  -8.147   8.329  1.00  0.00           N  
ATOM    990  H   LYS A 217       1.860  -3.132   7.024  1.00  0.00           H  
ATOM    991  HA  LYS A 217      -0.061  -2.828   5.004  1.00  0.00           H  
ATOM    992 1HB  LYS A 217      -0.308  -3.286   7.986  1.00  0.00           H  
ATOM    993 2HB  LYS A 217      -1.709  -3.224   6.931  1.00  0.00           H  
ATOM    994 1HG  LYS A 217      -0.865  -5.108   5.660  1.00  0.00           H  
ATOM    995 2HG  LYS A 217       0.578  -5.163   6.676  1.00  0.00           H  
ATOM    996 1HD  LYS A 217      -0.817  -5.626   8.632  1.00  0.00           H  
ATOM    997 2HD  LYS A 217      -2.264  -5.546   7.628  1.00  0.00           H  
ATOM    998 1HE  LYS A 217      -1.520  -7.462   6.351  1.00  0.00           H  
ATOM    999 2HE  LYS A 217      -0.011  -7.511   7.259  1.00  0.00           H  
ATOM   1000 1HZ  LYS A 217      -2.695  -7.862   8.468  1.00  0.00           H  
ATOM   1001 2HZ  LYS A 217      -1.201  -8.070   9.240  1.00  0.00           H  
ATOM   1002 3HZ  LYS A 217      -1.680  -9.140   8.017  1.00  0.00           H  
ATOM   1003  N   GLU A 218      -0.073  -0.436   7.264  1.00  0.00           N  
ATOM   1004  CA  GLU A 218      -0.534   0.924   7.529  1.00  0.00           C  
ATOM   1005  C   GLU A 218       0.011   1.888   6.503  1.00  0.00           C  
ATOM   1006  O   GLU A 218      -0.708   2.770   6.033  1.00  0.00           O  
ATOM   1007  CB  GLU A 218      -0.117   1.373   8.931  1.00  0.00           C  
ATOM   1008  CG  GLU A 218      -0.845   0.662  10.062  1.00  0.00           C  
ATOM   1009  CD  GLU A 218      -0.412   1.130  11.423  1.00  0.00           C  
ATOM   1010  OE1 GLU A 218       0.533   1.877  11.500  1.00  0.00           O  
ATOM   1011  OE2 GLU A 218      -1.028   0.741  12.388  1.00  0.00           O  
ATOM   1012  H   GLU A 218       0.538  -0.870   7.900  1.00  0.00           H  
ATOM   1013  HA  GLU A 218      -1.623   0.938   7.470  1.00  0.00           H  
ATOM   1014 1HB  GLU A 218       0.952   1.205   9.064  1.00  0.00           H  
ATOM   1015 2HB  GLU A 218      -0.296   2.443   9.038  1.00  0.00           H  
ATOM   1016 1HG  GLU A 218      -1.917   0.834   9.955  1.00  0.00           H  
ATOM   1017 2HG  GLU A 218      -0.667  -0.409   9.978  1.00  0.00           H  
ATOM   1018  N   VAL A 219       1.284   1.725   6.160  1.00  0.00           N  
ATOM   1019  CA  VAL A 219       1.942   2.595   5.192  1.00  0.00           C  
ATOM   1020  C   VAL A 219       1.206   2.590   3.853  1.00  0.00           C  
ATOM   1021  O   VAL A 219       0.867   3.647   3.321  1.00  0.00           O  
ATOM   1022  CB  VAL A 219       3.399   2.146   4.977  1.00  0.00           C  
ATOM   1023  CG1 VAL A 219       4.020   2.894   3.807  1.00  0.00           C  
ATOM   1024  CG2 VAL A 219       4.204   2.369   6.248  1.00  0.00           C  
ATOM   1025  H   VAL A 219       1.794   0.988   6.561  1.00  0.00           H  
ATOM   1026  HA  VAL A 219       1.943   3.612   5.585  1.00  0.00           H  
ATOM   1027  HB  VAL A 219       3.410   1.086   4.721  1.00  0.00           H  
ATOM   1028 1HG1 VAL A 219       5.050   2.565   3.669  1.00  0.00           H  
ATOM   1029 2HG1 VAL A 219       3.450   2.691   2.900  1.00  0.00           H  
ATOM   1030 3HG1 VAL A 219       4.008   3.965   4.012  1.00  0.00           H  
ATOM   1031 1HG2 VAL A 219       5.233   2.049   6.088  1.00  0.00           H  
ATOM   1032 2HG2 VAL A 219       4.189   3.428   6.507  1.00  0.00           H  
ATOM   1033 3HG2 VAL A 219       3.766   1.791   7.062  1.00  0.00           H  
ATOM   1034  N   TYR A 220       0.937   1.399   3.330  1.00  0.00           N  
ATOM   1035  CA  TYR A 220       0.255   1.269   2.048  1.00  0.00           C  
ATOM   1036  C   TYR A 220      -1.154   1.862   2.105  1.00  0.00           C  
ATOM   1037  O   TYR A 220      -1.587   2.539   1.169  1.00  0.00           O  
ATOM   1038  CB  TYR A 220       0.197  -0.200   1.623  1.00  0.00           C  
ATOM   1039  CG  TYR A 220       0.886  -0.481   0.306  1.00  0.00           C  
ATOM   1040  CD1 TYR A 220       1.794  -1.526   0.207  1.00  0.00           C  
ATOM   1041  CD2 TYR A 220       0.610   0.305  -0.803  1.00  0.00           C  
ATOM   1042  CE1 TYR A 220       2.423  -1.783  -0.996  1.00  0.00           C  
ATOM   1043  CE2 TYR A 220       1.239   0.047  -2.006  1.00  0.00           C  
ATOM   1044  CZ  TYR A 220       2.142  -0.991  -2.104  1.00  0.00           C  
ATOM   1045  OH  TYR A 220       2.768  -1.248  -3.302  1.00  0.00           O  
ATOM   1046  H   TYR A 220       1.206   0.589   3.816  1.00  0.00           H  
ATOM   1047  HA  TYR A 220       0.817   1.828   1.299  1.00  0.00           H  
ATOM   1048 1HB  TYR A 220       0.663  -0.820   2.390  1.00  0.00           H  
ATOM   1049 2HB  TYR A 220      -0.843  -0.513   1.536  1.00  0.00           H  
ATOM   1050  HD1 TYR A 220       2.011  -2.144   1.078  1.00  0.00           H  
ATOM   1051  HD2 TYR A 220      -0.102   1.126  -0.725  1.00  0.00           H  
ATOM   1052  HE1 TYR A 220       3.136  -2.603  -1.074  1.00  0.00           H  
ATOM   1053  HE2 TYR A 220       1.023   0.666  -2.877  1.00  0.00           H  
ATOM   1054  HH  TYR A 220       3.365  -1.992  -3.197  1.00  0.00           H  
ATOM   1055  N   LYS A 221      -1.858   1.621   3.207  1.00  0.00           N  
ATOM   1056  CA  LYS A 221      -3.216   2.129   3.368  1.00  0.00           C  
ATOM   1057  C   LYS A 221      -3.236   3.655   3.440  1.00  0.00           C  
ATOM   1058  O   LYS A 221      -4.019   4.310   2.745  1.00  0.00           O  
ATOM   1059  CB  LYS A 221      -3.862   1.535   4.621  1.00  0.00           C  
ATOM   1060  CG  LYS A 221      -4.269   0.074   4.486  1.00  0.00           C  
ATOM   1061  CD  LYS A 221      -4.898  -0.446   5.770  1.00  0.00           C  
ATOM   1062  CE  LYS A 221      -5.358  -1.888   5.618  1.00  0.00           C  
ATOM   1063  NZ  LYS A 221      -5.978  -2.409   6.867  1.00  0.00           N  
ATOM   1064  H   LYS A 221      -1.456   1.087   3.927  1.00  0.00           H  
ATOM   1065  HA  LYS A 221      -3.802   1.831   2.498  1.00  0.00           H  
ATOM   1066 1HB  LYS A 221      -3.170   1.613   5.459  1.00  0.00           H  
ATOM   1067 2HB  LYS A 221      -4.753   2.108   4.877  1.00  0.00           H  
ATOM   1068 1HG  LYS A 221      -4.988  -0.030   3.672  1.00  0.00           H  
ATOM   1069 2HG  LYS A 221      -3.392  -0.528   4.251  1.00  0.00           H  
ATOM   1070 1HD  LYS A 221      -4.170  -0.388   6.581  1.00  0.00           H  
ATOM   1071 2HD  LYS A 221      -5.756   0.173   6.031  1.00  0.00           H  
ATOM   1072 1HE  LYS A 221      -6.086  -1.955   4.811  1.00  0.00           H  
ATOM   1073 2HE  LYS A 221      -4.505  -2.517   5.362  1.00  0.00           H  
ATOM   1074 1HZ  LYS A 221      -6.268  -3.366   6.725  1.00  0.00           H  
ATOM   1075 2HZ  LYS A 221      -5.304  -2.370   7.620  1.00  0.00           H  
ATOM   1076 3HZ  LYS A 221      -6.781  -1.846   7.105  1.00  0.00           H  
ATOM   1077  N   ILE A 222      -2.372   4.219   4.279  1.00  0.00           N  
ATOM   1078  CA  ILE A 222      -2.295   5.668   4.443  1.00  0.00           C  
ATOM   1079  C   ILE A 222      -1.892   6.342   3.132  1.00  0.00           C  
ATOM   1080  O   ILE A 222      -2.404   7.408   2.782  1.00  0.00           O  
ATOM   1081  CB  ILE A 222      -1.292   6.045   5.548  1.00  0.00           C  
ATOM   1082  CG1 ILE A 222      -1.803   5.579   6.914  1.00  0.00           C  
ATOM   1083  CG2 ILE A 222      -1.044   7.545   5.554  1.00  0.00           C  
ATOM   1084  CD1 ILE A 222      -0.754   5.618   8.004  1.00  0.00           C  
ATOM   1085  H   ILE A 222      -1.766   3.644   4.802  1.00  0.00           H  
ATOM   1086  HA  ILE A 222      -3.279   6.036   4.732  1.00  0.00           H  
ATOM   1087  HB  ILE A 222      -0.348   5.531   5.373  1.00  0.00           H  
ATOM   1088 1HG1 ILE A 222      -2.639   6.204   7.223  1.00  0.00           H  
ATOM   1089 2HG1 ILE A 222      -2.172   4.556   6.835  1.00  0.00           H  
ATOM   1090 1HG2 ILE A 222      -0.334   7.795   6.340  1.00  0.00           H  
ATOM   1091 2HG2 ILE A 222      -0.640   7.850   4.589  1.00  0.00           H  
ATOM   1092 3HG2 ILE A 222      -1.984   8.068   5.734  1.00  0.00           H  
ATOM   1093 1HD1 ILE A 222      -1.191   5.273   8.941  1.00  0.00           H  
ATOM   1094 2HD1 ILE A 222       0.078   4.969   7.731  1.00  0.00           H  
ATOM   1095 3HD1 ILE A 222      -0.395   6.639   8.126  1.00  0.00           H  
ATOM   1096  N   HIS A 223      -0.992   5.700   2.399  1.00  0.00           N  
ATOM   1097  CA  HIS A 223      -0.521   6.226   1.126  1.00  0.00           C  
ATOM   1098  C   HIS A 223      -1.675   6.334   0.131  1.00  0.00           C  
ATOM   1099  O   HIS A 223      -1.806   7.332  -0.576  1.00  0.00           O  
ATOM   1100  CB  HIS A 223       0.587   5.339   0.548  1.00  0.00           C  
ATOM   1101  CG  HIS A 223       1.375   5.995  -0.544  1.00  0.00           C  
ATOM   1102  ND1 HIS A 223       2.341   5.329  -1.267  1.00  0.00           N  
ATOM   1103  CD2 HIS A 223       1.339   7.256  -1.034  1.00  0.00           C  
ATOM   1104  CE1 HIS A 223       2.867   6.154  -2.156  1.00  0.00           C  
ATOM   1105  NE2 HIS A 223       2.276   7.328  -2.035  1.00  0.00           N  
ATOM   1106  H   HIS A 223      -0.625   4.850   2.729  1.00  0.00           H  
ATOM   1107  HA  HIS A 223      -0.110   7.224   1.275  1.00  0.00           H  
ATOM   1108 1HB  HIS A 223       1.277   5.054   1.343  1.00  0.00           H  
ATOM   1109 2HB  HIS A 223       0.150   4.424   0.151  1.00  0.00           H  
ATOM   1110  HD2 HIS A 223       0.689   8.064  -0.698  1.00  0.00           H  
ATOM   1111  HE1 HIS A 223       3.653   5.905  -2.868  1.00  0.00           H  
ATOM   1112  HE2 HIS A 223       2.476   8.150  -2.588  1.00  0.00           H  
ATOM   1113  N   GLN A 224      -2.516   5.305   0.101  1.00  0.00           N  
ATOM   1114  CA  GLN A 224      -3.664   5.273  -0.800  1.00  0.00           C  
ATOM   1115  C   GLN A 224      -4.630   6.418  -0.501  1.00  0.00           C  
ATOM   1116  O   GLN A 224      -5.229   6.992  -1.409  1.00  0.00           O  
ATOM   1117  CB  GLN A 224      -4.393   3.931  -0.692  1.00  0.00           C  
ATOM   1118  CG  GLN A 224      -5.437   3.701  -1.771  1.00  0.00           C  
ATOM   1119  CD  GLN A 224      -4.820   3.326  -3.104  1.00  0.00           C  
ATOM   1120  OE1 GLN A 224      -4.113   4.126  -3.724  1.00  0.00           O  
ATOM   1121  NE2 GLN A 224      -5.082   2.104  -3.554  1.00  0.00           N  
ATOM   1122  H   GLN A 224      -2.360   4.543   0.702  1.00  0.00           H  
ATOM   1123  HA  GLN A 224      -3.305   5.393  -1.822  1.00  0.00           H  
ATOM   1124 1HB  GLN A 224      -3.668   3.118  -0.747  1.00  0.00           H  
ATOM   1125 2HB  GLN A 224      -4.888   3.863   0.276  1.00  0.00           H  
ATOM   1126 1HG  GLN A 224      -6.095   2.890  -1.458  1.00  0.00           H  
ATOM   1127 2HG  GLN A 224      -6.012   4.617  -1.906  1.00  0.00           H  
ATOM   1128 1HE2 GLN A 224      -4.702   1.800  -4.428  1.00  0.00           H  
ATOM   1129 2HE2 GLN A 224      -5.660   1.487  -3.019  1.00  0.00           H  
ATOM   1130  N   GLN A 225      -4.759   6.753   0.777  1.00  0.00           N  
ATOM   1131  CA  GLN A 225      -5.650   7.823   1.205  1.00  0.00           C  
ATOM   1132  C   GLN A 225      -5.056   9.190   0.865  1.00  0.00           C  
ATOM   1133  O   GLN A 225      -5.761  10.087   0.401  1.00  0.00           O  
ATOM   1134  CB  GLN A 225      -5.923   7.725   2.708  1.00  0.00           C  
ATOM   1135  CG  GLN A 225      -6.733   6.506   3.116  1.00  0.00           C  
ATOM   1136  CD  GLN A 225      -6.913   6.406   4.618  1.00  0.00           C  
ATOM   1137  OE1 GLN A 225      -6.081   6.891   5.391  1.00  0.00           O  
ATOM   1138  NE2 GLN A 225      -8.002   5.776   5.043  1.00  0.00           N  
ATOM   1139  H   GLN A 225      -4.237   6.266   1.452  1.00  0.00           H  
ATOM   1140  HA  GLN A 225      -6.595   7.720   0.672  1.00  0.00           H  
ATOM   1141 1HB  GLN A 225      -4.977   7.697   3.249  1.00  0.00           H  
ATOM   1142 2HB  GLN A 225      -6.463   8.613   3.039  1.00  0.00           H  
ATOM   1143 1HG  GLN A 225      -7.720   6.568   2.657  1.00  0.00           H  
ATOM   1144 2HG  GLN A 225      -6.217   5.609   2.773  1.00  0.00           H  
ATOM   1145 1HE2 GLN A 225      -8.175   5.679   6.024  1.00  0.00           H  
ATOM   1146 2HE2 GLN A 225      -8.651   5.398   4.382  1.00  0.00           H  
ATOM   1147  N   LEU A 226      -3.754   9.332   1.090  1.00  0.00           N  
ATOM   1148  CA  LEU A 226      -3.056  10.583   0.813  1.00  0.00           C  
ATOM   1149  C   LEU A 226      -3.093  10.909  -0.678  1.00  0.00           C  
ATOM   1150  O   LEU A 226      -3.253  12.068  -1.064  1.00  0.00           O  
ATOM   1151  CB  LEU A 226      -1.601  10.496   1.291  1.00  0.00           C  
ATOM   1152  CG  LEU A 226      -1.394  10.563   2.809  1.00  0.00           C  
ATOM   1153  CD1 LEU A 226       0.091  10.447   3.125  1.00  0.00           C  
ATOM   1154  CD2 LEU A 226      -1.967  11.867   3.343  1.00  0.00           C  
ATOM   1155  H   LEU A 226      -3.248   8.575   1.461  1.00  0.00           H  
ATOM   1156  HA  LEU A 226      -3.556  11.385   1.355  1.00  0.00           H  
ATOM   1157 1HB  LEU A 226      -1.175   9.558   0.939  1.00  0.00           H  
ATOM   1158 2HB  LEU A 226      -1.039  11.316   0.844  1.00  0.00           H  
ATOM   1159  HG  LEU A 226      -1.902   9.722   3.283  1.00  0.00           H  
ATOM   1160 1HD1 LEU A 226       0.238  10.494   4.205  1.00  0.00           H  
ATOM   1161 2HD1 LEU A 226       0.470   9.496   2.749  1.00  0.00           H  
ATOM   1162 3HD1 LEU A 226       0.629  11.266   2.650  1.00  0.00           H  
ATOM   1163 1HD2 LEU A 226      -1.821  11.914   4.423  1.00  0.00           H  
ATOM   1164 2HD2 LEU A 226      -1.458  12.708   2.872  1.00  0.00           H  
ATOM   1165 3HD2 LEU A 226      -3.033  11.915   3.119  1.00  0.00           H  
ATOM   1166  N   LEU A 227      -2.954   9.877  -1.509  1.00  0.00           N  
ATOM   1167  CA  LEU A 227      -2.965  10.045  -2.961  1.00  0.00           C  
ATOM   1168  C   LEU A 227      -4.276  10.661  -3.440  1.00  0.00           C  
ATOM   1169  O   LEU A 227      -4.292  11.461  -4.374  1.00  0.00           O  
ATOM   1170  CB  LEU A 227      -2.748   8.693  -3.652  1.00  0.00           C  
ATOM   1171  CG  LEU A 227      -2.744   8.722  -5.186  1.00  0.00           C  
ATOM   1172  CD1 LEU A 227      -1.679   9.695  -5.673  1.00  0.00           C  
ATOM   1173  CD2 LEU A 227      -2.490   7.321  -5.720  1.00  0.00           C  
ATOM   1174  H   LEU A 227      -2.835   8.976  -1.134  1.00  0.00           H  
ATOM   1175  HA  LEU A 227      -2.152  10.715  -3.238  1.00  0.00           H  
ATOM   1176 1HB  LEU A 227      -1.792   8.286  -3.326  1.00  0.00           H  
ATOM   1177 2HB  LEU A 227      -3.536   8.010  -3.335  1.00  0.00           H  
ATOM   1178  HG  LEU A 227      -3.710   9.078  -5.545  1.00  0.00           H  
ATOM   1179 1HD1 LEU A 227      -1.677   9.716  -6.763  1.00  0.00           H  
ATOM   1180 2HD1 LEU A 227      -1.896  10.693  -5.292  1.00  0.00           H  
ATOM   1181 3HD1 LEU A 227      -0.702   9.374  -5.314  1.00  0.00           H  
ATOM   1182 1HD2 LEU A 227      -2.489   7.342  -6.810  1.00  0.00           H  
ATOM   1183 2HD2 LEU A 227      -1.524   6.965  -5.362  1.00  0.00           H  
ATOM   1184 3HD2 LEU A 227      -3.276   6.650  -5.371  1.00  0.00           H  
ATOM   1185  N   PHE A 228      -5.374  10.294  -2.791  1.00  0.00           N  
ATOM   1186  CA  PHE A 228      -6.683  10.811  -3.162  1.00  0.00           C  
ATOM   1187  C   PHE A 228      -6.769  12.313  -2.907  1.00  0.00           C  
ATOM   1188  O   PHE A 228      -7.225  13.076  -3.761  1.00  0.00           O  
ATOM   1189  CB  PHE A 228      -7.783  10.089  -2.382  1.00  0.00           C  
ATOM   1190  CG  PHE A 228      -9.065  10.866  -2.282  1.00  0.00           C  
ATOM   1191  CD1 PHE A 228      -9.853  11.079  -3.403  1.00  0.00           C  
ATOM   1192  CD2 PHE A 228      -9.485  11.386  -1.067  1.00  0.00           C  
ATOM   1193  CE1 PHE A 228     -11.032  11.794  -3.312  1.00  0.00           C  
ATOM   1194  CE2 PHE A 228     -10.664  12.100  -0.973  1.00  0.00           C  
ATOM   1195  CZ  PHE A 228     -11.438  12.304  -2.098  1.00  0.00           C  
ATOM   1196  H   PHE A 228      -5.300   9.660  -2.045  1.00  0.00           H  
ATOM   1197  HA  PHE A 228      -6.836  10.633  -4.227  1.00  0.00           H  
ATOM   1198 1HB  PHE A 228      -8.001   9.134  -2.859  1.00  0.00           H  
ATOM   1199 2HB  PHE A 228      -7.434   9.878  -1.372  1.00  0.00           H  
ATOM   1200  HD1 PHE A 228      -9.532  10.675  -4.364  1.00  0.00           H  
ATOM   1201  HD2 PHE A 228      -8.873  11.225  -0.179  1.00  0.00           H  
ATOM   1202  HE1 PHE A 228     -11.642  11.954  -4.201  1.00  0.00           H  
ATOM   1203  HE2 PHE A 228     -10.983  12.503  -0.012  1.00  0.00           H  
ATOM   1204  HZ  PHE A 228     -12.367  12.869  -2.025  1.00  0.00           H  
ATOM   1205  N   LYS A 229      -6.302  12.736  -1.742  1.00  0.00           N  
ATOM   1206  CA  LYS A 229      -6.337  14.145  -1.374  1.00  0.00           C  
ATOM   1207  C   LYS A 229      -5.364  14.959  -2.219  1.00  0.00           C  
ATOM   1208  O   LYS A 229      -5.659  16.093  -2.599  1.00  0.00           O  
ATOM   1209  CB  LYS A 229      -6.017  14.318   0.112  1.00  0.00           C  
ATOM   1210  CG  LYS A 229      -7.088  13.783   1.052  1.00  0.00           C  
ATOM   1211  CD  LYS A 229      -6.689  13.970   2.508  1.00  0.00           C  
ATOM   1212  CE  LYS A 229      -7.747  13.412   3.449  1.00  0.00           C  
ATOM   1213  NZ  LYS A 229      -7.357  13.564   4.877  1.00  0.00           N  
ATOM   1214  H   LYS A 229      -5.918  12.086  -1.118  1.00  0.00           H  
ATOM   1215  HA  LYS A 229      -7.341  14.527  -1.561  1.00  0.00           H  
ATOM   1216 1HB  LYS A 229      -5.082  13.808   0.344  1.00  0.00           H  
ATOM   1217 2HB  LYS A 229      -5.876  15.376   0.333  1.00  0.00           H  
ATOM   1218 1HG  LYS A 229      -8.028  14.306   0.872  1.00  0.00           H  
ATOM   1219 2HG  LYS A 229      -7.242  12.720   0.861  1.00  0.00           H  
ATOM   1220 1HD  LYS A 229      -5.743  13.461   2.695  1.00  0.00           H  
ATOM   1221 2HD  LYS A 229      -6.557  15.032   2.715  1.00  0.00           H  
ATOM   1222 1HE  LYS A 229      -8.689  13.932   3.285  1.00  0.00           H  
ATOM   1223 2HE  LYS A 229      -7.900  12.354   3.239  1.00  0.00           H  
ATOM   1224 1HZ  LYS A 229      -8.082  13.182   5.468  1.00  0.00           H  
ATOM   1225 2HZ  LYS A 229      -6.492  13.070   5.046  1.00  0.00           H  
ATOM   1226 3HZ  LYS A 229      -7.231  14.543   5.090  1.00  0.00           H  
ATOM   1227  N   ALA A 230      -4.212  14.368  -2.518  1.00  0.00           N  
ATOM   1228  CA  ALA A 230      -3.190  15.036  -3.317  1.00  0.00           C  
ATOM   1229  C   ALA A 230      -3.684  15.303  -4.738  1.00  0.00           C  
ATOM   1230  O   ALA A 230      -3.207  16.218  -5.409  1.00  0.00           O  
ATOM   1231  CB  ALA A 230      -1.916  14.205  -3.347  1.00  0.00           C  
ATOM   1232  H   ALA A 230      -4.039  13.458  -2.184  1.00  0.00           H  
ATOM   1233  HA  ALA A 230      -2.973  15.999  -2.854  1.00  0.00           H  
ATOM   1234 1HB  ALA A 230      -1.161  14.716  -3.944  1.00  0.00           H  
ATOM   1235 2HB  ALA A 230      -1.545  14.071  -2.330  1.00  0.00           H  
ATOM   1236 3HB  ALA A 230      -2.127  13.231  -3.786  1.00  0.00           H  
ATOM   1237  N   ARG A 231      -4.629  14.492  -5.196  1.00  0.00           N  
ATOM   1238  CA  ARG A 231      -5.189  14.659  -6.531  1.00  0.00           C  
ATOM   1239  C   ARG A 231      -6.194  15.805  -6.558  1.00  0.00           C  
ATOM   1240  O   ARG A 231      -6.261  16.561  -7.528  1.00  0.00           O  
ATOM   1241  CB  ARG A 231      -5.868  13.378  -6.993  1.00  0.00           C  
ATOM   1242  CG  ARG A 231      -4.919  12.250  -7.367  1.00  0.00           C  
ATOM   1243  CD  ARG A 231      -4.152  12.564  -8.599  1.00  0.00           C  
ATOM   1244  NE  ARG A 231      -5.018  12.679  -9.762  1.00  0.00           N  
ATOM   1245  CZ  ARG A 231      -4.630  13.158 -10.960  1.00  0.00           C  
ATOM   1246  NH1 ARG A 231      -3.391  13.561 -11.137  1.00  0.00           N  
ATOM   1247  NH2 ARG A 231      -5.494  13.223 -11.958  1.00  0.00           N  
ATOM   1248  H   ARG A 231      -4.947  13.757  -4.629  1.00  0.00           H  
ATOM   1249  HA  ARG A 231      -4.376  14.889  -7.221  1.00  0.00           H  
ATOM   1250 1HB  ARG A 231      -6.523  13.010  -6.205  1.00  0.00           H  
ATOM   1251 2HB  ARG A 231      -6.489  13.589  -7.863  1.00  0.00           H  
ATOM   1252 1HG  ARG A 231      -4.211  12.086  -6.554  1.00  0.00           H  
ATOM   1253 2HG  ARG A 231      -5.490  11.337  -7.541  1.00  0.00           H  
ATOM   1254 1HD  ARG A 231      -3.627  13.510  -8.470  1.00  0.00           H  
ATOM   1255 2HD  ARG A 231      -3.430  11.771  -8.790  1.00  0.00           H  
ATOM   1256  HE  ARG A 231      -5.978  12.379  -9.665  1.00  0.00           H  
ATOM   1257 1HH1 ARG A 231      -2.730  13.512 -10.375  1.00  0.00           H  
ATOM   1258 2HH1 ARG A 231      -3.100  13.920 -12.035  1.00  0.00           H  
ATOM   1259 1HH2 ARG A 231      -6.447  12.913 -11.822  1.00  0.00           H  
ATOM   1260 2HH2 ARG A 231      -5.204  13.581 -12.855  1.00  0.00           H  
ATOM   1261  N   LEU A 232      -6.958  15.937  -5.481  1.00  0.00           N  
ATOM   1262  CA  LEU A 232      -7.972  16.982  -5.378  1.00  0.00           C  
ATOM   1263  C   LEU A 232      -7.338  18.345  -5.104  1.00  0.00           C  
ATOM   1264  O   LEU A 232      -7.615  19.312  -5.817  1.00  0.00           O  
ATOM   1265  CB  LEU A 232      -8.970  16.642  -4.264  1.00  0.00           C  
ATOM   1266  CG  LEU A 232      -9.941  15.494  -4.569  1.00  0.00           C  
ATOM   1267  CD1 LEU A 232     -10.856  15.271  -3.372  1.00  0.00           C  
ATOM   1268  CD2 LEU A 232     -10.745  15.827  -5.817  1.00  0.00           C  
ATOM   1269  H   LEU A 232      -6.836  15.317  -4.733  1.00  0.00           H  
ATOM   1270  HA  LEU A 232      -8.508  17.038  -6.325  1.00  0.00           H  
ATOM   1271 1HB  LEU A 232      -8.413  16.374  -3.368  1.00  0.00           H  
ATOM   1272 2HB  LEU A 232      -9.564  17.529  -4.047  1.00  0.00           H  
ATOM   1273  HG  LEU A 232      -9.378  14.575  -4.734  1.00  0.00           H  
ATOM   1274 1HD1 LEU A 232     -11.546  14.455  -3.589  1.00  0.00           H  
ATOM   1275 2HD1 LEU A 232     -10.256  15.015  -2.499  1.00  0.00           H  
ATOM   1276 3HD1 LEU A 232     -11.421  16.180  -3.172  1.00  0.00           H  
ATOM   1277 1HD2 LEU A 232     -11.435  15.011  -6.034  1.00  0.00           H  
ATOM   1278 2HD2 LEU A 232     -11.310  16.745  -5.652  1.00  0.00           H  
ATOM   1279 3HD2 LEU A 232     -10.069  15.964  -6.660  1.00  0.00           H  
ATOM   1280  N   GLN A 233      -6.489  18.401  -4.072  1.00  0.00           N  
ATOM   1281  CA  GLN A 233      -5.795  19.630  -3.668  1.00  0.00           C  
ATOM   1282  C   GLN A 233      -6.755  20.654  -3.068  1.00  0.00           C  
ATOM   1283  O   GLN A 233      -7.637  21.178  -3.749  1.00  0.00           O  
ATOM   1284  CB  GLN A 233      -5.063  20.247  -4.863  1.00  0.00           C  
ATOM   1285  CG  GLN A 233      -3.899  19.417  -5.377  1.00  0.00           C  
ATOM   1286  CD  GLN A 233      -2.709  19.446  -4.437  1.00  0.00           C  
ATOM   1287  OE1 GLN A 233      -2.459  20.447  -3.759  1.00  0.00           O  
ATOM   1288  NE2 GLN A 233      -1.966  18.347  -4.391  1.00  0.00           N  
ATOM   1289  H   GLN A 233      -6.323  17.580  -3.557  1.00  0.00           H  
ATOM   1290  HA  GLN A 233      -5.062  19.377  -2.902  1.00  0.00           H  
ATOM   1291 1HB  GLN A 233      -5.765  20.389  -5.685  1.00  0.00           H  
ATOM   1292 2HB  GLN A 233      -4.680  21.230  -4.586  1.00  0.00           H  
ATOM   1293 1HG  GLN A 233      -4.224  18.382  -5.485  1.00  0.00           H  
ATOM   1294 2HG  GLN A 233      -3.583  19.813  -6.341  1.00  0.00           H  
ATOM   1295 1HE2 GLN A 233      -1.166  18.306  -3.790  1.00  0.00           H  
ATOM   1296 2HE2 GLN A 233      -2.203  17.557  -4.958  1.00  0.00           H  
ATOM   1297  N   GLN A 234      -6.566  20.944  -1.788  1.00  0.00           N  
ATOM   1298  CA  GLN A 234      -7.408  21.907  -1.091  1.00  0.00           C  
ATOM   1299  C   GLN A 234      -6.859  23.317  -1.259  1.00  0.00           C  
ATOM   1300  O   GLN A 234      -7.578  24.304  -1.101  1.00  0.00           O  
ATOM   1301  CB  GLN A 234      -7.514  21.556   0.396  1.00  0.00           C  
ATOM   1302  CG  GLN A 234      -8.129  20.195   0.672  1.00  0.00           C  
ATOM   1303  CD  GLN A 234      -9.537  20.073   0.120  1.00  0.00           C  
ATOM   1304  OE1 GLN A 234     -10.415  20.877   0.441  1.00  0.00           O  
ATOM   1305  NE2 GLN A 234      -9.758  19.065  -0.716  1.00  0.00           N  
ATOM   1306  H   GLN A 234      -5.830  20.511  -1.304  1.00  0.00           H  
ATOM   1307  HA  GLN A 234      -8.406  21.873  -1.527  1.00  0.00           H  
ATOM   1308 1HB  GLN A 234      -6.521  21.574   0.845  1.00  0.00           H  
ATOM   1309 2HB  GLN A 234      -8.117  22.308   0.905  1.00  0.00           H  
ATOM   1310 1HG  GLN A 234      -7.511  19.427   0.205  1.00  0.00           H  
ATOM   1311 2HG  GLN A 234      -8.170  20.038   1.750  1.00  0.00           H  
ATOM   1312 1HE2 GLN A 234     -10.668  18.934  -1.112  1.00  0.00           H  
ATOM   1313 2HE2 GLN A 234      -9.017  18.436  -0.949  1.00  0.00           H  
ATOM   1314  N   GLN A 235      -5.578  23.406  -1.578  1.00  0.00           N  
ATOM   1315  CA  GLN A 235      -4.918  24.686  -1.773  1.00  0.00           C  
ATOM   1316  C   GLN A 235      -4.508  24.842  -3.231  1.00  0.00           C  
ATOM   1317  O   GLN A 235      -3.688  24.075  -3.737  1.00  0.00           O  
ATOM   1318  CB  GLN A 235      -3.695  24.812  -0.860  1.00  0.00           C  
ATOM   1319  CG  GLN A 235      -2.972  26.143  -0.968  1.00  0.00           C  
ATOM   1320  CD  GLN A 235      -1.813  26.253   0.005  1.00  0.00           C  
ATOM   1321  OE1 GLN A 235      -1.256  25.243   0.444  1.00  0.00           O  
ATOM   1322  NE2 GLN A 235      -1.444  27.482   0.347  1.00  0.00           N  
ATOM   1323  H   GLN A 235      -5.058  22.582  -1.690  1.00  0.00           H  
ATOM   1324  HA  GLN A 235      -5.621  25.480  -1.520  1.00  0.00           H  
ATOM   1325 1HB  GLN A 235      -4.001  24.678   0.178  1.00  0.00           H  
ATOM   1326 2HB  GLN A 235      -2.982  24.022  -1.096  1.00  0.00           H  
ATOM   1327 1HG  GLN A 235      -2.580  26.251  -1.979  1.00  0.00           H  
ATOM   1328 2HG  GLN A 235      -3.677  26.946  -0.753  1.00  0.00           H  
ATOM   1329 1HE2 GLN A 235      -0.685  27.617   0.985  1.00  0.00           H  
ATOM   1330 2HE2 GLN A 235      -1.923  28.273  -0.033  1.00  0.00           H  
ATOM   1331  N   GLN A 236      -5.078  25.823  -3.910  1.00  0.00           N  
ATOM   1332  CA  GLN A 236      -4.754  26.055  -5.308  1.00  0.00           C  
ATOM   1333  C   GLN A 236      -4.070  27.402  -5.482  1.00  0.00           C  
ATOM   1334  O   GLN A 236      -4.655  28.453  -5.205  1.00  0.00           O  
ATOM   1335  CB  GLN A 236      -6.016  25.989  -6.173  1.00  0.00           C  
ATOM   1336  CG  GLN A 236      -5.759  26.148  -7.662  1.00  0.00           C  
ATOM   1337  CD  GLN A 236      -7.034  26.075  -8.479  1.00  0.00           C  
ATOM   1338  OE1 GLN A 236      -7.744  25.066  -8.460  1.00  0.00           O  
ATOM   1339  NE2 GLN A 236      -7.333  27.147  -9.205  1.00  0.00           N  
ATOM   1340  H   GLN A 236      -5.726  26.410  -3.459  1.00  0.00           H  
ATOM   1341  HA  GLN A 236      -4.066  25.276  -5.637  1.00  0.00           H  
ATOM   1342 1HB  GLN A 236      -6.513  25.032  -6.017  1.00  0.00           H  
ATOM   1343 2HB  GLN A 236      -6.709  26.772  -5.865  1.00  0.00           H  
ATOM   1344 1HG  GLN A 236      -5.295  27.118  -7.838  1.00  0.00           H  
ATOM   1345 2HG  GLN A 236      -5.095  25.350  -7.992  1.00  0.00           H  
ATOM   1346 1HE2 GLN A 236      -8.163  27.158  -9.765  1.00  0.00           H  
ATOM   1347 2HE2 GLN A 236      -6.729  27.944  -9.191  1.00  0.00           H  
ATOM   1348  N   ALA A 237      -2.828  27.359  -5.938  1.00  0.00           N  
ATOM   1349  CA  ALA A 237      -2.048  28.565  -6.159  1.00  0.00           C  
ATOM   1350  C   ALA A 237      -2.369  29.166  -7.519  1.00  0.00           C  
ATOM   1351  O   ALA A 237      -2.182  30.362  -7.748  1.00  0.00           O  
ATOM   1352  CB  ALA A 237      -0.560  28.267  -6.045  1.00  0.00           C  
ATOM   1353  H   ALA A 237      -2.420  26.486  -6.134  1.00  0.00           H  
ATOM   1354  HA  ALA A 237      -2.321  29.290  -5.392  1.00  0.00           H  
ATOM   1355 1HB  ALA A 237       0.008  29.180  -6.217  1.00  0.00           H  
ATOM   1356 2HB  ALA A 237      -0.341  27.886  -5.047  1.00  0.00           H  
ATOM   1357 3HB  ALA A 237      -0.281  27.520  -6.786  1.00  0.00           H  
ATOM   1358  N   GLN A 238      -2.850  28.323  -8.421  1.00  0.00           N  
ATOM   1359  CA  GLN A 238      -3.206  28.760  -9.760  1.00  0.00           C  
ATOM   1360  C   GLN A 238      -4.543  29.487  -9.737  1.00  0.00           C  
ATOM   1361  O   GLN A 238      -4.739  30.404 -10.562  1.00  0.00           O  
ATOM   1362  OXT GLN A 238      -5.382  29.175  -8.938  1.00  0.00           O  
ATOM   1363  CB  GLN A 238      -3.266  27.569 -10.720  1.00  0.00           C  
ATOM   1364  CG  GLN A 238      -3.507  27.951 -12.171  1.00  0.00           C  
ATOM   1365  CD  GLN A 238      -3.459  26.753 -13.100  1.00  0.00           C  
ATOM   1366  OE1 GLN A 238      -3.451  25.603 -12.653  1.00  0.00           O  
ATOM   1367  NE2 GLN A 238      -3.428  27.015 -14.402  1.00  0.00           N  
ATOM   1368  H   GLN A 238      -2.979  27.385  -8.173  1.00  0.00           H  
ATOM   1369  HA  GLN A 238      -2.441  29.451 -10.113  1.00  0.00           H  
ATOM   1370 1HB  GLN A 238      -2.330  27.013 -10.670  1.00  0.00           H  
ATOM   1371 2HB  GLN A 238      -4.064  26.894 -10.413  1.00  0.00           H  
ATOM   1372 1HG  GLN A 238      -4.491  28.412 -12.256  1.00  0.00           H  
ATOM   1373 2HG  GLN A 238      -2.736  28.656 -12.483  1.00  0.00           H  
ATOM   1374 1HE2 GLN A 238      -3.396  26.266 -15.064  1.00  0.00           H  
ATOM   1375 2HE2 GLN A 238      -3.435  27.964 -14.722  1.00  0.00           H  
TER                                                                             
ATOM   1377  N   PHE B   1     -10.330   9.453  -9.574  1.00  0.00           N  
ATOM   1378  CA  PHE B   1      -9.768   9.571  -8.234  1.00  0.00           C  
ATOM   1379  C   PHE B   1     -10.797  10.114  -7.250  1.00  0.00           C  
ATOM   1380  O   PHE B   1     -10.690  11.250  -6.789  1.00  0.00           O  
ATOM   1381  CB  PHE B   1      -8.539  10.482  -8.248  1.00  0.00           C  
ATOM   1382  CG  PHE B   1      -7.333   9.862  -8.894  1.00  0.00           C  
ATOM   1383  CD1 PHE B   1      -7.013  10.144 -10.214  1.00  0.00           C  
ATOM   1384  CD2 PHE B   1      -6.516   8.995  -8.184  1.00  0.00           C  
ATOM   1385  CE1 PHE B   1      -5.903   9.574 -10.809  1.00  0.00           C  
ATOM   1386  CE2 PHE B   1      -5.406   8.425  -8.775  1.00  0.00           C  
ATOM   1387  CZ  PHE B   1      -5.100   8.715 -10.090  1.00  0.00           C  
ATOM   1388 1H   PHE B   1      -9.635   9.096 -10.197  1.00  0.00           H  
ATOM   1389 2H   PHE B   1     -11.112   8.830  -9.554  1.00  0.00           H  
ATOM   1390 3H   PHE B   1     -10.630  10.353  -9.890  1.00  0.00           H  
ATOM   1391  HA  PHE B   1      -9.463   8.579  -7.898  1.00  0.00           H  
ATOM   1392 1HB  PHE B   1      -8.775  11.402  -8.781  1.00  0.00           H  
ATOM   1393 2HB  PHE B   1      -8.276  10.754  -7.227  1.00  0.00           H  
ATOM   1394  HD1 PHE B   1      -7.648  10.825 -10.782  1.00  0.00           H  
ATOM   1395  HD2 PHE B   1      -6.758   8.766  -7.145  1.00  0.00           H  
ATOM   1396  HE1 PHE B   1      -5.663   9.804 -11.847  1.00  0.00           H  
ATOM   1397  HE2 PHE B   1      -4.772   7.746  -8.206  1.00  0.00           H  
ATOM   1398  HZ  PHE B   1      -4.226   8.265 -10.558  1.00  0.00           H  
ATOM   1399  N   ASP B   2     -11.793   9.295  -6.933  1.00  0.00           N  
ATOM   1400  CA  ASP B   2     -12.832   9.683  -5.987  1.00  0.00           C  
ATOM   1401  C   ASP B   2     -13.234   8.512  -5.100  1.00  0.00           C  
ATOM   1402  O   ASP B   2     -14.259   8.558  -4.420  1.00  0.00           O  
ATOM   1403  CB  ASP B   2     -14.062  10.215  -6.727  1.00  0.00           C  
ATOM   1404  CG  ASP B   2     -14.597   9.238  -7.766  1.00  0.00           C  
ATOM   1405  OD1 ASP B   2     -13.981   8.218  -7.966  1.00  0.00           O  
ATOM   1406  OD2 ASP B   2     -15.616   9.521  -8.348  1.00  0.00           O  
ATOM   1407  H   ASP B   2     -11.832   8.379  -7.359  1.00  0.00           H  
ATOM   1408  HA  ASP B   2     -12.441  10.476  -5.349  1.00  0.00           H  
ATOM   1409 1HB  ASP B   2     -14.854  10.429  -6.009  1.00  0.00           H  
ATOM   1410 2HB  ASP B   2     -13.810  11.151  -7.226  1.00  0.00           H  
ATOM   1411  N   VAL B   3     -12.419   7.462  -5.110  1.00  0.00           N  
ATOM   1412  CA  VAL B   3     -12.663   6.294  -4.272  1.00  0.00           C  
ATOM   1413  C   VAL B   3     -11.408   5.891  -3.509  1.00  0.00           C  
ATOM   1414  O   VAL B   3     -10.303   6.325  -3.839  1.00  0.00           O  
ATOM   1415  CB  VAL B   3     -13.139   5.108  -5.132  1.00  0.00           C  
ATOM   1416  CG1 VAL B   3     -14.436   5.456  -5.847  1.00  0.00           C  
ATOM   1417  CG2 VAL B   3     -12.058   4.727  -6.132  1.00  0.00           C  
ATOM   1418  H   VAL B   3     -11.610   7.474  -5.714  1.00  0.00           H  
ATOM   1419  HA  VAL B   3     -13.445   6.541  -3.553  1.00  0.00           H  
ATOM   1420  HB  VAL B   3     -13.348   4.260  -4.481  1.00  0.00           H  
ATOM   1421 1HG1 VAL B   3     -14.758   4.607  -6.450  1.00  0.00           H  
ATOM   1422 2HG1 VAL B   3     -15.205   5.690  -5.111  1.00  0.00           H  
ATOM   1423 3HG1 VAL B   3     -14.276   6.319  -6.493  1.00  0.00           H  
ATOM   1424 1HG2 VAL B   3     -12.401   3.888  -6.737  1.00  0.00           H  
ATOM   1425 2HG2 VAL B   3     -11.844   5.578  -6.779  1.00  0.00           H  
ATOM   1426 3HG2 VAL B   3     -11.151   4.442  -5.597  1.00  0.00           H  
ATOM   1427  N   ILE B   4     -11.582   5.059  -2.487  1.00  0.00           N  
ATOM   1428  CA  ILE B   4     -10.456   4.427  -1.813  1.00  0.00           C  
ATOM   1429  C   ILE B   4     -10.553   2.908  -1.884  1.00  0.00           C  
ATOM   1430  O   ILE B   4     -11.618   2.334  -1.659  1.00  0.00           O  
ATOM   1431  CB  ILE B   4     -10.379   4.870  -0.341  1.00  0.00           C  
ATOM   1432  CG1 ILE B   4     -10.229   6.391  -0.248  1.00  0.00           C  
ATOM   1433  CG2 ILE B   4      -9.225   4.174   0.364  1.00  0.00           C  
ATOM   1434  CD1 ILE B   4      -8.938   6.914  -0.835  1.00  0.00           C  
ATOM   1435  H   ILE B   4     -12.520   4.859  -2.171  1.00  0.00           H  
ATOM   1436  HA  ILE B   4      -9.538   4.733  -2.314  1.00  0.00           H  
ATOM   1437  HB  ILE B   4     -11.309   4.614   0.165  1.00  0.00           H  
ATOM   1438 1HG1 ILE B   4     -11.059   6.870  -0.766  1.00  0.00           H  
ATOM   1439 2HG1 ILE B   4     -10.277   6.698   0.797  1.00  0.00           H  
ATOM   1440 1HG2 ILE B   4      -9.185   4.499   1.404  1.00  0.00           H  
ATOM   1441 2HG2 ILE B   4      -9.373   3.096   0.327  1.00  0.00           H  
ATOM   1442 3HG2 ILE B   4      -8.288   4.429  -0.132  1.00  0.00           H  
ATOM   1443 1HD1 ILE B   4      -8.905   7.999  -0.732  1.00  0.00           H  
ATOM   1444 2HD1 ILE B   4      -8.093   6.473  -0.306  1.00  0.00           H  
ATOM   1445 3HD1 ILE B   4      -8.885   6.650  -1.890  1.00  0.00           H  
ATOM   1446  N   GLU B   5      -9.435   2.263  -2.196  1.00  0.00           N  
ATOM   1447  CA  GLU B   5      -9.389   0.808  -2.283  1.00  0.00           C  
ATOM   1448  C   GLU B   5      -8.135   0.256  -1.617  1.00  0.00           C  
ATOM   1449  O   GLU B   5      -7.018   0.651  -1.950  1.00  0.00           O  
ATOM   1450  CB  GLU B   5      -9.441   0.360  -3.745  1.00  0.00           C  
ATOM   1451  CG  GLU B   5      -9.456  -1.150  -3.940  1.00  0.00           C  
ATOM   1452  CD  GLU B   5      -9.617  -1.553  -5.379  1.00  0.00           C  
ATOM   1453  OE1 GLU B   5      -9.760  -0.685  -6.207  1.00  0.00           O  
ATOM   1454  OE2 GLU B   5      -9.596  -2.730  -5.652  1.00  0.00           O  
ATOM   1455  H   GLU B   5      -8.594   2.793  -2.377  1.00  0.00           H  
ATOM   1456  HA  GLU B   5     -10.256   0.402  -1.762  1.00  0.00           H  
ATOM   1457 1HB  GLU B   5     -10.335   0.767  -4.219  1.00  0.00           H  
ATOM   1458 2HB  GLU B   5      -8.578   0.757  -4.279  1.00  0.00           H  
ATOM   1459 1HG  GLU B   5      -8.522  -1.564  -3.561  1.00  0.00           H  
ATOM   1460 2HG  GLU B   5     -10.273  -1.573  -3.356  1.00  0.00           H  
ATOM   1461  N   ASP B   6      -8.327  -0.661  -0.674  1.00  0.00           N  
ATOM   1462  CA  ASP B   6      -7.219  -1.218   0.091  1.00  0.00           C  
ATOM   1463  C   ASP B   6      -6.217  -1.917  -0.819  1.00  0.00           C  
ATOM   1464  O   ASP B   6      -6.596  -2.705  -1.684  1.00  0.00           O  
ATOM   1465  CB  ASP B   6      -7.734  -2.202   1.144  1.00  0.00           C  
ATOM   1466  CG  ASP B   6      -8.455  -1.514   2.295  1.00  0.00           C  
ATOM   1467  OD1 ASP B   6      -8.384  -0.310   2.380  1.00  0.00           O  
ATOM   1468  OD2 ASP B   6      -9.070  -2.198   3.078  1.00  0.00           O  
ATOM   1469  H   ASP B   6      -9.266  -0.981  -0.483  1.00  0.00           H  
ATOM   1470  HA  ASP B   6      -6.705  -0.401   0.599  1.00  0.00           H  
ATOM   1471 1HB  ASP B   6      -8.420  -2.909   0.676  1.00  0.00           H  
ATOM   1472 2HB  ASP B   6      -6.899  -2.774   1.547  1.00  0.00           H  
ATOM   1473  N   ILE B   7      -4.936  -1.624  -0.617  1.00  0.00           N  
ATOM   1474  CA  ILE B   7      -3.873  -2.278  -1.371  1.00  0.00           C  
ATOM   1475  C   ILE B   7      -2.742  -2.723  -0.453  1.00  0.00           C  
ATOM   1476  O   ILE B   7      -2.308  -1.975   0.423  1.00  0.00           O  
ATOM   1477  CB  ILE B   7      -3.315  -1.342  -2.459  1.00  0.00           C  
ATOM   1478  CG1 ILE B   7      -2.245  -2.061  -3.284  1.00  0.00           C  
ATOM   1479  CG2 ILE B   7      -2.748  -0.078  -1.832  1.00  0.00           C  
ATOM   1480  CD1 ILE B   7      -1.863  -1.335  -4.554  1.00  0.00           C  
ATOM   1481  H   ILE B   7      -4.695  -0.931   0.077  1.00  0.00           H  
ATOM   1482  HA  ILE B   7      -4.287  -3.162  -1.856  1.00  0.00           H  
ATOM   1483  HB  ILE B   7      -4.113  -1.068  -3.148  1.00  0.00           H  
ATOM   1484 1HG1 ILE B   7      -1.347  -2.191  -2.681  1.00  0.00           H  
ATOM   1485 2HG1 ILE B   7      -2.601  -3.055  -3.555  1.00  0.00           H  
ATOM   1486 1HG2 ILE B   7      -2.357   0.572  -2.615  1.00  0.00           H  
ATOM   1487 2HG2 ILE B   7      -3.535   0.443  -1.288  1.00  0.00           H  
ATOM   1488 3HG2 ILE B   7      -1.944  -0.341  -1.144  1.00  0.00           H  
ATOM   1489 1HD1 ILE B   7      -1.101  -1.906  -5.084  1.00  0.00           H  
ATOM   1490 2HD1 ILE B   7      -2.742  -1.226  -5.189  1.00  0.00           H  
ATOM   1491 3HD1 ILE B   7      -1.470  -0.350  -4.305  1.00  0.00           H  
ATOM   1492  N   PHE B   8      -2.268  -3.947  -0.660  1.00  0.00           N  
ATOM   1493  CA  PHE B   8      -1.125  -4.461   0.087  1.00  0.00           C  
ATOM   1494  C   PHE B   8      -0.530  -5.688  -0.594  1.00  0.00           C  
ATOM   1495  O   PHE B   8      -1.231  -6.665  -0.859  1.00  0.00           O  
ATOM   1496  CB  PHE B   8      -1.536  -4.815   1.517  1.00  0.00           C  
ATOM   1497  CG  PHE B   8      -0.384  -5.195   2.403  1.00  0.00           C  
ATOM   1498  CD1 PHE B   8       0.591  -4.266   2.734  1.00  0.00           C  
ATOM   1499  CD2 PHE B   8      -0.272  -6.483   2.905  1.00  0.00           C  
ATOM   1500  CE1 PHE B   8       1.652  -4.615   3.548  1.00  0.00           C  
ATOM   1501  CE2 PHE B   8       0.787  -6.834   3.720  1.00  0.00           C  
ATOM   1502  CZ  PHE B   8       1.750  -5.898   4.042  1.00  0.00           C  
ATOM   1503  H   PHE B   8      -2.711  -4.536  -1.351  1.00  0.00           H  
ATOM   1504  HA  PHE B   8      -0.359  -3.686   0.125  1.00  0.00           H  
ATOM   1505 1HB  PHE B   8      -2.046  -3.965   1.969  1.00  0.00           H  
ATOM   1506 2HB  PHE B   8      -2.240  -5.646   1.499  1.00  0.00           H  
ATOM   1507  HD1 PHE B   8       0.513  -3.251   2.344  1.00  0.00           H  
ATOM   1508  HD2 PHE B   8      -1.032  -7.222   2.651  1.00  0.00           H  
ATOM   1509  HE1 PHE B   8       2.411  -3.875   3.800  1.00  0.00           H  
ATOM   1510  HE2 PHE B   8       0.863  -7.849   4.109  1.00  0.00           H  
ATOM   1511  HZ  PHE B   8       2.586  -6.175   4.683  1.00  0.00           H  
ATOM   1512  N   ASP B   9       0.767  -5.629  -0.877  1.00  0.00           N  
ATOM   1513  CA  ASP B   9       1.482  -6.773  -1.430  1.00  0.00           C  
ATOM   1514  C   ASP B   9       1.596  -7.897  -0.408  1.00  0.00           C  
ATOM   1515  O   ASP B   9       1.687  -7.650   0.794  1.00  0.00           O  
ATOM   1516  CB  ASP B   9       2.879  -6.357  -1.898  1.00  0.00           C  
ATOM   1517  CG  ASP B   9       2.854  -5.534  -3.179  1.00  0.00           C  
ATOM   1518  OD1 ASP B   9       1.794  -5.365  -3.733  1.00  0.00           O  
ATOM   1519  OD2 ASP B   9       3.896  -5.081  -3.590  1.00  0.00           O  
ATOM   1520  H   ASP B   9       1.270  -4.770  -0.704  1.00  0.00           H  
ATOM   1521  HA  ASP B   9       0.925  -7.148  -2.288  1.00  0.00           H  
ATOM   1522 1HB  ASP B   9       3.366  -5.773  -1.117  1.00  0.00           H  
ATOM   1523 2HB  ASP B   9       3.486  -7.247  -2.067  1.00  0.00           H  
ATOM   1524  N   PRO B  10       1.590  -9.134  -0.893  1.00  0.00           N  
ATOM   1525  CA  PRO B  10       1.858 -10.291  -0.047  1.00  0.00           C  
ATOM   1526  C   PRO B  10       3.300 -10.295   0.442  1.00  0.00           C  
ATOM   1527  O   PRO B  10       4.192  -9.768  -0.223  1.00  0.00           O  
ATOM   1528  CB  PRO B  10       1.573 -11.473  -0.979  1.00  0.00           C  
ATOM   1529  CG  PRO B  10       1.878 -10.947  -2.340  1.00  0.00           C  
ATOM   1530  CD  PRO B  10       1.399  -9.520  -2.306  1.00  0.00           C  
ATOM   1531  HA  PRO B  10       1.161 -10.284   0.805  1.00  0.00           H  
ATOM   1532 1HB  PRO B  10       2.204 -12.331  -0.702  1.00  0.00           H  
ATOM   1533 2HB  PRO B  10       0.527 -11.794  -0.870  1.00  0.00           H  
ATOM   1534 1HG  PRO B  10       2.955 -11.027  -2.546  1.00  0.00           H  
ATOM   1535 2HG  PRO B  10       1.363 -11.548  -3.103  1.00  0.00           H  
ATOM   1536 1HD  PRO B  10       1.988  -8.918  -3.013  1.00  0.00           H  
ATOM   1537 2HD  PRO B  10       0.330  -9.486  -2.562  1.00  0.00           H  
ATOM   1538  N   VAL B  11       3.522 -10.892   1.608  1.00  0.00           N  
ATOM   1539  CA  VAL B  11       4.847 -10.913   2.218  1.00  0.00           C  
ATOM   1540  C   VAL B  11       5.327 -12.340   2.444  1.00  0.00           C  
ATOM   1541  O   VAL B  11       4.637 -13.146   3.070  1.00  0.00           O  
ATOM   1542  CB  VAL B  11       4.827 -10.162   3.562  1.00  0.00           C  
ATOM   1543  CG1 VAL B  11       6.188 -10.244   4.238  1.00  0.00           C  
ATOM   1544  CG2 VAL B  11       4.422  -8.713   3.340  1.00  0.00           C  
ATOM   1545  H   VAL B  11       2.755 -11.345   2.083  1.00  0.00           H  
ATOM   1546  HA  VAL B  11       5.545 -10.412   1.547  1.00  0.00           H  
ATOM   1547  HB  VAL B  11       4.109 -10.643   4.226  1.00  0.00           H  
ATOM   1548 1HG1 VAL B  11       6.156  -9.708   5.187  1.00  0.00           H  
ATOM   1549 2HG1 VAL B  11       6.441 -11.288   4.420  1.00  0.00           H  
ATOM   1550 3HG1 VAL B  11       6.942  -9.793   3.593  1.00  0.00           H  
ATOM   1551 1HG2 VAL B  11       4.409  -8.188   4.295  1.00  0.00           H  
ATOM   1552 2HG2 VAL B  11       5.137  -8.233   2.671  1.00  0.00           H  
ATOM   1553 3HG2 VAL B  11       3.428  -8.677   2.894  1.00  0.00           H  
ATOM   1554  N   ASP B  12       6.514 -12.649   1.932  1.00  0.00           N  
ATOM   1555  CA  ASP B  12       7.139 -13.944   2.171  1.00  0.00           C  
ATOM   1556  C   ASP B  12       8.187 -13.857   3.274  1.00  0.00           C  
ATOM   1557  O   ASP B  12       8.836 -12.826   3.444  1.00  0.00           O  
ATOM   1558  CB  ASP B  12       7.783 -14.474   0.888  1.00  0.00           C  
ATOM   1559  CG  ASP B  12       6.767 -14.769  -0.207  1.00  0.00           C  
ATOM   1560  OD1 ASP B  12       5.602 -14.857   0.099  1.00  0.00           O  
ATOM   1561  OD2 ASP B  12       7.166 -14.902  -1.339  1.00  0.00           O  
ATOM   1562  H   ASP B  12       6.996 -11.968   1.363  1.00  0.00           H  
ATOM   1563  HA  ASP B  12       6.368 -14.647   2.490  1.00  0.00           H  
ATOM   1564 1HB  ASP B  12       8.499 -13.742   0.512  1.00  0.00           H  
ATOM   1565 2HB  ASP B  12       8.335 -15.388   1.108  1.00  0.00           H  
ATOM   1566  N   PHE B  13       8.344 -14.945   4.020  1.00  0.00           N  
ATOM   1567  CA  PHE B  13       9.390 -15.033   5.032  1.00  0.00           C  
ATOM   1568  C   PHE B  13       9.649 -16.481   5.431  1.00  0.00           C  
ATOM   1569  O   PHE B  13      10.331 -17.181   4.737  1.00  0.00           O  
ATOM   1570  OXT PHE B  13       9.171 -16.919   6.441  1.00  0.00           O  
ATOM   1571  CB  PHE B  13       9.007 -14.218   6.269  1.00  0.00           C  
ATOM   1572  CG  PHE B  13      10.131 -14.042   7.251  1.00  0.00           C  
ATOM   1573  CD1 PHE B  13      11.173 -13.168   6.984  1.00  0.00           C  
ATOM   1574  CD2 PHE B  13      10.147 -14.752   8.442  1.00  0.00           C  
ATOM   1575  CE1 PHE B  13      12.208 -13.006   7.887  1.00  0.00           C  
ATOM   1576  CE2 PHE B  13      11.179 -14.591   9.347  1.00  0.00           C  
ATOM   1577  CZ  PHE B  13      12.210 -13.717   9.068  1.00  0.00           C  
ATOM   1578  H   PHE B  13       7.726 -15.731   3.883  1.00  0.00           H  
ATOM   1579  HA  PHE B  13      10.311 -14.622   4.615  1.00  0.00           H  
ATOM   1580 1HB  PHE B  13       8.666 -13.230   5.962  1.00  0.00           H  
ATOM   1581 2HB  PHE B  13       8.179 -14.704   6.783  1.00  0.00           H  
ATOM   1582  HD1 PHE B  13      11.171 -12.605   6.051  1.00  0.00           H  
ATOM   1583  HD2 PHE B  13       9.333 -15.442   8.662  1.00  0.00           H  
ATOM   1584  HE1 PHE B  13      13.021 -12.315   7.665  1.00  0.00           H  
ATOM   1585  HE2 PHE B  13      11.180 -15.154  10.280  1.00  0.00           H  
ATOM   1586  HZ  PHE B  13      13.025 -13.590   9.779  1.00  0.00           H  
TER                                                                             
I_bsa 2003.63
I_hb 4
I_pack -0.084
I_sc -59.084
I_unsat 21
pep_sc -17.044
pep_sc_noref -17.641
reweighted_sc -126.721
rmsALL 12.197
rmsALL_CAPRI_if 4.006
rmsALL_allIF 4.748
rmsALL_if 7.376
rmsBB 10.964
rmsBB_CAPRI_if 3.661
rmsBB_allIF 4.087
rmsBB_if 7.776
rmsBB_intrf_lowres 7.099
rmsBB_lowres 10.84
rmsCA 10.994
rmsCA_if 7.777
rmsCA_intrf_lowres 7.14
rmsCA_lowres 10.875
rmsSC_CAPRI_if 4.166
rmsSC_allIF 5.204
score -50.593
score_lowres_opt 7.822
score_lowres_start 29.888
silent_score -50.593
startRMSall 0
startRMSallif 0
startRMSbb 0
startRMSca 0
time 59
