# Supplementary material for: Simple biochemical features underlie transcriptional activation domain diversity and dynamic, fuzzy binding to Mediator
Source: eLife. 2021 Apr 27;10:e68068. doi: 10.7554/eLife.68068 (PMC8137143; doi:10.7554/eLife.68068)
Supplement: Figure 6—source data 2. — The 10 best-scoring models from different binding poses are provided as pdb files. Top500.txt contains the score, cluster number, and RMSD to best model for the 500 best-scoring models. [file elife-68068-fig6-data2.zip › Med15-cAD structural models/ABD1/Oaf3_846/2lpb_Oaf3_846_prepack_31014.pdb]

HEADER                                            17-SEP-20   XXXX              
EXPDTA    THEORETICAL MODEL                                                     
REMARK 220                                                                      
REMARK 220 EXPERIMENTAL DETAILS                                                 
REMARK 220  EXPERIMENT TYPE                : THEORETICAL MODELLING              
REMARK 220  DATE OF DATA COLLECTION        : 17-SEP-20                          
REMARK 220                                                                      
REMARK 220 REMARK: MODEL GENERATED BY ROSETTA                                   
REMARK 220  VERSION 2020.08+release.cb1caba                                     
ATOM      1  N   GLN A 158     -12.016 -12.395 -23.603  1.00  0.00           N  
ATOM      2  CA  GLN A 158     -11.969 -12.966 -22.241  1.00  0.00           C  
ATOM      3  C   GLN A 158     -12.554 -11.986 -21.232  1.00  0.00           C  
ATOM      4  O   GLN A 158     -13.092 -10.945 -21.605  1.00  0.00           O  
ATOM      5  CB  GLN A 158     -10.534 -13.324 -21.846  1.00  0.00           C  
ATOM      6  CG  GLN A 158      -9.893 -14.385 -22.724  1.00  0.00           C  
ATOM      7  CD  GLN A 158     -10.563 -15.739 -22.580  1.00  0.00           C  
ATOM      8  OE1 GLN A 158     -10.629 -16.302 -21.483  1.00  0.00           O  
ATOM      9  NE2 GLN A 158     -11.067 -16.269 -23.688  1.00  0.00           N  
ATOM     10 1H   GLN A 158     -11.629 -13.049 -24.253  1.00  0.00           H  
ATOM     11 2H   GLN A 158     -12.965 -12.201 -23.851  1.00  0.00           H  
ATOM     12 3H   GLN A 158     -11.486 -11.548 -23.628  1.00  0.00           H  
ATOM     13  HA  GLN A 158     -12.567 -13.877 -22.227  1.00  0.00           H  
ATOM     14 1HB  GLN A 158      -9.911 -12.431 -21.888  1.00  0.00           H  
ATOM     15 2HB  GLN A 158     -10.519 -13.685 -20.817  1.00  0.00           H  
ATOM     16 1HG  GLN A 158      -9.970 -14.074 -23.766  1.00  0.00           H  
ATOM     17 2HG  GLN A 158      -8.846 -14.491 -22.442  1.00  0.00           H  
ATOM     18 1HE2 GLN A 158     -11.521 -17.160 -23.656  1.00  0.00           H  
ATOM     19 2HE2 GLN A 158     -10.992 -15.778 -24.557  1.00  0.00           H  
ATOM     20  N   ARG A 159     -12.454 -12.331 -19.958  1.00  0.00           N  
ATOM     21  CA  ARG A 159     -12.963 -11.479 -18.889  1.00  0.00           C  
ATOM     22  C   ARG A 159     -12.021 -10.302 -18.654  1.00  0.00           C  
ATOM     23  O   ARG A 159     -10.801 -10.445 -18.767  1.00  0.00           O  
ATOM     24  CB  ARG A 159     -13.124 -12.269 -17.599  1.00  0.00           C  
ATOM     25  CG  ARG A 159     -14.191 -13.351 -17.640  1.00  0.00           C  
ATOM     26  CD  ARG A 159     -14.288 -14.077 -16.347  1.00  0.00           C  
ATOM     27  NE  ARG A 159     -15.295 -15.125 -16.388  1.00  0.00           N  
ATOM     28  CZ  ARG A 159     -15.547 -15.983 -15.380  1.00  0.00           C  
ATOM     29  NH1 ARG A 159     -14.859 -15.905 -14.263  1.00  0.00           N  
ATOM     30  NH2 ARG A 159     -16.486 -16.903 -15.515  1.00  0.00           N  
ATOM     31  H   ARG A 159     -12.025 -13.184 -19.727  1.00  0.00           H  
ATOM     32  HA  ARG A 159     -13.941 -11.098 -19.186  1.00  0.00           H  
ATOM     33 1HB  ARG A 159     -12.179 -12.748 -17.345  1.00  0.00           H  
ATOM     34 2HB  ARG A 159     -13.375 -11.589 -16.785  1.00  0.00           H  
ATOM     35 1HG  ARG A 159     -15.160 -12.898 -17.852  1.00  0.00           H  
ATOM     36 2HG  ARG A 159     -13.949 -14.071 -18.422  1.00  0.00           H  
ATOM     37 1HD  ARG A 159     -13.327 -14.536 -16.116  1.00  0.00           H  
ATOM     38 2HD  ARG A 159     -14.556 -13.377 -15.557  1.00  0.00           H  
ATOM     39  HE  ARG A 159     -15.845 -15.216 -17.232  1.00  0.00           H  
ATOM     40 1HH1 ARG A 159     -14.142 -15.202 -14.160  1.00  0.00           H  
ATOM     41 2HH1 ARG A 159     -15.049 -16.548 -13.509  1.00  0.00           H  
ATOM     42 1HH2 ARG A 159     -17.016 -16.962 -16.375  1.00  0.00           H  
ATOM     43 2HH2 ARG A 159     -16.675 -17.546 -14.761  1.00  0.00           H  
ATOM     44  N   ARG A 160     -12.586  -9.144 -18.344  1.00  0.00           N  
ATOM     45  CA  ARG A 160     -11.792  -7.949 -18.098  1.00  0.00           C  
ATOM     46  C   ARG A 160     -12.633  -6.875 -17.411  1.00  0.00           C  
ATOM     47  O   ARG A 160     -13.441  -6.198 -18.052  1.00  0.00           O  
ATOM     48  CB  ARG A 160     -11.230  -7.400 -19.401  1.00  0.00           C  
ATOM     49  CG  ARG A 160     -10.293  -6.213 -19.244  1.00  0.00           C  
ATOM     50  CD  ARG A 160      -9.730  -5.781 -20.549  1.00  0.00           C  
ATOM     51  NE  ARG A 160      -8.782  -4.690 -20.396  1.00  0.00           N  
ATOM     52  CZ  ARG A 160      -8.187  -4.045 -21.418  1.00  0.00           C  
ATOM     53  NH1 ARG A 160      -8.451  -4.393 -22.658  1.00  0.00           N  
ATOM     54  NH2 ARG A 160      -7.337  -3.062 -21.175  1.00  0.00           N  
ATOM     55  H   ARG A 160     -13.563  -9.090 -18.275  1.00  0.00           H  
ATOM     56  HA  ARG A 160     -10.960  -8.215 -17.446  1.00  0.00           H  
ATOM     57 1HB  ARG A 160     -10.682  -8.185 -19.920  1.00  0.00           H  
ATOM     58 2HB  ARG A 160     -12.050  -7.090 -20.049  1.00  0.00           H  
ATOM     59 1HG  ARG A 160     -10.838  -5.374 -18.811  1.00  0.00           H  
ATOM     60 2HG  ARG A 160      -9.466  -6.486 -18.587  1.00  0.00           H  
ATOM     61 1HD  ARG A 160      -9.212  -6.619 -21.017  1.00  0.00           H  
ATOM     62 2HD  ARG A 160     -10.536  -5.444 -21.199  1.00  0.00           H  
ATOM     63  HE  ARG A 160      -8.554  -4.393 -19.457  1.00  0.00           H  
ATOM     64 1HH1 ARG A 160      -9.100  -5.144 -22.845  1.00  0.00           H  
ATOM     65 2HH1 ARG A 160      -8.003  -3.910 -23.424  1.00  0.00           H  
ATOM     66 1HH2 ARG A 160      -7.134  -2.794 -20.221  1.00  0.00           H  
ATOM     67 2HH2 ARG A 160      -6.891  -2.579 -21.939  1.00  0.00           H  
ATOM     68  N   GLN A 161     -12.454  -6.736 -16.108  1.00  0.00           N  
ATOM     69  CA  GLN A 161     -13.186  -5.737 -15.341  1.00  0.00           C  
ATOM     70  C   GLN A 161     -12.283  -4.548 -15.024  1.00  0.00           C  
ATOM     71  O   GLN A 161     -11.141  -4.722 -14.597  1.00  0.00           O  
ATOM     72  CB  GLN A 161     -13.737  -6.344 -14.048  1.00  0.00           C  
ATOM     73  CG  GLN A 161     -14.569  -5.384 -13.214  1.00  0.00           C  
ATOM     74  CD  GLN A 161     -15.148  -6.045 -11.978  1.00  0.00           C  
ATOM     75  OE1 GLN A 161     -14.580  -7.000 -11.443  1.00  0.00           O  
ATOM     76  NE2 GLN A 161     -16.286  -5.539 -11.518  1.00  0.00           N  
ATOM     77  H   GLN A 161     -11.811  -7.320 -15.646  1.00  0.00           H  
ATOM     78  HA  GLN A 161     -14.024  -5.385 -15.943  1.00  0.00           H  
ATOM     79 1HB  GLN A 161     -14.358  -7.207 -14.286  1.00  0.00           H  
ATOM     80 2HB  GLN A 161     -12.910  -6.696 -13.431  1.00  0.00           H  
ATOM     81 1HG  GLN A 161     -13.936  -4.556 -12.894  1.00  0.00           H  
ATOM     82 2HG  GLN A 161     -15.392  -5.012 -13.822  1.00  0.00           H  
ATOM     83 1HE2 GLN A 161     -16.717  -5.933 -10.704  1.00  0.00           H  
ATOM     84 2HE2 GLN A 161     -16.714  -4.763 -11.982  1.00  0.00           H  
ATOM     85  N   LEU A 162     -12.793  -3.344 -15.237  1.00  0.00           N  
ATOM     86  CA  LEU A 162     -12.021  -2.140 -14.973  1.00  0.00           C  
ATOM     87  C   LEU A 162     -12.920  -0.927 -14.750  1.00  0.00           C  
ATOM     88  O   LEU A 162     -13.442  -0.340 -15.694  1.00  0.00           O  
ATOM     89  CB  LEU A 162     -11.064  -1.866 -16.140  1.00  0.00           C  
ATOM     90  CG  LEU A 162     -10.154  -0.641 -15.980  1.00  0.00           C  
ATOM     91  CD1 LEU A 162      -9.015  -0.720 -16.988  1.00  0.00           C  
ATOM     92  CD2 LEU A 162     -10.971   0.628 -16.176  1.00  0.00           C  
ATOM     93  H   LEU A 162     -13.712  -3.261 -15.574  1.00  0.00           H  
ATOM     94  HA  LEU A 162     -11.437  -2.296 -14.067  1.00  0.00           H  
ATOM     95 1HB  LEU A 162     -10.426  -2.737 -16.278  1.00  0.00           H  
ATOM     96 2HB  LEU A 162     -11.653  -1.725 -17.047  1.00  0.00           H  
ATOM     97  HG  LEU A 162      -9.717  -0.641 -14.981  1.00  0.00           H  
ATOM     98 1HD1 LEU A 162      -8.368   0.150 -16.875  1.00  0.00           H  
ATOM     99 2HD1 LEU A 162      -8.436  -1.627 -16.812  1.00  0.00           H  
ATOM    100 3HD1 LEU A 162      -9.423  -0.738 -17.998  1.00  0.00           H  
ATOM    101 1HD2 LEU A 162     -10.324   1.498 -16.062  1.00  0.00           H  
ATOM    102 2HD2 LEU A 162     -11.407   0.629 -17.174  1.00  0.00           H  
ATOM    103 3HD2 LEU A 162     -11.766   0.666 -15.432  1.00  0.00           H  
ATOM    104  N   THR A 163     -13.130  -0.568 -13.497  1.00  0.00           N  
ATOM    105  CA  THR A 163     -13.931   0.599 -13.185  1.00  0.00           C  
ATOM    106  C   THR A 163     -13.038   1.835 -13.283  1.00  0.00           C  
ATOM    107  O   THR A 163     -11.937   1.838 -12.733  1.00  0.00           O  
ATOM    108  CB  THR A 163     -14.563   0.499 -11.784  1.00  0.00           C  
ATOM    109  OG1 THR A 163     -15.444  -0.631 -11.735  1.00  0.00           O  
ATOM    110  CG2 THR A 163     -15.346   1.762 -11.461  1.00  0.00           C  
ATOM    111  H   THR A 163     -12.740  -1.095 -12.770  1.00  0.00           H  
ATOM    112  HA  THR A 163     -14.738   0.670 -13.915  1.00  0.00           H  
ATOM    113  HB  THR A 163     -13.779   0.363 -11.040  1.00  0.00           H  
ATOM    114  HG1 THR A 163     -15.732  -0.772 -10.830  1.00  0.00           H  
ATOM    115 1HG2 THR A 163     -15.785   1.673 -10.467  1.00  0.00           H  
ATOM    116 2HG2 THR A 163     -14.675   2.621 -11.486  1.00  0.00           H  
ATOM    117 3HG2 THR A 163     -16.137   1.898 -12.196  1.00  0.00           H  
ATOM    118  N   PRO A 164     -13.497   2.899 -13.960  1.00  0.00           N  
ATOM    119  CA  PRO A 164     -12.714   4.131 -14.141  1.00  0.00           C  
ATOM    120  C   PRO A 164     -12.220   4.737 -12.826  1.00  0.00           C  
ATOM    121  O   PRO A 164     -11.099   5.240 -12.749  1.00  0.00           O  
ATOM    122  CB  PRO A 164     -13.714   5.060 -14.836  1.00  0.00           C  
ATOM    123  CG  PRO A 164     -14.580   4.140 -15.627  1.00  0.00           C  
ATOM    124  CD  PRO A 164     -14.775   2.947 -14.730  1.00  0.00           C  
ATOM    125  HA  PRO A 164     -11.851   3.919 -14.789  1.00  0.00           H  
ATOM    126 1HB  PRO A 164     -14.276   5.637 -14.086  1.00  0.00           H  
ATOM    127 2HB  PRO A 164     -13.178   5.787 -15.464  1.00  0.00           H  
ATOM    128 1HG  PRO A 164     -15.527   4.637 -15.883  1.00  0.00           H  
ATOM    129 2HG  PRO A 164     -14.090   3.881 -16.577  1.00  0.00           H  
ATOM    130 1HD  PRO A 164     -15.639   3.119 -14.072  1.00  0.00           H  
ATOM    131 2HD  PRO A 164     -14.928   2.047 -15.345  1.00  0.00           H  
ATOM    132  N   GLN A 165     -13.054   4.663 -11.798  1.00  0.00           N  
ATOM    133  CA  GLN A 165     -12.719   5.223 -10.492  1.00  0.00           C  
ATOM    134  C   GLN A 165     -11.666   4.392  -9.762  1.00  0.00           C  
ATOM    135  O   GLN A 165     -10.776   4.940  -9.115  1.00  0.00           O  
ATOM    136  CB  GLN A 165     -13.978   5.338  -9.628  1.00  0.00           C  
ATOM    137  CG  GLN A 165     -14.990   6.351 -10.135  1.00  0.00           C  
ATOM    138  CD  GLN A 165     -16.244   6.392  -9.282  1.00  0.00           C  
ATOM    139  OE1 GLN A 165     -16.594   5.411  -8.620  1.00  0.00           O  
ATOM    140  NE2 GLN A 165     -16.928   7.530  -9.292  1.00  0.00           N  
ATOM    141  H   GLN A 165     -13.924   4.226 -11.924  1.00  0.00           H  
ATOM    142  HA  GLN A 165     -12.302   6.219 -10.639  1.00  0.00           H  
ATOM    143 1HB  GLN A 165     -14.471   4.368  -9.572  1.00  0.00           H  
ATOM    144 2HB  GLN A 165     -13.698   5.621  -8.613  1.00  0.00           H  
ATOM    145 1HG  GLN A 165     -14.536   7.342 -10.122  1.00  0.00           H  
ATOM    146 2HG  GLN A 165     -15.277   6.085 -11.151  1.00  0.00           H  
ATOM    147 1HE2 GLN A 165     -17.765   7.617  -8.749  1.00  0.00           H  
ATOM    148 2HE2 GLN A 165     -16.609   8.301  -9.843  1.00  0.00           H  
ATOM    149  N   GLN A 166     -11.757   3.072  -9.874  1.00  0.00           N  
ATOM    150  CA  GLN A 166     -10.822   2.186  -9.190  1.00  0.00           C  
ATOM    151  C   GLN A 166      -9.517   2.063  -9.956  1.00  0.00           C  
ATOM    152  O   GLN A 166      -8.440   2.098  -9.365  1.00  0.00           O  
ATOM    153  CB  GLN A 166     -11.442   0.800  -8.993  1.00  0.00           C  
ATOM    154  CG  GLN A 166     -12.639   0.781  -8.058  1.00  0.00           C  
ATOM    155  CD  GLN A 166     -13.225  -0.610  -7.897  1.00  0.00           C  
ATOM    156  OE1 GLN A 166     -13.111  -1.454  -8.790  1.00  0.00           O  
ATOM    157  NE2 GLN A 166     -13.858  -0.855  -6.756  1.00  0.00           N  
ATOM    158  H   GLN A 166     -12.454   2.687 -10.440  1.00  0.00           H  
ATOM    159  HA  GLN A 166     -10.598   2.609  -8.211  1.00  0.00           H  
ATOM    160 1HB  GLN A 166     -11.761   0.404  -9.957  1.00  0.00           H  
ATOM    161 2HB  GLN A 166     -10.690   0.119  -8.592  1.00  0.00           H  
ATOM    162 1HG  GLN A 166     -12.326   1.135  -7.077  1.00  0.00           H  
ATOM    163 2HG  GLN A 166     -13.412   1.433  -8.462  1.00  0.00           H  
ATOM    164 1HE2 GLN A 166     -14.264  -1.755  -6.592  1.00  0.00           H  
ATOM    165 2HE2 GLN A 166     -13.927  -0.142  -6.058  1.00  0.00           H  
ATOM    166  N   GLN A 167      -9.625   1.917 -11.272  1.00  0.00           N  
ATOM    167  CA  GLN A 167      -8.469   1.777 -12.140  1.00  0.00           C  
ATOM    168  C   GLN A 167      -7.449   2.886 -11.907  1.00  0.00           C  
ATOM    169  O   GLN A 167      -6.258   2.627 -11.753  1.00  0.00           O  
ATOM    170  CB  GLN A 167      -8.907   1.771 -13.607  1.00  0.00           C  
ATOM    171  CG  GLN A 167      -7.759   1.679 -14.599  1.00  0.00           C  
ATOM    172  CD  GLN A 167      -7.034   0.348 -14.523  1.00  0.00           C  
ATOM    173  OE1 GLN A 167      -7.454  -0.564 -13.805  1.00  0.00           O  
ATOM    174  NE2 GLN A 167      -5.939   0.230 -15.265  1.00  0.00           N  
ATOM    175  H   GLN A 167     -10.519   1.896 -11.678  1.00  0.00           H  
ATOM    176  HA  GLN A 167      -7.981   0.829 -11.916  1.00  0.00           H  
ATOM    177 1HB  GLN A 167      -9.573   0.926 -13.784  1.00  0.00           H  
ATOM    178 2HB  GLN A 167      -9.467   2.680 -13.824  1.00  0.00           H  
ATOM    179 1HG  GLN A 167      -8.155   1.796 -15.608  1.00  0.00           H  
ATOM    180 2HG  GLN A 167      -7.042   2.471 -14.384  1.00  0.00           H  
ATOM    181 1HE2 GLN A 167      -5.418  -0.625 -15.256  1.00  0.00           H  
ATOM    182 2HE2 GLN A 167      -5.634   0.994 -15.833  1.00  0.00           H  
ATOM    183  N   GLN A 168      -7.937   4.113 -11.843  1.00  0.00           N  
ATOM    184  CA  GLN A 168      -7.085   5.278 -11.654  1.00  0.00           C  
ATOM    185  C   GLN A 168      -6.316   5.237 -10.336  1.00  0.00           C  
ATOM    186  O   GLN A 168      -5.210   5.765 -10.240  1.00  0.00           O  
ATOM    187  CB  GLN A 168      -7.925   6.557 -11.721  1.00  0.00           C  
ATOM    188  CG  GLN A 168      -8.450   6.884 -13.109  1.00  0.00           C  
ATOM    189  CD  GLN A 168      -9.411   8.058 -13.102  1.00  0.00           C  
ATOM    190  OE1 GLN A 168      -9.682   8.650 -12.053  1.00  0.00           O  
ATOM    191  NE2 GLN A 168      -9.931   8.401 -14.274  1.00  0.00           N  
ATOM    192  H   GLN A 168      -8.906   4.243 -11.920  1.00  0.00           H  
ATOM    193  HA  GLN A 168      -6.346   5.299 -12.454  1.00  0.00           H  
ATOM    194 1HB  GLN A 168      -8.779   6.467 -11.051  1.00  0.00           H  
ATOM    195 2HB  GLN A 168      -7.328   7.402 -11.380  1.00  0.00           H  
ATOM    196 1HG  GLN A 168      -7.609   7.134 -13.755  1.00  0.00           H  
ATOM    197 2HG  GLN A 168      -8.976   6.014 -13.501  1.00  0.00           H  
ATOM    198 1HE2 GLN A 168     -10.573   9.169 -14.332  1.00  0.00           H  
ATOM    199 2HE2 GLN A 168      -9.685   7.894 -15.100  1.00  0.00           H  
ATOM    200  N   LEU A 169      -6.894   4.616  -9.325  1.00  0.00           N  
ATOM    201  CA  LEU A 169      -6.252   4.555  -8.026  1.00  0.00           C  
ATOM    202  C   LEU A 169      -5.281   3.380  -7.910  1.00  0.00           C  
ATOM    203  O   LEU A 169      -4.148   3.543  -7.454  1.00  0.00           O  
ATOM    204  CB  LEU A 169      -7.318   4.453  -6.928  1.00  0.00           C  
ATOM    205  CG  LEU A 169      -6.789   4.413  -5.488  1.00  0.00           C  
ATOM    206  CD1 LEU A 169      -6.044   5.706  -5.185  1.00  0.00           C  
ATOM    207  CD2 LEU A 169      -7.949   4.210  -4.525  1.00  0.00           C  
ATOM    208  H   LEU A 169      -7.756   4.169  -9.461  1.00  0.00           H  
ATOM    209  HA  LEU A 169      -5.678   5.470  -7.881  1.00  0.00           H  
ATOM    210 1HB  LEU A 169      -7.986   5.308  -7.012  1.00  0.00           H  
ATOM    211 2HB  LEU A 169      -7.900   3.545  -7.092  1.00  0.00           H  
ATOM    212  HG  LEU A 169      -6.082   3.589  -5.384  1.00  0.00           H  
ATOM    213 1HD1 LEU A 169      -5.668   5.678  -4.163  1.00  0.00           H  
ATOM    214 2HD1 LEU A 169      -5.208   5.816  -5.876  1.00  0.00           H  
ATOM    215 3HD1 LEU A 169      -6.723   6.551  -5.299  1.00  0.00           H  
ATOM    216 1HD2 LEU A 169      -7.572   4.182  -3.503  1.00  0.00           H  
ATOM    217 2HD2 LEU A 169      -8.656   5.034  -4.629  1.00  0.00           H  
ATOM    218 3HD2 LEU A 169      -8.452   3.271  -4.754  1.00  0.00           H  
ATOM    219  N   VAL A 170      -5.722   2.200  -8.332  1.00  0.00           N  
ATOM    220  CA  VAL A 170      -4.902   0.999  -8.214  1.00  0.00           C  
ATOM    221  C   VAL A 170      -3.789   0.914  -9.259  1.00  0.00           C  
ATOM    222  O   VAL A 170      -2.696   0.433  -8.966  1.00  0.00           O  
ATOM    223  CB  VAL A 170      -5.795  -0.250  -8.336  1.00  0.00           C  
ATOM    224  CG1 VAL A 170      -6.944  -0.182  -7.341  1.00  0.00           C  
ATOM    225  CG2 VAL A 170      -6.320  -0.374  -9.758  1.00  0.00           C  
ATOM    226  H   VAL A 170      -6.621   2.137  -8.726  1.00  0.00           H  
ATOM    227  HA  VAL A 170      -4.424   1.001  -7.234  1.00  0.00           H  
ATOM    228  HB  VAL A 170      -5.206  -1.132  -8.087  1.00  0.00           H  
ATOM    229 1HG1 VAL A 170      -7.565  -1.072  -7.441  1.00  0.00           H  
ATOM    230 2HG1 VAL A 170      -6.546  -0.130  -6.328  1.00  0.00           H  
ATOM    231 3HG1 VAL A 170      -7.547   0.704  -7.541  1.00  0.00           H  
ATOM    232 1HG2 VAL A 170      -6.951  -1.259  -9.837  1.00  0.00           H  
ATOM    233 2HG2 VAL A 170      -6.905   0.512 -10.009  1.00  0.00           H  
ATOM    234 3HG2 VAL A 170      -5.482  -0.463 -10.449  1.00  0.00           H  
ATOM    235  N   ASN A 171      -4.053   1.377 -10.470  1.00  0.00           N  
ATOM    236  CA  ASN A 171      -3.052   1.320 -11.538  1.00  0.00           C  
ATOM    237  C   ASN A 171      -1.928   2.323 -11.293  1.00  0.00           C  
ATOM    238  O   ASN A 171      -0.785   2.112 -11.702  1.00  0.00           O  
ATOM    239  CB  ASN A 171      -3.697   1.562 -12.890  1.00  0.00           C  
ATOM    240  CG  ASN A 171      -2.805   1.167 -14.035  1.00  0.00           C  
ATOM    241  OD1 ASN A 171      -2.403   0.003 -14.151  1.00  0.00           O  
ATOM    242  ND2 ASN A 171      -2.489   2.112 -14.882  1.00  0.00           N  
ATOM    243  H   ASN A 171      -4.938   1.764 -10.655  1.00  0.00           H  
ATOM    244  HA  ASN A 171      -2.604   0.325 -11.540  1.00  0.00           H  
ATOM    245 1HB  ASN A 171      -4.627   0.996 -12.957  1.00  0.00           H  
ATOM    246 2HB  ASN A 171      -3.949   2.618 -12.989  1.00  0.00           H  
ATOM    247 1HD2 ASN A 171      -1.898   1.907 -15.663  1.00  0.00           H  
ATOM    248 2HD2 ASN A 171      -2.838   3.039 -14.749  1.00  0.00           H  
ATOM    249  N   GLN A 172      -2.252   3.402 -10.600  1.00  0.00           N  
ATOM    250  CA  GLN A 172      -1.276   4.444 -10.306  1.00  0.00           C  
ATOM    251  C   GLN A 172      -0.409   4.077  -9.107  1.00  0.00           C  
ATOM    252  O   GLN A 172       0.673   4.635  -8.924  1.00  0.00           O  
ATOM    253  CB  GLN A 172      -1.982   5.778 -10.050  1.00  0.00           C  
ATOM    254  CG  GLN A 172      -2.577   6.417 -11.293  1.00  0.00           C  
ATOM    255  CD  GLN A 172      -3.239   7.749 -10.999  1.00  0.00           C  
ATOM    256  OE1 GLN A 172      -2.975   8.376  -9.969  1.00  0.00           O  
ATOM    257  NE2 GLN A 172      -4.107   8.190 -11.903  1.00  0.00           N  
ATOM    258  H   GLN A 172      -3.169   3.504 -10.275  1.00  0.00           H  
ATOM    259  HA  GLN A 172      -0.619   4.556 -11.169  1.00  0.00           H  
ATOM    260 1HB  GLN A 172      -2.786   5.632  -9.329  1.00  0.00           H  
ATOM    261 2HB  GLN A 172      -1.276   6.485  -9.613  1.00  0.00           H  
ATOM    262 1HG  GLN A 172      -1.781   6.584 -12.019  1.00  0.00           H  
ATOM    263 2HG  GLN A 172      -3.328   5.746 -11.710  1.00  0.00           H  
ATOM    264 1HE2 GLN A 172      -4.576   9.063 -11.763  1.00  0.00           H  
ATOM    265 2HE2 GLN A 172      -4.292   7.649 -12.723  1.00  0.00           H  
ATOM    266  N   MET A 173      -0.880   3.129  -8.300  1.00  0.00           N  
ATOM    267  CA  MET A 173      -0.141   2.679  -7.114  1.00  0.00           C  
ATOM    268  C   MET A 173       1.107   1.888  -7.506  1.00  0.00           C  
ATOM    269  O   MET A 173       1.901   1.499  -6.654  1.00  0.00           O  
ATOM    270  CB  MET A 173      -1.044   1.835  -6.216  1.00  0.00           C  
ATOM    271  CG  MET A 173      -0.398   1.393  -4.911  1.00  0.00           C  
ATOM    272  SD  MET A 173       0.099   2.784  -3.875  1.00  0.00           S  
ATOM    273  CE  MET A 173      -1.442   3.151  -3.039  1.00  0.00           C  
ATOM    274  H   MET A 173      -1.749   2.722  -8.499  1.00  0.00           H  
ATOM    275  HA  MET A 173       0.186   3.557  -6.556  1.00  0.00           H  
ATOM    276 1HB  MET A 173      -1.942   2.400  -5.970  1.00  0.00           H  
ATOM    277 2HB  MET A 173      -1.358   0.940  -6.754  1.00  0.00           H  
ATOM    278 1HG  MET A 173      -1.099   0.777  -4.348  1.00  0.00           H  
ATOM    279 2HG  MET A 173       0.485   0.792  -5.127  1.00  0.00           H  
ATOM    280 1HE  MET A 173      -1.296   3.992  -2.361  1.00  0.00           H  
ATOM    281 2HE  MET A 173      -2.204   3.406  -3.777  1.00  0.00           H  
ATOM    282 3HE  MET A 173      -1.765   2.278  -2.471  1.00  0.00           H  
ATOM    283  N   LYS A 174       1.265   1.642  -8.799  1.00  0.00           N  
ATOM    284  CA  LYS A 174       2.421   0.919  -9.300  1.00  0.00           C  
ATOM    285  C   LYS A 174       3.640   1.815  -9.205  1.00  0.00           C  
ATOM    286  O   LYS A 174       4.701   1.407  -8.734  1.00  0.00           O  
ATOM    287  CB  LYS A 174       2.202   0.457 -10.742  1.00  0.00           C  
ATOM    288  CG  LYS A 174       3.323  -0.408 -11.302  1.00  0.00           C  
ATOM    289  CD  LYS A 174       2.987  -0.911 -12.698  1.00  0.00           C  
ATOM    290  CE  LYS A 174       4.102  -1.783 -13.256  1.00  0.00           C  
ATOM    291  NZ  LYS A 174       4.207  -3.081 -12.535  1.00  0.00           N  
ATOM    292  H   LYS A 174       0.598   1.971  -9.427  1.00  0.00           H  
ATOM    293  HA  LYS A 174       2.574   0.037  -8.677  1.00  0.00           H  
ATOM    294 1HB  LYS A 174       1.275  -0.114 -10.804  1.00  0.00           H  
ATOM    295 2HB  LYS A 174       2.094   1.327 -11.390  1.00  0.00           H  
ATOM    296 1HG  LYS A 174       4.244   0.173 -11.346  1.00  0.00           H  
ATOM    297 2HG  LYS A 174       3.484  -1.263 -10.647  1.00  0.00           H  
ATOM    298 1HD  LYS A 174       2.064  -1.492 -12.664  1.00  0.00           H  
ATOM    299 2HD  LYS A 174       2.836  -0.061 -13.364  1.00  0.00           H  
ATOM    300 1HE  LYS A 174       3.915  -1.982 -14.311  1.00  0.00           H  
ATOM    301 2HE  LYS A 174       5.053  -1.257 -13.171  1.00  0.00           H  
ATOM    302 1HZ  LYS A 174       4.956  -3.629 -12.934  1.00  0.00           H  
ATOM    303 2HZ  LYS A 174       4.399  -2.909 -11.558  1.00  0.00           H  
ATOM    304 3HZ  LYS A 174       3.337  -3.587 -12.623  1.00  0.00           H  
ATOM    305  N   VAL A 175       3.472   3.053  -9.647  1.00  0.00           N  
ATOM    306  CA  VAL A 175       4.547   4.019  -9.596  1.00  0.00           C  
ATOM    307  C   VAL A 175       4.194   5.108  -8.603  1.00  0.00           C  
ATOM    308  O   VAL A 175       3.738   6.192  -8.973  1.00  0.00           O  
ATOM    309  CB  VAL A 175       4.793   4.636 -10.985  1.00  0.00           C  
ATOM    310  CG1 VAL A 175       5.977   5.591 -10.942  1.00  0.00           C  
ATOM    311  CG2 VAL A 175       5.027   3.534 -12.007  1.00  0.00           C  
ATOM    312  H   VAL A 175       2.602   3.324 -10.005  1.00  0.00           H  
ATOM    313  HA  VAL A 175       5.457   3.508  -9.278  1.00  0.00           H  
ATOM    314  HB  VAL A 175       3.919   5.221 -11.274  1.00  0.00           H  
ATOM    315 1HG1 VAL A 175       6.136   6.019 -11.932  1.00  0.00           H  
ATOM    316 2HG1 VAL A 175       5.773   6.391 -10.231  1.00  0.00           H  
ATOM    317 3HG1 VAL A 175       6.871   5.049 -10.634  1.00  0.00           H  
ATOM    318 1HG2 VAL A 175       5.199   3.978 -12.988  1.00  0.00           H  
ATOM    319 2HG2 VAL A 175       5.897   2.946 -11.717  1.00  0.00           H  
ATOM    320 3HG2 VAL A 175       4.150   2.888 -12.052  1.00  0.00           H  
ATOM    321  N   ALA A 176       4.412   4.808  -7.342  1.00  0.00           N  
ATOM    322  CA  ALA A 176       4.130   5.744  -6.275  1.00  0.00           C  
ATOM    323  C   ALA A 176       5.181   5.632  -5.178  1.00  0.00           C  
ATOM    324  O   ALA A 176       5.362   4.567  -4.590  1.00  0.00           O  
ATOM    325  CB  ALA A 176       2.737   5.504  -5.712  1.00  0.00           C  
ATOM    326  H   ALA A 176       4.738   3.912  -7.118  1.00  0.00           H  
ATOM    327  HA  ALA A 176       4.174   6.752  -6.688  1.00  0.00           H  
ATOM    328 1HB  ALA A 176       2.541   6.215  -4.909  1.00  0.00           H  
ATOM    329 2HB  ALA A 176       1.997   5.635  -6.502  1.00  0.00           H  
ATOM    330 3HB  ALA A 176       2.673   4.489  -5.321  1.00  0.00           H  
ATOM    331  N   PRO A 177       5.938   6.710  -4.936  1.00  0.00           N  
ATOM    332  CA  PRO A 177       6.955   6.738  -3.898  1.00  0.00           C  
ATOM    333  C   PRO A 177       6.377   7.101  -2.532  1.00  0.00           C  
ATOM    334  O   PRO A 177       5.520   7.983  -2.420  1.00  0.00           O  
ATOM    335  CB  PRO A 177       7.920   7.815  -4.404  1.00  0.00           C  
ATOM    336  CG  PRO A 177       7.033   8.836  -5.029  1.00  0.00           C  
ATOM    337  CD  PRO A 177       5.916   8.037  -5.646  1.00  0.00           C  
ATOM    338  HA  PRO A 177       7.448   5.756  -3.848  1.00  0.00           H  
ATOM    339 1HB  PRO A 177       8.509   8.216  -3.567  1.00  0.00           H  
ATOM    340 2HB  PRO A 177       8.633   7.375  -5.117  1.00  0.00           H  
ATOM    341 1HG  PRO A 177       6.675   9.546  -4.268  1.00  0.00           H  
ATOM    342 2HG  PRO A 177       7.593   9.424  -5.771  1.00  0.00           H  
ATOM    343 1HD  PRO A 177       4.959   8.553  -5.481  1.00  0.00           H  
ATOM    344 2HD  PRO A 177       6.108   7.909  -6.722  1.00  0.00           H  
ATOM    345  N   ILE A 178       6.852   6.415  -1.506  1.00  0.00           N  
ATOM    346  CA  ILE A 178       6.412   6.640  -0.137  1.00  0.00           C  
ATOM    347  C   ILE A 178       6.911   7.989   0.384  1.00  0.00           C  
ATOM    348  O   ILE A 178       8.119   8.227   0.445  1.00  0.00           O  
ATOM    349  CB  ILE A 178       6.904   5.512   0.789  1.00  0.00           C  
ATOM    350  CG1 ILE A 178       6.345   4.163   0.330  1.00  0.00           C  
ATOM    351  CG2 ILE A 178       6.505   5.795   2.229  1.00  0.00           C  
ATOM    352  CD1 ILE A 178       6.980   2.975   1.015  1.00  0.00           C  
ATOM    353  H   ILE A 178       7.526   5.718  -1.675  1.00  0.00           H  
ATOM    354  HA  ILE A 178       5.323   6.649  -0.121  1.00  0.00           H  
ATOM    355  HB  ILE A 178       7.989   5.440   0.729  1.00  0.00           H  
ATOM    356 1HG1 ILE A 178       5.272   4.132   0.515  1.00  0.00           H  
ATOM    357 2HG1 ILE A 178       6.493   4.054  -0.745  1.00  0.00           H  
ATOM    358 1HG2 ILE A 178       6.860   4.987   2.870  1.00  0.00           H  
ATOM    359 2HG2 ILE A 178       6.950   6.735   2.552  1.00  0.00           H  
ATOM    360 3HG2 ILE A 178       5.420   5.863   2.300  1.00  0.00           H  
ATOM    361 1HD1 ILE A 178       6.531   2.054   0.638  1.00  0.00           H  
ATOM    362 2HD1 ILE A 178       8.051   2.966   0.812  1.00  0.00           H  
ATOM    363 3HD1 ILE A 178       6.813   3.042   2.089  1.00  0.00           H  
ATOM    364  N   PRO A 179       5.983   8.898   0.732  1.00  0.00           N  
ATOM    365  CA  PRO A 179       6.327  10.225   1.255  1.00  0.00           C  
ATOM    366  C   PRO A 179       7.071  10.158   2.582  1.00  0.00           C  
ATOM    367  O   PRO A 179       7.006   9.158   3.299  1.00  0.00           O  
ATOM    368  CB  PRO A 179       4.956  10.889   1.420  1.00  0.00           C  
ATOM    369  CG  PRO A 179       4.074  10.149   0.472  1.00  0.00           C  
ATOM    370  CD  PRO A 179       4.543   8.722   0.564  1.00  0.00           C  
ATOM    371  HA  PRO A 179       6.939  10.759   0.513  1.00  0.00           H  
ATOM    372 1HB  PRO A 179       4.623  10.808   2.465  1.00  0.00           H  
ATOM    373 2HB  PRO A 179       5.028  11.962   1.187  1.00  0.00           H  
ATOM    374 1HG  PRO A 179       3.021  10.269   0.762  1.00  0.00           H  
ATOM    375 2HG  PRO A 179       4.175  10.564  -0.542  1.00  0.00           H  
ATOM    376 1HD  PRO A 179       4.076   8.236   1.433  1.00  0.00           H  
ATOM    377 2HD  PRO A 179       4.282   8.189  -0.363  1.00  0.00           H  
ATOM    378  N   LYS A 180       7.742  11.248   2.920  1.00  0.00           N  
ATOM    379  CA  LYS A 180       8.516  11.337   4.156  1.00  0.00           C  
ATOM    380  C   LYS A 180       7.624  11.176   5.380  1.00  0.00           C  
ATOM    381  O   LYS A 180       8.061  10.675   6.418  1.00  0.00           O  
ATOM    382  CB  LYS A 180       9.265  12.669   4.225  1.00  0.00           C  
ATOM    383  CG  LYS A 180      10.417  12.795   3.236  1.00  0.00           C  
ATOM    384  CD  LYS A 180      11.102  14.148   3.355  1.00  0.00           C  
ATOM    385  CE  LYS A 180      12.253  14.275   2.369  1.00  0.00           C  
ATOM    386  NZ  LYS A 180      12.910  15.608   2.449  1.00  0.00           N  
ATOM    387  H   LYS A 180       7.709  12.023   2.317  1.00  0.00           H  
ATOM    388  HA  LYS A 180       9.245  10.526   4.167  1.00  0.00           H  
ATOM    389 1HB  LYS A 180       8.570  13.487   4.035  1.00  0.00           H  
ATOM    390 2HB  LYS A 180       9.669  12.808   5.228  1.00  0.00           H  
ATOM    391 1HG  LYS A 180      11.148  12.008   3.427  1.00  0.00           H  
ATOM    392 2HG  LYS A 180      10.039  12.676   2.221  1.00  0.00           H  
ATOM    393 1HD  LYS A 180      10.378  14.941   3.161  1.00  0.00           H  
ATOM    394 2HD  LYS A 180      11.488  14.272   4.367  1.00  0.00           H  
ATOM    395 1HE  LYS A 180      12.995  13.505   2.574  1.00  0.00           H  
ATOM    396 2HE  LYS A 180      11.881  14.129   1.355  1.00  0.00           H  
ATOM    397 1HZ  LYS A 180      13.666  15.652   1.780  1.00  0.00           H  
ATOM    398 2HZ  LYS A 180      12.234  16.330   2.242  1.00  0.00           H  
ATOM    399 3HZ  LYS A 180      13.277  15.747   3.380  1.00  0.00           H  
ATOM    400  N   GLN A 181       6.375  11.598   5.250  1.00  0.00           N  
ATOM    401  CA  GLN A 181       5.408  11.494   6.336  1.00  0.00           C  
ATOM    402  C   GLN A 181       5.146  10.029   6.680  1.00  0.00           C  
ATOM    403  O   GLN A 181       4.888   9.680   7.833  1.00  0.00           O  
ATOM    404  CB  GLN A 181       4.098  12.191   5.960  1.00  0.00           C  
ATOM    405  CG  GLN A 181       4.202  13.704   5.866  1.00  0.00           C  
ATOM    406  CD  GLN A 181       2.897  14.349   5.440  1.00  0.00           C  
ATOM    407  OE1 GLN A 181       2.047  13.709   4.815  1.00  0.00           O  
ATOM    408  NE2 GLN A 181       2.732  15.624   5.775  1.00  0.00           N  
ATOM    409  H   GLN A 181       6.099  12.000   4.400  1.00  0.00           H  
ATOM    410  HA  GLN A 181       5.822  11.985   7.216  1.00  0.00           H  
ATOM    411 1HB  GLN A 181       3.749  11.817   4.997  1.00  0.00           H  
ATOM    412 2HB  GLN A 181       3.333  11.953   6.701  1.00  0.00           H  
ATOM    413 1HG  GLN A 181       4.478  14.101   6.842  1.00  0.00           H  
ATOM    414 2HG  GLN A 181       4.966  13.959   5.130  1.00  0.00           H  
ATOM    415 1HE2 GLN A 181       1.890  16.103   5.522  1.00  0.00           H  
ATOM    416 2HE2 GLN A 181       3.446  16.105   6.282  1.00  0.00           H  
ATOM    417  N   LEU A 182       5.231   9.176   5.671  1.00  0.00           N  
ATOM    418  CA  LEU A 182       4.985   7.754   5.846  1.00  0.00           C  
ATOM    419  C   LEU A 182       6.278   6.995   6.126  1.00  0.00           C  
ATOM    420  O   LEU A 182       6.263   5.978   6.816  1.00  0.00           O  
ATOM    421  CB  LEU A 182       4.307   7.180   4.596  1.00  0.00           C  
ATOM    422  CG  LEU A 182       2.791   7.395   4.502  1.00  0.00           C  
ATOM    423  CD1 LEU A 182       2.499   8.878   4.312  1.00  0.00           C  
ATOM    424  CD2 LEU A 182       2.232   6.576   3.349  1.00  0.00           C  
ATOM    425  H   LEU A 182       5.479   9.510   4.781  1.00  0.00           H  
ATOM    426  HA  LEU A 182       4.321   7.620   6.699  1.00  0.00           H  
ATOM    427 1HB  LEU A 182       4.761   7.633   3.716  1.00  0.00           H  
ATOM    428 2HB  LEU A 182       4.491   6.106   4.562  1.00  0.00           H  
ATOM    429  HG  LEU A 182       2.320   7.080   5.434  1.00  0.00           H  
ATOM    430 1HD1 LEU A 182       1.422   9.031   4.246  1.00  0.00           H  
ATOM    431 2HD1 LEU A 182       2.894   9.438   5.160  1.00  0.00           H  
ATOM    432 3HD1 LEU A 182       2.972   9.226   3.394  1.00  0.00           H  
ATOM    433 1HD2 LEU A 182       1.154   6.728   3.283  1.00  0.00           H  
ATOM    434 2HD2 LEU A 182       2.701   6.891   2.417  1.00  0.00           H  
ATOM    435 3HD2 LEU A 182       2.438   5.519   3.520  1.00  0.00           H  
ATOM    436  N   LEU A 183       7.393   7.504   5.602  1.00  0.00           N  
ATOM    437  CA  LEU A 183       8.704   6.872   5.793  1.00  0.00           C  
ATOM    438  C   LEU A 183       9.061   6.750   7.271  1.00  0.00           C  
ATOM    439  O   LEU A 183       9.811   5.860   7.667  1.00  0.00           O  
ATOM    440  CB  LEU A 183       9.791   7.677   5.069  1.00  0.00           C  
ATOM    441  CG  LEU A 183       9.806   7.549   3.541  1.00  0.00           C  
ATOM    442  CD1 LEU A 183      10.913   8.425   2.969  1.00  0.00           C  
ATOM    443  CD2 LEU A 183      10.008   6.091   3.155  1.00  0.00           C  
ATOM    444  H   LEU A 183       7.333   8.319   5.058  1.00  0.00           H  
ATOM    445  HA  LEU A 183       8.669   5.869   5.369  1.00  0.00           H  
ATOM    446 1HB  LEU A 183       9.662   8.731   5.312  1.00  0.00           H  
ATOM    447 2HB  LEU A 183      10.765   7.357   5.439  1.00  0.00           H  
ATOM    448  HG  LEU A 183       8.858   7.904   3.136  1.00  0.00           H  
ATOM    449 1HD1 LEU A 183      10.924   8.334   1.882  1.00  0.00           H  
ATOM    450 2HD1 LEU A 183      10.733   9.465   3.243  1.00  0.00           H  
ATOM    451 3HD1 LEU A 183      11.874   8.104   3.369  1.00  0.00           H  
ATOM    452 1HD2 LEU A 183      10.017   6.001   2.069  1.00  0.00           H  
ATOM    453 2HD2 LEU A 183      10.955   5.737   3.557  1.00  0.00           H  
ATOM    454 3HD2 LEU A 183       9.193   5.492   3.562  1.00  0.00           H  
ATOM    455  N   GLN A 184       8.520   7.649   8.080  1.00  0.00           N  
ATOM    456  CA  GLN A 184       8.772   7.642   9.516  1.00  0.00           C  
ATOM    457  C   GLN A 184       8.196   6.395  10.182  1.00  0.00           C  
ATOM    458  O   GLN A 184       8.633   6.003  11.265  1.00  0.00           O  
ATOM    459  CB  GLN A 184       8.185   8.898  10.165  1.00  0.00           C  
ATOM    460  CG  GLN A 184       8.908  10.183   9.802  1.00  0.00           C  
ATOM    461  CD  GLN A 184       8.301  11.400  10.475  1.00  0.00           C  
ATOM    462  OE1 GLN A 184       7.720  11.301  11.559  1.00  0.00           O  
ATOM    463  NE2 GLN A 184       8.434  12.556   9.835  1.00  0.00           N  
ATOM    464  H   GLN A 184       7.946   8.345   7.700  1.00  0.00           H  
ATOM    465  HA  GLN A 184       9.850   7.636   9.678  1.00  0.00           H  
ATOM    466 1HB  GLN A 184       7.140   9.005   9.871  1.00  0.00           H  
ATOM    467 2HB  GLN A 184       8.210   8.793  11.250  1.00  0.00           H  
ATOM    468 1HG  GLN A 184       9.950  10.103  10.115  1.00  0.00           H  
ATOM    469 2HG  GLN A 184       8.853  10.327   8.723  1.00  0.00           H  
ATOM    470 1HE2 GLN A 184       8.054  13.393  10.231  1.00  0.00           H  
ATOM    471 2HE2 GLN A 184       8.914  12.591   8.959  1.00  0.00           H  
ATOM    472  N   ARG A 185       7.222   5.771   9.528  1.00  0.00           N  
ATOM    473  CA  ARG A 185       6.577   4.580  10.068  1.00  0.00           C  
ATOM    474  C   ARG A 185       7.439   3.343   9.852  1.00  0.00           C  
ATOM    475  O   ARG A 185       7.341   2.372  10.601  1.00  0.00           O  
ATOM    476  CB  ARG A 185       5.217   4.367   9.420  1.00  0.00           C  
ATOM    477  CG  ARG A 185       4.160   5.391   9.801  1.00  0.00           C  
ATOM    478  CD  ARG A 185       2.825   5.029   9.258  1.00  0.00           C  
ATOM    479  NE  ARG A 185       1.800   5.977   9.664  1.00  0.00           N  
ATOM    480  CZ  ARG A 185       1.123   5.921  10.828  1.00  0.00           C  
ATOM    481  NH1 ARG A 185       1.374   4.958  11.687  1.00  0.00           N  
ATOM    482  NH2 ARG A 185       0.208   6.833  11.104  1.00  0.00           N  
ATOM    483  H   ARG A 185       6.941   6.112   8.650  1.00  0.00           H  
ATOM    484  HA  ARG A 185       6.433   4.720  11.140  1.00  0.00           H  
ATOM    485 1HB  ARG A 185       5.323   4.389   8.337  1.00  0.00           H  
ATOM    486 2HB  ARG A 185       4.835   3.382   9.690  1.00  0.00           H  
ATOM    487 1HG  ARG A 185       4.083   5.450  10.886  1.00  0.00           H  
ATOM    488 2HG  ARG A 185       4.439   6.367   9.403  1.00  0.00           H  
ATOM    489 1HD  ARG A 185       2.866   5.017   8.169  1.00  0.00           H  
ATOM    490 2HD  ARG A 185       2.540   4.042   9.621  1.00  0.00           H  
ATOM    491  HE  ARG A 185       1.579   6.732   9.028  1.00  0.00           H  
ATOM    492 1HH1 ARG A 185       2.074   4.261  11.476  1.00  0.00           H  
ATOM    493 2HH1 ARG A 185       0.866   4.916  12.559  1.00  0.00           H  
ATOM    494 1HH2 ARG A 185       0.014   7.573  10.444  1.00  0.00           H  
ATOM    495 2HH2 ARG A 185      -0.300   6.789  11.976  1.00  0.00           H  
ATOM    496  N   ILE A 186       8.274   3.384   8.823  1.00  0.00           N  
ATOM    497  CA  ILE A 186       9.169   2.275   8.510  1.00  0.00           C  
ATOM    498  C   ILE A 186      10.596   2.788   8.321  1.00  0.00           C  
ATOM    499  O   ILE A 186      11.022   3.085   7.205  1.00  0.00           O  
ATOM    500  CB  ILE A 186       8.709   1.531   7.243  1.00  0.00           C  
ATOM    501  CG1 ILE A 186       7.246   1.103   7.376  1.00  0.00           C  
ATOM    502  CG2 ILE A 186       9.598   0.325   6.983  1.00  0.00           C  
ATOM    503  CD1 ILE A 186       7.030  -0.043   8.338  1.00  0.00           C  
ATOM    504  H   ILE A 186       8.299   4.187   8.261  1.00  0.00           H  
ATOM    505  HA  ILE A 186       9.155   1.574   9.343  1.00  0.00           H  
ATOM    506  HB  ILE A 186       8.765   2.203   6.386  1.00  0.00           H  
ATOM    507 1HG1 ILE A 186       6.649   1.950   7.714  1.00  0.00           H  
ATOM    508 2HG1 ILE A 186       6.863   0.804   6.400  1.00  0.00           H  
ATOM    509 1HG2 ILE A 186       9.259  -0.190   6.084  1.00  0.00           H  
ATOM    510 2HG2 ILE A 186      10.627   0.654   6.845  1.00  0.00           H  
ATOM    511 3HG2 ILE A 186       9.545  -0.357   7.833  1.00  0.00           H  
ATOM    512 1HD1 ILE A 186       5.968  -0.288   8.379  1.00  0.00           H  
ATOM    513 2HD1 ILE A 186       7.591  -0.913   7.999  1.00  0.00           H  
ATOM    514 3HD1 ILE A 186       7.372   0.246   9.331  1.00  0.00           H  
ATOM    515  N   PRO A 187      11.351   2.908   9.421  1.00  0.00           N  
ATOM    516  CA  PRO A 187      12.720   3.411   9.388  1.00  0.00           C  
ATOM    517  C   PRO A 187      13.758   2.333   9.085  1.00  0.00           C  
ATOM    518  O   PRO A 187      13.455   1.139   9.120  1.00  0.00           O  
ATOM    519  CB  PRO A 187      12.898   3.970  10.803  1.00  0.00           C  
ATOM    520  CG  PRO A 187      12.126   3.031  11.667  1.00  0.00           C  
ATOM    521  CD  PRO A 187      10.915   2.677  10.846  1.00  0.00           C  
ATOM    522  HA  PRO A 187      12.795   4.207   8.632  1.00  0.00           H  
ATOM    523 1HB  PRO A 187      13.966   4.007  11.062  1.00  0.00           H  
ATOM    524 2HB  PRO A 187      12.520   5.002  10.851  1.00  0.00           H  
ATOM    525 1HG  PRO A 187      12.740   2.153  11.916  1.00  0.00           H  
ATOM    526 2HG  PRO A 187      11.866   3.517  12.618  1.00  0.00           H  
ATOM    527 1HD  PRO A 187      10.650   1.623  11.018  1.00  0.00           H  
ATOM    528 2HD  PRO A 187      10.080   3.337  11.121  1.00  0.00           H  
ATOM    529  N   ASN A 188      14.979   2.783   8.787  1.00  0.00           N  
ATOM    530  CA  ASN A 188      16.103   1.893   8.484  1.00  0.00           C  
ATOM    531  C   ASN A 188      15.767   0.949   7.333  1.00  0.00           C  
ATOM    532  O   ASN A 188      15.730  -0.273   7.506  1.00  0.00           O  
ATOM    533  CB  ASN A 188      16.510   1.106   9.716  1.00  0.00           C  
ATOM    534  CG  ASN A 188      16.933   1.992  10.855  1.00  0.00           C  
ATOM    535  OD1 ASN A 188      17.765   2.891  10.681  1.00  0.00           O  
ATOM    536  ND2 ASN A 188      16.378   1.756  12.016  1.00  0.00           N  
ATOM    537  H   ASN A 188      15.132   3.752   8.774  1.00  0.00           H  
ATOM    538  HA  ASN A 188      16.951   2.502   8.165  1.00  0.00           H  
ATOM    539 1HB  ASN A 188      15.673   0.486  10.044  1.00  0.00           H  
ATOM    540 2HB  ASN A 188      17.334   0.437   9.465  1.00  0.00           H  
ATOM    541 1HD2 ASN A 188      16.622   2.315  12.810  1.00  0.00           H  
ATOM    542 2HD2 ASN A 188      15.710   1.018  12.110  1.00  0.00           H  
ATOM    543  N   ILE A 189      15.512   1.513   6.163  1.00  0.00           N  
ATOM    544  CA  ILE A 189      15.184   0.709   4.997  1.00  0.00           C  
ATOM    545  C   ILE A 189      16.421   0.501   4.122  1.00  0.00           C  
ATOM    546  O   ILE A 189      17.003   1.461   3.620  1.00  0.00           O  
ATOM    547  CB  ILE A 189      14.065   1.370   4.171  1.00  0.00           C  
ATOM    548  CG1 ILE A 189      12.742   1.335   4.940  1.00  0.00           C  
ATOM    549  CG2 ILE A 189      13.920   0.678   2.824  1.00  0.00           C  
ATOM    550  CD1 ILE A 189      11.640   2.145   4.296  1.00  0.00           C  
ATOM    551  H   ILE A 189      15.568   2.487   6.079  1.00  0.00           H  
ATOM    552  HA  ILE A 189      14.833  -0.265   5.336  1.00  0.00           H  
ATOM    553  HB  ILE A 189      14.306   2.419   4.006  1.00  0.00           H  
ATOM    554 1HG1 ILE A 189      12.400   0.304   5.028  1.00  0.00           H  
ATOM    555 2HG1 ILE A 189      12.898   1.714   5.949  1.00  0.00           H  
ATOM    556 1HG2 ILE A 189      13.126   1.157   2.253  1.00  0.00           H  
ATOM    557 2HG2 ILE A 189      14.857   0.754   2.274  1.00  0.00           H  
ATOM    558 3HG2 ILE A 189      13.674  -0.372   2.978  1.00  0.00           H  
ATOM    559 1HD1 ILE A 189      10.735   2.072   4.898  1.00  0.00           H  
ATOM    560 2HD1 ILE A 189      11.948   3.190   4.230  1.00  0.00           H  
ATOM    561 3HD1 ILE A 189      11.442   1.761   3.296  1.00  0.00           H  
ATOM    562  N   PRO A 190      16.831  -0.769   3.930  1.00  0.00           N  
ATOM    563  CA  PRO A 190      18.009  -1.127   3.118  1.00  0.00           C  
ATOM    564  C   PRO A 190      18.013  -0.542   1.691  1.00  0.00           C  
ATOM    565  O   PRO A 190      19.017   0.044   1.284  1.00  0.00           O  
ATOM    566  CB  PRO A 190      17.920  -2.656   3.083  1.00  0.00           C  
ATOM    567  CG  PRO A 190      17.297  -3.015   4.389  1.00  0.00           C  
ATOM    568  CD  PRO A 190      16.243  -1.963   4.603  1.00  0.00           C  
ATOM    569  HA  PRO A 190      18.920  -0.789   3.634  1.00  0.00           H  
ATOM    570 1HB  PRO A 190      17.318  -2.978   2.220  1.00  0.00           H  
ATOM    571 2HB  PRO A 190      18.923  -3.089   2.955  1.00  0.00           H  
ATOM    572 1HG  PRO A 190      16.878  -4.031   4.342  1.00  0.00           H  
ATOM    573 2HG  PRO A 190      18.057  -3.021   5.183  1.00  0.00           H  
ATOM    574 1HD  PRO A 190      15.304  -2.281   4.125  1.00  0.00           H  
ATOM    575 2HD  PRO A 190      16.094  -1.806   5.681  1.00  0.00           H  
ATOM    576  N   PRO A 191      16.918  -0.679   0.897  1.00  0.00           N  
ATOM    577  CA  PRO A 191      16.887  -0.148  -0.471  1.00  0.00           C  
ATOM    578  C   PRO A 191      17.027   1.369  -0.505  1.00  0.00           C  
ATOM    579  O   PRO A 191      17.645   1.926  -1.412  1.00  0.00           O  
ATOM    580  CB  PRO A 191      15.511  -0.592  -0.978  1.00  0.00           C  
ATOM    581  CG  PRO A 191      14.733  -0.862   0.265  1.00  0.00           C  
ATOM    582  CD  PRO A 191      15.744  -1.439   1.221  1.00  0.00           C  
ATOM    583  HA  PRO A 191      17.693  -0.613  -1.058  1.00  0.00           H  
ATOM    584 1HB  PRO A 191      15.065   0.200  -1.596  1.00  0.00           H  
ATOM    585 2HB  PRO A 191      15.614  -1.480  -1.619  1.00  0.00           H  
ATOM    586 1HG  PRO A 191      14.280   0.066   0.639  1.00  0.00           H  
ATOM    587 2HG  PRO A 191      13.908  -1.557   0.052  1.00  0.00           H  
ATOM    588 1HD  PRO A 191      15.403  -1.283   2.254  1.00  0.00           H  
ATOM    589 2HD  PRO A 191      15.875  -2.512   1.013  1.00  0.00           H  
ATOM    590  N   ASN A 192      16.439   2.024   0.497  1.00  0.00           N  
ATOM    591  CA  ASN A 192      16.461   3.484   0.616  1.00  0.00           C  
ATOM    592  C   ASN A 192      15.739   4.142  -0.554  1.00  0.00           C  
ATOM    593  O   ASN A 192      15.877   5.342  -0.797  1.00  0.00           O  
ATOM    594  CB  ASN A 192      17.887   3.993   0.715  1.00  0.00           C  
ATOM    595  CG  ASN A 192      17.986   5.295   1.461  1.00  0.00           C  
ATOM    596  OD1 ASN A 192      17.297   5.502   2.467  1.00  0.00           O  
ATOM    597  ND2 ASN A 192      18.830   6.176   0.989  1.00  0.00           N  
ATOM    598  H   ASN A 192      15.983   1.506   1.191  1.00  0.00           H  
ATOM    599  HA  ASN A 192      15.928   3.765   1.526  1.00  0.00           H  
ATOM    600 1HB  ASN A 192      18.505   3.250   1.221  1.00  0.00           H  
ATOM    601 2HB  ASN A 192      18.295   4.130  -0.286  1.00  0.00           H  
ATOM    602 1HD2 ASN A 192      18.937   7.060   1.445  1.00  0.00           H  
ATOM    603 2HD2 ASN A 192      19.367   5.967   0.173  1.00  0.00           H  
ATOM    604  N   ILE A 193      14.963   3.345  -1.271  1.00  0.00           N  
ATOM    605  CA  ILE A 193      14.193   3.829  -2.403  1.00  0.00           C  
ATOM    606  C   ILE A 193      12.766   4.063  -1.944  1.00  0.00           C  
ATOM    607  O   ILE A 193      12.276   3.346  -1.075  1.00  0.00           O  
ATOM    608  CB  ILE A 193      14.218   2.833  -3.577  1.00  0.00           C  
ATOM    609  CG1 ILE A 193      15.653   2.618  -4.064  1.00  0.00           C  
ATOM    610  CG2 ILE A 193      13.336   3.327  -4.713  1.00  0.00           C  
ATOM    611  CD1 ILE A 193      15.814   1.431  -4.985  1.00  0.00           C  
ATOM    612  H   ILE A 193      14.902   2.400  -1.023  1.00  0.00           H  
ATOM    613  HA  ILE A 193      14.633   4.765  -2.745  1.00  0.00           H  
ATOM    614  HB  ILE A 193      13.852   1.863  -3.239  1.00  0.00           H  
ATOM    615 1HG1 ILE A 193      15.996   3.508  -4.590  1.00  0.00           H  
ATOM    616 2HG1 ILE A 193      16.311   2.473  -3.206  1.00  0.00           H  
ATOM    617 1HG2 ILE A 193      13.365   2.611  -5.534  1.00  0.00           H  
ATOM    618 2HG2 ILE A 193      12.310   3.430  -4.359  1.00  0.00           H  
ATOM    619 3HG2 ILE A 193      13.698   4.294  -5.060  1.00  0.00           H  
ATOM    620 1HD1 ILE A 193      16.858   1.344  -5.288  1.00  0.00           H  
ATOM    621 2HD1 ILE A 193      15.509   0.521  -4.466  1.00  0.00           H  
ATOM    622 3HD1 ILE A 193      15.192   1.570  -5.869  1.00  0.00           H  
ATOM    623  N   ASN A 194      12.099   5.055  -2.510  1.00  0.00           N  
ATOM    624  CA  ASN A 194      10.742   5.373  -2.087  1.00  0.00           C  
ATOM    625  C   ASN A 194       9.680   4.789  -3.014  1.00  0.00           C  
ATOM    626  O   ASN A 194       8.531   4.642  -2.611  1.00  0.00           O  
ATOM    627  CB  ASN A 194      10.571   6.877  -1.974  1.00  0.00           C  
ATOM    628  CG  ASN A 194      11.451   7.480  -0.915  1.00  0.00           C  
ATOM    629  OD1 ASN A 194      11.767   6.834   0.090  1.00  0.00           O  
ATOM    630  ND2 ASN A 194      11.854   8.709  -1.121  1.00  0.00           N  
ATOM    631  H   ASN A 194      12.521   5.581  -3.224  1.00  0.00           H  
ATOM    632  HA  ASN A 194      10.571   4.924  -1.107  1.00  0.00           H  
ATOM    633 1HB  ASN A 194      10.804   7.343  -2.933  1.00  0.00           H  
ATOM    634 2HB  ASN A 194       9.531   7.109  -1.742  1.00  0.00           H  
ATOM    635 1HD2 ASN A 194      12.441   9.161  -0.450  1.00  0.00           H  
ATOM    636 2HD2 ASN A 194      11.574   9.194  -1.949  1.00  0.00           H  
ATOM    637  N   THR A 195      10.044   4.426  -4.241  1.00  0.00           N  
ATOM    638  CA  THR A 195       9.060   3.891  -5.177  1.00  0.00           C  
ATOM    639  C   THR A 195       8.646   2.488  -4.757  1.00  0.00           C  
ATOM    640  O   THR A 195       9.495   1.626  -4.538  1.00  0.00           O  
ATOM    641  CB  THR A 195       9.607   3.866  -6.616  1.00  0.00           C  
ATOM    642  OG1 THR A 195       9.975   5.193  -7.014  1.00  0.00           O  
ATOM    643  CG2 THR A 195       8.559   3.325  -7.576  1.00  0.00           C  
ATOM    644  H   THR A 195      10.977   4.513  -4.518  1.00  0.00           H  
ATOM    645  HA  THR A 195       8.180   4.534  -5.159  1.00  0.00           H  
ATOM    646  HB  THR A 195      10.492   3.230  -6.658  1.00  0.00           H  
ATOM    647  HG1 THR A 195      10.512   5.151  -7.809  1.00  0.00           H  
ATOM    648 1HG2 THR A 195       8.964   3.315  -8.588  1.00  0.00           H  
ATOM    649 2HG2 THR A 195       8.286   2.312  -7.283  1.00  0.00           H  
ATOM    650 3HG2 THR A 195       7.675   3.961  -7.546  1.00  0.00           H  
ATOM    651  N   TRP A 196       7.335   2.252  -4.728  1.00  0.00           N  
ATOM    652  CA  TRP A 196       6.777   0.971  -4.294  1.00  0.00           C  
ATOM    653  C   TRP A 196       7.317  -0.211  -5.074  1.00  0.00           C  
ATOM    654  O   TRP A 196       7.583  -1.257  -4.494  1.00  0.00           O  
ATOM    655  CB  TRP A 196       5.253   0.994  -4.421  1.00  0.00           C  
ATOM    656  CG  TRP A 196       4.554   1.428  -3.167  1.00  0.00           C  
ATOM    657  CD1 TRP A 196       3.794   2.546  -3.003  1.00  0.00           C  
ATOM    658  CD2 TRP A 196       4.549   0.748  -1.889  1.00  0.00           C  
ATOM    659  NE1 TRP A 196       3.318   2.611  -1.717  1.00  0.00           N  
ATOM    660  CE2 TRP A 196       3.769   1.517  -1.021  1.00  0.00           C  
ATOM    661  CE3 TRP A 196       5.133  -0.435  -1.418  1.00  0.00           C  
ATOM    662  CZ2 TRP A 196       3.556   1.147   0.297  1.00  0.00           C  
ATOM    663  CZ3 TRP A 196       4.918  -0.807  -0.096  1.00  0.00           C  
ATOM    664  CH2 TRP A 196       4.149  -0.036   0.738  1.00  0.00           C  
ATOM    665  H   TRP A 196       6.718   2.975  -4.977  1.00  0.00           H  
ATOM    666  HA  TRP A 196       7.041   0.815  -3.248  1.00  0.00           H  
ATOM    667 1HB  TRP A 196       4.964   1.671  -5.225  1.00  0.00           H  
ATOM    668 2HB  TRP A 196       4.895  -0.001  -4.686  1.00  0.00           H  
ATOM    669  HD1 TRP A 196       3.593   3.282  -3.780  1.00  0.00           H  
ATOM    670  HE1 TRP A 196       2.732   3.343  -1.342  1.00  0.00           H  
ATOM    671  HE3 TRP A 196       5.742  -1.052  -2.078  1.00  0.00           H  
ATOM    672  HZ2 TRP A 196       2.948   1.746   0.976  1.00  0.00           H  
ATOM    673  HZ3 TRP A 196       5.378  -1.728   0.262  1.00  0.00           H  
ATOM    674  HH2 TRP A 196       4.001  -0.357   1.770  1.00  0.00           H  
ATOM    675  N   GLN A 197       7.501  -0.040  -6.371  1.00  0.00           N  
ATOM    676  CA  GLN A 197       8.009  -1.113  -7.211  1.00  0.00           C  
ATOM    677  C   GLN A 197       9.357  -1.617  -6.706  1.00  0.00           C  
ATOM    678  O   GLN A 197       9.664  -2.802  -6.803  1.00  0.00           O  
ATOM    679  CB  GLN A 197       8.135  -0.641  -8.662  1.00  0.00           C  
ATOM    680  CG  GLN A 197       8.585  -1.721  -9.631  1.00  0.00           C  
ATOM    681  CD  GLN A 197       8.624  -1.231 -11.066  1.00  0.00           C  
ATOM    682  OE1 GLN A 197       9.192  -0.176 -11.362  1.00  0.00           O  
ATOM    683  NE2 GLN A 197       8.019  -1.996 -11.968  1.00  0.00           N  
ATOM    684  H   GLN A 197       7.285   0.827  -6.773  1.00  0.00           H  
ATOM    685  HA  GLN A 197       7.305  -1.944  -7.174  1.00  0.00           H  
ATOM    686 1HB  GLN A 197       7.173  -0.260  -9.006  1.00  0.00           H  
ATOM    687 2HB  GLN A 197       8.851   0.179  -8.717  1.00  0.00           H  
ATOM    688 1HG  GLN A 197       9.587  -2.049  -9.354  1.00  0.00           H  
ATOM    689 2HG  GLN A 197       7.889  -2.558  -9.574  1.00  0.00           H  
ATOM    690 1HE2 GLN A 197       8.012  -1.724 -12.931  1.00  0.00           H  
ATOM    691 2HE2 GLN A 197       7.570  -2.844 -11.685  1.00  0.00           H  
ATOM    692  N   GLN A 198      10.175  -0.711  -6.199  1.00  0.00           N  
ATOM    693  CA  GLN A 198      11.478  -1.081  -5.673  1.00  0.00           C  
ATOM    694  C   GLN A 198      11.403  -1.414  -4.177  1.00  0.00           C  
ATOM    695  O   GLN A 198      12.272  -2.104  -3.643  1.00  0.00           O  
ATOM    696  CB  GLN A 198      12.485   0.047  -5.913  1.00  0.00           C  
ATOM    697  CG  GLN A 198      12.703   0.387  -7.377  1.00  0.00           C  
ATOM    698  CD  GLN A 198      13.248  -0.787  -8.168  1.00  0.00           C  
ATOM    699  OE1 GLN A 198      14.291  -1.352  -7.828  1.00  0.00           O  
ATOM    700  NE2 GLN A 198      12.545  -1.161  -9.232  1.00  0.00           N  
ATOM    701  H   GLN A 198       9.892   0.225  -6.159  1.00  0.00           H  
ATOM    702  HA  GLN A 198      11.821  -1.974  -6.195  1.00  0.00           H  
ATOM    703 1HB  GLN A 198      12.147   0.950  -5.404  1.00  0.00           H  
ATOM    704 2HB  GLN A 198      13.449  -0.228  -5.485  1.00  0.00           H  
ATOM    705 1HG  GLN A 198      11.749   0.682  -7.816  1.00  0.00           H  
ATOM    706 2HG  GLN A 198      13.416   1.208  -7.447  1.00  0.00           H  
ATOM    707 1HE2 GLN A 198      12.856  -1.929  -9.792  1.00  0.00           H  
ATOM    708 2HE2 GLN A 198      11.705  -0.674  -9.472  1.00  0.00           H  
ATOM    709  N   VAL A 199      10.352  -0.934  -3.509  1.00  0.00           N  
ATOM    710  CA  VAL A 199      10.176  -1.172  -2.075  1.00  0.00           C  
ATOM    711  C   VAL A 199       9.600  -2.567  -1.810  1.00  0.00           C  
ATOM    712  O   VAL A 199       9.919  -3.196  -0.799  1.00  0.00           O  
ATOM    713  CB  VAL A 199       9.240  -0.109  -1.469  1.00  0.00           C  
ATOM    714  CG1 VAL A 199       8.805  -0.518  -0.070  1.00  0.00           C  
ATOM    715  CG2 VAL A 199       9.939   1.242  -1.443  1.00  0.00           C  
ATOM    716  H   VAL A 199       9.680  -0.403  -3.994  1.00  0.00           H  
ATOM    717  HA  VAL A 199      11.150  -1.099  -1.590  1.00  0.00           H  
ATOM    718  HB  VAL A 199       8.339  -0.041  -2.079  1.00  0.00           H  
ATOM    719 1HG1 VAL A 199       8.144   0.244   0.343  1.00  0.00           H  
ATOM    720 2HG1 VAL A 199       8.276  -1.470  -0.117  1.00  0.00           H  
ATOM    721 3HG1 VAL A 199       9.682  -0.621   0.569  1.00  0.00           H  
ATOM    722 1HG2 VAL A 199       9.271   1.988  -1.014  1.00  0.00           H  
ATOM    723 2HG2 VAL A 199      10.843   1.172  -0.838  1.00  0.00           H  
ATOM    724 3HG2 VAL A 199      10.204   1.534  -2.460  1.00  0.00           H  
ATOM    725  N   THR A 200       8.776  -3.060  -2.735  1.00  0.00           N  
ATOM    726  CA  THR A 200       8.155  -4.378  -2.600  1.00  0.00           C  
ATOM    727  C   THR A 200       9.204  -5.486  -2.514  1.00  0.00           C  
ATOM    728  O   THR A 200       8.948  -6.567  -1.971  1.00  0.00           O  
ATOM    729  CB  THR A 200       7.201  -4.662  -3.775  1.00  0.00           C  
ATOM    730  OG1 THR A 200       6.682  -5.993  -3.662  1.00  0.00           O  
ATOM    731  CG2 THR A 200       7.931  -4.518  -5.102  1.00  0.00           C  
ATOM    732  H   THR A 200       8.574  -2.521  -3.533  1.00  0.00           H  
ATOM    733  HA  THR A 200       7.577  -4.395  -1.676  1.00  0.00           H  
ATOM    734  HB  THR A 200       6.369  -3.959  -3.747  1.00  0.00           H  
ATOM    735  HG1 THR A 200       5.724  -5.959  -3.603  1.00  0.00           H  
ATOM    736 1HG2 THR A 200       7.242  -4.722  -5.920  1.00  0.00           H  
ATOM    737 2HG2 THR A 200       8.317  -3.503  -5.196  1.00  0.00           H  
ATOM    738 3HG2 THR A 200       8.759  -5.225  -5.140  1.00  0.00           H  
ATOM    739  N   ALA A 201      10.393  -5.191  -3.035  1.00  0.00           N  
ATOM    740  CA  ALA A 201      11.500  -6.131  -3.034  1.00  0.00           C  
ATOM    741  C   ALA A 201      11.877  -6.546  -1.615  1.00  0.00           C  
ATOM    742  O   ALA A 201      12.438  -7.620  -1.410  1.00  0.00           O  
ATOM    743  CB  ALA A 201      12.701  -5.530  -3.746  1.00  0.00           C  
ATOM    744  H   ALA A 201      10.525  -4.306  -3.437  1.00  0.00           H  
ATOM    745  HA  ALA A 201      11.184  -7.027  -3.567  1.00  0.00           H  
ATOM    746 1HB  ALA A 201      13.069  -4.686  -3.182  1.00  0.00           H  
ATOM    747 2HB  ALA A 201      12.407  -5.201  -4.731  1.00  0.00           H  
ATOM    748 3HB  ALA A 201      13.480  -6.275  -3.831  1.00  0.00           H  
ATOM    749  N   LEU A 202      11.555  -5.698  -0.639  1.00  0.00           N  
ATOM    750  CA  LEU A 202      11.852  -5.986   0.761  1.00  0.00           C  
ATOM    751  C   LEU A 202      11.164  -7.273   1.205  1.00  0.00           C  
ATOM    752  O   LEU A 202      11.734  -8.081   1.942  1.00  0.00           O  
ATOM    753  CB  LEU A 202      11.402  -4.821   1.652  1.00  0.00           C  
ATOM    754  CG  LEU A 202      12.310  -3.585   1.639  1.00  0.00           C  
ATOM    755  CD1 LEU A 202      11.574  -2.407   2.263  1.00  0.00           C  
ATOM    756  CD2 LEU A 202      13.594  -3.890   2.396  1.00  0.00           C  
ATOM    757  H   LEU A 202      11.099  -4.855  -0.870  1.00  0.00           H  
ATOM    758  HA  LEU A 202      12.929  -6.112   0.867  1.00  0.00           H  
ATOM    759 1HB  LEU A 202      10.409  -4.506   1.337  1.00  0.00           H  
ATOM    760 2HB  LEU A 202      11.339  -5.175   2.681  1.00  0.00           H  
ATOM    761  HG  LEU A 202      12.550  -3.320   0.609  1.00  0.00           H  
ATOM    762 1HD1 LEU A 202      12.219  -1.528   2.253  1.00  0.00           H  
ATOM    763 2HD1 LEU A 202      10.670  -2.199   1.690  1.00  0.00           H  
ATOM    764 3HD1 LEU A 202      11.306  -2.649   3.290  1.00  0.00           H  
ATOM    765 1HD2 LEU A 202      14.240  -3.011   2.386  1.00  0.00           H  
ATOM    766 2HD2 LEU A 202      13.355  -4.153   3.427  1.00  0.00           H  
ATOM    767 3HD2 LEU A 202      14.109  -4.723   1.919  1.00  0.00           H  
ATOM    768  N   ALA A 203       9.940  -7.462   0.736  1.00  0.00           N  
ATOM    769  CA  ALA A 203       9.168  -8.647   1.076  1.00  0.00           C  
ATOM    770  C   ALA A 203       9.582  -9.823   0.199  1.00  0.00           C  
ATOM    771  O   ALA A 203       9.557 -10.975   0.629  1.00  0.00           O  
ATOM    772  CB  ALA A 203       7.680  -8.368   0.926  1.00  0.00           C  
ATOM    773  H   ALA A 203       9.547  -6.788   0.138  1.00  0.00           H  
ATOM    774  HA  ALA A 203       9.381  -8.904   2.114  1.00  0.00           H  
ATOM    775 1HB  ALA A 203       7.121  -9.270   1.131  1.00  0.00           H  
ATOM    776 2HB  ALA A 203       7.476  -8.040  -0.081  1.00  0.00           H  
ATOM    777 3HB  ALA A 203       7.386  -7.597   1.623  1.00  0.00           H  
ATOM    778  N   GLN A 204       9.984  -9.521  -1.026  1.00  0.00           N  
ATOM    779  CA  GLN A 204      10.404 -10.548  -1.973  1.00  0.00           C  
ATOM    780  C   GLN A 204      11.764 -11.129  -1.585  1.00  0.00           C  
ATOM    781  O   GLN A 204      12.022 -12.314  -1.796  1.00  0.00           O  
ATOM    782  CB  GLN A 204      10.450  -9.969  -3.384  1.00  0.00           C  
ATOM    783  CG  GLN A 204       9.083  -9.555  -3.909  1.00  0.00           C  
ATOM    784  CD  GLN A 204       9.152  -8.919  -5.283  1.00  0.00           C  
ATOM    785  OE1 GLN A 204       9.890  -9.372  -6.154  1.00  0.00           O  
ATOM    786  NE2 GLN A 204       8.378  -7.865  -5.485  1.00  0.00           N  
ATOM    787  H   GLN A 204       9.997  -8.581  -1.307  1.00  0.00           H  
ATOM    788  HA  GLN A 204       9.674 -11.357  -1.953  1.00  0.00           H  
ATOM    789 1HB  GLN A 204      11.091  -9.102  -3.385  1.00  0.00           H  
ATOM    790 2HB  GLN A 204      10.860 -10.711  -4.054  1.00  0.00           H  
ATOM    791 1HG  GLN A 204       8.451 -10.429  -3.967  1.00  0.00           H  
ATOM    792 2HG  GLN A 204       8.650  -8.844  -3.222  1.00  0.00           H  
ATOM    793 1HE2 GLN A 204       8.395  -7.438  -6.374  1.00  0.00           H  
ATOM    794 2HE2 GLN A 204       7.812  -7.554  -4.747  1.00  0.00           H  
ATOM    795  N   GLN A 205      12.623 -10.297  -1.006  1.00  0.00           N  
ATOM    796  CA  GLN A 205      13.947 -10.740  -0.576  1.00  0.00           C  
ATOM    797  C   GLN A 205      13.877 -11.400   0.798  1.00  0.00           C  
ATOM    798  O   GLN A 205      14.899 -11.798   1.357  1.00  0.00           O  
ATOM    799  CB  GLN A 205      14.925  -9.563  -0.544  1.00  0.00           C  
ATOM    800  CG  GLN A 205      15.238  -8.976  -1.910  1.00  0.00           C  
ATOM    801  CD  GLN A 205      16.047  -7.695  -1.818  1.00  0.00           C  
ATOM    802  OE1 GLN A 205      16.061  -7.027  -0.782  1.00  0.00           O  
ATOM    803  NE2 GLN A 205      16.728  -7.349  -2.905  1.00  0.00           N  
ATOM    804  H   GLN A 205      12.368  -9.354  -0.881  1.00  0.00           H  
ATOM    805  HA  GLN A 205      14.314 -11.477  -1.290  1.00  0.00           H  
ATOM    806 1HB  GLN A 205      14.517  -8.767   0.079  1.00  0.00           H  
ATOM    807 2HB  GLN A 205      15.865  -9.883  -0.093  1.00  0.00           H  
ATOM    808 1HG  GLN A 205      15.810  -9.702  -2.484  1.00  0.00           H  
ATOM    809 2HG  GLN A 205      14.300  -8.751  -2.420  1.00  0.00           H  
ATOM    810 1HE2 GLN A 205      17.281  -6.514  -2.903  1.00  0.00           H  
ATOM    811 2HE2 GLN A 205      16.689  -7.920  -3.724  1.00  0.00           H  
ATOM    812  N   LYS A 206      12.661 -11.490   1.335  1.00  0.00           N  
ATOM    813  CA  LYS A 206      12.411 -12.108   2.638  1.00  0.00           C  
ATOM    814  C   LYS A 206      13.098 -11.346   3.771  1.00  0.00           C  
ATOM    815  O   LYS A 206      13.381 -11.908   4.831  1.00  0.00           O  
ATOM    816  CB  LYS A 206      12.876 -13.565   2.633  1.00  0.00           C  
ATOM    817  CG  LYS A 206      12.232 -14.427   1.555  1.00  0.00           C  
ATOM    818  CD  LYS A 206      12.838 -15.822   1.527  1.00  0.00           C  
ATOM    819  CE  LYS A 206      12.187 -16.688   0.459  1.00  0.00           C  
ATOM    820  NZ  LYS A 206      12.910 -17.975   0.269  1.00  0.00           N  
ATOM    821  H   LYS A 206      11.902 -11.132   0.833  1.00  0.00           H  
ATOM    822  HA  LYS A 206      11.338 -12.084   2.832  1.00  0.00           H  
ATOM    823 1HB  LYS A 206      13.956 -13.602   2.489  1.00  0.00           H  
ATOM    824 2HB  LYS A 206      12.659 -14.020   3.599  1.00  0.00           H  
ATOM    825 1HG  LYS A 206      11.161 -14.509   1.746  1.00  0.00           H  
ATOM    826 2HG  LYS A 206      12.374 -13.959   0.582  1.00  0.00           H  
ATOM    827 1HD  LYS A 206      13.908 -15.750   1.323  1.00  0.00           H  
ATOM    828 2HD  LYS A 206      12.703 -16.297   2.499  1.00  0.00           H  
ATOM    829 1HE  LYS A 206      11.158 -16.902   0.743  1.00  0.00           H  
ATOM    830 2HE  LYS A 206      12.175 -16.150  -0.489  1.00  0.00           H  
ATOM    831 1HZ  LYS A 206      12.448 -18.519  -0.446  1.00  0.00           H  
ATOM    832 2HZ  LYS A 206      13.862 -17.789  -0.012  1.00  0.00           H  
ATOM    833 3HZ  LYS A 206      12.911 -18.492   1.137  1.00  0.00           H  
ATOM    834  N   LEU A 207      13.349 -10.061   3.549  1.00  0.00           N  
ATOM    835  CA  LEU A 207      13.990  -9.224   4.554  1.00  0.00           C  
ATOM    836  C   LEU A 207      12.946  -8.722   5.541  1.00  0.00           C  
ATOM    837  O   LEU A 207      13.220  -8.553   6.728  1.00  0.00           O  
ATOM    838  CB  LEU A 207      14.706  -8.038   3.895  1.00  0.00           C  
ATOM    839  CG  LEU A 207      15.871  -8.399   2.965  1.00  0.00           C  
ATOM    840  CD1 LEU A 207      16.411  -7.133   2.312  1.00  0.00           C  
ATOM    841  CD2 LEU A 207      16.956  -9.109   3.761  1.00  0.00           C  
ATOM    842  H   LEU A 207      13.095  -9.666   2.688  1.00  0.00           H  
ATOM    843  HA  LEU A 207      14.729  -9.824   5.083  1.00  0.00           H  
ATOM    844 1HB  LEU A 207      13.979  -7.475   3.312  1.00  0.00           H  
ATOM    845 2HB  LEU A 207      15.096  -7.388   4.678  1.00  0.00           H  
ATOM    846  HG  LEU A 207      15.514  -9.056   2.172  1.00  0.00           H  
ATOM    847 1HD1 LEU A 207      17.239  -7.389   1.651  1.00  0.00           H  
ATOM    848 2HD1 LEU A 207      15.620  -6.656   1.733  1.00  0.00           H  
ATOM    849 3HD1 LEU A 207      16.761  -6.448   3.083  1.00  0.00           H  
ATOM    850 1HD2 LEU A 207      17.784  -9.365   3.100  1.00  0.00           H  
ATOM    851 2HD2 LEU A 207      17.315  -8.451   4.553  1.00  0.00           H  
ATOM    852 3HD2 LEU A 207      16.548 -10.018   4.201  1.00  0.00           H  
ATOM    853  N   LEU A 208      11.745  -8.502   5.025  1.00  0.00           N  
ATOM    854  CA  LEU A 208      10.630  -8.025   5.825  1.00  0.00           C  
ATOM    855  C   LEU A 208      10.162  -9.114   6.782  1.00  0.00           C  
ATOM    856  O   LEU A 208       9.694 -10.170   6.351  1.00  0.00           O  
ATOM    857  CB  LEU A 208       9.482  -7.603   4.904  1.00  0.00           C  
ATOM    858  CG  LEU A 208       8.448  -6.658   5.520  1.00  0.00           C  
ATOM    859  CD1 LEU A 208       9.016  -5.250   5.644  1.00  0.00           C  
ATOM    860  CD2 LEU A 208       7.175  -6.647   4.689  1.00  0.00           C  
ATOM    861  H   LEU A 208      11.604  -8.670   4.072  1.00  0.00           H  
ATOM    862  HA  LEU A 208      10.963  -7.165   6.405  1.00  0.00           H  
ATOM    863 1HB  LEU A 208       9.908  -7.117   4.037  1.00  0.00           H  
ATOM    864 2HB  LEU A 208       8.971  -8.495   4.576  1.00  0.00           H  
ATOM    865  HG  LEU A 208       8.197  -7.005   6.512  1.00  0.00           H  
ATOM    866 1HD1 LEU A 208       8.239  -4.576   5.968  1.00  0.00           H  
ATOM    867 2HD1 LEU A 208       9.391  -4.929   4.685  1.00  0.00           H  
ATOM    868 3HD1 LEU A 208       9.821  -5.246   6.364  1.00  0.00           H  
ATOM    869 1HD2 LEU A 208       6.757  -7.643   4.658  1.00  0.00           H  
ATOM    870 2HD2 LEU A 208       7.402  -6.322   3.685  1.00  0.00           H  
ATOM    871 3HD2 LEU A 208       6.460  -5.972   5.132  1.00  0.00           H  
ATOM    872  N   THR A 209      10.306  -8.861   8.075  1.00  0.00           N  
ATOM    873  CA  THR A 209       9.894  -9.816   9.089  1.00  0.00           C  
ATOM    874  C   THR A 209       8.410  -9.626   9.399  1.00  0.00           C  
ATOM    875  O   THR A 209       7.823  -8.616   9.001  1.00  0.00           O  
ATOM    876  CB  THR A 209      10.724  -9.645  10.385  1.00  0.00           C  
ATOM    877  OG1 THR A 209      10.440  -8.381  10.998  1.00  0.00           O  
ATOM    878  CG2 THR A 209      12.213  -9.745  10.093  1.00  0.00           C  
ATOM    879  H   THR A 209      10.693  -7.999   8.355  1.00  0.00           H  
ATOM    880  HA  THR A 209      10.047 -10.822   8.699  1.00  0.00           H  
ATOM    881  HB  THR A 209      10.455 -10.433  11.071  1.00  0.00           H  
ATOM    882  HG1 THR A 209      10.785  -7.663  10.435  1.00  0.00           H  
ATOM    883 1HG2 THR A 209      12.769  -9.646  11.015  1.00  0.00           H  
ATOM    884 2HG2 THR A 209      12.500  -8.956   9.415  1.00  0.00           H  
ATOM    885 3HG2 THR A 209      12.429 -10.702   9.643  1.00  0.00           H  
ATOM    886  N   PRO A 210       7.767 -10.590  10.084  1.00  0.00           N  
ATOM    887  CA  PRO A 210       6.348 -10.479  10.443  1.00  0.00           C  
ATOM    888  C   PRO A 210       6.042  -9.171  11.168  1.00  0.00           C  
ATOM    889  O   PRO A 210       4.971  -8.586  10.998  1.00  0.00           O  
ATOM    890  CB  PRO A 210       6.131 -11.689  11.357  1.00  0.00           C  
ATOM    891  CG  PRO A 210       7.112 -12.699  10.866  1.00  0.00           C  
ATOM    892  CD  PRO A 210       8.341 -11.896  10.534  1.00  0.00           C  
ATOM    893  HA  PRO A 210       5.737 -10.558   9.532  1.00  0.00           H  
ATOM    894 1HB  PRO A 210       6.302 -11.403  12.406  1.00  0.00           H  
ATOM    895 2HB  PRO A 210       5.090 -12.034  11.284  1.00  0.00           H  
ATOM    896 1HG  PRO A 210       7.297 -13.457  11.642  1.00  0.00           H  
ATOM    897 2HG  PRO A 210       6.704 -13.230   9.994  1.00  0.00           H  
ATOM    898 1HD  PRO A 210       8.961 -11.784  11.436  1.00  0.00           H  
ATOM    899 2HD  PRO A 210       8.905 -12.401   9.736  1.00  0.00           H  
ATOM    900  N   GLN A 211       7.006  -8.702  11.954  1.00  0.00           N  
ATOM    901  CA  GLN A 211       6.851  -7.466  12.707  1.00  0.00           C  
ATOM    902  C   GLN A 211       6.868  -6.247  11.785  1.00  0.00           C  
ATOM    903  O   GLN A 211       6.293  -5.206  12.112  1.00  0.00           O  
ATOM    904  CB  GLN A 211       7.955  -7.343  13.760  1.00  0.00           C  
ATOM    905  CG  GLN A 211       7.865  -8.365  14.880  1.00  0.00           C  
ATOM    906  CD  GLN A 211       8.969  -8.199  15.906  1.00  0.00           C  
ATOM    907  OE1 GLN A 211      10.044  -7.674  15.604  1.00  0.00           O  
ATOM    908  NE2 GLN A 211       8.710  -8.645  17.130  1.00  0.00           N  
ATOM    909  H   GLN A 211       7.845  -9.210  12.034  1.00  0.00           H  
ATOM    910  HA  GLN A 211       5.886  -7.488  13.213  1.00  0.00           H  
ATOM    911 1HB  GLN A 211       8.928  -7.453  13.282  1.00  0.00           H  
ATOM    912 2HB  GLN A 211       7.921  -6.350  14.208  1.00  0.00           H  
ATOM    913 1HG  GLN A 211       6.907  -8.251  15.387  1.00  0.00           H  
ATOM    914 2HG  GLN A 211       7.944  -9.365  14.452  1.00  0.00           H  
ATOM    915 1HE2 GLN A 211       9.401  -8.563  17.850  1.00  0.00           H  
ATOM    916 2HE2 GLN A 211       7.825  -9.065  17.333  1.00  0.00           H  
ATOM    917  N   ASP A 212       7.497  -6.381  10.621  1.00  0.00           N  
ATOM    918  CA  ASP A 212       7.583  -5.273   9.681  1.00  0.00           C  
ATOM    919  C   ASP A 212       6.345  -5.276   8.808  1.00  0.00           C  
ATOM    920  O   ASP A 212       5.880  -4.234   8.343  1.00  0.00           O  
ATOM    921  CB  ASP A 212       8.834  -5.381   8.798  1.00  0.00           C  
ATOM    922  CG  ASP A 212      10.135  -5.333   9.574  1.00  0.00           C  
ATOM    923  OD1 ASP A 212      10.355  -4.366  10.332  1.00  0.00           O  
ATOM    924  OD2 ASP A 212      10.953  -6.268   9.415  1.00  0.00           O  
ATOM    925  H   ASP A 212       7.856  -7.260  10.360  1.00  0.00           H  
ATOM    926  HA  ASP A 212       7.633  -4.342  10.247  1.00  0.00           H  
ATOM    927 1HB  ASP A 212       8.803  -6.315   8.263  1.00  0.00           H  
ATOM    928 2HB  ASP A 212       8.832  -4.568   8.087  1.00  0.00           H  
ATOM    929  N   MET A 213       5.815  -6.476   8.610  1.00  0.00           N  
ATOM    930  CA  MET A 213       4.627  -6.691   7.800  1.00  0.00           C  
ATOM    931  C   MET A 213       3.453  -5.871   8.318  1.00  0.00           C  
ATOM    932  O   MET A 213       2.797  -5.152   7.562  1.00  0.00           O  
ATOM    933  CB  MET A 213       4.271  -8.176   7.771  1.00  0.00           C  
ATOM    934  CG  MET A 213       5.237  -9.040   6.973  1.00  0.00           C  
ATOM    935  SD  MET A 213       4.787 -10.787   6.992  1.00  0.00           S  
ATOM    936  CE  MET A 213       6.208 -11.512   6.180  1.00  0.00           C  
ATOM    937  H   MET A 213       6.248  -7.253   9.024  1.00  0.00           H  
ATOM    938  HA  MET A 213       4.837  -6.360   6.783  1.00  0.00           H  
ATOM    939 1HB  MET A 213       4.241  -8.562   8.789  1.00  0.00           H  
ATOM    940 2HB  MET A 213       3.276  -8.304   7.343  1.00  0.00           H  
ATOM    941 1HG  MET A 213       5.258  -8.701   5.938  1.00  0.00           H  
ATOM    942 2HG  MET A 213       6.241  -8.939   7.385  1.00  0.00           H  
ATOM    943 1HE  MET A 213       6.078 -12.592   6.116  1.00  0.00           H  
ATOM    944 2HE  MET A 213       6.304 -11.097   5.176  1.00  0.00           H  
ATOM    945 3HE  MET A 213       7.108 -11.287   6.753  1.00  0.00           H  
ATOM    946  N   GLU A 214       3.217  -5.964   9.619  1.00  0.00           N  
ATOM    947  CA  GLU A 214       2.117  -5.252  10.260  1.00  0.00           C  
ATOM    948  C   GLU A 214       2.273  -3.737  10.131  1.00  0.00           C  
ATOM    949  O   GLU A 214       1.288  -2.997  10.166  1.00  0.00           O  
ATOM    950  CB  GLU A 214       2.027  -5.640  11.738  1.00  0.00           C  
ATOM    951  CG  GLU A 214       1.541  -7.060  11.986  1.00  0.00           C  
ATOM    952  CD  GLU A 214       0.131  -7.288  11.517  1.00  0.00           C  
ATOM    953  OE1 GLU A 214      -0.735  -6.549  11.919  1.00  0.00           O  
ATOM    954  OE2 GLU A 214      -0.080  -8.201  10.755  1.00  0.00           O  
ATOM    955  H   GLU A 214       3.800  -6.531  10.168  1.00  0.00           H  
ATOM    956  HA  GLU A 214       1.187  -5.535   9.765  1.00  0.00           H  
ATOM    957 1HB  GLU A 214       3.007  -5.535  12.201  1.00  0.00           H  
ATOM    958 2HB  GLU A 214       1.347  -4.960  12.251  1.00  0.00           H  
ATOM    959 1HG  GLU A 214       2.201  -7.755  11.467  1.00  0.00           H  
ATOM    960 2HG  GLU A 214       1.603  -7.273  13.052  1.00  0.00           H  
ATOM    961  N   ALA A 215       3.509  -3.281   9.977  1.00  0.00           N  
ATOM    962  CA  ALA A 215       3.789  -1.858   9.850  1.00  0.00           C  
ATOM    963  C   ALA A 215       3.609  -1.386   8.410  1.00  0.00           C  
ATOM    964  O   ALA A 215       3.136  -0.274   8.163  1.00  0.00           O  
ATOM    965  CB  ALA A 215       5.199  -1.558  10.336  1.00  0.00           C  
ATOM    966  H   ALA A 215       4.254  -3.918   9.944  1.00  0.00           H  
ATOM    967  HA  ALA A 215       3.075  -1.316  10.470  1.00  0.00           H  
ATOM    968 1HB  ALA A 215       5.287  -1.832  11.377  1.00  0.00           H  
ATOM    969 2HB  ALA A 215       5.406  -0.505  10.221  1.00  0.00           H  
ATOM    970 3HB  ALA A 215       5.907  -2.131   9.754  1.00  0.00           H  
ATOM    971  N   ALA A 216       3.954  -2.252   7.462  1.00  0.00           N  
ATOM    972  CA  ALA A 216       3.845  -1.928   6.047  1.00  0.00           C  
ATOM    973  C   ALA A 216       2.389  -1.795   5.634  1.00  0.00           C  
ATOM    974  O   ALA A 216       2.058  -1.029   4.724  1.00  0.00           O  
ATOM    975  CB  ALA A 216       4.541  -2.990   5.208  1.00  0.00           C  
ATOM    976  H   ALA A 216       4.278  -3.139   7.722  1.00  0.00           H  
ATOM    977  HA  ALA A 216       4.333  -0.967   5.881  1.00  0.00           H  
ATOM    978 1HB  ALA A 216       4.492  -2.715   4.166  1.00  0.00           H  
ATOM    979 2HB  ALA A 216       4.047  -3.939   5.351  1.00  0.00           H  
ATOM    980 3HB  ALA A 216       5.575  -3.073   5.511  1.00  0.00           H  
ATOM    981  N   LYS A 217       1.524  -2.538   6.317  1.00  0.00           N  
ATOM    982  CA  LYS A 217       0.095  -2.511   6.036  1.00  0.00           C  
ATOM    983  C   LYS A 217      -0.461  -1.097   6.184  1.00  0.00           C  
ATOM    984  O   LYS A 217      -1.208  -0.616   5.329  1.00  0.00           O  
ATOM    985  CB  LYS A 217      -0.655  -3.453   6.978  1.00  0.00           C  
ATOM    986  CG  LYS A 217      -0.461  -4.923   6.660  1.00  0.00           C  
ATOM    987  CD  LYS A 217      -1.193  -5.802   7.661  1.00  0.00           C  
ATOM    988  CE  LYS A 217      -1.002  -7.276   7.355  1.00  0.00           C  
ATOM    989  NZ  LYS A 217      -1.656  -8.146   8.368  1.00  0.00           N  
ATOM    990  H   LYS A 217       1.860  -3.132   7.024  1.00  0.00           H  
ATOM    991  HA  LYS A 217      -0.061  -2.828   5.004  1.00  0.00           H  
ATOM    992 1HB  LYS A 217      -0.317  -3.277   7.988  1.00  0.00           H  
ATOM    993 2HB  LYS A 217      -1.710  -3.233   6.921  1.00  0.00           H  
ATOM    994 1HG  LYS A 217      -0.848  -5.119   5.671  1.00  0.00           H  
ATOM    995 2HG  LYS A 217       0.594  -5.153   6.690  1.00  0.00           H  
ATOM    996 1HD  LYS A 217      -0.813  -5.599   8.650  1.00  0.00           H  
ATOM    997 2HD  LYS A 217      -2.248  -5.572   7.626  1.00  0.00           H  
ATOM    998 1HE  LYS A 217      -1.426  -7.488   6.386  1.00  0.00           H  
ATOM    999 2HE  LYS A 217       0.056  -7.492   7.339  1.00  0.00           H  
ATOM   1000 1HZ  LYS A 217      -2.656  -7.879   8.473  1.00  0.00           H  
ATOM   1001 2HZ  LYS A 217      -1.182  -8.044   9.293  1.00  0.00           H  
ATOM   1002 3HZ  LYS A 217      -1.602  -9.142   8.074  1.00  0.00           H  
ATOM   1003  N   GLU A 218      -0.073  -0.436   7.264  1.00  0.00           N  
ATOM   1004  CA  GLU A 218      -0.534   0.924   7.529  1.00  0.00           C  
ATOM   1005  C   GLU A 218       0.011   1.888   6.503  1.00  0.00           C  
ATOM   1006  O   GLU A 218      -0.708   2.770   6.033  1.00  0.00           O  
ATOM   1007  CB  GLU A 218      -0.117   1.373   8.931  1.00  0.00           C  
ATOM   1008  CG  GLU A 218      -0.855   2.602   9.443  1.00  0.00           C  
ATOM   1009  CD  GLU A 218      -2.311   2.340   9.712  1.00  0.00           C  
ATOM   1010  OE1 GLU A 218      -2.673   1.197   9.854  1.00  0.00           O  
ATOM   1011  OE2 GLU A 218      -3.062   3.284   9.774  1.00  0.00           O  
ATOM   1012  H   GLU A 218       0.538  -0.870   7.900  1.00  0.00           H  
ATOM   1013  HA  GLU A 218      -1.623   0.938   7.470  1.00  0.00           H  
ATOM   1014 1HB  GLU A 218      -0.287   0.562   9.639  1.00  0.00           H  
ATOM   1015 2HB  GLU A 218       0.950   1.597   8.939  1.00  0.00           H  
ATOM   1016 1HG  GLU A 218      -0.382   2.939  10.366  1.00  0.00           H  
ATOM   1017 2HG  GLU A 218      -0.764   3.400   8.708  1.00  0.00           H  
ATOM   1018  N   VAL A 219       1.284   1.725   6.160  1.00  0.00           N  
ATOM   1019  CA  VAL A 219       1.942   2.595   5.192  1.00  0.00           C  
ATOM   1020  C   VAL A 219       1.206   2.590   3.853  1.00  0.00           C  
ATOM   1021  O   VAL A 219       0.867   3.647   3.321  1.00  0.00           O  
ATOM   1022  CB  VAL A 219       3.399   2.146   4.977  1.00  0.00           C  
ATOM   1023  CG1 VAL A 219       4.012   2.875   3.790  1.00  0.00           C  
ATOM   1024  CG2 VAL A 219       4.210   2.394   6.240  1.00  0.00           C  
ATOM   1025  H   VAL A 219       1.794   0.988   6.561  1.00  0.00           H  
ATOM   1026  HA  VAL A 219       1.943   3.612   5.585  1.00  0.00           H  
ATOM   1027  HB  VAL A 219       3.411   1.082   4.740  1.00  0.00           H  
ATOM   1028 1HG1 VAL A 219       5.042   2.545   3.652  1.00  0.00           H  
ATOM   1029 2HG1 VAL A 219       3.437   2.654   2.891  1.00  0.00           H  
ATOM   1030 3HG1 VAL A 219       3.998   3.949   3.977  1.00  0.00           H  
ATOM   1031 1HG2 VAL A 219       5.239   2.073   6.080  1.00  0.00           H  
ATOM   1032 2HG2 VAL A 219       4.194   3.457   6.479  1.00  0.00           H  
ATOM   1033 3HG2 VAL A 219       3.778   1.829   7.066  1.00  0.00           H  
ATOM   1034  N   TYR A 220       0.937   1.399   3.330  1.00  0.00           N  
ATOM   1035  CA  TYR A 220       0.255   1.269   2.048  1.00  0.00           C  
ATOM   1036  C   TYR A 220      -1.154   1.862   2.105  1.00  0.00           C  
ATOM   1037  O   TYR A 220      -1.587   2.539   1.169  1.00  0.00           O  
ATOM   1038  CB  TYR A 220       0.197  -0.200   1.623  1.00  0.00           C  
ATOM   1039  CG  TYR A 220      -0.683  -0.453   0.419  1.00  0.00           C  
ATOM   1040  CD1 TYR A 220      -0.140  -0.422  -0.857  1.00  0.00           C  
ATOM   1041  CD2 TYR A 220      -2.034  -0.715   0.591  1.00  0.00           C  
ATOM   1042  CE1 TYR A 220      -0.944  -0.653  -1.956  1.00  0.00           C  
ATOM   1043  CE2 TYR A 220      -2.839  -0.946  -0.508  1.00  0.00           C  
ATOM   1044  CZ  TYR A 220      -2.298  -0.916  -1.777  1.00  0.00           C  
ATOM   1045  OH  TYR A 220      -3.099  -1.146  -2.872  1.00  0.00           O  
ATOM   1046  H   TYR A 220       1.206   0.589   3.816  1.00  0.00           H  
ATOM   1047  HA  TYR A 220       0.817   1.828   1.299  1.00  0.00           H  
ATOM   1048 1HB  TYR A 220       1.203  -0.551   1.388  1.00  0.00           H  
ATOM   1049 2HB  TYR A 220      -0.175  -0.804   2.449  1.00  0.00           H  
ATOM   1050  HD1 TYR A 220       0.922  -0.216  -0.992  1.00  0.00           H  
ATOM   1051  HD2 TYR A 220      -2.462  -0.738   1.594  1.00  0.00           H  
ATOM   1052  HE1 TYR A 220      -0.517  -0.630  -2.958  1.00  0.00           H  
ATOM   1053  HE2 TYR A 220      -3.901  -1.151  -0.373  1.00  0.00           H  
ATOM   1054  HH  TYR A 220      -3.922  -1.549  -2.586  1.00  0.00           H  
ATOM   1055  N   LYS A 221      -1.858   1.621   3.207  1.00  0.00           N  
ATOM   1056  CA  LYS A 221      -3.216   2.129   3.368  1.00  0.00           C  
ATOM   1057  C   LYS A 221      -3.236   3.655   3.440  1.00  0.00           C  
ATOM   1058  O   LYS A 221      -4.019   4.310   2.745  1.00  0.00           O  
ATOM   1059  CB  LYS A 221      -3.862   1.535   4.621  1.00  0.00           C  
ATOM   1060  CG  LYS A 221      -4.234   0.063   4.499  1.00  0.00           C  
ATOM   1061  CD  LYS A 221      -4.810  -0.471   5.802  1.00  0.00           C  
ATOM   1062  CE  LYS A 221      -5.124  -1.956   5.701  1.00  0.00           C  
ATOM   1063  NZ  LYS A 221      -5.679  -2.495   6.973  1.00  0.00           N  
ATOM   1064  H   LYS A 221      -1.456   1.087   3.927  1.00  0.00           H  
ATOM   1065  HA  LYS A 221      -3.802   1.831   2.498  1.00  0.00           H  
ATOM   1066 1HB  LYS A 221      -3.181   1.639   5.466  1.00  0.00           H  
ATOM   1067 2HB  LYS A 221      -4.769   2.090   4.861  1.00  0.00           H  
ATOM   1068 1HG  LYS A 221      -4.973  -0.061   3.707  1.00  0.00           H  
ATOM   1069 2HG  LYS A 221      -3.348  -0.516   4.239  1.00  0.00           H  
ATOM   1070 1HD  LYS A 221      -4.093  -0.313   6.609  1.00  0.00           H  
ATOM   1071 2HD  LYS A 221      -5.726   0.069   6.043  1.00  0.00           H  
ATOM   1072 1HE  LYS A 221      -5.848  -2.122   4.904  1.00  0.00           H  
ATOM   1073 2HE  LYS A 221      -4.215  -2.505   5.456  1.00  0.00           H  
ATOM   1074 1HZ  LYS A 221      -5.873  -3.481   6.865  1.00  0.00           H  
ATOM   1075 2HZ  LYS A 221      -5.008  -2.364   7.716  1.00  0.00           H  
ATOM   1076 3HZ  LYS A 221      -6.534  -2.007   7.201  1.00  0.00           H  
ATOM   1077  N   ILE A 222      -2.372   4.219   4.279  1.00  0.00           N  
ATOM   1078  CA  ILE A 222      -2.295   5.668   4.443  1.00  0.00           C  
ATOM   1079  C   ILE A 222      -1.892   6.342   3.132  1.00  0.00           C  
ATOM   1080  O   ILE A 222      -2.404   7.408   2.782  1.00  0.00           O  
ATOM   1081  CB  ILE A 222      -1.292   6.045   5.548  1.00  0.00           C  
ATOM   1082  CG1 ILE A 222      -1.847   5.666   6.924  1.00  0.00           C  
ATOM   1083  CG2 ILE A 222      -0.970   7.530   5.491  1.00  0.00           C  
ATOM   1084  CD1 ILE A 222      -0.855   5.844   8.052  1.00  0.00           C  
ATOM   1085  H   ILE A 222      -1.766   3.644   4.802  1.00  0.00           H  
ATOM   1086  HA  ILE A 222      -3.279   6.036   4.732  1.00  0.00           H  
ATOM   1087  HB  ILE A 222      -0.372   5.478   5.413  1.00  0.00           H  
ATOM   1088 1HG1 ILE A 222      -2.725   6.274   7.143  1.00  0.00           H  
ATOM   1089 2HG1 ILE A 222      -2.165   4.624   6.914  1.00  0.00           H  
ATOM   1090 1HG2 ILE A 222      -0.261   7.780   6.279  1.00  0.00           H  
ATOM   1091 2HG2 ILE A 222      -0.536   7.771   4.522  1.00  0.00           H  
ATOM   1092 3HG2 ILE A 222      -1.885   8.106   5.631  1.00  0.00           H  
ATOM   1093 1HD1 ILE A 222      -1.321   5.556   8.994  1.00  0.00           H  
ATOM   1094 2HD1 ILE A 222       0.018   5.217   7.872  1.00  0.00           H  
ATOM   1095 3HD1 ILE A 222      -0.548   6.888   8.105  1.00  0.00           H  
ATOM   1096  N   HIS A 223      -0.992   5.700   2.399  1.00  0.00           N  
ATOM   1097  CA  HIS A 223      -0.521   6.226   1.126  1.00  0.00           C  
ATOM   1098  C   HIS A 223      -1.675   6.334   0.131  1.00  0.00           C  
ATOM   1099  O   HIS A 223      -1.806   7.332  -0.576  1.00  0.00           O  
ATOM   1100  CB  HIS A 223       0.587   5.339   0.548  1.00  0.00           C  
ATOM   1101  CG  HIS A 223       1.375   5.996  -0.543  1.00  0.00           C  
ATOM   1102  ND1 HIS A 223       2.329   5.325  -1.278  1.00  0.00           N  
ATOM   1103  CD2 HIS A 223       1.351   7.261  -1.022  1.00  0.00           C  
ATOM   1104  CE1 HIS A 223       2.859   6.151  -2.164  1.00  0.00           C  
ATOM   1105  NE2 HIS A 223       2.283   7.331  -2.029  1.00  0.00           N  
ATOM   1106  H   HIS A 223      -0.625   4.850   2.729  1.00  0.00           H  
ATOM   1107  HA  HIS A 223      -0.110   7.224   1.275  1.00  0.00           H  
ATOM   1108 1HB  HIS A 223       1.277   5.053   1.343  1.00  0.00           H  
ATOM   1109 2HB  HIS A 223       0.150   4.424   0.150  1.00  0.00           H  
ATOM   1110  HD2 HIS A 223       0.713   8.074  -0.675  1.00  0.00           H  
ATOM   1111  HE1 HIS A 223       3.637   5.899  -2.884  1.00  0.00           H  
ATOM   1112  HE2 HIS A 223       2.489   8.156  -2.575  1.00  0.00           H  
ATOM   1113  N   GLN A 224      -2.516   5.305   0.101  1.00  0.00           N  
ATOM   1114  CA  GLN A 224      -3.664   5.273  -0.800  1.00  0.00           C  
ATOM   1115  C   GLN A 224      -4.630   6.418  -0.501  1.00  0.00           C  
ATOM   1116  O   GLN A 224      -5.229   6.992  -1.409  1.00  0.00           O  
ATOM   1117  CB  GLN A 224      -4.393   3.931  -0.692  1.00  0.00           C  
ATOM   1118  CG  GLN A 224      -5.476   3.724  -1.737  1.00  0.00           C  
ATOM   1119  CD  GLN A 224      -6.099   2.344  -1.660  1.00  0.00           C  
ATOM   1120  OE1 GLN A 224      -6.617   1.939  -0.616  1.00  0.00           O  
ATOM   1121  NE2 GLN A 224      -6.053   1.612  -2.767  1.00  0.00           N  
ATOM   1122  H   GLN A 224      -2.360   4.543   0.702  1.00  0.00           H  
ATOM   1123  HA  GLN A 224      -3.305   5.393  -1.822  1.00  0.00           H  
ATOM   1124 1HB  GLN A 224      -3.673   3.117  -0.788  1.00  0.00           H  
ATOM   1125 2HB  GLN A 224      -4.854   3.845   0.292  1.00  0.00           H  
ATOM   1126 1HG  GLN A 224      -6.261   4.463  -1.583  1.00  0.00           H  
ATOM   1127 2HG  GLN A 224      -5.038   3.846  -2.728  1.00  0.00           H  
ATOM   1128 1HE2 GLN A 224      -6.449   0.692  -2.776  1.00  0.00           H  
ATOM   1129 2HE2 GLN A 224      -5.623   1.979  -3.592  1.00  0.00           H  
ATOM   1130  N   GLN A 225      -4.759   6.753   0.777  1.00  0.00           N  
ATOM   1131  CA  GLN A 225      -5.650   7.823   1.205  1.00  0.00           C  
ATOM   1132  C   GLN A 225      -5.056   9.190   0.865  1.00  0.00           C  
ATOM   1133  O   GLN A 225      -5.761  10.087   0.401  1.00  0.00           O  
ATOM   1134  CB  GLN A 225      -5.923   7.725   2.708  1.00  0.00           C  
ATOM   1135  CG  GLN A 225      -6.709   6.491   3.119  1.00  0.00           C  
ATOM   1136  CD  GLN A 225      -6.823   6.353   4.626  1.00  0.00           C  
ATOM   1137  OE1 GLN A 225      -6.041   6.940   5.378  1.00  0.00           O  
ATOM   1138  NE2 GLN A 225      -7.801   5.575   5.074  1.00  0.00           N  
ATOM   1139  H   GLN A 225      -4.237   6.266   1.452  1.00  0.00           H  
ATOM   1140  HA  GLN A 225      -6.595   7.720   0.672  1.00  0.00           H  
ATOM   1141 1HB  GLN A 225      -4.978   7.719   3.251  1.00  0.00           H  
ATOM   1142 2HB  GLN A 225      -6.481   8.603   3.035  1.00  0.00           H  
ATOM   1143 1HG  GLN A 225      -7.715   6.558   2.704  1.00  0.00           H  
ATOM   1144 2HG  GLN A 225      -6.204   5.606   2.732  1.00  0.00           H  
ATOM   1145 1HE2 GLN A 225      -7.927   5.446   6.059  1.00  0.00           H  
ATOM   1146 2HE2 GLN A 225      -8.414   5.118   4.429  1.00  0.00           H  
ATOM   1147  N   LEU A 226      -3.754   9.332   1.090  1.00  0.00           N  
ATOM   1148  CA  LEU A 226      -3.056  10.583   0.813  1.00  0.00           C  
ATOM   1149  C   LEU A 226      -3.093  10.909  -0.678  1.00  0.00           C  
ATOM   1150  O   LEU A 226      -3.253  12.068  -1.064  1.00  0.00           O  
ATOM   1151  CB  LEU A 226      -1.601  10.496   1.291  1.00  0.00           C  
ATOM   1152  CG  LEU A 226      -0.778  11.784   1.153  1.00  0.00           C  
ATOM   1153  CD1 LEU A 226      -1.471  12.913   1.904  1.00  0.00           C  
ATOM   1154  CD2 LEU A 226       0.626  11.549   1.691  1.00  0.00           C  
ATOM   1155  H   LEU A 226      -3.248   8.575   1.461  1.00  0.00           H  
ATOM   1156  HA  LEU A 226      -3.556  11.385   1.355  1.00  0.00           H  
ATOM   1157 1HB  LEU A 226      -1.597  10.211   2.341  1.00  0.00           H  
ATOM   1158 2HB  LEU A 226      -1.094   9.717   0.722  1.00  0.00           H  
ATOM   1159  HG  LEU A 226      -0.721  12.068   0.101  1.00  0.00           H  
ATOM   1160 1HD1 LEU A 226      -0.885  13.828   1.805  1.00  0.00           H  
ATOM   1161 2HD1 LEU A 226      -2.464  13.072   1.486  1.00  0.00           H  
ATOM   1162 3HD1 LEU A 226      -1.558  12.650   2.957  1.00  0.00           H  
ATOM   1163 1HD2 LEU A 226       1.211  12.464   1.592  1.00  0.00           H  
ATOM   1164 2HD2 LEU A 226       0.570  11.265   2.742  1.00  0.00           H  
ATOM   1165 3HD2 LEU A 226       1.103  10.750   1.124  1.00  0.00           H  
ATOM   1166  N   LEU A 227      -2.954   9.877  -1.509  1.00  0.00           N  
ATOM   1167  CA  LEU A 227      -2.965  10.045  -2.961  1.00  0.00           C  
ATOM   1168  C   LEU A 227      -4.276  10.661  -3.440  1.00  0.00           C  
ATOM   1169  O   LEU A 227      -4.292  11.461  -4.374  1.00  0.00           O  
ATOM   1170  CB  LEU A 227      -2.748   8.693  -3.652  1.00  0.00           C  
ATOM   1171  CG  LEU A 227      -1.321   8.133  -3.584  1.00  0.00           C  
ATOM   1172  CD1 LEU A 227      -1.307   6.711  -4.129  1.00  0.00           C  
ATOM   1173  CD2 LEU A 227      -0.385   9.032  -4.378  1.00  0.00           C  
ATOM   1174  H   LEU A 227      -2.835   8.976  -1.134  1.00  0.00           H  
ATOM   1175  HA  LEU A 227      -2.152  10.715  -3.238  1.00  0.00           H  
ATOM   1176 1HB  LEU A 227      -3.413   7.961  -3.198  1.00  0.00           H  
ATOM   1177 2HB  LEU A 227      -3.015   8.792  -4.704  1.00  0.00           H  
ATOM   1178  HG  LEU A 227      -0.993   8.096  -2.546  1.00  0.00           H  
ATOM   1179 1HD1 LEU A 227      -0.293   6.313  -4.080  1.00  0.00           H  
ATOM   1180 2HD1 LEU A 227      -1.970   6.085  -3.531  1.00  0.00           H  
ATOM   1181 3HD1 LEU A 227      -1.646   6.715  -5.164  1.00  0.00           H  
ATOM   1182 1HD2 LEU A 227       0.629   8.634  -4.330  1.00  0.00           H  
ATOM   1183 2HD2 LEU A 227      -0.711   9.069  -5.418  1.00  0.00           H  
ATOM   1184 3HD2 LEU A 227      -0.402  10.037  -3.958  1.00  0.00           H  
ATOM   1185  N   PHE A 228      -5.374  10.294  -2.791  1.00  0.00           N  
ATOM   1186  CA  PHE A 228      -6.683  10.811  -3.162  1.00  0.00           C  
ATOM   1187  C   PHE A 228      -6.769  12.313  -2.907  1.00  0.00           C  
ATOM   1188  O   PHE A 228      -7.225  13.076  -3.761  1.00  0.00           O  
ATOM   1189  CB  PHE A 228      -7.783  10.089  -2.382  1.00  0.00           C  
ATOM   1190  CG  PHE A 228      -9.170  10.567  -2.707  1.00  0.00           C  
ATOM   1191  CD1 PHE A 228      -9.771  10.229  -3.910  1.00  0.00           C  
ATOM   1192  CD2 PHE A 228      -9.875  11.356  -1.811  1.00  0.00           C  
ATOM   1193  CE1 PHE A 228     -11.047  10.668  -4.210  1.00  0.00           C  
ATOM   1194  CE2 PHE A 228     -11.151  11.795  -2.108  1.00  0.00           C  
ATOM   1195  CZ  PHE A 228     -11.737  11.450  -3.309  1.00  0.00           C  
ATOM   1196  H   PHE A 228      -5.300   9.660  -2.045  1.00  0.00           H  
ATOM   1197  HA  PHE A 228      -6.836  10.633  -4.227  1.00  0.00           H  
ATOM   1198 1HB  PHE A 228      -7.735   9.021  -2.589  1.00  0.00           H  
ATOM   1199 2HB  PHE A 228      -7.619  10.223  -1.314  1.00  0.00           H  
ATOM   1200  HD1 PHE A 228      -9.226   9.609  -4.623  1.00  0.00           H  
ATOM   1201  HD2 PHE A 228      -9.412  11.627  -0.862  1.00  0.00           H  
ATOM   1202  HE1 PHE A 228     -11.507  10.395  -5.160  1.00  0.00           H  
ATOM   1203  HE2 PHE A 228     -11.695  12.413  -1.394  1.00  0.00           H  
ATOM   1204  HZ  PHE A 228     -12.742  11.798  -3.546  1.00  0.00           H  
ATOM   1205  N   LYS A 229      -6.302  12.736  -1.742  1.00  0.00           N  
ATOM   1206  CA  LYS A 229      -6.337  14.145  -1.374  1.00  0.00           C  
ATOM   1207  C   LYS A 229      -5.364  14.959  -2.219  1.00  0.00           C  
ATOM   1208  O   LYS A 229      -5.659  16.093  -2.599  1.00  0.00           O  
ATOM   1209  CB  LYS A 229      -6.017  14.318   0.112  1.00  0.00           C  
ATOM   1210  CG  LYS A 229      -7.091  13.787   1.052  1.00  0.00           C  
ATOM   1211  CD  LYS A 229      -6.689  13.970   2.508  1.00  0.00           C  
ATOM   1212  CE  LYS A 229      -7.753  13.423   3.449  1.00  0.00           C  
ATOM   1213  NZ  LYS A 229      -7.361  13.571   4.877  1.00  0.00           N  
ATOM   1214  H   LYS A 229      -5.918  12.086  -1.118  1.00  0.00           H  
ATOM   1215  HA  LYS A 229      -7.341  14.527  -1.561  1.00  0.00           H  
ATOM   1216 1HB  LYS A 229      -5.084  13.804   0.345  1.00  0.00           H  
ATOM   1217 2HB  LYS A 229      -5.872  15.376   0.332  1.00  0.00           H  
ATOM   1218 1HG  LYS A 229      -8.027  14.317   0.873  1.00  0.00           H  
ATOM   1219 2HG  LYS A 229      -7.252  12.727   0.859  1.00  0.00           H  
ATOM   1220 1HD  LYS A 229      -5.749  13.449   2.695  1.00  0.00           H  
ATOM   1221 2HD  LYS A 229      -6.545  15.030   2.715  1.00  0.00           H  
ATOM   1222 1HE  LYS A 229      -8.689  13.953   3.285  1.00  0.00           H  
ATOM   1223 2HE  LYS A 229      -7.918  12.367   3.239  1.00  0.00           H  
ATOM   1224 1HZ  LYS A 229      -8.091  13.197   5.468  1.00  0.00           H  
ATOM   1225 2HZ  LYS A 229      -6.502  13.067   5.046  1.00  0.00           H  
ATOM   1226 3HZ  LYS A 229      -7.225  14.549   5.090  1.00  0.00           H  
ATOM   1227  N   ALA A 230      -4.212  14.368  -2.518  1.00  0.00           N  
ATOM   1228  CA  ALA A 230      -3.190  15.036  -3.317  1.00  0.00           C  
ATOM   1229  C   ALA A 230      -3.684  15.303  -4.738  1.00  0.00           C  
ATOM   1230  O   ALA A 230      -3.207  16.218  -5.409  1.00  0.00           O  
ATOM   1231  CB  ALA A 230      -1.916  14.205  -3.347  1.00  0.00           C  
ATOM   1232  H   ALA A 230      -4.039  13.458  -2.184  1.00  0.00           H  
ATOM   1233  HA  ALA A 230      -2.973  15.999  -2.854  1.00  0.00           H  
ATOM   1234 1HB  ALA A 230      -1.161  14.716  -3.944  1.00  0.00           H  
ATOM   1235 2HB  ALA A 230      -1.545  14.071  -2.330  1.00  0.00           H  
ATOM   1236 3HB  ALA A 230      -2.127  13.231  -3.786  1.00  0.00           H  
ATOM   1237  N   ARG A 231      -4.629  14.492  -5.196  1.00  0.00           N  
ATOM   1238  CA  ARG A 231      -5.189  14.659  -6.531  1.00  0.00           C  
ATOM   1239  C   ARG A 231      -6.194  15.805  -6.558  1.00  0.00           C  
ATOM   1240  O   ARG A 231      -6.261  16.561  -7.528  1.00  0.00           O  
ATOM   1241  CB  ARG A 231      -5.868  13.378  -6.993  1.00  0.00           C  
ATOM   1242  CG  ARG A 231      -6.474  13.442  -8.386  1.00  0.00           C  
ATOM   1243  CD  ARG A 231      -6.986  12.118  -8.823  1.00  0.00           C  
ATOM   1244  NE  ARG A 231      -7.777  12.217 -10.039  1.00  0.00           N  
ATOM   1245  CZ  ARG A 231      -8.430  11.188 -10.613  1.00  0.00           C  
ATOM   1246  NH1 ARG A 231      -8.376   9.991 -10.072  1.00  0.00           N  
ATOM   1247  NH2 ARG A 231      -9.124  11.381 -11.721  1.00  0.00           N  
ATOM   1248  H   ARG A 231      -4.947  13.757  -4.629  1.00  0.00           H  
ATOM   1249  HA  ARG A 231      -4.376  14.889  -7.221  1.00  0.00           H  
ATOM   1250 1HB  ARG A 231      -5.148  12.561  -6.984  1.00  0.00           H  
ATOM   1251 2HB  ARG A 231      -6.666  13.118  -6.297  1.00  0.00           H  
ATOM   1252 1HG  ARG A 231      -7.304  14.149  -8.390  1.00  0.00           H  
ATOM   1253 2HG  ARG A 231      -5.715  13.768  -9.098  1.00  0.00           H  
ATOM   1254 1HD  ARG A 231      -6.148  11.449  -9.015  1.00  0.00           H  
ATOM   1255 2HD  ARG A 231      -7.616  11.695  -8.041  1.00  0.00           H  
ATOM   1256  HE  ARG A 231      -7.842  13.122 -10.485  1.00  0.00           H  
ATOM   1257 1HH1 ARG A 231      -7.846   9.844  -9.224  1.00  0.00           H  
ATOM   1258 2HH1 ARG A 231      -8.865   9.219 -10.502  1.00  0.00           H  
ATOM   1259 1HH2 ARG A 231      -9.166  12.301 -12.138  1.00  0.00           H  
ATOM   1260 2HH2 ARG A 231      -9.612  10.610 -12.151  1.00  0.00           H  
ATOM   1261  N   LEU A 232      -6.958  15.937  -5.481  1.00  0.00           N  
ATOM   1262  CA  LEU A 232      -7.972  16.982  -5.378  1.00  0.00           C  
ATOM   1263  C   LEU A 232      -7.338  18.345  -5.104  1.00  0.00           C  
ATOM   1264  O   LEU A 232      -7.615  19.312  -5.817  1.00  0.00           O  
ATOM   1265  CB  LEU A 232      -8.970  16.642  -4.264  1.00  0.00           C  
ATOM   1266  CG  LEU A 232      -9.829  15.392  -4.500  1.00  0.00           C  
ATOM   1267  CD1 LEU A 232     -10.660  15.106  -3.256  1.00  0.00           C  
ATOM   1268  CD2 LEU A 232     -10.719  15.611  -5.714  1.00  0.00           C  
ATOM   1269  H   LEU A 232      -6.836  15.317  -4.733  1.00  0.00           H  
ATOM   1270  HA  LEU A 232      -8.508  17.038  -6.325  1.00  0.00           H  
ATOM   1271 1HB  LEU A 232      -8.419  16.494  -3.337  1.00  0.00           H  
ATOM   1272 2HB  LEU A 232      -9.644  17.487  -4.131  1.00  0.00           H  
ATOM   1273  HG  LEU A 232      -9.182  14.533  -4.674  1.00  0.00           H  
ATOM   1274 1HD1 LEU A 232     -11.270  14.218  -3.423  1.00  0.00           H  
ATOM   1275 2HD1 LEU A 232      -9.998  14.934  -2.407  1.00  0.00           H  
ATOM   1276 3HD1 LEU A 232     -11.307  15.957  -3.047  1.00  0.00           H  
ATOM   1277 1HD2 LEU A 232     -11.330  14.722  -5.881  1.00  0.00           H  
ATOM   1278 2HD2 LEU A 232     -11.369  16.470  -5.540  1.00  0.00           H  
ATOM   1279 3HD2 LEU A 232     -10.100  15.796  -6.591  1.00  0.00           H  
ATOM   1280  N   GLN A 233      -6.489  18.401  -4.072  1.00  0.00           N  
ATOM   1281  CA  GLN A 233      -5.795  19.630  -3.668  1.00  0.00           C  
ATOM   1282  C   GLN A 233      -6.755  20.654  -3.068  1.00  0.00           C  
ATOM   1283  O   GLN A 233      -7.637  21.178  -3.749  1.00  0.00           O  
ATOM   1284  CB  GLN A 233      -5.063  20.247  -4.863  1.00  0.00           C  
ATOM   1285  CG  GLN A 233      -3.900  19.416  -5.378  1.00  0.00           C  
ATOM   1286  CD  GLN A 233      -2.708  19.446  -4.440  1.00  0.00           C  
ATOM   1287  OE1 GLN A 233      -2.457  20.448  -3.765  1.00  0.00           O  
ATOM   1288  NE2 GLN A 233      -1.965  18.347  -4.394  1.00  0.00           N  
ATOM   1289  H   GLN A 233      -6.323  17.580  -3.557  1.00  0.00           H  
ATOM   1290  HA  GLN A 233      -5.062  19.377  -2.902  1.00  0.00           H  
ATOM   1291 1HB  GLN A 233      -5.765  20.390  -5.685  1.00  0.00           H  
ATOM   1292 2HB  GLN A 233      -4.679  21.229  -4.586  1.00  0.00           H  
ATOM   1293 1HG  GLN A 233      -4.225  18.381  -5.484  1.00  0.00           H  
ATOM   1294 2HG  GLN A 233      -3.585  19.811  -6.344  1.00  0.00           H  
ATOM   1295 1HE2 GLN A 233      -1.165  18.307  -3.794  1.00  0.00           H  
ATOM   1296 2HE2 GLN A 233      -2.204  17.557  -4.959  1.00  0.00           H  
ATOM   1297  N   GLN A 234      -6.566  20.944  -1.788  1.00  0.00           N  
ATOM   1298  CA  GLN A 234      -7.408  21.907  -1.091  1.00  0.00           C  
ATOM   1299  C   GLN A 234      -6.859  23.317  -1.259  1.00  0.00           C  
ATOM   1300  O   GLN A 234      -7.578  24.304  -1.101  1.00  0.00           O  
ATOM   1301  CB  GLN A 234      -7.514  21.556   0.396  1.00  0.00           C  
ATOM   1302  CG  GLN A 234      -8.129  20.195   0.672  1.00  0.00           C  
ATOM   1303  CD  GLN A 234      -9.537  20.073   0.120  1.00  0.00           C  
ATOM   1304  OE1 GLN A 234     -10.415  20.878   0.440  1.00  0.00           O  
ATOM   1305  NE2 GLN A 234      -9.759  19.064  -0.715  1.00  0.00           N  
ATOM   1306  H   GLN A 234      -5.830  20.511  -1.304  1.00  0.00           H  
ATOM   1307  HA  GLN A 234      -8.406  21.873  -1.527  1.00  0.00           H  
ATOM   1308 1HB  GLN A 234      -6.521  21.574   0.845  1.00  0.00           H  
ATOM   1309 2HB  GLN A 234      -8.117  22.308   0.905  1.00  0.00           H  
ATOM   1310 1HG  GLN A 234      -7.511  19.427   0.206  1.00  0.00           H  
ATOM   1311 2HG  GLN A 234      -8.170  20.038   1.750  1.00  0.00           H  
ATOM   1312 1HE2 GLN A 234     -10.668  18.933  -1.112  1.00  0.00           H  
ATOM   1313 2HE2 GLN A 234      -9.017  18.436  -0.948  1.00  0.00           H  
ATOM   1314  N   GLN A 235      -5.578  23.406  -1.578  1.00  0.00           N  
ATOM   1315  CA  GLN A 235      -4.918  24.686  -1.773  1.00  0.00           C  
ATOM   1316  C   GLN A 235      -4.508  24.842  -3.231  1.00  0.00           C  
ATOM   1317  O   GLN A 235      -3.688  24.075  -3.737  1.00  0.00           O  
ATOM   1318  CB  GLN A 235      -3.695  24.812  -0.860  1.00  0.00           C  
ATOM   1319  CG  GLN A 235      -2.971  26.143  -0.969  1.00  0.00           C  
ATOM   1320  CD  GLN A 235      -1.813  26.253   0.005  1.00  0.00           C  
ATOM   1321  OE1 GLN A 235      -1.251  25.244   0.439  1.00  0.00           O  
ATOM   1322  NE2 GLN A 235      -1.450  27.482   0.353  1.00  0.00           N  
ATOM   1323  H   GLN A 235      -5.058  22.582  -1.690  1.00  0.00           H  
ATOM   1324  HA  GLN A 235      -5.621  25.480  -1.520  1.00  0.00           H  
ATOM   1325 1HB  GLN A 235      -4.001  24.679   0.178  1.00  0.00           H  
ATOM   1326 2HB  GLN A 235      -2.982  24.022  -1.096  1.00  0.00           H  
ATOM   1327 1HG  GLN A 235      -2.580  26.251  -1.980  1.00  0.00           H  
ATOM   1328 2HG  GLN A 235      -3.676  26.946  -0.754  1.00  0.00           H  
ATOM   1329 1HE2 GLN A 235      -0.691  27.617   0.993  1.00  0.00           H  
ATOM   1330 2HE2 GLN A 235      -1.933  28.272  -0.022  1.00  0.00           H  
ATOM   1331  N   GLN A 236      -5.078  25.823  -3.910  1.00  0.00           N  
ATOM   1332  CA  GLN A 236      -4.754  26.055  -5.308  1.00  0.00           C  
ATOM   1333  C   GLN A 236      -4.070  27.402  -5.482  1.00  0.00           C  
ATOM   1334  O   GLN A 236      -4.655  28.453  -5.205  1.00  0.00           O  
ATOM   1335  CB  GLN A 236      -6.016  25.989  -6.173  1.00  0.00           C  
ATOM   1336  CG  GLN A 236      -5.759  26.142  -7.662  1.00  0.00           C  
ATOM   1337  CD  GLN A 236      -7.034  26.072  -8.480  1.00  0.00           C  
ATOM   1338  OE1 GLN A 236      -7.743  25.063  -8.464  1.00  0.00           O  
ATOM   1339  NE2 GLN A 236      -7.334  27.147  -9.201  1.00  0.00           N  
ATOM   1340  H   GLN A 236      -5.726  26.410  -3.459  1.00  0.00           H  
ATOM   1341  HA  GLN A 236      -4.066  25.276  -5.637  1.00  0.00           H  
ATOM   1342 1HB  GLN A 236      -6.515  25.034  -6.014  1.00  0.00           H  
ATOM   1343 2HB  GLN A 236      -6.708  26.775  -5.868  1.00  0.00           H  
ATOM   1344 1HG  GLN A 236      -5.290  27.111  -7.841  1.00  0.00           H  
ATOM   1345 2HG  GLN A 236      -5.097  25.341  -7.991  1.00  0.00           H  
ATOM   1346 1HE2 GLN A 236      -8.163  27.159  -9.761  1.00  0.00           H  
ATOM   1347 2HE2 GLN A 236      -6.730  27.944  -9.185  1.00  0.00           H  
ATOM   1348  N   ALA A 237      -2.828  27.359  -5.938  1.00  0.00           N  
ATOM   1349  CA  ALA A 237      -2.048  28.565  -6.159  1.00  0.00           C  
ATOM   1350  C   ALA A 237      -2.369  29.166  -7.519  1.00  0.00           C  
ATOM   1351  O   ALA A 237      -2.182  30.362  -7.748  1.00  0.00           O  
ATOM   1352  CB  ALA A 237      -0.560  28.267  -6.045  1.00  0.00           C  
ATOM   1353  H   ALA A 237      -2.420  26.486  -6.134  1.00  0.00           H  
ATOM   1354  HA  ALA A 237      -2.321  29.290  -5.392  1.00  0.00           H  
ATOM   1355 1HB  ALA A 237       0.008  29.180  -6.217  1.00  0.00           H  
ATOM   1356 2HB  ALA A 237      -0.341  27.886  -5.047  1.00  0.00           H  
ATOM   1357 3HB  ALA A 237      -0.281  27.520  -6.786  1.00  0.00           H  
ATOM   1358  N   GLN A 238      -2.850  28.323  -8.421  1.00  0.00           N  
ATOM   1359  CA  GLN A 238      -3.206  28.760  -9.760  1.00  0.00           C  
ATOM   1360  C   GLN A 238      -4.543  29.487  -9.737  1.00  0.00           C  
ATOM   1361  O   GLN A 238      -4.739  30.404 -10.562  1.00  0.00           O  
ATOM   1362  OXT GLN A 238      -5.382  29.175  -8.938  1.00  0.00           O  
ATOM   1363  CB  GLN A 238      -3.266  27.569 -10.720  1.00  0.00           C  
ATOM   1364  CG  GLN A 238      -3.507  27.951 -12.171  1.00  0.00           C  
ATOM   1365  CD  GLN A 238      -3.461  26.753 -13.100  1.00  0.00           C  
ATOM   1366  OE1 GLN A 238      -3.446  25.603 -12.653  1.00  0.00           O  
ATOM   1367  NE2 GLN A 238      -3.438  27.015 -14.402  1.00  0.00           N  
ATOM   1368  H   GLN A 238      -2.979  27.385  -8.173  1.00  0.00           H  
ATOM   1369  HA  GLN A 238      -2.441  29.451 -10.113  1.00  0.00           H  
ATOM   1370 1HB  GLN A 238      -2.330  27.013 -10.670  1.00  0.00           H  
ATOM   1371 2HB  GLN A 238      -4.064  26.894 -10.413  1.00  0.00           H  
ATOM   1372 1HG  GLN A 238      -4.491  28.413 -12.256  1.00  0.00           H  
ATOM   1373 2HG  GLN A 238      -2.735  28.656 -12.483  1.00  0.00           H  
ATOM   1374 1HE2 GLN A 238      -3.408  26.265 -15.064  1.00  0.00           H  
ATOM   1375 2HE2 GLN A 238      -3.451  27.963 -14.722  1.00  0.00           H  
TER                                                                             
ATOM   1377  N   PHE B   1      -0.543  -6.068  -7.182  1.00  0.00           N  
ATOM   1378  CA  PHE B   1       0.363  -5.031  -7.661  1.00  0.00           C  
ATOM   1379  C   PHE B   1       1.716  -5.117  -6.966  1.00  0.00           C  
ATOM   1380  O   PHE B   1       1.909  -5.929  -6.062  1.00  0.00           O  
ATOM   1381  CB  PHE B   1      -0.245  -3.645  -7.435  1.00  0.00           C  
ATOM   1382  CG  PHE B   1      -1.440  -3.359  -8.299  1.00  0.00           C  
ATOM   1383  CD1 PHE B   1      -2.715  -3.706  -7.880  1.00  0.00           C  
ATOM   1384  CD2 PHE B   1      -1.291  -2.743  -9.533  1.00  0.00           C  
ATOM   1385  CE1 PHE B   1      -3.816  -3.444  -8.675  1.00  0.00           C  
ATOM   1386  CE2 PHE B   1      -2.388  -2.479 -10.328  1.00  0.00           C  
ATOM   1387  CZ  PHE B   1      -3.652  -2.830  -9.898  1.00  0.00           C  
ATOM   1388 1H   PHE B   1      -1.421  -5.988  -7.654  1.00  0.00           H  
ATOM   1389 2H   PHE B   1      -0.147  -6.968  -7.366  1.00  0.00           H  
ATOM   1390 3H   PHE B   1      -0.683  -5.961  -6.198  1.00  0.00           H  
ATOM   1391  HA  PHE B   1       0.518  -5.174  -8.731  1.00  0.00           H  
ATOM   1392 1HB  PHE B   1      -0.547  -3.546  -6.393  1.00  0.00           H  
ATOM   1393 2HB  PHE B   1       0.507  -2.882  -7.631  1.00  0.00           H  
ATOM   1394  HD1 PHE B   1      -2.845  -4.191  -6.912  1.00  0.00           H  
ATOM   1395  HD2 PHE B   1      -0.292  -2.466  -9.872  1.00  0.00           H  
ATOM   1396  HE1 PHE B   1      -4.812  -3.722  -8.333  1.00  0.00           H  
ATOM   1397  HE2 PHE B   1      -2.258  -1.994 -11.295  1.00  0.00           H  
ATOM   1398  HZ  PHE B   1      -4.519  -2.623 -10.525  1.00  0.00           H  
ATOM   1399  N   ASP B   2       2.649  -4.275  -7.396  1.00  0.00           N  
ATOM   1400  CA  ASP B   2       4.024  -4.347  -6.915  1.00  0.00           C  
ATOM   1401  C   ASP B   2       4.167  -3.675  -5.555  1.00  0.00           C  
ATOM   1402  O   ASP B   2       4.929  -2.721  -5.400  1.00  0.00           O  
ATOM   1403  CB  ASP B   2       4.978  -3.692  -7.917  1.00  0.00           C  
ATOM   1404  CG  ASP B   2       5.009  -4.408  -9.260  1.00  0.00           C  
ATOM   1405  OD1 ASP B   2       4.996  -5.616  -9.268  1.00  0.00           O  
ATOM   1406  OD2 ASP B   2       5.045  -3.740 -10.266  1.00  0.00           O  
ATOM   1407  H   ASP B   2       2.401  -3.568  -8.072  1.00  0.00           H  
ATOM   1408  HA  ASP B   2       4.299  -5.396  -6.807  1.00  0.00           H  
ATOM   1409 1HB  ASP B   2       4.680  -2.656  -8.080  1.00  0.00           H  
ATOM   1410 2HB  ASP B   2       5.988  -3.681  -7.504  1.00  0.00           H  
ATOM   1411  N   VAL B   3       3.430  -4.179  -4.571  1.00  0.00           N  
ATOM   1412  CA  VAL B   3       3.439  -3.601  -3.232  1.00  0.00           C  
ATOM   1413  C   VAL B   3       3.476  -4.686  -2.165  1.00  0.00           C  
ATOM   1414  O   VAL B   3       3.032  -5.812  -2.393  1.00  0.00           O  
ATOM   1415  CB  VAL B   3       2.192  -2.721  -3.021  1.00  0.00           C  
ATOM   1416  CG1 VAL B   3       2.189  -1.559  -4.003  1.00  0.00           C  
ATOM   1417  CG2 VAL B   3       0.933  -3.561  -3.175  1.00  0.00           C  
ATOM   1418  H   VAL B   3       2.847  -4.983  -4.756  1.00  0.00           H  
ATOM   1419  HA  VAL B   3       4.328  -2.979  -3.130  1.00  0.00           H  
ATOM   1420  HB  VAL B   3       2.225  -2.295  -2.019  1.00  0.00           H  
ATOM   1421 1HG1 VAL B   3       1.301  -0.947  -3.839  1.00  0.00           H  
ATOM   1422 2HG1 VAL B   3       3.081  -0.951  -3.850  1.00  0.00           H  
ATOM   1423 3HG1 VAL B   3       2.181  -1.943  -5.022  1.00  0.00           H  
ATOM   1424 1HG2 VAL B   3       0.056  -2.932  -3.024  1.00  0.00           H  
ATOM   1425 2HG2 VAL B   3       0.903  -3.991  -4.176  1.00  0.00           H  
ATOM   1426 3HG2 VAL B   3       0.937  -4.362  -2.436  1.00  0.00           H  
ATOM   1427  N   ILE B   4       4.009  -4.343  -0.996  1.00  0.00           N  
ATOM   1428  CA  ILE B   4       4.093  -5.283   0.114  1.00  0.00           C  
ATOM   1429  C   ILE B   4       2.713  -5.788   0.514  1.00  0.00           C  
ATOM   1430  O   ILE B   4       2.553  -6.948   0.894  1.00  0.00           O  
ATOM   1431  CB  ILE B   4       4.776  -4.634   1.331  1.00  0.00           C  
ATOM   1432  CG1 ILE B   4       6.257  -4.376   1.038  1.00  0.00           C  
ATOM   1433  CG2 ILE B   4       4.620  -5.515   2.561  1.00  0.00           C  
ATOM   1434  CD1 ILE B   4       6.947  -3.527   2.081  1.00  0.00           C  
ATOM   1435  H   ILE B   4       4.363  -3.404  -0.874  1.00  0.00           H  
ATOM   1436  HA  ILE B   4       4.690  -6.137  -0.202  1.00  0.00           H  
ATOM   1437  HB  ILE B   4       4.321  -3.665   1.530  1.00  0.00           H  
ATOM   1438 1HG1 ILE B   4       6.785  -5.326   0.968  1.00  0.00           H  
ATOM   1439 2HG1 ILE B   4       6.355  -3.876   0.074  1.00  0.00           H  
ATOM   1440 1HG2 ILE B   4       5.109  -5.043   3.412  1.00  0.00           H  
ATOM   1441 2HG2 ILE B   4       3.561  -5.650   2.780  1.00  0.00           H  
ATOM   1442 3HG2 ILE B   4       5.078  -6.487   2.373  1.00  0.00           H  
ATOM   1443 1HD1 ILE B   4       7.992  -3.387   1.804  1.00  0.00           H  
ATOM   1444 2HD1 ILE B   4       6.455  -2.555   2.143  1.00  0.00           H  
ATOM   1445 3HD1 ILE B   4       6.892  -4.024   3.049  1.00  0.00           H  
ATOM   1446  N   GLU B   5       1.719  -4.912   0.424  1.00  0.00           N  
ATOM   1447  CA  GLU B   5       0.354  -5.259   0.804  1.00  0.00           C  
ATOM   1448  C   GLU B   5      -0.122  -6.505   0.068  1.00  0.00           C  
ATOM   1449  O   GLU B   5      -0.930  -7.274   0.587  1.00  0.00           O  
ATOM   1450  CB  GLU B   5      -0.593  -4.092   0.518  1.00  0.00           C  
ATOM   1451  CG  GLU B   5      -2.036  -4.337   0.935  1.00  0.00           C  
ATOM   1452  CD  GLU B   5      -2.207  -4.431   2.425  1.00  0.00           C  
ATOM   1453  OE1 GLU B   5      -1.340  -3.977   3.133  1.00  0.00           O  
ATOM   1454  OE2 GLU B   5      -3.205  -4.958   2.857  1.00  0.00           O  
ATOM   1455  H   GLU B   5       1.911  -3.980   0.084  1.00  0.00           H  
ATOM   1456  HA  GLU B   5       0.336  -5.470   1.874  1.00  0.00           H  
ATOM   1457 1HB  GLU B   5      -0.241  -3.201   1.039  1.00  0.00           H  
ATOM   1458 2HB  GLU B   5      -0.586  -3.871  -0.549  1.00  0.00           H  
ATOM   1459 1HG  GLU B   5      -2.655  -3.521   0.561  1.00  0.00           H  
ATOM   1460 2HG  GLU B   5      -2.385  -5.260   0.475  1.00  0.00           H  
ATOM   1461  N   ASP B   6       0.384  -6.698  -1.146  1.00  0.00           N  
ATOM   1462  CA  ASP B   6      -0.003  -7.840  -1.965  1.00  0.00           C  
ATOM   1463  C   ASP B   6       1.046  -8.942  -1.906  1.00  0.00           C  
ATOM   1464  O   ASP B   6       0.722 -10.125  -2.007  1.00  0.00           O  
ATOM   1465  CB  ASP B   6      -0.219  -7.409  -3.417  1.00  0.00           C  
ATOM   1466  CG  ASP B   6      -1.388  -6.447  -3.583  1.00  0.00           C  
ATOM   1467  OD1 ASP B   6      -2.178  -6.341  -2.675  1.00  0.00           O  
ATOM   1468  OD2 ASP B   6      -1.479  -5.827  -4.615  1.00  0.00           O  
ATOM   1469  H   ASP B   6       1.055  -6.037  -1.510  1.00  0.00           H  
ATOM   1470  HA  ASP B   6      -0.940  -8.241  -1.577  1.00  0.00           H  
ATOM   1471 1HB  ASP B   6       0.685  -6.927  -3.792  1.00  0.00           H  
ATOM   1472 2HB  ASP B   6      -0.401  -8.289  -4.035  1.00  0.00           H  
ATOM   1473  N   ILE B   7       2.305  -8.547  -1.742  1.00  0.00           N  
ATOM   1474  CA  ILE B   7       3.416  -9.489  -1.799  1.00  0.00           C  
ATOM   1475  C   ILE B   7       4.127  -9.581  -0.455  1.00  0.00           C  
ATOM   1476  O   ILE B   7       4.788  -8.636  -0.024  1.00  0.00           O  
ATOM   1477  CB  ILE B   7       4.426  -9.083  -2.888  1.00  0.00           C  
ATOM   1478  CG1 ILE B   7       3.742  -9.030  -4.257  1.00  0.00           C  
ATOM   1479  CG2 ILE B   7       5.600 -10.050  -2.912  1.00  0.00           C  
ATOM   1480  CD1 ILE B   7       4.593  -8.410  -5.341  1.00  0.00           C  
ATOM   1481  H   ILE B   7       2.494  -7.569  -1.574  1.00  0.00           H  
ATOM   1482  HA  ILE B   7       3.022 -10.474  -2.044  1.00  0.00           H  
ATOM   1483  HB  ILE B   7       4.798  -8.080  -2.683  1.00  0.00           H  
ATOM   1484 1HG1 ILE B   7       3.474 -10.039  -4.568  1.00  0.00           H  
ATOM   1485 2HG1 ILE B   7       2.818  -8.456  -4.180  1.00  0.00           H  
ATOM   1486 1HG2 ILE B   7       6.303  -9.749  -3.688  1.00  0.00           H  
ATOM   1487 2HG2 ILE B   7       6.100 -10.039  -1.945  1.00  0.00           H  
ATOM   1488 3HG2 ILE B   7       5.237 -11.056  -3.122  1.00  0.00           H  
ATOM   1489 1HD1 ILE B   7       4.041  -8.408  -6.281  1.00  0.00           H  
ATOM   1490 2HD1 ILE B   7       4.845  -7.385  -5.066  1.00  0.00           H  
ATOM   1491 3HD1 ILE B   7       5.508  -8.989  -5.461  1.00  0.00           H  
ATOM   1492  N   PHE B   8       3.988 -10.726   0.204  1.00  0.00           N  
ATOM   1493  CA  PHE B   8       4.650 -10.959   1.483  1.00  0.00           C  
ATOM   1494  C   PHE B   8       5.660 -12.096   1.381  1.00  0.00           C  
ATOM   1495  O   PHE B   8       5.661 -12.853   0.410  1.00  0.00           O  
ATOM   1496  CB  PHE B   8       3.620 -11.281   2.567  1.00  0.00           C  
ATOM   1497  CG  PHE B   8       2.728 -10.124   2.919  1.00  0.00           C  
ATOM   1498  CD1 PHE B   8       1.474  -9.996   2.341  1.00  0.00           C  
ATOM   1499  CD2 PHE B   8       3.142  -9.162   3.827  1.00  0.00           C  
ATOM   1500  CE1 PHE B   8       0.653  -8.932   2.664  1.00  0.00           C  
ATOM   1501  CE2 PHE B   8       2.324  -8.098   4.153  1.00  0.00           C  
ATOM   1502  CZ  PHE B   8       1.078  -7.983   3.570  1.00  0.00           C  
ATOM   1503  H   PHE B   8       3.408 -11.453  -0.191  1.00  0.00           H  
ATOM   1504  HA  PHE B   8       5.183 -10.051   1.767  1.00  0.00           H  
ATOM   1505 1HB  PHE B   8       2.991 -12.107   2.237  1.00  0.00           H  
ATOM   1506 2HB  PHE B   8       4.133 -11.603   3.472  1.00  0.00           H  
ATOM   1507  HD1 PHE B   8       1.138 -10.747   1.626  1.00  0.00           H  
ATOM   1508  HD2 PHE B   8       4.127  -9.252   4.287  1.00  0.00           H  
ATOM   1509  HE1 PHE B   8      -0.330  -8.843   2.203  1.00  0.00           H  
ATOM   1510  HE2 PHE B   8       2.661  -7.348   4.869  1.00  0.00           H  
ATOM   1511  HZ  PHE B   8       0.432  -7.144   3.824  1.00  0.00           H  
ATOM   1512  N   ASP B   9       6.520 -12.207   2.388  1.00  0.00           N  
ATOM   1513  CA  ASP B   9       7.451 -13.325   2.479  1.00  0.00           C  
ATOM   1514  C   ASP B   9       6.746 -14.650   2.224  1.00  0.00           C  
ATOM   1515  O   ASP B   9       5.894 -15.072   3.006  1.00  0.00           O  
ATOM   1516  CB  ASP B   9       8.123 -13.353   3.854  1.00  0.00           C  
ATOM   1517  CG  ASP B   9       9.198 -14.426   3.966  1.00  0.00           C  
ATOM   1518  OD1 ASP B   9       9.000 -15.494   3.438  1.00  0.00           O  
ATOM   1519  OD2 ASP B   9      10.205 -14.167   4.580  1.00  0.00           O  
ATOM   1520  H   ASP B   9       6.528 -11.499   3.108  1.00  0.00           H  
ATOM   1521  HA  ASP B   9       8.221 -13.196   1.718  1.00  0.00           H  
ATOM   1522 1HB  ASP B   9       8.576 -12.382   4.057  1.00  0.00           H  
ATOM   1523 2HB  ASP B   9       7.371 -13.531   4.623  1.00  0.00           H  
ATOM   1524  N   PRO B  10       7.105 -15.304   1.125  1.00  0.00           N  
ATOM   1525  CA  PRO B  10       6.404 -16.505   0.684  1.00  0.00           C  
ATOM   1526  C   PRO B  10       6.423 -17.582   1.761  1.00  0.00           C  
ATOM   1527  O   PRO B  10       5.577 -18.476   1.772  1.00  0.00           O  
ATOM   1528  CB  PRO B  10       7.198 -16.932  -0.555  1.00  0.00           C  
ATOM   1529  CG  PRO B  10       7.712 -15.651  -1.119  1.00  0.00           C  
ATOM   1530  CD  PRO B  10       8.071 -14.827   0.089  1.00  0.00           C  
ATOM   1531  HA  PRO B  10       5.369 -16.242   0.418  1.00  0.00           H  
ATOM   1532 1HB  PRO B  10       8.002 -17.624  -0.266  1.00  0.00           H  
ATOM   1533 2HB  PRO B  10       6.542 -17.473  -1.253  1.00  0.00           H  
ATOM   1534 1HG  PRO B  10       8.575 -15.843  -1.772  1.00  0.00           H  
ATOM   1535 2HG  PRO B  10       6.941 -15.174  -1.743  1.00  0.00           H  
ATOM   1536 1HD  PRO B  10       9.110 -15.038   0.381  1.00  0.00           H  
ATOM   1537 2HD  PRO B  10       7.941 -13.760  -0.143  1.00  0.00           H  
ATOM   1538  N   VAL B  11       7.392 -17.490   2.665  1.00  0.00           N  
ATOM   1539  CA  VAL B  11       7.610 -18.530   3.663  1.00  0.00           C  
ATOM   1540  C   VAL B  11       7.075 -18.108   5.025  1.00  0.00           C  
ATOM   1541  O   VAL B  11       6.325 -18.847   5.665  1.00  0.00           O  
ATOM   1542  CB  VAL B  11       9.112 -18.851   3.781  1.00  0.00           C  
ATOM   1543  CG1 VAL B  11       9.352 -19.883   4.873  1.00  0.00           C  
ATOM   1544  CG2 VAL B  11       9.642 -19.346   2.444  1.00  0.00           C  
ATOM   1545  H   VAL B  11       7.993 -16.679   2.661  1.00  0.00           H  
ATOM   1546  HA  VAL B  11       7.083 -19.431   3.345  1.00  0.00           H  
ATOM   1547  HB  VAL B  11       9.645 -17.946   4.072  1.00  0.00           H  
ATOM   1548 1HG1 VAL B  11      10.418 -20.098   4.943  1.00  0.00           H  
ATOM   1549 2HG1 VAL B  11       8.997 -19.493   5.827  1.00  0.00           H  
ATOM   1550 3HG1 VAL B  11       8.813 -20.799   4.632  1.00  0.00           H  
ATOM   1551 1HG2 VAL B  11      10.705 -19.570   2.535  1.00  0.00           H  
ATOM   1552 2HG2 VAL B  11       9.105 -20.248   2.151  1.00  0.00           H  
ATOM   1553 3HG2 VAL B  11       9.498 -18.575   1.687  1.00  0.00           H  
ATOM   1554  N   ASP B  12       7.464 -16.917   5.466  1.00  0.00           N  
ATOM   1555  CA  ASP B  12       7.204 -16.483   6.833  1.00  0.00           C  
ATOM   1556  C   ASP B  12       5.997 -15.555   6.898  1.00  0.00           C  
ATOM   1557  O   ASP B  12       5.890 -14.724   7.797  1.00  0.00           O  
ATOM   1558  CB  ASP B  12       8.430 -15.774   7.413  1.00  0.00           C  
ATOM   1559  CG  ASP B  12       9.572 -16.731   7.730  1.00  0.00           C  
ATOM   1560  OD1 ASP B  12       9.337 -17.915   7.764  1.00  0.00           O  
ATOM   1561  OD2 ASP B  12      10.669 -16.267   7.934  1.00  0.00           O  
ATOM   1562  H   ASP B  12       7.952 -16.296   4.837  1.00  0.00           H  
ATOM   1563  HA  ASP B  12       6.990 -17.362   7.441  1.00  0.00           H  
ATOM   1564 1HB  ASP B  12       8.787 -15.026   6.705  1.00  0.00           H  
ATOM   1565 2HB  ASP B  12       8.149 -15.252   8.328  1.00  0.00           H  
ATOM   1566  N   PHE B  13       5.092 -15.704   5.936  1.00  0.00           N  
ATOM   1567  CA  PHE B  13       3.819 -14.994   5.968  1.00  0.00           C  
ATOM   1568  C   PHE B  13       2.685 -15.916   6.400  1.00  0.00           C  
ATOM   1569  O   PHE B  13       2.521 -16.162   7.562  1.00  0.00           O  
ATOM   1570  OXT PHE B  13       1.956 -16.397   5.576  1.00  0.00           O  
ATOM   1571  CB  PHE B  13       3.504 -14.397   4.595  1.00  0.00           C  
ATOM   1572  CG  PHE B  13       2.180 -13.689   4.531  1.00  0.00           C  
ATOM   1573  CD1 PHE B  13       1.950 -12.550   5.287  1.00  0.00           C  
ATOM   1574  CD2 PHE B  13       1.164 -14.161   3.715  1.00  0.00           C  
ATOM   1575  CE1 PHE B  13       0.733 -11.898   5.229  1.00  0.00           C  
ATOM   1576  CE2 PHE B  13      -0.054 -13.511   3.654  1.00  0.00           C  
ATOM   1577  CZ  PHE B  13      -0.269 -12.378   4.412  1.00  0.00           C  
ATOM   1578  H   PHE B  13       5.289 -16.324   5.164  1.00  0.00           H  
ATOM   1579  HA  PHE B  13       3.894 -14.181   6.693  1.00  0.00           H  
ATOM   1580 1HB  PHE B  13       4.283 -13.688   4.320  1.00  0.00           H  
ATOM   1581 2HB  PHE B  13       3.503 -15.189   3.847  1.00  0.00           H  
ATOM   1582  HD1 PHE B  13       2.742 -12.169   5.932  1.00  0.00           H  
ATOM   1583  HD2 PHE B  13       1.334 -15.057   3.116  1.00  0.00           H  
ATOM   1584  HE1 PHE B  13       0.565 -11.004   5.828  1.00  0.00           H  
ATOM   1585  HE2 PHE B  13      -0.844 -13.892   3.008  1.00  0.00           H  
ATOM   1586  HZ  PHE B  13      -1.229 -11.865   4.366  1.00  0.00           H  
TER                                                                             
I_bsa 1406.86
I_hb 0
I_pack -0.006
I_sc -40.075
I_unsat 6
pep_sc -19.788
pep_sc_noref -20.385
reweighted_sc -125.938
rmsALL 14.816
rmsALL_CAPRI_if 5.121
rmsALL_allIF 8.3
rmsALL_if 8.118
rmsBB 13.976
rmsBB_CAPRI_if 4.395
rmsBB_allIF 7.62
rmsBB_if 8.319
rmsBB_intrf_lowres 7.498
rmsBB_lowres 11.442
rmsCA 14.01
rmsCA_if 8.08
rmsCA_intrf_lowres 7.489
rmsCA_lowres 11.533
rmsSC_CAPRI_if 5.629
rmsSC_allIF 8.722
score -66.076
score_lowres_opt 6.185
score_lowres_start 29.888
silent_score -66.076
startRMSall 0
startRMSallif 0
startRMSbb 0
startRMSca 0
time 69
