# Supplementary material for: Simple biochemical features underlie transcriptional activation domain diversity and dynamic, fuzzy binding to Mediator
Source: eLife. 2021 Apr 27;10:e68068. doi: 10.7554/eLife.68068 (PMC8137143; doi:10.7554/eLife.68068)
Supplement: Figure 6—source data 2. — The 10 best-scoring models from different binding poses are provided as pdb files. Top500.txt contains the score, cluster number, and RMSD to best model for the 500 best-scoring models. [file elife-68068-fig6-data2.zip › Med15-cAD structural models/ABD1/Oaf3_846/2lpb_Oaf3_846_prepack_00618.pdb]

HEADER                                            17-SEP-20   XXXX              
EXPDTA    THEORETICAL MODEL                                                     
REMARK 220                                                                      
REMARK 220 EXPERIMENTAL DETAILS                                                 
REMARK 220  EXPERIMENT TYPE                : THEORETICAL MODELLING              
REMARK 220  DATE OF DATA COLLECTION        : 17-SEP-20                          
REMARK 220                                                                      
REMARK 220 REMARK: MODEL GENERATED BY ROSETTA                                   
REMARK 220  VERSION 2020.08+release.cb1caba                                     
ATOM      1  N   GLN A 158     -12.016 -12.395 -23.603  1.00  0.00           N  
ATOM      2  CA  GLN A 158     -11.969 -12.966 -22.241  1.00  0.00           C  
ATOM      3  C   GLN A 158     -12.554 -11.986 -21.232  1.00  0.00           C  
ATOM      4  O   GLN A 158     -13.092 -10.945 -21.605  1.00  0.00           O  
ATOM      5  CB  GLN A 158     -10.534 -13.324 -21.846  1.00  0.00           C  
ATOM      6  CG  GLN A 158      -9.893 -14.385 -22.724  1.00  0.00           C  
ATOM      7  CD  GLN A 158     -10.563 -15.739 -22.580  1.00  0.00           C  
ATOM      8  OE1 GLN A 158     -10.628 -16.302 -21.484  1.00  0.00           O  
ATOM      9  NE2 GLN A 158     -11.066 -16.269 -23.689  1.00  0.00           N  
ATOM     10 1H   GLN A 158     -11.629 -13.049 -24.253  1.00  0.00           H  
ATOM     11 2H   GLN A 158     -12.965 -12.201 -23.851  1.00  0.00           H  
ATOM     12 3H   GLN A 158     -11.486 -11.548 -23.628  1.00  0.00           H  
ATOM     13  HA  GLN A 158     -12.567 -13.877 -22.227  1.00  0.00           H  
ATOM     14 1HB  GLN A 158      -9.911 -12.431 -21.888  1.00  0.00           H  
ATOM     15 2HB  GLN A 158     -10.519 -13.685 -20.817  1.00  0.00           H  
ATOM     16 1HG  GLN A 158      -9.969 -14.074 -23.766  1.00  0.00           H  
ATOM     17 2HG  GLN A 158      -8.846 -14.491 -22.442  1.00  0.00           H  
ATOM     18 1HE2 GLN A 158     -11.521 -17.160 -23.657  1.00  0.00           H  
ATOM     19 2HE2 GLN A 158     -10.992 -15.778 -24.557  1.00  0.00           H  
ATOM     20  N   ARG A 159     -12.454 -12.331 -19.958  1.00  0.00           N  
ATOM     21  CA  ARG A 159     -12.963 -11.479 -18.889  1.00  0.00           C  
ATOM     22  C   ARG A 159     -12.021 -10.302 -18.654  1.00  0.00           C  
ATOM     23  O   ARG A 159     -10.801 -10.445 -18.767  1.00  0.00           O  
ATOM     24  CB  ARG A 159     -13.124 -12.269 -17.599  1.00  0.00           C  
ATOM     25  CG  ARG A 159     -14.191 -13.351 -17.640  1.00  0.00           C  
ATOM     26  CD  ARG A 159     -14.288 -14.077 -16.347  1.00  0.00           C  
ATOM     27  NE  ARG A 159     -15.295 -15.124 -16.388  1.00  0.00           N  
ATOM     28  CZ  ARG A 159     -15.547 -15.983 -15.380  1.00  0.00           C  
ATOM     29  NH1 ARG A 159     -14.859 -15.905 -14.263  1.00  0.00           N  
ATOM     30  NH2 ARG A 159     -16.487 -16.902 -15.515  1.00  0.00           N  
ATOM     31  H   ARG A 159     -12.025 -13.184 -19.727  1.00  0.00           H  
ATOM     32  HA  ARG A 159     -13.941 -11.098 -19.186  1.00  0.00           H  
ATOM     33 1HB  ARG A 159     -12.179 -12.748 -17.345  1.00  0.00           H  
ATOM     34 2HB  ARG A 159     -13.375 -11.589 -16.785  1.00  0.00           H  
ATOM     35 1HG  ARG A 159     -15.160 -12.898 -17.852  1.00  0.00           H  
ATOM     36 2HG  ARG A 159     -13.949 -14.071 -18.422  1.00  0.00           H  
ATOM     37 1HD  ARG A 159     -13.327 -14.536 -16.116  1.00  0.00           H  
ATOM     38 2HD  ARG A 159     -14.556 -13.377 -15.557  1.00  0.00           H  
ATOM     39  HE  ARG A 159     -15.845 -15.216 -17.232  1.00  0.00           H  
ATOM     40 1HH1 ARG A 159     -14.142 -15.202 -14.159  1.00  0.00           H  
ATOM     41 2HH1 ARG A 159     -15.049 -16.548 -13.508  1.00  0.00           H  
ATOM     42 1HH2 ARG A 159     -17.016 -16.962 -16.375  1.00  0.00           H  
ATOM     43 2HH2 ARG A 159     -16.676 -17.545 -14.761  1.00  0.00           H  
ATOM     44  N   ARG A 160     -12.586  -9.144 -18.344  1.00  0.00           N  
ATOM     45  CA  ARG A 160     -11.792  -7.949 -18.098  1.00  0.00           C  
ATOM     46  C   ARG A 160     -12.633  -6.875 -17.411  1.00  0.00           C  
ATOM     47  O   ARG A 160     -13.441  -6.198 -18.052  1.00  0.00           O  
ATOM     48  CB  ARG A 160     -11.230  -7.400 -19.401  1.00  0.00           C  
ATOM     49  CG  ARG A 160     -10.293  -6.214 -19.244  1.00  0.00           C  
ATOM     50  CD  ARG A 160      -9.730  -5.781 -20.549  1.00  0.00           C  
ATOM     51  NE  ARG A 160      -8.781  -4.691 -20.396  1.00  0.00           N  
ATOM     52  CZ  ARG A 160      -8.184  -4.048 -21.418  1.00  0.00           C  
ATOM     53  NH1 ARG A 160      -8.447  -4.396 -22.658  1.00  0.00           N  
ATOM     54  NH2 ARG A 160      -7.333  -3.066 -21.174  1.00  0.00           N  
ATOM     55  H   ARG A 160     -13.563  -9.090 -18.275  1.00  0.00           H  
ATOM     56  HA  ARG A 160     -10.960  -8.215 -17.446  1.00  0.00           H  
ATOM     57 1HB  ARG A 160     -10.683  -8.186 -19.920  1.00  0.00           H  
ATOM     58 2HB  ARG A 160     -12.050  -7.090 -20.049  1.00  0.00           H  
ATOM     59 1HG  ARG A 160     -10.837  -5.374 -18.810  1.00  0.00           H  
ATOM     60 2HG  ARG A 160      -9.465  -6.487 -18.588  1.00  0.00           H  
ATOM     61 1HD  ARG A 160      -9.214  -6.618 -21.018  1.00  0.00           H  
ATOM     62 2HD  ARG A 160     -10.537  -5.442 -21.198  1.00  0.00           H  
ATOM     63  HE  ARG A 160      -8.553  -4.394 -19.457  1.00  0.00           H  
ATOM     64 1HH1 ARG A 160      -9.098  -5.146 -22.845  1.00  0.00           H  
ATOM     65 2HH1 ARG A 160      -7.999  -3.914 -23.424  1.00  0.00           H  
ATOM     66 1HH2 ARG A 160      -7.130  -2.798 -20.220  1.00  0.00           H  
ATOM     67 2HH2 ARG A 160      -6.885  -2.584 -21.939  1.00  0.00           H  
ATOM     68  N   GLN A 161     -12.454  -6.736 -16.108  1.00  0.00           N  
ATOM     69  CA  GLN A 161     -13.186  -5.737 -15.341  1.00  0.00           C  
ATOM     70  C   GLN A 161     -12.283  -4.548 -15.024  1.00  0.00           C  
ATOM     71  O   GLN A 161     -11.141  -4.722 -14.597  1.00  0.00           O  
ATOM     72  CB  GLN A 161     -13.737  -6.344 -14.048  1.00  0.00           C  
ATOM     73  CG  GLN A 161     -14.568  -5.384 -13.213  1.00  0.00           C  
ATOM     74  CD  GLN A 161     -15.145  -6.044 -11.977  1.00  0.00           C  
ATOM     75  OE1 GLN A 161     -14.576  -6.999 -11.442  1.00  0.00           O  
ATOM     76  NE2 GLN A 161     -16.282  -5.538 -11.514  1.00  0.00           N  
ATOM     77  H   GLN A 161     -11.811  -7.320 -15.646  1.00  0.00           H  
ATOM     78  HA  GLN A 161     -14.024  -5.385 -15.943  1.00  0.00           H  
ATOM     79 1HB  GLN A 161     -14.358  -7.207 -14.286  1.00  0.00           H  
ATOM     80 2HB  GLN A 161     -12.910  -6.697 -13.431  1.00  0.00           H  
ATOM     81 1HG  GLN A 161     -13.935  -4.555 -12.895  1.00  0.00           H  
ATOM     82 2HG  GLN A 161     -15.393  -5.013 -13.821  1.00  0.00           H  
ATOM     83 1HE2 GLN A 161     -16.711  -5.931 -10.699  1.00  0.00           H  
ATOM     84 2HE2 GLN A 161     -16.711  -4.762 -11.978  1.00  0.00           H  
ATOM     85  N   LEU A 162     -12.793  -3.344 -15.237  1.00  0.00           N  
ATOM     86  CA  LEU A 162     -12.021  -2.140 -14.973  1.00  0.00           C  
ATOM     87  C   LEU A 162     -12.920  -0.927 -14.750  1.00  0.00           C  
ATOM     88  O   LEU A 162     -13.442  -0.340 -15.694  1.00  0.00           O  
ATOM     89  CB  LEU A 162     -11.064  -1.866 -16.140  1.00  0.00           C  
ATOM     90  CG  LEU A 162     -10.155  -0.640 -15.981  1.00  0.00           C  
ATOM     91  CD1 LEU A 162      -9.017  -0.718 -16.989  1.00  0.00           C  
ATOM     92  CD2 LEU A 162     -10.974   0.628 -16.177  1.00  0.00           C  
ATOM     93  H   LEU A 162     -13.712  -3.261 -15.574  1.00  0.00           H  
ATOM     94  HA  LEU A 162     -11.437  -2.296 -14.067  1.00  0.00           H  
ATOM     95 1HB  LEU A 162     -10.425  -2.736 -16.277  1.00  0.00           H  
ATOM     96 2HB  LEU A 162     -11.653  -1.726 -17.047  1.00  0.00           H  
ATOM     97  HG  LEU A 162      -9.718  -0.639 -14.982  1.00  0.00           H  
ATOM     98 1HD1 LEU A 162      -8.371   0.153 -16.876  1.00  0.00           H  
ATOM     99 2HD1 LEU A 162      -8.437  -1.624 -16.813  1.00  0.00           H  
ATOM    100 3HD1 LEU A 162      -9.425  -0.737 -17.999  1.00  0.00           H  
ATOM    101 1HD2 LEU A 162     -10.328   1.499 -16.064  1.00  0.00           H  
ATOM    102 2HD2 LEU A 162     -11.410   0.628 -17.175  1.00  0.00           H  
ATOM    103 3HD2 LEU A 162     -11.769   0.666 -15.433  1.00  0.00           H  
ATOM    104  N   THR A 163     -13.130  -0.568 -13.497  1.00  0.00           N  
ATOM    105  CA  THR A 163     -13.931   0.599 -13.185  1.00  0.00           C  
ATOM    106  C   THR A 163     -13.038   1.835 -13.283  1.00  0.00           C  
ATOM    107  O   THR A 163     -11.937   1.838 -12.733  1.00  0.00           O  
ATOM    108  CB  THR A 163     -14.563   0.499 -11.784  1.00  0.00           C  
ATOM    109  OG1 THR A 163     -15.439  -0.635 -11.733  1.00  0.00           O  
ATOM    110  CG2 THR A 163     -15.352   1.759 -11.464  1.00  0.00           C  
ATOM    111  H   THR A 163     -12.740  -1.095 -12.770  1.00  0.00           H  
ATOM    112  HA  THR A 163     -14.738   0.670 -13.915  1.00  0.00           H  
ATOM    113  HB  THR A 163     -13.779   0.368 -11.039  1.00  0.00           H  
ATOM    114  HG1 THR A 163     -15.784  -0.732 -10.842  1.00  0.00           H  
ATOM    115 1HG2 THR A 163     -15.791   1.670 -10.470  1.00  0.00           H  
ATOM    116 2HG2 THR A 163     -14.686   2.621 -11.491  1.00  0.00           H  
ATOM    117 3HG2 THR A 163     -16.144   1.889 -12.199  1.00  0.00           H  
ATOM    118  N   PRO A 164     -13.497   2.899 -13.960  1.00  0.00           N  
ATOM    119  CA  PRO A 164     -12.714   4.131 -14.141  1.00  0.00           C  
ATOM    120  C   PRO A 164     -12.220   4.737 -12.826  1.00  0.00           C  
ATOM    121  O   PRO A 164     -11.099   5.240 -12.749  1.00  0.00           O  
ATOM    122  CB  PRO A 164     -13.714   5.060 -14.836  1.00  0.00           C  
ATOM    123  CG  PRO A 164     -14.580   4.140 -15.625  1.00  0.00           C  
ATOM    124  CD  PRO A 164     -14.775   2.947 -14.728  1.00  0.00           C  
ATOM    125  HA  PRO A 164     -11.851   3.919 -14.789  1.00  0.00           H  
ATOM    126 1HB  PRO A 164     -14.276   5.637 -14.086  1.00  0.00           H  
ATOM    127 2HB  PRO A 164     -13.178   5.787 -15.464  1.00  0.00           H  
ATOM    128 1HG  PRO A 164     -15.528   4.637 -15.881  1.00  0.00           H  
ATOM    129 2HG  PRO A 164     -14.092   3.881 -16.577  1.00  0.00           H  
ATOM    130 1HD  PRO A 164     -15.638   3.121 -14.069  1.00  0.00           H  
ATOM    131 2HD  PRO A 164     -14.931   2.048 -15.343  1.00  0.00           H  
ATOM    132  N   GLN A 165     -13.054   4.663 -11.798  1.00  0.00           N  
ATOM    133  CA  GLN A 165     -12.719   5.223 -10.492  1.00  0.00           C  
ATOM    134  C   GLN A 165     -11.666   4.392  -9.762  1.00  0.00           C  
ATOM    135  O   GLN A 165     -10.776   4.940  -9.115  1.00  0.00           O  
ATOM    136  CB  GLN A 165     -13.974   5.333  -9.621  1.00  0.00           C  
ATOM    137  CG  GLN A 165     -14.956   6.402 -10.081  1.00  0.00           C  
ATOM    138  CD  GLN A 165     -15.786   5.969 -11.278  1.00  0.00           C  
ATOM    139  OE1 GLN A 165     -16.118   4.792 -11.425  1.00  0.00           O  
ATOM    140  NE2 GLN A 165     -16.124   6.914 -12.139  1.00  0.00           N  
ATOM    141  H   GLN A 165     -13.924   4.226 -11.924  1.00  0.00           H  
ATOM    142  HA  GLN A 165     -12.302   6.219 -10.639  1.00  0.00           H  
ATOM    143 1HB  GLN A 165     -14.485   4.381  -9.627  1.00  0.00           H  
ATOM    144 2HB  GLN A 165     -13.673   5.563  -8.610  1.00  0.00           H  
ATOM    145 1HG  GLN A 165     -15.623   6.634  -9.264  1.00  0.00           H  
ATOM    146 2HG  GLN A 165     -14.399   7.287 -10.350  1.00  0.00           H  
ATOM    147 1HE2 GLN A 165     -16.664   6.660 -12.922  1.00  0.00           H  
ATOM    148 2HE2 GLN A 165     -15.823   7.835 -11.966  1.00  0.00           H  
ATOM    149  N   GLN A 166     -11.757   3.072  -9.874  1.00  0.00           N  
ATOM    150  CA  GLN A 166     -10.822   2.186  -9.190  1.00  0.00           C  
ATOM    151  C   GLN A 166      -9.517   2.063  -9.956  1.00  0.00           C  
ATOM    152  O   GLN A 166      -8.440   2.098  -9.365  1.00  0.00           O  
ATOM    153  CB  GLN A 166     -11.442   0.800  -8.993  1.00  0.00           C  
ATOM    154  CG  GLN A 166     -10.528  -0.198  -8.301  1.00  0.00           C  
ATOM    155  CD  GLN A 166     -11.171  -1.564  -8.153  1.00  0.00           C  
ATOM    156  OE1 GLN A 166     -12.367  -1.733  -8.402  1.00  0.00           O  
ATOM    157  NE2 GLN A 166     -10.378  -2.548  -7.745  1.00  0.00           N  
ATOM    158  H   GLN A 166     -12.454   2.687 -10.440  1.00  0.00           H  
ATOM    159  HA  GLN A 166     -10.598   2.609  -8.211  1.00  0.00           H  
ATOM    160 1HB  GLN A 166     -12.352   0.889  -8.401  1.00  0.00           H  
ATOM    161 2HB  GLN A 166     -11.721   0.385  -9.962  1.00  0.00           H  
ATOM    162 1HG  GLN A 166      -9.618  -0.310  -8.890  1.00  0.00           H  
ATOM    163 2HG  GLN A 166     -10.286   0.176  -7.307  1.00  0.00           H  
ATOM    164 1HE2 GLN A 166     -10.745  -3.472  -7.628  1.00  0.00           H  
ATOM    165 2HE2 GLN A 166      -9.413  -2.367  -7.554  1.00  0.00           H  
ATOM    166  N   GLN A 167      -9.625   1.917 -11.272  1.00  0.00           N  
ATOM    167  CA  GLN A 167      -8.469   1.777 -12.140  1.00  0.00           C  
ATOM    168  C   GLN A 167      -7.449   2.886 -11.907  1.00  0.00           C  
ATOM    169  O   GLN A 167      -6.258   2.627 -11.753  1.00  0.00           O  
ATOM    170  CB  GLN A 167      -8.907   1.771 -13.607  1.00  0.00           C  
ATOM    171  CG  GLN A 167      -7.759   1.677 -14.599  1.00  0.00           C  
ATOM    172  CD  GLN A 167      -7.038   0.344 -14.524  1.00  0.00           C  
ATOM    173  OE1 GLN A 167      -7.460  -0.567 -13.807  1.00  0.00           O  
ATOM    174  NE2 GLN A 167      -5.943   0.224 -15.266  1.00  0.00           N  
ATOM    175  H   GLN A 167     -10.519   1.896 -11.678  1.00  0.00           H  
ATOM    176  HA  GLN A 167      -7.981   0.829 -11.916  1.00  0.00           H  
ATOM    177 1HB  GLN A 167      -9.574   0.927 -13.784  1.00  0.00           H  
ATOM    178 2HB  GLN A 167      -9.465   2.681 -13.824  1.00  0.00           H  
ATOM    179 1HG  GLN A 167      -8.155   1.796 -15.607  1.00  0.00           H  
ATOM    180 2HG  GLN A 167      -7.040   2.467 -14.383  1.00  0.00           H  
ATOM    181 1HE2 GLN A 167      -5.424  -0.633 -15.258  1.00  0.00           H  
ATOM    182 2HE2 GLN A 167      -5.635   0.988 -15.832  1.00  0.00           H  
ATOM    183  N   GLN A 168      -7.937   4.113 -11.843  1.00  0.00           N  
ATOM    184  CA  GLN A 168      -7.085   5.278 -11.654  1.00  0.00           C  
ATOM    185  C   GLN A 168      -6.316   5.237 -10.336  1.00  0.00           C  
ATOM    186  O   GLN A 168      -5.210   5.765 -10.240  1.00  0.00           O  
ATOM    187  CB  GLN A 168      -7.925   6.557 -11.721  1.00  0.00           C  
ATOM    188  CG  GLN A 168      -8.446   6.886 -13.110  1.00  0.00           C  
ATOM    189  CD  GLN A 168      -9.411   8.057 -13.102  1.00  0.00           C  
ATOM    190  OE1 GLN A 168      -9.683   8.649 -12.054  1.00  0.00           O  
ATOM    191  NE2 GLN A 168      -9.933   8.399 -14.274  1.00  0.00           N  
ATOM    192  H   GLN A 168      -8.906   4.243 -11.920  1.00  0.00           H  
ATOM    193  HA  GLN A 168      -6.346   5.299 -12.454  1.00  0.00           H  
ATOM    194 1HB  GLN A 168      -8.780   6.466 -11.053  1.00  0.00           H  
ATOM    195 2HB  GLN A 168      -7.329   7.401 -11.377  1.00  0.00           H  
ATOM    196 1HG  GLN A 168      -7.604   7.140 -13.753  1.00  0.00           H  
ATOM    197 2HG  GLN A 168      -8.969   6.016 -13.506  1.00  0.00           H  
ATOM    198 1HE2 GLN A 168     -10.577   9.164 -14.332  1.00  0.00           H  
ATOM    199 2HE2 GLN A 168      -9.686   7.892 -15.100  1.00  0.00           H  
ATOM    200  N   LEU A 169      -6.894   4.616  -9.325  1.00  0.00           N  
ATOM    201  CA  LEU A 169      -6.252   4.555  -8.026  1.00  0.00           C  
ATOM    202  C   LEU A 169      -5.281   3.380  -7.910  1.00  0.00           C  
ATOM    203  O   LEU A 169      -4.148   3.543  -7.454  1.00  0.00           O  
ATOM    204  CB  LEU A 169      -7.308   4.463  -6.922  1.00  0.00           C  
ATOM    205  CG  LEU A 169      -8.206   5.698  -6.754  1.00  0.00           C  
ATOM    206  CD1 LEU A 169      -9.267   5.444  -5.693  1.00  0.00           C  
ATOM    207  CD2 LEU A 169      -7.381   6.925  -6.397  1.00  0.00           C  
ATOM    208  H   LEU A 169      -7.756   4.169  -9.461  1.00  0.00           H  
ATOM    209  HA  LEU A 169      -5.678   5.470  -7.881  1.00  0.00           H  
ATOM    210 1HB  LEU A 169      -7.945   3.614  -7.136  1.00  0.00           H  
ATOM    211 2HB  LEU A 169      -6.803   4.283  -5.988  1.00  0.00           H  
ATOM    212  HG  LEU A 169      -8.713   5.893  -7.690  1.00  0.00           H  
ATOM    213 1HD1 LEU A 169      -9.853   6.341  -5.549  1.00  0.00           H  
ATOM    214 2HD1 LEU A 169      -8.791   5.173  -4.761  1.00  0.00           H  
ATOM    215 3HD1 LEU A 169      -9.913   4.641  -6.013  1.00  0.00           H  
ATOM    216 1HD2 LEU A 169      -6.771   6.710  -5.534  1.00  0.00           H  
ATOM    217 2HD2 LEU A 169      -8.043   7.752  -6.175  1.00  0.00           H  
ATOM    218 3HD2 LEU A 169      -6.748   7.189  -7.230  1.00  0.00           H  
ATOM    219  N   VAL A 170      -5.722   2.200  -8.332  1.00  0.00           N  
ATOM    220  CA  VAL A 170      -4.902   0.999  -8.214  1.00  0.00           C  
ATOM    221  C   VAL A 170      -3.789   0.914  -9.259  1.00  0.00           C  
ATOM    222  O   VAL A 170      -2.696   0.433  -8.966  1.00  0.00           O  
ATOM    223  CB  VAL A 170      -5.795  -0.250  -8.336  1.00  0.00           C  
ATOM    224  CG1 VAL A 170      -6.212  -0.467  -9.783  1.00  0.00           C  
ATOM    225  CG2 VAL A 170      -5.060  -1.467  -7.798  1.00  0.00           C  
ATOM    226  H   VAL A 170      -6.621   2.137  -8.726  1.00  0.00           H  
ATOM    227  HA  VAL A 170      -4.424   1.001  -7.234  1.00  0.00           H  
ATOM    228  HB  VAL A 170      -6.707  -0.091  -7.760  1.00  0.00           H  
ATOM    229 1HG1 VAL A 170      -6.843  -1.354  -9.851  1.00  0.00           H  
ATOM    230 2HG1 VAL A 170      -6.768   0.401 -10.136  1.00  0.00           H  
ATOM    231 3HG1 VAL A 170      -5.324  -0.607 -10.400  1.00  0.00           H  
ATOM    232 1HG2 VAL A 170      -5.698  -2.346  -7.886  1.00  0.00           H  
ATOM    233 2HG2 VAL A 170      -4.145  -1.623  -8.370  1.00  0.00           H  
ATOM    234 3HG2 VAL A 170      -4.808  -1.306  -6.749  1.00  0.00           H  
ATOM    235  N   ASN A 171      -4.053   1.377 -10.470  1.00  0.00           N  
ATOM    236  CA  ASN A 171      -3.052   1.320 -11.538  1.00  0.00           C  
ATOM    237  C   ASN A 171      -1.928   2.323 -11.293  1.00  0.00           C  
ATOM    238  O   ASN A 171      -0.785   2.112 -11.702  1.00  0.00           O  
ATOM    239  CB  ASN A 171      -3.697   1.562 -12.890  1.00  0.00           C  
ATOM    240  CG  ASN A 171      -2.795   1.192 -14.035  1.00  0.00           C  
ATOM    241  OD1 ASN A 171      -2.394   0.031 -14.176  1.00  0.00           O  
ATOM    242  ND2 ASN A 171      -2.467   2.158 -14.856  1.00  0.00           N  
ATOM    243  H   ASN A 171      -4.938   1.764 -10.655  1.00  0.00           H  
ATOM    244  HA  ASN A 171      -2.604   0.325 -11.540  1.00  0.00           H  
ATOM    245 1HB  ASN A 171      -4.616   0.980 -12.965  1.00  0.00           H  
ATOM    246 2HB  ASN A 171      -3.967   2.614 -12.982  1.00  0.00           H  
ATOM    247 1HD2 ASN A 171      -1.869   1.970 -15.636  1.00  0.00           H  
ATOM    248 2HD2 ASN A 171      -2.815   3.082 -14.704  1.00  0.00           H  
ATOM    249  N   GLN A 172      -2.252   3.402 -10.600  1.00  0.00           N  
ATOM    250  CA  GLN A 172      -1.276   4.444 -10.306  1.00  0.00           C  
ATOM    251  C   GLN A 172      -0.409   4.077  -9.107  1.00  0.00           C  
ATOM    252  O   GLN A 172       0.673   4.635  -8.924  1.00  0.00           O  
ATOM    253  CB  GLN A 172      -1.982   5.778 -10.050  1.00  0.00           C  
ATOM    254  CG  GLN A 172      -2.581   6.415 -11.293  1.00  0.00           C  
ATOM    255  CD  GLN A 172      -3.224   7.757 -11.002  1.00  0.00           C  
ATOM    256  OE1 GLN A 172      -3.188   8.247  -9.870  1.00  0.00           O  
ATOM    257  NE2 GLN A 172      -3.818   8.361 -12.026  1.00  0.00           N  
ATOM    258  H   GLN A 172      -3.169   3.504 -10.275  1.00  0.00           H  
ATOM    259  HA  GLN A 172      -0.619   4.556 -11.169  1.00  0.00           H  
ATOM    260 1HB  GLN A 172      -2.784   5.632  -9.327  1.00  0.00           H  
ATOM    261 2HB  GLN A 172      -1.276   6.487  -9.617  1.00  0.00           H  
ATOM    262 1HG  GLN A 172      -1.790   6.566 -12.028  1.00  0.00           H  
ATOM    263 2HG  GLN A 172      -3.345   5.750 -11.696  1.00  0.00           H  
ATOM    264 1HE2 GLN A 172      -4.260   9.250 -11.895  1.00  0.00           H  
ATOM    265 2HE2 GLN A 172      -3.825   7.928 -12.926  1.00  0.00           H  
ATOM    266  N   MET A 173      -0.880   3.129  -8.300  1.00  0.00           N  
ATOM    267  CA  MET A 173      -0.141   2.679  -7.114  1.00  0.00           C  
ATOM    268  C   MET A 173       1.107   1.888  -7.506  1.00  0.00           C  
ATOM    269  O   MET A 173       1.901   1.499  -6.654  1.00  0.00           O  
ATOM    270  CB  MET A 173      -1.044   1.835  -6.216  1.00  0.00           C  
ATOM    271  CG  MET A 173      -1.984   2.642  -5.332  1.00  0.00           C  
ATOM    272  SD  MET A 173      -1.116   3.868  -4.332  1.00  0.00           S  
ATOM    273  CE  MET A 173      -0.260   2.811  -3.169  1.00  0.00           C  
ATOM    274  H   MET A 173      -1.749   2.722  -8.499  1.00  0.00           H  
ATOM    275  HA  MET A 173       0.186   3.557  -6.556  1.00  0.00           H  
ATOM    276 1HB  MET A 173      -1.651   1.173  -6.831  1.00  0.00           H  
ATOM    277 2HB  MET A 173      -0.430   1.209  -5.568  1.00  0.00           H  
ATOM    278 1HG  MET A 173      -2.714   3.159  -5.953  1.00  0.00           H  
ATOM    279 2HG  MET A 173      -2.521   1.970  -4.663  1.00  0.00           H  
ATOM    280 1HE  MET A 173       0.323   3.423  -2.481  1.00  0.00           H  
ATOM    281 2HE  MET A 173      -0.987   2.224  -2.606  1.00  0.00           H  
ATOM    282 3HE  MET A 173       0.408   2.139  -3.710  1.00  0.00           H  
ATOM    283  N   LYS A 174       1.265   1.642  -8.799  1.00  0.00           N  
ATOM    284  CA  LYS A 174       2.421   0.919  -9.300  1.00  0.00           C  
ATOM    285  C   LYS A 174       3.640   1.815  -9.205  1.00  0.00           C  
ATOM    286  O   LYS A 174       4.701   1.407  -8.734  1.00  0.00           O  
ATOM    287  CB  LYS A 174       2.202   0.457 -10.742  1.00  0.00           C  
ATOM    288  CG  LYS A 174       1.170  -0.653 -10.896  1.00  0.00           C  
ATOM    289  CD  LYS A 174       0.994  -1.044 -12.356  1.00  0.00           C  
ATOM    290  CE  LYS A 174      -0.005  -2.181 -12.509  1.00  0.00           C  
ATOM    291  NZ  LYS A 174      -0.203  -2.560 -13.934  1.00  0.00           N  
ATOM    292  H   LYS A 174       0.598   1.971  -9.427  1.00  0.00           H  
ATOM    293  HA  LYS A 174       2.574   0.037  -8.677  1.00  0.00           H  
ATOM    294 1HB  LYS A 174       1.878   1.302 -11.349  1.00  0.00           H  
ATOM    295 2HB  LYS A 174       3.144   0.098 -11.156  1.00  0.00           H  
ATOM    296 1HG  LYS A 174       1.490  -1.529 -10.331  1.00  0.00           H  
ATOM    297 2HG  LYS A 174       0.212  -0.317 -10.501  1.00  0.00           H  
ATOM    298 1HD  LYS A 174       0.641  -0.182 -12.924  1.00  0.00           H  
ATOM    299 2HD  LYS A 174       1.954  -1.359 -12.767  1.00  0.00           H  
ATOM    300 1HE  LYS A 174       0.349  -3.052 -11.960  1.00  0.00           H  
ATOM    301 2HE  LYS A 174      -0.965  -1.880 -12.090  1.00  0.00           H  
ATOM    302 1HZ  LYS A 174      -0.872  -3.315 -13.993  1.00  0.00           H  
ATOM    303 2HZ  LYS A 174      -0.550  -1.763 -14.450  1.00  0.00           H  
ATOM    304 3HZ  LYS A 174       0.677  -2.859 -14.329  1.00  0.00           H  
ATOM    305  N   VAL A 175       3.472   3.053  -9.647  1.00  0.00           N  
ATOM    306  CA  VAL A 175       4.547   4.019  -9.596  1.00  0.00           C  
ATOM    307  C   VAL A 175       4.194   5.108  -8.603  1.00  0.00           C  
ATOM    308  O   VAL A 175       3.738   6.192  -8.973  1.00  0.00           O  
ATOM    309  CB  VAL A 175       4.793   4.636 -10.985  1.00  0.00           C  
ATOM    310  CG1 VAL A 175       5.975   5.593 -10.942  1.00  0.00           C  
ATOM    311  CG2 VAL A 175       5.029   3.534 -12.007  1.00  0.00           C  
ATOM    312  H   VAL A 175       2.602   3.324 -10.005  1.00  0.00           H  
ATOM    313  HA  VAL A 175       5.457   3.508  -9.278  1.00  0.00           H  
ATOM    314  HB  VAL A 175       3.919   5.219 -11.274  1.00  0.00           H  
ATOM    315 1HG1 VAL A 175       6.134   6.021 -11.932  1.00  0.00           H  
ATOM    316 2HG1 VAL A 175       5.770   6.393 -10.231  1.00  0.00           H  
ATOM    317 3HG1 VAL A 175       6.870   5.052 -10.632  1.00  0.00           H  
ATOM    318 1HG2 VAL A 175       5.201   3.978 -12.988  1.00  0.00           H  
ATOM    319 2HG2 VAL A 175       5.900   2.948 -11.715  1.00  0.00           H  
ATOM    320 3HG2 VAL A 175       4.154   2.886 -12.052  1.00  0.00           H  
ATOM    321  N   ALA A 176       4.412   4.808  -7.342  1.00  0.00           N  
ATOM    322  CA  ALA A 176       4.130   5.744  -6.275  1.00  0.00           C  
ATOM    323  C   ALA A 176       5.181   5.632  -5.178  1.00  0.00           C  
ATOM    324  O   ALA A 176       5.362   4.567  -4.590  1.00  0.00           O  
ATOM    325  CB  ALA A 176       2.736   5.497  -5.714  1.00  0.00           C  
ATOM    326  H   ALA A 176       4.738   3.912  -7.118  1.00  0.00           H  
ATOM    327  HA  ALA A 176       4.174   6.752  -6.688  1.00  0.00           H  
ATOM    328 1HB  ALA A 176       2.681   4.494  -5.314  1.00  0.00           H  
ATOM    329 2HB  ALA A 176       2.004   5.610  -6.501  1.00  0.00           H  
ATOM    330 3HB  ALA A 176       2.531   6.210  -4.930  1.00  0.00           H  
ATOM    331  N   PRO A 177       5.938   6.710  -4.936  1.00  0.00           N  
ATOM    332  CA  PRO A 177       6.955   6.738  -3.898  1.00  0.00           C  
ATOM    333  C   PRO A 177       6.377   7.101  -2.532  1.00  0.00           C  
ATOM    334  O   PRO A 177       5.520   7.983  -2.420  1.00  0.00           O  
ATOM    335  CB  PRO A 177       7.920   7.815  -4.404  1.00  0.00           C  
ATOM    336  CG  PRO A 177       7.033   8.836  -5.029  1.00  0.00           C  
ATOM    337  CD  PRO A 177       5.916   8.037  -5.646  1.00  0.00           C  
ATOM    338  HA  PRO A 177       7.448   5.756  -3.848  1.00  0.00           H  
ATOM    339 1HB  PRO A 177       8.509   8.216  -3.567  1.00  0.00           H  
ATOM    340 2HB  PRO A 177       8.633   7.375  -5.117  1.00  0.00           H  
ATOM    341 1HG  PRO A 177       6.675   9.546  -4.268  1.00  0.00           H  
ATOM    342 2HG  PRO A 177       7.593   9.424  -5.771  1.00  0.00           H  
ATOM    343 1HD  PRO A 177       4.959   8.553  -5.481  1.00  0.00           H  
ATOM    344 2HD  PRO A 177       6.108   7.909  -6.722  1.00  0.00           H  
ATOM    345  N   ILE A 178       6.852   6.415  -1.506  1.00  0.00           N  
ATOM    346  CA  ILE A 178       6.412   6.640  -0.137  1.00  0.00           C  
ATOM    347  C   ILE A 178       6.911   7.989   0.384  1.00  0.00           C  
ATOM    348  O   ILE A 178       8.119   8.227   0.445  1.00  0.00           O  
ATOM    349  CB  ILE A 178       6.904   5.512   0.789  1.00  0.00           C  
ATOM    350  CG1 ILE A 178       6.359   4.161   0.319  1.00  0.00           C  
ATOM    351  CG2 ILE A 178       6.491   5.786   2.226  1.00  0.00           C  
ATOM    352  CD1 ILE A 178       7.007   2.973   0.994  1.00  0.00           C  
ATOM    353  H   ILE A 178       7.526   5.718  -1.675  1.00  0.00           H  
ATOM    354  HA  ILE A 178       5.323   6.649  -0.121  1.00  0.00           H  
ATOM    355  HB  ILE A 178       7.990   5.449   0.738  1.00  0.00           H  
ATOM    356 1HG1 ILE A 178       5.287   4.116   0.506  1.00  0.00           H  
ATOM    357 2HG1 ILE A 178       6.507   4.062  -0.757  1.00  0.00           H  
ATOM    358 1HG2 ILE A 178       6.846   4.979   2.867  1.00  0.00           H  
ATOM    359 2HG2 ILE A 178       6.925   6.729   2.556  1.00  0.00           H  
ATOM    360 3HG2 ILE A 178       5.404   5.846   2.288  1.00  0.00           H  
ATOM    361 1HD1 ILE A 178       6.569   2.052   0.610  1.00  0.00           H  
ATOM    362 2HD1 ILE A 178       8.079   2.979   0.791  1.00  0.00           H  
ATOM    363 3HD1 ILE A 178       6.842   3.031   2.069  1.00  0.00           H  
ATOM    364  N   PRO A 179       5.983   8.898   0.732  1.00  0.00           N  
ATOM    365  CA  PRO A 179       6.327  10.225   1.255  1.00  0.00           C  
ATOM    366  C   PRO A 179       7.071  10.158   2.582  1.00  0.00           C  
ATOM    367  O   PRO A 179       7.006   9.158   3.299  1.00  0.00           O  
ATOM    368  CB  PRO A 179       4.956  10.889   1.420  1.00  0.00           C  
ATOM    369  CG  PRO A 179       4.075  10.150   0.471  1.00  0.00           C  
ATOM    370  CD  PRO A 179       4.542   8.722   0.563  1.00  0.00           C  
ATOM    371  HA  PRO A 179       6.939  10.759   0.513  1.00  0.00           H  
ATOM    372 1HB  PRO A 179       4.623  10.807   2.465  1.00  0.00           H  
ATOM    373 2HB  PRO A 179       5.028  11.962   1.188  1.00  0.00           H  
ATOM    374 1HG  PRO A 179       3.021  10.271   0.760  1.00  0.00           H  
ATOM    375 2HG  PRO A 179       4.176  10.564  -0.542  1.00  0.00           H  
ATOM    376 1HD  PRO A 179       4.075   8.237   1.433  1.00  0.00           H  
ATOM    377 2HD  PRO A 179       4.280   8.190  -0.363  1.00  0.00           H  
ATOM    378  N   LYS A 180       7.742  11.248   2.920  1.00  0.00           N  
ATOM    379  CA  LYS A 180       8.516  11.337   4.156  1.00  0.00           C  
ATOM    380  C   LYS A 180       7.624  11.176   5.380  1.00  0.00           C  
ATOM    381  O   LYS A 180       8.061  10.675   6.418  1.00  0.00           O  
ATOM    382  CB  LYS A 180       9.265  12.669   4.225  1.00  0.00           C  
ATOM    383  CG  LYS A 180      10.417  12.795   3.236  1.00  0.00           C  
ATOM    384  CD  LYS A 180      11.102  14.148   3.355  1.00  0.00           C  
ATOM    385  CE  LYS A 180      12.253  14.275   2.369  1.00  0.00           C  
ATOM    386  NZ  LYS A 180      12.910  15.608   2.449  1.00  0.00           N  
ATOM    387  H   LYS A 180       7.709  12.023   2.317  1.00  0.00           H  
ATOM    388  HA  LYS A 180       9.245  10.526   4.167  1.00  0.00           H  
ATOM    389 1HB  LYS A 180       8.570  13.487   4.035  1.00  0.00           H  
ATOM    390 2HB  LYS A 180       9.669  12.808   5.228  1.00  0.00           H  
ATOM    391 1HG  LYS A 180      11.148  12.008   3.427  1.00  0.00           H  
ATOM    392 2HG  LYS A 180      10.039  12.676   2.221  1.00  0.00           H  
ATOM    393 1HD  LYS A 180      10.378  14.941   3.161  1.00  0.00           H  
ATOM    394 2HD  LYS A 180      11.488  14.272   4.367  1.00  0.00           H  
ATOM    395 1HE  LYS A 180      12.995  13.505   2.574  1.00  0.00           H  
ATOM    396 2HE  LYS A 180      11.881  14.129   1.355  1.00  0.00           H  
ATOM    397 1HZ  LYS A 180      13.666  15.652   1.780  1.00  0.00           H  
ATOM    398 2HZ  LYS A 180      12.234  16.330   2.242  1.00  0.00           H  
ATOM    399 3HZ  LYS A 180      13.277  15.747   3.380  1.00  0.00           H  
ATOM    400  N   GLN A 181       6.375  11.598   5.250  1.00  0.00           N  
ATOM    401  CA  GLN A 181       5.408  11.494   6.336  1.00  0.00           C  
ATOM    402  C   GLN A 181       5.146  10.029   6.680  1.00  0.00           C  
ATOM    403  O   GLN A 181       4.888   9.680   7.833  1.00  0.00           O  
ATOM    404  CB  GLN A 181       4.098  12.191   5.960  1.00  0.00           C  
ATOM    405  CG  GLN A 181       4.202  13.704   5.865  1.00  0.00           C  
ATOM    406  CD  GLN A 181       2.898  14.349   5.439  1.00  0.00           C  
ATOM    407  OE1 GLN A 181       2.045  13.707   4.818  1.00  0.00           O  
ATOM    408  NE2 GLN A 181       2.734  15.625   5.770  1.00  0.00           N  
ATOM    409  H   GLN A 181       6.099  12.000   4.400  1.00  0.00           H  
ATOM    410  HA  GLN A 181       5.822  11.985   7.216  1.00  0.00           H  
ATOM    411 1HB  GLN A 181       3.749  11.817   4.998  1.00  0.00           H  
ATOM    412 2HB  GLN A 181       3.333  11.953   6.701  1.00  0.00           H  
ATOM    413 1HG  GLN A 181       4.478  14.101   6.841  1.00  0.00           H  
ATOM    414 2HG  GLN A 181       4.966  13.959   5.129  1.00  0.00           H  
ATOM    415 1HE2 GLN A 181       1.893  16.104   5.515  1.00  0.00           H  
ATOM    416 2HE2 GLN A 181       3.450  16.107   6.273  1.00  0.00           H  
ATOM    417  N   LEU A 182       5.231   9.176   5.671  1.00  0.00           N  
ATOM    418  CA  LEU A 182       4.985   7.754   5.846  1.00  0.00           C  
ATOM    419  C   LEU A 182       6.278   6.995   6.126  1.00  0.00           C  
ATOM    420  O   LEU A 182       6.263   5.978   6.816  1.00  0.00           O  
ATOM    421  CB  LEU A 182       4.307   7.180   4.596  1.00  0.00           C  
ATOM    422  CG  LEU A 182       2.790   7.390   4.505  1.00  0.00           C  
ATOM    423  CD1 LEU A 182       2.492   8.872   4.322  1.00  0.00           C  
ATOM    424  CD2 LEU A 182       2.233   6.573   3.349  1.00  0.00           C  
ATOM    425  H   LEU A 182       5.479   9.510   4.781  1.00  0.00           H  
ATOM    426  HA  LEU A 182       4.321   7.620   6.699  1.00  0.00           H  
ATOM    427 1HB  LEU A 182       4.758   7.636   3.716  1.00  0.00           H  
ATOM    428 2HB  LEU A 182       4.495   6.107   4.560  1.00  0.00           H  
ATOM    429  HG  LEU A 182       2.322   7.068   5.436  1.00  0.00           H  
ATOM    430 1HD1 LEU A 182       1.414   9.022   4.259  1.00  0.00           H  
ATOM    431 2HD1 LEU A 182       2.886   9.429   5.173  1.00  0.00           H  
ATOM    432 3HD1 LEU A 182       2.962   9.226   3.406  1.00  0.00           H  
ATOM    433 1HD2 LEU A 182       1.154   6.722   3.285  1.00  0.00           H  
ATOM    434 2HD2 LEU A 182       2.699   6.895   2.417  1.00  0.00           H  
ATOM    435 3HD2 LEU A 182       2.443   5.517   3.515  1.00  0.00           H  
ATOM    436  N   LEU A 183       7.393   7.504   5.602  1.00  0.00           N  
ATOM    437  CA  LEU A 183       8.704   6.872   5.793  1.00  0.00           C  
ATOM    438  C   LEU A 183       9.061   6.750   7.271  1.00  0.00           C  
ATOM    439  O   LEU A 183       9.811   5.860   7.667  1.00  0.00           O  
ATOM    440  CB  LEU A 183       9.791   7.677   5.069  1.00  0.00           C  
ATOM    441  CG  LEU A 183       9.806   7.549   3.541  1.00  0.00           C  
ATOM    442  CD1 LEU A 183      10.914   8.424   2.969  1.00  0.00           C  
ATOM    443  CD2 LEU A 183      10.007   6.091   3.155  1.00  0.00           C  
ATOM    444  H   LEU A 183       7.333   8.319   5.058  1.00  0.00           H  
ATOM    445  HA  LEU A 183       8.669   5.869   5.369  1.00  0.00           H  
ATOM    446 1HB  LEU A 183       9.662   8.731   5.312  1.00  0.00           H  
ATOM    447 2HB  LEU A 183      10.765   7.357   5.439  1.00  0.00           H  
ATOM    448  HG  LEU A 183       8.858   7.904   3.136  1.00  0.00           H  
ATOM    449 1HD1 LEU A 183      10.924   8.334   1.882  1.00  0.00           H  
ATOM    450 2HD1 LEU A 183      10.734   9.464   3.243  1.00  0.00           H  
ATOM    451 3HD1 LEU A 183      11.874   8.103   3.369  1.00  0.00           H  
ATOM    452 1HD2 LEU A 183      10.017   6.000   2.069  1.00  0.00           H  
ATOM    453 2HD2 LEU A 183      10.955   5.736   3.557  1.00  0.00           H  
ATOM    454 3HD2 LEU A 183       9.192   5.492   3.562  1.00  0.00           H  
ATOM    455  N   GLN A 184       8.520   7.649   8.080  1.00  0.00           N  
ATOM    456  CA  GLN A 184       8.772   7.642   9.516  1.00  0.00           C  
ATOM    457  C   GLN A 184       8.196   6.395  10.182  1.00  0.00           C  
ATOM    458  O   GLN A 184       8.633   6.003  11.265  1.00  0.00           O  
ATOM    459  CB  GLN A 184       8.185   8.898  10.165  1.00  0.00           C  
ATOM    460  CG  GLN A 184       8.908  10.183   9.800  1.00  0.00           C  
ATOM    461  CD  GLN A 184       8.299  11.400  10.472  1.00  0.00           C  
ATOM    462  OE1 GLN A 184       7.717  11.302  11.556  1.00  0.00           O  
ATOM    463  NE2 GLN A 184       8.432  12.556   9.831  1.00  0.00           N  
ATOM    464  H   GLN A 184       7.946   8.345   7.700  1.00  0.00           H  
ATOM    465  HA  GLN A 184       9.850   7.636   9.678  1.00  0.00           H  
ATOM    466 1HB  GLN A 184       7.140   9.005   9.871  1.00  0.00           H  
ATOM    467 2HB  GLN A 184       8.210   8.793  11.250  1.00  0.00           H  
ATOM    468 1HG  GLN A 184       9.949  10.105  10.115  1.00  0.00           H  
ATOM    469 2HG  GLN A 184       8.853  10.326   8.721  1.00  0.00           H  
ATOM    470 1HE2 GLN A 184       8.051  13.393  10.226  1.00  0.00           H  
ATOM    471 2HE2 GLN A 184       8.912  12.591   8.955  1.00  0.00           H  
ATOM    472  N   ARG A 185       7.222   5.771   9.528  1.00  0.00           N  
ATOM    473  CA  ARG A 185       6.577   4.580  10.068  1.00  0.00           C  
ATOM    474  C   ARG A 185       7.439   3.343   9.852  1.00  0.00           C  
ATOM    475  O   ARG A 185       7.341   2.372  10.601  1.00  0.00           O  
ATOM    476  CB  ARG A 185       5.217   4.367   9.420  1.00  0.00           C  
ATOM    477  CG  ARG A 185       4.155   5.380   9.815  1.00  0.00           C  
ATOM    478  CD  ARG A 185       2.831   5.043   9.230  1.00  0.00           C  
ATOM    479  NE  ARG A 185       1.804   5.990   9.635  1.00  0.00           N  
ATOM    480  CZ  ARG A 185       1.080   5.896  10.768  1.00  0.00           C  
ATOM    481  NH1 ARG A 185       1.282   4.895  11.595  1.00  0.00           N  
ATOM    482  NH2 ARG A 185       0.166   6.810  11.045  1.00  0.00           N  
ATOM    483  H   ARG A 185       6.941   6.112   8.650  1.00  0.00           H  
ATOM    484  HA  ARG A 185       6.433   4.720  11.140  1.00  0.00           H  
ATOM    485 1HB  ARG A 185       5.321   4.403   8.337  1.00  0.00           H  
ATOM    486 2HB  ARG A 185       4.841   3.377   9.679  1.00  0.00           H  
ATOM    487 1HG  ARG A 185       4.055   5.400  10.900  1.00  0.00           H  
ATOM    488 2HG  ARG A 185       4.445   6.369   9.459  1.00  0.00           H  
ATOM    489 1HD  ARG A 185       2.899   5.058   8.144  1.00  0.00           H  
ATOM    490 2HD  ARG A 185       2.529   4.050   9.562  1.00  0.00           H  
ATOM    491  HE  ARG A 185       1.619   6.773   9.023  1.00  0.00           H  
ATOM    492 1HH1 ARG A 185       1.980   4.196  11.383  1.00  0.00           H  
ATOM    493 2HH1 ARG A 185       0.739   4.824  12.444  1.00  0.00           H  
ATOM    494 1HH2 ARG A 185       0.011   7.579  10.409  1.00  0.00           H  
ATOM    495 2HH2 ARG A 185      -0.376   6.738  11.894  1.00  0.00           H  
ATOM    496  N   ILE A 186       8.274   3.384   8.823  1.00  0.00           N  
ATOM    497  CA  ILE A 186       9.169   2.275   8.510  1.00  0.00           C  
ATOM    498  C   ILE A 186      10.596   2.788   8.321  1.00  0.00           C  
ATOM    499  O   ILE A 186      11.022   3.085   7.205  1.00  0.00           O  
ATOM    500  CB  ILE A 186       8.709   1.531   7.243  1.00  0.00           C  
ATOM    501  CG1 ILE A 186       7.249   1.096   7.380  1.00  0.00           C  
ATOM    502  CG2 ILE A 186       9.603   0.330   6.978  1.00  0.00           C  
ATOM    503  CD1 ILE A 186       7.041  -0.053   8.340  1.00  0.00           C  
ATOM    504  H   ILE A 186       8.299   4.187   8.261  1.00  0.00           H  
ATOM    505  HA  ILE A 186       9.155   1.574   9.343  1.00  0.00           H  
ATOM    506  HB  ILE A 186       8.759   2.205   6.387  1.00  0.00           H  
ATOM    507 1HG1 ILE A 186       6.648   1.939   7.721  1.00  0.00           H  
ATOM    508 2HG1 ILE A 186       6.864   0.797   6.404  1.00  0.00           H  
ATOM    509 1HG2 ILE A 186       9.264  -0.185   6.079  1.00  0.00           H  
ATOM    510 2HG2 ILE A 186      10.630   0.664   6.838  1.00  0.00           H  
ATOM    511 3HG2 ILE A 186       9.556  -0.354   7.827  1.00  0.00           H  
ATOM    512 1HD1 ILE A 186       5.980  -0.304   8.383  1.00  0.00           H  
ATOM    513 2HD1 ILE A 186       7.605  -0.920   7.997  1.00  0.00           H  
ATOM    514 3HD1 ILE A 186       7.385   0.235   9.332  1.00  0.00           H  
ATOM    515  N   PRO A 187      11.351   2.908   9.421  1.00  0.00           N  
ATOM    516  CA  PRO A 187      12.720   3.411   9.388  1.00  0.00           C  
ATOM    517  C   PRO A 187      13.758   2.333   9.085  1.00  0.00           C  
ATOM    518  O   PRO A 187      13.455   1.139   9.120  1.00  0.00           O  
ATOM    519  CB  PRO A 187      12.898   3.970  10.803  1.00  0.00           C  
ATOM    520  CG  PRO A 187      12.126   3.031  11.667  1.00  0.00           C  
ATOM    521  CD  PRO A 187      10.915   2.677  10.846  1.00  0.00           C  
ATOM    522  HA  PRO A 187      12.795   4.207   8.632  1.00  0.00           H  
ATOM    523 1HB  PRO A 187      13.966   4.007  11.062  1.00  0.00           H  
ATOM    524 2HB  PRO A 187      12.520   5.002  10.851  1.00  0.00           H  
ATOM    525 1HG  PRO A 187      12.740   2.153  11.916  1.00  0.00           H  
ATOM    526 2HG  PRO A 187      11.866   3.517  12.618  1.00  0.00           H  
ATOM    527 1HD  PRO A 187      10.650   1.623  11.018  1.00  0.00           H  
ATOM    528 2HD  PRO A 187      10.080   3.337  11.121  1.00  0.00           H  
ATOM    529  N   ASN A 188      14.979   2.783   8.787  1.00  0.00           N  
ATOM    530  CA  ASN A 188      16.103   1.893   8.484  1.00  0.00           C  
ATOM    531  C   ASN A 188      15.767   0.949   7.333  1.00  0.00           C  
ATOM    532  O   ASN A 188      15.730  -0.273   7.506  1.00  0.00           O  
ATOM    533  CB  ASN A 188      16.510   1.106   9.716  1.00  0.00           C  
ATOM    534  CG  ASN A 188      16.933   1.992  10.855  1.00  0.00           C  
ATOM    535  OD1 ASN A 188      17.755   2.899  10.679  1.00  0.00           O  
ATOM    536  ND2 ASN A 188      16.387   1.747  12.019  1.00  0.00           N  
ATOM    537  H   ASN A 188      15.132   3.752   8.774  1.00  0.00           H  
ATOM    538  HA  ASN A 188      16.951   2.502   8.165  1.00  0.00           H  
ATOM    539 1HB  ASN A 188      15.674   0.486  10.044  1.00  0.00           H  
ATOM    540 2HB  ASN A 188      17.334   0.437   9.465  1.00  0.00           H  
ATOM    541 1HD2 ASN A 188      16.631   2.306  12.813  1.00  0.00           H  
ATOM    542 2HD2 ASN A 188      15.727   1.003  12.115  1.00  0.00           H  
ATOM    543  N   ILE A 189      15.512   1.513   6.163  1.00  0.00           N  
ATOM    544  CA  ILE A 189      15.184   0.709   4.997  1.00  0.00           C  
ATOM    545  C   ILE A 189      16.421   0.501   4.122  1.00  0.00           C  
ATOM    546  O   ILE A 189      17.003   1.461   3.620  1.00  0.00           O  
ATOM    547  CB  ILE A 189      14.065   1.370   4.171  1.00  0.00           C  
ATOM    548  CG1 ILE A 189      12.741   1.334   4.939  1.00  0.00           C  
ATOM    549  CG2 ILE A 189      13.921   0.679   2.823  1.00  0.00           C  
ATOM    550  CD1 ILE A 189      11.640   2.144   4.295  1.00  0.00           C  
ATOM    551  H   ILE A 189      15.568   2.487   6.079  1.00  0.00           H  
ATOM    552  HA  ILE A 189      14.833  -0.265   5.336  1.00  0.00           H  
ATOM    553  HB  ILE A 189      14.306   2.419   4.006  1.00  0.00           H  
ATOM    554 1HG1 ILE A 189      12.400   0.303   5.027  1.00  0.00           H  
ATOM    555 2HG1 ILE A 189      12.897   1.713   5.949  1.00  0.00           H  
ATOM    556 1HG2 ILE A 189      13.126   1.158   2.253  1.00  0.00           H  
ATOM    557 2HG2 ILE A 189      14.858   0.755   2.273  1.00  0.00           H  
ATOM    558 3HG2 ILE A 189      13.675  -0.372   2.977  1.00  0.00           H  
ATOM    559 1HD1 ILE A 189      10.734   2.071   4.898  1.00  0.00           H  
ATOM    560 2HD1 ILE A 189      11.947   3.189   4.230  1.00  0.00           H  
ATOM    561 3HD1 ILE A 189      11.442   1.760   3.296  1.00  0.00           H  
ATOM    562  N   PRO A 190      16.831  -0.769   3.930  1.00  0.00           N  
ATOM    563  CA  PRO A 190      18.009  -1.127   3.118  1.00  0.00           C  
ATOM    564  C   PRO A 190      18.013  -0.542   1.691  1.00  0.00           C  
ATOM    565  O   PRO A 190      19.017   0.044   1.284  1.00  0.00           O  
ATOM    566  CB  PRO A 190      17.920  -2.656   3.083  1.00  0.00           C  
ATOM    567  CG  PRO A 190      17.296  -3.015   4.388  1.00  0.00           C  
ATOM    568  CD  PRO A 190      16.242  -1.962   4.602  1.00  0.00           C  
ATOM    569  HA  PRO A 190      18.920  -0.789   3.634  1.00  0.00           H  
ATOM    570 1HB  PRO A 190      17.319  -2.978   2.219  1.00  0.00           H  
ATOM    571 2HB  PRO A 190      18.923  -3.089   2.956  1.00  0.00           H  
ATOM    572 1HG  PRO A 190      16.877  -4.031   4.341  1.00  0.00           H  
ATOM    573 2HG  PRO A 190      18.055  -3.022   5.183  1.00  0.00           H  
ATOM    574 1HD  PRO A 190      15.304  -2.280   4.123  1.00  0.00           H  
ATOM    575 2HD  PRO A 190      16.092  -1.806   5.680  1.00  0.00           H  
ATOM    576  N   PRO A 191      16.918  -0.679   0.897  1.00  0.00           N  
ATOM    577  CA  PRO A 191      16.887  -0.148  -0.471  1.00  0.00           C  
ATOM    578  C   PRO A 191      17.027   1.369  -0.505  1.00  0.00           C  
ATOM    579  O   PRO A 191      17.645   1.926  -1.412  1.00  0.00           O  
ATOM    580  CB  PRO A 191      15.511  -0.592  -0.978  1.00  0.00           C  
ATOM    581  CG  PRO A 191      14.733  -0.862   0.265  1.00  0.00           C  
ATOM    582  CD  PRO A 191      15.744  -1.439   1.221  1.00  0.00           C  
ATOM    583  HA  PRO A 191      17.693  -0.613  -1.058  1.00  0.00           H  
ATOM    584 1HB  PRO A 191      15.065   0.200  -1.597  1.00  0.00           H  
ATOM    585 2HB  PRO A 191      15.614  -1.480  -1.618  1.00  0.00           H  
ATOM    586 1HG  PRO A 191      14.280   0.067   0.639  1.00  0.00           H  
ATOM    587 2HG  PRO A 191      13.908  -1.557   0.052  1.00  0.00           H  
ATOM    588 1HD  PRO A 191      15.403  -1.282   2.254  1.00  0.00           H  
ATOM    589 2HD  PRO A 191      15.874  -2.512   1.014  1.00  0.00           H  
ATOM    590  N   ASN A 192      16.439   2.024   0.497  1.00  0.00           N  
ATOM    591  CA  ASN A 192      16.461   3.484   0.616  1.00  0.00           C  
ATOM    592  C   ASN A 192      15.739   4.142  -0.554  1.00  0.00           C  
ATOM    593  O   ASN A 192      15.877   5.342  -0.797  1.00  0.00           O  
ATOM    594  CB  ASN A 192      17.887   3.993   0.715  1.00  0.00           C  
ATOM    595  CG  ASN A 192      17.986   5.295   1.461  1.00  0.00           C  
ATOM    596  OD1 ASN A 192      17.297   5.502   2.467  1.00  0.00           O  
ATOM    597  ND2 ASN A 192      18.830   6.176   0.989  1.00  0.00           N  
ATOM    598  H   ASN A 192      15.983   1.506   1.191  1.00  0.00           H  
ATOM    599  HA  ASN A 192      15.928   3.765   1.526  1.00  0.00           H  
ATOM    600 1HB  ASN A 192      18.505   3.250   1.221  1.00  0.00           H  
ATOM    601 2HB  ASN A 192      18.295   4.130  -0.286  1.00  0.00           H  
ATOM    602 1HD2 ASN A 192      18.937   7.060   1.445  1.00  0.00           H  
ATOM    603 2HD2 ASN A 192      19.367   5.967   0.173  1.00  0.00           H  
ATOM    604  N   ILE A 193      14.963   3.345  -1.271  1.00  0.00           N  
ATOM    605  CA  ILE A 193      14.193   3.829  -2.403  1.00  0.00           C  
ATOM    606  C   ILE A 193      12.766   4.063  -1.944  1.00  0.00           C  
ATOM    607  O   ILE A 193      12.276   3.346  -1.075  1.00  0.00           O  
ATOM    608  CB  ILE A 193      14.218   2.833  -3.577  1.00  0.00           C  
ATOM    609  CG1 ILE A 193      15.653   2.618  -4.064  1.00  0.00           C  
ATOM    610  CG2 ILE A 193      13.335   3.327  -4.713  1.00  0.00           C  
ATOM    611  CD1 ILE A 193      15.814   1.431  -4.985  1.00  0.00           C  
ATOM    612  H   ILE A 193      14.902   2.400  -1.023  1.00  0.00           H  
ATOM    613  HA  ILE A 193      14.633   4.765  -2.745  1.00  0.00           H  
ATOM    614  HB  ILE A 193      13.852   1.863  -3.239  1.00  0.00           H  
ATOM    615 1HG1 ILE A 193      15.996   3.508  -4.590  1.00  0.00           H  
ATOM    616 2HG1 ILE A 193      16.311   2.474  -3.206  1.00  0.00           H  
ATOM    617 1HG2 ILE A 193      13.365   2.611  -5.534  1.00  0.00           H  
ATOM    618 2HG2 ILE A 193      12.310   3.430  -4.358  1.00  0.00           H  
ATOM    619 3HG2 ILE A 193      13.697   4.294  -5.060  1.00  0.00           H  
ATOM    620 1HD1 ILE A 193      16.858   1.344  -5.289  1.00  0.00           H  
ATOM    621 2HD1 ILE A 193      15.510   0.521  -4.466  1.00  0.00           H  
ATOM    622 3HD1 ILE A 193      15.192   1.570  -5.869  1.00  0.00           H  
ATOM    623  N   ASN A 194      12.099   5.055  -2.510  1.00  0.00           N  
ATOM    624  CA  ASN A 194      10.742   5.373  -2.087  1.00  0.00           C  
ATOM    625  C   ASN A 194       9.680   4.789  -3.014  1.00  0.00           C  
ATOM    626  O   ASN A 194       8.531   4.642  -2.611  1.00  0.00           O  
ATOM    627  CB  ASN A 194      10.571   6.877  -1.974  1.00  0.00           C  
ATOM    628  CG  ASN A 194      11.451   7.480  -0.915  1.00  0.00           C  
ATOM    629  OD1 ASN A 194      11.767   6.834   0.090  1.00  0.00           O  
ATOM    630  ND2 ASN A 194      11.854   8.709  -1.121  1.00  0.00           N  
ATOM    631  H   ASN A 194      12.521   5.581  -3.224  1.00  0.00           H  
ATOM    632  HA  ASN A 194      10.571   4.924  -1.107  1.00  0.00           H  
ATOM    633 1HB  ASN A 194      10.804   7.343  -2.933  1.00  0.00           H  
ATOM    634 2HB  ASN A 194       9.531   7.109  -1.742  1.00  0.00           H  
ATOM    635 1HD2 ASN A 194      12.441   9.161  -0.450  1.00  0.00           H  
ATOM    636 2HD2 ASN A 194      11.574   9.194  -1.949  1.00  0.00           H  
ATOM    637  N   THR A 195      10.044   4.426  -4.241  1.00  0.00           N  
ATOM    638  CA  THR A 195       9.060   3.891  -5.177  1.00  0.00           C  
ATOM    639  C   THR A 195       8.646   2.488  -4.757  1.00  0.00           C  
ATOM    640  O   THR A 195       9.495   1.626  -4.538  1.00  0.00           O  
ATOM    641  CB  THR A 195       9.607   3.866  -6.616  1.00  0.00           C  
ATOM    642  OG1 THR A 195       9.974   5.193  -7.014  1.00  0.00           O  
ATOM    643  CG2 THR A 195       8.559   3.324  -7.576  1.00  0.00           C  
ATOM    644  H   THR A 195      10.977   4.513  -4.518  1.00  0.00           H  
ATOM    645  HA  THR A 195       8.180   4.534  -5.159  1.00  0.00           H  
ATOM    646  HB  THR A 195      10.492   3.231  -6.658  1.00  0.00           H  
ATOM    647  HG1 THR A 195      10.509   5.152  -7.810  1.00  0.00           H  
ATOM    648 1HG2 THR A 195       8.964   3.314  -8.588  1.00  0.00           H  
ATOM    649 2HG2 THR A 195       8.287   2.311  -7.283  1.00  0.00           H  
ATOM    650 3HG2 THR A 195       7.675   3.960  -7.546  1.00  0.00           H  
ATOM    651  N   TRP A 196       7.335   2.252  -4.728  1.00  0.00           N  
ATOM    652  CA  TRP A 196       6.777   0.971  -4.294  1.00  0.00           C  
ATOM    653  C   TRP A 196       7.317  -0.211  -5.074  1.00  0.00           C  
ATOM    654  O   TRP A 196       7.583  -1.257  -4.494  1.00  0.00           O  
ATOM    655  CB  TRP A 196       5.252   0.995  -4.367  1.00  0.00           C  
ATOM    656  CG  TRP A 196       4.626   1.449  -3.083  1.00  0.00           C  
ATOM    657  CD1 TRP A 196       3.888   2.577  -2.882  1.00  0.00           C  
ATOM    658  CD2 TRP A 196       4.696   0.787  -1.815  1.00  0.00           C  
ATOM    659  NE1 TRP A 196       3.501   2.659  -1.568  1.00  0.00           N  
ATOM    660  CE2 TRP A 196       3.982   1.572  -0.893  1.00  0.00           C  
ATOM    661  CE3 TRP A 196       5.294  -0.394  -1.372  1.00  0.00           C  
ATOM    662  CZ2 TRP A 196       3.850   1.212   0.447  1.00  0.00           C  
ATOM    663  CZ3 TRP A 196       5.167  -0.750  -0.043  1.00  0.00           C  
ATOM    664  CH2 TRP A 196       4.448   0.051   0.852  1.00  0.00           C  
ATOM    665  H   TRP A 196       6.718   2.975  -4.977  1.00  0.00           H  
ATOM    666  HA  TRP A 196       7.041   0.815  -3.248  1.00  0.00           H  
ATOM    667 1HB  TRP A 196       4.943   1.669  -5.152  1.00  0.00           H  
ATOM    668 2HB  TRP A 196       4.889   0.001  -4.587  1.00  0.00           H  
ATOM    669  HD1 TRP A 196       3.654   3.294  -3.652  1.00  0.00           H  
ATOM    670  HE1 TRP A 196       2.964   3.387  -1.178  1.00  0.00           H  
ATOM    671  HE3 TRP A 196       5.852  -1.024  -2.050  1.00  0.00           H  
ATOM    672  HZ2 TRP A 196       3.300   1.820   1.151  1.00  0.00           H  
ATOM    673  HZ3 TRP A 196       5.626  -1.656   0.314  1.00  0.00           H  
ATOM    674  HH2 TRP A 196       4.374  -0.265   1.881  1.00  0.00           H  
ATOM    675  N   GLN A 197       7.501  -0.040  -6.371  1.00  0.00           N  
ATOM    676  CA  GLN A 197       8.009  -1.113  -7.211  1.00  0.00           C  
ATOM    677  C   GLN A 197       9.357  -1.617  -6.706  1.00  0.00           C  
ATOM    678  O   GLN A 197       9.664  -2.802  -6.803  1.00  0.00           O  
ATOM    679  CB  GLN A 197       8.135  -0.641  -8.662  1.00  0.00           C  
ATOM    680  CG  GLN A 197       8.594  -1.719  -9.629  1.00  0.00           C  
ATOM    681  CD  GLN A 197       8.680  -1.216 -11.058  1.00  0.00           C  
ATOM    682  OE1 GLN A 197       9.294  -0.180 -11.331  1.00  0.00           O  
ATOM    683  NE2 GLN A 197       8.064  -1.947 -11.980  1.00  0.00           N  
ATOM    684  H   GLN A 197       7.285   0.827  -6.773  1.00  0.00           H  
ATOM    685  HA  GLN A 197       7.305  -1.944  -7.174  1.00  0.00           H  
ATOM    686 1HB  GLN A 197       7.172  -0.267  -9.008  1.00  0.00           H  
ATOM    687 2HB  GLN A 197       8.845   0.184  -8.716  1.00  0.00           H  
ATOM    688 1HG  GLN A 197       9.583  -2.065  -9.329  1.00  0.00           H  
ATOM    689 2HG  GLN A 197       7.885  -2.545  -9.600  1.00  0.00           H  
ATOM    690 1HE2 GLN A 197       8.086  -1.665 -12.940  1.00  0.00           H  
ATOM    691 2HE2 GLN A 197       7.578  -2.780 -11.715  1.00  0.00           H  
ATOM    692  N   GLN A 198      10.175  -0.711  -6.199  1.00  0.00           N  
ATOM    693  CA  GLN A 198      11.478  -1.081  -5.673  1.00  0.00           C  
ATOM    694  C   GLN A 198      11.403  -1.414  -4.177  1.00  0.00           C  
ATOM    695  O   GLN A 198      12.272  -2.104  -3.643  1.00  0.00           O  
ATOM    696  CB  GLN A 198      12.485   0.047  -5.913  1.00  0.00           C  
ATOM    697  CG  GLN A 198      12.708   0.383  -7.377  1.00  0.00           C  
ATOM    698  CD  GLN A 198      13.262  -0.792  -8.162  1.00  0.00           C  
ATOM    699  OE1 GLN A 198      14.306  -1.351  -7.814  1.00  0.00           O  
ATOM    700  NE2 GLN A 198      12.566  -1.173  -9.226  1.00  0.00           N  
ATOM    701  H   GLN A 198       9.892   0.225  -6.159  1.00  0.00           H  
ATOM    702  HA  GLN A 198      11.821  -1.974  -6.195  1.00  0.00           H  
ATOM    703 1HB  GLN A 198      12.144   0.952  -5.408  1.00  0.00           H  
ATOM    704 2HB  GLN A 198      13.448  -0.226  -5.480  1.00  0.00           H  
ATOM    705 1HG  GLN A 198      11.755   0.672  -7.822  1.00  0.00           H  
ATOM    706 2HG  GLN A 198      13.418   1.206  -7.448  1.00  0.00           H  
ATOM    707 1HE2 GLN A 198      12.882  -1.942  -9.783  1.00  0.00           H  
ATOM    708 2HE2 GLN A 198      11.724  -0.692  -9.472  1.00  0.00           H  
ATOM    709  N   VAL A 199      10.352  -0.934  -3.509  1.00  0.00           N  
ATOM    710  CA  VAL A 199      10.176  -1.172  -2.075  1.00  0.00           C  
ATOM    711  C   VAL A 199       9.600  -2.567  -1.810  1.00  0.00           C  
ATOM    712  O   VAL A 199       9.919  -3.196  -0.799  1.00  0.00           O  
ATOM    713  CB  VAL A 199       9.240  -0.109  -1.469  1.00  0.00           C  
ATOM    714  CG1 VAL A 199       8.811  -0.515  -0.067  1.00  0.00           C  
ATOM    715  CG2 VAL A 199       9.936   1.243  -1.450  1.00  0.00           C  
ATOM    716  H   VAL A 199       9.680  -0.403  -3.994  1.00  0.00           H  
ATOM    717  HA  VAL A 199      11.150  -1.099  -1.590  1.00  0.00           H  
ATOM    718  HB  VAL A 199       8.337  -0.045  -2.076  1.00  0.00           H  
ATOM    719 1HG1 VAL A 199       8.150   0.248   0.346  1.00  0.00           H  
ATOM    720 2HG1 VAL A 199       8.284  -1.467  -0.109  1.00  0.00           H  
ATOM    721 3HG1 VAL A 199       9.691  -0.613   0.569  1.00  0.00           H  
ATOM    722 1HG2 VAL A 199       9.269   1.990  -1.022  1.00  0.00           H  
ATOM    723 2HG2 VAL A 199      10.843   1.178  -0.848  1.00  0.00           H  
ATOM    724 3HG2 VAL A 199      10.197   1.532  -2.469  1.00  0.00           H  
ATOM    725  N   THR A 200       8.776  -3.060  -2.735  1.00  0.00           N  
ATOM    726  CA  THR A 200       8.155  -4.378  -2.600  1.00  0.00           C  
ATOM    727  C   THR A 200       9.204  -5.486  -2.514  1.00  0.00           C  
ATOM    728  O   THR A 200       8.948  -6.567  -1.971  1.00  0.00           O  
ATOM    729  CB  THR A 200       7.201  -4.662  -3.775  1.00  0.00           C  
ATOM    730  OG1 THR A 200       6.686  -5.995  -3.664  1.00  0.00           O  
ATOM    731  CG2 THR A 200       7.930  -4.513  -5.102  1.00  0.00           C  
ATOM    732  H   THR A 200       8.574  -2.521  -3.533  1.00  0.00           H  
ATOM    733  HA  THR A 200       7.577  -4.395  -1.676  1.00  0.00           H  
ATOM    734  HB  THR A 200       6.367  -3.961  -3.744  1.00  0.00           H  
ATOM    735  HG1 THR A 200       5.785  -5.963  -3.335  1.00  0.00           H  
ATOM    736 1HG2 THR A 200       7.240  -4.717  -5.921  1.00  0.00           H  
ATOM    737 2HG2 THR A 200       8.313  -3.497  -5.194  1.00  0.00           H  
ATOM    738 3HG2 THR A 200       8.759  -5.218  -5.142  1.00  0.00           H  
ATOM    739  N   ALA A 201      10.393  -5.191  -3.035  1.00  0.00           N  
ATOM    740  CA  ALA A 201      11.500  -6.131  -3.034  1.00  0.00           C  
ATOM    741  C   ALA A 201      11.877  -6.546  -1.615  1.00  0.00           C  
ATOM    742  O   ALA A 201      12.438  -7.620  -1.410  1.00  0.00           O  
ATOM    743  CB  ALA A 201      12.701  -5.530  -3.746  1.00  0.00           C  
ATOM    744  H   ALA A 201      10.525  -4.306  -3.437  1.00  0.00           H  
ATOM    745  HA  ALA A 201      11.184  -7.027  -3.567  1.00  0.00           H  
ATOM    746 1HB  ALA A 201      13.069  -4.686  -3.182  1.00  0.00           H  
ATOM    747 2HB  ALA A 201      12.407  -5.201  -4.731  1.00  0.00           H  
ATOM    748 3HB  ALA A 201      13.480  -6.275  -3.831  1.00  0.00           H  
ATOM    749  N   LEU A 202      11.555  -5.698  -0.639  1.00  0.00           N  
ATOM    750  CA  LEU A 202      11.852  -5.986   0.761  1.00  0.00           C  
ATOM    751  C   LEU A 202      11.164  -7.273   1.205  1.00  0.00           C  
ATOM    752  O   LEU A 202      11.734  -8.081   1.942  1.00  0.00           O  
ATOM    753  CB  LEU A 202      11.402  -4.821   1.652  1.00  0.00           C  
ATOM    754  CG  LEU A 202      12.312  -3.586   1.642  1.00  0.00           C  
ATOM    755  CD1 LEU A 202      11.578  -2.409   2.270  1.00  0.00           C  
ATOM    756  CD2 LEU A 202      13.597  -3.895   2.396  1.00  0.00           C  
ATOM    757  H   LEU A 202      11.099  -4.855  -0.870  1.00  0.00           H  
ATOM    758  HA  LEU A 202      12.929  -6.112   0.867  1.00  0.00           H  
ATOM    759 1HB  LEU A 202      10.410  -4.504   1.335  1.00  0.00           H  
ATOM    760 2HB  LEU A 202      11.337  -5.176   2.681  1.00  0.00           H  
ATOM    761  HG  LEU A 202      12.551  -3.319   0.612  1.00  0.00           H  
ATOM    762 1HD1 LEU A 202      12.224  -1.531   2.262  1.00  0.00           H  
ATOM    763 2HD1 LEU A 202      10.674  -2.198   1.699  1.00  0.00           H  
ATOM    764 3HD1 LEU A 202      11.311  -2.653   3.297  1.00  0.00           H  
ATOM    765 1HD2 LEU A 202      14.244  -3.017   2.388  1.00  0.00           H  
ATOM    766 2HD2 LEU A 202      13.359  -4.161   3.426  1.00  0.00           H  
ATOM    767 3HD2 LEU A 202      14.110  -4.728   1.915  1.00  0.00           H  
ATOM    768  N   ALA A 203       9.940  -7.462   0.736  1.00  0.00           N  
ATOM    769  CA  ALA A 203       9.168  -8.647   1.076  1.00  0.00           C  
ATOM    770  C   ALA A 203       9.582  -9.823   0.199  1.00  0.00           C  
ATOM    771  O   ALA A 203       9.557 -10.975   0.629  1.00  0.00           O  
ATOM    772  CB  ALA A 203       7.680  -8.368   0.926  1.00  0.00           C  
ATOM    773  H   ALA A 203       9.547  -6.788   0.138  1.00  0.00           H  
ATOM    774  HA  ALA A 203       9.381  -8.904   2.114  1.00  0.00           H  
ATOM    775 1HB  ALA A 203       7.121  -9.270   1.131  1.00  0.00           H  
ATOM    776 2HB  ALA A 203       7.476  -8.040  -0.081  1.00  0.00           H  
ATOM    777 3HB  ALA A 203       7.386  -7.597   1.623  1.00  0.00           H  
ATOM    778  N   GLN A 204       9.984  -9.521  -1.026  1.00  0.00           N  
ATOM    779  CA  GLN A 204      10.404 -10.548  -1.973  1.00  0.00           C  
ATOM    780  C   GLN A 204      11.764 -11.129  -1.585  1.00  0.00           C  
ATOM    781  O   GLN A 204      12.022 -12.314  -1.796  1.00  0.00           O  
ATOM    782  CB  GLN A 204      10.462  -9.976  -3.392  1.00  0.00           C  
ATOM    783  CG  GLN A 204       9.115  -9.544  -3.945  1.00  0.00           C  
ATOM    784  CD  GLN A 204       9.230  -8.904  -5.315  1.00  0.00           C  
ATOM    785  OE1 GLN A 204      10.041  -9.324  -6.146  1.00  0.00           O  
ATOM    786  NE2 GLN A 204       8.418  -7.882  -5.561  1.00  0.00           N  
ATOM    787  H   GLN A 204       9.997  -8.581  -1.307  1.00  0.00           H  
ATOM    788  HA  GLN A 204       9.674 -11.357  -1.953  1.00  0.00           H  
ATOM    789 1HB  GLN A 204      11.126  -9.112  -3.409  1.00  0.00           H  
ATOM    790 2HB  GLN A 204      10.879 -10.722  -4.068  1.00  0.00           H  
ATOM    791 1HG  GLN A 204       8.471 -10.419  -4.029  1.00  0.00           H  
ATOM    792 2HG  GLN A 204       8.671  -8.817  -3.264  1.00  0.00           H  
ATOM    793 1HE2 GLN A 204       8.448  -7.420  -6.448  1.00  0.00           H  
ATOM    794 2HE2 GLN A 204       7.775  -7.574  -4.859  1.00  0.00           H  
ATOM    795  N   GLN A 205      12.623 -10.297  -1.006  1.00  0.00           N  
ATOM    796  CA  GLN A 205      13.947 -10.740  -0.576  1.00  0.00           C  
ATOM    797  C   GLN A 205      13.877 -11.400   0.798  1.00  0.00           C  
ATOM    798  O   GLN A 205      14.899 -11.798   1.357  1.00  0.00           O  
ATOM    799  CB  GLN A 205      14.925  -9.563  -0.544  1.00  0.00           C  
ATOM    800  CG  GLN A 205      15.239  -8.977  -1.910  1.00  0.00           C  
ATOM    801  CD  GLN A 205      16.055  -7.701  -1.819  1.00  0.00           C  
ATOM    802  OE1 GLN A 205      16.077  -7.034  -0.781  1.00  0.00           O  
ATOM    803  NE2 GLN A 205      16.735  -7.356  -2.907  1.00  0.00           N  
ATOM    804  H   GLN A 205      12.368  -9.354  -0.881  1.00  0.00           H  
ATOM    805  HA  GLN A 205      14.314 -11.477  -1.290  1.00  0.00           H  
ATOM    806 1HB  GLN A 205      14.516  -8.766   0.079  1.00  0.00           H  
ATOM    807 2HB  GLN A 205      15.864  -9.883  -0.092  1.00  0.00           H  
ATOM    808 1HG  GLN A 205      15.806  -9.706  -2.485  1.00  0.00           H  
ATOM    809 2HG  GLN A 205      14.302  -8.747  -2.419  1.00  0.00           H  
ATOM    810 1HE2 GLN A 205      17.292  -6.525  -2.906  1.00  0.00           H  
ATOM    811 2HE2 GLN A 205      16.690  -7.926  -3.727  1.00  0.00           H  
ATOM    812  N   LYS A 206      12.661 -11.490   1.335  1.00  0.00           N  
ATOM    813  CA  LYS A 206      12.411 -12.108   2.638  1.00  0.00           C  
ATOM    814  C   LYS A 206      13.098 -11.346   3.771  1.00  0.00           C  
ATOM    815  O   LYS A 206      13.381 -11.908   4.831  1.00  0.00           O  
ATOM    816  CB  LYS A 206      12.876 -13.565   2.633  1.00  0.00           C  
ATOM    817  CG  LYS A 206      12.316 -14.400   1.488  1.00  0.00           C  
ATOM    818  CD  LYS A 206      10.800 -14.498   1.566  1.00  0.00           C  
ATOM    819  CE  LYS A 206      10.243 -15.373   0.452  1.00  0.00           C  
ATOM    820  NZ  LYS A 206       8.758 -15.448   0.494  1.00  0.00           N  
ATOM    821  H   LYS A 206      11.902 -11.132   0.833  1.00  0.00           H  
ATOM    822  HA  LYS A 206      11.338 -12.084   2.832  1.00  0.00           H  
ATOM    823 1HB  LYS A 206      13.964 -13.600   2.570  1.00  0.00           H  
ATOM    824 2HB  LYS A 206      12.586 -14.044   3.569  1.00  0.00           H  
ATOM    825 1HG  LYS A 206      12.595 -13.946   0.537  1.00  0.00           H  
ATOM    826 2HG  LYS A 206      12.739 -15.403   1.529  1.00  0.00           H  
ATOM    827 1HD  LYS A 206      10.512 -14.922   2.529  1.00  0.00           H  
ATOM    828 2HD  LYS A 206      10.366 -13.501   1.483  1.00  0.00           H  
ATOM    829 1HE  LYS A 206      10.548 -14.971  -0.512  1.00  0.00           H  
ATOM    830 2HE  LYS A 206      10.648 -16.380   0.545  1.00  0.00           H  
ATOM    831 1HZ  LYS A 206       8.429 -16.037  -0.258  1.00  0.00           H  
ATOM    832 2HZ  LYS A 206       8.464 -15.838   1.379  1.00  0.00           H  
ATOM    833 3HZ  LYS A 206       8.370 -14.522   0.391  1.00  0.00           H  
ATOM    834  N   LEU A 207      13.349 -10.061   3.549  1.00  0.00           N  
ATOM    835  CA  LEU A 207      13.990  -9.224   4.554  1.00  0.00           C  
ATOM    836  C   LEU A 207      12.946  -8.722   5.541  1.00  0.00           C  
ATOM    837  O   LEU A 207      13.220  -8.553   6.728  1.00  0.00           O  
ATOM    838  CB  LEU A 207      14.706  -8.038   3.895  1.00  0.00           C  
ATOM    839  CG  LEU A 207      15.872  -8.399   2.965  1.00  0.00           C  
ATOM    840  CD1 LEU A 207      16.412  -7.133   2.313  1.00  0.00           C  
ATOM    841  CD2 LEU A 207      16.956  -9.109   3.762  1.00  0.00           C  
ATOM    842  H   LEU A 207      13.095  -9.666   2.688  1.00  0.00           H  
ATOM    843  HA  LEU A 207      14.729  -9.824   5.083  1.00  0.00           H  
ATOM    844 1HB  LEU A 207      13.979  -7.475   3.312  1.00  0.00           H  
ATOM    845 2HB  LEU A 207      15.095  -7.389   4.677  1.00  0.00           H  
ATOM    846  HG  LEU A 207      15.515  -9.057   2.172  1.00  0.00           H  
ATOM    847 1HD1 LEU A 207      17.240  -7.389   1.652  1.00  0.00           H  
ATOM    848 2HD1 LEU A 207      15.621  -6.656   1.734  1.00  0.00           H  
ATOM    849 3HD1 LEU A 207      16.762  -6.448   3.084  1.00  0.00           H  
ATOM    850 1HD2 LEU A 207      17.785  -9.365   3.101  1.00  0.00           H  
ATOM    851 2HD2 LEU A 207      17.314  -8.451   4.554  1.00  0.00           H  
ATOM    852 3HD2 LEU A 207      16.547 -10.018   4.202  1.00  0.00           H  
ATOM    853  N   LEU A 208      11.745  -8.502   5.025  1.00  0.00           N  
ATOM    854  CA  LEU A 208      10.630  -8.025   5.825  1.00  0.00           C  
ATOM    855  C   LEU A 208      10.162  -9.114   6.782  1.00  0.00           C  
ATOM    856  O   LEU A 208       9.694 -10.170   6.351  1.00  0.00           O  
ATOM    857  CB  LEU A 208       9.482  -7.603   4.904  1.00  0.00           C  
ATOM    858  CG  LEU A 208       8.453  -6.649   5.517  1.00  0.00           C  
ATOM    859  CD1 LEU A 208       9.039  -5.251   5.661  1.00  0.00           C  
ATOM    860  CD2 LEU A 208       7.191  -6.614   4.671  1.00  0.00           C  
ATOM    861  H   LEU A 208      11.604  -8.670   4.072  1.00  0.00           H  
ATOM    862  HA  LEU A 208      10.963  -7.165   6.405  1.00  0.00           H  
ATOM    863 1HB  LEU A 208       9.909  -7.123   4.034  1.00  0.00           H  
ATOM    864 2HB  LEU A 208       8.966  -8.495   4.582  1.00  0.00           H  
ATOM    865  HG  LEU A 208       8.186  -7.003   6.503  1.00  0.00           H  
ATOM    866 1HD1 LEU A 208       8.267  -4.569   5.982  1.00  0.00           H  
ATOM    867 2HD1 LEU A 208       9.430  -4.926   4.709  1.00  0.00           H  
ATOM    868 3HD1 LEU A 208       9.835  -5.264   6.390  1.00  0.00           H  
ATOM    869 1HD2 LEU A 208       6.760  -7.604   4.626  1.00  0.00           H  
ATOM    870 2HD2 LEU A 208       7.434  -6.283   3.673  1.00  0.00           H  
ATOM    871 3HD2 LEU A 208       6.479  -5.934   5.113  1.00  0.00           H  
ATOM    872  N   THR A 209      10.306  -8.861   8.075  1.00  0.00           N  
ATOM    873  CA  THR A 209       9.894  -9.816   9.089  1.00  0.00           C  
ATOM    874  C   THR A 209       8.410  -9.626   9.399  1.00  0.00           C  
ATOM    875  O   THR A 209       7.823  -8.616   9.001  1.00  0.00           O  
ATOM    876  CB  THR A 209      10.729  -9.666  10.374  1.00  0.00           C  
ATOM    877  OG1 THR A 209      10.439  -8.405  10.991  1.00  0.00           O  
ATOM    878  CG2 THR A 209      12.214  -9.741  10.057  1.00  0.00           C  
ATOM    879  H   THR A 209      10.693  -7.999   8.355  1.00  0.00           H  
ATOM    880  HA  THR A 209      10.047 -10.822   8.699  1.00  0.00           H  
ATOM    881  HB  THR A 209      10.470 -10.464  11.070  1.00  0.00           H  
ATOM    882  HG1 THR A 209      10.770  -7.695  10.437  1.00  0.00           H  
ATOM    883 1HG2 THR A 209      12.789  -9.635  10.977  1.00  0.00           H  
ATOM    884 2HG2 THR A 209      12.440 -10.704   9.598  1.00  0.00           H  
ATOM    885 3HG2 THR A 209      12.481  -8.941   9.369  1.00  0.00           H  
ATOM    886  N   PRO A 210       7.767 -10.590  10.084  1.00  0.00           N  
ATOM    887  CA  PRO A 210       6.348 -10.479  10.443  1.00  0.00           C  
ATOM    888  C   PRO A 210       6.042  -9.171  11.168  1.00  0.00           C  
ATOM    889  O   PRO A 210       4.971  -8.586  10.998  1.00  0.00           O  
ATOM    890  CB  PRO A 210       6.131 -11.689  11.357  1.00  0.00           C  
ATOM    891  CG  PRO A 210       7.111 -12.698  10.866  1.00  0.00           C  
ATOM    892  CD  PRO A 210       8.342 -11.896  10.536  1.00  0.00           C  
ATOM    893  HA  PRO A 210       5.737 -10.558   9.532  1.00  0.00           H  
ATOM    894 1HB  PRO A 210       6.302 -11.403  12.406  1.00  0.00           H  
ATOM    895 2HB  PRO A 210       5.090 -12.034  11.284  1.00  0.00           H  
ATOM    896 1HG  PRO A 210       7.296 -13.458  11.641  1.00  0.00           H  
ATOM    897 2HG  PRO A 210       6.705 -13.229   9.992  1.00  0.00           H  
ATOM    898 1HD  PRO A 210       8.960 -11.783  11.440  1.00  0.00           H  
ATOM    899 2HD  PRO A 210       8.908 -12.402   9.741  1.00  0.00           H  
ATOM    900  N   GLN A 211       7.006  -8.702  11.954  1.00  0.00           N  
ATOM    901  CA  GLN A 211       6.851  -7.466  12.707  1.00  0.00           C  
ATOM    902  C   GLN A 211       6.868  -6.247  11.785  1.00  0.00           C  
ATOM    903  O   GLN A 211       6.293  -5.206  12.112  1.00  0.00           O  
ATOM    904  CB  GLN A 211       7.955  -7.343  13.760  1.00  0.00           C  
ATOM    905  CG  GLN A 211       7.865  -8.365  14.880  1.00  0.00           C  
ATOM    906  CD  GLN A 211       8.970  -8.200  15.906  1.00  0.00           C  
ATOM    907  OE1 GLN A 211      10.044  -7.675  15.603  1.00  0.00           O  
ATOM    908  NE2 GLN A 211       8.710  -8.646  17.130  1.00  0.00           N  
ATOM    909  H   GLN A 211       7.845  -9.210  12.034  1.00  0.00           H  
ATOM    910  HA  GLN A 211       5.886  -7.488  13.213  1.00  0.00           H  
ATOM    911 1HB  GLN A 211       8.928  -7.453  13.282  1.00  0.00           H  
ATOM    912 2HB  GLN A 211       7.921  -6.350  14.208  1.00  0.00           H  
ATOM    913 1HG  GLN A 211       6.907  -8.251  15.387  1.00  0.00           H  
ATOM    914 2HG  GLN A 211       7.944  -9.365  14.452  1.00  0.00           H  
ATOM    915 1HE2 GLN A 211       9.401  -8.563  17.850  1.00  0.00           H  
ATOM    916 2HE2 GLN A 211       7.826  -9.064  17.333  1.00  0.00           H  
ATOM    917  N   ASP A 212       7.497  -6.381  10.621  1.00  0.00           N  
ATOM    918  CA  ASP A 212       7.583  -5.273   9.681  1.00  0.00           C  
ATOM    919  C   ASP A 212       6.345  -5.276   8.808  1.00  0.00           C  
ATOM    920  O   ASP A 212       5.880  -4.234   8.343  1.00  0.00           O  
ATOM    921  CB  ASP A 212       8.841  -5.375   8.815  1.00  0.00           C  
ATOM    922  CG  ASP A 212      10.126  -5.341   9.631  1.00  0.00           C  
ATOM    923  OD1 ASP A 212      10.301  -4.418  10.391  1.00  0.00           O  
ATOM    924  OD2 ASP A 212      10.921  -6.240   9.488  1.00  0.00           O  
ATOM    925  H   ASP A 212       7.856  -7.260  10.360  1.00  0.00           H  
ATOM    926  HA  ASP A 212       7.633  -4.342  10.247  1.00  0.00           H  
ATOM    927 1HB  ASP A 212       8.815  -6.304   8.243  1.00  0.00           H  
ATOM    928 2HB  ASP A 212       8.860  -4.552   8.101  1.00  0.00           H  
ATOM    929  N   MET A 213       5.815  -6.476   8.610  1.00  0.00           N  
ATOM    930  CA  MET A 213       4.627  -6.691   7.800  1.00  0.00           C  
ATOM    931  C   MET A 213       3.453  -5.871   8.318  1.00  0.00           C  
ATOM    932  O   MET A 213       2.797  -5.152   7.562  1.00  0.00           O  
ATOM    933  CB  MET A 213       4.271  -8.176   7.771  1.00  0.00           C  
ATOM    934  CG  MET A 213       5.215  -9.034   6.941  1.00  0.00           C  
ATOM    935  SD  MET A 213       4.780 -10.784   6.981  1.00  0.00           S  
ATOM    936  CE  MET A 213       6.265 -11.518   6.301  1.00  0.00           C  
ATOM    937  H   MET A 213       6.248  -7.253   9.024  1.00  0.00           H  
ATOM    938  HA  MET A 213       4.837  -6.360   6.783  1.00  0.00           H  
ATOM    939 1HB  MET A 213       4.268  -8.569   8.787  1.00  0.00           H  
ATOM    940 2HB  MET A 213       3.265  -8.301   7.369  1.00  0.00           H  
ATOM    941 1HG  MET A 213       5.197  -8.698   5.905  1.00  0.00           H  
ATOM    942 2HG  MET A 213       6.232  -8.924   7.317  1.00  0.00           H  
ATOM    943 1HE  MET A 213       6.151 -12.601   6.261  1.00  0.00           H  
ATOM    944 2HE  MET A 213       6.434 -11.132   5.294  1.00  0.00           H  
ATOM    945 3HE  MET A 213       7.118 -11.266   6.933  1.00  0.00           H  
ATOM    946  N   GLU A 214       3.217  -5.964   9.619  1.00  0.00           N  
ATOM    947  CA  GLU A 214       2.117  -5.252  10.260  1.00  0.00           C  
ATOM    948  C   GLU A 214       2.273  -3.737  10.131  1.00  0.00           C  
ATOM    949  O   GLU A 214       1.288  -2.997  10.166  1.00  0.00           O  
ATOM    950  CB  GLU A 214       2.027  -5.640  11.738  1.00  0.00           C  
ATOM    951  CG  GLU A 214       1.522  -7.054  11.987  1.00  0.00           C  
ATOM    952  CD  GLU A 214       0.104  -7.258  11.531  1.00  0.00           C  
ATOM    953  OE1 GLU A 214      -0.748  -6.512  11.950  1.00  0.00           O  
ATOM    954  OE2 GLU A 214      -0.127  -8.161  10.762  1.00  0.00           O  
ATOM    955  H   GLU A 214       3.800  -6.531  10.168  1.00  0.00           H  
ATOM    956  HA  GLU A 214       1.187  -5.535   9.765  1.00  0.00           H  
ATOM    957 1HB  GLU A 214       3.011  -5.550  12.198  1.00  0.00           H  
ATOM    958 2HB  GLU A 214       1.359  -4.951  12.254  1.00  0.00           H  
ATOM    959 1HG  GLU A 214       2.166  -7.757  11.459  1.00  0.00           H  
ATOM    960 2HG  GLU A 214       1.590  -7.270  13.052  1.00  0.00           H  
ATOM    961  N   ALA A 215       3.509  -3.281   9.977  1.00  0.00           N  
ATOM    962  CA  ALA A 215       3.789  -1.858   9.850  1.00  0.00           C  
ATOM    963  C   ALA A 215       3.609  -1.386   8.410  1.00  0.00           C  
ATOM    964  O   ALA A 215       3.136  -0.274   8.163  1.00  0.00           O  
ATOM    965  CB  ALA A 215       5.199  -1.558  10.336  1.00  0.00           C  
ATOM    966  H   ALA A 215       4.254  -3.918   9.944  1.00  0.00           H  
ATOM    967  HA  ALA A 215       3.075  -1.316  10.470  1.00  0.00           H  
ATOM    968 1HB  ALA A 215       5.287  -1.832  11.377  1.00  0.00           H  
ATOM    969 2HB  ALA A 215       5.406  -0.505  10.221  1.00  0.00           H  
ATOM    970 3HB  ALA A 215       5.907  -2.131   9.754  1.00  0.00           H  
ATOM    971  N   ALA A 216       3.954  -2.252   7.462  1.00  0.00           N  
ATOM    972  CA  ALA A 216       3.845  -1.928   6.047  1.00  0.00           C  
ATOM    973  C   ALA A 216       2.389  -1.795   5.634  1.00  0.00           C  
ATOM    974  O   ALA A 216       2.058  -1.029   4.724  1.00  0.00           O  
ATOM    975  CB  ALA A 216       4.541  -2.990   5.208  1.00  0.00           C  
ATOM    976  H   ALA A 216       4.278  -3.139   7.722  1.00  0.00           H  
ATOM    977  HA  ALA A 216       4.333  -0.967   5.881  1.00  0.00           H  
ATOM    978 1HB  ALA A 216       4.492  -2.715   4.166  1.00  0.00           H  
ATOM    979 2HB  ALA A 216       4.047  -3.939   5.351  1.00  0.00           H  
ATOM    980 3HB  ALA A 216       5.575  -3.073   5.511  1.00  0.00           H  
ATOM    981  N   LYS A 217       1.524  -2.538   6.317  1.00  0.00           N  
ATOM    982  CA  LYS A 217       0.095  -2.511   6.036  1.00  0.00           C  
ATOM    983  C   LYS A 217      -0.461  -1.097   6.184  1.00  0.00           C  
ATOM    984  O   LYS A 217      -1.208  -0.616   5.329  1.00  0.00           O  
ATOM    985  CB  LYS A 217      -0.652  -3.474   6.961  1.00  0.00           C  
ATOM    986  CG  LYS A 217      -0.427  -4.947   6.649  1.00  0.00           C  
ATOM    987  CD  LYS A 217      -1.146  -5.840   7.649  1.00  0.00           C  
ATOM    988  CE  LYS A 217      -0.878  -7.312   7.372  1.00  0.00           C  
ATOM    989  NZ  LYS A 217      -1.537  -8.196   8.371  1.00  0.00           N  
ATOM    990  H   LYS A 217       1.860  -3.132   7.024  1.00  0.00           H  
ATOM    991  HA  LYS A 217      -0.061  -2.828   5.004  1.00  0.00           H  
ATOM    992 1HB  LYS A 217      -0.345  -3.299   7.992  1.00  0.00           H  
ATOM    993 2HB  LYS A 217      -1.723  -3.279   6.901  1.00  0.00           H  
ATOM    994 1HG  LYS A 217      -0.797  -5.168   5.647  1.00  0.00           H  
ATOM    995 2HG  LYS A 217       0.640  -5.167   6.679  1.00  0.00           H  
ATOM    996 1HD  LYS A 217      -0.807  -5.601   8.659  1.00  0.00           H  
ATOM    997 2HD  LYS A 217      -2.219  -5.659   7.593  1.00  0.00           H  
ATOM    998 1HE  LYS A 217      -1.247  -7.567   6.379  1.00  0.00           H  
ATOM    999 2HE  LYS A 217       0.196  -7.497   7.395  1.00  0.00           H  
ATOM   1000 1HZ  LYS A 217      -1.335  -9.161   8.152  1.00  0.00           H  
ATOM   1001 2HZ  LYS A 217      -1.188  -7.980   9.294  1.00  0.00           H  
ATOM   1002 3HZ  LYS A 217      -2.536  -8.047   8.346  1.00  0.00           H  
ATOM   1003  N   GLU A 218      -0.073  -0.436   7.264  1.00  0.00           N  
ATOM   1004  CA  GLU A 218      -0.534   0.924   7.529  1.00  0.00           C  
ATOM   1005  C   GLU A 218       0.011   1.888   6.503  1.00  0.00           C  
ATOM   1006  O   GLU A 218      -0.708   2.770   6.033  1.00  0.00           O  
ATOM   1007  CB  GLU A 218      -0.117   1.373   8.931  1.00  0.00           C  
ATOM   1008  CG  GLU A 218      -0.846   0.662  10.062  1.00  0.00           C  
ATOM   1009  CD  GLU A 218      -0.409   1.127  11.423  1.00  0.00           C  
ATOM   1010  OE1 GLU A 218       0.533   1.879  11.500  1.00  0.00           O  
ATOM   1011  OE2 GLU A 218      -1.018   0.730  12.389  1.00  0.00           O  
ATOM   1012  H   GLU A 218       0.538  -0.870   7.900  1.00  0.00           H  
ATOM   1013  HA  GLU A 218      -1.623   0.938   7.470  1.00  0.00           H  
ATOM   1014 1HB  GLU A 218       0.952   1.205   9.064  1.00  0.00           H  
ATOM   1015 2HB  GLU A 218      -0.295   2.443   9.039  1.00  0.00           H  
ATOM   1016 1HG  GLU A 218      -1.916   0.838   9.957  1.00  0.00           H  
ATOM   1017 2HG  GLU A 218      -0.671  -0.409   9.976  1.00  0.00           H  
ATOM   1018  N   VAL A 219       1.284   1.725   6.160  1.00  0.00           N  
ATOM   1019  CA  VAL A 219       1.942   2.595   5.192  1.00  0.00           C  
ATOM   1020  C   VAL A 219       1.206   2.590   3.853  1.00  0.00           C  
ATOM   1021  O   VAL A 219       0.867   3.647   3.321  1.00  0.00           O  
ATOM   1022  CB  VAL A 219       3.399   2.146   4.977  1.00  0.00           C  
ATOM   1023  CG1 VAL A 219       4.027   2.909   3.820  1.00  0.00           C  
ATOM   1024  CG2 VAL A 219       4.199   2.350   6.255  1.00  0.00           C  
ATOM   1025  H   VAL A 219       1.794   0.988   6.561  1.00  0.00           H  
ATOM   1026  HA  VAL A 219       1.943   3.612   5.585  1.00  0.00           H  
ATOM   1027  HB  VAL A 219       3.408   1.090   4.707  1.00  0.00           H  
ATOM   1028 1HG1 VAL A 219       5.057   2.579   3.682  1.00  0.00           H  
ATOM   1029 2HG1 VAL A 219       3.460   2.720   2.909  1.00  0.00           H  
ATOM   1030 3HG1 VAL A 219       4.016   3.977   4.040  1.00  0.00           H  
ATOM   1031 1HG2 VAL A 219       5.228   2.030   6.095  1.00  0.00           H  
ATOM   1032 2HG2 VAL A 219       4.185   3.405   6.527  1.00  0.00           H  
ATOM   1033 3HG2 VAL A 219       3.756   1.762   7.059  1.00  0.00           H  
ATOM   1034  N   TYR A 220       0.937   1.399   3.330  1.00  0.00           N  
ATOM   1035  CA  TYR A 220       0.255   1.269   2.048  1.00  0.00           C  
ATOM   1036  C   TYR A 220      -1.154   1.862   2.105  1.00  0.00           C  
ATOM   1037  O   TYR A 220      -1.587   2.539   1.169  1.00  0.00           O  
ATOM   1038  CB  TYR A 220       0.197  -0.200   1.623  1.00  0.00           C  
ATOM   1039  CG  TYR A 220      -0.315  -0.408   0.215  1.00  0.00           C  
ATOM   1040  CD1 TYR A 220       0.520  -0.178  -0.869  1.00  0.00           C  
ATOM   1041  CD2 TYR A 220      -1.620  -0.829   0.007  1.00  0.00           C  
ATOM   1042  CE1 TYR A 220       0.052  -0.368  -2.154  1.00  0.00           C  
ATOM   1043  CE2 TYR A 220      -2.088  -1.019  -1.279  1.00  0.00           C  
ATOM   1044  CZ  TYR A 220      -1.257  -0.790  -2.356  1.00  0.00           C  
ATOM   1045  OH  TYR A 220      -1.723  -0.979  -3.637  1.00  0.00           O  
ATOM   1046  H   TYR A 220       1.206   0.589   3.816  1.00  0.00           H  
ATOM   1047  HA  TYR A 220       0.817   1.828   1.299  1.00  0.00           H  
ATOM   1048 1HB  TYR A 220       1.194  -0.638   1.690  1.00  0.00           H  
ATOM   1049 2HB  TYR A 220      -0.449  -0.751   2.305  1.00  0.00           H  
ATOM   1050  HD1 TYR A 220       1.546   0.153  -0.705  1.00  0.00           H  
ATOM   1051  HD2 TYR A 220      -2.277  -1.009   0.858  1.00  0.00           H  
ATOM   1052  HE1 TYR A 220       0.708  -0.187  -3.005  1.00  0.00           H  
ATOM   1053  HE2 TYR A 220      -3.114  -1.349  -1.442  1.00  0.00           H  
ATOM   1054  HH  TYR A 220      -1.107  -1.534  -4.122  1.00  0.00           H  
ATOM   1055  N   LYS A 221      -1.858   1.621   3.207  1.00  0.00           N  
ATOM   1056  CA  LYS A 221      -3.216   2.129   3.368  1.00  0.00           C  
ATOM   1057  C   LYS A 221      -3.236   3.655   3.440  1.00  0.00           C  
ATOM   1058  O   LYS A 221      -4.019   4.310   2.745  1.00  0.00           O  
ATOM   1059  CB  LYS A 221      -3.862   1.535   4.621  1.00  0.00           C  
ATOM   1060  CG  LYS A 221      -5.294   1.991   4.867  1.00  0.00           C  
ATOM   1061  CD  LYS A 221      -5.909   1.265   6.054  1.00  0.00           C  
ATOM   1062  CE  LYS A 221      -7.354   1.688   6.274  1.00  0.00           C  
ATOM   1063  NZ  LYS A 221      -7.971   0.981   7.429  1.00  0.00           N  
ATOM   1064  H   LYS A 221      -1.456   1.087   3.927  1.00  0.00           H  
ATOM   1065  HA  LYS A 221      -3.802   1.831   2.498  1.00  0.00           H  
ATOM   1066 1HB  LYS A 221      -3.865   0.447   4.547  1.00  0.00           H  
ATOM   1067 2HB  LYS A 221      -3.271   1.802   5.497  1.00  0.00           H  
ATOM   1068 1HG  LYS A 221      -5.306   3.064   5.062  1.00  0.00           H  
ATOM   1069 2HG  LYS A 221      -5.896   1.794   3.980  1.00  0.00           H  
ATOM   1070 1HD  LYS A 221      -5.877   0.189   5.879  1.00  0.00           H  
ATOM   1071 2HD  LYS A 221      -5.335   1.486   6.953  1.00  0.00           H  
ATOM   1072 1HE  LYS A 221      -7.395   2.761   6.457  1.00  0.00           H  
ATOM   1073 2HE  LYS A 221      -7.937   1.472   5.379  1.00  0.00           H  
ATOM   1074 1HZ  LYS A 221      -8.926   1.289   7.542  1.00  0.00           H  
ATOM   1075 2HZ  LYS A 221      -7.955  -0.015   7.262  1.00  0.00           H  
ATOM   1076 3HZ  LYS A 221      -7.450   1.189   8.269  1.00  0.00           H  
ATOM   1077  N   ILE A 222      -2.372   4.219   4.279  1.00  0.00           N  
ATOM   1078  CA  ILE A 222      -2.295   5.668   4.443  1.00  0.00           C  
ATOM   1079  C   ILE A 222      -1.892   6.342   3.132  1.00  0.00           C  
ATOM   1080  O   ILE A 222      -2.404   7.408   2.782  1.00  0.00           O  
ATOM   1081  CB  ILE A 222      -1.292   6.045   5.548  1.00  0.00           C  
ATOM   1082  CG1 ILE A 222      -1.821   5.613   6.919  1.00  0.00           C  
ATOM   1083  CG2 ILE A 222      -1.014   7.540   5.528  1.00  0.00           C  
ATOM   1084  CD1 ILE A 222      -0.780   5.653   8.015  1.00  0.00           C  
ATOM   1085  H   ILE A 222      -1.766   3.644   4.802  1.00  0.00           H  
ATOM   1086  HA  ILE A 222      -3.279   6.036   4.732  1.00  0.00           H  
ATOM   1087  HB  ILE A 222      -0.357   5.509   5.389  1.00  0.00           H  
ATOM   1088 1HG1 ILE A 222      -2.648   6.260   7.210  1.00  0.00           H  
ATOM   1089 2HG1 ILE A 222      -2.208   4.596   6.856  1.00  0.00           H  
ATOM   1090 1HG2 ILE A 222      -0.304   7.790   6.315  1.00  0.00           H  
ATOM   1091 2HG2 ILE A 222      -0.598   7.820   4.561  1.00  0.00           H  
ATOM   1092 3HG2 ILE A 222      -1.945   8.085   5.693  1.00  0.00           H  
ATOM   1093 1HD1 ILE A 222      -1.229   5.334   8.955  1.00  0.00           H  
ATOM   1094 2HD1 ILE A 222       0.043   4.985   7.760  1.00  0.00           H  
ATOM   1095 3HD1 ILE A 222      -0.402   6.669   8.121  1.00  0.00           H  
ATOM   1096  N   HIS A 223      -0.992   5.700   2.399  1.00  0.00           N  
ATOM   1097  CA  HIS A 223      -0.521   6.226   1.126  1.00  0.00           C  
ATOM   1098  C   HIS A 223      -1.675   6.334   0.131  1.00  0.00           C  
ATOM   1099  O   HIS A 223      -1.806   7.332  -0.576  1.00  0.00           O  
ATOM   1100  CB  HIS A 223       0.587   5.339   0.548  1.00  0.00           C  
ATOM   1101  CG  HIS A 223       1.346   5.980  -0.572  1.00  0.00           C  
ATOM   1102  ND1 HIS A 223       2.396   5.354  -1.212  1.00  0.00           N  
ATOM   1103  CD2 HIS A 223       1.210   7.188  -1.166  1.00  0.00           C  
ATOM   1104  CE1 HIS A 223       2.872   6.152  -2.152  1.00  0.00           C  
ATOM   1105  NE2 HIS A 223       2.170   7.270  -2.144  1.00  0.00           N  
ATOM   1106  H   HIS A 223      -0.625   4.850   2.729  1.00  0.00           H  
ATOM   1107  HA  HIS A 223      -0.110   7.224   1.275  1.00  0.00           H  
ATOM   1108 1HB  HIS A 223       1.295   5.081   1.336  1.00  0.00           H  
ATOM   1109 2HB  HIS A 223       0.154   4.410   0.179  1.00  0.00           H  
ATOM   1110  HD2 HIS A 223       0.476   7.954  -0.914  1.00  0.00           H  
ATOM   1111  HE1 HIS A 223       3.702   5.924  -2.821  1.00  0.00           H  
ATOM   1112  HE2 HIS A 223       2.312   8.061  -2.756  1.00  0.00           H  
ATOM   1113  N   GLN A 224      -2.516   5.305   0.101  1.00  0.00           N  
ATOM   1114  CA  GLN A 224      -3.664   5.273  -0.800  1.00  0.00           C  
ATOM   1115  C   GLN A 224      -4.630   6.418  -0.501  1.00  0.00           C  
ATOM   1116  O   GLN A 224      -5.229   6.992  -1.409  1.00  0.00           O  
ATOM   1117  CB  GLN A 224      -4.393   3.931  -0.692  1.00  0.00           C  
ATOM   1118  CG  GLN A 224      -5.650   3.835  -1.539  1.00  0.00           C  
ATOM   1119  CD  GLN A 224      -5.372   4.055  -3.014  1.00  0.00           C  
ATOM   1120  OE1 GLN A 224      -4.510   3.397  -3.603  1.00  0.00           O  
ATOM   1121  NE2 GLN A 224      -6.102   4.984  -3.620  1.00  0.00           N  
ATOM   1122  H   GLN A 224      -2.360   4.543   0.702  1.00  0.00           H  
ATOM   1123  HA  GLN A 224      -3.305   5.393  -1.822  1.00  0.00           H  
ATOM   1124 1HB  GLN A 224      -3.721   3.127  -0.994  1.00  0.00           H  
ATOM   1125 2HB  GLN A 224      -4.672   3.751   0.346  1.00  0.00           H  
ATOM   1126 1HG  GLN A 224      -6.083   2.842  -1.417  1.00  0.00           H  
ATOM   1127 2HG  GLN A 224      -6.358   4.595  -1.207  1.00  0.00           H  
ATOM   1128 1HE2 GLN A 224      -5.964   5.174  -4.593  1.00  0.00           H  
ATOM   1129 2HE2 GLN A 224      -6.790   5.495  -3.105  1.00  0.00           H  
ATOM   1130  N   GLN A 225      -4.759   6.753   0.777  1.00  0.00           N  
ATOM   1131  CA  GLN A 225      -5.650   7.823   1.205  1.00  0.00           C  
ATOM   1132  C   GLN A 225      -5.056   9.190   0.865  1.00  0.00           C  
ATOM   1133  O   GLN A 225      -5.761  10.087   0.401  1.00  0.00           O  
ATOM   1134  CB  GLN A 225      -5.923   7.725   2.708  1.00  0.00           C  
ATOM   1135  CG  GLN A 225      -6.714   6.495   3.118  1.00  0.00           C  
ATOM   1136  CD  GLN A 225      -6.876   6.385   4.622  1.00  0.00           C  
ATOM   1137  OE1 GLN A 225      -6.146   7.022   5.387  1.00  0.00           O  
ATOM   1138  NE2 GLN A 225      -7.834   5.574   5.056  1.00  0.00           N  
ATOM   1139  H   GLN A 225      -4.237   6.266   1.452  1.00  0.00           H  
ATOM   1140  HA  GLN A 225      -6.595   7.720   0.672  1.00  0.00           H  
ATOM   1141 1HB  GLN A 225      -4.978   7.713   3.250  1.00  0.00           H  
ATOM   1142 2HB  GLN A 225      -6.477   8.605   3.036  1.00  0.00           H  
ATOM   1143 1HG  GLN A 225      -7.707   6.548   2.671  1.00  0.00           H  
ATOM   1144 2HG  GLN A 225      -6.193   5.605   2.764  1.00  0.00           H  
ATOM   1145 1HE2 GLN A 225      -7.987   5.461   6.039  1.00  0.00           H  
ATOM   1146 2HE2 GLN A 225      -8.403   5.076   4.402  1.00  0.00           H  
ATOM   1147  N   LEU A 226      -3.754   9.332   1.090  1.00  0.00           N  
ATOM   1148  CA  LEU A 226      -3.056  10.583   0.813  1.00  0.00           C  
ATOM   1149  C   LEU A 226      -3.093  10.909  -0.678  1.00  0.00           C  
ATOM   1150  O   LEU A 226      -3.253  12.068  -1.064  1.00  0.00           O  
ATOM   1151  CB  LEU A 226      -1.601  10.496   1.291  1.00  0.00           C  
ATOM   1152  CG  LEU A 226      -0.778  11.784   1.154  1.00  0.00           C  
ATOM   1153  CD1 LEU A 226      -1.472  12.912   1.906  1.00  0.00           C  
ATOM   1154  CD2 LEU A 226       0.625  11.550   1.693  1.00  0.00           C  
ATOM   1155  H   LEU A 226      -3.248   8.575   1.461  1.00  0.00           H  
ATOM   1156  HA  LEU A 226      -3.556  11.385   1.355  1.00  0.00           H  
ATOM   1157 1HB  LEU A 226      -1.597  10.210   2.341  1.00  0.00           H  
ATOM   1158 2HB  LEU A 226      -1.094   9.718   0.721  1.00  0.00           H  
ATOM   1159  HG  LEU A 226      -0.721  12.069   0.103  1.00  0.00           H  
ATOM   1160 1HD1 LEU A 226      -0.887  13.827   1.809  1.00  0.00           H  
ATOM   1161 2HD1 LEU A 226      -2.465  13.072   1.488  1.00  0.00           H  
ATOM   1162 3HD1 LEU A 226      -1.559  12.648   2.959  1.00  0.00           H  
ATOM   1163 1HD2 LEU A 226       1.210  12.465   1.594  1.00  0.00           H  
ATOM   1164 2HD2 LEU A 226       0.569  11.265   2.743  1.00  0.00           H  
ATOM   1165 3HD2 LEU A 226       1.103  10.751   1.125  1.00  0.00           H  
ATOM   1166  N   LEU A 227      -2.954   9.877  -1.509  1.00  0.00           N  
ATOM   1167  CA  LEU A 227      -2.965  10.045  -2.961  1.00  0.00           C  
ATOM   1168  C   LEU A 227      -4.276  10.661  -3.440  1.00  0.00           C  
ATOM   1169  O   LEU A 227      -4.292  11.461  -4.374  1.00  0.00           O  
ATOM   1170  CB  LEU A 227      -2.748   8.693  -3.652  1.00  0.00           C  
ATOM   1171  CG  LEU A 227      -2.625   8.739  -5.180  1.00  0.00           C  
ATOM   1172  CD1 LEU A 227      -1.426   9.593  -5.569  1.00  0.00           C  
ATOM   1173  CD2 LEU A 227      -2.486   7.324  -5.721  1.00  0.00           C  
ATOM   1174  H   LEU A 227      -2.835   8.976  -1.134  1.00  0.00           H  
ATOM   1175  HA  LEU A 227      -2.152  10.715  -3.238  1.00  0.00           H  
ATOM   1176 1HB  LEU A 227      -1.836   8.245  -3.260  1.00  0.00           H  
ATOM   1177 2HB  LEU A 227      -3.584   8.039  -3.406  1.00  0.00           H  
ATOM   1178  HG  LEU A 227      -3.516   9.203  -5.603  1.00  0.00           H  
ATOM   1179 1HD1 LEU A 227      -1.339   9.626  -6.655  1.00  0.00           H  
ATOM   1180 2HD1 LEU A 227      -1.561  10.605  -5.185  1.00  0.00           H  
ATOM   1181 3HD1 LEU A 227      -0.520   9.162  -5.145  1.00  0.00           H  
ATOM   1182 1HD2 LEU A 227      -2.400   7.356  -6.808  1.00  0.00           H  
ATOM   1183 2HD2 LEU A 227      -1.595   6.859  -5.300  1.00  0.00           H  
ATOM   1184 3HD2 LEU A 227      -3.365   6.740  -5.445  1.00  0.00           H  
ATOM   1185  N   PHE A 228      -5.374  10.294  -2.791  1.00  0.00           N  
ATOM   1186  CA  PHE A 228      -6.683  10.811  -3.162  1.00  0.00           C  
ATOM   1187  C   PHE A 228      -6.769  12.313  -2.907  1.00  0.00           C  
ATOM   1188  O   PHE A 228      -7.225  13.076  -3.761  1.00  0.00           O  
ATOM   1189  CB  PHE A 228      -7.783  10.079  -2.386  1.00  0.00           C  
ATOM   1190  CG  PHE A 228      -9.170  10.499  -2.758  1.00  0.00           C  
ATOM   1191  CD1 PHE A 228      -9.738  10.080  -3.946  1.00  0.00           C  
ATOM   1192  CD2 PHE A 228      -9.907  11.311  -1.914  1.00  0.00           C  
ATOM   1193  CE1 PHE A 228     -11.015  10.461  -4.288  1.00  0.00           C  
ATOM   1194  CE2 PHE A 228     -11.186  11.695  -2.251  1.00  0.00           C  
ATOM   1195  CZ  PHE A 228     -11.743  11.272  -3.440  1.00  0.00           C  
ATOM   1196  H   PHE A 228      -5.300   9.660  -2.045  1.00  0.00           H  
ATOM   1197  HA  PHE A 228      -6.836  10.633  -4.227  1.00  0.00           H  
ATOM   1198 1HB  PHE A 228      -7.704   9.020  -2.577  1.00  0.00           H  
ATOM   1199 2HB  PHE A 228      -7.655  10.262  -1.330  1.00  0.00           H  
ATOM   1200  HD1 PHE A 228      -9.171   9.446  -4.610  1.00  0.00           H  
ATOM   1201  HD2 PHE A 228      -9.474  11.644  -0.985  1.00  0.00           H  
ATOM   1202  HE1 PHE A 228     -11.445  10.126  -5.217  1.00  0.00           H  
ATOM   1203  HE2 PHE A 228     -11.749  12.326  -1.584  1.00  0.00           H  
ATOM   1204  HZ  PHE A 228     -12.744  11.571  -3.705  1.00  0.00           H  
ATOM   1205  N   LYS A 229      -6.302  12.736  -1.742  1.00  0.00           N  
ATOM   1206  CA  LYS A 229      -6.337  14.145  -1.374  1.00  0.00           C  
ATOM   1207  C   LYS A 229      -5.364  14.959  -2.219  1.00  0.00           C  
ATOM   1208  O   LYS A 229      -5.659  16.093  -2.599  1.00  0.00           O  
ATOM   1209  CB  LYS A 229      -6.017  14.318   0.112  1.00  0.00           C  
ATOM   1210  CG  LYS A 229      -7.091  13.787   1.052  1.00  0.00           C  
ATOM   1211  CD  LYS A 229      -6.690  13.971   2.508  1.00  0.00           C  
ATOM   1212  CE  LYS A 229      -7.753  13.423   3.449  1.00  0.00           C  
ATOM   1213  NZ  LYS A 229      -7.362  13.571   4.877  1.00  0.00           N  
ATOM   1214  H   LYS A 229      -5.918  12.086  -1.118  1.00  0.00           H  
ATOM   1215  HA  LYS A 229      -7.341  14.527  -1.561  1.00  0.00           H  
ATOM   1216 1HB  LYS A 229      -5.084  13.804   0.345  1.00  0.00           H  
ATOM   1217 2HB  LYS A 229      -5.872  15.376   0.332  1.00  0.00           H  
ATOM   1218 1HG  LYS A 229      -8.027  14.317   0.873  1.00  0.00           H  
ATOM   1219 2HG  LYS A 229      -7.251  12.726   0.859  1.00  0.00           H  
ATOM   1220 1HD  LYS A 229      -5.749  13.452   2.695  1.00  0.00           H  
ATOM   1221 2HD  LYS A 229      -6.547  15.031   2.715  1.00  0.00           H  
ATOM   1222 1HE  LYS A 229      -8.690  13.952   3.285  1.00  0.00           H  
ATOM   1223 2HE  LYS A 229      -7.916  12.366   3.239  1.00  0.00           H  
ATOM   1224 1HZ  LYS A 229      -8.090  13.197   5.468  1.00  0.00           H  
ATOM   1225 2HZ  LYS A 229      -6.501  13.069   5.046  1.00  0.00           H  
ATOM   1226 3HZ  LYS A 229      -7.226  14.549   5.090  1.00  0.00           H  
ATOM   1227  N   ALA A 230      -4.212  14.368  -2.518  1.00  0.00           N  
ATOM   1228  CA  ALA A 230      -3.190  15.036  -3.317  1.00  0.00           C  
ATOM   1229  C   ALA A 230      -3.684  15.303  -4.738  1.00  0.00           C  
ATOM   1230  O   ALA A 230      -3.207  16.218  -5.409  1.00  0.00           O  
ATOM   1231  CB  ALA A 230      -1.916  14.205  -3.347  1.00  0.00           C  
ATOM   1232  H   ALA A 230      -4.039  13.458  -2.184  1.00  0.00           H  
ATOM   1233  HA  ALA A 230      -2.973  15.999  -2.854  1.00  0.00           H  
ATOM   1234 1HB  ALA A 230      -1.161  14.716  -3.944  1.00  0.00           H  
ATOM   1235 2HB  ALA A 230      -1.545  14.071  -2.330  1.00  0.00           H  
ATOM   1236 3HB  ALA A 230      -2.127  13.231  -3.786  1.00  0.00           H  
ATOM   1237  N   ARG A 231      -4.629  14.492  -5.196  1.00  0.00           N  
ATOM   1238  CA  ARG A 231      -5.189  14.659  -6.531  1.00  0.00           C  
ATOM   1239  C   ARG A 231      -6.194  15.805  -6.558  1.00  0.00           C  
ATOM   1240  O   ARG A 231      -6.261  16.561  -7.528  1.00  0.00           O  
ATOM   1241  CB  ARG A 231      -5.868  13.378  -6.993  1.00  0.00           C  
ATOM   1242  CG  ARG A 231      -6.474  13.442  -8.386  1.00  0.00           C  
ATOM   1243  CD  ARG A 231      -6.985  12.118  -8.824  1.00  0.00           C  
ATOM   1244  NE  ARG A 231      -7.781  12.218 -10.036  1.00  0.00           N  
ATOM   1245  CZ  ARG A 231      -8.429  11.186 -10.613  1.00  0.00           C  
ATOM   1246  NH1 ARG A 231      -8.365   9.987 -10.078  1.00  0.00           N  
ATOM   1247  NH2 ARG A 231      -9.128  11.381 -11.717  1.00  0.00           N  
ATOM   1248  H   ARG A 231      -4.947  13.757  -4.629  1.00  0.00           H  
ATOM   1249  HA  ARG A 231      -4.376  14.889  -7.221  1.00  0.00           H  
ATOM   1250 1HB  ARG A 231      -5.148  12.561  -6.983  1.00  0.00           H  
ATOM   1251 2HB  ARG A 231      -6.666  13.118  -6.297  1.00  0.00           H  
ATOM   1252 1HG  ARG A 231      -7.304  14.149  -8.390  1.00  0.00           H  
ATOM   1253 2HG  ARG A 231      -5.715  13.768  -9.098  1.00  0.00           H  
ATOM   1254 1HD  ARG A 231      -6.146  11.451  -9.020  1.00  0.00           H  
ATOM   1255 2HD  ARG A 231      -7.611  11.692  -8.039  1.00  0.00           H  
ATOM   1256  HE  ARG A 231      -7.854  13.124 -10.477  1.00  0.00           H  
ATOM   1257 1HH1 ARG A 231      -7.830   9.839  -9.233  1.00  0.00           H  
ATOM   1258 2HH1 ARG A 231      -8.849   9.215 -10.511  1.00  0.00           H  
ATOM   1259 1HH2 ARG A 231      -9.178  12.302 -12.130  1.00  0.00           H  
ATOM   1260 2HH2 ARG A 231      -9.613  10.608 -12.150  1.00  0.00           H  
ATOM   1261  N   LEU A 232      -6.958  15.937  -5.481  1.00  0.00           N  
ATOM   1262  CA  LEU A 232      -7.972  16.982  -5.378  1.00  0.00           C  
ATOM   1263  C   LEU A 232      -7.338  18.345  -5.104  1.00  0.00           C  
ATOM   1264  O   LEU A 232      -7.615  19.312  -5.817  1.00  0.00           O  
ATOM   1265  CB  LEU A 232      -8.970  16.642  -4.264  1.00  0.00           C  
ATOM   1266  CG  LEU A 232      -9.821  15.386  -4.495  1.00  0.00           C  
ATOM   1267  CD1 LEU A 232     -10.642  15.093  -3.246  1.00  0.00           C  
ATOM   1268  CD2 LEU A 232     -10.720  15.597  -5.704  1.00  0.00           C  
ATOM   1269  H   LEU A 232      -6.836  15.317  -4.733  1.00  0.00           H  
ATOM   1270  HA  LEU A 232      -8.508  17.038  -6.325  1.00  0.00           H  
ATOM   1271 1HB  LEU A 232      -8.420  16.502  -3.335  1.00  0.00           H  
ATOM   1272 2HB  LEU A 232      -9.650  17.484  -4.137  1.00  0.00           H  
ATOM   1273  HG  LEU A 232      -9.168  14.532  -4.672  1.00  0.00           H  
ATOM   1274 1HD1 LEU A 232     -11.247  14.201  -3.409  1.00  0.00           H  
ATOM   1275 2HD1 LEU A 232      -9.974  14.927  -2.401  1.00  0.00           H  
ATOM   1276 3HD1 LEU A 232     -11.295  15.939  -3.033  1.00  0.00           H  
ATOM   1277 1HD2 LEU A 232     -11.325  14.704  -5.867  1.00  0.00           H  
ATOM   1278 2HD2 LEU A 232     -11.375  16.451  -5.526  1.00  0.00           H  
ATOM   1279 3HD2 LEU A 232     -10.107  15.787  -6.584  1.00  0.00           H  
ATOM   1280  N   GLN A 233      -6.489  18.401  -4.072  1.00  0.00           N  
ATOM   1281  CA  GLN A 233      -5.795  19.630  -3.668  1.00  0.00           C  
ATOM   1282  C   GLN A 233      -6.755  20.654  -3.068  1.00  0.00           C  
ATOM   1283  O   GLN A 233      -7.637  21.178  -3.749  1.00  0.00           O  
ATOM   1284  CB  GLN A 233      -5.063  20.247  -4.863  1.00  0.00           C  
ATOM   1285  CG  GLN A 233      -3.900  19.416  -5.378  1.00  0.00           C  
ATOM   1286  CD  GLN A 233      -2.708  19.448  -4.441  1.00  0.00           C  
ATOM   1287  OE1 GLN A 233      -2.456  20.451  -3.767  1.00  0.00           O  
ATOM   1288  NE2 GLN A 233      -1.965  18.349  -4.393  1.00  0.00           N  
ATOM   1289  H   GLN A 233      -6.323  17.580  -3.557  1.00  0.00           H  
ATOM   1290  HA  GLN A 233      -5.062  19.377  -2.902  1.00  0.00           H  
ATOM   1291 1HB  GLN A 233      -5.765  20.390  -5.685  1.00  0.00           H  
ATOM   1292 2HB  GLN A 233      -4.679  21.229  -4.586  1.00  0.00           H  
ATOM   1293 1HG  GLN A 233      -4.225  18.381  -5.483  1.00  0.00           H  
ATOM   1294 2HG  GLN A 233      -3.586  19.810  -6.344  1.00  0.00           H  
ATOM   1295 1HE2 GLN A 233      -1.164  18.310  -3.793  1.00  0.00           H  
ATOM   1296 2HE2 GLN A 233      -2.204  17.557  -4.957  1.00  0.00           H  
ATOM   1297  N   GLN A 234      -6.566  20.944  -1.788  1.00  0.00           N  
ATOM   1298  CA  GLN A 234      -7.408  21.907  -1.091  1.00  0.00           C  
ATOM   1299  C   GLN A 234      -6.859  23.317  -1.259  1.00  0.00           C  
ATOM   1300  O   GLN A 234      -7.578  24.304  -1.101  1.00  0.00           O  
ATOM   1301  CB  GLN A 234      -7.514  21.556   0.396  1.00  0.00           C  
ATOM   1302  CG  GLN A 234      -8.129  20.195   0.672  1.00  0.00           C  
ATOM   1303  CD  GLN A 234      -9.537  20.073   0.120  1.00  0.00           C  
ATOM   1304  OE1 GLN A 234     -10.415  20.878   0.440  1.00  0.00           O  
ATOM   1305  NE2 GLN A 234      -9.759  19.065  -0.716  1.00  0.00           N  
ATOM   1306  H   GLN A 234      -5.830  20.511  -1.304  1.00  0.00           H  
ATOM   1307  HA  GLN A 234      -8.406  21.873  -1.527  1.00  0.00           H  
ATOM   1308 1HB  GLN A 234      -6.521  21.574   0.845  1.00  0.00           H  
ATOM   1309 2HB  GLN A 234      -8.117  22.308   0.905  1.00  0.00           H  
ATOM   1310 1HG  GLN A 234      -7.511  19.427   0.206  1.00  0.00           H  
ATOM   1311 2HG  GLN A 234      -8.170  20.039   1.750  1.00  0.00           H  
ATOM   1312 1HE2 GLN A 234     -10.668  18.934  -1.112  1.00  0.00           H  
ATOM   1313 2HE2 GLN A 234      -9.017  18.436  -0.948  1.00  0.00           H  
ATOM   1314  N   GLN A 235      -5.578  23.406  -1.578  1.00  0.00           N  
ATOM   1315  CA  GLN A 235      -4.918  24.686  -1.773  1.00  0.00           C  
ATOM   1316  C   GLN A 235      -4.508  24.842  -3.231  1.00  0.00           C  
ATOM   1317  O   GLN A 235      -3.688  24.075  -3.737  1.00  0.00           O  
ATOM   1318  CB  GLN A 235      -3.695  24.812  -0.860  1.00  0.00           C  
ATOM   1319  CG  GLN A 235      -2.971  26.143  -0.969  1.00  0.00           C  
ATOM   1320  CD  GLN A 235      -1.813  26.253   0.005  1.00  0.00           C  
ATOM   1321  OE1 GLN A 235      -1.250  25.244   0.438  1.00  0.00           O  
ATOM   1322  NE2 GLN A 235      -1.451  27.482   0.354  1.00  0.00           N  
ATOM   1323  H   GLN A 235      -5.058  22.582  -1.690  1.00  0.00           H  
ATOM   1324  HA  GLN A 235      -5.621  25.480  -1.520  1.00  0.00           H  
ATOM   1325 1HB  GLN A 235      -4.001  24.679   0.178  1.00  0.00           H  
ATOM   1326 2HB  GLN A 235      -2.982  24.022  -1.095  1.00  0.00           H  
ATOM   1327 1HG  GLN A 235      -2.580  26.251  -1.980  1.00  0.00           H  
ATOM   1328 2HG  GLN A 235      -3.676  26.946  -0.754  1.00  0.00           H  
ATOM   1329 1HE2 GLN A 235      -0.692  27.617   0.994  1.00  0.00           H  
ATOM   1330 2HE2 GLN A 235      -1.934  28.272  -0.020  1.00  0.00           H  
ATOM   1331  N   GLN A 236      -5.078  25.823  -3.910  1.00  0.00           N  
ATOM   1332  CA  GLN A 236      -4.754  26.055  -5.308  1.00  0.00           C  
ATOM   1333  C   GLN A 236      -4.070  27.402  -5.482  1.00  0.00           C  
ATOM   1334  O   GLN A 236      -4.655  28.453  -5.205  1.00  0.00           O  
ATOM   1335  CB  GLN A 236      -6.016  25.989  -6.173  1.00  0.00           C  
ATOM   1336  CG  GLN A 236      -5.759  26.143  -7.662  1.00  0.00           C  
ATOM   1337  CD  GLN A 236      -7.034  26.072  -8.480  1.00  0.00           C  
ATOM   1338  OE1 GLN A 236      -7.743  25.063  -8.463  1.00  0.00           O  
ATOM   1339  NE2 GLN A 236      -7.334  27.147  -9.201  1.00  0.00           N  
ATOM   1340  H   GLN A 236      -5.726  26.410  -3.459  1.00  0.00           H  
ATOM   1341  HA  GLN A 236      -4.066  25.276  -5.637  1.00  0.00           H  
ATOM   1342 1HB  GLN A 236      -6.515  25.033  -6.015  1.00  0.00           H  
ATOM   1343 2HB  GLN A 236      -6.708  26.775  -5.868  1.00  0.00           H  
ATOM   1344 1HG  GLN A 236      -5.291  27.112  -7.841  1.00  0.00           H  
ATOM   1345 2HG  GLN A 236      -5.097  25.342  -7.991  1.00  0.00           H  
ATOM   1346 1HE2 GLN A 236      -8.163  27.158  -9.761  1.00  0.00           H  
ATOM   1347 2HE2 GLN A 236      -6.730  27.943  -9.186  1.00  0.00           H  
ATOM   1348  N   ALA A 237      -2.828  27.359  -5.938  1.00  0.00           N  
ATOM   1349  CA  ALA A 237      -2.048  28.565  -6.159  1.00  0.00           C  
ATOM   1350  C   ALA A 237      -2.369  29.166  -7.519  1.00  0.00           C  
ATOM   1351  O   ALA A 237      -2.182  30.362  -7.748  1.00  0.00           O  
ATOM   1352  CB  ALA A 237      -0.560  28.267  -6.045  1.00  0.00           C  
ATOM   1353  H   ALA A 237      -2.420  26.486  -6.134  1.00  0.00           H  
ATOM   1354  HA  ALA A 237      -2.321  29.290  -5.392  1.00  0.00           H  
ATOM   1355 1HB  ALA A 237       0.008  29.180  -6.217  1.00  0.00           H  
ATOM   1356 2HB  ALA A 237      -0.341  27.886  -5.047  1.00  0.00           H  
ATOM   1357 3HB  ALA A 237      -0.281  27.520  -6.786  1.00  0.00           H  
ATOM   1358  N   GLN A 238      -2.850  28.323  -8.421  1.00  0.00           N  
ATOM   1359  CA  GLN A 238      -3.206  28.760  -9.760  1.00  0.00           C  
ATOM   1360  C   GLN A 238      -4.543  29.487  -9.737  1.00  0.00           C  
ATOM   1361  O   GLN A 238      -4.739  30.404 -10.562  1.00  0.00           O  
ATOM   1362  OXT GLN A 238      -5.382  29.175  -8.938  1.00  0.00           O  
ATOM   1363  CB  GLN A 238      -3.266  27.569 -10.720  1.00  0.00           C  
ATOM   1364  CG  GLN A 238      -3.507  27.951 -12.171  1.00  0.00           C  
ATOM   1365  CD  GLN A 238      -3.460  26.753 -13.100  1.00  0.00           C  
ATOM   1366  OE1 GLN A 238      -3.444  25.603 -12.653  1.00  0.00           O  
ATOM   1367  NE2 GLN A 238      -3.440  27.015 -14.402  1.00  0.00           N  
ATOM   1368  H   GLN A 238      -2.979  27.385  -8.173  1.00  0.00           H  
ATOM   1369  HA  GLN A 238      -2.441  29.451 -10.113  1.00  0.00           H  
ATOM   1370 1HB  GLN A 238      -2.330  27.013 -10.670  1.00  0.00           H  
ATOM   1371 2HB  GLN A 238      -4.064  26.894 -10.413  1.00  0.00           H  
ATOM   1372 1HG  GLN A 238      -4.491  28.412 -12.256  1.00  0.00           H  
ATOM   1373 2HG  GLN A 238      -2.736  28.656 -12.483  1.00  0.00           H  
ATOM   1374 1HE2 GLN A 238      -3.409  26.265 -15.064  1.00  0.00           H  
ATOM   1375 2HE2 GLN A 238      -3.454  27.963 -14.722  1.00  0.00           H  
TER                                                                             
ATOM   1377  N   PHE B   1     -11.877   4.471   0.445  1.00  0.00           N  
ATOM   1378  CA  PHE B   1     -12.065   3.491  -0.618  1.00  0.00           C  
ATOM   1379  C   PHE B   1     -11.529   2.125  -0.210  1.00  0.00           C  
ATOM   1380  O   PHE B   1     -10.459   1.710  -0.654  1.00  0.00           O  
ATOM   1381  CB  PHE B   1     -11.372   3.954  -1.901  1.00  0.00           C  
ATOM   1382  CG  PHE B   1     -11.852   3.250  -3.137  1.00  0.00           C  
ATOM   1383  CD1 PHE B   1     -13.207   3.060  -3.363  1.00  0.00           C  
ATOM   1384  CD2 PHE B   1     -10.950   2.775  -4.078  1.00  0.00           C  
ATOM   1385  CE1 PHE B   1     -13.650   2.412  -4.501  1.00  0.00           C  
ATOM   1386  CE2 PHE B   1     -11.389   2.128  -5.216  1.00  0.00           C  
ATOM   1387  CZ  PHE B   1     -12.741   1.947  -5.427  1.00  0.00           C  
ATOM   1388 1H   PHE B   1     -12.238   5.356   0.150  1.00  0.00           H  
ATOM   1389 2H   PHE B   1     -12.363   4.171   1.265  1.00  0.00           H  
ATOM   1390 3H   PHE B   1     -10.902   4.560   0.648  1.00  0.00           H  
ATOM   1391  HA  PHE B   1     -13.134   3.394  -0.815  1.00  0.00           H  
ATOM   1392 1HB  PHE B   1     -11.531   5.024  -2.034  1.00  0.00           H  
ATOM   1393 2HB  PHE B   1     -10.298   3.793  -1.812  1.00  0.00           H  
ATOM   1394  HD1 PHE B   1     -13.925   3.430  -2.631  1.00  0.00           H  
ATOM   1395  HD2 PHE B   1      -9.881   2.919  -3.910  1.00  0.00           H  
ATOM   1396  HE1 PHE B   1     -14.717   2.270  -4.665  1.00  0.00           H  
ATOM   1397  HE2 PHE B   1     -10.670   1.761  -5.947  1.00  0.00           H  
ATOM   1398  HZ  PHE B   1     -13.089   1.435  -6.323  1.00  0.00           H  
ATOM   1399  N   ASP B   2     -12.278   1.432   0.640  1.00  0.00           N  
ATOM   1400  CA  ASP B   2     -11.848   0.140   1.162  1.00  0.00           C  
ATOM   1401  C   ASP B   2     -11.317  -0.754   0.048  1.00  0.00           C  
ATOM   1402  O   ASP B   2     -10.312  -1.444   0.218  1.00  0.00           O  
ATOM   1403  CB  ASP B   2     -13.004  -0.562   1.879  1.00  0.00           C  
ATOM   1404  CG  ASP B   2     -14.261  -0.657   1.025  1.00  0.00           C  
ATOM   1405  OD1 ASP B   2     -14.266  -0.110  -0.052  1.00  0.00           O  
ATOM   1406  OD2 ASP B   2     -15.203  -1.276   1.458  1.00  0.00           O  
ATOM   1407  H   ASP B   2     -13.168   1.809   0.932  1.00  0.00           H  
ATOM   1408  HA  ASP B   2     -11.043   0.306   1.879  1.00  0.00           H  
ATOM   1409 1HB  ASP B   2     -12.698  -1.569   2.164  1.00  0.00           H  
ATOM   1410 2HB  ASP B   2     -13.245  -0.022   2.795  1.00  0.00           H  
ATOM   1411  N   VAL B   3     -11.998  -0.736  -1.093  1.00  0.00           N  
ATOM   1412  CA  VAL B   3     -11.666  -1.627  -2.198  1.00  0.00           C  
ATOM   1413  C   VAL B   3     -10.158  -1.774  -2.353  1.00  0.00           C  
ATOM   1414  O   VAL B   3      -9.651  -2.874  -2.576  1.00  0.00           O  
ATOM   1415  CB  VAL B   3     -12.263  -1.093  -3.514  1.00  0.00           C  
ATOM   1416  CG1 VAL B   3     -11.765  -1.911  -4.696  1.00  0.00           C  
ATOM   1417  CG2 VAL B   3     -13.782  -1.121  -3.441  1.00  0.00           C  
ATOM   1418  H   VAL B   3     -12.767  -0.089  -1.197  1.00  0.00           H  
ATOM   1419  HA  VAL B   3     -12.094  -2.609  -1.993  1.00  0.00           H  
ATOM   1420  HB  VAL B   3     -11.925  -0.068  -3.666  1.00  0.00           H  
ATOM   1421 1HG1 VAL B   3     -12.197  -1.520  -5.617  1.00  0.00           H  
ATOM   1422 2HG1 VAL B   3     -10.678  -1.847  -4.750  1.00  0.00           H  
ATOM   1423 3HG1 VAL B   3     -12.063  -2.952  -4.570  1.00  0.00           H  
ATOM   1424 1HG2 VAL B   3     -14.198  -0.741  -4.374  1.00  0.00           H  
ATOM   1425 2HG2 VAL B   3     -14.121  -2.145  -3.283  1.00  0.00           H  
ATOM   1426 3HG2 VAL B   3     -14.119  -0.496  -2.613  1.00  0.00           H  
ATOM   1427  N   ILE B   4      -9.443  -0.660  -2.234  1.00  0.00           N  
ATOM   1428  CA  ILE B   4      -7.996  -0.656  -2.401  1.00  0.00           C  
ATOM   1429  C   ILE B   4      -7.287  -0.488  -1.064  1.00  0.00           C  
ATOM   1430  O   ILE B   4      -6.254  -1.110  -0.816  1.00  0.00           O  
ATOM   1431  CB  ILE B   4      -7.558   0.465  -3.361  1.00  0.00           C  
ATOM   1432  CG1 ILE B   4      -8.151   0.238  -4.754  1.00  0.00           C  
ATOM   1433  CG2 ILE B   4      -6.040   0.542  -3.431  1.00  0.00           C  
ATOM   1434  CD1 ILE B   4      -7.901   1.377  -5.716  1.00  0.00           C  
ATOM   1435  H   ILE B   4      -9.916   0.207  -2.020  1.00  0.00           H  
ATOM   1436  HA  ILE B   4      -7.695  -1.612  -2.828  1.00  0.00           H  
ATOM   1437  HB  ILE B   4      -7.945   1.420  -3.005  1.00  0.00           H  
ATOM   1438 1HG1 ILE B   4      -7.732  -0.671  -5.184  1.00  0.00           H  
ATOM   1439 2HG1 ILE B   4      -9.228   0.093  -4.671  1.00  0.00           H  
ATOM   1440 1HG2 ILE B   4      -5.748   1.339  -4.113  1.00  0.00           H  
ATOM   1441 2HG2 ILE B   4      -5.641   0.749  -2.439  1.00  0.00           H  
ATOM   1442 3HG2 ILE B   4      -5.644  -0.408  -3.791  1.00  0.00           H  
ATOM   1443 1HD1 ILE B   4      -8.352   1.143  -6.681  1.00  0.00           H  
ATOM   1444 2HD1 ILE B   4      -8.344   2.291  -5.321  1.00  0.00           H  
ATOM   1445 3HD1 ILE B   4      -6.829   1.518  -5.842  1.00  0.00           H  
ATOM   1446  N   GLU B   5      -7.848   0.355  -0.204  1.00  0.00           N  
ATOM   1447  CA  GLU B   5      -7.195   0.721   1.047  1.00  0.00           C  
ATOM   1448  C   GLU B   5      -6.970  -0.500   1.929  1.00  0.00           C  
ATOM   1449  O   GLU B   5      -6.006  -0.558   2.692  1.00  0.00           O  
ATOM   1450  CB  GLU B   5      -8.030   1.759   1.801  1.00  0.00           C  
ATOM   1451  CG  GLU B   5      -8.037   3.142   1.164  1.00  0.00           C  
ATOM   1452  CD  GLU B   5      -8.955   4.104   1.866  1.00  0.00           C  
ATOM   1453  OE1 GLU B   5      -9.251   3.882   3.015  1.00  0.00           O  
ATOM   1454  OE2 GLU B   5      -9.360   5.063   1.251  1.00  0.00           O  
ATOM   1455  H   GLU B   5      -8.751   0.753  -0.422  1.00  0.00           H  
ATOM   1456  HA  GLU B   5      -6.222   1.156   0.815  1.00  0.00           H  
ATOM   1457 1HB  GLU B   5      -9.062   1.417   1.868  1.00  0.00           H  
ATOM   1458 2HB  GLU B   5      -7.652   1.861   2.818  1.00  0.00           H  
ATOM   1459 1HG  GLU B   5      -7.025   3.545   1.183  1.00  0.00           H  
ATOM   1460 2HG  GLU B   5      -8.342   3.050   0.123  1.00  0.00           H  
ATOM   1461  N   ASP B   6      -7.866  -1.476   1.819  1.00  0.00           N  
ATOM   1462  CA  ASP B   6      -7.831  -2.649   2.684  1.00  0.00           C  
ATOM   1463  C   ASP B   6      -7.080  -3.798   2.024  1.00  0.00           C  
ATOM   1464  O   ASP B   6      -7.304  -4.964   2.349  1.00  0.00           O  
ATOM   1465  CB  ASP B   6      -9.251  -3.096   3.038  1.00  0.00           C  
ATOM   1466  CG  ASP B   6      -9.969  -2.116   3.958  1.00  0.00           C  
ATOM   1467  OD1 ASP B   6      -9.311  -1.284   4.536  1.00  0.00           O  
ATOM   1468  OD2 ASP B   6     -11.167  -2.210   4.073  1.00  0.00           O  
ATOM   1469  H   ASP B   6      -8.589  -1.403   1.119  1.00  0.00           H  
ATOM   1470  HA  ASP B   6      -7.309  -2.385   3.604  1.00  0.00           H  
ATOM   1471 1HB  ASP B   6      -9.836  -3.209   2.125  1.00  0.00           H  
ATOM   1472 2HB  ASP B   6      -9.215  -4.070   3.526  1.00  0.00           H  
ATOM   1473  N   ILE B   7      -6.188  -3.462   1.099  1.00  0.00           N  
ATOM   1474  CA  ILE B   7      -5.214  -4.421   0.591  1.00  0.00           C  
ATOM   1475  C   ILE B   7      -3.988  -4.488   1.492  1.00  0.00           C  
ATOM   1476  O   ILE B   7      -3.200  -3.545   1.559  1.00  0.00           O  
ATOM   1477  CB  ILE B   7      -4.780  -4.059  -0.841  1.00  0.00           C  
ATOM   1478  CG1 ILE B   7      -5.976  -4.127  -1.795  1.00  0.00           C  
ATOM   1479  CG2 ILE B   7      -3.667  -4.983  -1.310  1.00  0.00           C  
ATOM   1480  CD1 ILE B   7      -5.686  -3.587  -3.177  1.00  0.00           C  
ATOM   1481  H   ILE B   7      -6.186  -2.519   0.738  1.00  0.00           H  
ATOM   1482  HA  ILE B   7      -5.677  -5.407   0.571  1.00  0.00           H  
ATOM   1483  HB  ILE B   7      -4.419  -3.031  -0.863  1.00  0.00           H  
ATOM   1484 1HG1 ILE B   7      -6.303  -5.162  -1.894  1.00  0.00           H  
ATOM   1485 2HG1 ILE B   7      -6.808  -3.561  -1.376  1.00  0.00           H  
ATOM   1486 1HG2 ILE B   7      -3.373  -4.714  -2.324  1.00  0.00           H  
ATOM   1487 2HG2 ILE B   7      -2.809  -4.886  -0.646  1.00  0.00           H  
ATOM   1488 3HG2 ILE B   7      -4.021  -6.014  -1.298  1.00  0.00           H  
ATOM   1489 1HD1 ILE B   7      -6.581  -3.669  -3.794  1.00  0.00           H  
ATOM   1490 2HD1 ILE B   7      -5.391  -2.540  -3.104  1.00  0.00           H  
ATOM   1491 3HD1 ILE B   7      -4.880  -4.162  -3.630  1.00  0.00           H  
ATOM   1492  N   PHE B   8      -3.831  -5.611   2.185  1.00  0.00           N  
ATOM   1493  CA  PHE B   8      -2.826  -5.729   3.235  1.00  0.00           C  
ATOM   1494  C   PHE B   8      -1.807  -6.813   2.903  1.00  0.00           C  
ATOM   1495  O   PHE B   8      -1.135  -7.340   3.790  1.00  0.00           O  
ATOM   1496  CB  PHE B   8      -3.490  -6.041   4.578  1.00  0.00           C  
ATOM   1497  CG  PHE B   8      -4.407  -4.957   5.066  1.00  0.00           C  
ATOM   1498  CD1 PHE B   8      -5.742  -5.225   5.332  1.00  0.00           C  
ATOM   1499  CD2 PHE B   8      -3.939  -3.666   5.260  1.00  0.00           C  
ATOM   1500  CE1 PHE B   8      -6.587  -4.228   5.781  1.00  0.00           C  
ATOM   1501  CE2 PHE B   8      -4.781  -2.668   5.710  1.00  0.00           C  
ATOM   1502  CZ  PHE B   8      -6.107  -2.950   5.970  1.00  0.00           C  
ATOM   1503  H   PHE B   8      -4.424  -6.404   1.979  1.00  0.00           H  
ATOM   1504  HA  PHE B   8      -2.299  -4.778   3.319  1.00  0.00           H  
ATOM   1505 1HB  PHE B   8      -4.066  -6.962   4.494  1.00  0.00           H  
ATOM   1506 2HB  PHE B   8      -2.722  -6.203   5.334  1.00  0.00           H  
ATOM   1507  HD1 PHE B   8      -6.121  -6.237   5.184  1.00  0.00           H  
ATOM   1508  HD2 PHE B   8      -2.892  -3.443   5.053  1.00  0.00           H  
ATOM   1509  HE1 PHE B   8      -7.634  -4.453   5.986  1.00  0.00           H  
ATOM   1510  HE2 PHE B   8      -4.400  -1.658   5.858  1.00  0.00           H  
ATOM   1511  HZ  PHE B   8      -6.773  -2.164   6.323  1.00  0.00           H  
ATOM   1512  N   ASP B   9      -1.700  -7.142   1.620  1.00  0.00           N  
ATOM   1513  CA  ASP B   9      -0.722  -8.122   1.161  1.00  0.00           C  
ATOM   1514  C   ASP B   9       0.700  -7.647   1.429  1.00  0.00           C  
ATOM   1515  O   ASP B   9       1.044  -6.498   1.154  1.00  0.00           O  
ATOM   1516  CB  ASP B   9      -0.901  -8.398  -0.334  1.00  0.00           C  
ATOM   1517  CG  ASP B   9      -0.254  -9.704  -0.777  1.00  0.00           C  
ATOM   1518  OD1 ASP B   9      -0.961 -10.672  -0.931  1.00  0.00           O  
ATOM   1519  OD2 ASP B   9       0.940  -9.720  -0.957  1.00  0.00           O  
ATOM   1520  H   ASP B   9      -2.310  -6.702   0.946  1.00  0.00           H  
ATOM   1521  HA  ASP B   9      -0.881  -9.051   1.708  1.00  0.00           H  
ATOM   1522 1HB  ASP B   9      -1.964  -8.437  -0.572  1.00  0.00           H  
ATOM   1523 2HB  ASP B   9      -0.466  -7.580  -0.910  1.00  0.00           H  
ATOM   1524  N   PRO B  10       1.524  -8.539   1.968  1.00  0.00           N  
ATOM   1525  CA  PRO B  10       2.882  -8.185   2.366  1.00  0.00           C  
ATOM   1526  C   PRO B  10       3.786  -8.018   1.151  1.00  0.00           C  
ATOM   1527  O   PRO B  10       4.893  -7.491   1.258  1.00  0.00           O  
ATOM   1528  CB  PRO B  10       3.310  -9.377   3.228  1.00  0.00           C  
ATOM   1529  CG  PRO B  10       2.506 -10.517   2.702  1.00  0.00           C  
ATOM   1530  CD  PRO B  10       1.165  -9.912   2.381  1.00  0.00           C  
ATOM   1531  HA  PRO B  10       2.856  -7.259   2.959  1.00  0.00           H  
ATOM   1532 1HB  PRO B  10       4.394  -9.540   3.133  1.00  0.00           H  
ATOM   1533 2HB  PRO B  10       3.108  -9.166   4.288  1.00  0.00           H  
ATOM   1534 1HG  PRO B  10       2.996 -10.952   1.819  1.00  0.00           H  
ATOM   1535 2HG  PRO B  10       2.440 -11.315   3.455  1.00  0.00           H  
ATOM   1536 1HD  PRO B  10       0.695 -10.475   1.561  1.00  0.00           H  
ATOM   1537 2HD  PRO B  10       0.530  -9.930   3.278  1.00  0.00           H  
ATOM   1538  N   VAL B  11       3.308  -8.470  -0.003  1.00  0.00           N  
ATOM   1539  CA  VAL B  11       4.089  -8.410  -1.232  1.00  0.00           C  
ATOM   1540  C   VAL B  11       3.394  -7.558  -2.286  1.00  0.00           C  
ATOM   1541  O   VAL B  11       4.000  -6.658  -2.870  1.00  0.00           O  
ATOM   1542  CB  VAL B  11       4.316  -9.828  -1.791  1.00  0.00           C  
ATOM   1543  CG1 VAL B  11       5.046  -9.764  -3.124  1.00  0.00           C  
ATOM   1544  CG2 VAL B  11       5.097 -10.661  -0.786  1.00  0.00           C  
ATOM   1545  H   VAL B  11       2.379  -8.865  -0.029  1.00  0.00           H  
ATOM   1546  HA  VAL B  11       5.057  -7.964  -1.005  1.00  0.00           H  
ATOM   1547  HB  VAL B  11       3.348 -10.294  -1.976  1.00  0.00           H  
ATOM   1548 1HG1 VAL B  11       5.197 -10.775  -3.504  1.00  0.00           H  
ATOM   1549 2HG1 VAL B  11       4.451  -9.194  -3.837  1.00  0.00           H  
ATOM   1550 3HG1 VAL B  11       6.012  -9.280  -2.987  1.00  0.00           H  
ATOM   1551 1HG2 VAL B  11       5.254 -11.662  -1.188  1.00  0.00           H  
ATOM   1552 2HG2 VAL B  11       6.063 -10.191  -0.597  1.00  0.00           H  
ATOM   1553 3HG2 VAL B  11       4.537 -10.727   0.146  1.00  0.00           H  
ATOM   1554  N   ASP B  12       2.120  -7.845  -2.528  1.00  0.00           N  
ATOM   1555  CA  ASP B  12       1.391  -7.231  -3.631  1.00  0.00           C  
ATOM   1556  C   ASP B  12       0.943  -5.818  -3.279  1.00  0.00           C  
ATOM   1557  O   ASP B  12      -0.236  -5.577  -3.025  1.00  0.00           O  
ATOM   1558  CB  ASP B  12       0.173  -8.079  -4.007  1.00  0.00           C  
ATOM   1559  CG  ASP B  12      -0.456  -7.660  -5.328  1.00  0.00           C  
ATOM   1560  OD1 ASP B  12       0.222  -7.046  -6.118  1.00  0.00           O  
ATOM   1561  OD2 ASP B  12      -1.608  -7.956  -5.535  1.00  0.00           O  
ATOM   1562  H   ASP B  12       1.643  -8.505  -1.930  1.00  0.00           H  
ATOM   1563  HA  ASP B  12       2.054  -7.173  -4.494  1.00  0.00           H  
ATOM   1564 1HB  ASP B  12       0.467  -9.127  -4.077  1.00  0.00           H  
ATOM   1565 2HB  ASP B  12      -0.580  -8.003  -3.222  1.00  0.00           H  
ATOM   1566  N   PHE B  13       1.893  -4.889  -3.264  1.00  0.00           N  
ATOM   1567  CA  PHE B  13       1.599  -3.500  -2.933  1.00  0.00           C  
ATOM   1568  C   PHE B  13       1.137  -2.727  -4.162  1.00  0.00           C  
ATOM   1569  O   PHE B  13       0.003  -2.825  -4.541  1.00  0.00           O  
ATOM   1570  OXT PHE B  13       1.908  -2.020  -4.751  1.00  0.00           O  
ATOM   1571  CB  PHE B  13       2.830  -2.822  -2.330  1.00  0.00           C  
ATOM   1572  CG  PHE B  13       3.215  -3.354  -0.978  1.00  0.00           C  
ATOM   1573  CD1 PHE B  13       4.360  -4.119  -0.819  1.00  0.00           C  
ATOM   1574  CD2 PHE B  13       2.432  -3.091   0.135  1.00  0.00           C  
ATOM   1575  CE1 PHE B  13       4.714  -4.609   0.424  1.00  0.00           C  
ATOM   1576  CE2 PHE B  13       2.784  -3.578   1.379  1.00  0.00           C  
ATOM   1577  CZ  PHE B  13       3.927  -4.339   1.523  1.00  0.00           C  
ATOM   1578  H   PHE B  13       2.842  -5.150  -3.490  1.00  0.00           H  
ATOM   1579  HA  PHE B  13       0.795  -3.483  -2.195  1.00  0.00           H  
ATOM   1580 1HB  PHE B  13       3.680  -2.949  -3.000  1.00  0.00           H  
ATOM   1581 2HB  PHE B  13       2.646  -1.752  -2.235  1.00  0.00           H  
ATOM   1582  HD1 PHE B  13       4.983  -4.332  -1.687  1.00  0.00           H  
ATOM   1583  HD2 PHE B  13       1.528  -2.490   0.021  1.00  0.00           H  
ATOM   1584  HE1 PHE B  13       5.617  -5.210   0.535  1.00  0.00           H  
ATOM   1585  HE2 PHE B  13       2.160  -3.363   2.246  1.00  0.00           H  
ATOM   1586  HZ  PHE B  13       4.205  -4.725   2.502  1.00  0.00           H  
TER                                                                             
I_bsa 1359.85
I_hb 3
I_pack -0.053
I_sc -39.067
I_unsat 7
pep_sc -21.536
pep_sc_noref -22.133
reweighted_sc -132.433
rmsALL 12.218
rmsALL_CAPRI_if 5.284
rmsALL_allIF 4.808
rmsALL_if 9.541
rmsBB 10.867
rmsBB_CAPRI_if 4.101
rmsBB_allIF 3.75
rmsBB_if 8.289
rmsBB_intrf_lowres 6.974
rmsBB_lowres 10.9
rmsCA 10.891
rmsCA_if 8.534
rmsCA_intrf_lowres 7.276
rmsCA_lowres 10.891
rmsSC_CAPRI_if 5.934
rmsSC_allIF 5.511
score -71.83
score_lowres_opt 0.992
score_lowres_start 29.888
silent_score -71.83
startRMSall 0
startRMSallif 0
startRMSbb 0
startRMSca 0
time 85
