# Supplementary material for: Simple biochemical features underlie transcriptional activation domain diversity and dynamic, fuzzy binding to Mediator
Source: eLife. 2021 Apr 27;10:e68068. doi: 10.7554/eLife.68068 (PMC8137143; doi:10.7554/eLife.68068)
Supplement: Figure 6—source data 2. — The 10 best-scoring models from different binding poses are provided as pdb files. Top500.txt contains the score, cluster number, and RMSD to best model for the 500 best-scoring models. [file elife-68068-fig6-data2.zip › Med15-cAD structural models/ABD1/Oaf3_846/top500.txt]

description rms cluster cluster_idx reweighted_sc
2lpb_Oaf3_846_prepack_00074 3.410 35 0 -116.133
2lpb_Oaf3_846_prepack_00078 2.201 36 0 -102.097
2lpb_Oaf3_846_prepack_00190 3.333 37 0 -111.829
2lpb_Oaf3_846_prepack_00285 2.834 16 0 -103.756
2lpb_Oaf3_846_prepack_00479 3.727 38 0 -102.882
2lpb_Oaf3_846_prepack_00502 3.973 39 0 -110.664
2lpb_Oaf3_846_prepack_00556 3.075 40 0 -116.781
2lpb_Oaf3_846_prepack_00618 2.432 41 0 -132.433
2lpb_Oaf3_846_prepack_00670 3.612 42 0 -107.546
2lpb_Oaf3_846_prepack_00860 3.854 43 0 -105.164
2lpb_Oaf3_846_prepack_00903 3.595 44 0 -105.216
2lpb_Oaf3_846_prepack_01101 5.740 45 0 -110.208
2lpb_Oaf3_846_prepack_01115 3.036 46 0 -101.721
2lpb_Oaf3_846_prepack_01172 3.531 47 0 -105.348
2lpb_Oaf3_846_prepack_01192 2.952 7 0 -117.190
2lpb_Oaf3_846_prepack_01195 5.626 48 0 -111.792
2lpb_Oaf3_846_prepack_01344 6.195 8 0 -111.018
2lpb_Oaf3_846_prepack_01536 5.742 17 0 -112.180
2lpb_Oaf3_846_prepack_01599 4.266 49 0 -101.442
2lpb_Oaf3_846_prepack_01654 3.283 50 0 -103.170
2lpb_Oaf3_846_prepack_01655 5.856 51 0 -101.344
2lpb_Oaf3_846_prepack_01696 3.582 52 0 -108.945
2lpb_Oaf3_846_prepack_01901 4.142 18 0 -116.400
2lpb_Oaf3_846_prepack_02170 3.213 53 0 -102.988
2lpb_Oaf3_846_prepack_02216 3.334 15 0 -120.216
2lpb_Oaf3_846_prepack_02283 4.550 54 0 -106.347
2lpb_Oaf3_846_prepack_02520 4.113 55 0 -104.105
2lpb_Oaf3_846_prepack_02650 5.452 9 0 -130.877
2lpb_Oaf3_846_prepack_02946 3.352 56 0 -104.036
2lpb_Oaf3_846_prepack_02979 3.562 0 0 -115.216
2lpb_Oaf3_846_prepack_02997 3.488 57 0 -103.010
2lpb_Oaf3_846_prepack_03415 3.495 6 0 -104.048
2lpb_Oaf3_846_prepack_03761 3.304 58 0 -110.842
2lpb_Oaf3_846_prepack_04094 3.488 59 0 -102.544
2lpb_Oaf3_846_prepack_04187 2.398 60 0 -103.047
2lpb_Oaf3_846_prepack_04231 4.169 61 0 -105.763
2lpb_Oaf3_846_prepack_04247 3.900 62 0 -101.855
2lpb_Oaf3_846_prepack_04362 3.291 63 0 -104.580
2lpb_Oaf3_846_prepack_04366 5.141 64 0 -102.540
2lpb_Oaf3_846_prepack_04375 5.255 19 0 -102.369
2lpb_Oaf3_846_prepack_04411 3.180 65 0 -103.603
2lpb_Oaf3_846_prepack_04495 3.250 66 0 -101.308
2lpb_Oaf3_846_prepack_04510 5.618 67 0 -103.569
2lpb_Oaf3_846_prepack_04590 3.394 20 0 -105.894
2lpb_Oaf3_846_prepack_04716 2.107 68 0 -119.169
2lpb_Oaf3_846_prepack_04749 3.867 69 0 -108.932
2lpb_Oaf3_846_prepack_04850 3.210 70 0 -104.085
2lpb_Oaf3_846_prepack_04946 5.442 71 0 -105.687
2lpb_Oaf3_846_prepack_05075 2.351 72 0 -105.515
2lpb_Oaf3_846_prepack_05211 2.673 73 0 -101.642
2lpb_Oaf3_846_prepack_05367 3.238 74 0 -116.763
2lpb_Oaf3_846_prepack_05592 2.638 75 0 -112.474
2lpb_Oaf3_846_prepack_05612 2.788 21 0 -105.946
2lpb_Oaf3_846_prepack_05730 3.466 15 1 -130.290
2lpb_Oaf3_846_prepack_05759 4.604 76 0 -113.829
2lpb_Oaf3_846_prepack_05841 4.334 77 0 -101.863
2lpb_Oaf3_846_prepack_05904 3.355 78 0 -122.347
2lpb_Oaf3_846_prepack_05935 3.073 79 0 -102.562
2lpb_Oaf3_846_prepack_05985 3.241 80 0 -104.274
2lpb_Oaf3_846_prepack_06171 4.652 81 0 -108.235
2lpb_Oaf3_846_prepack_06174 3.411 82 0 -114.281
2lpb_Oaf3_846_prepack_06188 3.242 83 0 -121.243
2lpb_Oaf3_846_prepack_06237 2.370 84 0 -104.942
2lpb_Oaf3_846_prepack_06249 2.812 16 1 -104.699
2lpb_Oaf3_846_prepack_06303 3.764 85 0 -102.188
2lpb_Oaf3_846_prepack_06331 3.726 86 0 -103.131
2lpb_Oaf3_846_prepack_06395 4.341 87 0 -102.663
2lpb_Oaf3_846_prepack_06447 2.796 88 0 -101.393
2lpb_Oaf3_846_prepack_06602 3.589 89 0 -104.377
2lpb_Oaf3_846_prepack_06702 4.192 90 0 -104.249
2lpb_Oaf3_846_prepack_06720 5.671 91 0 -105.933
2lpb_Oaf3_846_prepack_06743 4.479 22 0 -102.619
2lpb_Oaf3_846_prepack_06786 3.143 92 0 -101.860
2lpb_Oaf3_846_prepack_06906 2.662 93 0 -102.271
2lpb_Oaf3_846_prepack_06923 1.057 94 0 -103.960
2lpb_Oaf3_846_prepack_07028 3.073 21 1 -109.671
2lpb_Oaf3_846_prepack_07240 2.587 95 0 -106.945
2lpb_Oaf3_846_prepack_07331 3.188 96 0 -102.682
2lpb_Oaf3_846_prepack_07586 3.726 97 0 -112.475
2lpb_Oaf3_846_prepack_07650 5.447 14 0 -102.984
2lpb_Oaf3_846_prepack_07954 3.397 10 0 -101.127
2lpb_Oaf3_846_prepack_08419 3.601 98 0 -101.251
2lpb_Oaf3_846_prepack_08632 3.546 99 0 -101.354
2lpb_Oaf3_846_prepack_08651 4.704 100 0 -110.038
2lpb_Oaf3_846_prepack_08681 2.986 2 0 -103.887
2lpb_Oaf3_846_prepack_08740 3.115 101 0 -111.437
2lpb_Oaf3_846_prepack_08808 5.515 23 0 -107.483
2lpb_Oaf3_846_prepack_08859 2.823 102 0 -108.004
2lpb_Oaf3_846_prepack_08860 2.535 103 0 -104.849
2lpb_Oaf3_846_prepack_08902 5.131 104 0 -101.740
2lpb_Oaf3_846_prepack_09018 4.529 105 0 -104.494
2lpb_Oaf3_846_prepack_09071 5.107 106 0 -102.748
2lpb_Oaf3_846_prepack_09121 4.086 12 0 -108.768
2lpb_Oaf3_846_prepack_09163 5.729 107 0 -103.221
2lpb_Oaf3_846_prepack_09168 4.900 108 0 -106.114
2lpb_Oaf3_846_prepack_09303 3.414 109 0 -101.140
2lpb_Oaf3_846_prepack_09528 2.779 110 0 -103.292
2lpb_Oaf3_846_prepack_09746 2.807 111 0 -101.244
2lpb_Oaf3_846_prepack_09770 2.464 112 0 -105.417
2lpb_Oaf3_846_prepack_09777 3.128 113 0 -106.877
2lpb_Oaf3_846_prepack_09983 4.843 3 0 -103.620
2lpb_Oaf3_846_prepack_10085 4.857 114 0 -105.590
2lpb_Oaf3_846_prepack_10114 3.632 115 0 -108.066
2lpb_Oaf3_846_prepack_10125 3.145 116 0 -101.674
2lpb_Oaf3_846_prepack_10179 5.561 117 0 -109.352
2lpb_Oaf3_846_prepack_10195 3.295 118 0 -101.795
2lpb_Oaf3_846_prepack_10265 3.312 119 0 -104.732
2lpb_Oaf3_846_prepack_10421 6.411 8 1 -103.606
2lpb_Oaf3_846_prepack_10500 2.888 120 0 -112.812
2lpb_Oaf3_846_prepack_10501 6.315 121 0 -102.867
2lpb_Oaf3_846_prepack_10503 4.036 122 0 -107.832
2lpb_Oaf3_846_prepack_10507 4.756 123 0 -101.840
2lpb_Oaf3_846_prepack_10754 4.807 4 0 -114.241
2lpb_Oaf3_846_prepack_11035 3.487 124 0 -112.929
2lpb_Oaf3_846_prepack_11059 4.887 24 0 -108.057
2lpb_Oaf3_846_prepack_11472 2.958 125 0 -102.904
2lpb_Oaf3_846_prepack_11487 3.517 126 0 -102.578
2lpb_Oaf3_846_prepack_11618 2.859 127 0 -107.750
2lpb_Oaf3_846_prepack_11749 4.972 11 0 -121.192
2lpb_Oaf3_846_prepack_11792 3.330 128 0 -101.172
2lpb_Oaf3_846_prepack_11988 4.935 129 0 -106.254
2lpb_Oaf3_846_prepack_12175 3.475 130 0 -107.142
2lpb_Oaf3_846_prepack_12203 3.397 0 1 -107.000
2lpb_Oaf3_846_prepack_12237 5.082 131 0 -101.519
2lpb_Oaf3_846_prepack_12379 5.656 132 0 -120.489
2lpb_Oaf3_846_prepack_12563 3.548 133 0 -118.233
2lpb_Oaf3_846_prepack_12630 4.648 134 0 -103.259
2lpb_Oaf3_846_prepack_12734 3.715 135 0 -105.388
2lpb_Oaf3_846_prepack_12793 3.182 2 1 -109.392
2lpb_Oaf3_846_prepack_13077 4.772 3 1 -105.966
2lpb_Oaf3_846_prepack_13275 5.357 136 0 -101.901
2lpb_Oaf3_846_prepack_13361 3.455 25 0 -104.389
2lpb_Oaf3_846_prepack_13415 3.055 137 0 -107.549
2lpb_Oaf3_846_prepack_13486 4.556 138 0 -107.623
2lpb_Oaf3_846_prepack_13559 3.314 139 0 -102.258
2lpb_Oaf3_846_prepack_13690 4.278 140 0 -104.794
2lpb_Oaf3_846_prepack_13741 3.531 141 0 -108.208
2lpb_Oaf3_846_prepack_13781 4.077 142 0 -107.070
2lpb_Oaf3_846_prepack_14013 3.466 143 0 -114.103
2lpb_Oaf3_846_prepack_14145 3.805 144 0 -104.129
2lpb_Oaf3_846_prepack_14225 3.374 145 0 -102.650
2lpb_Oaf3_846_prepack_14293 2.416 146 0 -115.744
2lpb_Oaf3_846_prepack_14374 4.281 147 0 -101.612
2lpb_Oaf3_846_prepack_14380 2.784 148 0 -111.183
2lpb_Oaf3_846_prepack_14447 3.512 149 0 -102.942
2lpb_Oaf3_846_prepack_14465 3.554 150 0 -109.227
2lpb_Oaf3_846_prepack_14556 3.481 151 0 -124.651
2lpb_Oaf3_846_prepack_14679 3.488 152 0 -105.256
2lpb_Oaf3_846_prepack_14731 3.228 153 0 -103.812
2lpb_Oaf3_846_prepack_14795 6.114 154 0 -101.434
2lpb_Oaf3_846_prepack_14829 3.051 155 0 -107.054
2lpb_Oaf3_846_prepack_14886 3.884 12 1 -112.912
2lpb_Oaf3_846_prepack_14959 4.131 156 0 -101.311
2lpb_Oaf3_846_prepack_15186 3.434 157 0 -101.393
2lpb_Oaf3_846_prepack_15207 1.742 158 0 -104.292
2lpb_Oaf3_846_prepack_15257 5.227 159 0 -129.827
2lpb_Oaf3_846_prepack_15390 4.485 26 0 -118.013
2lpb_Oaf3_846_prepack_15438 5.556 27 0 -124.261
2lpb_Oaf3_846_prepack_15510 4.042 160 0 -109.835
2lpb_Oaf3_846_prepack_15541 3.451 161 0 -101.672
2lpb_Oaf3_846_prepack_15711 2.591 162 0 -105.798
2lpb_Oaf3_846_prepack_15867 3.498 163 0 -108.928
2lpb_Oaf3_846_prepack_15928 3.584 25 1 -101.765
2lpb_Oaf3_846_prepack_16020 5.416 164 0 -103.969
2lpb_Oaf3_846_prepack_16104 4.128 12 2 -102.832
2lpb_Oaf3_846_prepack_16133 4.681 165 0 -102.321
2lpb_Oaf3_846_prepack_16230 4.203 166 0 -106.016
2lpb_Oaf3_846_prepack_16554 3.808 0 2 -116.083
2lpb_Oaf3_846_prepack_16741 3.472 6 1 -107.467
2lpb_Oaf3_846_prepack_16825 5.087 167 0 -114.995
2lpb_Oaf3_846_prepack_16970 2.389 28 0 -107.844
2lpb_Oaf3_846_prepack_17248 3.667 0 3 -112.559
2lpb_Oaf3_846_prepack_17301 2.625 168 0 -112.511
2lpb_Oaf3_846_prepack_17431 6.110 8 2 -104.786
2lpb_Oaf3_846_prepack_17444 1.513 169 0 -103.416
2lpb_Oaf3_846_prepack_17513 2.866 7 1 -103.624
2lpb_Oaf3_846_prepack_17566 2.801 170 0 -116.870
2lpb_Oaf3_846_prepack_17579 2.383 171 0 -115.832
2lpb_Oaf3_846_prepack_17782 3.670 172 0 -108.463
2lpb_Oaf3_846_prepack_17934 5.074 173 0 -103.874
2lpb_Oaf3_846_prepack_17974 4.888 174 0 -104.133
2lpb_Oaf3_846_prepack_17996 4.985 175 0 -109.165
2lpb_Oaf3_846_prepack_18259 3.336 176 0 -117.358
2lpb_Oaf3_846_prepack_18474 3.231 177 0 -113.593
2lpb_Oaf3_846_prepack_18565 5.518 23 1 -105.045
2lpb_Oaf3_846_prepack_18714 4.229 178 0 -108.695
2lpb_Oaf3_846_prepack_18815 3.875 179 0 -103.231
2lpb_Oaf3_846_prepack_18919 4.679 3 2 -109.364
2lpb_Oaf3_846_prepack_18976 3.653 221 1 -110.359
2lpb_Oaf3_846_prepack_19003 5.062 180 0 -112.879
2lpb_Oaf3_846_prepack_19178 5.396 9 1 -105.706
2lpb_Oaf3_846_prepack_19255 3.600 181 0 -106.993
2lpb_Oaf3_846_prepack_19318 3.380 29 0 -122.758
2lpb_Oaf3_846_prepack_19334 4.847 182 0 -107.872
2lpb_Oaf3_846_prepack_19455 4.940 183 0 -101.526
2lpb_Oaf3_846_prepack_19668 3.013 184 0 -106.277
2lpb_Oaf3_846_prepack_19688 2.457 185 0 -101.447
2lpb_Oaf3_846_prepack_19703 3.474 186 0 -103.121
2lpb_Oaf3_846_prepack_19796 2.651 187 0 -104.322
2lpb_Oaf3_846_prepack_19902 3.393 10 1 -109.168
2lpb_Oaf3_846_prepack_19913 1.852 188 0 -102.688
2lpb_Oaf3_846_prepack_20052 3.868 189 0 -104.488
2lpb_Oaf3_846_prepack_20063 3.275 190 0 -117.218
2lpb_Oaf3_846_prepack_20085 6.062 5 0 -102.709
2lpb_Oaf3_846_prepack_20309 3.209 191 0 -105.909
2lpb_Oaf3_846_prepack_20476 2.591 192 0 -105.268
2lpb_Oaf3_846_prepack_20517 3.377 193 0 -110.873
2lpb_Oaf3_846_prepack_20532 3.919 194 0 -109.425
2lpb_Oaf3_846_prepack_20594 6.121 195 0 -114.919
2lpb_Oaf3_846_prepack_20819 3.934 196 0 -102.210
2lpb_Oaf3_846_prepack_20862 2.820 197 0 -104.250
2lpb_Oaf3_846_prepack_20889 4.855 4 1 -105.817
2lpb_Oaf3_846_prepack_20896 2.094 198 0 -104.075
2lpb_Oaf3_846_prepack_20914 4.157 199 0 -101.499
2lpb_Oaf3_846_prepack_20978 3.886 200 0 -103.670
2lpb_Oaf3_846_prepack_21013 4.592 201 0 -108.966
2lpb_Oaf3_846_prepack_21067 2.238 202 0 -106.501
2lpb_Oaf3_846_prepack_21079 3.344 203 0 -118.092
2lpb_Oaf3_846_prepack_21089 3.203 204 0 -110.115
2lpb_Oaf3_846_prepack_21152 4.276 205 0 -103.956
2lpb_Oaf3_846_prepack_21222 4.655 206 0 -109.477
2lpb_Oaf3_846_prepack_21353 4.799 4 2 -105.863
2lpb_Oaf3_846_prepack_21532 2.888 207 0 -101.213
2lpb_Oaf3_846_prepack_21636 5.758 9 2 -112.836
2lpb_Oaf3_846_prepack_21779 3.798 208 0 -102.962
2lpb_Oaf3_846_prepack_21802 2.111 209 0 -106.680
2lpb_Oaf3_846_prepack_21895 3.981 210 0 -108.914
2lpb_Oaf3_846_prepack_22009 4.011 211 0 -106.821
2lpb_Oaf3_846_prepack_22075 5.003 212 0 -108.257
2lpb_Oaf3_846_prepack_22205 3.892 213 0 -103.587
2lpb_Oaf3_846_prepack_22270 2.873 30 0 -116.810
2lpb_Oaf3_846_prepack_22445 4.961 24 1 -107.728
2lpb_Oaf3_846_prepack_22567 2.884 214 0 -102.722
2lpb_Oaf3_846_prepack_22746 3.072 215 0 -107.040
2lpb_Oaf3_846_prepack_22779 3.336 216 0 -115.039
2lpb_Oaf3_846_prepack_23032 4.107 22 1 -129.586
2lpb_Oaf3_846_prepack_23151 3.307 217 0 -102.884
2lpb_Oaf3_846_prepack_23296 5.984 218 0 -102.089
2lpb_Oaf3_846_prepack_23299 3.517 219 0 -102.641
2lpb_Oaf3_846_prepack_23361 2.789 220 0 -105.468
2lpb_Oaf3_846_prepack_23419 3.784 221 0 -104.468
2lpb_Oaf3_846_prepack_23672 3.268 31 0 -103.569
2lpb_Oaf3_846_prepack_23679 5.841 222 0 -111.284
2lpb_Oaf3_846_prepack_23807 5.384 1 0 -101.179
2lpb_Oaf3_846_prepack_23891 5.534 223 0 -101.413
2lpb_Oaf3_846_prepack_23938 3.735 0 4 -108.132
2lpb_Oaf3_846_prepack_24023 4.963 224 0 -103.337
2lpb_Oaf3_846_prepack_24079 2.669 30 1 -110.467
2lpb_Oaf3_846_prepack_24152 5.758 5 1 -109.815
2lpb_Oaf3_846_prepack_24354 2.877 225 0 -102.928
2lpb_Oaf3_846_prepack_24561 4.739 226 0 -102.942
2lpb_Oaf3_846_prepack_24575 3.343 227 0 -111.883
2lpb_Oaf3_846_prepack_24587 4.025 18 1 -105.964
2lpb_Oaf3_846_prepack_24719 3.514 20 1 -106.210
2lpb_Oaf3_846_prepack_24767 6.123 228 0 -105.506
2lpb_Oaf3_846_prepack_24941 3.823 229 0 -106.698
2lpb_Oaf3_846_prepack_25059 5.036 32 0 -101.483
2lpb_Oaf3_846_prepack_25097 3.046 2 2 -104.336
2lpb_Oaf3_846_prepack_25160 2.314 230 0 -106.369
2lpb_Oaf3_846_prepack_25199 3.934 231 0 -106.471
2lpb_Oaf3_846_prepack_25229 3.523 232 0 -118.960
2lpb_Oaf3_846_prepack_25263 2.903 233 0 -112.145
2lpb_Oaf3_846_prepack_25305 3.640 143 1 -106.137
2lpb_Oaf3_846_prepack_25634 4.791 11 1 -101.699
2lpb_Oaf3_846_prepack_25693 4.252 234 0 -106.612
2lpb_Oaf3_846_prepack_25712 3.495 33 0 -107.346
2lpb_Oaf3_846_prepack_26373 3.828 235 0 -115.396
2lpb_Oaf3_846_prepack_26464 5.256 236 0 -102.727
2lpb_Oaf3_846_prepack_26483 3.654 237 0 -120.360
2lpb_Oaf3_846_prepack_26543 0.000 238 0 -133.060
2lpb_Oaf3_846_prepack_26601 3.379 0 5 -101.804
2lpb_Oaf3_846_prepack_26603 5.682 239 0 -111.516
2lpb_Oaf3_846_prepack_26646 3.392 31 1 -102.387
2lpb_Oaf3_846_prepack_26670 4.118 240 0 -104.717
2lpb_Oaf3_846_prepack_26855 5.226 1 1 -106.276
2lpb_Oaf3_846_prepack_26907 5.325 241 0 -101.155
2lpb_Oaf3_846_prepack_26941 5.538 1 2 -118.910
2lpb_Oaf3_846_prepack_27008 2.620 242 0 -103.120
2lpb_Oaf3_846_prepack_27330 5.354 243 0 -101.312
2lpb_Oaf3_846_prepack_27350 2.662 244 0 -106.944
2lpb_Oaf3_846_prepack_27376 3.170 245 0 -111.942
2lpb_Oaf3_846_prepack_27432 4.988 246 0 -105.716
2lpb_Oaf3_846_prepack_27453 3.631 247 0 -101.370
2lpb_Oaf3_846_prepack_27531 2.303 248 0 -102.621
2lpb_Oaf3_846_prepack_27596 2.704 249 0 -106.805
2lpb_Oaf3_846_prepack_27643 1.716 250 0 -110.942
2lpb_Oaf3_846_prepack_27710 4.434 251 0 -106.045
2lpb_Oaf3_846_prepack_27832 5.169 252 0 -101.464
2lpb_Oaf3_846_prepack_28077 5.143 253 0 -107.183
2lpb_Oaf3_846_prepack_28141 3.431 254 0 -110.945
2lpb_Oaf3_846_prepack_28277 2.898 255 0 -114.863
2lpb_Oaf3_846_prepack_28279 3.405 29 1 -105.774
2lpb_Oaf3_846_prepack_28503 4.076 256 0 -106.120
2lpb_Oaf3_846_prepack_28556 4.359 257 0 -107.880
2lpb_Oaf3_846_prepack_28635 3.348 13 0 -112.381
2lpb_Oaf3_846_prepack_28711 4.621 26 1 -101.217
2lpb_Oaf3_846_prepack_28779 3.109 258 0 -116.837
2lpb_Oaf3_846_prepack_28885 2.134 259 0 -103.493
2lpb_Oaf3_846_prepack_28967 3.230 260 0 -103.054
2lpb_Oaf3_846_prepack_29022 2.993 7 2 -108.212
2lpb_Oaf3_846_prepack_29030 3.814 0 6 -105.546
2lpb_Oaf3_846_prepack_29060 3.134 261 0 -101.173
2lpb_Oaf3_846_prepack_29072 2.866 262 0 -110.097
2lpb_Oaf3_846_prepack_29106 5.184 11 2 -106.017
2lpb_Oaf3_846_prepack_29167 2.512 263 0 -104.932
2lpb_Oaf3_846_prepack_29408 3.404 143 2 -102.616
2lpb_Oaf3_846_prepack_29419 5.337 264 0 -109.038
2lpb_Oaf3_846_prepack_29492 3.384 265 0 -105.386
2lpb_Oaf3_846_prepack_29510 3.777 266 0 -103.080
2lpb_Oaf3_846_prepack_29555 3.913 267 0 -103.508
2lpb_Oaf3_846_prepack_29665 4.088 268 0 -106.729
2lpb_Oaf3_846_prepack_29733 4.529 269 0 -107.066
2lpb_Oaf3_846_prepack_29755 5.976 5 2 -102.795
2lpb_Oaf3_846_prepack_29834 4.525 270 0 -101.399
2lpb_Oaf3_846_prepack_29857 5.458 271 0 -105.074
2lpb_Oaf3_846_prepack_29858 2.278 272 0 -103.416
2lpb_Oaf3_846_prepack_29898 4.693 273 0 -108.721
2lpb_Oaf3_846_prepack_29942 3.482 13 1 -103.846
2lpb_Oaf3_846_prepack_29989 3.494 274 0 -106.154
2lpb_Oaf3_846_prepack_29993 4.610 275 0 -102.232
2lpb_Oaf3_846_prepack_30097 3.323 276 0 -101.380
2lpb_Oaf3_846_prepack_30155 3.971 277 0 -116.676
2lpb_Oaf3_846_prepack_30162 5.430 27 1 -102.545
2lpb_Oaf3_846_prepack_30188 4.792 278 0 -101.924
2lpb_Oaf3_846_prepack_30199 3.785 279 0 -110.028
2lpb_Oaf3_846_prepack_30201 4.369 280 0 -107.826
2lpb_Oaf3_846_prepack_30298 5.663 1 3 -106.681
2lpb_Oaf3_846_prepack_30502 3.293 281 0 -104.968
2lpb_Oaf3_846_prepack_30503 2.858 282 0 -104.968
2lpb_Oaf3_846_prepack_30589 4.188 283 0 -106.655
2lpb_Oaf3_846_prepack_30716 5.603 1 4 -104.943
2lpb_Oaf3_846_prepack_30775 4.921 284 0 -106.028
2lpb_Oaf3_846_prepack_31001 3.216 2 3 -118.153
2lpb_Oaf3_846_prepack_31012 2.746 285 0 -123.705
2lpb_Oaf3_846_prepack_31014 5.517 286 0 -125.938
2lpb_Oaf3_846_prepack_31022 4.146 287 0 -103.962
2lpb_Oaf3_846_prepack_31059 3.496 288 0 -104.332
2lpb_Oaf3_846_prepack_31218 4.747 3 3 -109.791
2lpb_Oaf3_846_prepack_31223 2.674 289 0 -101.145
2lpb_Oaf3_846_prepack_31644 5.581 290 0 -106.034
2lpb_Oaf3_846_prepack_31741 3.206 291 0 -105.889
2lpb_Oaf3_846_prepack_31794 3.355 292 0 -119.804
2lpb_Oaf3_846_prepack_32061 2.828 293 0 -101.526
2lpb_Oaf3_846_prepack_32066 2.800 294 0 -106.657
2lpb_Oaf3_846_prepack_32115 2.087 295 0 -107.608
2lpb_Oaf3_846_prepack_32267 3.290 296 0 -102.731
2lpb_Oaf3_846_prepack_32424 4.371 297 0 -125.821
2lpb_Oaf3_846_prepack_32628 2.992 298 0 -103.126
2lpb_Oaf3_846_prepack_32668 3.068 299 0 -104.976
2lpb_Oaf3_846_prepack_32671 5.601 14 1 -132.495
2lpb_Oaf3_846_prepack_32736 4.421 300 0 -102.454
2lpb_Oaf3_846_prepack_32761 3.665 301 0 -101.854
2lpb_Oaf3_846_prepack_32767 4.998 302 0 -105.858
2lpb_Oaf3_846_prepack_32800 3.060 303 0 -101.854
2lpb_Oaf3_846_prepack_32983 3.560 10 2 -102.305
2lpb_Oaf3_846_prepack_33139 3.938 304 0 -105.259
2lpb_Oaf3_846_prepack_33264 3.211 305 0 -102.873
2lpb_Oaf3_846_prepack_33377 3.274 306 0 -108.142
2lpb_Oaf3_846_prepack_33466 3.359 307 0 -105.322
2lpb_Oaf3_846_prepack_33554 2.366 28 1 -101.212
2lpb_Oaf3_846_prepack_33642 2.317 308 0 -117.373
2lpb_Oaf3_846_prepack_33657 3.718 309 0 -111.481
2lpb_Oaf3_846_prepack_33811 5.556 310 0 -102.674
2lpb_Oaf3_846_prepack_33823 2.835 311 0 -118.387
2lpb_Oaf3_846_prepack_34040 5.400 14 2 -105.299
2lpb_Oaf3_846_prepack_34054 2.965 34 0 -101.235
2lpb_Oaf3_846_prepack_34482 4.950 4 3 -118.183
2lpb_Oaf3_846_prepack_34540 3.307 34 1 -106.881
2lpb_Oaf3_846_prepack_34569 3.254 312 0 -112.370
2lpb_Oaf3_846_prepack_34587 5.757 17 1 -104.042
2lpb_Oaf3_846_prepack_34633 1.938 313 0 -119.400
2lpb_Oaf3_846_prepack_34750 2.698 314 0 -103.844
2lpb_Oaf3_846_prepack_34751 3.589 15 2 -101.457
2lpb_Oaf3_846_prepack_34944 4.040 315 0 -110.933
2lpb_Oaf3_846_prepack_34951 1.536 316 0 -102.527
2lpb_Oaf3_846_prepack_35571 2.866 317 0 -101.560
2lpb_Oaf3_846_prepack_35870 3.844 318 0 -103.158
2lpb_Oaf3_846_prepack_35879 3.770 319 0 -104.154
2lpb_Oaf3_846_prepack_35998 3.636 320 0 -107.167
2lpb_Oaf3_846_prepack_36029 3.399 321 0 -105.713
2lpb_Oaf3_846_prepack_36117 5.019 322 0 -105.017
2lpb_Oaf3_846_prepack_36267 3.828 323 0 -104.271
2lpb_Oaf3_846_prepack_36490 1.354 324 0 -108.720
2lpb_Oaf3_846_prepack_36607 3.898 325 0 -104.026
2lpb_Oaf3_846_prepack_36695 3.689 6 2 -111.584
2lpb_Oaf3_846_prepack_36814 5.482 5 3 -108.285
2lpb_Oaf3_846_prepack_36973 4.550 326 0 -110.894
2lpb_Oaf3_846_prepack_37026 3.687 6 3 -101.349
2lpb_Oaf3_846_prepack_37053 6.607 327 0 -104.387
2lpb_Oaf3_846_prepack_37252 3.436 328 0 -116.226
2lpb_Oaf3_846_prepack_37319 3.018 2 4 -103.052
2lpb_Oaf3_846_prepack_37400 5.366 19 1 -107.874
2lpb_Oaf3_846_prepack_37514 5.138 32 1 -114.619
2lpb_Oaf3_846_prepack_37575 3.353 0 7 -103.758
2lpb_Oaf3_846_prepack_37688 3.646 33 1 -117.583
2lpb_Oaf3_846_prepack_37787 4.169 329 0 -102.072
2lpb_Oaf3_846_prepack_37941 2.719 330 0 -103.509
2lpb_Oaf3_846_prepack_38000 3.447 13 2 -126.721
2lpb_Oaf3_846_prepack_38027 3.625 331 0 -104.590
2lpb_Oaf3_846_prepack_38115 2.544 332 0 -109.797
2lpb_Oaf3_846_prepack_38328 3.318 333 0 -107.299
2lpb_Oaf3_846_prepack_38416 2.696 334 0 -107.589
2lpb_Oaf3_846_prepack_38533 6.135 5 4 -102.087
2lpb_Oaf3_846_prepack_38613 2.834 335 0 -114.834
2lpb_Oaf3_846_prepack_38793 5.354 336 0 -106.672
2lpb_Oaf3_846_prepack_39166 3.010 337 0 -108.883
2lpb_Oaf3_846_prepack_39297 4.744 338 0 -105.127
2lpb_Oaf3_846_prepack_39300 3.822 339 0 -105.676
2lpb_Oaf3_846_prepack_39349 2.924 340 0 -103.218
2lpb_Oaf3_846_prepack_39534 4.273 341 0 -110.849
2lpb_Oaf3_846_prepack_39605 4.359 342 0 -101.409
2lpb_Oaf3_846_prepack_39608 3.648 343 0 -103.967
2lpb_Oaf3_846_prepack_39702 5.391 241 1 -115.655
2lpb_Oaf3_846_prepack_39751 2.868 344 0 -111.191
2lpb_Oaf3_846_prepack_39777 3.507 13 3 -101.761
2lpb_Oaf3_846_prepack_39779 2.854 345 0 -109.784
2lpb_Oaf3_846_prepack_40086 4.163 346 0 -107.978
2lpb_Oaf3_846_prepack_40116 3.284 347 0 -102.105
2lpb_Oaf3_846_prepack_40124 4.040 348 0 -106.807
2lpb_Oaf3_846_prepack_40230 3.939 349 0 -107.032
2lpb_Oaf3_846_prepack_40243 2.924 350 0 -104.028
2lpb_Oaf3_846_prepack_40328 3.465 351 0 -106.424
2lpb_Oaf3_846_prepack_40340 3.575 0 8 -102.411
2lpb_Oaf3_846_prepack_40925 5.882 352 0 -101.814
2lpb_Oaf3_846_prepack_41010 4.332 353 0 -107.362
2lpb_Oaf3_846_prepack_41112 3.124 354 0 -106.615
2lpb_Oaf3_846_prepack_41205 4.486 355 0 -105.047
2lpb_Oaf3_846_prepack_41319 5.575 356 0 -104.635
2lpb_Oaf3_846_prepack_41376 3.638 357 0 -103.164
2lpb_Oaf3_846_prepack_41395 3.845 358 0 -103.516
2lpb_Oaf3_846_prepack_41426 4.243 359 0 -106.682
2lpb_Oaf3_846_prepack_41510 5.880 360 0 -110.370
2lpb_Oaf3_846_prepack_41834 2.708 361 0 -102.252
2lpb_Oaf3_846_prepack_41885 3.506 237 1 -108.469
2lpb_Oaf3_846_prepack_42170 4.145 362 0 -105.025
2lpb_Oaf3_846_prepack_42201 3.958 363 0 -102.381
2lpb_Oaf3_846_prepack_42299 2.144 28 2 -119.207
2lpb_Oaf3_846_prepack_42367 4.365 364 0 -108.776
2lpb_Oaf3_846_prepack_42549 5.999 121 1 -102.164
2lpb_Oaf3_846_prepack_42807 5.707 14 3 -104.211
2lpb_Oaf3_846_prepack_42833 2.787 365 0 -107.290
2lpb_Oaf3_846_prepack_42982 2.861 366 0 -103.571
2lpb_Oaf3_846_prepack_42994 3.752 367 0 -108.463
2lpb_Oaf3_846_prepack_43018 1.949 368 0 -101.201
2lpb_Oaf3_846_prepack_43174 2.931 369 0 -107.280
2lpb_Oaf3_846_prepack_43241 5.673 370 0 -113.474
2lpb_Oaf3_846_prepack_43246 3.251 371 0 -101.684
2lpb_Oaf3_846_prepack_43699 3.190 372 0 -117.193
2lpb_Oaf3_846_prepack_43872 4.178 12 3 -103.979
2lpb_Oaf3_846_prepack_44967 2.807 373 0 -102.175
2lpb_Oaf3_846_prepack_44994 3.277 374 0 -104.621
2lpb_Oaf3_846_prepack_45185 3.419 375 0 -101.725
2lpb_Oaf3_846_prepack_45236 2.342 376 0 -123.305
2lpb_Oaf3_846_prepack_45249 3.478 377 0 -101.815
2lpb_Oaf3_846_prepack_45287 4.678 378 0 -102.613
2lpb_Oaf3_846_prepack_45349 3.189 379 0 -103.679
2lpb_Oaf3_846_prepack_45517 3.224 380 0 -103.119
2lpb_Oaf3_846_prepack_45589 3.921 267 1 -105.032
2lpb_Oaf3_846_prepack_45799 2.592 381 0 -110.468
2lpb_Oaf3_846_prepack_45844 3.588 382 0 -102.440
2lpb_Oaf3_846_prepack_45881 3.062 383 0 -112.480
2lpb_Oaf3_846_prepack_45890 5.670 384 0 -104.864
2lpb_Oaf3_846_prepack_45959 5.312 385 0 -121.874
2lpb_Oaf3_846_prepack_46277 3.422 0 9 -103.390
2lpb_Oaf3_846_prepack_46289 3.709 200 1 -105.033
2lpb_Oaf3_846_prepack_46506 6.066 386 0 -120.492
2lpb_Oaf3_846_prepack_46599 5.879 387 0 -103.128
2lpb_Oaf3_846_prepack_46752 2.892 388 0 -101.335
2lpb_Oaf3_846_prepack_46813 3.253 389 0 -109.365
2lpb_Oaf3_846_prepack_47011 3.132 390 0 -105.440
2lpb_Oaf3_846_prepack_47220 5.224 9 3 -101.713
2lpb_Oaf3_846_prepack_47259 2.604 391 0 -114.133
2lpb_Oaf3_846_prepack_47274 1.594 392 0 -103.870
2lpb_Oaf3_846_prepack_47321 3.043 393 0 -105.701
2lpb_Oaf3_846_prepack_47445 2.792 394 0 -109.429
2lpb_Oaf3_846_prepack_47497 4.956 108 1 -102.026
2lpb_Oaf3_846_prepack_47515 4.183 395 0 -102.259
2lpb_Oaf3_846_prepack_47653 3.012 396 0 -109.275
2lpb_Oaf3_846_prepack_47714 5.994 397 0 -104.800
2lpb_Oaf3_846_prepack_47774 3.428 398 0 -103.497
2lpb_Oaf3_846_prepack_47885 3.300 399 0 -102.546
2lpb_Oaf3_846_prepack_47977 4.727 400 0 -103.216
2lpb_Oaf3_846_prepack_48038 2.685 401 0 -104.230
2lpb_Oaf3_846_prepack_48140 4.951 302 1 -112.310
2lpb_Oaf3_846_prepack_48159 2.400 402 0 -105.129
2lpb_Oaf3_846_prepack_48535 3.510 403 0 -127.135
2lpb_Oaf3_846_prepack_48547 5.326 404 0 -102.928
2lpb_Oaf3_846_prepack_48609 2.066 405 0 -101.289
2lpb_Oaf3_846_prepack_48768 3.848 406 0 -103.843
2lpb_Oaf3_846_prepack_48877 3.552 407 0 -102.972
2lpb_Oaf3_846_prepack_49041 3.977 408 0 -102.337
2lpb_Oaf3_846_prepack_49049 4.188 409 0 -109.424
2lpb_Oaf3_846_prepack_49081 4.877 410 0 -101.871
2lpb_Oaf3_846_prepack_49087 3.686 0 10 -103.676
2lpb_Oaf3_846_prepack_49132 3.980 411 0 -102.070
2lpb_Oaf3_846_prepack_49135 3.034 412 0 -101.576
2lpb_Oaf3_846_prepack_49262 4.242 413 0 -106.138
2lpb_Oaf3_846_prepack_49498 3.518 414 0 -110.230
2lpb_Oaf3_846_prepack_49518 3.347 415 0 -108.136
2lpb_Oaf3_846_prepack_49955 2.722 416 0 -107.771
