# Supplementary material for: Simple biochemical features underlie transcriptional activation domain diversity and dynamic, fuzzy binding to Mediator
Source: eLife. 2021 Apr 27;10:e68068. doi: 10.7554/eLife.68068 (PMC8137143; doi:10.7554/eLife.68068)
Supplement: Figure 6—source data 2. — The 10 best-scoring models from different binding poses are provided as pdb files. Top500.txt contains the score, cluster number, and RMSD to best model for the 500 best-scoring models. [file elife-68068-fig6-data2.zip › Med15-cAD structural models/ABD1/Pip2/2lpb_Pip2_prepack_28182.pdb]

HEADER                                            17-SEP-20   XXXX              
EXPDTA    THEORETICAL MODEL                                                     
REMARK 220                                                                      
REMARK 220 EXPERIMENTAL DETAILS                                                 
REMARK 220  EXPERIMENT TYPE                : THEORETICAL MODELLING              
REMARK 220  DATE OF DATA COLLECTION        : 17-SEP-20                          
REMARK 220                                                                      
REMARK 220 REMARK: MODEL GENERATED BY ROSETTA                                   
REMARK 220  VERSION 2020.08+release.cb1caba                                     
ATOM      1  N   GLN A 158     -12.016 -12.395 -23.603  1.00  0.00           N  
ATOM      2  CA  GLN A 158     -11.969 -12.966 -22.241  1.00  0.00           C  
ATOM      3  C   GLN A 158     -12.554 -11.986 -21.232  1.00  0.00           C  
ATOM      4  O   GLN A 158     -13.092 -10.945 -21.605  1.00  0.00           O  
ATOM      5  CB  GLN A 158     -10.534 -13.324 -21.846  1.00  0.00           C  
ATOM      6  CG  GLN A 158      -9.893 -14.385 -22.724  1.00  0.00           C  
ATOM      7  CD  GLN A 158     -10.563 -15.739 -22.579  1.00  0.00           C  
ATOM      8  OE1 GLN A 158     -10.628 -16.301 -21.482  1.00  0.00           O  
ATOM      9  NE2 GLN A 158     -11.065 -16.270 -23.687  1.00  0.00           N  
ATOM     10 1H   GLN A 158     -11.629 -13.049 -24.253  1.00  0.00           H  
ATOM     11 2H   GLN A 158     -12.965 -12.201 -23.851  1.00  0.00           H  
ATOM     12 3H   GLN A 158     -11.486 -11.548 -23.628  1.00  0.00           H  
ATOM     13  HA  GLN A 158     -12.567 -13.877 -22.227  1.00  0.00           H  
ATOM     14 1HB  GLN A 158      -9.911 -12.431 -21.888  1.00  0.00           H  
ATOM     15 2HB  GLN A 158     -10.519 -13.685 -20.817  1.00  0.00           H  
ATOM     16 1HG  GLN A 158      -9.971 -14.075 -23.766  1.00  0.00           H  
ATOM     17 2HG  GLN A 158      -8.845 -14.491 -22.443  1.00  0.00           H  
ATOM     18 1HE2 GLN A 158     -11.520 -17.162 -23.653  1.00  0.00           H  
ATOM     19 2HE2 GLN A 158     -10.991 -15.781 -24.556  1.00  0.00           H  
ATOM     20  N   ARG A 159     -12.454 -12.331 -19.958  1.00  0.00           N  
ATOM     21  CA  ARG A 159     -12.963 -11.479 -18.889  1.00  0.00           C  
ATOM     22  C   ARG A 159     -12.021 -10.302 -18.654  1.00  0.00           C  
ATOM     23  O   ARG A 159     -10.801 -10.445 -18.767  1.00  0.00           O  
ATOM     24  CB  ARG A 159     -13.124 -12.269 -17.599  1.00  0.00           C  
ATOM     25  CG  ARG A 159     -14.191 -13.351 -17.640  1.00  0.00           C  
ATOM     26  CD  ARG A 159     -14.288 -14.077 -16.347  1.00  0.00           C  
ATOM     27  NE  ARG A 159     -15.295 -15.125 -16.388  1.00  0.00           N  
ATOM     28  CZ  ARG A 159     -15.547 -15.983 -15.380  1.00  0.00           C  
ATOM     29  NH1 ARG A 159     -14.859 -15.905 -14.263  1.00  0.00           N  
ATOM     30  NH2 ARG A 159     -16.487 -16.902 -15.515  1.00  0.00           N  
ATOM     31  H   ARG A 159     -12.025 -13.184 -19.727  1.00  0.00           H  
ATOM     32  HA  ARG A 159     -13.941 -11.098 -19.186  1.00  0.00           H  
ATOM     33 1HB  ARG A 159     -12.179 -12.748 -17.345  1.00  0.00           H  
ATOM     34 2HB  ARG A 159     -13.375 -11.589 -16.785  1.00  0.00           H  
ATOM     35 1HG  ARG A 159     -15.160 -12.898 -17.852  1.00  0.00           H  
ATOM     36 2HG  ARG A 159     -13.949 -14.071 -18.422  1.00  0.00           H  
ATOM     37 1HD  ARG A 159     -13.327 -14.536 -16.116  1.00  0.00           H  
ATOM     38 2HD  ARG A 159     -14.556 -13.377 -15.557  1.00  0.00           H  
ATOM     39  HE  ARG A 159     -15.846 -15.216 -17.232  1.00  0.00           H  
ATOM     40 1HH1 ARG A 159     -14.141 -15.202 -14.159  1.00  0.00           H  
ATOM     41 2HH1 ARG A 159     -15.048 -16.548 -13.508  1.00  0.00           H  
ATOM     42 1HH2 ARG A 159     -17.016 -16.963 -16.375  1.00  0.00           H  
ATOM     43 2HH2 ARG A 159     -16.676 -17.546 -14.761  1.00  0.00           H  
ATOM     44  N   ARG A 160     -12.586  -9.144 -18.344  1.00  0.00           N  
ATOM     45  CA  ARG A 160     -11.792  -7.949 -18.098  1.00  0.00           C  
ATOM     46  C   ARG A 160     -12.633  -6.875 -17.411  1.00  0.00           C  
ATOM     47  O   ARG A 160     -13.441  -6.198 -18.052  1.00  0.00           O  
ATOM     48  CB  ARG A 160     -11.230  -7.400 -19.401  1.00  0.00           C  
ATOM     49  CG  ARG A 160     -10.293  -6.214 -19.244  1.00  0.00           C  
ATOM     50  CD  ARG A 160      -9.731  -5.781 -20.549  1.00  0.00           C  
ATOM     51  NE  ARG A 160      -8.781  -4.690 -20.396  1.00  0.00           N  
ATOM     52  CZ  ARG A 160      -8.192  -4.040 -21.418  1.00  0.00           C  
ATOM     53  NH1 ARG A 160      -8.462  -4.382 -22.658  1.00  0.00           N  
ATOM     54  NH2 ARG A 160      -7.340  -3.059 -21.174  1.00  0.00           N  
ATOM     55  H   ARG A 160     -13.563  -9.090 -18.275  1.00  0.00           H  
ATOM     56  HA  ARG A 160     -10.960  -8.215 -17.446  1.00  0.00           H  
ATOM     57 1HB  ARG A 160     -10.683  -8.186 -19.920  1.00  0.00           H  
ATOM     58 2HB  ARG A 160     -12.050  -7.090 -20.049  1.00  0.00           H  
ATOM     59 1HG  ARG A 160     -10.838  -5.375 -18.810  1.00  0.00           H  
ATOM     60 2HG  ARG A 160      -9.465  -6.486 -18.588  1.00  0.00           H  
ATOM     61 1HD  ARG A 160      -9.216  -6.618 -21.018  1.00  0.00           H  
ATOM     62 2HD  ARG A 160     -10.538  -5.441 -21.198  1.00  0.00           H  
ATOM     63  HE  ARG A 160      -8.548  -4.399 -19.456  1.00  0.00           H  
ATOM     64 1HH1 ARG A 160      -9.114  -5.131 -22.845  1.00  0.00           H  
ATOM     65 2HH1 ARG A 160      -8.021  -3.895 -23.424  1.00  0.00           H  
ATOM     66 1HH2 ARG A 160      -7.132  -2.797 -20.220  1.00  0.00           H  
ATOM     67 2HH2 ARG A 160      -6.898  -2.572 -21.939  1.00  0.00           H  
ATOM     68  N   GLN A 161     -12.454  -6.736 -16.108  1.00  0.00           N  
ATOM     69  CA  GLN A 161     -13.186  -5.737 -15.341  1.00  0.00           C  
ATOM     70  C   GLN A 161     -12.283  -4.548 -15.024  1.00  0.00           C  
ATOM     71  O   GLN A 161     -11.141  -4.722 -14.597  1.00  0.00           O  
ATOM     72  CB  GLN A 161     -13.737  -6.344 -14.048  1.00  0.00           C  
ATOM     73  CG  GLN A 161     -14.568  -5.385 -13.214  1.00  0.00           C  
ATOM     74  CD  GLN A 161     -15.147  -6.044 -11.977  1.00  0.00           C  
ATOM     75  OE1 GLN A 161     -14.580  -7.003 -11.444  1.00  0.00           O  
ATOM     76  NE2 GLN A 161     -16.282  -5.534 -11.512  1.00  0.00           N  
ATOM     77  H   GLN A 161     -11.811  -7.320 -15.646  1.00  0.00           H  
ATOM     78  HA  GLN A 161     -14.024  -5.385 -15.943  1.00  0.00           H  
ATOM     79 1HB  GLN A 161     -14.358  -7.207 -14.286  1.00  0.00           H  
ATOM     80 2HB  GLN A 161     -12.910  -6.696 -13.431  1.00  0.00           H  
ATOM     81 1HG  GLN A 161     -13.937  -4.555 -12.896  1.00  0.00           H  
ATOM     82 2HG  GLN A 161     -15.394  -5.014 -13.821  1.00  0.00           H  
ATOM     83 1HE2 GLN A 161     -16.711  -5.928 -10.697  1.00  0.00           H  
ATOM     84 2HE2 GLN A 161     -16.709  -4.757 -11.974  1.00  0.00           H  
ATOM     85  N   LEU A 162     -12.793  -3.344 -15.237  1.00  0.00           N  
ATOM     86  CA  LEU A 162     -12.021  -2.140 -14.973  1.00  0.00           C  
ATOM     87  C   LEU A 162     -12.920  -0.927 -14.750  1.00  0.00           C  
ATOM     88  O   LEU A 162     -13.442  -0.340 -15.694  1.00  0.00           O  
ATOM     89  CB  LEU A 162     -11.064  -1.866 -16.140  1.00  0.00           C  
ATOM     90  CG  LEU A 162     -10.155  -0.641 -15.980  1.00  0.00           C  
ATOM     91  CD1 LEU A 162      -9.016  -0.719 -16.989  1.00  0.00           C  
ATOM     92  CD2 LEU A 162     -10.972   0.628 -16.177  1.00  0.00           C  
ATOM     93  H   LEU A 162     -13.712  -3.261 -15.574  1.00  0.00           H  
ATOM     94  HA  LEU A 162     -11.437  -2.296 -14.067  1.00  0.00           H  
ATOM     95 1HB  LEU A 162     -10.426  -2.736 -16.278  1.00  0.00           H  
ATOM     96 2HB  LEU A 162     -11.653  -1.726 -17.047  1.00  0.00           H  
ATOM     97  HG  LEU A 162      -9.717  -0.640 -14.982  1.00  0.00           H  
ATOM     98 1HD1 LEU A 162      -8.370   0.152 -16.876  1.00  0.00           H  
ATOM     99 2HD1 LEU A 162      -8.436  -1.625 -16.813  1.00  0.00           H  
ATOM    100 3HD1 LEU A 162      -9.425  -0.738 -17.999  1.00  0.00           H  
ATOM    101 1HD2 LEU A 162     -10.326   1.498 -16.062  1.00  0.00           H  
ATOM    102 2HD2 LEU A 162     -11.410   0.629 -17.175  1.00  0.00           H  
ATOM    103 3HD2 LEU A 162     -11.768   0.666 -15.432  1.00  0.00           H  
ATOM    104  N   THR A 163     -13.130  -0.568 -13.497  1.00  0.00           N  
ATOM    105  CA  THR A 163     -13.931   0.599 -13.185  1.00  0.00           C  
ATOM    106  C   THR A 163     -13.038   1.835 -13.283  1.00  0.00           C  
ATOM    107  O   THR A 163     -11.937   1.838 -12.733  1.00  0.00           O  
ATOM    108  CB  THR A 163     -14.563   0.499 -11.784  1.00  0.00           C  
ATOM    109  OG1 THR A 163     -15.438  -0.636 -11.732  1.00  0.00           O  
ATOM    110  CG2 THR A 163     -15.353   1.758 -11.464  1.00  0.00           C  
ATOM    111  H   THR A 163     -12.740  -1.095 -12.770  1.00  0.00           H  
ATOM    112  HA  THR A 163     -14.738   0.670 -13.915  1.00  0.00           H  
ATOM    113  HB  THR A 163     -13.778   0.370 -11.039  1.00  0.00           H  
ATOM    114  HG1 THR A 163     -15.748  -0.759 -10.832  1.00  0.00           H  
ATOM    115 1HG2 THR A 163     -15.793   1.669 -10.471  1.00  0.00           H  
ATOM    116 2HG2 THR A 163     -14.689   2.621 -11.492  1.00  0.00           H  
ATOM    117 3HG2 THR A 163     -16.146   1.887 -12.200  1.00  0.00           H  
ATOM    118  N   PRO A 164     -13.497   2.899 -13.960  1.00  0.00           N  
ATOM    119  CA  PRO A 164     -12.714   4.131 -14.141  1.00  0.00           C  
ATOM    120  C   PRO A 164     -12.220   4.737 -12.826  1.00  0.00           C  
ATOM    121  O   PRO A 164     -11.099   5.240 -12.749  1.00  0.00           O  
ATOM    122  CB  PRO A 164     -13.714   5.060 -14.836  1.00  0.00           C  
ATOM    123  CG  PRO A 164     -14.579   4.140 -15.627  1.00  0.00           C  
ATOM    124  CD  PRO A 164     -14.775   2.947 -14.730  1.00  0.00           C  
ATOM    125  HA  PRO A 164     -11.851   3.919 -14.789  1.00  0.00           H  
ATOM    126 1HB  PRO A 164     -14.276   5.637 -14.086  1.00  0.00           H  
ATOM    127 2HB  PRO A 164     -13.178   5.787 -15.464  1.00  0.00           H  
ATOM    128 1HG  PRO A 164     -15.527   4.637 -15.883  1.00  0.00           H  
ATOM    129 2HG  PRO A 164     -14.090   3.881 -16.577  1.00  0.00           H  
ATOM    130 1HD  PRO A 164     -15.638   3.120 -14.071  1.00  0.00           H  
ATOM    131 2HD  PRO A 164     -14.930   2.047 -15.344  1.00  0.00           H  
ATOM    132  N   GLN A 165     -13.054   4.663 -11.798  1.00  0.00           N  
ATOM    133  CA  GLN A 165     -12.719   5.223 -10.492  1.00  0.00           C  
ATOM    134  C   GLN A 165     -11.666   4.392  -9.762  1.00  0.00           C  
ATOM    135  O   GLN A 165     -10.776   4.940  -9.115  1.00  0.00           O  
ATOM    136  CB  GLN A 165     -13.978   5.338  -9.628  1.00  0.00           C  
ATOM    137  CG  GLN A 165     -14.990   6.351 -10.135  1.00  0.00           C  
ATOM    138  CD  GLN A 165     -16.241   6.396  -9.278  1.00  0.00           C  
ATOM    139  OE1 GLN A 165     -16.583   5.423  -8.601  1.00  0.00           O  
ATOM    140  NE2 GLN A 165     -16.933   7.530  -9.303  1.00  0.00           N  
ATOM    141  H   GLN A 165     -13.924   4.226 -11.924  1.00  0.00           H  
ATOM    142  HA  GLN A 165     -12.302   6.219 -10.639  1.00  0.00           H  
ATOM    143 1HB  GLN A 165     -14.471   4.368  -9.573  1.00  0.00           H  
ATOM    144 2HB  GLN A 165     -13.698   5.621  -8.613  1.00  0.00           H  
ATOM    145 1HG  GLN A 165     -14.534   7.341 -10.126  1.00  0.00           H  
ATOM    146 2HG  GLN A 165     -15.281   6.082 -11.150  1.00  0.00           H  
ATOM    147 1HE2 GLN A 165     -17.768   7.619  -8.758  1.00  0.00           H  
ATOM    148 2HE2 GLN A 165     -16.620   8.295  -9.866  1.00  0.00           H  
ATOM    149  N   GLN A 166     -11.757   3.072  -9.874  1.00  0.00           N  
ATOM    150  CA  GLN A 166     -10.822   2.186  -9.190  1.00  0.00           C  
ATOM    151  C   GLN A 166      -9.517   2.063  -9.956  1.00  0.00           C  
ATOM    152  O   GLN A 166      -8.440   2.098  -9.365  1.00  0.00           O  
ATOM    153  CB  GLN A 166     -11.442   0.800  -8.993  1.00  0.00           C  
ATOM    154  CG  GLN A 166     -12.607   0.772  -8.019  1.00  0.00           C  
ATOM    155  CD  GLN A 166     -13.008  -0.640  -7.636  1.00  0.00           C  
ATOM    156  OE1 GLN A 166     -12.894  -1.572  -8.438  1.00  0.00           O  
ATOM    157  NE2 GLN A 166     -13.480  -0.808  -6.406  1.00  0.00           N  
ATOM    158  H   GLN A 166     -12.454   2.687 -10.440  1.00  0.00           H  
ATOM    159  HA  GLN A 166     -10.598   2.609  -8.211  1.00  0.00           H  
ATOM    160 1HB  GLN A 166     -11.795   0.420  -9.951  1.00  0.00           H  
ATOM    161 2HB  GLN A 166     -10.681   0.110  -8.628  1.00  0.00           H  
ATOM    162 1HG  GLN A 166     -12.321   1.304  -7.111  1.00  0.00           H  
ATOM    163 2HG  GLN A 166     -13.466   1.257  -8.482  1.00  0.00           H  
ATOM    164 1HE2 GLN A 166     -13.760  -1.718  -6.097  1.00  0.00           H  
ATOM    165 2HE2 GLN A 166     -13.555  -0.025  -5.788  1.00  0.00           H  
ATOM    166  N   GLN A 167      -9.625   1.917 -11.272  1.00  0.00           N  
ATOM    167  CA  GLN A 167      -8.469   1.777 -12.140  1.00  0.00           C  
ATOM    168  C   GLN A 167      -7.449   2.886 -11.907  1.00  0.00           C  
ATOM    169  O   GLN A 167      -6.258   2.627 -11.753  1.00  0.00           O  
ATOM    170  CB  GLN A 167      -8.907   1.771 -13.607  1.00  0.00           C  
ATOM    171  CG  GLN A 167      -7.759   1.678 -14.599  1.00  0.00           C  
ATOM    172  CD  GLN A 167      -7.036   0.346 -14.525  1.00  0.00           C  
ATOM    173  OE1 GLN A 167      -7.459  -0.566 -13.809  1.00  0.00           O  
ATOM    174  NE2 GLN A 167      -5.941   0.228 -15.266  1.00  0.00           N  
ATOM    175  H   GLN A 167     -10.519   1.896 -11.678  1.00  0.00           H  
ATOM    176  HA  GLN A 167      -7.981   0.829 -11.916  1.00  0.00           H  
ATOM    177 1HB  GLN A 167      -9.574   0.927 -13.784  1.00  0.00           H  
ATOM    178 2HB  GLN A 167      -9.466   2.680 -13.824  1.00  0.00           H  
ATOM    179 1HG  GLN A 167      -8.154   1.798 -15.607  1.00  0.00           H  
ATOM    180 2HG  GLN A 167      -7.041   2.469 -14.382  1.00  0.00           H  
ATOM    181 1HE2 GLN A 167      -5.422  -0.628 -15.259  1.00  0.00           H  
ATOM    182 2HE2 GLN A 167      -5.634   0.993 -15.833  1.00  0.00           H  
ATOM    183  N   GLN A 168      -7.937   4.113 -11.843  1.00  0.00           N  
ATOM    184  CA  GLN A 168      -7.085   5.278 -11.654  1.00  0.00           C  
ATOM    185  C   GLN A 168      -6.316   5.237 -10.336  1.00  0.00           C  
ATOM    186  O   GLN A 168      -5.210   5.765 -10.240  1.00  0.00           O  
ATOM    187  CB  GLN A 168      -7.925   6.557 -11.721  1.00  0.00           C  
ATOM    188  CG  GLN A 168      -8.449   6.884 -13.109  1.00  0.00           C  
ATOM    189  CD  GLN A 168      -9.457   8.018 -13.094  1.00  0.00           C  
ATOM    190  OE1 GLN A 168      -9.388   8.917 -12.251  1.00  0.00           O  
ATOM    191  NE2 GLN A 168     -10.400   7.981 -14.028  1.00  0.00           N  
ATOM    192  H   GLN A 168      -8.906   4.243 -11.920  1.00  0.00           H  
ATOM    193  HA  GLN A 168      -6.346   5.299 -12.454  1.00  0.00           H  
ATOM    194 1HB  GLN A 168      -8.780   6.466 -11.052  1.00  0.00           H  
ATOM    195 2HB  GLN A 168      -7.328   7.402 -11.378  1.00  0.00           H  
ATOM    196 1HG  GLN A 168      -7.612   7.179 -13.742  1.00  0.00           H  
ATOM    197 2HG  GLN A 168      -8.935   6.000 -13.521  1.00  0.00           H  
ATOM    198 1HE2 GLN A 168     -11.093   8.703 -14.068  1.00  0.00           H  
ATOM    199 2HE2 GLN A 168     -10.419   7.234 -14.692  1.00  0.00           H  
ATOM    200  N   LEU A 169      -6.894   4.616  -9.325  1.00  0.00           N  
ATOM    201  CA  LEU A 169      -6.252   4.555  -8.026  1.00  0.00           C  
ATOM    202  C   LEU A 169      -5.281   3.380  -7.910  1.00  0.00           C  
ATOM    203  O   LEU A 169      -4.148   3.543  -7.454  1.00  0.00           O  
ATOM    204  CB  LEU A 169      -7.318   4.453  -6.928  1.00  0.00           C  
ATOM    205  CG  LEU A 169      -8.236   5.672  -6.776  1.00  0.00           C  
ATOM    206  CD1 LEU A 169      -9.324   5.365  -5.756  1.00  0.00           C  
ATOM    207  CD2 LEU A 169      -7.412   6.878  -6.349  1.00  0.00           C  
ATOM    208  H   LEU A 169      -7.756   4.169  -9.461  1.00  0.00           H  
ATOM    209  HA  LEU A 169      -5.678   5.470  -7.881  1.00  0.00           H  
ATOM    210 1HB  LEU A 169      -7.947   3.588  -7.134  1.00  0.00           H  
ATOM    211 2HB  LEU A 169      -6.818   4.293  -5.972  1.00  0.00           H  
ATOM    212  HG  LEU A 169      -8.722   5.883  -7.729  1.00  0.00           H  
ATOM    213 1HD1 LEU A 169      -9.977   6.232  -5.648  1.00  0.00           H  
ATOM    214 2HD1 LEU A 169      -9.910   4.511  -6.096  1.00  0.00           H  
ATOM    215 3HD1 LEU A 169      -8.867   5.134  -4.795  1.00  0.00           H  
ATOM    216 1HD2 LEU A 169      -8.064   7.745  -6.242  1.00  0.00           H  
ATOM    217 2HD2 LEU A 169      -6.927   6.669  -5.396  1.00  0.00           H  
ATOM    218 3HD2 LEU A 169      -6.653   7.086  -7.104  1.00  0.00           H  
ATOM    219  N   VAL A 170      -5.722   2.200  -8.332  1.00  0.00           N  
ATOM    220  CA  VAL A 170      -4.902   0.999  -8.214  1.00  0.00           C  
ATOM    221  C   VAL A 170      -3.789   0.914  -9.259  1.00  0.00           C  
ATOM    222  O   VAL A 170      -2.696   0.433  -8.966  1.00  0.00           O  
ATOM    223  CB  VAL A 170      -5.795  -0.250  -8.336  1.00  0.00           C  
ATOM    224  CG1 VAL A 170      -6.287  -0.415  -9.766  1.00  0.00           C  
ATOM    225  CG2 VAL A 170      -5.027  -1.482  -7.883  1.00  0.00           C  
ATOM    226  H   VAL A 170      -6.621   2.137  -8.726  1.00  0.00           H  
ATOM    227  HA  VAL A 170      -4.424   1.001  -7.234  1.00  0.00           H  
ATOM    228  HB  VAL A 170      -6.676  -0.118  -7.707  1.00  0.00           H  
ATOM    229 1HG1 VAL A 170      -6.917  -1.302  -9.834  1.00  0.00           H  
ATOM    230 2HG1 VAL A 170      -6.864   0.462 -10.057  1.00  0.00           H  
ATOM    231 3HG1 VAL A 170      -5.432  -0.526 -10.434  1.00  0.00           H  
ATOM    232 1HG2 VAL A 170      -5.665  -2.361  -7.972  1.00  0.00           H  
ATOM    233 2HG2 VAL A 170      -4.144  -1.610  -8.509  1.00  0.00           H  
ATOM    234 3HG2 VAL A 170      -4.722  -1.359  -6.844  1.00  0.00           H  
ATOM    235  N   ASN A 171      -4.053   1.377 -10.470  1.00  0.00           N  
ATOM    236  CA  ASN A 171      -3.052   1.320 -11.538  1.00  0.00           C  
ATOM    237  C   ASN A 171      -1.928   2.323 -11.293  1.00  0.00           C  
ATOM    238  O   ASN A 171      -0.785   2.112 -11.702  1.00  0.00           O  
ATOM    239  CB  ASN A 171      -3.697   1.562 -12.890  1.00  0.00           C  
ATOM    240  CG  ASN A 171      -2.791   1.201 -14.035  1.00  0.00           C  
ATOM    241  OD1 ASN A 171      -2.355   0.051 -14.158  1.00  0.00           O  
ATOM    242  ND2 ASN A 171      -2.501   2.161 -14.876  1.00  0.00           N  
ATOM    243  H   ASN A 171      -4.938   1.764 -10.655  1.00  0.00           H  
ATOM    244  HA  ASN A 171      -2.604   0.325 -11.540  1.00  0.00           H  
ATOM    245 1HB  ASN A 171      -4.613   0.974 -12.967  1.00  0.00           H  
ATOM    246 2HB  ASN A 171      -3.973   2.613 -12.979  1.00  0.00           H  
ATOM    247 1HD2 ASN A 171      -1.904   1.978 -15.657  1.00  0.00           H  
ATOM    248 2HD2 ASN A 171      -2.877   3.077 -14.738  1.00  0.00           H  
ATOM    249  N   GLN A 172      -2.252   3.402 -10.600  1.00  0.00           N  
ATOM    250  CA  GLN A 172      -1.276   4.444 -10.306  1.00  0.00           C  
ATOM    251  C   GLN A 172      -0.409   4.077  -9.107  1.00  0.00           C  
ATOM    252  O   GLN A 172       0.673   4.635  -8.924  1.00  0.00           O  
ATOM    253  CB  GLN A 172      -1.982   5.778 -10.050  1.00  0.00           C  
ATOM    254  CG  GLN A 172      -1.039   6.953  -9.853  1.00  0.00           C  
ATOM    255  CD  GLN A 172      -1.777   8.273  -9.729  1.00  0.00           C  
ATOM    256  OE1 GLN A 172      -2.700   8.410  -8.921  1.00  0.00           O  
ATOM    257  NE2 GLN A 172      -1.375   9.252 -10.531  1.00  0.00           N  
ATOM    258  H   GLN A 172      -3.169   3.504 -10.275  1.00  0.00           H  
ATOM    259  HA  GLN A 172      -0.619   4.556 -11.169  1.00  0.00           H  
ATOM    260 1HB  GLN A 172      -2.638   6.010 -10.888  1.00  0.00           H  
ATOM    261 2HB  GLN A 172      -2.606   5.695  -9.160  1.00  0.00           H  
ATOM    262 1HG  GLN A 172      -0.464   6.796  -8.941  1.00  0.00           H  
ATOM    263 2HG  GLN A 172      -0.370   7.016 -10.711  1.00  0.00           H  
ATOM    264 1HE2 GLN A 172      -1.825  10.145 -10.494  1.00  0.00           H  
ATOM    265 2HE2 GLN A 172      -0.623   9.098 -11.172  1.00  0.00           H  
ATOM    266  N   MET A 173      -0.880   3.129  -8.300  1.00  0.00           N  
ATOM    267  CA  MET A 173      -0.141   2.679  -7.114  1.00  0.00           C  
ATOM    268  C   MET A 173       1.107   1.888  -7.506  1.00  0.00           C  
ATOM    269  O   MET A 173       1.901   1.499  -6.654  1.00  0.00           O  
ATOM    270  CB  MET A 173      -1.044   1.835  -6.216  1.00  0.00           C  
ATOM    271  CG  MET A 173      -0.387   1.363  -4.927  1.00  0.00           C  
ATOM    272  SD  MET A 173       0.264   2.725  -3.939  1.00  0.00           S  
ATOM    273  CE  MET A 173      -1.209   3.239  -3.060  1.00  0.00           C  
ATOM    274  H   MET A 173      -1.749   2.722  -8.499  1.00  0.00           H  
ATOM    275  HA  MET A 173       0.186   3.557  -6.556  1.00  0.00           H  
ATOM    276 1HB  MET A 173      -1.929   2.410  -5.948  1.00  0.00           H  
ATOM    277 2HB  MET A 173      -1.379   0.953  -6.763  1.00  0.00           H  
ATOM    278 1HG  MET A 173      -1.114   0.818  -4.326  1.00  0.00           H  
ATOM    279 2HG  MET A 173       0.435   0.687  -5.164  1.00  0.00           H  
ATOM    280 1HE  MET A 173      -0.968   4.077  -2.405  1.00  0.00           H  
ATOM    281 2HE  MET A 173      -1.972   3.545  -3.776  1.00  0.00           H  
ATOM    282 3HE  MET A 173      -1.584   2.408  -2.462  1.00  0.00           H  
ATOM    283  N   LYS A 174       1.265   1.642  -8.799  1.00  0.00           N  
ATOM    284  CA  LYS A 174       2.421   0.919  -9.300  1.00  0.00           C  
ATOM    285  C   LYS A 174       3.640   1.815  -9.205  1.00  0.00           C  
ATOM    286  O   LYS A 174       4.701   1.407  -8.734  1.00  0.00           O  
ATOM    287  CB  LYS A 174       2.202   0.457 -10.742  1.00  0.00           C  
ATOM    288  CG  LYS A 174       1.175  -0.657 -10.896  1.00  0.00           C  
ATOM    289  CD  LYS A 174       0.876  -0.934 -12.362  1.00  0.00           C  
ATOM    290  CE  LYS A 174      -0.077  -2.110 -12.521  1.00  0.00           C  
ATOM    291  NZ  LYS A 174      -0.577  -2.235 -13.917  1.00  0.00           N  
ATOM    292  H   LYS A 174       0.598   1.971  -9.427  1.00  0.00           H  
ATOM    293  HA  LYS A 174       2.574   0.037  -8.677  1.00  0.00           H  
ATOM    294 1HB  LYS A 174       1.873   1.301 -11.348  1.00  0.00           H  
ATOM    295 2HB  LYS A 174       3.145   0.103 -11.157  1.00  0.00           H  
ATOM    296 1HG  LYS A 174       1.555  -1.568 -10.433  1.00  0.00           H  
ATOM    297 2HG  LYS A 174       0.252  -0.373 -10.393  1.00  0.00           H  
ATOM    298 1HD  LYS A 174       0.428  -0.050 -12.815  1.00  0.00           H  
ATOM    299 2HD  LYS A 174       1.805  -1.158 -12.886  1.00  0.00           H  
ATOM    300 1HE  LYS A 174       0.434  -3.031 -12.246  1.00  0.00           H  
ATOM    301 2HE  LYS A 174      -0.928  -1.981 -11.853  1.00  0.00           H  
ATOM    302 1HZ  LYS A 174      -1.206  -3.024 -13.980  1.00  0.00           H  
ATOM    303 2HZ  LYS A 174      -1.071  -1.392 -14.175  1.00  0.00           H  
ATOM    304 3HZ  LYS A 174       0.201  -2.375 -14.543  1.00  0.00           H  
ATOM    305  N   VAL A 175       3.472   3.053  -9.647  1.00  0.00           N  
ATOM    306  CA  VAL A 175       4.547   4.019  -9.596  1.00  0.00           C  
ATOM    307  C   VAL A 175       4.194   5.108  -8.603  1.00  0.00           C  
ATOM    308  O   VAL A 175       3.738   6.192  -8.973  1.00  0.00           O  
ATOM    309  CB  VAL A 175       4.793   4.636 -10.985  1.00  0.00           C  
ATOM    310  CG1 VAL A 175       5.974   5.594 -10.941  1.00  0.00           C  
ATOM    311  CG2 VAL A 175       5.031   3.534 -12.006  1.00  0.00           C  
ATOM    312  H   VAL A 175       2.602   3.324 -10.005  1.00  0.00           H  
ATOM    313  HA  VAL A 175       5.457   3.508  -9.278  1.00  0.00           H  
ATOM    314  HB  VAL A 175       3.918   5.218 -11.275  1.00  0.00           H  
ATOM    315 1HG1 VAL A 175       6.133   6.022 -11.931  1.00  0.00           H  
ATOM    316 2HG1 VAL A 175       5.767   6.394 -10.231  1.00  0.00           H  
ATOM    317 3HG1 VAL A 175       6.869   5.055 -10.631  1.00  0.00           H  
ATOM    318 1HG2 VAL A 175       5.203   3.978 -12.987  1.00  0.00           H  
ATOM    319 2HG2 VAL A 175       5.903   2.949 -11.715  1.00  0.00           H  
ATOM    320 3HG2 VAL A 175       4.156   2.885 -12.052  1.00  0.00           H  
ATOM    321  N   ALA A 176       4.412   4.808  -7.342  1.00  0.00           N  
ATOM    322  CA  ALA A 176       4.130   5.744  -6.275  1.00  0.00           C  
ATOM    323  C   ALA A 176       5.181   5.632  -5.178  1.00  0.00           C  
ATOM    324  O   ALA A 176       5.362   4.567  -4.590  1.00  0.00           O  
ATOM    325  CB  ALA A 176       2.737   5.504  -5.712  1.00  0.00           C  
ATOM    326  H   ALA A 176       4.738   3.912  -7.118  1.00  0.00           H  
ATOM    327  HA  ALA A 176       4.174   6.752  -6.688  1.00  0.00           H  
ATOM    328 1HB  ALA A 176       2.541   6.215  -4.909  1.00  0.00           H  
ATOM    329 2HB  ALA A 176       1.997   5.635  -6.502  1.00  0.00           H  
ATOM    330 3HB  ALA A 176       2.673   4.489  -5.321  1.00  0.00           H  
ATOM    331  N   PRO A 177       5.938   6.710  -4.936  1.00  0.00           N  
ATOM    332  CA  PRO A 177       6.955   6.738  -3.898  1.00  0.00           C  
ATOM    333  C   PRO A 177       6.377   7.101  -2.532  1.00  0.00           C  
ATOM    334  O   PRO A 177       5.520   7.983  -2.420  1.00  0.00           O  
ATOM    335  CB  PRO A 177       7.920   7.815  -4.404  1.00  0.00           C  
ATOM    336  CG  PRO A 177       7.033   8.837  -5.029  1.00  0.00           C  
ATOM    337  CD  PRO A 177       5.917   8.037  -5.646  1.00  0.00           C  
ATOM    338  HA  PRO A 177       7.448   5.756  -3.848  1.00  0.00           H  
ATOM    339 1HB  PRO A 177       8.510   8.215  -3.567  1.00  0.00           H  
ATOM    340 2HB  PRO A 177       8.632   7.375  -5.118  1.00  0.00           H  
ATOM    341 1HG  PRO A 177       6.675   9.545  -4.267  1.00  0.00           H  
ATOM    342 2HG  PRO A 177       7.593   9.425  -5.770  1.00  0.00           H  
ATOM    343 1HD  PRO A 177       4.959   8.553  -5.480  1.00  0.00           H  
ATOM    344 2HD  PRO A 177       6.108   7.910  -6.722  1.00  0.00           H  
ATOM    345  N   ILE A 178       6.852   6.415  -1.506  1.00  0.00           N  
ATOM    346  CA  ILE A 178       6.412   6.640  -0.137  1.00  0.00           C  
ATOM    347  C   ILE A 178       6.911   7.989   0.384  1.00  0.00           C  
ATOM    348  O   ILE A 178       8.119   8.227   0.445  1.00  0.00           O  
ATOM    349  CB  ILE A 178       6.904   5.512   0.789  1.00  0.00           C  
ATOM    350  CG1 ILE A 178       6.346   4.162   0.329  1.00  0.00           C  
ATOM    351  CG2 ILE A 178       6.505   5.793   2.229  1.00  0.00           C  
ATOM    352  CD1 ILE A 178       6.982   2.974   1.013  1.00  0.00           C  
ATOM    353  H   ILE A 178       7.526   5.718  -1.675  1.00  0.00           H  
ATOM    354  HA  ILE A 178       5.323   6.649  -0.121  1.00  0.00           H  
ATOM    355  HB  ILE A 178       7.989   5.441   0.730  1.00  0.00           H  
ATOM    356 1HG1 ILE A 178       5.273   4.130   0.515  1.00  0.00           H  
ATOM    357 2HG1 ILE A 178       6.493   4.055  -0.746  1.00  0.00           H  
ATOM    358 1HG2 ILE A 178       6.860   4.986   2.869  1.00  0.00           H  
ATOM    359 2HG2 ILE A 178       6.949   6.735   2.552  1.00  0.00           H  
ATOM    360 3HG2 ILE A 178       5.419   5.862   2.298  1.00  0.00           H  
ATOM    361 1HD1 ILE A 178       6.536   2.054   0.634  1.00  0.00           H  
ATOM    362 2HD1 ILE A 178       8.053   2.967   0.809  1.00  0.00           H  
ATOM    363 3HD1 ILE A 178       6.817   3.041   2.087  1.00  0.00           H  
ATOM    364  N   PRO A 179       5.983   8.898   0.732  1.00  0.00           N  
ATOM    365  CA  PRO A 179       6.327  10.225   1.255  1.00  0.00           C  
ATOM    366  C   PRO A 179       7.071  10.158   2.582  1.00  0.00           C  
ATOM    367  O   PRO A 179       7.006   9.158   3.299  1.00  0.00           O  
ATOM    368  CB  PRO A 179       4.956  10.889   1.420  1.00  0.00           C  
ATOM    369  CG  PRO A 179       4.074  10.148   0.474  1.00  0.00           C  
ATOM    370  CD  PRO A 179       4.546   8.721   0.563  1.00  0.00           C  
ATOM    371  HA  PRO A 179       6.939  10.759   0.513  1.00  0.00           H  
ATOM    372 1HB  PRO A 179       4.623  10.810   2.465  1.00  0.00           H  
ATOM    373 2HB  PRO A 179       5.028  11.962   1.186  1.00  0.00           H  
ATOM    374 1HG  PRO A 179       3.021  10.264   0.766  1.00  0.00           H  
ATOM    375 2HG  PRO A 179       4.171  10.564  -0.540  1.00  0.00           H  
ATOM    376 1HD  PRO A 179       4.084   8.235   1.433  1.00  0.00           H  
ATOM    377 2HD  PRO A 179       4.283   8.189  -0.364  1.00  0.00           H  
ATOM    378  N   LYS A 180       7.742  11.248   2.920  1.00  0.00           N  
ATOM    379  CA  LYS A 180       8.516  11.337   4.156  1.00  0.00           C  
ATOM    380  C   LYS A 180       7.624  11.176   5.380  1.00  0.00           C  
ATOM    381  O   LYS A 180       8.061  10.675   6.418  1.00  0.00           O  
ATOM    382  CB  LYS A 180       9.265  12.669   4.225  1.00  0.00           C  
ATOM    383  CG  LYS A 180      10.417  12.795   3.236  1.00  0.00           C  
ATOM    384  CD  LYS A 180      11.102  14.148   3.355  1.00  0.00           C  
ATOM    385  CE  LYS A 180      12.253  14.275   2.369  1.00  0.00           C  
ATOM    386  NZ  LYS A 180      12.910  15.608   2.449  1.00  0.00           N  
ATOM    387  H   LYS A 180       7.709  12.023   2.317  1.00  0.00           H  
ATOM    388  HA  LYS A 180       9.245  10.526   4.167  1.00  0.00           H  
ATOM    389 1HB  LYS A 180       8.570  13.487   4.035  1.00  0.00           H  
ATOM    390 2HB  LYS A 180       9.669  12.808   5.228  1.00  0.00           H  
ATOM    391 1HG  LYS A 180      11.148  12.008   3.427  1.00  0.00           H  
ATOM    392 2HG  LYS A 180      10.039  12.676   2.221  1.00  0.00           H  
ATOM    393 1HD  LYS A 180      10.378  14.941   3.161  1.00  0.00           H  
ATOM    394 2HD  LYS A 180      11.488  14.272   4.367  1.00  0.00           H  
ATOM    395 1HE  LYS A 180      12.995  13.505   2.574  1.00  0.00           H  
ATOM    396 2HE  LYS A 180      11.881  14.129   1.355  1.00  0.00           H  
ATOM    397 1HZ  LYS A 180      13.666  15.652   1.780  1.00  0.00           H  
ATOM    398 2HZ  LYS A 180      12.234  16.330   2.242  1.00  0.00           H  
ATOM    399 3HZ  LYS A 180      13.277  15.747   3.379  1.00  0.00           H  
ATOM    400  N   GLN A 181       6.375  11.598   5.250  1.00  0.00           N  
ATOM    401  CA  GLN A 181       5.408  11.494   6.336  1.00  0.00           C  
ATOM    402  C   GLN A 181       5.146  10.029   6.680  1.00  0.00           C  
ATOM    403  O   GLN A 181       4.888   9.680   7.833  1.00  0.00           O  
ATOM    404  CB  GLN A 181       4.098  12.191   5.960  1.00  0.00           C  
ATOM    405  CG  GLN A 181       4.202  13.704   5.868  1.00  0.00           C  
ATOM    406  CD  GLN A 181       2.901  14.348   5.428  1.00  0.00           C  
ATOM    407  OE1 GLN A 181       2.093  13.733   4.728  1.00  0.00           O  
ATOM    408  NE2 GLN A 181       2.690  15.594   5.838  1.00  0.00           N  
ATOM    409  H   GLN A 181       6.099  12.000   4.400  1.00  0.00           H  
ATOM    410  HA  GLN A 181       5.822  11.985   7.216  1.00  0.00           H  
ATOM    411 1HB  GLN A 181       3.751  11.819   4.996  1.00  0.00           H  
ATOM    412 2HB  GLN A 181       3.333  11.951   6.699  1.00  0.00           H  
ATOM    413 1HG  GLN A 181       4.465  14.100   6.849  1.00  0.00           H  
ATOM    414 2HG  GLN A 181       4.973  13.962   5.143  1.00  0.00           H  
ATOM    415 1HE2 GLN A 181       1.850  16.071   5.578  1.00  0.00           H  
ATOM    416 2HE2 GLN A 181       3.372  16.056   6.405  1.00  0.00           H  
ATOM    417  N   LEU A 182       5.231   9.176   5.671  1.00  0.00           N  
ATOM    418  CA  LEU A 182       4.985   7.754   5.846  1.00  0.00           C  
ATOM    419  C   LEU A 182       6.278   6.995   6.126  1.00  0.00           C  
ATOM    420  O   LEU A 182       6.263   5.978   6.816  1.00  0.00           O  
ATOM    421  CB  LEU A 182       4.307   7.180   4.596  1.00  0.00           C  
ATOM    422  CG  LEU A 182       2.774   7.230   4.588  1.00  0.00           C  
ATOM    423  CD1 LEU A 182       2.311   8.669   4.770  1.00  0.00           C  
ATOM    424  CD2 LEU A 182       2.253   6.649   3.281  1.00  0.00           C  
ATOM    425  H   LEU A 182       5.479   9.510   4.781  1.00  0.00           H  
ATOM    426  HA  LEU A 182       4.321   7.620   6.699  1.00  0.00           H  
ATOM    427 1HB  LEU A 182       4.661   7.730   3.725  1.00  0.00           H  
ATOM    428 2HB  LEU A 182       4.605   6.137   4.486  1.00  0.00           H  
ATOM    429  HG  LEU A 182       2.387   6.647   5.423  1.00  0.00           H  
ATOM    430 1HD1 LEU A 182       1.222   8.704   4.765  1.00  0.00           H  
ATOM    431 2HD1 LEU A 182       2.681   9.052   5.722  1.00  0.00           H  
ATOM    432 3HD1 LEU A 182       2.698   9.282   3.957  1.00  0.00           H  
ATOM    433 1HD2 LEU A 182       1.164   6.685   3.275  1.00  0.00           H  
ATOM    434 2HD2 LEU A 182       2.639   7.233   2.445  1.00  0.00           H  
ATOM    435 3HD2 LEU A 182       2.584   5.616   3.184  1.00  0.00           H  
ATOM    436  N   LEU A 183       7.393   7.504   5.602  1.00  0.00           N  
ATOM    437  CA  LEU A 183       8.704   6.872   5.793  1.00  0.00           C  
ATOM    438  C   LEU A 183       9.061   6.750   7.271  1.00  0.00           C  
ATOM    439  O   LEU A 183       9.811   5.860   7.667  1.00  0.00           O  
ATOM    440  CB  LEU A 183       9.791   7.677   5.069  1.00  0.00           C  
ATOM    441  CG  LEU A 183       9.807   7.549   3.541  1.00  0.00           C  
ATOM    442  CD1 LEU A 183      10.914   8.424   2.969  1.00  0.00           C  
ATOM    443  CD2 LEU A 183      10.009   6.091   3.156  1.00  0.00           C  
ATOM    444  H   LEU A 183       7.333   8.319   5.058  1.00  0.00           H  
ATOM    445  HA  LEU A 183       8.669   5.869   5.369  1.00  0.00           H  
ATOM    446 1HB  LEU A 183       9.661   8.731   5.311  1.00  0.00           H  
ATOM    447 2HB  LEU A 183      10.765   7.357   5.439  1.00  0.00           H  
ATOM    448  HG  LEU A 183       8.858   7.903   3.136  1.00  0.00           H  
ATOM    449 1HD1 LEU A 183      10.925   8.332   1.882  1.00  0.00           H  
ATOM    450 2HD1 LEU A 183      10.734   9.463   3.243  1.00  0.00           H  
ATOM    451 3HD1 LEU A 183      11.875   8.103   3.369  1.00  0.00           H  
ATOM    452 1HD2 LEU A 183      10.020   5.999   2.069  1.00  0.00           H  
ATOM    453 2HD2 LEU A 183      10.957   5.736   3.559  1.00  0.00           H  
ATOM    454 3HD2 LEU A 183       9.194   5.490   3.563  1.00  0.00           H  
ATOM    455  N   GLN A 184       8.520   7.649   8.080  1.00  0.00           N  
ATOM    456  CA  GLN A 184       8.772   7.642   9.516  1.00  0.00           C  
ATOM    457  C   GLN A 184       8.196   6.395  10.182  1.00  0.00           C  
ATOM    458  O   GLN A 184       8.633   6.003  11.265  1.00  0.00           O  
ATOM    459  CB  GLN A 184       8.185   8.898  10.165  1.00  0.00           C  
ATOM    460  CG  GLN A 184       8.909  10.183   9.803  1.00  0.00           C  
ATOM    461  CD  GLN A 184       8.302  11.400  10.476  1.00  0.00           C  
ATOM    462  OE1 GLN A 184       7.718  11.300  11.558  1.00  0.00           O  
ATOM    463  NE2 GLN A 184       8.438  12.556   9.838  1.00  0.00           N  
ATOM    464  H   GLN A 184       7.946   8.345   7.700  1.00  0.00           H  
ATOM    465  HA  GLN A 184       9.850   7.636   9.678  1.00  0.00           H  
ATOM    466 1HB  GLN A 184       7.140   9.006   9.870  1.00  0.00           H  
ATOM    467 2HB  GLN A 184       8.208   8.792  11.250  1.00  0.00           H  
ATOM    468 1HG  GLN A 184       9.950  10.102  10.117  1.00  0.00           H  
ATOM    469 2HG  GLN A 184       8.856  10.327   8.724  1.00  0.00           H  
ATOM    470 1HE2 GLN A 184       8.058  13.394  10.233  1.00  0.00           H  
ATOM    471 2HE2 GLN A 184       8.920  12.592   8.963  1.00  0.00           H  
ATOM    472  N   ARG A 185       7.222   5.771   9.528  1.00  0.00           N  
ATOM    473  CA  ARG A 185       6.577   4.580  10.068  1.00  0.00           C  
ATOM    474  C   ARG A 185       7.439   3.343   9.852  1.00  0.00           C  
ATOM    475  O   ARG A 185       7.341   2.372  10.601  1.00  0.00           O  
ATOM    476  CB  ARG A 185       5.217   4.367   9.420  1.00  0.00           C  
ATOM    477  CG  ARG A 185       4.155   5.382   9.812  1.00  0.00           C  
ATOM    478  CD  ARG A 185       2.832   5.047   9.226  1.00  0.00           C  
ATOM    479  NE  ARG A 185       1.806   5.995   9.627  1.00  0.00           N  
ATOM    480  CZ  ARG A 185       1.081   5.904  10.759  1.00  0.00           C  
ATOM    481  NH1 ARG A 185       1.280   4.905  11.589  1.00  0.00           N  
ATOM    482  NH2 ARG A 185       0.168   6.820  11.035  1.00  0.00           N  
ATOM    483  H   ARG A 185       6.941   6.112   8.650  1.00  0.00           H  
ATOM    484  HA  ARG A 185       6.433   4.720  11.140  1.00  0.00           H  
ATOM    485 1HB  ARG A 185       5.321   4.401   8.336  1.00  0.00           H  
ATOM    486 2HB  ARG A 185       4.840   3.378   9.682  1.00  0.00           H  
ATOM    487 1HG  ARG A 185       4.054   5.401  10.898  1.00  0.00           H  
ATOM    488 2HG  ARG A 185       4.448   6.370   9.458  1.00  0.00           H  
ATOM    489 1HD  ARG A 185       2.903   5.061   8.139  1.00  0.00           H  
ATOM    490 2HD  ARG A 185       2.528   4.055   9.557  1.00  0.00           H  
ATOM    491  HE  ARG A 185       1.622   6.779   9.013  1.00  0.00           H  
ATOM    492 1HH1 ARG A 185       1.979   4.205  11.379  1.00  0.00           H  
ATOM    493 2HH1 ARG A 185       0.738   4.837  12.437  1.00  0.00           H  
ATOM    494 1HH2 ARG A 185       0.014   7.588  10.396  1.00  0.00           H  
ATOM    495 2HH2 ARG A 185      -0.375   6.752  11.883  1.00  0.00           H  
ATOM    496  N   ILE A 186       8.274   3.384   8.823  1.00  0.00           N  
ATOM    497  CA  ILE A 186       9.169   2.275   8.510  1.00  0.00           C  
ATOM    498  C   ILE A 186      10.596   2.788   8.321  1.00  0.00           C  
ATOM    499  O   ILE A 186      11.022   3.085   7.205  1.00  0.00           O  
ATOM    500  CB  ILE A 186       8.709   1.531   7.243  1.00  0.00           C  
ATOM    501  CG1 ILE A 186       7.245   1.106   7.375  1.00  0.00           C  
ATOM    502  CG2 ILE A 186       9.596   0.323   6.985  1.00  0.00           C  
ATOM    503  CD1 ILE A 186       7.024  -0.033   8.344  1.00  0.00           C  
ATOM    504  H   ILE A 186       8.299   4.187   8.261  1.00  0.00           H  
ATOM    505  HA  ILE A 186       9.155   1.574   9.343  1.00  0.00           H  
ATOM    506  HB  ILE A 186       8.767   2.202   6.386  1.00  0.00           H  
ATOM    507 1HG1 ILE A 186       6.648   1.956   7.705  1.00  0.00           H  
ATOM    508 2HG1 ILE A 186       6.865   0.800   6.399  1.00  0.00           H  
ATOM    509 1HG2 ILE A 186       9.257  -0.192   6.086  1.00  0.00           H  
ATOM    510 2HG2 ILE A 186      10.626   0.650   6.848  1.00  0.00           H  
ATOM    511 3HG2 ILE A 186       9.541  -0.358   7.835  1.00  0.00           H  
ATOM    512 1HD1 ILE A 186       5.962  -0.277   8.383  1.00  0.00           H  
ATOM    513 2HD1 ILE A 186       7.585  -0.907   8.013  1.00  0.00           H  
ATOM    514 3HD1 ILE A 186       7.364   0.262   9.335  1.00  0.00           H  
ATOM    515  N   PRO A 187      11.351   2.908   9.421  1.00  0.00           N  
ATOM    516  CA  PRO A 187      12.720   3.411   9.388  1.00  0.00           C  
ATOM    517  C   PRO A 187      13.758   2.333   9.085  1.00  0.00           C  
ATOM    518  O   PRO A 187      13.455   1.139   9.120  1.00  0.00           O  
ATOM    519  CB  PRO A 187      12.898   3.970  10.803  1.00  0.00           C  
ATOM    520  CG  PRO A 187      12.126   3.031  11.667  1.00  0.00           C  
ATOM    521  CD  PRO A 187      10.915   2.677  10.846  1.00  0.00           C  
ATOM    522  HA  PRO A 187      12.795   4.207   8.632  1.00  0.00           H  
ATOM    523 1HB  PRO A 187      13.966   4.007  11.062  1.00  0.00           H  
ATOM    524 2HB  PRO A 187      12.520   5.002  10.851  1.00  0.00           H  
ATOM    525 1HG  PRO A 187      12.740   2.153  11.916  1.00  0.00           H  
ATOM    526 2HG  PRO A 187      11.865   3.518  12.618  1.00  0.00           H  
ATOM    527 1HD  PRO A 187      10.649   1.624  11.018  1.00  0.00           H  
ATOM    528 2HD  PRO A 187      10.080   3.338  11.120  1.00  0.00           H  
ATOM    529  N   ASN A 188      14.979   2.783   8.787  1.00  0.00           N  
ATOM    530  CA  ASN A 188      16.103   1.893   8.484  1.00  0.00           C  
ATOM    531  C   ASN A 188      15.767   0.949   7.333  1.00  0.00           C  
ATOM    532  O   ASN A 188      15.730  -0.273   7.506  1.00  0.00           O  
ATOM    533  CB  ASN A 188      16.510   1.106   9.716  1.00  0.00           C  
ATOM    534  CG  ASN A 188      16.934   1.992  10.855  1.00  0.00           C  
ATOM    535  OD1 ASN A 188      17.764   2.891  10.681  1.00  0.00           O  
ATOM    536  ND2 ASN A 188      16.379   1.756  12.016  1.00  0.00           N  
ATOM    537  H   ASN A 188      15.132   3.752   8.774  1.00  0.00           H  
ATOM    538  HA  ASN A 188      16.951   2.502   8.165  1.00  0.00           H  
ATOM    539 1HB  ASN A 188      15.674   0.486  10.044  1.00  0.00           H  
ATOM    540 2HB  ASN A 188      17.334   0.438   9.465  1.00  0.00           H  
ATOM    541 1HD2 ASN A 188      16.622   2.315  12.809  1.00  0.00           H  
ATOM    542 2HD2 ASN A 188      15.711   1.019  12.110  1.00  0.00           H  
ATOM    543  N   ILE A 189      15.512   1.513   6.163  1.00  0.00           N  
ATOM    544  CA  ILE A 189      15.184   0.709   4.997  1.00  0.00           C  
ATOM    545  C   ILE A 189      16.421   0.501   4.122  1.00  0.00           C  
ATOM    546  O   ILE A 189      17.003   1.461   3.620  1.00  0.00           O  
ATOM    547  CB  ILE A 189      14.065   1.370   4.171  1.00  0.00           C  
ATOM    548  CG1 ILE A 189      12.742   1.333   4.938  1.00  0.00           C  
ATOM    549  CG2 ILE A 189      13.922   0.680   2.823  1.00  0.00           C  
ATOM    550  CD1 ILE A 189      11.640   2.143   4.295  1.00  0.00           C  
ATOM    551  H   ILE A 189      15.568   2.487   6.079  1.00  0.00           H  
ATOM    552  HA  ILE A 189      14.833  -0.265   5.336  1.00  0.00           H  
ATOM    553  HB  ILE A 189      14.306   2.420   4.007  1.00  0.00           H  
ATOM    554 1HG1 ILE A 189      12.401   0.302   5.027  1.00  0.00           H  
ATOM    555 2HG1 ILE A 189      12.896   1.712   5.949  1.00  0.00           H  
ATOM    556 1HG2 ILE A 189      13.126   1.158   2.252  1.00  0.00           H  
ATOM    557 2HG2 ILE A 189      14.860   0.756   2.273  1.00  0.00           H  
ATOM    558 3HG2 ILE A 189      13.676  -0.371   2.976  1.00  0.00           H  
ATOM    559 1HD1 ILE A 189      10.734   2.069   4.897  1.00  0.00           H  
ATOM    560 2HD1 ILE A 189      11.946   3.188   4.230  1.00  0.00           H  
ATOM    561 3HD1 ILE A 189      11.442   1.759   3.295  1.00  0.00           H  
ATOM    562  N   PRO A 190      16.831  -0.769   3.930  1.00  0.00           N  
ATOM    563  CA  PRO A 190      18.009  -1.127   3.118  1.00  0.00           C  
ATOM    564  C   PRO A 190      18.013  -0.542   1.691  1.00  0.00           C  
ATOM    565  O   PRO A 190      19.017   0.044   1.284  1.00  0.00           O  
ATOM    566  CB  PRO A 190      17.920  -2.656   3.083  1.00  0.00           C  
ATOM    567  CG  PRO A 190      17.297  -3.015   4.389  1.00  0.00           C  
ATOM    568  CD  PRO A 190      16.243  -1.963   4.603  1.00  0.00           C  
ATOM    569  HA  PRO A 190      18.920  -0.789   3.634  1.00  0.00           H  
ATOM    570 1HB  PRO A 190      17.318  -2.978   2.220  1.00  0.00           H  
ATOM    571 2HB  PRO A 190      18.923  -3.089   2.955  1.00  0.00           H  
ATOM    572 1HG  PRO A 190      16.878  -4.032   4.342  1.00  0.00           H  
ATOM    573 2HG  PRO A 190      18.057  -3.021   5.183  1.00  0.00           H  
ATOM    574 1HD  PRO A 190      15.304  -2.280   4.125  1.00  0.00           H  
ATOM    575 2HD  PRO A 190      16.094  -1.806   5.681  1.00  0.00           H  
ATOM    576  N   PRO A 191      16.918  -0.679   0.897  1.00  0.00           N  
ATOM    577  CA  PRO A 191      16.887  -0.148  -0.471  1.00  0.00           C  
ATOM    578  C   PRO A 191      17.027   1.369  -0.505  1.00  0.00           C  
ATOM    579  O   PRO A 191      17.645   1.926  -1.412  1.00  0.00           O  
ATOM    580  CB  PRO A 191      15.511  -0.592  -0.978  1.00  0.00           C  
ATOM    581  CG  PRO A 191      14.734  -0.864   0.265  1.00  0.00           C  
ATOM    582  CD  PRO A 191      15.745  -1.440   1.220  1.00  0.00           C  
ATOM    583  HA  PRO A 191      17.693  -0.613  -1.058  1.00  0.00           H  
ATOM    584 1HB  PRO A 191      15.064   0.201  -1.595  1.00  0.00           H  
ATOM    585 2HB  PRO A 191      15.614  -1.479  -1.620  1.00  0.00           H  
ATOM    586 1HG  PRO A 191      14.279   0.065   0.639  1.00  0.00           H  
ATOM    587 2HG  PRO A 191      13.908  -1.559   0.052  1.00  0.00           H  
ATOM    588 1HD  PRO A 191      15.403  -1.286   2.254  1.00  0.00           H  
ATOM    589 2HD  PRO A 191      15.878  -2.512   1.012  1.00  0.00           H  
ATOM    590  N   ASN A 192      16.439   2.024   0.497  1.00  0.00           N  
ATOM    591  CA  ASN A 192      16.461   3.484   0.616  1.00  0.00           C  
ATOM    592  C   ASN A 192      15.739   4.142  -0.554  1.00  0.00           C  
ATOM    593  O   ASN A 192      15.877   5.342  -0.797  1.00  0.00           O  
ATOM    594  CB  ASN A 192      17.887   3.993   0.715  1.00  0.00           C  
ATOM    595  CG  ASN A 192      17.986   5.295   1.461  1.00  0.00           C  
ATOM    596  OD1 ASN A 192      17.297   5.501   2.467  1.00  0.00           O  
ATOM    597  ND2 ASN A 192      18.830   6.176   0.989  1.00  0.00           N  
ATOM    598  H   ASN A 192      15.983   1.506   1.191  1.00  0.00           H  
ATOM    599  HA  ASN A 192      15.928   3.765   1.526  1.00  0.00           H  
ATOM    600 1HB  ASN A 192      18.505   3.250   1.221  1.00  0.00           H  
ATOM    601 2HB  ASN A 192      18.295   4.130  -0.286  1.00  0.00           H  
ATOM    602 1HD2 ASN A 192      18.937   7.060   1.446  1.00  0.00           H  
ATOM    603 2HD2 ASN A 192      19.367   5.967   0.173  1.00  0.00           H  
ATOM    604  N   ILE A 193      14.963   3.345  -1.271  1.00  0.00           N  
ATOM    605  CA  ILE A 193      14.193   3.829  -2.403  1.00  0.00           C  
ATOM    606  C   ILE A 193      12.766   4.063  -1.944  1.00  0.00           C  
ATOM    607  O   ILE A 193      12.276   3.346  -1.075  1.00  0.00           O  
ATOM    608  CB  ILE A 193      14.218   2.833  -3.577  1.00  0.00           C  
ATOM    609  CG1 ILE A 193      15.653   2.618  -4.064  1.00  0.00           C  
ATOM    610  CG2 ILE A 193      13.335   3.326  -4.712  1.00  0.00           C  
ATOM    611  CD1 ILE A 193      15.814   1.431  -4.985  1.00  0.00           C  
ATOM    612  H   ILE A 193      14.902   2.400  -1.023  1.00  0.00           H  
ATOM    613  HA  ILE A 193      14.633   4.765  -2.745  1.00  0.00           H  
ATOM    614  HB  ILE A 193      13.852   1.864  -3.239  1.00  0.00           H  
ATOM    615 1HG1 ILE A 193      15.995   3.508  -4.592  1.00  0.00           H  
ATOM    616 2HG1 ILE A 193      16.312   2.476  -3.207  1.00  0.00           H  
ATOM    617 1HG2 ILE A 193      13.365   2.611  -5.533  1.00  0.00           H  
ATOM    618 2HG2 ILE A 193      12.310   3.428  -4.357  1.00  0.00           H  
ATOM    619 3HG2 ILE A 193      13.696   4.294  -5.061  1.00  0.00           H  
ATOM    620 1HD1 ILE A 193      16.858   1.344  -5.288  1.00  0.00           H  
ATOM    621 2HD1 ILE A 193      15.511   0.522  -4.464  1.00  0.00           H  
ATOM    622 3HD1 ILE A 193      15.192   1.568  -5.868  1.00  0.00           H  
ATOM    623  N   ASN A 194      12.099   5.055  -2.510  1.00  0.00           N  
ATOM    624  CA  ASN A 194      10.742   5.373  -2.087  1.00  0.00           C  
ATOM    625  C   ASN A 194       9.680   4.789  -3.014  1.00  0.00           C  
ATOM    626  O   ASN A 194       8.531   4.642  -2.611  1.00  0.00           O  
ATOM    627  CB  ASN A 194      10.571   6.877  -1.974  1.00  0.00           C  
ATOM    628  CG  ASN A 194      11.450   7.481  -0.914  1.00  0.00           C  
ATOM    629  OD1 ASN A 194      11.765   6.834   0.091  1.00  0.00           O  
ATOM    630  ND2 ASN A 194      11.854   8.709  -1.121  1.00  0.00           N  
ATOM    631  H   ASN A 194      12.521   5.581  -3.224  1.00  0.00           H  
ATOM    632  HA  ASN A 194      10.571   4.924  -1.107  1.00  0.00           H  
ATOM    633 1HB  ASN A 194      10.805   7.343  -2.933  1.00  0.00           H  
ATOM    634 2HB  ASN A 194       9.532   7.108  -1.742  1.00  0.00           H  
ATOM    635 1HD2 ASN A 194      12.442   9.160  -0.449  1.00  0.00           H  
ATOM    636 2HD2 ASN A 194      11.576   9.193  -1.949  1.00  0.00           H  
ATOM    637  N   THR A 195      10.044   4.426  -4.241  1.00  0.00           N  
ATOM    638  CA  THR A 195       9.060   3.891  -5.177  1.00  0.00           C  
ATOM    639  C   THR A 195       8.646   2.488  -4.757  1.00  0.00           C  
ATOM    640  O   THR A 195       9.495   1.626  -4.538  1.00  0.00           O  
ATOM    641  CB  THR A 195       9.607   3.866  -6.616  1.00  0.00           C  
ATOM    642  OG1 THR A 195       9.979   5.192  -7.012  1.00  0.00           O  
ATOM    643  CG2 THR A 195       8.557   3.329  -7.577  1.00  0.00           C  
ATOM    644  H   THR A 195      10.977   4.513  -4.518  1.00  0.00           H  
ATOM    645  HA  THR A 195       8.180   4.534  -5.159  1.00  0.00           H  
ATOM    646  HB  THR A 195      10.490   3.228  -6.659  1.00  0.00           H  
ATOM    647  HG1 THR A 195      10.516   5.151  -7.806  1.00  0.00           H  
ATOM    648 1HG2 THR A 195       8.961   3.318  -8.589  1.00  0.00           H  
ATOM    649 2HG2 THR A 195       8.281   2.316  -7.285  1.00  0.00           H  
ATOM    650 3HG2 THR A 195       7.675   3.968  -7.546  1.00  0.00           H  
ATOM    651  N   TRP A 196       7.335   2.252  -4.728  1.00  0.00           N  
ATOM    652  CA  TRP A 196       6.777   0.971  -4.294  1.00  0.00           C  
ATOM    653  C   TRP A 196       7.317  -0.211  -5.074  1.00  0.00           C  
ATOM    654  O   TRP A 196       7.583  -1.257  -4.494  1.00  0.00           O  
ATOM    655  CB  TRP A 196       5.253   0.994  -4.421  1.00  0.00           C  
ATOM    656  CG  TRP A 196       4.556   1.457  -3.177  1.00  0.00           C  
ATOM    657  CD1 TRP A 196       3.791   2.577  -3.040  1.00  0.00           C  
ATOM    658  CD2 TRP A 196       4.555   0.810  -1.881  1.00  0.00           C  
ATOM    659  NE1 TRP A 196       3.318   2.672  -1.755  1.00  0.00           N  
ATOM    660  CE2 TRP A 196       3.775   1.598  -1.032  1.00  0.00           C  
ATOM    661  CE3 TRP A 196       5.145  -0.358  -1.383  1.00  0.00           C  
ATOM    662  CZ2 TRP A 196       3.566   1.262   0.296  1.00  0.00           C  
ATOM    663  CZ3 TRP A 196       4.935  -0.697  -0.051  1.00  0.00           C  
ATOM    664  CH2 TRP A 196       4.165   0.092   0.766  1.00  0.00           C  
ATOM    665  H   TRP A 196       6.718   2.975  -4.977  1.00  0.00           H  
ATOM    666  HA  TRP A 196       7.041   0.815  -3.248  1.00  0.00           H  
ATOM    667 1HB  TRP A 196       4.965   1.653  -5.240  1.00  0.00           H  
ATOM    668 2HB  TRP A 196       4.893  -0.006  -4.663  1.00  0.00           H  
ATOM    669  HD1 TRP A 196       3.586   3.292  -3.835  1.00  0.00           H  
ATOM    670  HE1 TRP A 196       2.731   3.412  -1.397  1.00  0.00           H  
ATOM    671  HE3 TRP A 196       5.756  -0.990  -2.027  1.00  0.00           H  
ATOM    672  HZ2 TRP A 196       2.958   1.875   0.961  1.00  0.00           H  
ATOM    673  HZ3 TRP A 196       5.399  -1.607   0.330  1.00  0.00           H  
ATOM    674  HH2 TRP A 196       4.020  -0.203   1.805  1.00  0.00           H  
ATOM    675  N   GLN A 197       7.501  -0.040  -6.371  1.00  0.00           N  
ATOM    676  CA  GLN A 197       8.009  -1.113  -7.211  1.00  0.00           C  
ATOM    677  C   GLN A 197       9.357  -1.617  -6.706  1.00  0.00           C  
ATOM    678  O   GLN A 197       9.664  -2.802  -6.803  1.00  0.00           O  
ATOM    679  CB  GLN A 197       8.135  -0.641  -8.662  1.00  0.00           C  
ATOM    680  CG  GLN A 197       6.829  -0.656  -9.437  1.00  0.00           C  
ATOM    681  CD  GLN A 197       6.920   0.116 -10.740  1.00  0.00           C  
ATOM    682  OE1 GLN A 197       7.761   1.006 -10.893  1.00  0.00           O  
ATOM    683  NE2 GLN A 197       6.052  -0.220 -11.688  1.00  0.00           N  
ATOM    684  H   GLN A 197       7.285   0.827  -6.773  1.00  0.00           H  
ATOM    685  HA  GLN A 197       7.305  -1.944  -7.174  1.00  0.00           H  
ATOM    686 1HB  GLN A 197       8.526   0.376  -8.681  1.00  0.00           H  
ATOM    687 2HB  GLN A 197       8.847  -1.275  -9.190  1.00  0.00           H  
ATOM    688 1HG  GLN A 197       6.568  -1.689  -9.670  1.00  0.00           H  
ATOM    689 2HG  GLN A 197       6.049  -0.203  -8.825  1.00  0.00           H  
ATOM    690 1HE2 GLN A 197       6.064   0.255 -12.569  1.00  0.00           H  
ATOM    691 2HE2 GLN A 197       5.386  -0.947 -11.522  1.00  0.00           H  
ATOM    692  N   GLN A 198      10.175  -0.711  -6.199  1.00  0.00           N  
ATOM    693  CA  GLN A 198      11.478  -1.081  -5.673  1.00  0.00           C  
ATOM    694  C   GLN A 198      11.403  -1.414  -4.177  1.00  0.00           C  
ATOM    695  O   GLN A 198      12.272  -2.104  -3.643  1.00  0.00           O  
ATOM    696  CB  GLN A 198      12.485   0.047  -5.913  1.00  0.00           C  
ATOM    697  CG  GLN A 198      12.720   0.371  -7.379  1.00  0.00           C  
ATOM    698  CD  GLN A 198      13.305  -0.801  -8.142  1.00  0.00           C  
ATOM    699  OE1 GLN A 198      14.368  -1.322  -7.790  1.00  0.00           O  
ATOM    700  NE2 GLN A 198      12.615  -1.223  -9.196  1.00  0.00           N  
ATOM    701  H   GLN A 198       9.892   0.225  -6.159  1.00  0.00           H  
ATOM    702  HA  GLN A 198      11.821  -1.974  -6.195  1.00  0.00           H  
ATOM    703 1HB  GLN A 198      12.138   0.956  -5.419  1.00  0.00           H  
ATOM    704 2HB  GLN A 198      13.444  -0.220  -5.469  1.00  0.00           H  
ATOM    705 1HG  GLN A 198      11.769   0.638  -7.838  1.00  0.00           H  
ATOM    706 2HG  GLN A 198      13.416   1.206  -7.448  1.00  0.00           H  
ATOM    707 1HE2 GLN A 198      12.952  -1.994  -9.739  1.00  0.00           H  
ATOM    708 2HE2 GLN A 198      11.759  -0.773  -9.446  1.00  0.00           H  
ATOM    709  N   VAL A 199      10.352  -0.934  -3.509  1.00  0.00           N  
ATOM    710  CA  VAL A 199      10.176  -1.172  -2.075  1.00  0.00           C  
ATOM    711  C   VAL A 199       9.600  -2.567  -1.810  1.00  0.00           C  
ATOM    712  O   VAL A 199       9.919  -3.196  -0.799  1.00  0.00           O  
ATOM    713  CB  VAL A 199       9.240  -0.109  -1.469  1.00  0.00           C  
ATOM    714  CG1 VAL A 199       8.808  -0.516  -0.068  1.00  0.00           C  
ATOM    715  CG2 VAL A 199       9.937   1.242  -1.446  1.00  0.00           C  
ATOM    716  H   VAL A 199       9.680  -0.403  -3.994  1.00  0.00           H  
ATOM    717  HA  VAL A 199      11.150  -1.099  -1.590  1.00  0.00           H  
ATOM    718  HB  VAL A 199       8.339  -0.044  -2.077  1.00  0.00           H  
ATOM    719 1HG1 VAL A 199       8.146   0.246   0.345  1.00  0.00           H  
ATOM    720 2HG1 VAL A 199       8.280  -1.469  -0.113  1.00  0.00           H  
ATOM    721 3HG1 VAL A 199       9.687  -0.617   0.569  1.00  0.00           H  
ATOM    722 1HG2 VAL A 199       9.270   1.989  -1.017  1.00  0.00           H  
ATOM    723 2HG2 VAL A 199      10.843   1.175  -0.843  1.00  0.00           H  
ATOM    724 3HG2 VAL A 199      10.201   1.533  -2.464  1.00  0.00           H  
ATOM    725  N   THR A 200       8.776  -3.060  -2.735  1.00  0.00           N  
ATOM    726  CA  THR A 200       8.155  -4.378  -2.600  1.00  0.00           C  
ATOM    727  C   THR A 200       9.204  -5.486  -2.514  1.00  0.00           C  
ATOM    728  O   THR A 200       8.948  -6.567  -1.971  1.00  0.00           O  
ATOM    729  CB  THR A 200       7.201  -4.662  -3.775  1.00  0.00           C  
ATOM    730  OG1 THR A 200       6.283  -5.700  -3.408  1.00  0.00           O  
ATOM    731  CG2 THR A 200       7.984  -5.095  -5.005  1.00  0.00           C  
ATOM    732  H   THR A 200       8.574  -2.521  -3.533  1.00  0.00           H  
ATOM    733  HA  THR A 200       7.577  -4.395  -1.676  1.00  0.00           H  
ATOM    734  HB  THR A 200       6.635  -3.761  -4.010  1.00  0.00           H  
ATOM    735  HG1 THR A 200       5.608  -5.783  -4.086  1.00  0.00           H  
ATOM    736 1HG2 THR A 200       7.294  -5.291  -5.825  1.00  0.00           H  
ATOM    737 2HG2 THR A 200       8.676  -4.303  -5.293  1.00  0.00           H  
ATOM    738 3HG2 THR A 200       8.545  -6.001  -4.779  1.00  0.00           H  
ATOM    739  N   ALA A 201      10.393  -5.191  -3.035  1.00  0.00           N  
ATOM    740  CA  ALA A 201      11.500  -6.131  -3.034  1.00  0.00           C  
ATOM    741  C   ALA A 201      11.877  -6.546  -1.615  1.00  0.00           C  
ATOM    742  O   ALA A 201      12.438  -7.620  -1.410  1.00  0.00           O  
ATOM    743  CB  ALA A 201      12.701  -5.530  -3.746  1.00  0.00           C  
ATOM    744  H   ALA A 201      10.525  -4.306  -3.437  1.00  0.00           H  
ATOM    745  HA  ALA A 201      11.184  -7.027  -3.567  1.00  0.00           H  
ATOM    746 1HB  ALA A 201      13.069  -4.686  -3.182  1.00  0.00           H  
ATOM    747 2HB  ALA A 201      12.407  -5.201  -4.731  1.00  0.00           H  
ATOM    748 3HB  ALA A 201      13.480  -6.275  -3.831  1.00  0.00           H  
ATOM    749  N   LEU A 202      11.555  -5.698  -0.639  1.00  0.00           N  
ATOM    750  CA  LEU A 202      11.852  -5.986   0.761  1.00  0.00           C  
ATOM    751  C   LEU A 202      11.164  -7.273   1.205  1.00  0.00           C  
ATOM    752  O   LEU A 202      11.734  -8.081   1.942  1.00  0.00           O  
ATOM    753  CB  LEU A 202      11.402  -4.821   1.652  1.00  0.00           C  
ATOM    754  CG  LEU A 202      12.312  -3.586   1.642  1.00  0.00           C  
ATOM    755  CD1 LEU A 202      11.579  -2.410   2.271  1.00  0.00           C  
ATOM    756  CD2 LEU A 202      13.597  -3.896   2.396  1.00  0.00           C  
ATOM    757  H   LEU A 202      11.099  -4.855  -0.870  1.00  0.00           H  
ATOM    758  HA  LEU A 202      12.929  -6.112   0.867  1.00  0.00           H  
ATOM    759 1HB  LEU A 202      10.410  -4.504   1.335  1.00  0.00           H  
ATOM    760 2HB  LEU A 202      11.336  -5.176   2.681  1.00  0.00           H  
ATOM    761  HG  LEU A 202      12.551  -3.318   0.612  1.00  0.00           H  
ATOM    762 1HD1 LEU A 202      12.226  -1.532   2.264  1.00  0.00           H  
ATOM    763 2HD1 LEU A 202      10.675  -2.197   1.701  1.00  0.00           H  
ATOM    764 3HD1 LEU A 202      11.312  -2.655   3.299  1.00  0.00           H  
ATOM    765 1HD2 LEU A 202      14.244  -3.018   2.388  1.00  0.00           H  
ATOM    766 2HD2 LEU A 202      13.360  -4.163   3.426  1.00  0.00           H  
ATOM    767 3HD2 LEU A 202      14.110  -4.729   1.914  1.00  0.00           H  
ATOM    768  N   ALA A 203       9.940  -7.462   0.736  1.00  0.00           N  
ATOM    769  CA  ALA A 203       9.168  -8.647   1.076  1.00  0.00           C  
ATOM    770  C   ALA A 203       9.582  -9.823   0.199  1.00  0.00           C  
ATOM    771  O   ALA A 203       9.557 -10.975   0.629  1.00  0.00           O  
ATOM    772  CB  ALA A 203       7.680  -8.368   0.926  1.00  0.00           C  
ATOM    773  H   ALA A 203       9.547  -6.788   0.138  1.00  0.00           H  
ATOM    774  HA  ALA A 203       9.381  -8.904   2.114  1.00  0.00           H  
ATOM    775 1HB  ALA A 203       7.121  -9.270   1.131  1.00  0.00           H  
ATOM    776 2HB  ALA A 203       7.476  -8.040  -0.081  1.00  0.00           H  
ATOM    777 3HB  ALA A 203       7.386  -7.597   1.623  1.00  0.00           H  
ATOM    778  N   GLN A 204       9.984  -9.521  -1.026  1.00  0.00           N  
ATOM    779  CA  GLN A 204      10.404 -10.548  -1.973  1.00  0.00           C  
ATOM    780  C   GLN A 204      11.764 -11.129  -1.585  1.00  0.00           C  
ATOM    781  O   GLN A 204      12.022 -12.314  -1.796  1.00  0.00           O  
ATOM    782  CB  GLN A 204      10.462  -9.976  -3.392  1.00  0.00           C  
ATOM    783  CG  GLN A 204       9.112  -9.564  -3.953  1.00  0.00           C  
ATOM    784  CD  GLN A 204       9.229  -8.892  -5.308  1.00  0.00           C  
ATOM    785  OE1 GLN A 204      10.268  -8.317  -5.644  1.00  0.00           O  
ATOM    786  NE2 GLN A 204       8.162  -8.960  -6.095  1.00  0.00           N  
ATOM    787  H   GLN A 204       9.997  -8.581  -1.307  1.00  0.00           H  
ATOM    788  HA  GLN A 204       9.674 -11.357  -1.953  1.00  0.00           H  
ATOM    789 1HB  GLN A 204      11.113  -9.102  -3.406  1.00  0.00           H  
ATOM    790 2HB  GLN A 204      10.894 -10.716  -4.065  1.00  0.00           H  
ATOM    791 1HG  GLN A 204       8.490 -10.452  -4.064  1.00  0.00           H  
ATOM    792 2HG  GLN A 204       8.642  -8.863  -3.263  1.00  0.00           H  
ATOM    793 1HE2 GLN A 204       8.180  -8.535  -7.001  1.00  0.00           H  
ATOM    794 2HE2 GLN A 204       7.339  -9.436  -5.784  1.00  0.00           H  
ATOM    795  N   GLN A 205      12.623 -10.297  -1.006  1.00  0.00           N  
ATOM    796  CA  GLN A 205      13.947 -10.740  -0.576  1.00  0.00           C  
ATOM    797  C   GLN A 205      13.877 -11.400   0.798  1.00  0.00           C  
ATOM    798  O   GLN A 205      14.899 -11.798   1.357  1.00  0.00           O  
ATOM    799  CB  GLN A 205      14.925  -9.563  -0.544  1.00  0.00           C  
ATOM    800  CG  GLN A 205      15.238  -8.976  -1.910  1.00  0.00           C  
ATOM    801  CD  GLN A 205      16.047  -7.697  -1.819  1.00  0.00           C  
ATOM    802  OE1 GLN A 205      16.062  -7.027  -0.781  1.00  0.00           O  
ATOM    803  NE2 GLN A 205      16.726  -7.348  -2.905  1.00  0.00           N  
ATOM    804  H   GLN A 205      12.368  -9.354  -0.881  1.00  0.00           H  
ATOM    805  HA  GLN A 205      14.314 -11.477  -1.290  1.00  0.00           H  
ATOM    806 1HB  GLN A 205      14.517  -8.767   0.078  1.00  0.00           H  
ATOM    807 2HB  GLN A 205      15.864  -9.882  -0.092  1.00  0.00           H  
ATOM    808 1HG  GLN A 205      15.812  -9.703  -2.484  1.00  0.00           H  
ATOM    809 2HG  GLN A 205      14.302  -8.752  -2.421  1.00  0.00           H  
ATOM    810 1HE2 GLN A 205      17.279  -6.513  -2.905  1.00  0.00           H  
ATOM    811 2HE2 GLN A 205      16.687  -7.920  -3.726  1.00  0.00           H  
ATOM    812  N   LYS A 206      12.661 -11.490   1.335  1.00  0.00           N  
ATOM    813  CA  LYS A 206      12.411 -12.108   2.638  1.00  0.00           C  
ATOM    814  C   LYS A 206      13.098 -11.346   3.771  1.00  0.00           C  
ATOM    815  O   LYS A 206      13.381 -11.908   4.831  1.00  0.00           O  
ATOM    816  CB  LYS A 206      12.876 -13.565   2.633  1.00  0.00           C  
ATOM    817  CG  LYS A 206      12.123 -14.462   1.659  1.00  0.00           C  
ATOM    818  CD  LYS A 206      12.514 -15.922   1.837  1.00  0.00           C  
ATOM    819  CE  LYS A 206      11.734 -16.824   0.892  1.00  0.00           C  
ATOM    820  NZ  LYS A 206      12.120 -18.253   1.041  1.00  0.00           N  
ATOM    821  H   LYS A 206      11.902 -11.132   0.833  1.00  0.00           H  
ATOM    822  HA  LYS A 206      11.338 -12.084   2.832  1.00  0.00           H  
ATOM    823 1HB  LYS A 206      13.935 -13.608   2.377  1.00  0.00           H  
ATOM    824 2HB  LYS A 206      12.763 -13.987   3.632  1.00  0.00           H  
ATOM    825 1HG  LYS A 206      11.050 -14.359   1.825  1.00  0.00           H  
ATOM    826 2HG  LYS A 206      12.345 -14.157   0.637  1.00  0.00           H  
ATOM    827 1HD  LYS A 206      13.580 -16.039   1.641  1.00  0.00           H  
ATOM    828 2HD  LYS A 206      12.315 -16.229   2.864  1.00  0.00           H  
ATOM    829 1HE  LYS A 206      10.668 -16.726   1.094  1.00  0.00           H  
ATOM    830 2HE  LYS A 206      11.916 -16.517  -0.137  1.00  0.00           H  
ATOM    831 1HZ  LYS A 206      11.582 -18.817   0.399  1.00  0.00           H  
ATOM    832 2HZ  LYS A 206      13.105 -18.359   0.838  1.00  0.00           H  
ATOM    833 3HZ  LYS A 206      11.938 -18.555   1.988  1.00  0.00           H  
ATOM    834  N   LEU A 207      13.349 -10.061   3.549  1.00  0.00           N  
ATOM    835  CA  LEU A 207      13.990  -9.224   4.554  1.00  0.00           C  
ATOM    836  C   LEU A 207      12.946  -8.722   5.541  1.00  0.00           C  
ATOM    837  O   LEU A 207      13.220  -8.553   6.728  1.00  0.00           O  
ATOM    838  CB  LEU A 207      14.703  -8.039   3.898  1.00  0.00           C  
ATOM    839  CG  LEU A 207      15.859  -8.401   2.966  1.00  0.00           C  
ATOM    840  CD1 LEU A 207      16.420  -7.151   2.307  1.00  0.00           C  
ATOM    841  CD2 LEU A 207      16.954  -9.137   3.723  1.00  0.00           C  
ATOM    842  H   LEU A 207      13.095  -9.666   2.688  1.00  0.00           H  
ATOM    843  HA  LEU A 207      14.729  -9.824   5.083  1.00  0.00           H  
ATOM    844 1HB  LEU A 207      13.973  -7.480   3.329  1.00  0.00           H  
ATOM    845 2HB  LEU A 207      15.088  -7.402   4.679  1.00  0.00           H  
ATOM    846  HG  LEU A 207      15.492  -9.056   2.188  1.00  0.00           H  
ATOM    847 1HD1 LEU A 207      16.781  -6.474   3.067  1.00  0.00           H  
ATOM    848 2HD1 LEU A 207      15.644  -6.665   1.733  1.00  0.00           H  
ATOM    849 3HD1 LEU A 207      17.234  -7.424   1.653  1.00  0.00           H  
ATOM    850 1HD2 LEU A 207      16.540 -10.019   4.187  1.00  0.00           H  
ATOM    851 2HD2 LEU A 207      17.362  -8.487   4.484  1.00  0.00           H  
ATOM    852 3HD2 LEU A 207      17.739  -9.425   3.037  1.00  0.00           H  
ATOM    853  N   LEU A 208      11.745  -8.502   5.025  1.00  0.00           N  
ATOM    854  CA  LEU A 208      10.630  -8.025   5.825  1.00  0.00           C  
ATOM    855  C   LEU A 208      10.162  -9.114   6.782  1.00  0.00           C  
ATOM    856  O   LEU A 208       9.694 -10.170   6.351  1.00  0.00           O  
ATOM    857  CB  LEU A 208       9.482  -7.603   4.904  1.00  0.00           C  
ATOM    858  CG  LEU A 208       8.452  -6.652   5.518  1.00  0.00           C  
ATOM    859  CD1 LEU A 208       9.029  -5.248   5.648  1.00  0.00           C  
ATOM    860  CD2 LEU A 208       7.183  -6.631   4.681  1.00  0.00           C  
ATOM    861  H   LEU A 208      11.604  -8.670   4.072  1.00  0.00           H  
ATOM    862  HA  LEU A 208      10.963  -7.165   6.405  1.00  0.00           H  
ATOM    863 1HB  LEU A 208       9.909  -7.121   4.035  1.00  0.00           H  
ATOM    864 2HB  LEU A 208       8.968  -8.495   4.581  1.00  0.00           H  
ATOM    865  HG  LEU A 208       8.194  -7.000   6.508  1.00  0.00           H  
ATOM    866 1HD1 LEU A 208       8.255  -4.570   5.970  1.00  0.00           H  
ATOM    867 2HD1 LEU A 208       9.411  -4.928   4.691  1.00  0.00           H  
ATOM    868 3HD1 LEU A 208       9.831  -5.251   6.371  1.00  0.00           H  
ATOM    869 1HD2 LEU A 208       6.758  -7.624   4.646  1.00  0.00           H  
ATOM    870 2HD2 LEU A 208       7.416  -6.305   3.679  1.00  0.00           H  
ATOM    871 3HD2 LEU A 208       6.470  -5.951   5.123  1.00  0.00           H  
ATOM    872  N   THR A 209      10.306  -8.861   8.075  1.00  0.00           N  
ATOM    873  CA  THR A 209       9.894  -9.816   9.089  1.00  0.00           C  
ATOM    874  C   THR A 209       8.410  -9.626   9.399  1.00  0.00           C  
ATOM    875  O   THR A 209       7.823  -8.616   9.001  1.00  0.00           O  
ATOM    876  CB  THR A 209      10.724  -9.645  10.385  1.00  0.00           C  
ATOM    877  OG1 THR A 209      10.430  -8.386  11.006  1.00  0.00           O  
ATOM    878  CG2 THR A 209      12.214  -9.731  10.091  1.00  0.00           C  
ATOM    879  H   THR A 209      10.693  -7.999   8.355  1.00  0.00           H  
ATOM    880  HA  THR A 209      10.047 -10.822   8.699  1.00  0.00           H  
ATOM    881  HB  THR A 209      10.462 -10.439  11.067  1.00  0.00           H  
ATOM    882  HG1 THR A 209      10.771  -7.663  10.447  1.00  0.00           H  
ATOM    883 1HG2 THR A 209      12.769  -9.632  11.013  1.00  0.00           H  
ATOM    884 2HG2 THR A 209      12.493  -8.936   9.417  1.00  0.00           H  
ATOM    885 3HG2 THR A 209      12.437 -10.684   9.635  1.00  0.00           H  
ATOM    886  N   PRO A 210       7.767 -10.590  10.084  1.00  0.00           N  
ATOM    887  CA  PRO A 210       6.348 -10.479  10.443  1.00  0.00           C  
ATOM    888  C   PRO A 210       6.042  -9.171  11.168  1.00  0.00           C  
ATOM    889  O   PRO A 210       4.971  -8.586  10.998  1.00  0.00           O  
ATOM    890  CB  PRO A 210       6.131 -11.689  11.357  1.00  0.00           C  
ATOM    891  CG  PRO A 210       7.111 -12.699  10.866  1.00  0.00           C  
ATOM    892  CD  PRO A 210       8.341 -11.897  10.535  1.00  0.00           C  
ATOM    893  HA  PRO A 210       5.737 -10.558   9.532  1.00  0.00           H  
ATOM    894 1HB  PRO A 210       6.302 -11.403  12.406  1.00  0.00           H  
ATOM    895 2HB  PRO A 210       5.089 -12.034  11.284  1.00  0.00           H  
ATOM    896 1HG  PRO A 210       7.296 -13.457  11.641  1.00  0.00           H  
ATOM    897 2HG  PRO A 210       6.704 -13.230   9.993  1.00  0.00           H  
ATOM    898 1HD  PRO A 210       8.960 -11.784  11.437  1.00  0.00           H  
ATOM    899 2HD  PRO A 210       8.906 -12.403   9.738  1.00  0.00           H  
ATOM    900  N   GLN A 211       7.006  -8.702  11.954  1.00  0.00           N  
ATOM    901  CA  GLN A 211       6.851  -7.466  12.707  1.00  0.00           C  
ATOM    902  C   GLN A 211       6.868  -6.247  11.785  1.00  0.00           C  
ATOM    903  O   GLN A 211       6.293  -5.206  12.112  1.00  0.00           O  
ATOM    904  CB  GLN A 211       7.955  -7.343  13.760  1.00  0.00           C  
ATOM    905  CG  GLN A 211       7.865  -8.365  14.880  1.00  0.00           C  
ATOM    906  CD  GLN A 211       8.970  -8.200  15.905  1.00  0.00           C  
ATOM    907  OE1 GLN A 211      10.044  -7.673  15.602  1.00  0.00           O  
ATOM    908  NE2 GLN A 211       8.713  -8.649  17.129  1.00  0.00           N  
ATOM    909  H   GLN A 211       7.845  -9.210  12.034  1.00  0.00           H  
ATOM    910  HA  GLN A 211       5.886  -7.488  13.213  1.00  0.00           H  
ATOM    911 1HB  GLN A 211       8.928  -7.453  13.282  1.00  0.00           H  
ATOM    912 2HB  GLN A 211       7.922  -6.350  14.208  1.00  0.00           H  
ATOM    913 1HG  GLN A 211       6.907  -8.251  15.387  1.00  0.00           H  
ATOM    914 2HG  GLN A 211       7.944  -9.365  14.451  1.00  0.00           H  
ATOM    915 1HE2 GLN A 211       9.403  -8.567  17.849  1.00  0.00           H  
ATOM    916 2HE2 GLN A 211       7.828  -9.070  17.332  1.00  0.00           H  
ATOM    917  N   ASP A 212       7.497  -6.381  10.621  1.00  0.00           N  
ATOM    918  CA  ASP A 212       7.583  -5.273   9.681  1.00  0.00           C  
ATOM    919  C   ASP A 212       6.345  -5.276   8.808  1.00  0.00           C  
ATOM    920  O   ASP A 212       5.880  -4.234   8.343  1.00  0.00           O  
ATOM    921  CB  ASP A 212       8.841  -5.375   8.815  1.00  0.00           C  
ATOM    922  CG  ASP A 212      10.126  -5.334   9.630  1.00  0.00           C  
ATOM    923  OD1 ASP A 212      10.298  -4.407  10.387  1.00  0.00           O  
ATOM    924  OD2 ASP A 212      10.924  -6.230   9.490  1.00  0.00           O  
ATOM    925  H   ASP A 212       7.856  -7.260  10.360  1.00  0.00           H  
ATOM    926  HA  ASP A 212       7.633  -4.342  10.247  1.00  0.00           H  
ATOM    927 1HB  ASP A 212       8.818  -6.306   8.248  1.00  0.00           H  
ATOM    928 2HB  ASP A 212       8.857  -4.555   8.098  1.00  0.00           H  
ATOM    929  N   MET A 213       5.815  -6.476   8.610  1.00  0.00           N  
ATOM    930  CA  MET A 213       4.627  -6.691   7.800  1.00  0.00           C  
ATOM    931  C   MET A 213       3.453  -5.871   8.318  1.00  0.00           C  
ATOM    932  O   MET A 213       2.797  -5.152   7.562  1.00  0.00           O  
ATOM    933  CB  MET A 213       4.271  -8.176   7.771  1.00  0.00           C  
ATOM    934  CG  MET A 213       3.001  -8.504   6.998  1.00  0.00           C  
ATOM    935  SD  MET A 213       2.477 -10.217   7.217  1.00  0.00           S  
ATOM    936  CE  MET A 213       2.082 -10.229   8.963  1.00  0.00           C  
ATOM    937  H   MET A 213       6.248  -7.253   9.024  1.00  0.00           H  
ATOM    938  HA  MET A 213       4.837  -6.360   6.783  1.00  0.00           H  
ATOM    939 1HB  MET A 213       5.089  -8.738   7.323  1.00  0.00           H  
ATOM    940 2HB  MET A 213       4.144  -8.540   8.792  1.00  0.00           H  
ATOM    941 1HG  MET A 213       2.195  -7.852   7.330  1.00  0.00           H  
ATOM    942 2HG  MET A 213       3.167  -8.328   5.935  1.00  0.00           H  
ATOM    943 1HE  MET A 213       1.742 -11.223   9.252  1.00  0.00           H  
ATOM    944 2HE  MET A 213       2.971  -9.967   9.539  1.00  0.00           H  
ATOM    945 3HE  MET A 213       1.294  -9.503   9.163  1.00  0.00           H  
ATOM    946  N   GLU A 214       3.217  -5.964   9.619  1.00  0.00           N  
ATOM    947  CA  GLU A 214       2.117  -5.252  10.260  1.00  0.00           C  
ATOM    948  C   GLU A 214       2.273  -3.737  10.131  1.00  0.00           C  
ATOM    949  O   GLU A 214       1.288  -2.997  10.166  1.00  0.00           O  
ATOM    950  CB  GLU A 214       2.027  -5.640  11.738  1.00  0.00           C  
ATOM    951  CG  GLU A 214       1.517  -7.053  11.987  1.00  0.00           C  
ATOM    952  CD  GLU A 214       0.099  -7.251  11.530  1.00  0.00           C  
ATOM    953  OE1 GLU A 214      -0.749  -6.496  11.940  1.00  0.00           O  
ATOM    954  OE2 GLU A 214      -0.137  -8.161  10.770  1.00  0.00           O  
ATOM    955  H   GLU A 214       3.800  -6.531  10.168  1.00  0.00           H  
ATOM    956  HA  GLU A 214       1.187  -5.535   9.765  1.00  0.00           H  
ATOM    957 1HB  GLU A 214       3.011  -5.553  12.197  1.00  0.00           H  
ATOM    958 2HB  GLU A 214       1.362  -4.948  12.255  1.00  0.00           H  
ATOM    959 1HG  GLU A 214       2.159  -7.757  11.459  1.00  0.00           H  
ATOM    960 2HG  GLU A 214       1.585  -7.269  13.052  1.00  0.00           H  
ATOM    961  N   ALA A 215       3.509  -3.281   9.977  1.00  0.00           N  
ATOM    962  CA  ALA A 215       3.789  -1.858   9.850  1.00  0.00           C  
ATOM    963  C   ALA A 215       3.609  -1.386   8.410  1.00  0.00           C  
ATOM    964  O   ALA A 215       3.136  -0.274   8.163  1.00  0.00           O  
ATOM    965  CB  ALA A 215       5.198  -1.552  10.337  1.00  0.00           C  
ATOM    966  H   ALA A 215       4.254  -3.918   9.944  1.00  0.00           H  
ATOM    967  HA  ALA A 215       3.075  -1.316  10.470  1.00  0.00           H  
ATOM    968 1HB  ALA A 215       5.393  -0.484  10.238  1.00  0.00           H  
ATOM    969 2HB  ALA A 215       5.293  -1.843  11.383  1.00  0.00           H  
ATOM    970 3HB  ALA A 215       5.918  -2.108   9.739  1.00  0.00           H  
ATOM    971  N   ALA A 216       3.954  -2.252   7.462  1.00  0.00           N  
ATOM    972  CA  ALA A 216       3.845  -1.928   6.047  1.00  0.00           C  
ATOM    973  C   ALA A 216       2.389  -1.795   5.634  1.00  0.00           C  
ATOM    974  O   ALA A 216       2.058  -1.029   4.724  1.00  0.00           O  
ATOM    975  CB  ALA A 216       4.541  -2.990   5.208  1.00  0.00           C  
ATOM    976  H   ALA A 216       4.278  -3.139   7.722  1.00  0.00           H  
ATOM    977  HA  ALA A 216       4.333  -0.967   5.881  1.00  0.00           H  
ATOM    978 1HB  ALA A 216       4.492  -2.715   4.166  1.00  0.00           H  
ATOM    979 2HB  ALA A 216       4.047  -3.939   5.351  1.00  0.00           H  
ATOM    980 3HB  ALA A 216       5.575  -3.073   5.511  1.00  0.00           H  
ATOM    981  N   LYS A 217       1.524  -2.538   6.317  1.00  0.00           N  
ATOM    982  CA  LYS A 217       0.095  -2.511   6.036  1.00  0.00           C  
ATOM    983  C   LYS A 217      -0.461  -1.097   6.184  1.00  0.00           C  
ATOM    984  O   LYS A 217      -1.208  -0.616   5.329  1.00  0.00           O  
ATOM    985  CB  LYS A 217      -0.655  -3.453   6.978  1.00  0.00           C  
ATOM    986  CG  LYS A 217      -0.471  -4.923   6.652  1.00  0.00           C  
ATOM    987  CD  LYS A 217      -1.209  -5.802   7.648  1.00  0.00           C  
ATOM    988  CE  LYS A 217      -1.050  -7.275   7.320  1.00  0.00           C  
ATOM    989  NZ  LYS A 217      -1.699  -8.147   8.334  1.00  0.00           N  
ATOM    990  H   LYS A 217       1.860  -3.132   7.024  1.00  0.00           H  
ATOM    991  HA  LYS A 217      -0.061  -2.828   5.004  1.00  0.00           H  
ATOM    992 1HB  LYS A 217      -0.310  -3.283   7.987  1.00  0.00           H  
ATOM    993 2HB  LYS A 217      -1.709  -3.227   6.928  1.00  0.00           H  
ATOM    994 1HG  LYS A 217      -0.859  -5.111   5.663  1.00  0.00           H  
ATOM    995 2HG  LYS A 217       0.583  -5.160   6.682  1.00  0.00           H  
ATOM    996 1HD  LYS A 217      -0.816  -5.620   8.636  1.00  0.00           H  
ATOM    997 2HD  LYS A 217      -2.260  -5.551   7.628  1.00  0.00           H  
ATOM    998 1HE  LYS A 217      -1.498  -7.467   6.357  1.00  0.00           H  
ATOM    999 2HE  LYS A 217       0.003  -7.508   7.279  1.00  0.00           H  
ATOM   1000 1HZ  LYS A 217      -2.692  -7.864   8.463  1.00  0.00           H  
ATOM   1001 2HZ  LYS A 217      -1.205  -8.066   9.251  1.00  0.00           H  
ATOM   1002 3HZ  LYS A 217      -1.668  -9.140   8.026  1.00  0.00           H  
ATOM   1003  N   GLU A 218      -0.073  -0.436   7.264  1.00  0.00           N  
ATOM   1004  CA  GLU A 218      -0.534   0.924   7.529  1.00  0.00           C  
ATOM   1005  C   GLU A 218       0.011   1.888   6.503  1.00  0.00           C  
ATOM   1006  O   GLU A 218      -0.708   2.770   6.033  1.00  0.00           O  
ATOM   1007  CB  GLU A 218      -0.117   1.373   8.931  1.00  0.00           C  
ATOM   1008  CG  GLU A 218      -0.846   0.662  10.062  1.00  0.00           C  
ATOM   1009  CD  GLU A 218      -0.410   1.129  11.423  1.00  0.00           C  
ATOM   1010  OE1 GLU A 218       0.531   1.881  11.500  1.00  0.00           O  
ATOM   1011  OE2 GLU A 218      -1.021   0.733  12.388  1.00  0.00           O  
ATOM   1012  H   GLU A 218       0.538  -0.870   7.900  1.00  0.00           H  
ATOM   1013  HA  GLU A 218      -1.623   0.938   7.470  1.00  0.00           H  
ATOM   1014 1HB  GLU A 218       0.952   1.205   9.064  1.00  0.00           H  
ATOM   1015 2HB  GLU A 218      -0.295   2.443   9.039  1.00  0.00           H  
ATOM   1016 1HG  GLU A 218      -1.917   0.837   9.956  1.00  0.00           H  
ATOM   1017 2HG  GLU A 218      -0.670  -0.409   9.977  1.00  0.00           H  
ATOM   1018  N   VAL A 219       1.284   1.725   6.160  1.00  0.00           N  
ATOM   1019  CA  VAL A 219       1.942   2.595   5.192  1.00  0.00           C  
ATOM   1020  C   VAL A 219       1.206   2.590   3.853  1.00  0.00           C  
ATOM   1021  O   VAL A 219       0.867   3.647   3.321  1.00  0.00           O  
ATOM   1022  CB  VAL A 219       3.399   2.146   4.977  1.00  0.00           C  
ATOM   1023  CG1 VAL A 219       4.015   2.882   3.795  1.00  0.00           C  
ATOM   1024  CG2 VAL A 219       4.208   2.386   6.242  1.00  0.00           C  
ATOM   1025  H   VAL A 219       1.794   0.988   6.561  1.00  0.00           H  
ATOM   1026  HA  VAL A 219       1.943   3.612   5.585  1.00  0.00           H  
ATOM   1027  HB  VAL A 219       3.410   1.083   4.734  1.00  0.00           H  
ATOM   1028 1HG1 VAL A 219       5.045   2.552   3.658  1.00  0.00           H  
ATOM   1029 2HG1 VAL A 219       3.441   2.666   2.895  1.00  0.00           H  
ATOM   1030 3HG1 VAL A 219       4.001   3.954   3.989  1.00  0.00           H  
ATOM   1031 1HG2 VAL A 219       5.237   2.065   6.083  1.00  0.00           H  
ATOM   1032 2HG2 VAL A 219       4.192   3.447   6.489  1.00  0.00           H  
ATOM   1033 3HG2 VAL A 219       3.774   1.817   7.065  1.00  0.00           H  
ATOM   1034  N   TYR A 220       0.937   1.399   3.330  1.00  0.00           N  
ATOM   1035  CA  TYR A 220       0.255   1.269   2.048  1.00  0.00           C  
ATOM   1036  C   TYR A 220      -1.154   1.862   2.105  1.00  0.00           C  
ATOM   1037  O   TYR A 220      -1.587   2.539   1.169  1.00  0.00           O  
ATOM   1038  CB  TYR A 220       0.197  -0.200   1.623  1.00  0.00           C  
ATOM   1039  CG  TYR A 220      -0.449  -0.420   0.273  1.00  0.00           C  
ATOM   1040  CD1 TYR A 220       0.330  -0.441  -0.874  1.00  0.00           C  
ATOM   1041  CD2 TYR A 220      -1.821  -0.599   0.182  1.00  0.00           C  
ATOM   1042  CE1 TYR A 220      -0.260  -0.642  -2.107  1.00  0.00           C  
ATOM   1043  CE2 TYR A 220      -2.412  -0.800  -1.050  1.00  0.00           C  
ATOM   1044  CZ  TYR A 220      -1.636  -0.822  -2.191  1.00  0.00           C  
ATOM   1045  OH  TYR A 220      -2.225  -1.021  -3.419  1.00  0.00           O  
ATOM   1046  H   TYR A 220       1.206   0.589   3.816  1.00  0.00           H  
ATOM   1047  HA  TYR A 220       0.817   1.828   1.299  1.00  0.00           H  
ATOM   1048 1HB  TYR A 220       1.208  -0.608   1.586  1.00  0.00           H  
ATOM   1049 2HB  TYR A 220      -0.360  -0.772   2.364  1.00  0.00           H  
ATOM   1050  HD1 TYR A 220       1.409  -0.300  -0.803  1.00  0.00           H  
ATOM   1051  HD2 TYR A 220      -2.434  -0.581   1.084  1.00  0.00           H  
ATOM   1052  HE1 TYR A 220       0.352  -0.659  -3.008  1.00  0.00           H  
ATOM   1053  HE2 TYR A 220      -3.491  -0.940  -1.121  1.00  0.00           H  
ATOM   1054  HH  TYR A 220      -1.549  -1.247  -4.064  1.00  0.00           H  
ATOM   1055  N   LYS A 221      -1.858   1.621   3.207  1.00  0.00           N  
ATOM   1056  CA  LYS A 221      -3.216   2.129   3.368  1.00  0.00           C  
ATOM   1057  C   LYS A 221      -3.236   3.655   3.440  1.00  0.00           C  
ATOM   1058  O   LYS A 221      -4.019   4.310   2.745  1.00  0.00           O  
ATOM   1059  CB  LYS A 221      -3.862   1.535   4.621  1.00  0.00           C  
ATOM   1060  CG  LYS A 221      -5.300   1.976   4.856  1.00  0.00           C  
ATOM   1061  CD  LYS A 221      -5.899   1.282   6.071  1.00  0.00           C  
ATOM   1062  CE  LYS A 221      -7.331   1.735   6.317  1.00  0.00           C  
ATOM   1063  NZ  LYS A 221      -7.931   1.062   7.502  1.00  0.00           N  
ATOM   1064  H   LYS A 221      -1.456   1.087   3.927  1.00  0.00           H  
ATOM   1065  HA  LYS A 221      -3.802   1.831   2.498  1.00  0.00           H  
ATOM   1066 1HB  LYS A 221      -3.853   0.447   4.554  1.00  0.00           H  
ATOM   1067 2HB  LYS A 221      -3.279   1.814   5.498  1.00  0.00           H  
ATOM   1068 1HG  LYS A 221      -5.329   3.055   5.013  1.00  0.00           H  
ATOM   1069 2HG  LYS A 221      -5.902   1.739   3.979  1.00  0.00           H  
ATOM   1070 1HD  LYS A 221      -5.890   0.203   5.915  1.00  0.00           H  
ATOM   1071 2HD  LYS A 221      -5.300   1.510   6.952  1.00  0.00           H  
ATOM   1072 1HE  LYS A 221      -7.350   2.812   6.478  1.00  0.00           H  
ATOM   1073 2HE  LYS A 221      -7.940   1.510   5.441  1.00  0.00           H  
ATOM   1074 1HZ  LYS A 221      -8.878   1.388   7.630  1.00  0.00           H  
ATOM   1075 2HZ  LYS A 221      -7.936   0.063   7.355  1.00  0.00           H  
ATOM   1076 3HZ  LYS A 221      -7.386   1.279   8.324  1.00  0.00           H  
ATOM   1077  N   ILE A 222      -2.372   4.219   4.279  1.00  0.00           N  
ATOM   1078  CA  ILE A 222      -2.295   5.668   4.443  1.00  0.00           C  
ATOM   1079  C   ILE A 222      -1.892   6.342   3.132  1.00  0.00           C  
ATOM   1080  O   ILE A 222      -2.404   7.408   2.782  1.00  0.00           O  
ATOM   1081  CB  ILE A 222      -1.292   6.045   5.548  1.00  0.00           C  
ATOM   1082  CG1 ILE A 222      -1.803   5.579   6.914  1.00  0.00           C  
ATOM   1083  CG2 ILE A 222      -1.044   7.546   5.552  1.00  0.00           C  
ATOM   1084  CD1 ILE A 222      -0.755   5.618   8.003  1.00  0.00           C  
ATOM   1085  H   ILE A 222      -1.766   3.644   4.802  1.00  0.00           H  
ATOM   1086  HA  ILE A 222      -3.279   6.036   4.732  1.00  0.00           H  
ATOM   1087  HB  ILE A 222      -0.347   5.530   5.373  1.00  0.00           H  
ATOM   1088 1HG1 ILE A 222      -2.639   6.205   7.222  1.00  0.00           H  
ATOM   1089 2HG1 ILE A 222      -2.173   4.557   6.836  1.00  0.00           H  
ATOM   1090 1HG2 ILE A 222      -0.333   7.795   6.340  1.00  0.00           H  
ATOM   1091 2HG2 ILE A 222      -0.639   7.850   4.588  1.00  0.00           H  
ATOM   1092 3HG2 ILE A 222      -1.983   8.069   5.733  1.00  0.00           H  
ATOM   1093 1HD1 ILE A 222      -1.192   5.274   8.942  1.00  0.00           H  
ATOM   1094 2HD1 ILE A 222       0.078   4.969   7.731  1.00  0.00           H  
ATOM   1095 3HD1 ILE A 222      -0.396   6.639   8.126  1.00  0.00           H  
ATOM   1096  N   HIS A 223      -0.992   5.700   2.399  1.00  0.00           N  
ATOM   1097  CA  HIS A 223      -0.521   6.226   1.126  1.00  0.00           C  
ATOM   1098  C   HIS A 223      -1.675   6.334   0.131  1.00  0.00           C  
ATOM   1099  O   HIS A 223      -1.806   7.332  -0.576  1.00  0.00           O  
ATOM   1100  CB  HIS A 223       0.587   5.339   0.548  1.00  0.00           C  
ATOM   1101  CG  HIS A 223       1.376   5.996  -0.542  1.00  0.00           C  
ATOM   1102  ND1 HIS A 223       2.325   5.324  -1.281  1.00  0.00           N  
ATOM   1103  CD2 HIS A 223       1.357   7.264  -1.016  1.00  0.00           C  
ATOM   1104  CE1 HIS A 223       2.857   6.151  -2.166  1.00  0.00           C  
ATOM   1105  NE2 HIS A 223       2.287   7.333  -2.025  1.00  0.00           N  
ATOM   1106  H   HIS A 223      -0.625   4.850   2.729  1.00  0.00           H  
ATOM   1107  HA  HIS A 223      -0.110   7.224   1.275  1.00  0.00           H  
ATOM   1108 1HB  HIS A 223       1.276   5.052   1.343  1.00  0.00           H  
ATOM   1109 2HB  HIS A 223       0.149   4.425   0.149  1.00  0.00           H  
ATOM   1110  HD2 HIS A 223       0.724   8.078  -0.663  1.00  0.00           H  
ATOM   1111  HE1 HIS A 223       3.632   5.898  -2.888  1.00  0.00           H  
ATOM   1112  HE2 HIS A 223       2.497   8.158  -2.567  1.00  0.00           H  
ATOM   1113  N   GLN A 224      -2.516   5.305   0.101  1.00  0.00           N  
ATOM   1114  CA  GLN A 224      -3.664   5.273  -0.800  1.00  0.00           C  
ATOM   1115  C   GLN A 224      -4.630   6.418  -0.501  1.00  0.00           C  
ATOM   1116  O   GLN A 224      -5.229   6.992  -1.409  1.00  0.00           O  
ATOM   1117  CB  GLN A 224      -4.393   3.931  -0.692  1.00  0.00           C  
ATOM   1118  CG  GLN A 224      -5.459   3.715  -1.752  1.00  0.00           C  
ATOM   1119  CD  GLN A 224      -4.872   3.568  -3.142  1.00  0.00           C  
ATOM   1120  OE1 GLN A 224      -4.244   2.555  -3.463  1.00  0.00           O  
ATOM   1121  NE2 GLN A 224      -5.074   4.580  -3.979  1.00  0.00           N  
ATOM   1122  H   GLN A 224      -2.360   4.543   0.702  1.00  0.00           H  
ATOM   1123  HA  GLN A 224      -3.305   5.393  -1.822  1.00  0.00           H  
ATOM   1124 1HB  GLN A 224      -3.671   3.118  -0.770  1.00  0.00           H  
ATOM   1125 2HB  GLN A 224      -4.868   3.853   0.285  1.00  0.00           H  
ATOM   1126 1HG  GLN A 224      -6.012   2.805  -1.516  1.00  0.00           H  
ATOM   1127 2HG  GLN A 224      -6.134   4.571  -1.754  1.00  0.00           H  
ATOM   1128 1HE2 GLN A 224      -4.710   4.540  -4.910  1.00  0.00           H  
ATOM   1129 2HE2 GLN A 224      -5.589   5.383  -3.678  1.00  0.00           H  
ATOM   1130  N   GLN A 225      -4.759   6.753   0.777  1.00  0.00           N  
ATOM   1131  CA  GLN A 225      -5.650   7.823   1.205  1.00  0.00           C  
ATOM   1132  C   GLN A 225      -5.056   9.190   0.865  1.00  0.00           C  
ATOM   1133  O   GLN A 225      -5.761  10.087   0.401  1.00  0.00           O  
ATOM   1134  CB  GLN A 225      -5.923   7.725   2.708  1.00  0.00           C  
ATOM   1135  CG  GLN A 225      -6.740   6.510   3.115  1.00  0.00           C  
ATOM   1136  CD  GLN A 225      -6.876   6.381   4.620  1.00  0.00           C  
ATOM   1137  OE1 GLN A 225      -5.898   6.520   5.360  1.00  0.00           O  
ATOM   1138  NE2 GLN A 225      -8.092   6.115   5.082  1.00  0.00           N  
ATOM   1139  H   GLN A 225      -4.237   6.266   1.452  1.00  0.00           H  
ATOM   1140  HA  GLN A 225      -6.595   7.720   0.672  1.00  0.00           H  
ATOM   1141 1HB  GLN A 225      -4.977   7.691   3.249  1.00  0.00           H  
ATOM   1142 2HB  GLN A 225      -6.458   8.615   3.040  1.00  0.00           H  
ATOM   1143 1HG  GLN A 225      -7.738   6.596   2.687  1.00  0.00           H  
ATOM   1144 2HG  GLN A 225      -6.249   5.613   2.738  1.00  0.00           H  
ATOM   1145 1HE2 GLN A 225      -8.243   6.019   6.067  1.00  0.00           H  
ATOM   1146 2HE2 GLN A 225      -8.857   6.010   4.447  1.00  0.00           H  
ATOM   1147  N   LEU A 226      -3.754   9.332   1.090  1.00  0.00           N  
ATOM   1148  CA  LEU A 226      -3.056  10.583   0.813  1.00  0.00           C  
ATOM   1149  C   LEU A 226      -3.093  10.909  -0.678  1.00  0.00           C  
ATOM   1150  O   LEU A 226      -3.253  12.068  -1.064  1.00  0.00           O  
ATOM   1151  CB  LEU A 226      -1.601  10.496   1.291  1.00  0.00           C  
ATOM   1152  CG  LEU A 226      -1.394  10.562   2.809  1.00  0.00           C  
ATOM   1153  CD1 LEU A 226       0.091  10.444   3.125  1.00  0.00           C  
ATOM   1154  CD2 LEU A 226      -1.965  11.867   3.343  1.00  0.00           C  
ATOM   1155  H   LEU A 226      -3.248   8.575   1.461  1.00  0.00           H  
ATOM   1156  HA  LEU A 226      -3.556  11.385   1.355  1.00  0.00           H  
ATOM   1157 1HB  LEU A 226      -1.175   9.558   0.939  1.00  0.00           H  
ATOM   1158 2HB  LEU A 226      -1.039  11.317   0.844  1.00  0.00           H  
ATOM   1159  HG  LEU A 226      -1.904   9.722   3.283  1.00  0.00           H  
ATOM   1160 1HD1 LEU A 226       0.238  10.490   4.205  1.00  0.00           H  
ATOM   1161 2HD1 LEU A 226       0.468   9.493   2.749  1.00  0.00           H  
ATOM   1162 3HD1 LEU A 226       0.630  11.263   2.651  1.00  0.00           H  
ATOM   1163 1HD2 LEU A 226      -1.819  11.914   4.423  1.00  0.00           H  
ATOM   1164 2HD2 LEU A 226      -1.455  12.708   2.872  1.00  0.00           H  
ATOM   1165 3HD2 LEU A 226      -3.031  11.917   3.119  1.00  0.00           H  
ATOM   1166  N   LEU A 227      -2.954   9.877  -1.509  1.00  0.00           N  
ATOM   1167  CA  LEU A 227      -2.965  10.045  -2.961  1.00  0.00           C  
ATOM   1168  C   LEU A 227      -4.276  10.661  -3.440  1.00  0.00           C  
ATOM   1169  O   LEU A 227      -4.292  11.461  -4.374  1.00  0.00           O  
ATOM   1170  CB  LEU A 227      -2.741   8.699  -3.657  1.00  0.00           C  
ATOM   1171  CG  LEU A 227      -1.313   8.150  -3.581  1.00  0.00           C  
ATOM   1172  CD1 LEU A 227      -1.260   6.724  -4.116  1.00  0.00           C  
ATOM   1173  CD2 LEU A 227      -0.351   9.045  -4.355  1.00  0.00           C  
ATOM   1174  H   LEU A 227      -2.835   8.976  -1.134  1.00  0.00           H  
ATOM   1175  HA  LEU A 227      -2.152  10.715  -3.238  1.00  0.00           H  
ATOM   1176 1HB  LEU A 227      -3.408   7.975  -3.211  1.00  0.00           H  
ATOM   1177 2HB  LEU A 227      -3.002   8.809  -4.699  1.00  0.00           H  
ATOM   1178  HG  LEU A 227      -0.996   8.130  -2.547  1.00  0.00           H  
ATOM   1179 1HD1 LEU A 227      -1.583   6.715  -5.145  1.00  0.00           H  
ATOM   1180 2HD1 LEU A 227      -1.911   6.093  -3.527  1.00  0.00           H  
ATOM   1181 3HD1 LEU A 227      -0.246   6.354  -4.054  1.00  0.00           H  
ATOM   1182 1HD2 LEU A 227      -0.274  10.003  -3.861  1.00  0.00           H  
ATOM   1183 2HD2 LEU A 227      -0.718   9.186  -5.360  1.00  0.00           H  
ATOM   1184 3HD2 LEU A 227       0.623   8.580  -4.390  1.00  0.00           H  
ATOM   1185  N   PHE A 228      -5.374  10.294  -2.791  1.00  0.00           N  
ATOM   1186  CA  PHE A 228      -6.683  10.811  -3.162  1.00  0.00           C  
ATOM   1187  C   PHE A 228      -6.769  12.313  -2.907  1.00  0.00           C  
ATOM   1188  O   PHE A 228      -7.225  13.076  -3.761  1.00  0.00           O  
ATOM   1189  CB  PHE A 228      -7.783  10.089  -2.382  1.00  0.00           C  
ATOM   1190  CG  PHE A 228      -9.173  10.521  -2.754  1.00  0.00           C  
ATOM   1191  CD1 PHE A 228      -9.742  10.118  -3.953  1.00  0.00           C  
ATOM   1192  CD2 PHE A 228      -9.914  11.331  -1.906  1.00  0.00           C  
ATOM   1193  CE1 PHE A 228     -11.021  10.516  -4.296  1.00  0.00           C  
ATOM   1194  CE2 PHE A 228     -11.192  11.728  -2.246  1.00  0.00           C  
ATOM   1195  CZ  PHE A 228     -11.746  11.320  -3.443  1.00  0.00           C  
ATOM   1196  H   PHE A 228      -5.300   9.660  -2.045  1.00  0.00           H  
ATOM   1197  HA  PHE A 228      -6.836  10.633  -4.227  1.00  0.00           H  
ATOM   1198 1HB  PHE A 228      -7.704   9.016  -2.551  1.00  0.00           H  
ATOM   1199 2HB  PHE A 228      -7.647  10.263  -1.315  1.00  0.00           H  
ATOM   1200  HD1 PHE A 228      -9.169   9.481  -4.627  1.00  0.00           H  
ATOM   1201  HD2 PHE A 228      -9.476  11.654  -0.961  1.00  0.00           H  
ATOM   1202  HE1 PHE A 228     -11.456  10.192  -5.241  1.00  0.00           H  
ATOM   1203  HE2 PHE A 228     -11.764  12.364  -1.571  1.00  0.00           H  
ATOM   1204  HZ  PHE A 228     -12.753  11.634  -3.713  1.00  0.00           H  
ATOM   1205  N   LYS A 229      -6.302  12.736  -1.742  1.00  0.00           N  
ATOM   1206  CA  LYS A 229      -6.337  14.145  -1.374  1.00  0.00           C  
ATOM   1207  C   LYS A 229      -5.364  14.959  -2.219  1.00  0.00           C  
ATOM   1208  O   LYS A 229      -5.659  16.093  -2.599  1.00  0.00           O  
ATOM   1209  CB  LYS A 229      -6.017  14.318   0.112  1.00  0.00           C  
ATOM   1210  CG  LYS A 229      -7.090  13.786   1.052  1.00  0.00           C  
ATOM   1211  CD  LYS A 229      -6.686  13.963   2.508  1.00  0.00           C  
ATOM   1212  CE  LYS A 229      -7.747  13.413   3.449  1.00  0.00           C  
ATOM   1213  NZ  LYS A 229      -7.352  13.553   4.877  1.00  0.00           N  
ATOM   1214  H   LYS A 229      -5.918  12.086  -1.118  1.00  0.00           H  
ATOM   1215  HA  LYS A 229      -7.341  14.527  -1.561  1.00  0.00           H  
ATOM   1216 1HB  LYS A 229      -5.083  13.806   0.345  1.00  0.00           H  
ATOM   1217 2HB  LYS A 229      -5.874  15.376   0.332  1.00  0.00           H  
ATOM   1218 1HG  LYS A 229      -8.025  14.317   0.876  1.00  0.00           H  
ATOM   1219 2HG  LYS A 229      -7.252  12.726   0.856  1.00  0.00           H  
ATOM   1220 1HD  LYS A 229      -5.745  13.444   2.691  1.00  0.00           H  
ATOM   1221 2HD  LYS A 229      -6.543  15.023   2.719  1.00  0.00           H  
ATOM   1222 1HE  LYS A 229      -8.685  13.944   3.290  1.00  0.00           H  
ATOM   1223 2HE  LYS A 229      -7.913  12.358   3.234  1.00  0.00           H  
ATOM   1224 1HZ  LYS A 229      -8.081  13.177   5.467  1.00  0.00           H  
ATOM   1225 2HZ  LYS A 229      -6.492  13.048   5.040  1.00  0.00           H  
ATOM   1226 3HZ  LYS A 229      -7.215  14.530   5.094  1.00  0.00           H  
ATOM   1227  N   ALA A 230      -4.212  14.368  -2.518  1.00  0.00           N  
ATOM   1228  CA  ALA A 230      -3.190  15.036  -3.317  1.00  0.00           C  
ATOM   1229  C   ALA A 230      -3.684  15.303  -4.738  1.00  0.00           C  
ATOM   1230  O   ALA A 230      -3.207  16.218  -5.409  1.00  0.00           O  
ATOM   1231  CB  ALA A 230      -1.916  14.205  -3.347  1.00  0.00           C  
ATOM   1232  H   ALA A 230      -4.039  13.458  -2.184  1.00  0.00           H  
ATOM   1233  HA  ALA A 230      -2.973  15.999  -2.854  1.00  0.00           H  
ATOM   1234 1HB  ALA A 230      -1.161  14.716  -3.944  1.00  0.00           H  
ATOM   1235 2HB  ALA A 230      -1.545  14.071  -2.330  1.00  0.00           H  
ATOM   1236 3HB  ALA A 230      -2.127  13.231  -3.786  1.00  0.00           H  
ATOM   1237  N   ARG A 231      -4.629  14.492  -5.196  1.00  0.00           N  
ATOM   1238  CA  ARG A 231      -5.189  14.659  -6.531  1.00  0.00           C  
ATOM   1239  C   ARG A 231      -6.194  15.805  -6.558  1.00  0.00           C  
ATOM   1240  O   ARG A 231      -6.261  16.561  -7.528  1.00  0.00           O  
ATOM   1241  CB  ARG A 231      -5.868  13.378  -6.993  1.00  0.00           C  
ATOM   1242  CG  ARG A 231      -4.919  12.260  -7.393  1.00  0.00           C  
ATOM   1243  CD  ARG A 231      -5.653  11.025  -7.769  1.00  0.00           C  
ATOM   1244  NE  ARG A 231      -6.357  11.176  -9.032  1.00  0.00           N  
ATOM   1245  CZ  ARG A 231      -7.208  10.267  -9.548  1.00  0.00           C  
ATOM   1246  NH1 ARG A 231      -7.449   9.150  -8.899  1.00  0.00           N  
ATOM   1247  NH2 ARG A 231      -7.800  10.500 -10.707  1.00  0.00           N  
ATOM   1248  H   ARG A 231      -4.947  13.757  -4.629  1.00  0.00           H  
ATOM   1249  HA  ARG A 231      -4.376  14.889  -7.221  1.00  0.00           H  
ATOM   1250 1HB  ARG A 231      -6.507  12.999  -6.198  1.00  0.00           H  
ATOM   1251 2HB  ARG A 231      -6.505  13.593  -7.851  1.00  0.00           H  
ATOM   1252 1HG  ARG A 231      -4.322  12.577  -8.247  1.00  0.00           H  
ATOM   1253 2HG  ARG A 231      -4.260  12.025  -6.556  1.00  0.00           H  
ATOM   1254 1HD  ARG A 231      -4.949  10.199  -7.869  1.00  0.00           H  
ATOM   1255 2HD  ARG A 231      -6.384  10.787  -6.998  1.00  0.00           H  
ATOM   1256  HE  ARG A 231      -6.197  12.024  -9.561  1.00  0.00           H  
ATOM   1257 1HH1 ARG A 231      -6.996   8.972  -8.013  1.00  0.00           H  
ATOM   1258 2HH1 ARG A 231      -8.086   8.469  -9.285  1.00  0.00           H  
ATOM   1259 1HH2 ARG A 231      -7.615  11.358 -11.206  1.00  0.00           H  
ATOM   1260 2HH2 ARG A 231      -8.437   9.819 -11.093  1.00  0.00           H  
ATOM   1261  N   LEU A 232      -6.958  15.937  -5.481  1.00  0.00           N  
ATOM   1262  CA  LEU A 232      -7.972  16.982  -5.378  1.00  0.00           C  
ATOM   1263  C   LEU A 232      -7.338  18.345  -5.104  1.00  0.00           C  
ATOM   1264  O   LEU A 232      -7.615  19.312  -5.817  1.00  0.00           O  
ATOM   1265  CB  LEU A 232      -8.970  16.642  -4.264  1.00  0.00           C  
ATOM   1266  CG  LEU A 232      -9.828  15.392  -4.499  1.00  0.00           C  
ATOM   1267  CD1 LEU A 232     -10.648  15.097  -3.251  1.00  0.00           C  
ATOM   1268  CD2 LEU A 232     -10.728  15.613  -5.705  1.00  0.00           C  
ATOM   1269  H   LEU A 232      -6.836  15.317  -4.733  1.00  0.00           H  
ATOM   1270  HA  LEU A 232      -8.508  17.038  -6.325  1.00  0.00           H  
ATOM   1271 1HB  LEU A 232      -8.419  16.496  -3.337  1.00  0.00           H  
ATOM   1272 2HB  LEU A 232      -9.645  17.487  -4.132  1.00  0.00           H  
ATOM   1273  HG  LEU A 232      -9.180  14.535  -4.682  1.00  0.00           H  
ATOM   1274 1HD1 LEU A 232     -11.258  14.209  -3.417  1.00  0.00           H  
ATOM   1275 2HD1 LEU A 232      -9.979  14.924  -2.407  1.00  0.00           H  
ATOM   1276 3HD1 LEU A 232     -11.296  15.945  -3.032  1.00  0.00           H  
ATOM   1277 1HD2 LEU A 232     -11.338  14.724  -5.872  1.00  0.00           H  
ATOM   1278 2HD2 LEU A 232     -11.378  16.469  -5.522  1.00  0.00           H  
ATOM   1279 3HD2 LEU A 232     -10.116  15.804  -6.586  1.00  0.00           H  
ATOM   1280  N   GLN A 233      -6.489  18.401  -4.072  1.00  0.00           N  
ATOM   1281  CA  GLN A 233      -5.795  19.630  -3.668  1.00  0.00           C  
ATOM   1282  C   GLN A 233      -6.755  20.654  -3.068  1.00  0.00           C  
ATOM   1283  O   GLN A 233      -7.637  21.178  -3.749  1.00  0.00           O  
ATOM   1284  CB  GLN A 233      -5.063  20.247  -4.863  1.00  0.00           C  
ATOM   1285  CG  GLN A 233      -3.900  19.417  -5.377  1.00  0.00           C  
ATOM   1286  CD  GLN A 233      -2.708  19.447  -4.440  1.00  0.00           C  
ATOM   1287  OE1 GLN A 233      -2.457  20.448  -3.764  1.00  0.00           O  
ATOM   1288  NE2 GLN A 233      -1.965  18.347  -4.394  1.00  0.00           N  
ATOM   1289  H   GLN A 233      -6.323  17.580  -3.557  1.00  0.00           H  
ATOM   1290  HA  GLN A 233      -5.062  19.377  -2.902  1.00  0.00           H  
ATOM   1291 1HB  GLN A 233      -5.765  20.389  -5.685  1.00  0.00           H  
ATOM   1292 2HB  GLN A 233      -4.680  21.229  -4.587  1.00  0.00           H  
ATOM   1293 1HG  GLN A 233      -4.226  18.382  -5.484  1.00  0.00           H  
ATOM   1294 2HG  GLN A 233      -3.585  19.810  -6.344  1.00  0.00           H  
ATOM   1295 1HE2 GLN A 233      -1.166  18.308  -3.793  1.00  0.00           H  
ATOM   1296 2HE2 GLN A 233      -2.203  17.557  -4.958  1.00  0.00           H  
ATOM   1297  N   GLN A 234      -6.566  20.944  -1.788  1.00  0.00           N  
ATOM   1298  CA  GLN A 234      -7.408  21.907  -1.091  1.00  0.00           C  
ATOM   1299  C   GLN A 234      -6.859  23.317  -1.259  1.00  0.00           C  
ATOM   1300  O   GLN A 234      -7.578  24.304  -1.101  1.00  0.00           O  
ATOM   1301  CB  GLN A 234      -7.514  21.556   0.396  1.00  0.00           C  
ATOM   1302  CG  GLN A 234      -8.129  20.195   0.672  1.00  0.00           C  
ATOM   1303  CD  GLN A 234      -9.536  20.073   0.120  1.00  0.00           C  
ATOM   1304  OE1 GLN A 234     -10.416  20.878   0.440  1.00  0.00           O  
ATOM   1305  NE2 GLN A 234      -9.758  19.065  -0.715  1.00  0.00           N  
ATOM   1306  H   GLN A 234      -5.830  20.511  -1.304  1.00  0.00           H  
ATOM   1307  HA  GLN A 234      -8.406  21.873  -1.527  1.00  0.00           H  
ATOM   1308 1HB  GLN A 234      -6.521  21.574   0.845  1.00  0.00           H  
ATOM   1309 2HB  GLN A 234      -8.117  22.308   0.905  1.00  0.00           H  
ATOM   1310 1HG  GLN A 234      -7.510  19.427   0.206  1.00  0.00           H  
ATOM   1311 2HG  GLN A 234      -8.169  20.038   1.750  1.00  0.00           H  
ATOM   1312 1HE2 GLN A 234     -10.667  18.933  -1.111  1.00  0.00           H  
ATOM   1313 2HE2 GLN A 234      -9.016  18.435  -0.948  1.00  0.00           H  
ATOM   1314  N   GLN A 235      -5.578  23.406  -1.578  1.00  0.00           N  
ATOM   1315  CA  GLN A 235      -4.918  24.686  -1.773  1.00  0.00           C  
ATOM   1316  C   GLN A 235      -4.508  24.842  -3.231  1.00  0.00           C  
ATOM   1317  O   GLN A 235      -3.688  24.075  -3.737  1.00  0.00           O  
ATOM   1318  CB  GLN A 235      -3.695  24.812  -0.860  1.00  0.00           C  
ATOM   1319  CG  GLN A 235      -2.972  26.143  -0.969  1.00  0.00           C  
ATOM   1320  CD  GLN A 235      -1.813  26.253   0.005  1.00  0.00           C  
ATOM   1321  OE1 GLN A 235      -1.251  25.244   0.439  1.00  0.00           O  
ATOM   1322  NE2 GLN A 235      -1.449  27.482   0.353  1.00  0.00           N  
ATOM   1323  H   GLN A 235      -5.058  22.582  -1.690  1.00  0.00           H  
ATOM   1324  HA  GLN A 235      -5.621  25.480  -1.520  1.00  0.00           H  
ATOM   1325 1HB  GLN A 235      -4.001  24.679   0.178  1.00  0.00           H  
ATOM   1326 2HB  GLN A 235      -2.983  24.021  -1.095  1.00  0.00           H  
ATOM   1327 1HG  GLN A 235      -2.580  26.250  -1.980  1.00  0.00           H  
ATOM   1328 2HG  GLN A 235      -3.676  26.946  -0.754  1.00  0.00           H  
ATOM   1329 1HE2 GLN A 235      -0.691  27.617   0.992  1.00  0.00           H  
ATOM   1330 2HE2 GLN A 235      -1.932  28.273  -0.023  1.00  0.00           H  
ATOM   1331  N   GLN A 236      -5.078  25.823  -3.910  1.00  0.00           N  
ATOM   1332  CA  GLN A 236      -4.754  26.055  -5.308  1.00  0.00           C  
ATOM   1333  C   GLN A 236      -4.070  27.402  -5.482  1.00  0.00           C  
ATOM   1334  O   GLN A 236      -4.655  28.453  -5.205  1.00  0.00           O  
ATOM   1335  CB  GLN A 236      -6.016  25.989  -6.173  1.00  0.00           C  
ATOM   1336  CG  GLN A 236      -5.759  26.142  -7.662  1.00  0.00           C  
ATOM   1337  CD  GLN A 236      -7.035  26.073  -8.480  1.00  0.00           C  
ATOM   1338  OE1 GLN A 236      -7.745  25.064  -8.463  1.00  0.00           O  
ATOM   1339  NE2 GLN A 236      -7.333  27.147  -9.201  1.00  0.00           N  
ATOM   1340  H   GLN A 236      -5.726  26.410  -3.459  1.00  0.00           H  
ATOM   1341  HA  GLN A 236      -4.066  25.276  -5.637  1.00  0.00           H  
ATOM   1342 1HB  GLN A 236      -6.516  25.034  -6.014  1.00  0.00           H  
ATOM   1343 2HB  GLN A 236      -6.708  26.774  -5.868  1.00  0.00           H  
ATOM   1344 1HG  GLN A 236      -5.290  27.110  -7.841  1.00  0.00           H  
ATOM   1345 2HG  GLN A 236      -5.097  25.340  -7.990  1.00  0.00           H  
ATOM   1346 1HE2 GLN A 236      -8.162  27.160  -9.761  1.00  0.00           H  
ATOM   1347 2HE2 GLN A 236      -6.730  27.944  -9.185  1.00  0.00           H  
ATOM   1348  N   ALA A 237      -2.828  27.359  -5.938  1.00  0.00           N  
ATOM   1349  CA  ALA A 237      -2.048  28.565  -6.159  1.00  0.00           C  
ATOM   1350  C   ALA A 237      -2.369  29.166  -7.519  1.00  0.00           C  
ATOM   1351  O   ALA A 237      -2.182  30.362  -7.748  1.00  0.00           O  
ATOM   1352  CB  ALA A 237      -0.560  28.267  -6.045  1.00  0.00           C  
ATOM   1353  H   ALA A 237      -2.420  26.486  -6.134  1.00  0.00           H  
ATOM   1354  HA  ALA A 237      -2.321  29.290  -5.392  1.00  0.00           H  
ATOM   1355 1HB  ALA A 237       0.008  29.180  -6.217  1.00  0.00           H  
ATOM   1356 2HB  ALA A 237      -0.341  27.886  -5.047  1.00  0.00           H  
ATOM   1357 3HB  ALA A 237      -0.281  27.520  -6.786  1.00  0.00           H  
ATOM   1358  N   GLN A 238      -2.850  28.323  -8.421  1.00  0.00           N  
ATOM   1359  CA  GLN A 238      -3.206  28.760  -9.760  1.00  0.00           C  
ATOM   1360  C   GLN A 238      -4.543  29.487  -9.737  1.00  0.00           C  
ATOM   1361  O   GLN A 238      -4.739  30.404 -10.562  1.00  0.00           O  
ATOM   1362  OXT GLN A 238      -5.382  29.175  -8.938  1.00  0.00           O  
ATOM   1363  CB  GLN A 238      -3.266  27.569 -10.720  1.00  0.00           C  
ATOM   1364  CG  GLN A 238      -3.507  27.951 -12.171  1.00  0.00           C  
ATOM   1365  CD  GLN A 238      -3.460  26.753 -13.100  1.00  0.00           C  
ATOM   1366  OE1 GLN A 238      -3.445  25.603 -12.653  1.00  0.00           O  
ATOM   1367  NE2 GLN A 238      -3.437  27.015 -14.402  1.00  0.00           N  
ATOM   1368  H   GLN A 238      -2.979  27.385  -8.173  1.00  0.00           H  
ATOM   1369  HA  GLN A 238      -2.441  29.451 -10.113  1.00  0.00           H  
ATOM   1370 1HB  GLN A 238      -2.330  27.013 -10.670  1.00  0.00           H  
ATOM   1371 2HB  GLN A 238      -4.064  26.894 -10.413  1.00  0.00           H  
ATOM   1372 1HG  GLN A 238      -4.491  28.412 -12.256  1.00  0.00           H  
ATOM   1373 2HG  GLN A 238      -2.736  28.656 -12.483  1.00  0.00           H  
ATOM   1374 1HE2 GLN A 238      -3.406  26.265 -15.064  1.00  0.00           H  
ATOM   1375 2HE2 GLN A 238      -3.450  27.963 -14.722  1.00  0.00           H  
TER                                                                             
ATOM   1377  N   ASP B   1     -13.277   5.807  -2.208  1.00  0.00           N  
ATOM   1378  CA  ASP B   1     -12.750   4.496  -2.567  1.00  0.00           C  
ATOM   1379  C   ASP B   1     -11.238   4.444  -2.393  1.00  0.00           C  
ATOM   1380  O   ASP B   1     -10.517   5.318  -2.874  1.00  0.00           O  
ATOM   1381  CB  ASP B   1     -13.116   4.148  -4.012  1.00  0.00           C  
ATOM   1382  CG  ASP B   1     -12.740   2.722  -4.391  1.00  0.00           C  
ATOM   1383  OD1 ASP B   1     -11.585   2.482  -4.652  1.00  0.00           O  
ATOM   1384  OD2 ASP B   1     -13.612   1.886  -4.416  1.00  0.00           O  
ATOM   1385 1H   ASP B   1     -14.269   5.813  -2.331  1.00  0.00           H  
ATOM   1386 2H   ASP B   1     -13.059   6.004  -1.252  1.00  0.00           H  
ATOM   1387 3H   ASP B   1     -12.865   6.504  -2.794  1.00  0.00           H  
ATOM   1388  HA  ASP B   1     -13.195   3.751  -1.906  1.00  0.00           H  
ATOM   1389 1HB  ASP B   1     -14.189   4.276  -4.156  1.00  0.00           H  
ATOM   1390 2HB  ASP B   1     -12.610   4.834  -4.691  1.00  0.00           H  
ATOM   1391  N   ILE B   2     -10.763   3.413  -1.702  1.00  0.00           N  
ATOM   1392  CA  ILE B   2      -9.330   3.193  -1.541  1.00  0.00           C  
ATOM   1393  C   ILE B   2      -8.922   1.819  -2.058  1.00  0.00           C  
ATOM   1394  O   ILE B   2      -8.042   1.169  -1.494  1.00  0.00           O  
ATOM   1395  CB  ILE B   2      -8.915   3.331  -0.065  1.00  0.00           C  
ATOM   1396  CG1 ILE B   2      -9.718   2.363   0.808  1.00  0.00           C  
ATOM   1397  CG2 ILE B   2      -9.104   4.763   0.409  1.00  0.00           C  
ATOM   1398  CD1 ILE B   2      -9.207   2.252   2.226  1.00  0.00           C  
ATOM   1399  H   ILE B   2     -11.411   2.764  -1.276  1.00  0.00           H  
ATOM   1400  HA  ILE B   2      -8.798   3.946  -2.121  1.00  0.00           H  
ATOM   1401  HB  ILE B   2      -7.866   3.057   0.045  1.00  0.00           H  
ATOM   1402 1HG1 ILE B   2     -10.759   2.685   0.844  1.00  0.00           H  
ATOM   1403 2HG1 ILE B   2      -9.700   1.369   0.361  1.00  0.00           H  
ATOM   1404 1HG2 ILE B   2      -8.807   4.843   1.454  1.00  0.00           H  
ATOM   1405 2HG2 ILE B   2      -8.490   5.430  -0.194  1.00  0.00           H  
ATOM   1406 3HG2 ILE B   2     -10.153   5.045   0.308  1.00  0.00           H  
ATOM   1407 1HD1 ILE B   2      -9.827   1.549   2.782  1.00  0.00           H  
ATOM   1408 2HD1 ILE B   2      -8.176   1.897   2.215  1.00  0.00           H  
ATOM   1409 3HD1 ILE B   2      -9.249   3.229   2.705  1.00  0.00           H  
ATOM   1410  N   PHE B   3      -9.567   1.382  -3.134  1.00  0.00           N  
ATOM   1411  CA  PHE B   3      -9.293   0.072  -3.712  1.00  0.00           C  
ATOM   1412  C   PHE B   3      -7.810  -0.094  -4.022  1.00  0.00           C  
ATOM   1413  O   PHE B   3      -7.191   0.781  -4.626  1.00  0.00           O  
ATOM   1414  CB  PHE B   3     -10.111  -0.130  -4.989  1.00  0.00           C  
ATOM   1415  CG  PHE B   3      -9.869  -1.452  -5.661  1.00  0.00           C  
ATOM   1416  CD1 PHE B   3     -10.419  -2.618  -5.149  1.00  0.00           C  
ATOM   1417  CD2 PHE B   3      -9.090  -1.533  -6.805  1.00  0.00           C  
ATOM   1418  CE1 PHE B   3     -10.197  -3.834  -5.766  1.00  0.00           C  
ATOM   1419  CE2 PHE B   3      -8.867  -2.747  -7.425  1.00  0.00           C  
ATOM   1420  CZ  PHE B   3      -9.421  -3.899  -6.904  1.00  0.00           C  
ATOM   1421  H   PHE B   3     -10.266   1.973  -3.563  1.00  0.00           H  
ATOM   1422  HA  PHE B   3      -9.579  -0.692  -2.989  1.00  0.00           H  
ATOM   1423 1HB  PHE B   3     -11.173  -0.057  -4.756  1.00  0.00           H  
ATOM   1424 2HB  PHE B   3      -9.877   0.661  -5.700  1.00  0.00           H  
ATOM   1425  HD1 PHE B   3     -11.034  -2.566  -4.249  1.00  0.00           H  
ATOM   1426  HD2 PHE B   3      -8.652  -0.623  -7.216  1.00  0.00           H  
ATOM   1427  HE1 PHE B   3     -10.636  -4.742  -5.353  1.00  0.00           H  
ATOM   1428  HE2 PHE B   3      -8.254  -2.797  -8.324  1.00  0.00           H  
ATOM   1429  HZ  PHE B   3      -9.245  -4.857  -7.390  1.00  0.00           H  
ATOM   1430  N   GLY B   4      -7.246  -1.222  -3.602  1.00  0.00           N  
ATOM   1431  CA  GLY B   4      -5.830  -1.494  -3.813  1.00  0.00           C  
ATOM   1432  C   GLY B   4      -5.419  -2.809  -3.161  1.00  0.00           C  
ATOM   1433  O   GLY B   4      -6.263  -3.564  -2.679  1.00  0.00           O  
ATOM   1434  H   GLY B   4      -7.814  -1.908  -3.124  1.00  0.00           H  
ATOM   1435 1HA  GLY B   4      -5.622  -1.533  -4.882  1.00  0.00           H  
ATOM   1436 2HA  GLY B   4      -5.237  -0.678  -3.400  1.00  0.00           H  
ATOM   1437  N   SER B   5      -4.118  -3.077  -3.151  1.00  0.00           N  
ATOM   1438  CA  SER B   5      -3.597  -4.326  -2.608  1.00  0.00           C  
ATOM   1439  C   SER B   5      -2.103  -4.224  -2.329  1.00  0.00           C  
ATOM   1440  O   SER B   5      -1.335  -3.758  -3.170  1.00  0.00           O  
ATOM   1441  CB  SER B   5      -3.864  -5.465  -3.572  1.00  0.00           C  
ATOM   1442  OG  SER B   5      -3.330  -6.667  -3.089  1.00  0.00           O  
ATOM   1443  H   SER B   5      -3.472  -2.398  -3.529  1.00  0.00           H  
ATOM   1444  HA  SER B   5      -4.107  -4.534  -1.667  1.00  0.00           H  
ATOM   1445 1HB  SER B   5      -4.938  -5.574  -3.718  1.00  0.00           H  
ATOM   1446 2HB  SER B   5      -3.424  -5.233  -4.541  1.00  0.00           H  
ATOM   1447  HG  SER B   5      -2.545  -6.427  -2.592  1.00  0.00           H  
ATOM   1448  N   LEU B   6      -1.696  -4.664  -1.141  1.00  0.00           N  
ATOM   1449  CA  LEU B   6      -0.284  -4.707  -0.784  1.00  0.00           C  
ATOM   1450  C   LEU B   6       0.283  -6.111  -0.950  1.00  0.00           C  
ATOM   1451  O   LEU B   6      -0.332  -7.093  -0.533  1.00  0.00           O  
ATOM   1452  CB  LEU B   6      -0.090  -4.237   0.663  1.00  0.00           C  
ATOM   1453  CG  LEU B   6       1.346  -4.307   1.198  1.00  0.00           C  
ATOM   1454  CD1 LEU B   6       2.237  -3.377   0.384  1.00  0.00           C  
ATOM   1455  CD2 LEU B   6       1.359  -3.926   2.671  1.00  0.00           C  
ATOM   1456  H   LEU B   6      -2.385  -4.976  -0.472  1.00  0.00           H  
ATOM   1457  HA  LEU B   6       0.261  -4.036  -1.447  1.00  0.00           H  
ATOM   1458 1HB  LEU B   6      -0.422  -3.203   0.741  1.00  0.00           H  
ATOM   1459 2HB  LEU B   6      -0.716  -4.848   1.314  1.00  0.00           H  
ATOM   1460  HG  LEU B   6       1.729  -5.321   1.082  1.00  0.00           H  
ATOM   1461 1HD1 LEU B   6       3.257  -3.427   0.764  1.00  0.00           H  
ATOM   1462 2HD1 LEU B   6       2.224  -3.684  -0.661  1.00  0.00           H  
ATOM   1463 3HD1 LEU B   6       1.868  -2.356   0.468  1.00  0.00           H  
ATOM   1464 1HD2 LEU B   6       2.380  -3.976   3.051  1.00  0.00           H  
ATOM   1465 2HD2 LEU B   6       0.978  -2.911   2.788  1.00  0.00           H  
ATOM   1466 3HD2 LEU B   6       0.729  -4.617   3.231  1.00  0.00           H  
ATOM   1467  N   ASP B   7       1.459  -6.200  -1.562  1.00  0.00           N  
ATOM   1468  CA  ASP B   7       2.133  -7.480  -1.744  1.00  0.00           C  
ATOM   1469  C   ASP B   7       2.488  -8.110  -0.403  1.00  0.00           C  
ATOM   1470  O   ASP B   7       2.927  -7.424   0.520  1.00  0.00           O  
ATOM   1471  CB  ASP B   7       3.400  -7.305  -2.584  1.00  0.00           C  
ATOM   1472  CG  ASP B   7       3.105  -6.940  -4.033  1.00  0.00           C  
ATOM   1473  OD1 ASP B   7       1.977  -7.080  -4.442  1.00  0.00           O  
ATOM   1474  OD2 ASP B   7       4.011  -6.524  -4.715  1.00  0.00           O  
ATOM   1475  H   ASP B   7       1.897  -5.359  -1.911  1.00  0.00           H  
ATOM   1476  HA  ASP B   7       1.457  -8.155  -2.270  1.00  0.00           H  
ATOM   1477 1HB  ASP B   7       4.022  -6.523  -2.147  1.00  0.00           H  
ATOM   1478 2HB  ASP B   7       3.978  -8.229  -2.568  1.00  0.00           H  
ATOM   1479  N   PHE B   8       2.294  -9.421  -0.302  1.00  0.00           N  
ATOM   1480  CA  PHE B   8       2.766 -10.178   0.851  1.00  0.00           C  
ATOM   1481  C   PHE B   8       3.493 -11.446   0.417  1.00  0.00           C  
ATOM   1482  O   PHE B   8       3.086 -12.110  -0.536  1.00  0.00           O  
ATOM   1483  CB  PHE B   8       1.595 -10.543   1.766  1.00  0.00           C  
ATOM   1484  CG  PHE B   8       0.897  -9.353   2.359  1.00  0.00           C  
ATOM   1485  CD1 PHE B   8      -0.243  -8.832   1.765  1.00  0.00           C  
ATOM   1486  CD2 PHE B   8       1.378  -8.751   3.512  1.00  0.00           C  
ATOM   1487  CE1 PHE B   8      -0.887  -7.737   2.310  1.00  0.00           C  
ATOM   1488  CE2 PHE B   8       0.736  -7.657   4.060  1.00  0.00           C  
ATOM   1489  CZ  PHE B   8      -0.397  -7.150   3.458  1.00  0.00           C  
ATOM   1490  H   PHE B   8       1.805  -9.904  -1.043  1.00  0.00           H  
ATOM   1491  HA  PHE B   8       3.466  -9.556   1.411  1.00  0.00           H  
ATOM   1492 1HB  PHE B   8       0.863 -11.122   1.205  1.00  0.00           H  
ATOM   1493 2HB  PHE B   8       1.953 -11.169   2.582  1.00  0.00           H  
ATOM   1494  HD1 PHE B   8      -0.631  -9.297   0.858  1.00  0.00           H  
ATOM   1495  HD2 PHE B   8       2.274  -9.152   3.988  1.00  0.00           H  
ATOM   1496  HE1 PHE B   8      -1.781  -7.338   1.833  1.00  0.00           H  
ATOM   1497  HE2 PHE B   8       1.125  -7.194   4.967  1.00  0.00           H  
ATOM   1498  HZ  PHE B   8      -0.903  -6.286   3.888  1.00  0.00           H  
ATOM   1499  N   PHE B   9       4.571 -11.772   1.121  1.00  0.00           N  
ATOM   1500  CA  PHE B   9       5.305 -13.007   0.869  1.00  0.00           C  
ATOM   1501  C   PHE B   9       5.648 -13.720   2.171  1.00  0.00           C  
ATOM   1502  O   PHE B   9       5.521 -13.149   3.254  1.00  0.00           O  
ATOM   1503  CB  PHE B   9       6.588 -12.717   0.087  1.00  0.00           C  
ATOM   1504  CG  PHE B   9       6.348 -12.157  -1.285  1.00  0.00           C  
ATOM   1505  CD1 PHE B   9       6.229 -10.789  -1.481  1.00  0.00           C  
ATOM   1506  CD2 PHE B   9       6.239 -12.996  -2.384  1.00  0.00           C  
ATOM   1507  CE1 PHE B   9       6.008 -10.272  -2.743  1.00  0.00           C  
ATOM   1508  CE2 PHE B   9       6.020 -12.482  -3.647  1.00  0.00           C  
ATOM   1509  CZ  PHE B   9       5.903 -11.118  -3.827  1.00  0.00           C  
ATOM   1510  H   PHE B   9       4.891 -11.150   1.850  1.00  0.00           H  
ATOM   1511  HA  PHE B   9       4.675 -13.668   0.272  1.00  0.00           H  
ATOM   1512 1HB  PHE B   9       7.199 -12.007   0.643  1.00  0.00           H  
ATOM   1513 2HB  PHE B   9       7.166 -13.635  -0.016  1.00  0.00           H  
ATOM   1514  HD1 PHE B   9       6.312 -10.119  -0.624  1.00  0.00           H  
ATOM   1515  HD2 PHE B   9       6.331 -14.073  -2.242  1.00  0.00           H  
ATOM   1516  HE1 PHE B   9       5.916  -9.195  -2.882  1.00  0.00           H  
ATOM   1517  HE2 PHE B   9       5.937 -13.152  -4.503  1.00  0.00           H  
ATOM   1518  HZ  PHE B   9       5.728 -10.712  -4.822  1.00  0.00           H  
ATOM   1519  N   ASP B  10       6.083 -14.969   2.059  1.00  0.00           N  
ATOM   1520  CA  ASP B  10       6.547 -15.726   3.216  1.00  0.00           C  
ATOM   1521  C   ASP B  10       7.721 -15.033   3.895  1.00  0.00           C  
ATOM   1522  O   ASP B  10       8.638 -14.553   3.231  1.00  0.00           O  
ATOM   1523  CB  ASP B  10       6.953 -17.143   2.802  1.00  0.00           C  
ATOM   1524  CG  ASP B  10       5.762 -18.019   2.439  1.00  0.00           C  
ATOM   1525  OD1 ASP B  10       4.652 -17.606   2.676  1.00  0.00           O  
ATOM   1526  OD2 ASP B  10       5.974 -19.093   1.929  1.00  0.00           O  
ATOM   1527  H   ASP B  10       6.096 -15.407   1.148  1.00  0.00           H  
ATOM   1528  HA  ASP B  10       5.729 -15.794   3.935  1.00  0.00           H  
ATOM   1529 1HB  ASP B  10       7.624 -17.093   1.944  1.00  0.00           H  
ATOM   1530 2HB  ASP B  10       7.500 -17.617   3.617  1.00  0.00           H  
ATOM   1531  N   TYR B  11       7.683 -14.983   5.222  1.00  0.00           N  
ATOM   1532  CA  TYR B  11       8.717 -14.302   5.993  1.00  0.00           C  
ATOM   1533  C   TYR B  11       9.334 -15.230   7.030  1.00  0.00           C  
ATOM   1534  O   TYR B  11       8.656 -16.091   7.589  1.00  0.00           O  
ATOM   1535  CB  TYR B  11       8.144 -13.055   6.671  1.00  0.00           C  
ATOM   1536  CG  TYR B  11       7.443 -12.110   5.720  1.00  0.00           C  
ATOM   1537  CD1 TYR B  11       6.183 -11.621   6.031  1.00  0.00           C  
ATOM   1538  CD2 TYR B  11       8.061 -11.732   4.538  1.00  0.00           C  
ATOM   1539  CE1 TYR B  11       5.543 -10.758   5.163  1.00  0.00           C  
ATOM   1540  CE2 TYR B  11       7.422 -10.869   3.670  1.00  0.00           C  
ATOM   1541  CZ  TYR B  11       6.168 -10.382   3.979  1.00  0.00           C  
ATOM   1542  OH  TYR B  11       5.531  -9.523   3.114  1.00  0.00           O  
ATOM   1543  H   TYR B  11       6.920 -15.430   5.711  1.00  0.00           H  
ATOM   1544  HA  TYR B  11       9.510 -13.993   5.311  1.00  0.00           H  
ATOM   1545 1HB  TYR B  11       7.431 -13.355   7.441  1.00  0.00           H  
ATOM   1546 2HB  TYR B  11       8.947 -12.508   7.165  1.00  0.00           H  
ATOM   1547  HD1 TYR B  11       5.697 -11.919   6.961  1.00  0.00           H  
ATOM   1548  HD2 TYR B  11       9.051 -12.116   4.293  1.00  0.00           H  
ATOM   1549  HE1 TYR B  11       4.553 -10.374   5.407  1.00  0.00           H  
ATOM   1550  HE2 TYR B  11       7.907 -10.572   2.740  1.00  0.00           H  
ATOM   1551  HH  TYR B  11       4.773  -9.130   3.555  1.00  0.00           H  
ATOM   1552  N   ASP B  12      10.627 -15.050   7.282  1.00  0.00           N  
ATOM   1553  CA  ASP B  12      11.362 -15.933   8.181  1.00  0.00           C  
ATOM   1554  C   ASP B  12      11.228 -17.389   7.754  1.00  0.00           C  
ATOM   1555  O   ASP B  12      11.178 -18.289   8.592  1.00  0.00           O  
ATOM   1556  CB  ASP B  12      10.866 -15.769   9.619  1.00  0.00           C  
ATOM   1557  CG  ASP B  12      11.165 -14.392  10.196  1.00  0.00           C  
ATOM   1558  OD1 ASP B  12      11.965 -13.691   9.624  1.00  0.00           O  
ATOM   1559  OD2 ASP B  12      10.592 -14.055  11.204  1.00  0.00           O  
ATOM   1560  H   ASP B  12      11.112 -14.281   6.842  1.00  0.00           H  
ATOM   1561  HA  ASP B  12      12.418 -15.663   8.144  1.00  0.00           H  
ATOM   1562 1HB  ASP B  12       9.789 -15.935   9.654  1.00  0.00           H  
ATOM   1563 2HB  ASP B  12      11.333 -16.523  10.254  1.00  0.00           H  
ATOM   1564  N   LEU B  13      11.168 -17.612   6.445  1.00  0.00           N  
ATOM   1565  CA  LEU B  13      11.054 -18.961   5.904  1.00  0.00           C  
ATOM   1566  C   LEU B  13      11.964 -19.149   4.697  1.00  0.00           C  
ATOM   1567  O   LEU B  13      13.133 -19.365   4.855  1.00  0.00           O  
ATOM   1568  OXT LEU B  13      11.511 -19.081   3.588  1.00  0.00           O  
ATOM   1569  CB  LEU B  13       9.602 -19.253   5.507  1.00  0.00           C  
ATOM   1570  CG  LEU B  13       8.608 -19.383   6.668  1.00  0.00           C  
ATOM   1571  CD1 LEU B  13       7.187 -19.403   6.122  1.00  0.00           C  
ATOM   1572  CD2 LEU B  13       8.910 -20.650   7.455  1.00  0.00           C  
ATOM   1573  H   LEU B  13      11.206 -16.828   5.809  1.00  0.00           H  
ATOM   1574  HA  LEU B  13      11.356 -19.670   6.675  1.00  0.00           H  
ATOM   1575 1HB  LEU B  13       9.251 -18.450   4.860  1.00  0.00           H  
ATOM   1576 2HB  LEU B  13       9.576 -20.184   4.942  1.00  0.00           H  
ATOM   1577  HG  LEU B  13       8.700 -18.517   7.325  1.00  0.00           H  
ATOM   1578 1HD1 LEU B  13       6.481 -19.496   6.947  1.00  0.00           H  
ATOM   1579 2HD1 LEU B  13       6.992 -18.477   5.580  1.00  0.00           H  
ATOM   1580 3HD1 LEU B  13       7.069 -20.250   5.447  1.00  0.00           H  
ATOM   1581 1HD2 LEU B  13       8.204 -20.742   8.281  1.00  0.00           H  
ATOM   1582 2HD2 LEU B  13       8.816 -21.516   6.799  1.00  0.00           H  
ATOM   1583 3HD2 LEU B  13       9.925 -20.601   7.849  1.00  0.00           H  
TER                                                                             
I_bsa 1564
I_hb 4
I_pack 0.038
I_sc -46.623
I_unsat 4
pep_sc -14.354
pep_sc_noref -16.144
reweighted_sc -125.362
rmsALL 10.877
rmsALL_CAPRI_if 3.66
rmsALL_allIF 4.152
rmsALL_if 6.137
rmsBB 9.911
rmsBB_CAPRI_if 3.054
rmsBB_allIF 3.223
rmsBB_if 5.82
rmsBB_intrf_lowres 5.263
rmsBB_lowres 8.89
rmsCA 10.014
rmsCA_if 5.785
rmsCA_intrf_lowres 5.187
rmsCA_lowres 8.99
rmsSC_CAPRI_if 4.04
rmsSC_allIF 4.487
score -64.385
score_lowres_opt 12.75
score_lowres_start 31.55
silent_score -64.385
startRMSall 0
startRMSallif 0
startRMSbb 0
startRMSca 0
time 64
