# Supplementary material for: Simple biochemical features underlie transcriptional activation domain diversity and dynamic, fuzzy binding to Mediator
Source: eLife. 2021 Apr 27;10:e68068. doi: 10.7554/eLife.68068 (PMC8137143; doi:10.7554/eLife.68068)
Supplement: Figure 6—source data 2. — The 10 best-scoring models from different binding poses are provided as pdb files. Top500.txt contains the score, cluster number, and RMSD to best model for the 500 best-scoring models. [file elife-68068-fig6-data2.zip › Med15-cAD structural models/ABD1/Pip2/2lpb_Pip2_prepack_09560.pdb]

HEADER                                            17-SEP-20   XXXX              
EXPDTA    THEORETICAL MODEL                                                     
REMARK 220                                                                      
REMARK 220 EXPERIMENTAL DETAILS                                                 
REMARK 220  EXPERIMENT TYPE                : THEORETICAL MODELLING              
REMARK 220  DATE OF DATA COLLECTION        : 17-SEP-20                          
REMARK 220                                                                      
REMARK 220 REMARK: MODEL GENERATED BY ROSETTA                                   
REMARK 220  VERSION 2020.08+release.cb1caba                                     
ATOM      1  N   GLN A 158     -12.016 -12.395 -23.603  1.00  0.00           N  
ATOM      2  CA  GLN A 158     -11.969 -12.966 -22.241  1.00  0.00           C  
ATOM      3  C   GLN A 158     -12.554 -11.986 -21.232  1.00  0.00           C  
ATOM      4  O   GLN A 158     -13.092 -10.945 -21.605  1.00  0.00           O  
ATOM      5  CB  GLN A 158     -10.534 -13.324 -21.846  1.00  0.00           C  
ATOM      6  CG  GLN A 158      -9.893 -14.385 -22.724  1.00  0.00           C  
ATOM      7  CD  GLN A 158     -10.563 -15.739 -22.580  1.00  0.00           C  
ATOM      8  OE1 GLN A 158     -10.628 -16.301 -21.483  1.00  0.00           O  
ATOM      9  NE2 GLN A 158     -11.065 -16.270 -23.687  1.00  0.00           N  
ATOM     10 1H   GLN A 158     -11.629 -13.049 -24.253  1.00  0.00           H  
ATOM     11 2H   GLN A 158     -12.965 -12.201 -23.851  1.00  0.00           H  
ATOM     12 3H   GLN A 158     -11.486 -11.548 -23.628  1.00  0.00           H  
ATOM     13  HA  GLN A 158     -12.567 -13.877 -22.227  1.00  0.00           H  
ATOM     14 1HB  GLN A 158      -9.911 -12.431 -21.888  1.00  0.00           H  
ATOM     15 2HB  GLN A 158     -10.519 -13.685 -20.817  1.00  0.00           H  
ATOM     16 1HG  GLN A 158      -9.970 -14.075 -23.766  1.00  0.00           H  
ATOM     17 2HG  GLN A 158      -8.845 -14.491 -22.443  1.00  0.00           H  
ATOM     18 1HE2 GLN A 158     -11.519 -17.162 -23.653  1.00  0.00           H  
ATOM     19 2HE2 GLN A 158     -10.991 -15.781 -24.556  1.00  0.00           H  
ATOM     20  N   ARG A 159     -12.454 -12.331 -19.958  1.00  0.00           N  
ATOM     21  CA  ARG A 159     -12.963 -11.479 -18.889  1.00  0.00           C  
ATOM     22  C   ARG A 159     -12.021 -10.302 -18.654  1.00  0.00           C  
ATOM     23  O   ARG A 159     -10.801 -10.445 -18.767  1.00  0.00           O  
ATOM     24  CB  ARG A 159     -13.124 -12.269 -17.599  1.00  0.00           C  
ATOM     25  CG  ARG A 159     -14.191 -13.351 -17.640  1.00  0.00           C  
ATOM     26  CD  ARG A 159     -14.288 -14.077 -16.347  1.00  0.00           C  
ATOM     27  NE  ARG A 159     -15.295 -15.125 -16.388  1.00  0.00           N  
ATOM     28  CZ  ARG A 159     -15.547 -15.983 -15.380  1.00  0.00           C  
ATOM     29  NH1 ARG A 159     -14.859 -15.905 -14.264  1.00  0.00           N  
ATOM     30  NH2 ARG A 159     -16.486 -16.903 -15.515  1.00  0.00           N  
ATOM     31  H   ARG A 159     -12.025 -13.184 -19.727  1.00  0.00           H  
ATOM     32  HA  ARG A 159     -13.941 -11.098 -19.186  1.00  0.00           H  
ATOM     33 1HB  ARG A 159     -12.179 -12.748 -17.345  1.00  0.00           H  
ATOM     34 2HB  ARG A 159     -13.375 -11.589 -16.785  1.00  0.00           H  
ATOM     35 1HG  ARG A 159     -15.160 -12.898 -17.852  1.00  0.00           H  
ATOM     36 2HG  ARG A 159     -13.949 -14.071 -18.422  1.00  0.00           H  
ATOM     37 1HD  ARG A 159     -13.327 -14.536 -16.116  1.00  0.00           H  
ATOM     38 2HD  ARG A 159     -14.556 -13.377 -15.557  1.00  0.00           H  
ATOM     39  HE  ARG A 159     -15.846 -15.216 -17.232  1.00  0.00           H  
ATOM     40 1HH1 ARG A 159     -14.141 -15.202 -14.160  1.00  0.00           H  
ATOM     41 2HH1 ARG A 159     -15.048 -16.548 -13.509  1.00  0.00           H  
ATOM     42 1HH2 ARG A 159     -17.016 -16.963 -16.375  1.00  0.00           H  
ATOM     43 2HH2 ARG A 159     -16.675 -17.546 -14.761  1.00  0.00           H  
ATOM     44  N   ARG A 160     -12.586  -9.144 -18.344  1.00  0.00           N  
ATOM     45  CA  ARG A 160     -11.792  -7.949 -18.098  1.00  0.00           C  
ATOM     46  C   ARG A 160     -12.633  -6.875 -17.411  1.00  0.00           C  
ATOM     47  O   ARG A 160     -13.441  -6.198 -18.052  1.00  0.00           O  
ATOM     48  CB  ARG A 160     -11.230  -7.400 -19.401  1.00  0.00           C  
ATOM     49  CG  ARG A 160     -10.292  -6.215 -19.244  1.00  0.00           C  
ATOM     50  CD  ARG A 160      -9.730  -5.781 -20.549  1.00  0.00           C  
ATOM     51  NE  ARG A 160      -8.780  -4.691 -20.396  1.00  0.00           N  
ATOM     52  CZ  ARG A 160      -8.183  -4.047 -21.418  1.00  0.00           C  
ATOM     53  NH1 ARG A 160      -8.447  -4.396 -22.658  1.00  0.00           N  
ATOM     54  NH2 ARG A 160      -7.332  -3.067 -21.174  1.00  0.00           N  
ATOM     55  H   ARG A 160     -13.563  -9.090 -18.275  1.00  0.00           H  
ATOM     56  HA  ARG A 160     -10.960  -8.215 -17.446  1.00  0.00           H  
ATOM     57 1HB  ARG A 160     -10.684  -8.186 -19.920  1.00  0.00           H  
ATOM     58 2HB  ARG A 160     -12.050  -7.089 -20.049  1.00  0.00           H  
ATOM     59 1HG  ARG A 160     -10.836  -5.376 -18.809  1.00  0.00           H  
ATOM     60 2HG  ARG A 160      -9.464  -6.488 -18.589  1.00  0.00           H  
ATOM     61 1HD  ARG A 160      -9.217  -6.618 -21.020  1.00  0.00           H  
ATOM     62 2HD  ARG A 160     -10.538  -5.440 -21.197  1.00  0.00           H  
ATOM     63  HE  ARG A 160      -8.552  -4.395 -19.456  1.00  0.00           H  
ATOM     64 1HH1 ARG A 160      -9.098  -5.145 -22.845  1.00  0.00           H  
ATOM     65 2HH1 ARG A 160      -7.999  -3.914 -23.424  1.00  0.00           H  
ATOM     66 1HH2 ARG A 160      -7.129  -2.799 -20.220  1.00  0.00           H  
ATOM     67 2HH2 ARG A 160      -6.884  -2.585 -21.939  1.00  0.00           H  
ATOM     68  N   GLN A 161     -12.454  -6.736 -16.108  1.00  0.00           N  
ATOM     69  CA  GLN A 161     -13.186  -5.737 -15.341  1.00  0.00           C  
ATOM     70  C   GLN A 161     -12.283  -4.548 -15.024  1.00  0.00           C  
ATOM     71  O   GLN A 161     -11.141  -4.722 -14.597  1.00  0.00           O  
ATOM     72  CB  GLN A 161     -13.737  -6.344 -14.048  1.00  0.00           C  
ATOM     73  CG  GLN A 161     -14.575  -5.387 -13.218  1.00  0.00           C  
ATOM     74  CD  GLN A 161     -15.159  -6.048 -11.984  1.00  0.00           C  
ATOM     75  OE1 GLN A 161     -14.580  -6.990 -11.434  1.00  0.00           O  
ATOM     76  NE2 GLN A 161     -16.311  -5.560 -11.542  1.00  0.00           N  
ATOM     77  H   GLN A 161     -11.811  -7.320 -15.646  1.00  0.00           H  
ATOM     78  HA  GLN A 161     -14.024  -5.385 -15.943  1.00  0.00           H  
ATOM     79 1HB  GLN A 161     -14.353  -7.211 -14.286  1.00  0.00           H  
ATOM     80 2HB  GLN A 161     -12.910  -6.691 -13.428  1.00  0.00           H  
ATOM     81 1HG  GLN A 161     -13.947  -4.556 -12.896  1.00  0.00           H  
ATOM     82 2HG  GLN A 161     -15.398  -5.018 -13.829  1.00  0.00           H  
ATOM     83 1HE2 GLN A 161     -16.745  -5.956 -10.731  1.00  0.00           H  
ATOM     84 2HE2 GLN A 161     -16.748  -4.796 -12.017  1.00  0.00           H  
ATOM     85  N   LEU A 162     -12.793  -3.344 -15.237  1.00  0.00           N  
ATOM     86  CA  LEU A 162     -12.021  -2.140 -14.973  1.00  0.00           C  
ATOM     87  C   LEU A 162     -12.920  -0.927 -14.750  1.00  0.00           C  
ATOM     88  O   LEU A 162     -13.442  -0.340 -15.694  1.00  0.00           O  
ATOM     89  CB  LEU A 162     -11.064  -1.866 -16.140  1.00  0.00           C  
ATOM     90  CG  LEU A 162     -10.154  -0.641 -15.980  1.00  0.00           C  
ATOM     91  CD1 LEU A 162      -9.015  -0.720 -16.988  1.00  0.00           C  
ATOM     92  CD2 LEU A 162     -10.970   0.628 -16.176  1.00  0.00           C  
ATOM     93  H   LEU A 162     -13.712  -3.261 -15.574  1.00  0.00           H  
ATOM     94  HA  LEU A 162     -11.437  -2.296 -14.067  1.00  0.00           H  
ATOM     95 1HB  LEU A 162     -10.426  -2.737 -16.278  1.00  0.00           H  
ATOM     96 2HB  LEU A 162     -11.653  -1.725 -17.047  1.00  0.00           H  
ATOM     97  HG  LEU A 162      -9.717  -0.641 -14.981  1.00  0.00           H  
ATOM     98 1HD1 LEU A 162      -8.368   0.150 -16.875  1.00  0.00           H  
ATOM     99 2HD1 LEU A 162      -8.436  -1.627 -16.812  1.00  0.00           H  
ATOM    100 3HD1 LEU A 162      -9.424  -0.739 -17.998  1.00  0.00           H  
ATOM    101 1HD2 LEU A 162     -10.324   1.498 -16.061  1.00  0.00           H  
ATOM    102 2HD2 LEU A 162     -11.408   0.629 -17.175  1.00  0.00           H  
ATOM    103 3HD2 LEU A 162     -11.766   0.666 -15.431  1.00  0.00           H  
ATOM    104  N   THR A 163     -13.130  -0.568 -13.497  1.00  0.00           N  
ATOM    105  CA  THR A 163     -13.931   0.599 -13.185  1.00  0.00           C  
ATOM    106  C   THR A 163     -13.038   1.835 -13.283  1.00  0.00           C  
ATOM    107  O   THR A 163     -11.937   1.838 -12.733  1.00  0.00           O  
ATOM    108  CB  THR A 163     -14.563   0.499 -11.784  1.00  0.00           C  
ATOM    109  OG1 THR A 163     -15.443  -0.631 -11.734  1.00  0.00           O  
ATOM    110  CG2 THR A 163     -15.346   1.762 -11.461  1.00  0.00           C  
ATOM    111  H   THR A 163     -12.740  -1.095 -12.770  1.00  0.00           H  
ATOM    112  HA  THR A 163     -14.738   0.670 -13.915  1.00  0.00           H  
ATOM    113  HB  THR A 163     -13.779   0.364 -11.040  1.00  0.00           H  
ATOM    114  HG1 THR A 163     -15.264  -1.142 -10.941  1.00  0.00           H  
ATOM    115 1HG2 THR A 163     -15.786   1.673 -10.467  1.00  0.00           H  
ATOM    116 2HG2 THR A 163     -14.677   2.621 -11.487  1.00  0.00           H  
ATOM    117 3HG2 THR A 163     -16.139   1.896 -12.197  1.00  0.00           H  
ATOM    118  N   PRO A 164     -13.497   2.899 -13.960  1.00  0.00           N  
ATOM    119  CA  PRO A 164     -12.714   4.131 -14.141  1.00  0.00           C  
ATOM    120  C   PRO A 164     -12.220   4.737 -12.826  1.00  0.00           C  
ATOM    121  O   PRO A 164     -11.099   5.240 -12.749  1.00  0.00           O  
ATOM    122  CB  PRO A 164     -13.714   5.060 -14.836  1.00  0.00           C  
ATOM    123  CG  PRO A 164     -14.580   4.140 -15.627  1.00  0.00           C  
ATOM    124  CD  PRO A 164     -14.775   2.947 -14.730  1.00  0.00           C  
ATOM    125  HA  PRO A 164     -11.851   3.919 -14.789  1.00  0.00           H  
ATOM    126 1HB  PRO A 164     -14.276   5.637 -14.086  1.00  0.00           H  
ATOM    127 2HB  PRO A 164     -13.178   5.787 -15.464  1.00  0.00           H  
ATOM    128 1HG  PRO A 164     -15.527   4.637 -15.883  1.00  0.00           H  
ATOM    129 2HG  PRO A 164     -14.090   3.881 -16.577  1.00  0.00           H  
ATOM    130 1HD  PRO A 164     -15.638   3.119 -14.071  1.00  0.00           H  
ATOM    131 2HD  PRO A 164     -14.930   2.047 -15.344  1.00  0.00           H  
ATOM    132  N   GLN A 165     -13.054   4.663 -11.798  1.00  0.00           N  
ATOM    133  CA  GLN A 165     -12.719   5.223 -10.492  1.00  0.00           C  
ATOM    134  C   GLN A 165     -11.666   4.392  -9.762  1.00  0.00           C  
ATOM    135  O   GLN A 165     -10.776   4.940  -9.115  1.00  0.00           O  
ATOM    136  CB  GLN A 165     -13.978   5.338  -9.628  1.00  0.00           C  
ATOM    137  CG  GLN A 165     -14.992   6.348 -10.137  1.00  0.00           C  
ATOM    138  CD  GLN A 165     -16.246   6.389  -9.284  1.00  0.00           C  
ATOM    139  OE1 GLN A 165     -16.581   5.417  -8.601  1.00  0.00           O  
ATOM    140  NE2 GLN A 165     -16.947   7.517  -9.318  1.00  0.00           N  
ATOM    141  H   GLN A 165     -13.924   4.226 -11.924  1.00  0.00           H  
ATOM    142  HA  GLN A 165     -12.302   6.219 -10.639  1.00  0.00           H  
ATOM    143 1HB  GLN A 165     -14.469   4.367  -9.570  1.00  0.00           H  
ATOM    144 2HB  GLN A 165     -13.698   5.623  -8.614  1.00  0.00           H  
ATOM    145 1HG  GLN A 165     -14.539   7.340 -10.126  1.00  0.00           H  
ATOM    146 2HG  GLN A 165     -15.279   6.079 -11.153  1.00  0.00           H  
ATOM    147 1HE2 GLN A 165     -17.784   7.603  -8.776  1.00  0.00           H  
ATOM    148 2HE2 GLN A 165     -16.639   8.280  -9.886  1.00  0.00           H  
ATOM    149  N   GLN A 166     -11.757   3.072  -9.874  1.00  0.00           N  
ATOM    150  CA  GLN A 166     -10.822   2.186  -9.190  1.00  0.00           C  
ATOM    151  C   GLN A 166      -9.517   2.063  -9.956  1.00  0.00           C  
ATOM    152  O   GLN A 166      -8.440   2.098  -9.365  1.00  0.00           O  
ATOM    153  CB  GLN A 166     -11.442   0.800  -8.993  1.00  0.00           C  
ATOM    154  CG  GLN A 166     -12.627   0.777  -8.043  1.00  0.00           C  
ATOM    155  CD  GLN A 166     -12.229   1.088  -6.613  1.00  0.00           C  
ATOM    156  OE1 GLN A 166     -11.301   0.485  -6.067  1.00  0.00           O  
ATOM    157  NE2 GLN A 166     -12.929   2.033  -5.997  1.00  0.00           N  
ATOM    158  H   GLN A 166     -12.454   2.687 -10.440  1.00  0.00           H  
ATOM    159  HA  GLN A 166     -10.598   2.609  -8.211  1.00  0.00           H  
ATOM    160 1HB  GLN A 166     -11.774   0.410  -9.955  1.00  0.00           H  
ATOM    161 2HB  GLN A 166     -10.687   0.116  -8.606  1.00  0.00           H  
ATOM    162 1HG  GLN A 166     -13.353   1.524  -8.366  1.00  0.00           H  
ATOM    163 2HG  GLN A 166     -13.078  -0.215  -8.065  1.00  0.00           H  
ATOM    164 1HE2 GLN A 166     -12.712   2.282  -5.052  1.00  0.00           H  
ATOM    165 2HE2 GLN A 166     -13.674   2.498  -6.477  1.00  0.00           H  
ATOM    166  N   GLN A 167      -9.625   1.917 -11.272  1.00  0.00           N  
ATOM    167  CA  GLN A 167      -8.469   1.777 -12.140  1.00  0.00           C  
ATOM    168  C   GLN A 167      -7.449   2.886 -11.907  1.00  0.00           C  
ATOM    169  O   GLN A 167      -6.258   2.627 -11.753  1.00  0.00           O  
ATOM    170  CB  GLN A 167      -8.907   1.771 -13.607  1.00  0.00           C  
ATOM    171  CG  GLN A 167      -7.759   1.677 -14.599  1.00  0.00           C  
ATOM    172  CD  GLN A 167      -7.035   0.346 -14.523  1.00  0.00           C  
ATOM    173  OE1 GLN A 167      -7.462  -0.568 -13.812  1.00  0.00           O  
ATOM    174  NE2 GLN A 167      -5.935   0.231 -15.257  1.00  0.00           N  
ATOM    175  H   GLN A 167     -10.519   1.896 -11.678  1.00  0.00           H  
ATOM    176  HA  GLN A 167      -7.981   0.829 -11.916  1.00  0.00           H  
ATOM    177 1HB  GLN A 167      -9.574   0.927 -13.784  1.00  0.00           H  
ATOM    178 2HB  GLN A 167      -9.466   2.680 -13.824  1.00  0.00           H  
ATOM    179 1HG  GLN A 167      -8.154   1.795 -15.608  1.00  0.00           H  
ATOM    180 2HG  GLN A 167      -7.042   2.469 -14.383  1.00  0.00           H  
ATOM    181 1HE2 GLN A 167      -5.415  -0.625 -15.248  1.00  0.00           H  
ATOM    182 2HE2 GLN A 167      -5.625   0.997 -15.819  1.00  0.00           H  
ATOM    183  N   GLN A 168      -7.937   4.113 -11.843  1.00  0.00           N  
ATOM    184  CA  GLN A 168      -7.085   5.278 -11.654  1.00  0.00           C  
ATOM    185  C   GLN A 168      -6.316   5.237 -10.336  1.00  0.00           C  
ATOM    186  O   GLN A 168      -5.210   5.765 -10.240  1.00  0.00           O  
ATOM    187  CB  GLN A 168      -7.925   6.557 -11.721  1.00  0.00           C  
ATOM    188  CG  GLN A 168      -8.451   6.883 -13.108  1.00  0.00           C  
ATOM    189  CD  GLN A 168      -9.451   8.023 -13.094  1.00  0.00           C  
ATOM    190  OE1 GLN A 168      -9.429   8.875 -12.202  1.00  0.00           O  
ATOM    191  NE2 GLN A 168     -10.335   8.046 -14.086  1.00  0.00           N  
ATOM    192  H   GLN A 168      -8.906   4.243 -11.920  1.00  0.00           H  
ATOM    193  HA  GLN A 168      -6.346   5.299 -12.454  1.00  0.00           H  
ATOM    194 1HB  GLN A 168      -8.778   6.467 -11.050  1.00  0.00           H  
ATOM    195 2HB  GLN A 168      -7.328   7.402 -11.380  1.00  0.00           H  
ATOM    196 1HG  GLN A 168      -7.614   7.170 -13.746  1.00  0.00           H  
ATOM    197 2HG  GLN A 168      -8.945   6.000 -13.516  1.00  0.00           H  
ATOM    198 1HE2 GLN A 168     -11.020   8.775 -14.129  1.00  0.00           H  
ATOM    199 2HE2 GLN A 168     -10.318   7.336 -14.789  1.00  0.00           H  
ATOM    200  N   LEU A 169      -6.894   4.616  -9.325  1.00  0.00           N  
ATOM    201  CA  LEU A 169      -6.252   4.555  -8.026  1.00  0.00           C  
ATOM    202  C   LEU A 169      -5.281   3.380  -7.910  1.00  0.00           C  
ATOM    203  O   LEU A 169      -4.148   3.543  -7.454  1.00  0.00           O  
ATOM    204  CB  LEU A 169      -7.318   4.453  -6.928  1.00  0.00           C  
ATOM    205  CG  LEU A 169      -8.218   5.683  -6.758  1.00  0.00           C  
ATOM    206  CD1 LEU A 169      -9.316   5.374  -5.749  1.00  0.00           C  
ATOM    207  CD2 LEU A 169      -7.378   6.868  -6.306  1.00  0.00           C  
ATOM    208  H   LEU A 169      -7.756   4.169  -9.461  1.00  0.00           H  
ATOM    209  HA  LEU A 169      -5.678   5.470  -7.881  1.00  0.00           H  
ATOM    210 1HB  LEU A 169      -7.960   3.600  -7.145  1.00  0.00           H  
ATOM    211 2HB  LEU A 169      -6.819   4.272  -5.975  1.00  0.00           H  
ATOM    212  HG  LEU A 169      -8.696   5.918  -7.709  1.00  0.00           H  
ATOM    213 1HD1 LEU A 169      -9.956   6.248  -5.628  1.00  0.00           H  
ATOM    214 2HD1 LEU A 169      -9.913   4.535  -6.107  1.00  0.00           H  
ATOM    215 3HD1 LEU A 169      -8.868   5.118  -4.790  1.00  0.00           H  
ATOM    216 1HD2 LEU A 169      -8.018   7.743  -6.185  1.00  0.00           H  
ATOM    217 2HD2 LEU A 169      -6.901   6.634  -5.354  1.00  0.00           H  
ATOM    218 3HD2 LEU A 169      -6.613   7.078  -7.053  1.00  0.00           H  
ATOM    219  N   VAL A 170      -5.722   2.200  -8.332  1.00  0.00           N  
ATOM    220  CA  VAL A 170      -4.902   0.999  -8.214  1.00  0.00           C  
ATOM    221  C   VAL A 170      -3.789   0.914  -9.259  1.00  0.00           C  
ATOM    222  O   VAL A 170      -2.696   0.433  -8.966  1.00  0.00           O  
ATOM    223  CB  VAL A 170      -5.795  -0.250  -8.336  1.00  0.00           C  
ATOM    224  CG1 VAL A 170      -6.208  -0.470  -9.784  1.00  0.00           C  
ATOM    225  CG2 VAL A 170      -5.062  -1.466  -7.793  1.00  0.00           C  
ATOM    226  H   VAL A 170      -6.621   2.137  -8.726  1.00  0.00           H  
ATOM    227  HA  VAL A 170      -4.424   1.001  -7.234  1.00  0.00           H  
ATOM    228  HB  VAL A 170      -6.709  -0.089  -7.763  1.00  0.00           H  
ATOM    229 1HG1 VAL A 170      -6.839  -1.357  -9.852  1.00  0.00           H  
ATOM    230 2HG1 VAL A 170      -6.762   0.398 -10.140  1.00  0.00           H  
ATOM    231 3HG1 VAL A 170      -5.318  -0.611 -10.398  1.00  0.00           H  
ATOM    232 1HG2 VAL A 170      -5.700  -2.345  -7.882  1.00  0.00           H  
ATOM    233 2HG2 VAL A 170      -4.146  -1.623  -8.363  1.00  0.00           H  
ATOM    234 3HG2 VAL A 170      -4.813  -1.303  -6.744  1.00  0.00           H  
ATOM    235  N   ASN A 171      -4.053   1.377 -10.470  1.00  0.00           N  
ATOM    236  CA  ASN A 171      -3.052   1.320 -11.538  1.00  0.00           C  
ATOM    237  C   ASN A 171      -1.928   2.323 -11.293  1.00  0.00           C  
ATOM    238  O   ASN A 171      -0.785   2.112 -11.702  1.00  0.00           O  
ATOM    239  CB  ASN A 171      -3.697   1.562 -12.890  1.00  0.00           C  
ATOM    240  CG  ASN A 171      -2.803   1.170 -14.035  1.00  0.00           C  
ATOM    241  OD1 ASN A 171      -2.400   0.008 -14.153  1.00  0.00           O  
ATOM    242  ND2 ASN A 171      -2.487   2.119 -14.880  1.00  0.00           N  
ATOM    243  H   ASN A 171      -4.938   1.764 -10.655  1.00  0.00           H  
ATOM    244  HA  ASN A 171      -2.604   0.325 -11.540  1.00  0.00           H  
ATOM    245 1HB  ASN A 171      -4.625   0.993 -12.958  1.00  0.00           H  
ATOM    246 2HB  ASN A 171      -3.952   2.617 -12.988  1.00  0.00           H  
ATOM    247 1HD2 ASN A 171      -1.896   1.916 -15.661  1.00  0.00           H  
ATOM    248 2HD2 ASN A 171      -2.837   3.045 -14.745  1.00  0.00           H  
ATOM    249  N   GLN A 172      -2.252   3.402 -10.600  1.00  0.00           N  
ATOM    250  CA  GLN A 172      -1.276   4.444 -10.306  1.00  0.00           C  
ATOM    251  C   GLN A 172      -0.409   4.077  -9.107  1.00  0.00           C  
ATOM    252  O   GLN A 172       0.673   4.635  -8.924  1.00  0.00           O  
ATOM    253  CB  GLN A 172      -1.982   5.778 -10.050  1.00  0.00           C  
ATOM    254  CG  GLN A 172      -1.039   6.953  -9.851  1.00  0.00           C  
ATOM    255  CD  GLN A 172      -1.777   8.273  -9.726  1.00  0.00           C  
ATOM    256  OE1 GLN A 172      -2.702   8.409  -8.920  1.00  0.00           O  
ATOM    257  NE2 GLN A 172      -1.373   9.253 -10.525  1.00  0.00           N  
ATOM    258  H   GLN A 172      -3.169   3.504 -10.275  1.00  0.00           H  
ATOM    259  HA  GLN A 172      -0.619   4.556 -11.169  1.00  0.00           H  
ATOM    260 1HB  GLN A 172      -2.637   6.011 -10.889  1.00  0.00           H  
ATOM    261 2HB  GLN A 172      -2.607   5.694  -9.161  1.00  0.00           H  
ATOM    262 1HG  GLN A 172      -0.465   6.795  -8.938  1.00  0.00           H  
ATOM    263 2HG  GLN A 172      -0.369   7.016 -10.708  1.00  0.00           H  
ATOM    264 1HE2 GLN A 172      -1.822  10.147 -10.488  1.00  0.00           H  
ATOM    265 2HE2 GLN A 172      -0.619   9.099 -11.165  1.00  0.00           H  
ATOM    266  N   MET A 173      -0.880   3.129  -8.300  1.00  0.00           N  
ATOM    267  CA  MET A 173      -0.141   2.679  -7.114  1.00  0.00           C  
ATOM    268  C   MET A 173       1.107   1.888  -7.506  1.00  0.00           C  
ATOM    269  O   MET A 173       1.901   1.499  -6.654  1.00  0.00           O  
ATOM    270  CB  MET A 173      -1.044   1.835  -6.216  1.00  0.00           C  
ATOM    271  CG  MET A 173      -0.393   1.380  -4.918  1.00  0.00           C  
ATOM    272  SD  MET A 173       0.217   2.758  -3.926  1.00  0.00           S  
ATOM    273  CE  MET A 173      -1.280   3.252  -3.077  1.00  0.00           C  
ATOM    274  H   MET A 173      -1.749   2.722  -8.499  1.00  0.00           H  
ATOM    275  HA  MET A 173       0.186   3.557  -6.556  1.00  0.00           H  
ATOM    276 1HB  MET A 173      -1.937   2.405  -5.961  1.00  0.00           H  
ATOM    277 2HB  MET A 173      -1.367   0.946  -6.758  1.00  0.00           H  
ATOM    278 1HG  MET A 173      -1.116   0.822  -4.325  1.00  0.00           H  
ATOM    279 2HG  MET A 173       0.445   0.721  -5.142  1.00  0.00           H  
ATOM    280 1HE  MET A 173      -1.066   4.097  -2.422  1.00  0.00           H  
ATOM    281 2HE  MET A 173      -2.035   3.542  -3.809  1.00  0.00           H  
ATOM    282 3HE  MET A 173      -1.654   2.418  -2.481  1.00  0.00           H  
ATOM    283  N   LYS A 174       1.265   1.642  -8.799  1.00  0.00           N  
ATOM    284  CA  LYS A 174       2.421   0.919  -9.300  1.00  0.00           C  
ATOM    285  C   LYS A 174       3.640   1.815  -9.205  1.00  0.00           C  
ATOM    286  O   LYS A 174       4.701   1.407  -8.734  1.00  0.00           O  
ATOM    287  CB  LYS A 174       2.202   0.457 -10.742  1.00  0.00           C  
ATOM    288  CG  LYS A 174       1.064  -0.541 -10.916  1.00  0.00           C  
ATOM    289  CD  LYS A 174       1.359  -1.847 -10.194  1.00  0.00           C  
ATOM    290  CE  LYS A 174       0.176  -2.801 -10.269  1.00  0.00           C  
ATOM    291  NZ  LYS A 174       0.437  -4.069  -9.535  1.00  0.00           N  
ATOM    292  H   LYS A 174       0.598   1.971  -9.427  1.00  0.00           H  
ATOM    293  HA  LYS A 174       2.574   0.037  -8.677  1.00  0.00           H  
ATOM    294 1HB  LYS A 174       1.989   1.321 -11.372  1.00  0.00           H  
ATOM    295 2HB  LYS A 174       3.114  -0.006 -11.118  1.00  0.00           H  
ATOM    296 1HG  LYS A 174       0.142  -0.115 -10.518  1.00  0.00           H  
ATOM    297 2HG  LYS A 174       0.921  -0.746 -11.977  1.00  0.00           H  
ATOM    298 1HD  LYS A 174       2.230  -2.324 -10.645  1.00  0.00           H  
ATOM    299 2HD  LYS A 174       1.581  -1.641  -9.147  1.00  0.00           H  
ATOM    300 1HE  LYS A 174      -0.704  -2.323  -9.842  1.00  0.00           H  
ATOM    301 2HE  LYS A 174      -0.035  -3.036 -11.312  1.00  0.00           H  
ATOM    302 1HZ  LYS A 174      -0.370  -4.673  -9.609  1.00  0.00           H  
ATOM    303 2HZ  LYS A 174       1.241  -4.531  -9.935  1.00  0.00           H  
ATOM    304 3HZ  LYS A 174       0.615  -3.865  -8.562  1.00  0.00           H  
ATOM    305  N   VAL A 175       3.472   3.053  -9.647  1.00  0.00           N  
ATOM    306  CA  VAL A 175       4.547   4.019  -9.596  1.00  0.00           C  
ATOM    307  C   VAL A 175       4.194   5.108  -8.603  1.00  0.00           C  
ATOM    308  O   VAL A 175       3.738   6.192  -8.973  1.00  0.00           O  
ATOM    309  CB  VAL A 175       4.793   4.636 -10.985  1.00  0.00           C  
ATOM    310  CG1 VAL A 175       5.976   5.593 -10.942  1.00  0.00           C  
ATOM    311  CG2 VAL A 175       5.029   3.534 -12.007  1.00  0.00           C  
ATOM    312  H   VAL A 175       2.602   3.324 -10.005  1.00  0.00           H  
ATOM    313  HA  VAL A 175       5.457   3.508  -9.278  1.00  0.00           H  
ATOM    314  HB  VAL A 175       3.919   5.220 -11.274  1.00  0.00           H  
ATOM    315 1HG1 VAL A 175       6.135   6.021 -11.932  1.00  0.00           H  
ATOM    316 2HG1 VAL A 175       5.770   6.393 -10.231  1.00  0.00           H  
ATOM    317 3HG1 VAL A 175       6.870   5.052 -10.633  1.00  0.00           H  
ATOM    318 1HG2 VAL A 175       5.201   3.978 -12.988  1.00  0.00           H  
ATOM    319 2HG2 VAL A 175       5.900   2.947 -11.716  1.00  0.00           H  
ATOM    320 3HG2 VAL A 175       4.153   2.887 -12.052  1.00  0.00           H  
ATOM    321  N   ALA A 176       4.412   4.808  -7.342  1.00  0.00           N  
ATOM    322  CA  ALA A 176       4.130   5.744  -6.275  1.00  0.00           C  
ATOM    323  C   ALA A 176       5.181   5.632  -5.178  1.00  0.00           C  
ATOM    324  O   ALA A 176       5.362   4.567  -4.590  1.00  0.00           O  
ATOM    325  CB  ALA A 176       2.737   5.504  -5.712  1.00  0.00           C  
ATOM    326  H   ALA A 176       4.738   3.912  -7.118  1.00  0.00           H  
ATOM    327  HA  ALA A 176       4.174   6.752  -6.688  1.00  0.00           H  
ATOM    328 1HB  ALA A 176       2.541   6.215  -4.909  1.00  0.00           H  
ATOM    329 2HB  ALA A 176       1.997   5.635  -6.502  1.00  0.00           H  
ATOM    330 3HB  ALA A 176       2.673   4.489  -5.321  1.00  0.00           H  
ATOM    331  N   PRO A 177       5.938   6.710  -4.936  1.00  0.00           N  
ATOM    332  CA  PRO A 177       6.955   6.738  -3.898  1.00  0.00           C  
ATOM    333  C   PRO A 177       6.377   7.101  -2.532  1.00  0.00           C  
ATOM    334  O   PRO A 177       5.520   7.983  -2.420  1.00  0.00           O  
ATOM    335  CB  PRO A 177       7.920   7.815  -4.404  1.00  0.00           C  
ATOM    336  CG  PRO A 177       7.033   8.837  -5.029  1.00  0.00           C  
ATOM    337  CD  PRO A 177       5.917   8.037  -5.646  1.00  0.00           C  
ATOM    338  HA  PRO A 177       7.448   5.756  -3.848  1.00  0.00           H  
ATOM    339 1HB  PRO A 177       8.510   8.215  -3.567  1.00  0.00           H  
ATOM    340 2HB  PRO A 177       8.632   7.375  -5.118  1.00  0.00           H  
ATOM    341 1HG  PRO A 177       6.675   9.545  -4.267  1.00  0.00           H  
ATOM    342 2HG  PRO A 177       7.593   9.425  -5.770  1.00  0.00           H  
ATOM    343 1HD  PRO A 177       4.959   8.553  -5.480  1.00  0.00           H  
ATOM    344 2HD  PRO A 177       6.108   7.910  -6.722  1.00  0.00           H  
ATOM    345  N   ILE A 178       6.852   6.415  -1.506  1.00  0.00           N  
ATOM    346  CA  ILE A 178       6.412   6.640  -0.137  1.00  0.00           C  
ATOM    347  C   ILE A 178       6.911   7.989   0.384  1.00  0.00           C  
ATOM    348  O   ILE A 178       8.119   8.227   0.445  1.00  0.00           O  
ATOM    349  CB  ILE A 178       6.904   5.512   0.789  1.00  0.00           C  
ATOM    350  CG1 ILE A 178       6.410   4.153   0.284  1.00  0.00           C  
ATOM    351  CG2 ILE A 178       6.438   5.754   2.216  1.00  0.00           C  
ATOM    352  CD1 ILE A 178       7.095   2.975   0.937  1.00  0.00           C  
ATOM    353  H   ILE A 178       7.526   5.718  -1.675  1.00  0.00           H  
ATOM    354  HA  ILE A 178       5.323   6.649  -0.121  1.00  0.00           H  
ATOM    355  HB  ILE A 178       7.993   5.478   0.773  1.00  0.00           H  
ATOM    356 1HG1 ILE A 178       5.339   4.067   0.461  1.00  0.00           H  
ATOM    357 2HG1 ILE A 178       6.569   4.086  -0.793  1.00  0.00           H  
ATOM    358 1HG2 ILE A 178       6.794   4.948   2.857  1.00  0.00           H  
ATOM    359 2HG2 ILE A 178       6.837   6.704   2.572  1.00  0.00           H  
ATOM    360 3HG2 ILE A 178       5.349   5.786   2.243  1.00  0.00           H  
ATOM    361 1HD1 ILE A 178       6.692   2.047   0.527  1.00  0.00           H  
ATOM    362 2HD1 ILE A 178       8.166   3.021   0.741  1.00  0.00           H  
ATOM    363 3HD1 ILE A 178       6.920   3.002   2.011  1.00  0.00           H  
ATOM    364  N   PRO A 179       5.983   8.898   0.732  1.00  0.00           N  
ATOM    365  CA  PRO A 179       6.327  10.225   1.255  1.00  0.00           C  
ATOM    366  C   PRO A 179       7.071  10.158   2.582  1.00  0.00           C  
ATOM    367  O   PRO A 179       7.006   9.158   3.299  1.00  0.00           O  
ATOM    368  CB  PRO A 179       4.956  10.889   1.420  1.00  0.00           C  
ATOM    369  CG  PRO A 179       4.074  10.149   0.474  1.00  0.00           C  
ATOM    370  CD  PRO A 179       4.543   8.721   0.564  1.00  0.00           C  
ATOM    371  HA  PRO A 179       6.939  10.759   0.513  1.00  0.00           H  
ATOM    372 1HB  PRO A 179       4.623  10.809   2.465  1.00  0.00           H  
ATOM    373 2HB  PRO A 179       5.028  11.962   1.187  1.00  0.00           H  
ATOM    374 1HG  PRO A 179       3.020  10.267   0.764  1.00  0.00           H  
ATOM    375 2HG  PRO A 179       4.174  10.563  -0.541  1.00  0.00           H  
ATOM    376 1HD  PRO A 179       4.080   8.237   1.435  1.00  0.00           H  
ATOM    377 2HD  PRO A 179       4.281   8.188  -0.361  1.00  0.00           H  
ATOM    378  N   LYS A 180       7.742  11.248   2.920  1.00  0.00           N  
ATOM    379  CA  LYS A 180       8.516  11.337   4.156  1.00  0.00           C  
ATOM    380  C   LYS A 180       7.624  11.176   5.380  1.00  0.00           C  
ATOM    381  O   LYS A 180       8.061  10.675   6.418  1.00  0.00           O  
ATOM    382  CB  LYS A 180       9.265  12.669   4.225  1.00  0.00           C  
ATOM    383  CG  LYS A 180      10.417  12.795   3.236  1.00  0.00           C  
ATOM    384  CD  LYS A 180      11.102  14.148   3.355  1.00  0.00           C  
ATOM    385  CE  LYS A 180      12.253  14.275   2.369  1.00  0.00           C  
ATOM    386  NZ  LYS A 180      12.910  15.608   2.449  1.00  0.00           N  
ATOM    387  H   LYS A 180       7.709  12.023   2.317  1.00  0.00           H  
ATOM    388  HA  LYS A 180       9.245  10.526   4.167  1.00  0.00           H  
ATOM    389 1HB  LYS A 180       8.570  13.487   4.035  1.00  0.00           H  
ATOM    390 2HB  LYS A 180       9.669  12.808   5.228  1.00  0.00           H  
ATOM    391 1HG  LYS A 180      11.148  12.008   3.427  1.00  0.00           H  
ATOM    392 2HG  LYS A 180      10.039  12.676   2.221  1.00  0.00           H  
ATOM    393 1HD  LYS A 180      10.378  14.941   3.161  1.00  0.00           H  
ATOM    394 2HD  LYS A 180      11.488  14.272   4.367  1.00  0.00           H  
ATOM    395 1HE  LYS A 180      12.995  13.505   2.574  1.00  0.00           H  
ATOM    396 2HE  LYS A 180      11.881  14.129   1.355  1.00  0.00           H  
ATOM    397 1HZ  LYS A 180      13.666  15.652   1.780  1.00  0.00           H  
ATOM    398 2HZ  LYS A 180      12.234  16.330   2.242  1.00  0.00           H  
ATOM    399 3HZ  LYS A 180      13.277  15.747   3.379  1.00  0.00           H  
ATOM    400  N   GLN A 181       6.375  11.598   5.250  1.00  0.00           N  
ATOM    401  CA  GLN A 181       5.408  11.494   6.336  1.00  0.00           C  
ATOM    402  C   GLN A 181       5.146  10.029   6.680  1.00  0.00           C  
ATOM    403  O   GLN A 181       4.888   9.680   7.833  1.00  0.00           O  
ATOM    404  CB  GLN A 181       4.098  12.191   5.960  1.00  0.00           C  
ATOM    405  CG  GLN A 181       4.203  13.704   5.866  1.00  0.00           C  
ATOM    406  CD  GLN A 181       2.898  14.349   5.439  1.00  0.00           C  
ATOM    407  OE1 GLN A 181       2.050  13.711   4.810  1.00  0.00           O  
ATOM    408  NE2 GLN A 181       2.728  15.621   5.781  1.00  0.00           N  
ATOM    409  H   GLN A 181       6.099  12.000   4.400  1.00  0.00           H  
ATOM    410  HA  GLN A 181       5.822  11.985   7.216  1.00  0.00           H  
ATOM    411 1HB  GLN A 181       3.750  11.817   4.997  1.00  0.00           H  
ATOM    412 2HB  GLN A 181       3.334  11.953   6.700  1.00  0.00           H  
ATOM    413 1HG  GLN A 181       4.477  14.101   6.844  1.00  0.00           H  
ATOM    414 2HG  GLN A 181       4.966  13.960   5.133  1.00  0.00           H  
ATOM    415 1HE2 GLN A 181       1.887  16.101   5.527  1.00  0.00           H  
ATOM    416 2HE2 GLN A 181       3.441  16.102   6.292  1.00  0.00           H  
ATOM    417  N   LEU A 182       5.231   9.176   5.671  1.00  0.00           N  
ATOM    418  CA  LEU A 182       4.985   7.754   5.846  1.00  0.00           C  
ATOM    419  C   LEU A 182       6.278   6.995   6.126  1.00  0.00           C  
ATOM    420  O   LEU A 182       6.263   5.978   6.816  1.00  0.00           O  
ATOM    421  CB  LEU A 182       4.307   7.180   4.596  1.00  0.00           C  
ATOM    422  CG  LEU A 182       2.790   7.391   4.505  1.00  0.00           C  
ATOM    423  CD1 LEU A 182       2.493   8.873   4.325  1.00  0.00           C  
ATOM    424  CD2 LEU A 182       2.232   6.576   3.348  1.00  0.00           C  
ATOM    425  H   LEU A 182       5.479   9.510   4.781  1.00  0.00           H  
ATOM    426  HA  LEU A 182       4.321   7.620   6.699  1.00  0.00           H  
ATOM    427 1HB  LEU A 182       4.758   7.636   3.716  1.00  0.00           H  
ATOM    428 2HB  LEU A 182       4.495   6.107   4.560  1.00  0.00           H  
ATOM    429  HG  LEU A 182       2.322   7.067   5.435  1.00  0.00           H  
ATOM    430 1HD1 LEU A 182       1.415   9.022   4.261  1.00  0.00           H  
ATOM    431 2HD1 LEU A 182       2.885   9.429   5.176  1.00  0.00           H  
ATOM    432 3HD1 LEU A 182       2.964   9.230   3.409  1.00  0.00           H  
ATOM    433 1HD2 LEU A 182       1.155   6.725   3.283  1.00  0.00           H  
ATOM    434 2HD2 LEU A 182       2.699   6.899   2.417  1.00  0.00           H  
ATOM    435 3HD2 LEU A 182       2.444   5.519   3.511  1.00  0.00           H  
ATOM    436  N   LEU A 183       7.393   7.504   5.602  1.00  0.00           N  
ATOM    437  CA  LEU A 183       8.704   6.872   5.793  1.00  0.00           C  
ATOM    438  C   LEU A 183       9.061   6.750   7.271  1.00  0.00           C  
ATOM    439  O   LEU A 183       9.811   5.860   7.667  1.00  0.00           O  
ATOM    440  CB  LEU A 183       9.791   7.677   5.069  1.00  0.00           C  
ATOM    441  CG  LEU A 183       9.805   7.552   3.541  1.00  0.00           C  
ATOM    442  CD1 LEU A 183      10.912   8.426   2.969  1.00  0.00           C  
ATOM    443  CD2 LEU A 183      10.004   6.094   3.153  1.00  0.00           C  
ATOM    444  H   LEU A 183       7.333   8.319   5.058  1.00  0.00           H  
ATOM    445  HA  LEU A 183       8.669   5.869   5.369  1.00  0.00           H  
ATOM    446 1HB  LEU A 183       9.663   8.731   5.313  1.00  0.00           H  
ATOM    447 2HB  LEU A 183      10.765   7.355   5.437  1.00  0.00           H  
ATOM    448  HG  LEU A 183       8.856   7.908   3.138  1.00  0.00           H  
ATOM    449 1HD1 LEU A 183      10.921   8.336   1.882  1.00  0.00           H  
ATOM    450 2HD1 LEU A 183      10.734   9.465   3.245  1.00  0.00           H  
ATOM    451 3HD1 LEU A 183      11.873   8.103   3.367  1.00  0.00           H  
ATOM    452 1HD2 LEU A 183      10.013   6.004   2.066  1.00  0.00           H  
ATOM    453 2HD2 LEU A 183      10.953   5.737   3.554  1.00  0.00           H  
ATOM    454 3HD2 LEU A 183       9.189   5.494   3.560  1.00  0.00           H  
ATOM    455  N   GLN A 184       8.520   7.649   8.080  1.00  0.00           N  
ATOM    456  CA  GLN A 184       8.772   7.642   9.516  1.00  0.00           C  
ATOM    457  C   GLN A 184       8.196   6.395  10.182  1.00  0.00           C  
ATOM    458  O   GLN A 184       8.633   6.003  11.265  1.00  0.00           O  
ATOM    459  CB  GLN A 184       8.185   8.898  10.165  1.00  0.00           C  
ATOM    460  CG  GLN A 184       8.904  10.184   9.796  1.00  0.00           C  
ATOM    461  CD  GLN A 184       8.296  11.401  10.467  1.00  0.00           C  
ATOM    462  OE1 GLN A 184       7.687  11.298  11.535  1.00  0.00           O  
ATOM    463  NE2 GLN A 184       8.458  12.562   9.843  1.00  0.00           N  
ATOM    464  H   GLN A 184       7.946   8.345   7.700  1.00  0.00           H  
ATOM    465  HA  GLN A 184       9.850   7.636   9.678  1.00  0.00           H  
ATOM    466 1HB  GLN A 184       7.139   9.003   9.875  1.00  0.00           H  
ATOM    467 2HB  GLN A 184       8.214   8.795  11.250  1.00  0.00           H  
ATOM    468 1HG  GLN A 184       9.946  10.107  10.107  1.00  0.00           H  
ATOM    469 2HG  GLN A 184       8.847  10.324   8.717  1.00  0.00           H  
ATOM    470 1HE2 GLN A 184       8.078  13.400  10.237  1.00  0.00           H  
ATOM    471 2HE2 GLN A 184       8.958  12.601   8.979  1.00  0.00           H  
ATOM    472  N   ARG A 185       7.222   5.771   9.528  1.00  0.00           N  
ATOM    473  CA  ARG A 185       6.577   4.580  10.068  1.00  0.00           C  
ATOM    474  C   ARG A 185       7.439   3.343   9.852  1.00  0.00           C  
ATOM    475  O   ARG A 185       7.341   2.372  10.601  1.00  0.00           O  
ATOM    476  CB  ARG A 185       5.217   4.367   9.420  1.00  0.00           C  
ATOM    477  CG  ARG A 185       4.183   5.435   9.736  1.00  0.00           C  
ATOM    478  CD  ARG A 185       2.901   5.186   9.029  1.00  0.00           C  
ATOM    479  NE  ARG A 185       1.948   6.263   9.238  1.00  0.00           N  
ATOM    480  CZ  ARG A 185       1.108   6.348  10.288  1.00  0.00           C  
ATOM    481  NH1 ARG A 185       1.114   5.414  11.213  1.00  0.00           N  
ATOM    482  NH2 ARG A 185       0.275   7.371  10.387  1.00  0.00           N  
ATOM    483  H   ARG A 185       6.941   6.112   8.650  1.00  0.00           H  
ATOM    484  HA  ARG A 185       6.433   4.720  11.140  1.00  0.00           H  
ATOM    485 1HB  ARG A 185       5.332   4.330   8.337  1.00  0.00           H  
ATOM    486 2HB  ARG A 185       4.808   3.408   9.739  1.00  0.00           H  
ATOM    487 1HG  ARG A 185       3.986   5.445  10.809  1.00  0.00           H  
ATOM    488 2HG  ARG A 185       4.561   6.410   9.428  1.00  0.00           H  
ATOM    489 1HD  ARG A 185       3.088   5.099   7.959  1.00  0.00           H  
ATOM    490 2HD  ARG A 185       2.457   4.261   9.396  1.00  0.00           H  
ATOM    491  HE  ARG A 185       1.912   7.002   8.547  1.00  0.00           H  
ATOM    492 1HH1 ARG A 185       1.751   4.633  11.137  1.00  0.00           H  
ATOM    493 2HH1 ARG A 185       0.485   5.478  11.999  1.00  0.00           H  
ATOM    494 1HH2 ARG A 185       0.270   8.089   9.676  1.00  0.00           H  
ATOM    495 2HH2 ARG A 185      -0.354   7.435  11.174  1.00  0.00           H  
ATOM    496  N   ILE A 186       8.274   3.384   8.823  1.00  0.00           N  
ATOM    497  CA  ILE A 186       9.169   2.275   8.510  1.00  0.00           C  
ATOM    498  C   ILE A 186      10.596   2.788   8.321  1.00  0.00           C  
ATOM    499  O   ILE A 186      11.022   3.085   7.205  1.00  0.00           O  
ATOM    500  CB  ILE A 186       8.709   1.531   7.243  1.00  0.00           C  
ATOM    501  CG1 ILE A 186       7.249   1.095   7.380  1.00  0.00           C  
ATOM    502  CG2 ILE A 186       9.603   0.330   6.978  1.00  0.00           C  
ATOM    503  CD1 ILE A 186       7.041  -0.054   8.339  1.00  0.00           C  
ATOM    504  H   ILE A 186       8.299   4.187   8.261  1.00  0.00           H  
ATOM    505  HA  ILE A 186       9.155   1.574   9.343  1.00  0.00           H  
ATOM    506  HB  ILE A 186       8.759   2.205   6.388  1.00  0.00           H  
ATOM    507 1HG1 ILE A 186       6.648   1.938   7.722  1.00  0.00           H  
ATOM    508 2HG1 ILE A 186       6.864   0.797   6.403  1.00  0.00           H  
ATOM    509 1HG2 ILE A 186       9.264  -0.185   6.079  1.00  0.00           H  
ATOM    510 2HG2 ILE A 186      10.631   0.665   6.838  1.00  0.00           H  
ATOM    511 3HG2 ILE A 186       9.557  -0.354   7.827  1.00  0.00           H  
ATOM    512 1HD1 ILE A 186       5.981  -0.306   8.383  1.00  0.00           H  
ATOM    513 2HD1 ILE A 186       7.606  -0.922   7.995  1.00  0.00           H  
ATOM    514 3HD1 ILE A 186       7.385   0.233   9.331  1.00  0.00           H  
ATOM    515  N   PRO A 187      11.351   2.908   9.421  1.00  0.00           N  
ATOM    516  CA  PRO A 187      12.720   3.411   9.388  1.00  0.00           C  
ATOM    517  C   PRO A 187      13.758   2.333   9.085  1.00  0.00           C  
ATOM    518  O   PRO A 187      13.455   1.139   9.120  1.00  0.00           O  
ATOM    519  CB  PRO A 187      12.898   3.970  10.803  1.00  0.00           C  
ATOM    520  CG  PRO A 187      12.126   3.031  11.667  1.00  0.00           C  
ATOM    521  CD  PRO A 187      10.915   2.677  10.846  1.00  0.00           C  
ATOM    522  HA  PRO A 187      12.795   4.207   8.632  1.00  0.00           H  
ATOM    523 1HB  PRO A 187      13.966   4.007  11.062  1.00  0.00           H  
ATOM    524 2HB  PRO A 187      12.520   5.002  10.851  1.00  0.00           H  
ATOM    525 1HG  PRO A 187      12.740   2.153  11.916  1.00  0.00           H  
ATOM    526 2HG  PRO A 187      11.865   3.518  12.618  1.00  0.00           H  
ATOM    527 1HD  PRO A 187      10.649   1.624  11.018  1.00  0.00           H  
ATOM    528 2HD  PRO A 187      10.080   3.338  11.120  1.00  0.00           H  
ATOM    529  N   ASN A 188      14.979   2.783   8.787  1.00  0.00           N  
ATOM    530  CA  ASN A 188      16.103   1.893   8.484  1.00  0.00           C  
ATOM    531  C   ASN A 188      15.767   0.949   7.333  1.00  0.00           C  
ATOM    532  O   ASN A 188      15.730  -0.273   7.506  1.00  0.00           O  
ATOM    533  CB  ASN A 188      16.510   1.106   9.716  1.00  0.00           C  
ATOM    534  CG  ASN A 188      16.934   1.992  10.855  1.00  0.00           C  
ATOM    535  OD1 ASN A 188      17.769   2.887  10.682  1.00  0.00           O  
ATOM    536  ND2 ASN A 188      16.375   1.760  12.015  1.00  0.00           N  
ATOM    537  H   ASN A 188      15.132   3.752   8.774  1.00  0.00           H  
ATOM    538  HA  ASN A 188      16.951   2.502   8.165  1.00  0.00           H  
ATOM    539 1HB  ASN A 188      15.674   0.487  10.044  1.00  0.00           H  
ATOM    540 2HB  ASN A 188      17.334   0.437   9.465  1.00  0.00           H  
ATOM    541 1HD2 ASN A 188      16.618   2.319  12.808  1.00  0.00           H  
ATOM    542 2HD2 ASN A 188      15.704   1.026  12.108  1.00  0.00           H  
ATOM    543  N   ILE A 189      15.512   1.513   6.163  1.00  0.00           N  
ATOM    544  CA  ILE A 189      15.184   0.709   4.997  1.00  0.00           C  
ATOM    545  C   ILE A 189      16.421   0.501   4.122  1.00  0.00           C  
ATOM    546  O   ILE A 189      17.003   1.461   3.620  1.00  0.00           O  
ATOM    547  CB  ILE A 189      14.065   1.370   4.171  1.00  0.00           C  
ATOM    548  CG1 ILE A 189      12.751   1.370   4.955  1.00  0.00           C  
ATOM    549  CG2 ILE A 189      13.894   0.654   2.840  1.00  0.00           C  
ATOM    550  CD1 ILE A 189      11.655   2.185   4.310  1.00  0.00           C  
ATOM    551  H   ILE A 189      15.568   2.487   6.079  1.00  0.00           H  
ATOM    552  HA  ILE A 189      14.833  -0.265   5.336  1.00  0.00           H  
ATOM    553  HB  ILE A 189      14.320   2.412   3.982  1.00  0.00           H  
ATOM    554 1HG1 ILE A 189      12.395   0.346   5.067  1.00  0.00           H  
ATOM    555 2HG1 ILE A 189      12.924   1.765   5.956  1.00  0.00           H  
ATOM    556 1HG2 ILE A 189      13.099   1.133   2.269  1.00  0.00           H  
ATOM    557 2HG2 ILE A 189      14.826   0.705   2.277  1.00  0.00           H  
ATOM    558 3HG2 ILE A 189      13.635  -0.389   3.017  1.00  0.00           H  
ATOM    559 1HD1 ILE A 189      10.754   2.137   4.924  1.00  0.00           H  
ATOM    560 2HD1 ILE A 189      11.977   3.223   4.220  1.00  0.00           H  
ATOM    561 3HD1 ILE A 189      11.438   1.785   3.320  1.00  0.00           H  
ATOM    562  N   PRO A 190      16.831  -0.769   3.930  1.00  0.00           N  
ATOM    563  CA  PRO A 190      18.009  -1.127   3.118  1.00  0.00           C  
ATOM    564  C   PRO A 190      18.013  -0.542   1.691  1.00  0.00           C  
ATOM    565  O   PRO A 190      19.017   0.044   1.284  1.00  0.00           O  
ATOM    566  CB  PRO A 190      17.920  -2.656   3.083  1.00  0.00           C  
ATOM    567  CG  PRO A 190      17.293  -3.015   4.387  1.00  0.00           C  
ATOM    568  CD  PRO A 190      16.236  -1.964   4.596  1.00  0.00           C  
ATOM    569  HA  PRO A 190      18.920  -0.789   3.634  1.00  0.00           H  
ATOM    570 1HB  PRO A 190      17.321  -2.978   2.218  1.00  0.00           H  
ATOM    571 2HB  PRO A 190      18.923  -3.089   2.958  1.00  0.00           H  
ATOM    572 1HG  PRO A 190      16.877  -4.032   4.340  1.00  0.00           H  
ATOM    573 2HG  PRO A 190      18.050  -3.019   5.184  1.00  0.00           H  
ATOM    574 1HD  PRO A 190      15.301  -2.281   4.110  1.00  0.00           H  
ATOM    575 2HD  PRO A 190      16.079  -1.811   5.674  1.00  0.00           H  
ATOM    576  N   PRO A 191      16.918  -0.679   0.897  1.00  0.00           N  
ATOM    577  CA  PRO A 191      16.887  -0.148  -0.471  1.00  0.00           C  
ATOM    578  C   PRO A 191      17.027   1.369  -0.505  1.00  0.00           C  
ATOM    579  O   PRO A 191      17.645   1.926  -1.412  1.00  0.00           O  
ATOM    580  CB  PRO A 191      15.511  -0.592  -0.978  1.00  0.00           C  
ATOM    581  CG  PRO A 191      14.732  -0.858   0.265  1.00  0.00           C  
ATOM    582  CD  PRO A 191      15.737  -1.448   1.218  1.00  0.00           C  
ATOM    583  HA  PRO A 191      17.693  -0.613  -1.058  1.00  0.00           H  
ATOM    584 1HB  PRO A 191      15.066   0.199  -1.599  1.00  0.00           H  
ATOM    585 2HB  PRO A 191      15.614  -1.482  -1.616  1.00  0.00           H  
ATOM    586 1HG  PRO A 191      14.288   0.075   0.642  1.00  0.00           H  
ATOM    587 2HG  PRO A 191      13.898  -1.543   0.051  1.00  0.00           H  
ATOM    588 1HD  PRO A 191      15.393  -1.302   2.252  1.00  0.00           H  
ATOM    589 2HD  PRO A 191      15.867  -2.518   0.999  1.00  0.00           H  
ATOM    590  N   ASN A 192      16.439   2.024   0.497  1.00  0.00           N  
ATOM    591  CA  ASN A 192      16.461   3.484   0.616  1.00  0.00           C  
ATOM    592  C   ASN A 192      15.739   4.142  -0.554  1.00  0.00           C  
ATOM    593  O   ASN A 192      15.877   5.342  -0.797  1.00  0.00           O  
ATOM    594  CB  ASN A 192      17.887   3.993   0.715  1.00  0.00           C  
ATOM    595  CG  ASN A 192      17.986   5.295   1.461  1.00  0.00           C  
ATOM    596  OD1 ASN A 192      17.296   5.502   2.466  1.00  0.00           O  
ATOM    597  ND2 ASN A 192      18.830   6.176   0.989  1.00  0.00           N  
ATOM    598  H   ASN A 192      15.983   1.506   1.191  1.00  0.00           H  
ATOM    599  HA  ASN A 192      15.928   3.765   1.526  1.00  0.00           H  
ATOM    600 1HB  ASN A 192      18.505   3.250   1.221  1.00  0.00           H  
ATOM    601 2HB  ASN A 192      18.295   4.130  -0.286  1.00  0.00           H  
ATOM    602 1HD2 ASN A 192      18.936   7.060   1.445  1.00  0.00           H  
ATOM    603 2HD2 ASN A 192      19.367   5.966   0.172  1.00  0.00           H  
ATOM    604  N   ILE A 193      14.963   3.345  -1.271  1.00  0.00           N  
ATOM    605  CA  ILE A 193      14.193   3.829  -2.403  1.00  0.00           C  
ATOM    606  C   ILE A 193      12.766   4.063  -1.944  1.00  0.00           C  
ATOM    607  O   ILE A 193      12.276   3.346  -1.075  1.00  0.00           O  
ATOM    608  CB  ILE A 193      14.218   2.833  -3.577  1.00  0.00           C  
ATOM    609  CG1 ILE A 193      15.653   2.619  -4.065  1.00  0.00           C  
ATOM    610  CG2 ILE A 193      13.334   3.326  -4.712  1.00  0.00           C  
ATOM    611  CD1 ILE A 193      15.814   1.432  -4.985  1.00  0.00           C  
ATOM    612  H   ILE A 193      14.902   2.400  -1.023  1.00  0.00           H  
ATOM    613  HA  ILE A 193      14.633   4.765  -2.745  1.00  0.00           H  
ATOM    614  HB  ILE A 193      13.853   1.864  -3.239  1.00  0.00           H  
ATOM    615 1HG1 ILE A 193      15.994   3.509  -4.593  1.00  0.00           H  
ATOM    616 2HG1 ILE A 193      16.312   2.477  -3.208  1.00  0.00           H  
ATOM    617 1HG2 ILE A 193      13.364   2.611  -5.533  1.00  0.00           H  
ATOM    618 2HG2 ILE A 193      12.309   3.427  -4.356  1.00  0.00           H  
ATOM    619 3HG2 ILE A 193      13.695   4.294  -5.061  1.00  0.00           H  
ATOM    620 1HD1 ILE A 193      16.858   1.345  -5.289  1.00  0.00           H  
ATOM    621 2HD1 ILE A 193      15.512   0.523  -4.464  1.00  0.00           H  
ATOM    622 3HD1 ILE A 193      15.192   1.568  -5.868  1.00  0.00           H  
ATOM    623  N   ASN A 194      12.099   5.055  -2.510  1.00  0.00           N  
ATOM    624  CA  ASN A 194      10.742   5.373  -2.087  1.00  0.00           C  
ATOM    625  C   ASN A 194       9.680   4.789  -3.014  1.00  0.00           C  
ATOM    626  O   ASN A 194       8.531   4.642  -2.611  1.00  0.00           O  
ATOM    627  CB  ASN A 194      10.571   6.877  -1.974  1.00  0.00           C  
ATOM    628  CG  ASN A 194      11.451   7.481  -0.915  1.00  0.00           C  
ATOM    629  OD1 ASN A 194      11.767   6.834   0.090  1.00  0.00           O  
ATOM    630  ND2 ASN A 194      11.855   8.709  -1.122  1.00  0.00           N  
ATOM    631  H   ASN A 194      12.521   5.581  -3.224  1.00  0.00           H  
ATOM    632  HA  ASN A 194      10.571   4.924  -1.107  1.00  0.00           H  
ATOM    633 1HB  ASN A 194      10.804   7.343  -2.933  1.00  0.00           H  
ATOM    634 2HB  ASN A 194       9.532   7.108  -1.741  1.00  0.00           H  
ATOM    635 1HD2 ASN A 194      12.443   9.161  -0.451  1.00  0.00           H  
ATOM    636 2HD2 ASN A 194      11.575   9.194  -1.950  1.00  0.00           H  
ATOM    637  N   THR A 195      10.044   4.426  -4.241  1.00  0.00           N  
ATOM    638  CA  THR A 195       9.060   3.891  -5.177  1.00  0.00           C  
ATOM    639  C   THR A 195       8.646   2.488  -4.757  1.00  0.00           C  
ATOM    640  O   THR A 195       9.495   1.626  -4.538  1.00  0.00           O  
ATOM    641  CB  THR A 195       9.607   3.866  -6.616  1.00  0.00           C  
ATOM    642  OG1 THR A 195       9.975   5.193  -7.014  1.00  0.00           O  
ATOM    643  CG2 THR A 195       8.559   3.325  -7.576  1.00  0.00           C  
ATOM    644  H   THR A 195      10.977   4.513  -4.518  1.00  0.00           H  
ATOM    645  HA  THR A 195       8.180   4.534  -5.159  1.00  0.00           H  
ATOM    646  HB  THR A 195      10.492   3.231  -6.658  1.00  0.00           H  
ATOM    647  HG1 THR A 195      10.511   5.152  -7.809  1.00  0.00           H  
ATOM    648 1HG2 THR A 195       8.963   3.314  -8.588  1.00  0.00           H  
ATOM    649 2HG2 THR A 195       8.286   2.311  -7.283  1.00  0.00           H  
ATOM    650 3HG2 THR A 195       7.675   3.962  -7.546  1.00  0.00           H  
ATOM    651  N   TRP A 196       7.335   2.252  -4.728  1.00  0.00           N  
ATOM    652  CA  TRP A 196       6.777   0.971  -4.294  1.00  0.00           C  
ATOM    653  C   TRP A 196       7.317  -0.211  -5.074  1.00  0.00           C  
ATOM    654  O   TRP A 196       7.583  -1.257  -4.494  1.00  0.00           O  
ATOM    655  CB  TRP A 196       5.253   0.994  -4.421  1.00  0.00           C  
ATOM    656  CG  TRP A 196       4.560   1.554  -3.215  1.00  0.00           C  
ATOM    657  CD1 TRP A 196       3.694   2.606  -3.188  1.00  0.00           C  
ATOM    658  CD2 TRP A 196       4.673   1.092  -1.847  1.00  0.00           C  
ATOM    659  NE1 TRP A 196       3.262   2.830  -1.904  1.00  0.00           N  
ATOM    660  CE2 TRP A 196       3.850   1.912  -1.071  1.00  0.00           C  
ATOM    661  CE3 TRP A 196       5.395   0.063  -1.230  1.00  0.00           C  
ATOM    662  CZ2 TRP A 196       3.726   1.741   0.299  1.00  0.00           C  
ATOM    663  CZ3 TRP A 196       5.269  -0.110   0.144  1.00  0.00           C  
ATOM    664  CH2 TRP A 196       4.456   0.708   0.888  1.00  0.00           C  
ATOM    665  H   TRP A 196       6.718   2.975  -4.977  1.00  0.00           H  
ATOM    666  HA  TRP A 196       7.041   0.815  -3.248  1.00  0.00           H  
ATOM    667 1HB  TRP A 196       4.968   1.591  -5.287  1.00  0.00           H  
ATOM    668 2HB  TRP A 196       4.886  -0.019  -4.586  1.00  0.00           H  
ATOM    669  HD1 TRP A 196       3.389   3.184  -4.058  1.00  0.00           H  
ATOM    670  HE1 TRP A 196       2.618   3.553  -1.618  1.00  0.00           H  
ATOM    671  HE3 TRP A 196       6.040  -0.590  -1.816  1.00  0.00           H  
ATOM    672  HZ2 TRP A 196       3.086   2.380   0.907  1.00  0.00           H  
ATOM    673  HZ3 TRP A 196       5.835  -0.912   0.617  1.00  0.00           H  
ATOM    674  HH2 TRP A 196       4.381   0.544   1.963  1.00  0.00           H  
ATOM    675  N   GLN A 197       7.501  -0.040  -6.371  1.00  0.00           N  
ATOM    676  CA  GLN A 197       8.009  -1.113  -7.211  1.00  0.00           C  
ATOM    677  C   GLN A 197       9.357  -1.617  -6.706  1.00  0.00           C  
ATOM    678  O   GLN A 197       9.664  -2.802  -6.803  1.00  0.00           O  
ATOM    679  CB  GLN A 197       8.135  -0.641  -8.662  1.00  0.00           C  
ATOM    680  CG  GLN A 197       8.505  -1.739  -9.644  1.00  0.00           C  
ATOM    681  CD  GLN A 197       7.404  -2.772  -9.799  1.00  0.00           C  
ATOM    682  OE1 GLN A 197       6.256  -2.436 -10.099  1.00  0.00           O  
ATOM    683  NE2 GLN A 197       7.750  -4.038  -9.594  1.00  0.00           N  
ATOM    684  H   GLN A 197       7.285   0.827  -6.773  1.00  0.00           H  
ATOM    685  HA  GLN A 197       7.305  -1.944  -7.174  1.00  0.00           H  
ATOM    686 1HB  GLN A 197       7.191  -0.204  -8.986  1.00  0.00           H  
ATOM    687 2HB  GLN A 197       8.895   0.137  -8.726  1.00  0.00           H  
ATOM    688 1HG  GLN A 197       8.694  -1.292 -10.620  1.00  0.00           H  
ATOM    689 2HG  GLN A 197       9.402  -2.246  -9.286  1.00  0.00           H  
ATOM    690 1HE2 GLN A 197       7.066  -4.764  -9.681  1.00  0.00           H  
ATOM    691 2HE2 GLN A 197       8.693  -4.267  -9.352  1.00  0.00           H  
ATOM    692  N   GLN A 198      10.175  -0.711  -6.199  1.00  0.00           N  
ATOM    693  CA  GLN A 198      11.478  -1.081  -5.673  1.00  0.00           C  
ATOM    694  C   GLN A 198      11.403  -1.414  -4.177  1.00  0.00           C  
ATOM    695  O   GLN A 198      12.272  -2.104  -3.643  1.00  0.00           O  
ATOM    696  CB  GLN A 198      12.485   0.047  -5.913  1.00  0.00           C  
ATOM    697  CG  GLN A 198      12.735   0.358  -7.379  1.00  0.00           C  
ATOM    698  CD  GLN A 198      13.345  -0.815  -8.122  1.00  0.00           C  
ATOM    699  OE1 GLN A 198      14.402  -1.327  -7.742  1.00  0.00           O  
ATOM    700  NE2 GLN A 198      12.682  -1.247  -9.189  1.00  0.00           N  
ATOM    701  H   GLN A 198       9.892   0.225  -6.159  1.00  0.00           H  
ATOM    702  HA  GLN A 198      11.821  -1.974  -6.195  1.00  0.00           H  
ATOM    703 1HB  GLN A 198      12.131   0.960  -5.431  1.00  0.00           H  
ATOM    704 2HB  GLN A 198      13.440  -0.214  -5.457  1.00  0.00           H  
ATOM    705 1HG  GLN A 198      11.786   0.608  -7.854  1.00  0.00           H  
ATOM    706 2HG  GLN A 198      13.421   1.201  -7.449  1.00  0.00           H  
ATOM    707 1HE2 GLN A 198      13.036  -2.019  -9.719  1.00  0.00           H  
ATOM    708 2HE2 GLN A 198      11.829  -0.803  -9.462  1.00  0.00           H  
ATOM    709  N   VAL A 199      10.352  -0.934  -3.509  1.00  0.00           N  
ATOM    710  CA  VAL A 199      10.176  -1.172  -2.075  1.00  0.00           C  
ATOM    711  C   VAL A 199       9.600  -2.567  -1.810  1.00  0.00           C  
ATOM    712  O   VAL A 199       9.919  -3.196  -0.799  1.00  0.00           O  
ATOM    713  CB  VAL A 199       9.240  -0.109  -1.469  1.00  0.00           C  
ATOM    714  CG1 VAL A 199       8.816  -0.512  -0.065  1.00  0.00           C  
ATOM    715  CG2 VAL A 199       9.934   1.244  -1.455  1.00  0.00           C  
ATOM    716  H   VAL A 199       9.680  -0.403  -3.994  1.00  0.00           H  
ATOM    717  HA  VAL A 199      11.150  -1.099  -1.590  1.00  0.00           H  
ATOM    718  HB  VAL A 199       8.336  -0.049  -2.073  1.00  0.00           H  
ATOM    719 1HG1 VAL A 199       8.154   0.250   0.348  1.00  0.00           H  
ATOM    720 2HG1 VAL A 199       8.290  -1.465  -0.103  1.00  0.00           H  
ATOM    721 3HG1 VAL A 199       9.698  -0.608   0.569  1.00  0.00           H  
ATOM    722 1HG2 VAL A 199       9.267   1.991  -1.026  1.00  0.00           H  
ATOM    723 2HG2 VAL A 199      10.842   1.182  -0.856  1.00  0.00           H  
ATOM    724 3HG2 VAL A 199      10.192   1.531  -2.475  1.00  0.00           H  
ATOM    725  N   THR A 200       8.776  -3.060  -2.735  1.00  0.00           N  
ATOM    726  CA  THR A 200       8.155  -4.378  -2.600  1.00  0.00           C  
ATOM    727  C   THR A 200       9.204  -5.486  -2.514  1.00  0.00           C  
ATOM    728  O   THR A 200       8.948  -6.567  -1.971  1.00  0.00           O  
ATOM    729  CB  THR A 200       7.201  -4.662  -3.775  1.00  0.00           C  
ATOM    730  OG1 THR A 200       6.194  -3.643  -3.834  1.00  0.00           O  
ATOM    731  CG2 THR A 200       6.535  -6.019  -3.606  1.00  0.00           C  
ATOM    732  H   THR A 200       8.574  -2.521  -3.533  1.00  0.00           H  
ATOM    733  HA  THR A 200       7.577  -4.395  -1.676  1.00  0.00           H  
ATOM    734  HB  THR A 200       7.762  -4.653  -4.709  1.00  0.00           H  
ATOM    735  HG1 THR A 200       6.604  -2.801  -4.043  1.00  0.00           H  
ATOM    736 1HG2 THR A 200       5.865  -6.203  -4.445  1.00  0.00           H  
ATOM    737 2HG2 THR A 200       7.298  -6.797  -3.572  1.00  0.00           H  
ATOM    738 3HG2 THR A 200       5.965  -6.031  -2.678  1.00  0.00           H  
ATOM    739  N   ALA A 201      10.393  -5.191  -3.035  1.00  0.00           N  
ATOM    740  CA  ALA A 201      11.500  -6.131  -3.034  1.00  0.00           C  
ATOM    741  C   ALA A 201      11.877  -6.546  -1.615  1.00  0.00           C  
ATOM    742  O   ALA A 201      12.438  -7.620  -1.410  1.00  0.00           O  
ATOM    743  CB  ALA A 201      12.701  -5.528  -3.748  1.00  0.00           C  
ATOM    744  H   ALA A 201      10.525  -4.306  -3.437  1.00  0.00           H  
ATOM    745  HA  ALA A 201      11.184  -7.027  -3.567  1.00  0.00           H  
ATOM    746 1HB  ALA A 201      13.523  -6.244  -3.745  1.00  0.00           H  
ATOM    747 2HB  ALA A 201      12.431  -5.289  -4.776  1.00  0.00           H  
ATOM    748 3HB  ALA A 201      13.011  -4.620  -3.234  1.00  0.00           H  
ATOM    749  N   LEU A 202      11.555  -5.698  -0.639  1.00  0.00           N  
ATOM    750  CA  LEU A 202      11.852  -5.986   0.761  1.00  0.00           C  
ATOM    751  C   LEU A 202      11.164  -7.273   1.205  1.00  0.00           C  
ATOM    752  O   LEU A 202      11.734  -8.081   1.942  1.00  0.00           O  
ATOM    753  CB  LEU A 202      11.402  -4.821   1.652  1.00  0.00           C  
ATOM    754  CG  LEU A 202      12.021  -4.780   3.055  1.00  0.00           C  
ATOM    755  CD1 LEU A 202      13.539  -4.736   2.940  1.00  0.00           C  
ATOM    756  CD2 LEU A 202      11.494  -3.566   3.807  1.00  0.00           C  
ATOM    757  H   LEU A 202      11.099  -4.855  -0.870  1.00  0.00           H  
ATOM    758  HA  LEU A 202      12.929  -6.112   0.867  1.00  0.00           H  
ATOM    759 1HB  LEU A 202      11.651  -3.886   1.152  1.00  0.00           H  
ATOM    760 2HB  LEU A 202      10.320  -4.871   1.768  1.00  0.00           H  
ATOM    761  HG  LEU A 202      11.754  -5.687   3.598  1.00  0.00           H  
ATOM    762 1HD1 LEU A 202      13.979  -4.706   3.937  1.00  0.00           H  
ATOM    763 2HD1 LEU A 202      13.890  -5.624   2.415  1.00  0.00           H  
ATOM    764 3HD1 LEU A 202      13.836  -3.845   2.386  1.00  0.00           H  
ATOM    765 1HD2 LEU A 202      11.934  -3.537   4.805  1.00  0.00           H  
ATOM    766 2HD2 LEU A 202      11.762  -2.658   3.266  1.00  0.00           H  
ATOM    767 3HD2 LEU A 202      10.410  -3.633   3.890  1.00  0.00           H  
ATOM    768  N   ALA A 203       9.940  -7.462   0.736  1.00  0.00           N  
ATOM    769  CA  ALA A 203       9.168  -8.647   1.076  1.00  0.00           C  
ATOM    770  C   ALA A 203       9.582  -9.823   0.199  1.00  0.00           C  
ATOM    771  O   ALA A 203       9.557 -10.975   0.629  1.00  0.00           O  
ATOM    772  CB  ALA A 203       7.680  -8.368   0.926  1.00  0.00           C  
ATOM    773  H   ALA A 203       9.547  -6.788   0.138  1.00  0.00           H  
ATOM    774  HA  ALA A 203       9.381  -8.904   2.114  1.00  0.00           H  
ATOM    775 1HB  ALA A 203       7.121  -9.270   1.131  1.00  0.00           H  
ATOM    776 2HB  ALA A 203       7.476  -8.040  -0.081  1.00  0.00           H  
ATOM    777 3HB  ALA A 203       7.386  -7.597   1.623  1.00  0.00           H  
ATOM    778  N   GLN A 204       9.984  -9.521  -1.026  1.00  0.00           N  
ATOM    779  CA  GLN A 204      10.404 -10.548  -1.973  1.00  0.00           C  
ATOM    780  C   GLN A 204      11.764 -11.129  -1.585  1.00  0.00           C  
ATOM    781  O   GLN A 204      12.022 -12.314  -1.796  1.00  0.00           O  
ATOM    782  CB  GLN A 204      10.462  -9.976  -3.392  1.00  0.00           C  
ATOM    783  CG  GLN A 204       9.115  -9.544  -3.944  1.00  0.00           C  
ATOM    784  CD  GLN A 204       9.232  -8.890  -5.309  1.00  0.00           C  
ATOM    785  OE1 GLN A 204      10.293  -8.383  -5.681  1.00  0.00           O  
ATOM    786  NE2 GLN A 204       8.139  -8.899  -6.063  1.00  0.00           N  
ATOM    787  H   GLN A 204       9.997  -8.581  -1.307  1.00  0.00           H  
ATOM    788  HA  GLN A 204       9.674 -11.357  -1.953  1.00  0.00           H  
ATOM    789 1HB  GLN A 204      11.126  -9.112  -3.409  1.00  0.00           H  
ATOM    790 2HB  GLN A 204      10.879 -10.723  -4.068  1.00  0.00           H  
ATOM    791 1HG  GLN A 204       8.474 -10.420  -4.039  1.00  0.00           H  
ATOM    792 2HG  GLN A 204       8.666  -8.825  -3.259  1.00  0.00           H  
ATOM    793 1HE2 GLN A 204       8.155  -8.482  -6.973  1.00  0.00           H  
ATOM    794 2HE2 GLN A 204       7.298  -9.321  -5.722  1.00  0.00           H  
ATOM    795  N   GLN A 205      12.623 -10.297  -1.006  1.00  0.00           N  
ATOM    796  CA  GLN A 205      13.947 -10.740  -0.576  1.00  0.00           C  
ATOM    797  C   GLN A 205      13.877 -11.400   0.798  1.00  0.00           C  
ATOM    798  O   GLN A 205      14.899 -11.798   1.357  1.00  0.00           O  
ATOM    799  CB  GLN A 205      14.925  -9.563  -0.544  1.00  0.00           C  
ATOM    800  CG  GLN A 205      15.235  -8.973  -1.910  1.00  0.00           C  
ATOM    801  CD  GLN A 205      16.052  -7.699  -1.818  1.00  0.00           C  
ATOM    802  OE1 GLN A 205      16.097  -7.047  -0.770  1.00  0.00           O  
ATOM    803  NE2 GLN A 205      16.703  -7.335  -2.916  1.00  0.00           N  
ATOM    804  H   GLN A 205      12.368  -9.354  -0.881  1.00  0.00           H  
ATOM    805  HA  GLN A 205      14.314 -11.477  -1.290  1.00  0.00           H  
ATOM    806 1HB  GLN A 205      14.518  -8.768   0.081  1.00  0.00           H  
ATOM    807 2HB  GLN A 205      15.865  -9.883  -0.095  1.00  0.00           H  
ATOM    808 1HG  GLN A 205      15.802  -9.702  -2.488  1.00  0.00           H  
ATOM    809 2HG  GLN A 205      14.298  -8.742  -2.416  1.00  0.00           H  
ATOM    810 1HE2 GLN A 205      17.260  -6.502  -2.917  1.00  0.00           H  
ATOM    811 2HE2 GLN A 205      16.640  -7.892  -3.745  1.00  0.00           H  
ATOM    812  N   LYS A 206      12.661 -11.490   1.335  1.00  0.00           N  
ATOM    813  CA  LYS A 206      12.411 -12.108   2.638  1.00  0.00           C  
ATOM    814  C   LYS A 206      13.098 -11.346   3.771  1.00  0.00           C  
ATOM    815  O   LYS A 206      13.381 -11.908   4.831  1.00  0.00           O  
ATOM    816  CB  LYS A 206      12.876 -13.565   2.633  1.00  0.00           C  
ATOM    817  CG  LYS A 206      12.329 -14.396   1.480  1.00  0.00           C  
ATOM    818  CD  LYS A 206      10.815 -14.522   1.559  1.00  0.00           C  
ATOM    819  CE  LYS A 206      10.273 -15.408   0.447  1.00  0.00           C  
ATOM    820  NZ  LYS A 206       8.790 -15.521   0.497  1.00  0.00           N  
ATOM    821  H   LYS A 206      11.902 -11.132   0.833  1.00  0.00           H  
ATOM    822  HA  LYS A 206      11.338 -12.084   2.832  1.00  0.00           H  
ATOM    823 1HB  LYS A 206      13.965 -13.600   2.583  1.00  0.00           H  
ATOM    824 2HB  LYS A 206      12.575 -14.046   3.563  1.00  0.00           H  
ATOM    825 1HG  LYS A 206      12.596 -13.926   0.532  1.00  0.00           H  
ATOM    826 2HG  LYS A 206      12.770 -15.392   1.507  1.00  0.00           H  
ATOM    827 1HD  LYS A 206      10.536 -14.951   2.523  1.00  0.00           H  
ATOM    828 2HD  LYS A 206      10.362 -13.534   1.476  1.00  0.00           H  
ATOM    829 1HE  LYS A 206      10.561 -14.996  -0.519  1.00  0.00           H  
ATOM    830 2HE  LYS A 206      10.703 -16.406   0.534  1.00  0.00           H  
ATOM    831 1HZ  LYS A 206       8.471 -16.116  -0.254  1.00  0.00           H  
ATOM    832 2HZ  LYS A 206       8.512 -15.920   1.383  1.00  0.00           H  
ATOM    833 3HZ  LYS A 206       8.379 -14.603   0.398  1.00  0.00           H  
ATOM    834  N   LEU A 207      13.349 -10.061   3.549  1.00  0.00           N  
ATOM    835  CA  LEU A 207      13.990  -9.224   4.554  1.00  0.00           C  
ATOM    836  C   LEU A 207      12.946  -8.722   5.541  1.00  0.00           C  
ATOM    837  O   LEU A 207      13.220  -8.553   6.728  1.00  0.00           O  
ATOM    838  CB  LEU A 207      14.706  -8.038   3.895  1.00  0.00           C  
ATOM    839  CG  LEU A 207      15.910  -8.395   3.014  1.00  0.00           C  
ATOM    840  CD1 LEU A 207      16.454  -7.132   2.361  1.00  0.00           C  
ATOM    841  CD2 LEU A 207      16.975  -9.075   3.861  1.00  0.00           C  
ATOM    842  H   LEU A 207      13.095  -9.666   2.688  1.00  0.00           H  
ATOM    843  HA  LEU A 207      14.729  -9.824   5.083  1.00  0.00           H  
ATOM    844 1HB  LEU A 207      13.989  -7.501   3.275  1.00  0.00           H  
ATOM    845 2HB  LEU A 207      15.055  -7.365   4.676  1.00  0.00           H  
ATOM    846  HG  LEU A 207      15.592  -9.070   2.218  1.00  0.00           H  
ATOM    847 1HD1 LEU A 207      17.309  -7.384   1.735  1.00  0.00           H  
ATOM    848 2HD1 LEU A 207      15.678  -6.676   1.747  1.00  0.00           H  
ATOM    849 3HD1 LEU A 207      16.765  -6.429   3.134  1.00  0.00           H  
ATOM    850 1HD2 LEU A 207      17.831  -9.329   3.234  1.00  0.00           H  
ATOM    851 2HD2 LEU A 207      17.295  -8.400   4.654  1.00  0.00           H  
ATOM    852 3HD2 LEU A 207      16.565  -9.984   4.300  1.00  0.00           H  
ATOM    853  N   LEU A 208      11.745  -8.502   5.025  1.00  0.00           N  
ATOM    854  CA  LEU A 208      10.630  -8.025   5.825  1.00  0.00           C  
ATOM    855  C   LEU A 208      10.162  -9.114   6.782  1.00  0.00           C  
ATOM    856  O   LEU A 208       9.694 -10.170   6.351  1.00  0.00           O  
ATOM    857  CB  LEU A 208       9.471  -7.588   4.920  1.00  0.00           C  
ATOM    858  CG  LEU A 208       8.385  -6.739   5.593  1.00  0.00           C  
ATOM    859  CD1 LEU A 208       8.881  -5.307   5.744  1.00  0.00           C  
ATOM    860  CD2 LEU A 208       7.112  -6.791   4.762  1.00  0.00           C  
ATOM    861  H   LEU A 208      11.604  -8.670   4.072  1.00  0.00           H  
ATOM    862  HA  LEU A 208      10.963  -7.165   6.405  1.00  0.00           H  
ATOM    863 1HB  LEU A 208       9.877  -7.010   4.091  1.00  0.00           H  
ATOM    864 2HB  LEU A 208       8.992  -8.479   4.515  1.00  0.00           H  
ATOM    865  HG  LEU A 208       8.184  -7.129   6.591  1.00  0.00           H  
ATOM    866 1HD1 LEU A 208       8.110  -4.703   6.223  1.00  0.00           H  
ATOM    867 2HD1 LEU A 208       9.781  -5.297   6.359  1.00  0.00           H  
ATOM    868 3HD1 LEU A 208       9.107  -4.894   4.762  1.00  0.00           H  
ATOM    869 1HD2 LEU A 208       6.340  -6.188   5.241  1.00  0.00           H  
ATOM    870 2HD2 LEU A 208       7.312  -6.400   3.764  1.00  0.00           H  
ATOM    871 3HD2 LEU A 208       6.770  -7.824   4.685  1.00  0.00           H  
ATOM    872  N   THR A 209      10.306  -8.861   8.075  1.00  0.00           N  
ATOM    873  CA  THR A 209       9.894  -9.816   9.089  1.00  0.00           C  
ATOM    874  C   THR A 209       8.410  -9.626   9.399  1.00  0.00           C  
ATOM    875  O   THR A 209       7.823  -8.616   9.001  1.00  0.00           O  
ATOM    876  CB  THR A 209      10.729  -9.666  10.374  1.00  0.00           C  
ATOM    877  OG1 THR A 209      10.465  -8.391  10.973  1.00  0.00           O  
ATOM    878  CG2 THR A 209      12.213  -9.779  10.063  1.00  0.00           C  
ATOM    879  H   THR A 209      10.693  -7.999   8.355  1.00  0.00           H  
ATOM    880  HA  THR A 209      10.047 -10.822   8.699  1.00  0.00           H  
ATOM    881  HB  THR A 209      10.452 -10.448  11.081  1.00  0.00           H  
ATOM    882  HG1 THR A 209      10.810  -7.695  10.408  1.00  0.00           H  
ATOM    883 1HG2 THR A 209      12.788  -9.670  10.983  1.00  0.00           H  
ATOM    884 2HG2 THR A 209      12.419 -10.752   9.617  1.00  0.00           H  
ATOM    885 3HG2 THR A 209      12.498  -8.993   9.363  1.00  0.00           H  
ATOM    886  N   PRO A 210       7.767 -10.590  10.084  1.00  0.00           N  
ATOM    887  CA  PRO A 210       6.348 -10.479  10.443  1.00  0.00           C  
ATOM    888  C   PRO A 210       6.042  -9.171  11.168  1.00  0.00           C  
ATOM    889  O   PRO A 210       4.971  -8.586  10.998  1.00  0.00           O  
ATOM    890  CB  PRO A 210       6.131 -11.689  11.357  1.00  0.00           C  
ATOM    891  CG  PRO A 210       7.112 -12.698  10.867  1.00  0.00           C  
ATOM    892  CD  PRO A 210       8.342 -11.895  10.536  1.00  0.00           C  
ATOM    893  HA  PRO A 210       5.737 -10.558   9.532  1.00  0.00           H  
ATOM    894 1HB  PRO A 210       6.301 -11.403  12.406  1.00  0.00           H  
ATOM    895 2HB  PRO A 210       5.090 -12.035  11.283  1.00  0.00           H  
ATOM    896 1HG  PRO A 210       7.298 -13.456  11.643  1.00  0.00           H  
ATOM    897 2HG  PRO A 210       6.706 -13.230   9.994  1.00  0.00           H  
ATOM    898 1HD  PRO A 210       8.961 -11.782  11.438  1.00  0.00           H  
ATOM    899 2HD  PRO A 210       8.907 -12.401   9.739  1.00  0.00           H  
ATOM    900  N   GLN A 211       7.006  -8.702  11.954  1.00  0.00           N  
ATOM    901  CA  GLN A 211       6.851  -7.466  12.707  1.00  0.00           C  
ATOM    902  C   GLN A 211       6.868  -6.247  11.785  1.00  0.00           C  
ATOM    903  O   GLN A 211       6.293  -5.206  12.112  1.00  0.00           O  
ATOM    904  CB  GLN A 211       7.955  -7.343  13.760  1.00  0.00           C  
ATOM    905  CG  GLN A 211       7.859  -8.358  14.886  1.00  0.00           C  
ATOM    906  CD  GLN A 211       8.498  -9.686  14.524  1.00  0.00           C  
ATOM    907  OE1 GLN A 211       8.565 -10.058  13.349  1.00  0.00           O  
ATOM    908  NE2 GLN A 211       8.972 -10.408  15.533  1.00  0.00           N  
ATOM    909  H   GLN A 211       7.845  -9.210  12.034  1.00  0.00           H  
ATOM    910  HA  GLN A 211       5.886  -7.488  13.213  1.00  0.00           H  
ATOM    911 1HB  GLN A 211       8.928  -7.461  13.283  1.00  0.00           H  
ATOM    912 2HB  GLN A 211       7.927  -6.347  14.203  1.00  0.00           H  
ATOM    913 1HG  GLN A 211       8.368  -7.962  15.764  1.00  0.00           H  
ATOM    914 2HG  GLN A 211       6.807  -8.536  15.112  1.00  0.00           H  
ATOM    915 1HE2 GLN A 211       9.404 -11.293  15.355  1.00  0.00           H  
ATOM    916 2HE2 GLN A 211       8.896 -10.068  16.470  1.00  0.00           H  
ATOM    917  N   ASP A 212       7.497  -6.381  10.621  1.00  0.00           N  
ATOM    918  CA  ASP A 212       7.583  -5.273   9.681  1.00  0.00           C  
ATOM    919  C   ASP A 212       6.345  -5.276   8.808  1.00  0.00           C  
ATOM    920  O   ASP A 212       5.880  -4.234   8.343  1.00  0.00           O  
ATOM    921  CB  ASP A 212       8.834  -5.381   8.798  1.00  0.00           C  
ATOM    922  CG  ASP A 212      10.134  -5.362   9.577  1.00  0.00           C  
ATOM    923  OD1 ASP A 212      10.362  -4.413  10.355  1.00  0.00           O  
ATOM    924  OD2 ASP A 212      10.944  -6.300   9.398  1.00  0.00           O  
ATOM    925  H   ASP A 212       7.856  -7.260  10.360  1.00  0.00           H  
ATOM    926  HA  ASP A 212       7.633  -4.342  10.247  1.00  0.00           H  
ATOM    927 1HB  ASP A 212       8.793  -6.306   8.247  1.00  0.00           H  
ATOM    928 2HB  ASP A 212       8.843  -4.556   8.101  1.00  0.00           H  
ATOM    929  N   MET A 213       5.815  -6.476   8.610  1.00  0.00           N  
ATOM    930  CA  MET A 213       4.627  -6.691   7.800  1.00  0.00           C  
ATOM    931  C   MET A 213       3.453  -5.871   8.318  1.00  0.00           C  
ATOM    932  O   MET A 213       2.797  -5.152   7.562  1.00  0.00           O  
ATOM    933  CB  MET A 213       4.271  -8.176   7.771  1.00  0.00           C  
ATOM    934  CG  MET A 213       5.180  -9.025   6.894  1.00  0.00           C  
ATOM    935  SD  MET A 213       4.770 -10.780   6.961  1.00  0.00           S  
ATOM    936  CE  MET A 213       3.139 -10.775   6.224  1.00  0.00           C  
ATOM    937  H   MET A 213       6.248  -7.253   9.024  1.00  0.00           H  
ATOM    938  HA  MET A 213       4.837  -6.360   6.783  1.00  0.00           H  
ATOM    939 1HB  MET A 213       4.311  -8.579   8.782  1.00  0.00           H  
ATOM    940 2HB  MET A 213       3.249  -8.298   7.410  1.00  0.00           H  
ATOM    941 1HG  MET A 213       5.103  -8.692   5.860  1.00  0.00           H  
ATOM    942 2HG  MET A 213       6.215  -8.901   7.215  1.00  0.00           H  
ATOM    943 1HE  MET A 213       2.749 -11.793   6.194  1.00  0.00           H  
ATOM    944 2HE  MET A 213       2.473 -10.148   6.818  1.00  0.00           H  
ATOM    945 3HE  MET A 213       3.199 -10.380   5.209  1.00  0.00           H  
ATOM    946  N   GLU A 214       3.217  -5.964   9.619  1.00  0.00           N  
ATOM    947  CA  GLU A 214       2.117  -5.252  10.260  1.00  0.00           C  
ATOM    948  C   GLU A 214       2.273  -3.737  10.131  1.00  0.00           C  
ATOM    949  O   GLU A 214       1.288  -2.997  10.166  1.00  0.00           O  
ATOM    950  CB  GLU A 214       2.027  -5.640  11.738  1.00  0.00           C  
ATOM    951  CG  GLU A 214       1.556  -7.066  11.986  1.00  0.00           C  
ATOM    952  CD  GLU A 214       1.393  -7.382  13.446  1.00  0.00           C  
ATOM    953  OE1 GLU A 214       1.734  -6.554  14.256  1.00  0.00           O  
ATOM    954  OE2 GLU A 214       0.926  -8.454  13.753  1.00  0.00           O  
ATOM    955  H   GLU A 214       3.800  -6.531  10.168  1.00  0.00           H  
ATOM    956  HA  GLU A 214       1.187  -5.535   9.765  1.00  0.00           H  
ATOM    957 1HB  GLU A 214       3.005  -5.524  12.205  1.00  0.00           H  
ATOM    958 2HB  GLU A 214       1.338  -4.967  12.249  1.00  0.00           H  
ATOM    959 1HG  GLU A 214       0.600  -7.215  11.485  1.00  0.00           H  
ATOM    960 2HG  GLU A 214       2.276  -7.756  11.548  1.00  0.00           H  
ATOM    961  N   ALA A 215       3.509  -3.281   9.977  1.00  0.00           N  
ATOM    962  CA  ALA A 215       3.789  -1.858   9.850  1.00  0.00           C  
ATOM    963  C   ALA A 215       3.609  -1.386   8.410  1.00  0.00           C  
ATOM    964  O   ALA A 215       3.136  -0.274   8.163  1.00  0.00           O  
ATOM    965  CB  ALA A 215       5.199  -1.558  10.336  1.00  0.00           C  
ATOM    966  H   ALA A 215       4.254  -3.918   9.944  1.00  0.00           H  
ATOM    967  HA  ALA A 215       3.075  -1.316  10.470  1.00  0.00           H  
ATOM    968 1HB  ALA A 215       5.287  -1.832  11.377  1.00  0.00           H  
ATOM    969 2HB  ALA A 215       5.406  -0.505  10.221  1.00  0.00           H  
ATOM    970 3HB  ALA A 215       5.907  -2.131   9.754  1.00  0.00           H  
ATOM    971  N   ALA A 216       3.954  -2.252   7.462  1.00  0.00           N  
ATOM    972  CA  ALA A 216       3.845  -1.928   6.047  1.00  0.00           C  
ATOM    973  C   ALA A 216       2.389  -1.795   5.634  1.00  0.00           C  
ATOM    974  O   ALA A 216       2.058  -1.029   4.724  1.00  0.00           O  
ATOM    975  CB  ALA A 216       4.541  -2.990   5.208  1.00  0.00           C  
ATOM    976  H   ALA A 216       4.278  -3.139   7.722  1.00  0.00           H  
ATOM    977  HA  ALA A 216       4.333  -0.967   5.881  1.00  0.00           H  
ATOM    978 1HB  ALA A 216       4.492  -2.715   4.166  1.00  0.00           H  
ATOM    979 2HB  ALA A 216       4.047  -3.939   5.351  1.00  0.00           H  
ATOM    980 3HB  ALA A 216       5.575  -3.073   5.511  1.00  0.00           H  
ATOM    981  N   LYS A 217       1.524  -2.538   6.317  1.00  0.00           N  
ATOM    982  CA  LYS A 217       0.095  -2.511   6.036  1.00  0.00           C  
ATOM    983  C   LYS A 217      -0.461  -1.097   6.184  1.00  0.00           C  
ATOM    984  O   LYS A 217      -1.208  -0.616   5.329  1.00  0.00           O  
ATOM    985  CB  LYS A 217      -0.652  -3.474   6.961  1.00  0.00           C  
ATOM    986  CG  LYS A 217      -2.142  -3.594   6.672  1.00  0.00           C  
ATOM    987  CD  LYS A 217      -2.781  -4.689   7.512  1.00  0.00           C  
ATOM    988  CE  LYS A 217      -4.274  -4.798   7.239  1.00  0.00           C  
ATOM    989  NZ  LYS A 217      -4.905  -5.894   8.024  1.00  0.00           N  
ATOM    990  H   LYS A 217       1.860  -3.132   7.024  1.00  0.00           H  
ATOM    991  HA  LYS A 217      -0.061  -2.828   5.004  1.00  0.00           H  
ATOM    992 1HB  LYS A 217      -0.214  -4.469   6.880  1.00  0.00           H  
ATOM    993 2HB  LYS A 217      -0.537  -3.148   7.995  1.00  0.00           H  
ATOM    994 1HG  LYS A 217      -2.634  -2.645   6.892  1.00  0.00           H  
ATOM    995 2HG  LYS A 217      -2.291  -3.823   5.617  1.00  0.00           H  
ATOM    996 1HD  LYS A 217      -2.308  -5.646   7.285  1.00  0.00           H  
ATOM    997 2HD  LYS A 217      -2.630  -4.472   8.570  1.00  0.00           H  
ATOM    998 1HE  LYS A 217      -4.760  -3.858   7.495  1.00  0.00           H  
ATOM    999 2HE  LYS A 217      -4.437  -4.988   6.178  1.00  0.00           H  
ATOM   1000 1HZ  LYS A 217      -5.893  -5.933   7.814  1.00  0.00           H  
ATOM   1001 2HZ  LYS A 217      -4.474  -6.775   7.780  1.00  0.00           H  
ATOM   1002 3HZ  LYS A 217      -4.778  -5.719   9.010  1.00  0.00           H  
ATOM   1003  N   GLU A 218      -0.073  -0.436   7.264  1.00  0.00           N  
ATOM   1004  CA  GLU A 218      -0.534   0.924   7.529  1.00  0.00           C  
ATOM   1005  C   GLU A 218       0.011   1.888   6.503  1.00  0.00           C  
ATOM   1006  O   GLU A 218      -0.708   2.770   6.033  1.00  0.00           O  
ATOM   1007  CB  GLU A 218      -0.117   1.373   8.931  1.00  0.00           C  
ATOM   1008  CG  GLU A 218      -0.748   2.681   9.386  1.00  0.00           C  
ATOM   1009  CD  GLU A 218      -2.233   2.572   9.597  1.00  0.00           C  
ATOM   1010  OE1 GLU A 218      -2.716   1.472   9.725  1.00  0.00           O  
ATOM   1011  OE2 GLU A 218      -2.884   3.589   9.631  1.00  0.00           O  
ATOM   1012  H   GLU A 218       0.538  -0.870   7.900  1.00  0.00           H  
ATOM   1013  HA  GLU A 218      -1.623   0.938   7.470  1.00  0.00           H  
ATOM   1014 1HB  GLU A 218      -0.384   0.603   9.655  1.00  0.00           H  
ATOM   1015 2HB  GLU A 218       0.966   1.494   8.967  1.00  0.00           H  
ATOM   1016 1HG  GLU A 218      -0.282   2.992  10.321  1.00  0.00           H  
ATOM   1017 2HG  GLU A 218      -0.548   3.448   8.640  1.00  0.00           H  
ATOM   1018  N   VAL A 219       1.284   1.725   6.160  1.00  0.00           N  
ATOM   1019  CA  VAL A 219       1.942   2.595   5.192  1.00  0.00           C  
ATOM   1020  C   VAL A 219       1.206   2.590   3.853  1.00  0.00           C  
ATOM   1021  O   VAL A 219       0.867   3.647   3.321  1.00  0.00           O  
ATOM   1022  CB  VAL A 219       3.399   2.146   4.977  1.00  0.00           C  
ATOM   1023  CG1 VAL A 219       4.021   2.896   3.807  1.00  0.00           C  
ATOM   1024  CG2 VAL A 219       4.203   2.368   6.248  1.00  0.00           C  
ATOM   1025  H   VAL A 219       1.794   0.988   6.561  1.00  0.00           H  
ATOM   1026  HA  VAL A 219       1.943   3.612   5.585  1.00  0.00           H  
ATOM   1027  HB  VAL A 219       3.409   1.087   4.720  1.00  0.00           H  
ATOM   1028 1HG1 VAL A 219       5.051   2.566   3.670  1.00  0.00           H  
ATOM   1029 2HG1 VAL A 219       3.451   2.693   2.902  1.00  0.00           H  
ATOM   1030 3HG1 VAL A 219       4.009   3.966   4.015  1.00  0.00           H  
ATOM   1031 1HG2 VAL A 219       5.232   2.047   6.089  1.00  0.00           H  
ATOM   1032 2HG2 VAL A 219       4.188   3.426   6.508  1.00  0.00           H  
ATOM   1033 3HG2 VAL A 219       3.765   1.789   7.062  1.00  0.00           H  
ATOM   1034  N   TYR A 220       0.937   1.399   3.330  1.00  0.00           N  
ATOM   1035  CA  TYR A 220       0.255   1.269   2.048  1.00  0.00           C  
ATOM   1036  C   TYR A 220      -1.154   1.862   2.105  1.00  0.00           C  
ATOM   1037  O   TYR A 220      -1.587   2.539   1.169  1.00  0.00           O  
ATOM   1038  CB  TYR A 220       0.197  -0.200   1.623  1.00  0.00           C  
ATOM   1039  CG  TYR A 220       0.978  -0.502   0.363  1.00  0.00           C  
ATOM   1040  CD1 TYR A 220       1.999  -1.441   0.388  1.00  0.00           C  
ATOM   1041  CD2 TYR A 220       0.674   0.161  -0.817  1.00  0.00           C  
ATOM   1042  CE1 TYR A 220       2.712  -1.717  -0.763  1.00  0.00           C  
ATOM   1043  CE2 TYR A 220       1.388  -0.115  -1.967  1.00  0.00           C  
ATOM   1044  CZ  TYR A 220       2.403  -1.049  -1.943  1.00  0.00           C  
ATOM   1045  OH  TYR A 220       3.113  -1.324  -3.089  1.00  0.00           O  
ATOM   1046  H   TYR A 220       1.206   0.589   3.816  1.00  0.00           H  
ATOM   1047  HA  TYR A 220       0.817   1.828   1.299  1.00  0.00           H  
ATOM   1048 1HB  TYR A 220       0.589  -0.827   2.425  1.00  0.00           H  
ATOM   1049 2HB  TYR A 220      -0.840  -0.490   1.457  1.00  0.00           H  
ATOM   1050  HD1 TYR A 220       2.238  -1.962   1.315  1.00  0.00           H  
ATOM   1051  HD2 TYR A 220      -0.127   0.900  -0.836  1.00  0.00           H  
ATOM   1052  HE1 TYR A 220       3.514  -2.454  -0.743  1.00  0.00           H  
ATOM   1053  HE2 TYR A 220       1.149   0.407  -2.895  1.00  0.00           H  
ATOM   1054  HH  TYR A 220       2.796  -0.765  -3.802  1.00  0.00           H  
ATOM   1055  N   LYS A 221      -1.858   1.621   3.207  1.00  0.00           N  
ATOM   1056  CA  LYS A 221      -3.216   2.129   3.368  1.00  0.00           C  
ATOM   1057  C   LYS A 221      -3.236   3.655   3.440  1.00  0.00           C  
ATOM   1058  O   LYS A 221      -4.019   4.310   2.745  1.00  0.00           O  
ATOM   1059  CB  LYS A 221      -3.862   1.535   4.621  1.00  0.00           C  
ATOM   1060  CG  LYS A 221      -5.302   1.973   4.854  1.00  0.00           C  
ATOM   1061  CD  LYS A 221      -5.892   1.299   6.083  1.00  0.00           C  
ATOM   1062  CE  LYS A 221      -7.326   1.747   6.326  1.00  0.00           C  
ATOM   1063  NZ  LYS A 221      -7.907   1.116   7.543  1.00  0.00           N  
ATOM   1064  H   LYS A 221      -1.456   1.087   3.927  1.00  0.00           H  
ATOM   1065  HA  LYS A 221      -3.802   1.831   2.498  1.00  0.00           H  
ATOM   1066 1HB  LYS A 221      -3.850   0.447   4.555  1.00  0.00           H  
ATOM   1067 2HB  LYS A 221      -3.280   1.816   5.499  1.00  0.00           H  
ATOM   1068 1HG  LYS A 221      -5.335   3.055   4.992  1.00  0.00           H  
ATOM   1069 2HG  LYS A 221      -5.906   1.717   3.984  1.00  0.00           H  
ATOM   1070 1HD  LYS A 221      -5.876   0.216   5.948  1.00  0.00           H  
ATOM   1071 2HD  LYS A 221      -5.291   1.546   6.958  1.00  0.00           H  
ATOM   1072 1HE  LYS A 221      -7.354   2.829   6.445  1.00  0.00           H  
ATOM   1073 2HE  LYS A 221      -7.941   1.482   5.466  1.00  0.00           H  
ATOM   1074 1HZ  LYS A 221      -8.857   1.438   7.668  1.00  0.00           H  
ATOM   1075 2HZ  LYS A 221      -7.904   0.111   7.436  1.00  0.00           H  
ATOM   1076 3HZ  LYS A 221      -7.357   1.370   8.350  1.00  0.00           H  
ATOM   1077  N   ILE A 222      -2.372   4.219   4.279  1.00  0.00           N  
ATOM   1078  CA  ILE A 222      -2.295   5.668   4.443  1.00  0.00           C  
ATOM   1079  C   ILE A 222      -1.892   6.342   3.132  1.00  0.00           C  
ATOM   1080  O   ILE A 222      -2.404   7.408   2.782  1.00  0.00           O  
ATOM   1081  CB  ILE A 222      -1.292   6.045   5.548  1.00  0.00           C  
ATOM   1082  CG1 ILE A 222      -1.811   5.595   6.917  1.00  0.00           C  
ATOM   1083  CG2 ILE A 222      -1.031   7.543   5.541  1.00  0.00           C  
ATOM   1084  CD1 ILE A 222      -3.113   6.247   7.320  1.00  0.00           C  
ATOM   1085  H   ILE A 222      -1.766   3.644   4.802  1.00  0.00           H  
ATOM   1086  HA  ILE A 222      -3.279   6.036   4.732  1.00  0.00           H  
ATOM   1087  HB  ILE A 222      -0.351   5.521   5.380  1.00  0.00           H  
ATOM   1088 1HG1 ILE A 222      -1.956   4.515   6.913  1.00  0.00           H  
ATOM   1089 2HG1 ILE A 222      -1.066   5.821   7.681  1.00  0.00           H  
ATOM   1090 1HG2 ILE A 222      -0.320   7.793   6.329  1.00  0.00           H  
ATOM   1091 2HG2 ILE A 222      -0.620   7.836   4.576  1.00  0.00           H  
ATOM   1092 3HG2 ILE A 222      -1.966   8.076   5.714  1.00  0.00           H  
ATOM   1093 1HD1 ILE A 222      -3.417   5.878   8.300  1.00  0.00           H  
ATOM   1094 2HD1 ILE A 222      -2.981   7.328   7.365  1.00  0.00           H  
ATOM   1095 3HD1 ILE A 222      -3.883   6.005   6.589  1.00  0.00           H  
ATOM   1096  N   HIS A 223      -0.992   5.700   2.399  1.00  0.00           N  
ATOM   1097  CA  HIS A 223      -0.521   6.226   1.126  1.00  0.00           C  
ATOM   1098  C   HIS A 223      -1.675   6.334   0.131  1.00  0.00           C  
ATOM   1099  O   HIS A 223      -1.806   7.332  -0.576  1.00  0.00           O  
ATOM   1100  CB  HIS A 223       0.587   5.339   0.548  1.00  0.00           C  
ATOM   1101  CG  HIS A 223       1.373   5.995  -0.544  1.00  0.00           C  
ATOM   1102  ND1 HIS A 223       2.313   5.318  -1.293  1.00  0.00           N  
ATOM   1103  CD2 HIS A 223       1.361   7.264  -1.013  1.00  0.00           C  
ATOM   1104  CE1 HIS A 223       2.844   6.145  -2.178  1.00  0.00           C  
ATOM   1105  NE2 HIS A 223       2.284   7.331  -2.028  1.00  0.00           N  
ATOM   1106  H   HIS A 223      -0.625   4.850   2.729  1.00  0.00           H  
ATOM   1107  HA  HIS A 223      -0.110   7.224   1.275  1.00  0.00           H  
ATOM   1108 1HB  HIS A 223       1.278   5.055   1.343  1.00  0.00           H  
ATOM   1109 2HB  HIS A 223       0.150   4.424   0.151  1.00  0.00           H  
ATOM   1110  HD2 HIS A 223       0.736   8.082  -0.654  1.00  0.00           H  
ATOM   1111  HE1 HIS A 223       3.613   5.889  -2.906  1.00  0.00           H  
ATOM   1112  HE2 HIS A 223       2.497   8.157  -2.569  1.00  0.00           H  
ATOM   1113  N   GLN A 224      -2.516   5.305   0.101  1.00  0.00           N  
ATOM   1114  CA  GLN A 224      -3.664   5.273  -0.800  1.00  0.00           C  
ATOM   1115  C   GLN A 224      -4.630   6.418  -0.501  1.00  0.00           C  
ATOM   1116  O   GLN A 224      -5.229   6.992  -1.409  1.00  0.00           O  
ATOM   1117  CB  GLN A 224      -4.393   3.931  -0.692  1.00  0.00           C  
ATOM   1118  CG  GLN A 224      -5.451   3.709  -1.759  1.00  0.00           C  
ATOM   1119  CD  GLN A 224      -4.856   3.600  -3.150  1.00  0.00           C  
ATOM   1120  OE1 GLN A 224      -4.251   2.584  -3.504  1.00  0.00           O  
ATOM   1121  NE2 GLN A 224      -5.024   4.648  -3.949  1.00  0.00           N  
ATOM   1122  H   GLN A 224      -2.360   4.543   0.702  1.00  0.00           H  
ATOM   1123  HA  GLN A 224      -3.305   5.393  -1.822  1.00  0.00           H  
ATOM   1124 1HB  GLN A 224      -3.670   3.118  -0.761  1.00  0.00           H  
ATOM   1125 2HB  GLN A 224      -4.876   3.857   0.282  1.00  0.00           H  
ATOM   1126 1HG  GLN A 224      -5.983   2.783  -1.542  1.00  0.00           H  
ATOM   1127 2HG  GLN A 224      -6.144   4.550  -1.749  1.00  0.00           H  
ATOM   1128 1HE2 GLN A 224      -4.653   4.634  -4.878  1.00  0.00           H  
ATOM   1129 2HE2 GLN A 224      -5.521   5.452  -3.621  1.00  0.00           H  
ATOM   1130  N   GLN A 225      -4.759   6.753   0.777  1.00  0.00           N  
ATOM   1131  CA  GLN A 225      -5.650   7.823   1.205  1.00  0.00           C  
ATOM   1132  C   GLN A 225      -5.056   9.190   0.865  1.00  0.00           C  
ATOM   1133  O   GLN A 225      -5.761  10.087   0.401  1.00  0.00           O  
ATOM   1134  CB  GLN A 225      -5.923   7.725   2.708  1.00  0.00           C  
ATOM   1135  CG  GLN A 225      -6.728   6.503   3.116  1.00  0.00           C  
ATOM   1136  CD  GLN A 225      -6.837   6.358   4.622  1.00  0.00           C  
ATOM   1137  OE1 GLN A 225      -6.072   6.967   5.375  1.00  0.00           O  
ATOM   1138  NE2 GLN A 225      -7.791   5.549   5.070  1.00  0.00           N  
ATOM   1139  H   GLN A 225      -4.237   6.266   1.452  1.00  0.00           H  
ATOM   1140  HA  GLN A 225      -6.595   7.720   0.672  1.00  0.00           H  
ATOM   1141 1HB  GLN A 225      -4.977   7.701   3.249  1.00  0.00           H  
ATOM   1142 2HB  GLN A 225      -6.466   8.611   3.038  1.00  0.00           H  
ATOM   1143 1HG  GLN A 225      -7.735   6.591   2.707  1.00  0.00           H  
ATOM   1144 2HG  GLN A 225      -6.241   5.611   2.721  1.00  0.00           H  
ATOM   1145 1HE2 GLN A 225      -7.911   5.414   6.055  1.00  0.00           H  
ATOM   1146 2HE2 GLN A 225      -8.389   5.075   4.425  1.00  0.00           H  
ATOM   1147  N   LEU A 226      -3.754   9.332   1.090  1.00  0.00           N  
ATOM   1148  CA  LEU A 226      -3.056  10.583   0.813  1.00  0.00           C  
ATOM   1149  C   LEU A 226      -3.093  10.909  -0.678  1.00  0.00           C  
ATOM   1150  O   LEU A 226      -3.253  12.068  -1.064  1.00  0.00           O  
ATOM   1151  CB  LEU A 226      -1.601  10.496   1.291  1.00  0.00           C  
ATOM   1152  CG  LEU A 226      -0.777  11.783   1.151  1.00  0.00           C  
ATOM   1153  CD1 LEU A 226      -1.469  12.913   1.901  1.00  0.00           C  
ATOM   1154  CD2 LEU A 226       0.626  11.549   1.689  1.00  0.00           C  
ATOM   1155  H   LEU A 226      -3.248   8.575   1.461  1.00  0.00           H  
ATOM   1156  HA  LEU A 226      -3.556  11.385   1.355  1.00  0.00           H  
ATOM   1157 1HB  LEU A 226      -1.597  10.213   2.342  1.00  0.00           H  
ATOM   1158 2HB  LEU A 226      -1.095   9.716   0.723  1.00  0.00           H  
ATOM   1159  HG  LEU A 226      -0.720  12.066   0.100  1.00  0.00           H  
ATOM   1160 1HD1 LEU A 226      -0.884  13.828   1.801  1.00  0.00           H  
ATOM   1161 2HD1 LEU A 226      -2.463  13.073   1.483  1.00  0.00           H  
ATOM   1162 3HD1 LEU A 226      -1.556  12.651   2.955  1.00  0.00           H  
ATOM   1163 1HD2 LEU A 226       1.212  12.463   1.589  1.00  0.00           H  
ATOM   1164 2HD2 LEU A 226       0.570  11.267   2.741  1.00  0.00           H  
ATOM   1165 3HD2 LEU A 226       1.104  10.748   1.124  1.00  0.00           H  
ATOM   1166  N   LEU A 227      -2.954   9.877  -1.509  1.00  0.00           N  
ATOM   1167  CA  LEU A 227      -2.965  10.045  -2.961  1.00  0.00           C  
ATOM   1168  C   LEU A 227      -4.276  10.661  -3.440  1.00  0.00           C  
ATOM   1169  O   LEU A 227      -4.292  11.461  -4.374  1.00  0.00           O  
ATOM   1170  CB  LEU A 227      -2.748   8.693  -3.652  1.00  0.00           C  
ATOM   1171  CG  LEU A 227      -1.321   8.133  -3.584  1.00  0.00           C  
ATOM   1172  CD1 LEU A 227      -1.306   6.713  -4.133  1.00  0.00           C  
ATOM   1173  CD2 LEU A 227      -0.383   9.034  -4.373  1.00  0.00           C  
ATOM   1174  H   LEU A 227      -2.835   8.976  -1.134  1.00  0.00           H  
ATOM   1175  HA  LEU A 227      -2.152  10.715  -3.238  1.00  0.00           H  
ATOM   1176 1HB  LEU A 227      -3.413   7.960  -3.198  1.00  0.00           H  
ATOM   1177 2HB  LEU A 227      -3.015   8.793  -4.704  1.00  0.00           H  
ATOM   1178  HG  LEU A 227      -0.996   8.091  -2.544  1.00  0.00           H  
ATOM   1179 1HD1 LEU A 227      -0.292   6.315  -4.085  1.00  0.00           H  
ATOM   1180 2HD1 LEU A 227      -1.970   6.085  -3.539  1.00  0.00           H  
ATOM   1181 3HD1 LEU A 227      -1.644   6.720  -5.169  1.00  0.00           H  
ATOM   1182 1HD2 LEU A 227       0.631   8.637  -4.324  1.00  0.00           H  
ATOM   1183 2HD2 LEU A 227      -0.707   9.075  -5.413  1.00  0.00           H  
ATOM   1184 3HD2 LEU A 227      -0.400  10.038  -3.947  1.00  0.00           H  
ATOM   1185  N   PHE A 228      -5.374  10.294  -2.791  1.00  0.00           N  
ATOM   1186  CA  PHE A 228      -6.683  10.811  -3.162  1.00  0.00           C  
ATOM   1187  C   PHE A 228      -6.769  12.313  -2.907  1.00  0.00           C  
ATOM   1188  O   PHE A 228      -7.225  13.076  -3.761  1.00  0.00           O  
ATOM   1189  CB  PHE A 228      -7.783  10.089  -2.382  1.00  0.00           C  
ATOM   1190  CG  PHE A 228      -9.174  10.480  -2.793  1.00  0.00           C  
ATOM   1191  CD1 PHE A 228      -9.745   9.958  -3.944  1.00  0.00           C  
ATOM   1192  CD2 PHE A 228      -9.914  11.371  -2.030  1.00  0.00           C  
ATOM   1193  CE1 PHE A 228     -11.025  10.318  -4.324  1.00  0.00           C  
ATOM   1194  CE2 PHE A 228     -11.193  11.731  -2.406  1.00  0.00           C  
ATOM   1195  CZ  PHE A 228     -11.749  11.204  -3.555  1.00  0.00           C  
ATOM   1196  H   PHE A 228      -5.300   9.660  -2.045  1.00  0.00           H  
ATOM   1197  HA  PHE A 228      -6.836  10.633  -4.227  1.00  0.00           H  
ATOM   1198 1HB  PHE A 228      -7.679   9.013  -2.517  1.00  0.00           H  
ATOM   1199 2HB  PHE A 228      -7.672  10.297  -1.319  1.00  0.00           H  
ATOM   1200  HD1 PHE A 228      -9.173   9.257  -4.552  1.00  0.00           H  
ATOM   1201  HD2 PHE A 228      -9.475  11.788  -1.123  1.00  0.00           H  
ATOM   1202  HE1 PHE A 228     -11.461   9.900  -5.231  1.00  0.00           H  
ATOM   1203  HE2 PHE A 228     -11.765  12.432  -1.798  1.00  0.00           H  
ATOM   1204  HZ  PHE A 228     -12.757  11.488  -3.853  1.00  0.00           H  
ATOM   1205  N   LYS A 229      -6.302  12.736  -1.742  1.00  0.00           N  
ATOM   1206  CA  LYS A 229      -6.337  14.145  -1.374  1.00  0.00           C  
ATOM   1207  C   LYS A 229      -5.364  14.959  -2.219  1.00  0.00           C  
ATOM   1208  O   LYS A 229      -5.659  16.093  -2.599  1.00  0.00           O  
ATOM   1209  CB  LYS A 229      -6.017  14.318   0.112  1.00  0.00           C  
ATOM   1210  CG  LYS A 229      -7.064  13.737   1.052  1.00  0.00           C  
ATOM   1211  CD  LYS A 229      -6.649  13.896   2.507  1.00  0.00           C  
ATOM   1212  CE  LYS A 229      -7.597  13.155   3.439  1.00  0.00           C  
ATOM   1213  NZ  LYS A 229      -7.153  13.226   4.857  1.00  0.00           N  
ATOM   1214  H   LYS A 229      -5.918  12.086  -1.118  1.00  0.00           H  
ATOM   1215  HA  LYS A 229      -7.341  14.527  -1.561  1.00  0.00           H  
ATOM   1216 1HB  LYS A 229      -5.063  13.840   0.337  1.00  0.00           H  
ATOM   1217 2HB  LYS A 229      -5.913  15.379   0.340  1.00  0.00           H  
ATOM   1218 1HG  LYS A 229      -8.016  14.247   0.897  1.00  0.00           H  
ATOM   1219 2HG  LYS A 229      -7.201  12.678   0.836  1.00  0.00           H  
ATOM   1220 1HD  LYS A 229      -5.640  13.505   2.643  1.00  0.00           H  
ATOM   1221 2HD  LYS A 229      -6.649  14.954   2.772  1.00  0.00           H  
ATOM   1222 1HE  LYS A 229      -8.594  13.586   3.361  1.00  0.00           H  
ATOM   1223 2HE  LYS A 229      -7.654  12.108   3.141  1.00  0.00           H  
ATOM   1224 1HZ  LYS A 229      -7.806  12.723   5.441  1.00  0.00           H  
ATOM   1225 2HZ  LYS A 229      -6.235  12.811   4.944  1.00  0.00           H  
ATOM   1226 3HZ  LYS A 229      -7.114  14.192   5.150  1.00  0.00           H  
ATOM   1227  N   ALA A 230      -4.212  14.368  -2.518  1.00  0.00           N  
ATOM   1228  CA  ALA A 230      -3.190  15.036  -3.317  1.00  0.00           C  
ATOM   1229  C   ALA A 230      -3.684  15.303  -4.738  1.00  0.00           C  
ATOM   1230  O   ALA A 230      -3.207  16.218  -5.409  1.00  0.00           O  
ATOM   1231  CB  ALA A 230      -1.916  14.205  -3.347  1.00  0.00           C  
ATOM   1232  H   ALA A 230      -4.039  13.458  -2.184  1.00  0.00           H  
ATOM   1233  HA  ALA A 230      -2.973  15.999  -2.854  1.00  0.00           H  
ATOM   1234 1HB  ALA A 230      -1.161  14.716  -3.944  1.00  0.00           H  
ATOM   1235 2HB  ALA A 230      -1.545  14.071  -2.330  1.00  0.00           H  
ATOM   1236 3HB  ALA A 230      -2.127  13.231  -3.786  1.00  0.00           H  
ATOM   1237  N   ARG A 231      -4.629  14.492  -5.196  1.00  0.00           N  
ATOM   1238  CA  ARG A 231      -5.189  14.659  -6.531  1.00  0.00           C  
ATOM   1239  C   ARG A 231      -6.194  15.805  -6.558  1.00  0.00           C  
ATOM   1240  O   ARG A 231      -6.261  16.561  -7.528  1.00  0.00           O  
ATOM   1241  CB  ARG A 231      -5.868  13.378  -6.993  1.00  0.00           C  
ATOM   1242  CG  ARG A 231      -4.919  12.259  -7.392  1.00  0.00           C  
ATOM   1243  CD  ARG A 231      -5.653  11.021  -7.757  1.00  0.00           C  
ATOM   1244  NE  ARG A 231      -6.380  11.170  -9.007  1.00  0.00           N  
ATOM   1245  CZ  ARG A 231      -7.225  10.252  -9.516  1.00  0.00           C  
ATOM   1246  NH1 ARG A 231      -7.437   9.126  -8.872  1.00  0.00           N  
ATOM   1247  NH2 ARG A 231      -7.840  10.484 -10.663  1.00  0.00           N  
ATOM   1248  H   ARG A 231      -4.947  13.757  -4.629  1.00  0.00           H  
ATOM   1249  HA  ARG A 231      -4.376  14.889  -7.221  1.00  0.00           H  
ATOM   1250 1HB  ARG A 231      -6.508  12.999  -6.198  1.00  0.00           H  
ATOM   1251 2HB  ARG A 231      -6.504  13.593  -7.852  1.00  0.00           H  
ATOM   1252 1HG  ARG A 231      -4.327  12.573  -8.251  1.00  0.00           H  
ATOM   1253 2HG  ARG A 231      -4.255  12.030  -6.557  1.00  0.00           H  
ATOM   1254 1HD  ARG A 231      -4.946  10.200  -7.871  1.00  0.00           H  
ATOM   1255 2HD  ARG A 231      -6.369  10.777  -6.974  1.00  0.00           H  
ATOM   1256  HE  ARG A 231      -6.243  12.025  -9.531  1.00  0.00           H  
ATOM   1257 1HH1 ARG A 231      -6.967   8.949  -7.995  1.00  0.00           H  
ATOM   1258 2HH1 ARG A 231      -8.070   8.438  -9.253  1.00  0.00           H  
ATOM   1259 1HH2 ARG A 231      -7.677  11.349 -11.158  1.00  0.00           H  
ATOM   1260 2HH2 ARG A 231      -8.472   9.796 -11.044  1.00  0.00           H  
ATOM   1261  N   LEU A 232      -6.958  15.937  -5.481  1.00  0.00           N  
ATOM   1262  CA  LEU A 232      -7.972  16.982  -5.378  1.00  0.00           C  
ATOM   1263  C   LEU A 232      -7.338  18.345  -5.104  1.00  0.00           C  
ATOM   1264  O   LEU A 232      -7.615  19.312  -5.817  1.00  0.00           O  
ATOM   1265  CB  LEU A 232      -8.973  16.644  -4.267  1.00  0.00           C  
ATOM   1266  CG  LEU A 232      -9.838  15.406  -4.515  1.00  0.00           C  
ATOM   1267  CD1 LEU A 232     -10.683  15.092  -3.291  1.00  0.00           C  
ATOM   1268  CD2 LEU A 232     -10.722  15.607  -5.734  1.00  0.00           C  
ATOM   1269  H   LEU A 232      -6.836  15.317  -4.733  1.00  0.00           H  
ATOM   1270  HA  LEU A 232      -8.508  17.038  -6.325  1.00  0.00           H  
ATOM   1271 1HB  LEU A 232      -8.420  16.491  -3.353  1.00  0.00           H  
ATOM   1272 2HB  LEU A 232      -9.628  17.490  -4.134  1.00  0.00           H  
ATOM   1273  HG  LEU A 232      -9.199  14.557  -4.701  1.00  0.00           H  
ATOM   1274 1HD1 LEU A 232     -11.343  15.922  -3.090  1.00  0.00           H  
ATOM   1275 2HD1 LEU A 232     -10.038  14.929  -2.441  1.00  0.00           H  
ATOM   1276 3HD1 LEU A 232     -11.270  14.204  -3.476  1.00  0.00           H  
ATOM   1277 1HD2 LEU A 232     -11.356  14.741  -5.862  1.00  0.00           H  
ATOM   1278 2HD2 LEU A 232     -10.102  15.732  -6.609  1.00  0.00           H  
ATOM   1279 3HD2 LEU A 232     -11.335  16.485  -5.594  1.00  0.00           H  
ATOM   1280  N   GLN A 233      -6.489  18.401  -4.072  1.00  0.00           N  
ATOM   1281  CA  GLN A 233      -5.795  19.630  -3.668  1.00  0.00           C  
ATOM   1282  C   GLN A 233      -6.755  20.654  -3.068  1.00  0.00           C  
ATOM   1283  O   GLN A 233      -7.637  21.178  -3.749  1.00  0.00           O  
ATOM   1284  CB  GLN A 233      -5.063  20.247  -4.863  1.00  0.00           C  
ATOM   1285  CG  GLN A 233      -3.901  19.417  -5.378  1.00  0.00           C  
ATOM   1286  CD  GLN A 233      -2.708  19.445  -4.440  1.00  0.00           C  
ATOM   1287  OE1 GLN A 233      -2.458  20.446  -3.763  1.00  0.00           O  
ATOM   1288  NE2 GLN A 233      -1.966  18.346  -4.394  1.00  0.00           N  
ATOM   1289  H   GLN A 233      -6.323  17.580  -3.557  1.00  0.00           H  
ATOM   1290  HA  GLN A 233      -5.062  19.377  -2.902  1.00  0.00           H  
ATOM   1291 1HB  GLN A 233      -5.765  20.390  -5.685  1.00  0.00           H  
ATOM   1292 2HB  GLN A 233      -4.679  21.229  -4.587  1.00  0.00           H  
ATOM   1293 1HG  GLN A 233      -4.226  18.382  -5.485  1.00  0.00           H  
ATOM   1294 2HG  GLN A 233      -3.584  19.811  -6.343  1.00  0.00           H  
ATOM   1295 1HE2 GLN A 233      -1.167  18.305  -3.793  1.00  0.00           H  
ATOM   1296 2HE2 GLN A 233      -2.205  17.556  -4.960  1.00  0.00           H  
ATOM   1297  N   GLN A 234      -6.566  20.944  -1.788  1.00  0.00           N  
ATOM   1298  CA  GLN A 234      -7.408  21.907  -1.091  1.00  0.00           C  
ATOM   1299  C   GLN A 234      -6.859  23.317  -1.259  1.00  0.00           C  
ATOM   1300  O   GLN A 234      -7.578  24.304  -1.101  1.00  0.00           O  
ATOM   1301  CB  GLN A 234      -7.514  21.556   0.396  1.00  0.00           C  
ATOM   1302  CG  GLN A 234      -8.130  20.196   0.672  1.00  0.00           C  
ATOM   1303  CD  GLN A 234      -9.538  20.076   0.121  1.00  0.00           C  
ATOM   1304  OE1 GLN A 234     -10.417  20.880   0.441  1.00  0.00           O  
ATOM   1305  NE2 GLN A 234      -9.761  19.067  -0.716  1.00  0.00           N  
ATOM   1306  H   GLN A 234      -5.830  20.511  -1.304  1.00  0.00           H  
ATOM   1307  HA  GLN A 234      -8.406  21.873  -1.527  1.00  0.00           H  
ATOM   1308 1HB  GLN A 234      -6.521  21.573   0.845  1.00  0.00           H  
ATOM   1309 2HB  GLN A 234      -8.116  22.309   0.905  1.00  0.00           H  
ATOM   1310 1HG  GLN A 234      -7.513  19.427   0.205  1.00  0.00           H  
ATOM   1311 2HG  GLN A 234      -8.171  20.039   1.750  1.00  0.00           H  
ATOM   1312 1HE2 GLN A 234     -10.670  18.937  -1.111  1.00  0.00           H  
ATOM   1313 2HE2 GLN A 234      -9.019  18.437  -0.949  1.00  0.00           H  
ATOM   1314  N   GLN A 235      -5.578  23.406  -1.578  1.00  0.00           N  
ATOM   1315  CA  GLN A 235      -4.918  24.686  -1.773  1.00  0.00           C  
ATOM   1316  C   GLN A 235      -4.508  24.842  -3.231  1.00  0.00           C  
ATOM   1317  O   GLN A 235      -3.688  24.075  -3.737  1.00  0.00           O  
ATOM   1318  CB  GLN A 235      -3.695  24.812  -0.860  1.00  0.00           C  
ATOM   1319  CG  GLN A 235      -2.972  26.143  -0.969  1.00  0.00           C  
ATOM   1320  CD  GLN A 235      -1.813  26.253   0.005  1.00  0.00           C  
ATOM   1321  OE1 GLN A 235      -1.251  25.244   0.439  1.00  0.00           O  
ATOM   1322  NE2 GLN A 235      -1.449  27.482   0.353  1.00  0.00           N  
ATOM   1323  H   GLN A 235      -5.058  22.582  -1.690  1.00  0.00           H  
ATOM   1324  HA  GLN A 235      -5.621  25.480  -1.520  1.00  0.00           H  
ATOM   1325 1HB  GLN A 235      -4.001  24.679   0.178  1.00  0.00           H  
ATOM   1326 2HB  GLN A 235      -2.983  24.021  -1.095  1.00  0.00           H  
ATOM   1327 1HG  GLN A 235      -2.580  26.250  -1.980  1.00  0.00           H  
ATOM   1328 2HG  GLN A 235      -3.676  26.946  -0.754  1.00  0.00           H  
ATOM   1329 1HE2 GLN A 235      -0.691  27.617   0.992  1.00  0.00           H  
ATOM   1330 2HE2 GLN A 235      -1.932  28.273  -0.023  1.00  0.00           H  
ATOM   1331  N   GLN A 236      -5.078  25.823  -3.910  1.00  0.00           N  
ATOM   1332  CA  GLN A 236      -4.754  26.055  -5.308  1.00  0.00           C  
ATOM   1333  C   GLN A 236      -4.070  27.402  -5.482  1.00  0.00           C  
ATOM   1334  O   GLN A 236      -4.655  28.453  -5.205  1.00  0.00           O  
ATOM   1335  CB  GLN A 236      -6.016  25.989  -6.173  1.00  0.00           C  
ATOM   1336  CG  GLN A 236      -5.759  26.143  -7.662  1.00  0.00           C  
ATOM   1337  CD  GLN A 236      -7.035  26.073  -8.480  1.00  0.00           C  
ATOM   1338  OE1 GLN A 236      -7.745  25.064  -8.462  1.00  0.00           O  
ATOM   1339  NE2 GLN A 236      -7.333  27.146  -9.202  1.00  0.00           N  
ATOM   1340  H   GLN A 236      -5.726  26.410  -3.459  1.00  0.00           H  
ATOM   1341  HA  GLN A 236      -4.066  25.276  -5.637  1.00  0.00           H  
ATOM   1342 1HB  GLN A 236      -6.515  25.033  -6.014  1.00  0.00           H  
ATOM   1343 2HB  GLN A 236      -6.708  26.774  -5.867  1.00  0.00           H  
ATOM   1344 1HG  GLN A 236      -5.291  27.112  -7.840  1.00  0.00           H  
ATOM   1345 2HG  GLN A 236      -5.096  25.342  -7.991  1.00  0.00           H  
ATOM   1346 1HE2 GLN A 236      -8.162  27.158  -9.762  1.00  0.00           H  
ATOM   1347 2HE2 GLN A 236      -6.730  27.944  -9.187  1.00  0.00           H  
ATOM   1348  N   ALA A 237      -2.828  27.359  -5.938  1.00  0.00           N  
ATOM   1349  CA  ALA A 237      -2.048  28.565  -6.159  1.00  0.00           C  
ATOM   1350  C   ALA A 237      -2.369  29.166  -7.519  1.00  0.00           C  
ATOM   1351  O   ALA A 237      -2.182  30.362  -7.748  1.00  0.00           O  
ATOM   1352  CB  ALA A 237      -0.560  28.267  -6.045  1.00  0.00           C  
ATOM   1353  H   ALA A 237      -2.420  26.486  -6.134  1.00  0.00           H  
ATOM   1354  HA  ALA A 237      -2.321  29.290  -5.392  1.00  0.00           H  
ATOM   1355 1HB  ALA A 237       0.008  29.180  -6.217  1.00  0.00           H  
ATOM   1356 2HB  ALA A 237      -0.341  27.886  -5.047  1.00  0.00           H  
ATOM   1357 3HB  ALA A 237      -0.281  27.520  -6.786  1.00  0.00           H  
ATOM   1358  N   GLN A 238      -2.850  28.323  -8.421  1.00  0.00           N  
ATOM   1359  CA  GLN A 238      -3.206  28.760  -9.760  1.00  0.00           C  
ATOM   1360  C   GLN A 238      -4.543  29.487  -9.737  1.00  0.00           C  
ATOM   1361  O   GLN A 238      -4.739  30.404 -10.562  1.00  0.00           O  
ATOM   1362  OXT GLN A 238      -5.382  29.175  -8.938  1.00  0.00           O  
ATOM   1363  CB  GLN A 238      -3.266  27.569 -10.720  1.00  0.00           C  
ATOM   1364  CG  GLN A 238      -3.507  27.951 -12.171  1.00  0.00           C  
ATOM   1365  CD  GLN A 238      -3.460  26.753 -13.100  1.00  0.00           C  
ATOM   1366  OE1 GLN A 238      -3.446  25.603 -12.653  1.00  0.00           O  
ATOM   1367  NE2 GLN A 238      -3.435  27.015 -14.402  1.00  0.00           N  
ATOM   1368  H   GLN A 238      -2.979  27.385  -8.173  1.00  0.00           H  
ATOM   1369  HA  GLN A 238      -2.441  29.451 -10.113  1.00  0.00           H  
ATOM   1370 1HB  GLN A 238      -2.330  27.013 -10.670  1.00  0.00           H  
ATOM   1371 2HB  GLN A 238      -4.064  26.894 -10.413  1.00  0.00           H  
ATOM   1372 1HG  GLN A 238      -4.491  28.412 -12.256  1.00  0.00           H  
ATOM   1373 2HG  GLN A 238      -2.736  28.656 -12.483  1.00  0.00           H  
ATOM   1374 1HE2 GLN A 238      -3.404  26.265 -15.064  1.00  0.00           H  
ATOM   1375 2HE2 GLN A 238      -3.448  27.963 -14.722  1.00  0.00           H  
TER                                                                             
ATOM   1377  N   ASP B   1     -11.065   8.313   5.760  1.00  0.00           N  
ATOM   1378  CA  ASP B   1     -10.739   8.959   4.494  1.00  0.00           C  
ATOM   1379  C   ASP B   1     -10.999   8.025   3.318  1.00  0.00           C  
ATOM   1380  O   ASP B   1     -11.076   6.808   3.484  1.00  0.00           O  
ATOM   1381  CB  ASP B   1      -9.277   9.411   4.482  1.00  0.00           C  
ATOM   1382  CG  ASP B   1      -9.028  10.635   5.352  1.00  0.00           C  
ATOM   1383  OD1 ASP B   1      -9.983  11.234   5.787  1.00  0.00           O  
ATOM   1384  OD2 ASP B   1      -7.886  10.960   5.572  1.00  0.00           O  
ATOM   1385 1H   ASP B   1     -10.886   8.947   6.513  1.00  0.00           H  
ATOM   1386 2H   ASP B   1     -12.031   8.055   5.765  1.00  0.00           H  
ATOM   1387 3H   ASP B   1     -10.501   7.495   5.872  1.00  0.00           H  
ATOM   1388  HA  ASP B   1     -11.376   9.836   4.379  1.00  0.00           H  
ATOM   1389 1HB  ASP B   1      -8.642   8.598   4.834  1.00  0.00           H  
ATOM   1390 2HB  ASP B   1      -8.976   9.642   3.459  1.00  0.00           H  
ATOM   1391  N   ILE B   2     -11.133   8.604   2.129  1.00  0.00           N  
ATOM   1392  CA  ILE B   2     -11.493   7.839   0.941  1.00  0.00           C  
ATOM   1393  C   ILE B   2     -10.281   7.125   0.357  1.00  0.00           C  
ATOM   1394  O   ILE B   2      -9.215   7.720   0.199  1.00  0.00           O  
ATOM   1395  CB  ILE B   2     -12.119   8.751  -0.130  1.00  0.00           C  
ATOM   1396  CG1 ILE B   2     -13.449   9.323   0.366  1.00  0.00           C  
ATOM   1397  CG2 ILE B   2     -12.316   7.986  -1.430  1.00  0.00           C  
ATOM   1398  CD1 ILE B   2     -14.003  10.426  -0.507  1.00  0.00           C  
ATOM   1399  H   ILE B   2     -10.981   9.600   2.046  1.00  0.00           H  
ATOM   1400  HA  ILE B   2     -12.228   7.086   1.224  1.00  0.00           H  
ATOM   1401  HB  ILE B   2     -11.461   9.599  -0.315  1.00  0.00           H  
ATOM   1402 1HG1 ILE B   2     -14.190   8.526   0.420  1.00  0.00           H  
ATOM   1403 2HG1 ILE B   2     -13.322   9.718   1.374  1.00  0.00           H  
ATOM   1404 1HG2 ILE B   2     -12.760   8.645  -2.176  1.00  0.00           H  
ATOM   1405 2HG2 ILE B   2     -11.353   7.627  -1.790  1.00  0.00           H  
ATOM   1406 3HG2 ILE B   2     -12.978   7.137  -1.256  1.00  0.00           H  
ATOM   1407 1HD1 ILE B   2     -14.947  10.780  -0.090  1.00  0.00           H  
ATOM   1408 2HD1 ILE B   2     -13.291  11.251  -0.546  1.00  0.00           H  
ATOM   1409 3HD1 ILE B   2     -14.172  10.043  -1.512  1.00  0.00           H  
ATOM   1410  N   PHE B   3     -10.451   5.847   0.037  1.00  0.00           N  
ATOM   1411  CA  PHE B   3      -9.429   5.095  -0.682  1.00  0.00           C  
ATOM   1412  C   PHE B   3     -10.051   3.996  -1.533  1.00  0.00           C  
ATOM   1413  O   PHE B   3     -11.179   3.570  -1.288  1.00  0.00           O  
ATOM   1414  CB  PHE B   3      -8.428   4.482   0.299  1.00  0.00           C  
ATOM   1415  CG  PHE B   3      -9.041   3.500   1.257  1.00  0.00           C  
ATOM   1416  CD1 PHE B   3      -9.068   2.146   0.960  1.00  0.00           C  
ATOM   1417  CD2 PHE B   3      -9.592   3.929   2.455  1.00  0.00           C  
ATOM   1418  CE1 PHE B   3      -9.632   1.241   1.841  1.00  0.00           C  
ATOM   1419  CE2 PHE B   3     -10.155   3.027   3.337  1.00  0.00           C  
ATOM   1420  CZ  PHE B   3     -10.175   1.682   3.029  1.00  0.00           C  
ATOM   1421  H   PHE B   3     -11.310   5.384   0.298  1.00  0.00           H  
ATOM   1422  HA  PHE B   3      -8.896   5.780  -1.343  1.00  0.00           H  
ATOM   1423 1HB  PHE B   3      -7.642   3.971  -0.255  1.00  0.00           H  
ATOM   1424 2HB  PHE B   3      -7.956   5.274   0.880  1.00  0.00           H  
ATOM   1425  HD1 PHE B   3      -8.637   1.797   0.021  1.00  0.00           H  
ATOM   1426  HD2 PHE B   3      -9.576   4.992   2.698  1.00  0.00           H  
ATOM   1427  HE1 PHE B   3      -9.647   0.180   1.595  1.00  0.00           H  
ATOM   1428  HE2 PHE B   3     -10.584   3.377   4.275  1.00  0.00           H  
ATOM   1429  HZ  PHE B   3     -10.620   0.970   3.722  1.00  0.00           H  
ATOM   1430  N   GLY B   4      -9.308   3.541  -2.538  1.00  0.00           N  
ATOM   1431  CA  GLY B   4      -9.806   2.527  -3.460  1.00  0.00           C  
ATOM   1432  C   GLY B   4      -9.045   1.217  -3.300  1.00  0.00           C  
ATOM   1433  O   GLY B   4      -8.324   1.022  -2.321  1.00  0.00           O  
ATOM   1434  H   GLY B   4      -8.375   3.907  -2.665  1.00  0.00           H  
ATOM   1435 1HA  GLY B   4     -10.868   2.360  -3.279  1.00  0.00           H  
ATOM   1436 2HA  GLY B   4      -9.708   2.887  -4.483  1.00  0.00           H  
ATOM   1437  N   SER B   5      -9.209   0.321  -4.267  1.00  0.00           N  
ATOM   1438  CA  SER B   5      -8.544  -0.976  -4.232  1.00  0.00           C  
ATOM   1439  C   SER B   5      -7.029  -0.819  -4.272  1.00  0.00           C  
ATOM   1440  O   SER B   5      -6.509   0.123  -4.867  1.00  0.00           O  
ATOM   1441  CB  SER B   5      -9.004  -1.830  -5.398  1.00  0.00           C  
ATOM   1442  OG  SER B   5     -10.388  -2.046  -5.346  1.00  0.00           O  
ATOM   1443  H   SER B   5      -9.811   0.544  -5.047  1.00  0.00           H  
ATOM   1444  HA  SER B   5      -8.812  -1.477  -3.301  1.00  0.00           H  
ATOM   1445 1HB  SER B   5      -8.745  -1.337  -6.334  1.00  0.00           H  
ATOM   1446 2HB  SER B   5      -8.483  -2.786  -5.376  1.00  0.00           H  
ATOM   1447  HG  SER B   5     -10.795  -1.223  -5.627  1.00  0.00           H  
ATOM   1448  N   LEU B   6      -6.326  -1.750  -3.633  1.00  0.00           N  
ATOM   1449  CA  LEU B   6      -4.869  -1.750  -3.645  1.00  0.00           C  
ATOM   1450  C   LEU B   6      -4.324  -3.035  -4.258  1.00  0.00           C  
ATOM   1451  O   LEU B   6      -4.977  -4.077  -4.221  1.00  0.00           O  
ATOM   1452  CB  LEU B   6      -4.328  -1.586  -2.219  1.00  0.00           C  
ATOM   1453  CG  LEU B   6      -4.657  -0.255  -1.532  1.00  0.00           C  
ATOM   1454  CD1 LEU B   6      -5.956  -0.394  -0.750  1.00  0.00           C  
ATOM   1455  CD2 LEU B   6      -3.508   0.143  -0.618  1.00  0.00           C  
ATOM   1456  H   LEU B   6      -6.816  -2.475  -3.128  1.00  0.00           H  
ATOM   1457  HA  LEU B   6      -4.528  -0.910  -4.249  1.00  0.00           H  
ATOM   1458 1HB  LEU B   6      -4.730  -2.386  -1.601  1.00  0.00           H  
ATOM   1459 2HB  LEU B   6      -3.243  -1.686  -2.246  1.00  0.00           H  
ATOM   1460  HG  LEU B   6      -4.804   0.518  -2.287  1.00  0.00           H  
ATOM   1461 1HD1 LEU B   6      -6.190   0.552  -0.261  1.00  0.00           H  
ATOM   1462 2HD1 LEU B   6      -6.764  -0.660  -1.431  1.00  0.00           H  
ATOM   1463 3HD1 LEU B   6      -5.844  -1.173   0.004  1.00  0.00           H  
ATOM   1464 1HD2 LEU B   6      -3.741   1.090  -0.130  1.00  0.00           H  
ATOM   1465 2HD2 LEU B   6      -3.361  -0.629   0.138  1.00  0.00           H  
ATOM   1466 3HD2 LEU B   6      -2.596   0.253  -1.206  1.00  0.00           H  
ATOM   1467  N   ASP B   7      -3.123  -2.952  -4.822  1.00  0.00           N  
ATOM   1468  CA  ASP B   7      -2.479  -4.112  -5.424  1.00  0.00           C  
ATOM   1469  C   ASP B   7      -1.011  -4.196  -5.022  1.00  0.00           C  
ATOM   1470  O   ASP B   7      -0.155  -3.546  -5.622  1.00  0.00           O  
ATOM   1471  CB  ASP B   7      -2.595  -4.060  -6.949  1.00  0.00           C  
ATOM   1472  CG  ASP B   7      -1.950  -5.258  -7.634  1.00  0.00           C  
ATOM   1473  OD1 ASP B   7      -1.485  -6.133  -6.943  1.00  0.00           O  
ATOM   1474  OD2 ASP B   7      -1.929  -5.286  -8.841  1.00  0.00           O  
ATOM   1475  H   ASP B   7      -2.647  -2.061  -4.835  1.00  0.00           H  
ATOM   1476  HA  ASP B   7      -2.982  -5.011  -5.067  1.00  0.00           H  
ATOM   1477 1HB  ASP B   7      -3.647  -4.020  -7.233  1.00  0.00           H  
ATOM   1478 2HB  ASP B   7      -2.121  -3.150  -7.319  1.00  0.00           H  
ATOM   1479  N   PHE B   8      -0.728  -5.000  -4.003  1.00  0.00           N  
ATOM   1480  CA  PHE B   8       0.621  -5.102  -3.460  1.00  0.00           C  
ATOM   1481  C   PHE B   8       0.806  -6.401  -2.684  1.00  0.00           C  
ATOM   1482  O   PHE B   8      -0.159  -7.118  -2.417  1.00  0.00           O  
ATOM   1483  CB  PHE B   8       0.922  -3.911  -2.549  1.00  0.00           C  
ATOM   1484  CG  PHE B   8       0.066  -3.860  -1.315  1.00  0.00           C  
ATOM   1485  CD1 PHE B   8       0.539  -4.347  -0.106  1.00  0.00           C  
ATOM   1486  CD2 PHE B   8      -1.213  -3.326  -1.361  1.00  0.00           C  
ATOM   1487  CE1 PHE B   8      -0.247  -4.301   1.030  1.00  0.00           C  
ATOM   1488  CE2 PHE B   8      -2.001  -3.278  -0.228  1.00  0.00           C  
ATOM   1489  CZ  PHE B   8      -1.517  -3.766   0.969  1.00  0.00           C  
ATOM   1490  H   PHE B   8      -1.467  -5.554  -3.593  1.00  0.00           H  
ATOM   1491  HA  PHE B   8       1.330  -5.095  -4.289  1.00  0.00           H  
ATOM   1492 1HB  PHE B   8       1.965  -3.944  -2.238  1.00  0.00           H  
ATOM   1493 2HB  PHE B   8       0.775  -2.984  -3.102  1.00  0.00           H  
ATOM   1494  HD1 PHE B   8       1.543  -4.768  -0.057  1.00  0.00           H  
ATOM   1495  HD2 PHE B   8      -1.595  -2.941  -2.307  1.00  0.00           H  
ATOM   1496  HE1 PHE B   8       0.136  -4.687   1.974  1.00  0.00           H  
ATOM   1497  HE2 PHE B   8      -3.004  -2.855  -0.278  1.00  0.00           H  
ATOM   1498  HZ  PHE B   8      -2.137  -3.731   1.864  1.00  0.00           H  
ATOM   1499  N   PHE B   9       2.051  -6.698  -2.328  1.00  0.00           N  
ATOM   1500  CA  PHE B   9       2.355  -7.872  -1.516  1.00  0.00           C  
ATOM   1501  C   PHE B   9       1.544  -7.875  -0.227  1.00  0.00           C  
ATOM   1502  O   PHE B   9       1.605  -6.929   0.558  1.00  0.00           O  
ATOM   1503  CB  PHE B   9       3.848  -7.920  -1.185  1.00  0.00           C  
ATOM   1504  CG  PHE B   9       4.273  -9.179  -0.485  1.00  0.00           C  
ATOM   1505  CD1 PHE B   9       4.924 -10.189  -1.179  1.00  0.00           C  
ATOM   1506  CD2 PHE B   9       4.023  -9.358   0.867  1.00  0.00           C  
ATOM   1507  CE1 PHE B   9       5.315 -11.349  -0.537  1.00  0.00           C  
ATOM   1508  CE2 PHE B   9       4.414 -10.515   1.512  1.00  0.00           C  
ATOM   1509  CZ  PHE B   9       5.061 -11.512   0.808  1.00  0.00           C  
ATOM   1510  H   PHE B   9       2.806  -6.097  -2.626  1.00  0.00           H  
ATOM   1511  HA  PHE B   9       2.096  -8.764  -2.087  1.00  0.00           H  
ATOM   1512 1HB  PHE B   9       4.427  -7.828  -2.102  1.00  0.00           H  
ATOM   1513 2HB  PHE B   9       4.107  -7.074  -0.549  1.00  0.00           H  
ATOM   1514  HD1 PHE B   9       5.126 -10.059  -2.242  1.00  0.00           H  
ATOM   1515  HD2 PHE B   9       3.511  -8.571   1.422  1.00  0.00           H  
ATOM   1516  HE1 PHE B   9       5.826 -12.134  -1.094  1.00  0.00           H  
ATOM   1517  HE2 PHE B   9       4.211 -10.643   2.575  1.00  0.00           H  
ATOM   1518  HZ  PHE B   9       5.368 -12.426   1.315  1.00  0.00           H  
ATOM   1519  N   ASP B  10       0.785  -8.943  -0.014  1.00  0.00           N  
ATOM   1520  CA  ASP B  10      -0.125  -9.023   1.122  1.00  0.00           C  
ATOM   1521  C   ASP B  10       0.633  -8.951   2.442  1.00  0.00           C  
ATOM   1522  O   ASP B  10       1.401  -9.851   2.776  1.00  0.00           O  
ATOM   1523  CB  ASP B  10      -0.941 -10.317   1.066  1.00  0.00           C  
ATOM   1524  CG  ASP B  10      -2.037 -10.373   2.122  1.00  0.00           C  
ATOM   1525  OD1 ASP B  10      -2.100  -9.479   2.933  1.00  0.00           O  
ATOM   1526  OD2 ASP B  10      -2.801 -11.308   2.107  1.00  0.00           O  
ATOM   1527  H   ASP B  10       0.840  -9.722  -0.655  1.00  0.00           H  
ATOM   1528  HA  ASP B  10      -0.811  -8.177   1.077  1.00  0.00           H  
ATOM   1529 1HB  ASP B  10      -1.399 -10.416   0.082  1.00  0.00           H  
ATOM   1530 2HB  ASP B  10      -0.278 -11.172   1.206  1.00  0.00           H  
ATOM   1531  N   TYR B  11       0.411  -7.874   3.187  1.00  0.00           N  
ATOM   1532  CA  TYR B  11       1.146  -7.632   4.423  1.00  0.00           C  
ATOM   1533  C   TYR B  11       0.306  -7.985   5.642  1.00  0.00           C  
ATOM   1534  O   TYR B  11       0.654  -7.637   6.770  1.00  0.00           O  
ATOM   1535  CB  TYR B  11       1.601  -6.173   4.497  1.00  0.00           C  
ATOM   1536  CG  TYR B  11       2.720  -5.832   3.538  1.00  0.00           C  
ATOM   1537  CD1 TYR B  11       2.709  -4.620   2.863  1.00  0.00           C  
ATOM   1538  CD2 TYR B  11       3.755  -6.731   3.332  1.00  0.00           C  
ATOM   1539  CE1 TYR B  11       3.731  -4.309   1.986  1.00  0.00           C  
ATOM   1540  CE2 TYR B  11       4.777  -6.420   2.456  1.00  0.00           C  
ATOM   1541  CZ  TYR B  11       4.766  -5.215   1.784  1.00  0.00           C  
ATOM   1542  OH  TYR B  11       5.784  -4.905   0.911  1.00  0.00           O  
ATOM   1543  H   TYR B  11      -0.286  -7.205   2.890  1.00  0.00           H  
ATOM   1544  HA  TYR B  11       2.028  -8.272   4.432  1.00  0.00           H  
ATOM   1545 1HB  TYR B  11       0.757  -5.516   4.283  1.00  0.00           H  
ATOM   1546 2HB  TYR B  11       1.941  -5.949   5.508  1.00  0.00           H  
ATOM   1547  HD1 TYR B  11       1.895  -3.913   3.024  1.00  0.00           H  
ATOM   1548  HD2 TYR B  11       3.763  -7.684   3.862  1.00  0.00           H  
ATOM   1549  HE1 TYR B  11       3.723  -3.357   1.456  1.00  0.00           H  
ATOM   1550  HE2 TYR B  11       5.590  -7.127   2.294  1.00  0.00           H  
ATOM   1551  HH  TYR B  11       5.675  -4.002   0.603  1.00  0.00           H  
ATOM   1552  N   ASP B  12      -0.803  -8.680   5.410  1.00  0.00           N  
ATOM   1553  CA  ASP B  12      -1.640  -9.174   6.497  1.00  0.00           C  
ATOM   1554  C   ASP B  12      -0.974 -10.337   7.220  1.00  0.00           C  
ATOM   1555  O   ASP B  12      -0.161 -11.057   6.641  1.00  0.00           O  
ATOM   1556  CB  ASP B  12      -3.007  -9.612   5.966  1.00  0.00           C  
ATOM   1557  CG  ASP B  12      -4.085  -9.623   7.041  1.00  0.00           C  
ATOM   1558  OD1 ASP B  12      -4.418  -8.571   7.532  1.00  0.00           O  
ATOM   1559  OD2 ASP B  12      -4.565 -10.684   7.362  1.00  0.00           O  
ATOM   1560  H   ASP B  12      -1.073  -8.871   4.455  1.00  0.00           H  
ATOM   1561  HA  ASP B  12      -1.787  -8.367   7.215  1.00  0.00           H  
ATOM   1562 1HB  ASP B  12      -3.319  -8.940   5.166  1.00  0.00           H  
ATOM   1563 2HB  ASP B  12      -2.928 -10.613   5.540  1.00  0.00           H  
ATOM   1564  N   LEU B  13      -1.323 -10.514   8.490  1.00  0.00           N  
ATOM   1565  CA  LEU B  13      -0.650 -11.489   9.340  1.00  0.00           C  
ATOM   1566  C   LEU B  13      -1.583 -12.011  10.425  1.00  0.00           C  
ATOM   1567  O   LEU B  13      -2.385 -12.865  10.166  1.00  0.00           O  
ATOM   1568  OXT LEU B  13      -1.515 -11.569  11.538  1.00  0.00           O  
ATOM   1569  CB  LEU B  13       0.593 -10.863   9.985  1.00  0.00           C  
ATOM   1570  CG  LEU B  13       1.418 -11.795  10.882  1.00  0.00           C  
ATOM   1571  CD1 LEU B  13       2.062 -12.881  10.031  1.00  0.00           C  
ATOM   1572  CD2 LEU B  13       2.471 -10.984  11.623  1.00  0.00           C  
ATOM   1573  H   LEU B  13      -2.075  -9.961   8.876  1.00  0.00           H  
ATOM   1574  HA  LEU B  13      -0.338 -12.330   8.721  1.00  0.00           H  
ATOM   1575 1HB  LEU B  13       1.248 -10.499   9.195  1.00  0.00           H  
ATOM   1576 2HB  LEU B  13       0.280 -10.012  10.589  1.00  0.00           H  
ATOM   1577  HG  LEU B  13       0.761 -12.281  11.603  1.00  0.00           H  
ATOM   1578 1HD1 LEU B  13       2.648 -13.543  10.669  1.00  0.00           H  
ATOM   1579 2HD1 LEU B  13       1.285 -13.457   9.528  1.00  0.00           H  
ATOM   1580 3HD1 LEU B  13       2.713 -12.423   9.289  1.00  0.00           H  
ATOM   1581 1HD2 LEU B  13       3.057 -11.646  12.262  1.00  0.00           H  
ATOM   1582 2HD2 LEU B  13       3.130 -10.498  10.903  1.00  0.00           H  
ATOM   1583 3HD2 LEU B  13       1.982 -10.227  12.237  1.00  0.00           H  
TER                                                                             
I_bsa 1727.89
I_hb 5
I_pack -0.107
I_sc -55.067
I_unsat 8
pep_sc -16.633
pep_sc_noref -18.422
reweighted_sc -125.641
rmsALL 13.701
rmsALL_CAPRI_if 4.005
rmsALL_allIF 5.08
rmsALL_if 7.291
rmsBB 12.771
rmsBB_CAPRI_if 3.601
rmsBB_allIF 4.16
rmsBB_if 6.988
rmsBB_intrf_lowres 10.186
rmsBB_lowres 14.941
rmsCA 12.784
rmsCA_if 7.061
rmsCA_intrf_lowres 10.307
rmsCA_lowres 14.931
rmsSC_CAPRI_if 4.201
rmsSC_allIF 5.325
score -53.941
score_lowres_opt 6.853
score_lowres_start 31.55
silent_score -53.941
startRMSall 0
startRMSallif 0
startRMSbb 0
startRMSca 0
time 70
