# Supplementary material for: Simple biochemical features underlie transcriptional activation domain diversity and dynamic, fuzzy binding to Mediator
Source: eLife. 2021 Apr 27;10:e68068. doi: 10.7554/eLife.68068 (PMC8137143; doi:10.7554/eLife.68068)
Supplement: Figure 6—source data 2. — The 10 best-scoring models from different binding poses are provided as pdb files. Top500.txt contains the score, cluster number, and RMSD to best model for the 500 best-scoring models. [file elife-68068-fig6-data2.zip › Med15-cAD structural models/ABD1/Pip2/2lpb_Pip2_prepack_36948.pdb]

HEADER                                            17-SEP-20   XXXX              
EXPDTA    THEORETICAL MODEL                                                     
REMARK 220                                                                      
REMARK 220 EXPERIMENTAL DETAILS                                                 
REMARK 220  EXPERIMENT TYPE                : THEORETICAL MODELLING              
REMARK 220  DATE OF DATA COLLECTION        : 17-SEP-20                          
REMARK 220                                                                      
REMARK 220 REMARK: MODEL GENERATED BY ROSETTA                                   
REMARK 220  VERSION 2020.08+release.cb1caba                                     
ATOM      1  N   GLN A 158     -12.016 -12.395 -23.603  1.00  0.00           N  
ATOM      2  CA  GLN A 158     -11.969 -12.966 -22.241  1.00  0.00           C  
ATOM      3  C   GLN A 158     -12.554 -11.986 -21.232  1.00  0.00           C  
ATOM      4  O   GLN A 158     -13.092 -10.945 -21.605  1.00  0.00           O  
ATOM      5  CB  GLN A 158     -10.534 -13.324 -21.846  1.00  0.00           C  
ATOM      6  CG  GLN A 158      -9.893 -14.385 -22.724  1.00  0.00           C  
ATOM      7  CD  GLN A 158     -10.563 -15.739 -22.579  1.00  0.00           C  
ATOM      8  OE1 GLN A 158     -10.628 -16.301 -21.482  1.00  0.00           O  
ATOM      9  NE2 GLN A 158     -11.065 -16.270 -23.687  1.00  0.00           N  
ATOM     10 1H   GLN A 158     -11.629 -13.049 -24.253  1.00  0.00           H  
ATOM     11 2H   GLN A 158     -12.965 -12.201 -23.851  1.00  0.00           H  
ATOM     12 3H   GLN A 158     -11.486 -11.548 -23.628  1.00  0.00           H  
ATOM     13  HA  GLN A 158     -12.567 -13.877 -22.227  1.00  0.00           H  
ATOM     14 1HB  GLN A 158      -9.911 -12.431 -21.888  1.00  0.00           H  
ATOM     15 2HB  GLN A 158     -10.519 -13.685 -20.817  1.00  0.00           H  
ATOM     16 1HG  GLN A 158      -9.971 -14.075 -23.766  1.00  0.00           H  
ATOM     17 2HG  GLN A 158      -8.845 -14.491 -22.443  1.00  0.00           H  
ATOM     18 1HE2 GLN A 158     -11.520 -17.162 -23.653  1.00  0.00           H  
ATOM     19 2HE2 GLN A 158     -10.991 -15.781 -24.556  1.00  0.00           H  
ATOM     20  N   ARG A 159     -12.454 -12.331 -19.958  1.00  0.00           N  
ATOM     21  CA  ARG A 159     -12.963 -11.479 -18.889  1.00  0.00           C  
ATOM     22  C   ARG A 159     -12.021 -10.302 -18.654  1.00  0.00           C  
ATOM     23  O   ARG A 159     -10.801 -10.445 -18.767  1.00  0.00           O  
ATOM     24  CB  ARG A 159     -13.124 -12.269 -17.599  1.00  0.00           C  
ATOM     25  CG  ARG A 159     -14.191 -13.351 -17.640  1.00  0.00           C  
ATOM     26  CD  ARG A 159     -14.288 -14.077 -16.347  1.00  0.00           C  
ATOM     27  NE  ARG A 159     -15.295 -15.125 -16.388  1.00  0.00           N  
ATOM     28  CZ  ARG A 159     -15.547 -15.983 -15.380  1.00  0.00           C  
ATOM     29  NH1 ARG A 159     -14.859 -15.905 -14.264  1.00  0.00           N  
ATOM     30  NH2 ARG A 159     -16.486 -16.903 -15.515  1.00  0.00           N  
ATOM     31  H   ARG A 159     -12.025 -13.184 -19.727  1.00  0.00           H  
ATOM     32  HA  ARG A 159     -13.941 -11.098 -19.186  1.00  0.00           H  
ATOM     33 1HB  ARG A 159     -12.179 -12.748 -17.345  1.00  0.00           H  
ATOM     34 2HB  ARG A 159     -13.375 -11.589 -16.785  1.00  0.00           H  
ATOM     35 1HG  ARG A 159     -15.160 -12.898 -17.852  1.00  0.00           H  
ATOM     36 2HG  ARG A 159     -13.949 -14.071 -18.422  1.00  0.00           H  
ATOM     37 1HD  ARG A 159     -13.327 -14.536 -16.116  1.00  0.00           H  
ATOM     38 2HD  ARG A 159     -14.556 -13.377 -15.557  1.00  0.00           H  
ATOM     39  HE  ARG A 159     -15.845 -15.216 -17.232  1.00  0.00           H  
ATOM     40 1HH1 ARG A 159     -14.141 -15.202 -14.160  1.00  0.00           H  
ATOM     41 2HH1 ARG A 159     -15.048 -16.548 -13.509  1.00  0.00           H  
ATOM     42 1HH2 ARG A 159     -17.016 -16.963 -16.375  1.00  0.00           H  
ATOM     43 2HH2 ARG A 159     -16.675 -17.546 -14.761  1.00  0.00           H  
ATOM     44  N   ARG A 160     -12.586  -9.144 -18.344  1.00  0.00           N  
ATOM     45  CA  ARG A 160     -11.792  -7.949 -18.098  1.00  0.00           C  
ATOM     46  C   ARG A 160     -12.633  -6.875 -17.411  1.00  0.00           C  
ATOM     47  O   ARG A 160     -13.441  -6.198 -18.052  1.00  0.00           O  
ATOM     48  CB  ARG A 160     -11.230  -7.400 -19.401  1.00  0.00           C  
ATOM     49  CG  ARG A 160     -10.293  -6.214 -19.244  1.00  0.00           C  
ATOM     50  CD  ARG A 160      -9.731  -5.780 -20.549  1.00  0.00           C  
ATOM     51  NE  ARG A 160      -8.781  -4.690 -20.396  1.00  0.00           N  
ATOM     52  CZ  ARG A 160      -8.191  -4.041 -21.418  1.00  0.00           C  
ATOM     53  NH1 ARG A 160      -8.461  -4.383 -22.658  1.00  0.00           N  
ATOM     54  NH2 ARG A 160      -7.338  -3.061 -21.174  1.00  0.00           N  
ATOM     55  H   ARG A 160     -13.563  -9.090 -18.275  1.00  0.00           H  
ATOM     56  HA  ARG A 160     -10.960  -8.215 -17.446  1.00  0.00           H  
ATOM     57 1HB  ARG A 160     -10.683  -8.186 -19.920  1.00  0.00           H  
ATOM     58 2HB  ARG A 160     -12.050  -7.090 -20.049  1.00  0.00           H  
ATOM     59 1HG  ARG A 160     -10.836  -5.375 -18.809  1.00  0.00           H  
ATOM     60 2HG  ARG A 160      -9.464  -6.488 -18.589  1.00  0.00           H  
ATOM     61 1HD  ARG A 160      -9.217  -6.617 -21.019  1.00  0.00           H  
ATOM     62 2HD  ARG A 160     -10.538  -5.440 -21.197  1.00  0.00           H  
ATOM     63  HE  ARG A 160      -8.547  -4.399 -19.456  1.00  0.00           H  
ATOM     64 1HH1 ARG A 160      -9.113  -5.132 -22.845  1.00  0.00           H  
ATOM     65 2HH1 ARG A 160      -8.019  -3.896 -23.424  1.00  0.00           H  
ATOM     66 1HH2 ARG A 160      -7.130  -2.798 -20.220  1.00  0.00           H  
ATOM     67 2HH2 ARG A 160      -6.896  -2.574 -21.939  1.00  0.00           H  
ATOM     68  N   GLN A 161     -12.454  -6.736 -16.108  1.00  0.00           N  
ATOM     69  CA  GLN A 161     -13.186  -5.737 -15.341  1.00  0.00           C  
ATOM     70  C   GLN A 161     -12.283  -4.548 -15.024  1.00  0.00           C  
ATOM     71  O   GLN A 161     -11.141  -4.722 -14.597  1.00  0.00           O  
ATOM     72  CB  GLN A 161     -13.737  -6.344 -14.048  1.00  0.00           C  
ATOM     73  CG  GLN A 161     -14.568  -5.385 -13.214  1.00  0.00           C  
ATOM     74  CD  GLN A 161     -15.146  -6.044 -11.977  1.00  0.00           C  
ATOM     75  OE1 GLN A 161     -14.579  -7.001 -11.443  1.00  0.00           O  
ATOM     76  NE2 GLN A 161     -16.281  -5.535 -11.512  1.00  0.00           N  
ATOM     77  H   GLN A 161     -11.811  -7.320 -15.646  1.00  0.00           H  
ATOM     78  HA  GLN A 161     -14.024  -5.385 -15.943  1.00  0.00           H  
ATOM     79 1HB  GLN A 161     -14.358  -7.207 -14.286  1.00  0.00           H  
ATOM     80 2HB  GLN A 161     -12.910  -6.697 -13.431  1.00  0.00           H  
ATOM     81 1HG  GLN A 161     -13.937  -4.555 -12.896  1.00  0.00           H  
ATOM     82 2HG  GLN A 161     -15.394  -5.014 -13.821  1.00  0.00           H  
ATOM     83 1HE2 GLN A 161     -16.710  -5.929 -10.697  1.00  0.00           H  
ATOM     84 2HE2 GLN A 161     -16.709  -4.758 -11.975  1.00  0.00           H  
ATOM     85  N   LEU A 162     -12.793  -3.344 -15.237  1.00  0.00           N  
ATOM     86  CA  LEU A 162     -12.021  -2.140 -14.973  1.00  0.00           C  
ATOM     87  C   LEU A 162     -12.920  -0.927 -14.750  1.00  0.00           C  
ATOM     88  O   LEU A 162     -13.442  -0.340 -15.694  1.00  0.00           O  
ATOM     89  CB  LEU A 162     -11.064  -1.866 -16.140  1.00  0.00           C  
ATOM     90  CG  LEU A 162     -10.155  -0.640 -15.981  1.00  0.00           C  
ATOM     91  CD1 LEU A 162      -9.016  -0.719 -16.989  1.00  0.00           C  
ATOM     92  CD2 LEU A 162     -10.972   0.628 -16.177  1.00  0.00           C  
ATOM     93  H   LEU A 162     -13.712  -3.261 -15.574  1.00  0.00           H  
ATOM     94  HA  LEU A 162     -11.437  -2.296 -14.067  1.00  0.00           H  
ATOM     95 1HB  LEU A 162     -10.425  -2.736 -16.277  1.00  0.00           H  
ATOM     96 2HB  LEU A 162     -11.653  -1.726 -17.047  1.00  0.00           H  
ATOM     97  HG  LEU A 162      -9.717  -0.639 -14.982  1.00  0.00           H  
ATOM     98 1HD1 LEU A 162      -8.370   0.152 -16.876  1.00  0.00           H  
ATOM     99 2HD1 LEU A 162      -8.436  -1.625 -16.813  1.00  0.00           H  
ATOM    100 3HD1 LEU A 162      -9.425  -0.738 -17.999  1.00  0.00           H  
ATOM    101 1HD2 LEU A 162     -10.327   1.499 -16.063  1.00  0.00           H  
ATOM    102 2HD2 LEU A 162     -11.410   0.629 -17.176  1.00  0.00           H  
ATOM    103 3HD2 LEU A 162     -11.768   0.666 -15.432  1.00  0.00           H  
ATOM    104  N   THR A 163     -13.130  -0.568 -13.497  1.00  0.00           N  
ATOM    105  CA  THR A 163     -13.931   0.599 -13.185  1.00  0.00           C  
ATOM    106  C   THR A 163     -13.038   1.835 -13.283  1.00  0.00           C  
ATOM    107  O   THR A 163     -11.937   1.838 -12.733  1.00  0.00           O  
ATOM    108  CB  THR A 163     -14.563   0.499 -11.784  1.00  0.00           C  
ATOM    109  OG1 THR A 163     -15.437  -0.636 -11.732  1.00  0.00           O  
ATOM    110  CG2 THR A 163     -15.354   1.758 -11.465  1.00  0.00           C  
ATOM    111  H   THR A 163     -12.740  -1.095 -12.770  1.00  0.00           H  
ATOM    112  HA  THR A 163     -14.738   0.670 -13.915  1.00  0.00           H  
ATOM    113  HB  THR A 163     -13.778   0.370 -11.039  1.00  0.00           H  
ATOM    114  HG1 THR A 163     -15.772  -0.741 -10.838  1.00  0.00           H  
ATOM    115 1HG2 THR A 163     -15.793   1.669 -10.471  1.00  0.00           H  
ATOM    116 2HG2 THR A 163     -14.690   2.621 -11.492  1.00  0.00           H  
ATOM    117 3HG2 THR A 163     -16.146   1.886 -12.201  1.00  0.00           H  
ATOM    118  N   PRO A 164     -13.497   2.899 -13.960  1.00  0.00           N  
ATOM    119  CA  PRO A 164     -12.714   4.131 -14.141  1.00  0.00           C  
ATOM    120  C   PRO A 164     -12.220   4.737 -12.826  1.00  0.00           C  
ATOM    121  O   PRO A 164     -11.099   5.240 -12.749  1.00  0.00           O  
ATOM    122  CB  PRO A 164     -13.714   5.060 -14.836  1.00  0.00           C  
ATOM    123  CG  PRO A 164     -14.579   4.140 -15.627  1.00  0.00           C  
ATOM    124  CD  PRO A 164     -14.775   2.947 -14.730  1.00  0.00           C  
ATOM    125  HA  PRO A 164     -11.851   3.919 -14.789  1.00  0.00           H  
ATOM    126 1HB  PRO A 164     -14.276   5.637 -14.086  1.00  0.00           H  
ATOM    127 2HB  PRO A 164     -13.178   5.787 -15.464  1.00  0.00           H  
ATOM    128 1HG  PRO A 164     -15.527   4.637 -15.883  1.00  0.00           H  
ATOM    129 2HG  PRO A 164     -14.090   3.881 -16.578  1.00  0.00           H  
ATOM    130 1HD  PRO A 164     -15.638   3.119 -14.071  1.00  0.00           H  
ATOM    131 2HD  PRO A 164     -14.929   2.047 -15.344  1.00  0.00           H  
ATOM    132  N   GLN A 165     -13.054   4.663 -11.798  1.00  0.00           N  
ATOM    133  CA  GLN A 165     -12.719   5.223 -10.492  1.00  0.00           C  
ATOM    134  C   GLN A 165     -11.666   4.392  -9.762  1.00  0.00           C  
ATOM    135  O   GLN A 165     -10.776   4.940  -9.115  1.00  0.00           O  
ATOM    136  CB  GLN A 165     -13.978   5.338  -9.628  1.00  0.00           C  
ATOM    137  CG  GLN A 165     -14.986   6.357 -10.130  1.00  0.00           C  
ATOM    138  CD  GLN A 165     -16.184   6.488  -9.208  1.00  0.00           C  
ATOM    139  OE1 GLN A 165     -16.395   5.658  -8.320  1.00  0.00           O  
ATOM    140  NE2 GLN A 165     -16.977   7.533  -9.415  1.00  0.00           N  
ATOM    141  H   GLN A 165     -13.924   4.226 -11.924  1.00  0.00           H  
ATOM    142  HA  GLN A 165     -12.302   6.219 -10.639  1.00  0.00           H  
ATOM    143 1HB  GLN A 165     -14.474   4.369  -9.578  1.00  0.00           H  
ATOM    144 2HB  GLN A 165     -13.697   5.615  -8.612  1.00  0.00           H  
ATOM    145 1HG  GLN A 165     -14.501   7.330 -10.199  1.00  0.00           H  
ATOM    146 2HG  GLN A 165     -15.343   6.047 -11.112  1.00  0.00           H  
ATOM    147 1HE2 GLN A 165     -17.783   7.672  -8.838  1.00  0.00           H  
ATOM    148 2HE2 GLN A 165     -16.769   8.182 -10.147  1.00  0.00           H  
ATOM    149  N   GLN A 166     -11.757   3.072  -9.874  1.00  0.00           N  
ATOM    150  CA  GLN A 166     -10.822   2.186  -9.190  1.00  0.00           C  
ATOM    151  C   GLN A 166      -9.517   2.063  -9.956  1.00  0.00           C  
ATOM    152  O   GLN A 166      -8.440   2.098  -9.365  1.00  0.00           O  
ATOM    153  CB  GLN A 166     -11.442   0.800  -8.993  1.00  0.00           C  
ATOM    154  CG  GLN A 166     -10.574  -0.163  -8.201  1.00  0.00           C  
ATOM    155  CD  GLN A 166     -11.254  -1.499  -7.970  1.00  0.00           C  
ATOM    156  OE1 GLN A 166     -12.373  -1.731  -8.437  1.00  0.00           O  
ATOM    157  NE2 GLN A 166     -10.582  -2.387  -7.246  1.00  0.00           N  
ATOM    158  H   GLN A 166     -12.454   2.687 -10.440  1.00  0.00           H  
ATOM    159  HA  GLN A 166     -10.598   2.609  -8.211  1.00  0.00           H  
ATOM    160 1HB  GLN A 166     -12.395   0.898  -8.474  1.00  0.00           H  
ATOM    161 2HB  GLN A 166     -11.643   0.350  -9.965  1.00  0.00           H  
ATOM    162 1HG  GLN A 166      -9.650  -0.341  -8.752  1.00  0.00           H  
ATOM    163 2HG  GLN A 166     -10.350   0.279  -7.230  1.00  0.00           H  
ATOM    164 1HE2 GLN A 166     -10.981  -3.286  -7.060  1.00  0.00           H  
ATOM    165 2HE2 GLN A 166      -9.678  -2.158  -6.886  1.00  0.00           H  
ATOM    166  N   GLN A 167      -9.625   1.917 -11.272  1.00  0.00           N  
ATOM    167  CA  GLN A 167      -8.469   1.777 -12.140  1.00  0.00           C  
ATOM    168  C   GLN A 167      -7.449   2.886 -11.907  1.00  0.00           C  
ATOM    169  O   GLN A 167      -6.258   2.627 -11.753  1.00  0.00           O  
ATOM    170  CB  GLN A 167      -8.907   1.771 -13.607  1.00  0.00           C  
ATOM    171  CG  GLN A 167      -7.759   1.678 -14.599  1.00  0.00           C  
ATOM    172  CD  GLN A 167      -7.036   0.346 -14.525  1.00  0.00           C  
ATOM    173  OE1 GLN A 167      -7.459  -0.567 -13.810  1.00  0.00           O  
ATOM    174  NE2 GLN A 167      -5.941   0.228 -15.266  1.00  0.00           N  
ATOM    175  H   GLN A 167     -10.519   1.896 -11.678  1.00  0.00           H  
ATOM    176  HA  GLN A 167      -7.981   0.829 -11.916  1.00  0.00           H  
ATOM    177 1HB  GLN A 167      -9.574   0.927 -13.784  1.00  0.00           H  
ATOM    178 2HB  GLN A 167      -9.466   2.680 -13.824  1.00  0.00           H  
ATOM    179 1HG  GLN A 167      -8.154   1.798 -15.607  1.00  0.00           H  
ATOM    180 2HG  GLN A 167      -7.041   2.469 -14.382  1.00  0.00           H  
ATOM    181 1HE2 GLN A 167      -5.422  -0.628 -15.259  1.00  0.00           H  
ATOM    182 2HE2 GLN A 167      -5.633   0.994 -15.831  1.00  0.00           H  
ATOM    183  N   GLN A 168      -7.937   4.113 -11.843  1.00  0.00           N  
ATOM    184  CA  GLN A 168      -7.085   5.278 -11.654  1.00  0.00           C  
ATOM    185  C   GLN A 168      -6.316   5.237 -10.336  1.00  0.00           C  
ATOM    186  O   GLN A 168      -5.210   5.765 -10.240  1.00  0.00           O  
ATOM    187  CB  GLN A 168      -7.925   6.557 -11.721  1.00  0.00           C  
ATOM    188  CG  GLN A 168      -8.445   6.886 -13.110  1.00  0.00           C  
ATOM    189  CD  GLN A 168      -9.409   8.058 -13.103  1.00  0.00           C  
ATOM    190  OE1 GLN A 168      -9.678   8.652 -12.055  1.00  0.00           O  
ATOM    191  NE2 GLN A 168      -9.935   8.397 -14.275  1.00  0.00           N  
ATOM    192  H   GLN A 168      -8.906   4.243 -11.920  1.00  0.00           H  
ATOM    193  HA  GLN A 168      -6.346   5.299 -12.454  1.00  0.00           H  
ATOM    194 1HB  GLN A 168      -8.781   6.465 -11.054  1.00  0.00           H  
ATOM    195 2HB  GLN A 168      -7.329   7.401 -11.376  1.00  0.00           H  
ATOM    196 1HG  GLN A 168      -7.602   7.141 -13.752  1.00  0.00           H  
ATOM    197 2HG  GLN A 168      -8.968   6.016 -13.508  1.00  0.00           H  
ATOM    198 1HE2 GLN A 168     -10.577   9.162 -14.332  1.00  0.00           H  
ATOM    199 2HE2 GLN A 168      -9.689   7.889 -15.100  1.00  0.00           H  
ATOM    200  N   LEU A 169      -6.894   4.616  -9.325  1.00  0.00           N  
ATOM    201  CA  LEU A 169      -6.252   4.555  -8.026  1.00  0.00           C  
ATOM    202  C   LEU A 169      -5.281   3.380  -7.910  1.00  0.00           C  
ATOM    203  O   LEU A 169      -4.148   3.543  -7.454  1.00  0.00           O  
ATOM    204  CB  LEU A 169      -7.318   4.453  -6.928  1.00  0.00           C  
ATOM    205  CG  LEU A 169      -6.789   4.422  -5.488  1.00  0.00           C  
ATOM    206  CD1 LEU A 169      -6.102   5.743  -5.171  1.00  0.00           C  
ATOM    207  CD2 LEU A 169      -7.941   4.160  -4.529  1.00  0.00           C  
ATOM    208  H   LEU A 169      -7.756   4.169  -9.461  1.00  0.00           H  
ATOM    209  HA  LEU A 169      -5.678   5.470  -7.881  1.00  0.00           H  
ATOM    210 1HB  LEU A 169      -7.990   5.305  -7.015  1.00  0.00           H  
ATOM    211 2HB  LEU A 169      -7.896   3.542  -7.088  1.00  0.00           H  
ATOM    212  HG  LEU A 169      -6.047   3.629  -5.390  1.00  0.00           H  
ATOM    213 1HD1 LEU A 169      -5.726   5.721  -4.148  1.00  0.00           H  
ATOM    214 2HD1 LEU A 169      -5.271   5.896  -5.859  1.00  0.00           H  
ATOM    215 3HD1 LEU A 169      -6.817   6.559  -5.277  1.00  0.00           H  
ATOM    216 1HD2 LEU A 169      -7.565   4.137  -3.506  1.00  0.00           H  
ATOM    217 2HD2 LEU A 169      -8.682   4.953  -4.626  1.00  0.00           H  
ATOM    218 3HD2 LEU A 169      -8.402   3.201  -4.768  1.00  0.00           H  
ATOM    219  N   VAL A 170      -5.722   2.200  -8.332  1.00  0.00           N  
ATOM    220  CA  VAL A 170      -4.902   0.999  -8.214  1.00  0.00           C  
ATOM    221  C   VAL A 170      -3.789   0.914  -9.259  1.00  0.00           C  
ATOM    222  O   VAL A 170      -2.696   0.433  -8.966  1.00  0.00           O  
ATOM    223  CB  VAL A 170      -5.795  -0.250  -8.336  1.00  0.00           C  
ATOM    224  CG1 VAL A 170      -6.937  -0.188  -7.333  1.00  0.00           C  
ATOM    225  CG2 VAL A 170      -6.330  -0.367  -9.755  1.00  0.00           C  
ATOM    226  H   VAL A 170      -6.621   2.137  -8.726  1.00  0.00           H  
ATOM    227  HA  VAL A 170      -4.424   1.001  -7.234  1.00  0.00           H  
ATOM    228  HB  VAL A 170      -5.204  -1.133  -8.095  1.00  0.00           H  
ATOM    229 1HG1 VAL A 170      -7.559  -1.078  -7.433  1.00  0.00           H  
ATOM    230 2HG1 VAL A 170      -6.532  -0.140  -6.322  1.00  0.00           H  
ATOM    231 3HG1 VAL A 170      -7.542   0.699  -7.524  1.00  0.00           H  
ATOM    232 1HG2 VAL A 170      -6.960  -1.252  -9.834  1.00  0.00           H  
ATOM    233 2HG2 VAL A 170      -6.917   0.519  -9.998  1.00  0.00           H  
ATOM    234 3HG2 VAL A 170      -5.496  -0.452 -10.452  1.00  0.00           H  
ATOM    235  N   ASN A 171      -4.053   1.377 -10.470  1.00  0.00           N  
ATOM    236  CA  ASN A 171      -3.052   1.320 -11.538  1.00  0.00           C  
ATOM    237  C   ASN A 171      -1.928   2.323 -11.293  1.00  0.00           C  
ATOM    238  O   ASN A 171      -0.785   2.112 -11.702  1.00  0.00           O  
ATOM    239  CB  ASN A 171      -3.697   1.562 -12.890  1.00  0.00           C  
ATOM    240  CG  ASN A 171      -2.791   1.201 -14.035  1.00  0.00           C  
ATOM    241  OD1 ASN A 171      -2.355   0.051 -14.158  1.00  0.00           O  
ATOM    242  ND2 ASN A 171      -2.501   2.161 -14.876  1.00  0.00           N  
ATOM    243  H   ASN A 171      -4.938   1.764 -10.655  1.00  0.00           H  
ATOM    244  HA  ASN A 171      -2.604   0.325 -11.540  1.00  0.00           H  
ATOM    245 1HB  ASN A 171      -4.613   0.974 -12.967  1.00  0.00           H  
ATOM    246 2HB  ASN A 171      -3.974   2.613 -12.979  1.00  0.00           H  
ATOM    247 1HD2 ASN A 171      -1.904   1.979 -15.657  1.00  0.00           H  
ATOM    248 2HD2 ASN A 171      -2.877   3.077 -14.738  1.00  0.00           H  
ATOM    249  N   GLN A 172      -2.252   3.402 -10.600  1.00  0.00           N  
ATOM    250  CA  GLN A 172      -1.276   4.444 -10.306  1.00  0.00           C  
ATOM    251  C   GLN A 172      -0.409   4.077  -9.107  1.00  0.00           C  
ATOM    252  O   GLN A 172       0.673   4.635  -8.924  1.00  0.00           O  
ATOM    253  CB  GLN A 172      -1.982   5.778 -10.050  1.00  0.00           C  
ATOM    254  CG  GLN A 172      -1.039   6.954  -9.857  1.00  0.00           C  
ATOM    255  CD  GLN A 172      -1.777   8.274  -9.740  1.00  0.00           C  
ATOM    256  OE1 GLN A 172      -2.706   8.413  -8.939  1.00  0.00           O  
ATOM    257  NE2 GLN A 172      -1.369   9.253 -10.539  1.00  0.00           N  
ATOM    258  H   GLN A 172      -3.169   3.504 -10.275  1.00  0.00           H  
ATOM    259  HA  GLN A 172      -0.619   4.556 -11.169  1.00  0.00           H  
ATOM    260 1HB  GLN A 172      -2.640   6.009 -10.887  1.00  0.00           H  
ATOM    261 2HB  GLN A 172      -2.603   5.695  -9.158  1.00  0.00           H  
ATOM    262 1HG  GLN A 172      -0.465   6.801  -8.943  1.00  0.00           H  
ATOM    263 2HG  GLN A 172      -0.369   7.013 -10.715  1.00  0.00           H  
ATOM    264 1HE2 GLN A 172      -1.818  10.146 -10.506  1.00  0.00           H  
ATOM    265 2HE2 GLN A 172      -0.611   9.097 -11.174  1.00  0.00           H  
ATOM    266  N   MET A 173      -0.880   3.129  -8.300  1.00  0.00           N  
ATOM    267  CA  MET A 173      -0.141   2.679  -7.114  1.00  0.00           C  
ATOM    268  C   MET A 173       1.107   1.888  -7.506  1.00  0.00           C  
ATOM    269  O   MET A 173       1.901   1.499  -6.654  1.00  0.00           O  
ATOM    270  CB  MET A 173      -1.044   1.835  -6.216  1.00  0.00           C  
ATOM    271  CG  MET A 173      -1.958   2.643  -5.305  1.00  0.00           C  
ATOM    272  SD  MET A 173      -1.044   3.662  -4.130  1.00  0.00           S  
ATOM    273  CE  MET A 173      -0.397   2.408  -3.027  1.00  0.00           C  
ATOM    274  H   MET A 173      -1.749   2.722  -8.499  1.00  0.00           H  
ATOM    275  HA  MET A 173       0.186   3.557  -6.556  1.00  0.00           H  
ATOM    276 1HB  MET A 173      -1.671   1.192  -6.833  1.00  0.00           H  
ATOM    277 2HB  MET A 173      -0.431   1.189  -5.587  1.00  0.00           H  
ATOM    278 1HG  MET A 173      -2.589   3.294  -5.908  1.00  0.00           H  
ATOM    279 2HG  MET A 173      -2.603   1.966  -4.745  1.00  0.00           H  
ATOM    280 1HE  MET A 173       0.193   2.883  -2.243  1.00  0.00           H  
ATOM    281 2HE  MET A 173      -1.224   1.857  -2.577  1.00  0.00           H  
ATOM    282 3HE  MET A 173       0.234   1.719  -3.590  1.00  0.00           H  
ATOM    283  N   LYS A 174       1.265   1.642  -8.799  1.00  0.00           N  
ATOM    284  CA  LYS A 174       2.421   0.919  -9.300  1.00  0.00           C  
ATOM    285  C   LYS A 174       3.640   1.815  -9.205  1.00  0.00           C  
ATOM    286  O   LYS A 174       4.701   1.407  -8.734  1.00  0.00           O  
ATOM    287  CB  LYS A 174       2.202   0.457 -10.742  1.00  0.00           C  
ATOM    288  CG  LYS A 174       1.175  -0.657 -10.896  1.00  0.00           C  
ATOM    289  CD  LYS A 174       0.877  -0.935 -12.362  1.00  0.00           C  
ATOM    290  CE  LYS A 174      -0.075  -2.111 -12.520  1.00  0.00           C  
ATOM    291  NZ  LYS A 174      -0.576  -2.237 -13.916  1.00  0.00           N  
ATOM    292  H   LYS A 174       0.598   1.971  -9.427  1.00  0.00           H  
ATOM    293  HA  LYS A 174       2.574   0.037  -8.677  1.00  0.00           H  
ATOM    294 1HB  LYS A 174       1.873   1.301 -11.348  1.00  0.00           H  
ATOM    295 2HB  LYS A 174       3.145   0.103 -11.157  1.00  0.00           H  
ATOM    296 1HG  LYS A 174       1.556  -1.569 -10.433  1.00  0.00           H  
ATOM    297 2HG  LYS A 174       0.252  -0.374 -10.393  1.00  0.00           H  
ATOM    298 1HD  LYS A 174       0.428  -0.051 -12.815  1.00  0.00           H  
ATOM    299 2HD  LYS A 174       1.806  -1.158 -12.886  1.00  0.00           H  
ATOM    300 1HE  LYS A 174       0.437  -3.032 -12.247  1.00  0.00           H  
ATOM    301 2HE  LYS A 174      -0.926  -1.983 -11.853  1.00  0.00           H  
ATOM    302 1HZ  LYS A 174      -1.204  -3.026 -13.979  1.00  0.00           H  
ATOM    303 2HZ  LYS A 174      -1.070  -1.394 -14.174  1.00  0.00           H  
ATOM    304 3HZ  LYS A 174       0.203  -2.376 -14.543  1.00  0.00           H  
ATOM    305  N   VAL A 175       3.472   3.053  -9.647  1.00  0.00           N  
ATOM    306  CA  VAL A 175       4.547   4.019  -9.596  1.00  0.00           C  
ATOM    307  C   VAL A 175       4.194   5.108  -8.603  1.00  0.00           C  
ATOM    308  O   VAL A 175       3.738   6.192  -8.973  1.00  0.00           O  
ATOM    309  CB  VAL A 175       4.793   4.636 -10.985  1.00  0.00           C  
ATOM    310  CG1 VAL A 175       5.976   5.592 -10.942  1.00  0.00           C  
ATOM    311  CG2 VAL A 175       5.028   3.534 -12.007  1.00  0.00           C  
ATOM    312  H   VAL A 175       2.602   3.324 -10.005  1.00  0.00           H  
ATOM    313  HA  VAL A 175       5.457   3.508  -9.278  1.00  0.00           H  
ATOM    314  HB  VAL A 175       3.919   5.220 -11.274  1.00  0.00           H  
ATOM    315 1HG1 VAL A 175       6.135   6.020 -11.932  1.00  0.00           H  
ATOM    316 2HG1 VAL A 175       5.771   6.392 -10.231  1.00  0.00           H  
ATOM    317 3HG1 VAL A 175       6.870   5.051 -10.633  1.00  0.00           H  
ATOM    318 1HG2 VAL A 175       5.200   3.978 -12.988  1.00  0.00           H  
ATOM    319 2HG2 VAL A 175       5.899   2.947 -11.716  1.00  0.00           H  
ATOM    320 3HG2 VAL A 175       4.152   2.887 -12.052  1.00  0.00           H  
ATOM    321  N   ALA A 176       4.412   4.808  -7.342  1.00  0.00           N  
ATOM    322  CA  ALA A 176       4.130   5.744  -6.275  1.00  0.00           C  
ATOM    323  C   ALA A 176       5.181   5.632  -5.178  1.00  0.00           C  
ATOM    324  O   ALA A 176       5.362   4.567  -4.590  1.00  0.00           O  
ATOM    325  CB  ALA A 176       2.737   5.504  -5.712  1.00  0.00           C  
ATOM    326  H   ALA A 176       4.738   3.912  -7.118  1.00  0.00           H  
ATOM    327  HA  ALA A 176       4.174   6.752  -6.688  1.00  0.00           H  
ATOM    328 1HB  ALA A 176       2.541   6.215  -4.909  1.00  0.00           H  
ATOM    329 2HB  ALA A 176       1.997   5.635  -6.502  1.00  0.00           H  
ATOM    330 3HB  ALA A 176       2.673   4.489  -5.321  1.00  0.00           H  
ATOM    331  N   PRO A 177       5.938   6.710  -4.936  1.00  0.00           N  
ATOM    332  CA  PRO A 177       6.955   6.738  -3.898  1.00  0.00           C  
ATOM    333  C   PRO A 177       6.377   7.101  -2.532  1.00  0.00           C  
ATOM    334  O   PRO A 177       5.520   7.983  -2.420  1.00  0.00           O  
ATOM    335  CB  PRO A 177       7.920   7.815  -4.404  1.00  0.00           C  
ATOM    336  CG  PRO A 177       7.033   8.837  -5.029  1.00  0.00           C  
ATOM    337  CD  PRO A 177       5.917   8.037  -5.646  1.00  0.00           C  
ATOM    338  HA  PRO A 177       7.448   5.756  -3.848  1.00  0.00           H  
ATOM    339 1HB  PRO A 177       8.510   8.215  -3.567  1.00  0.00           H  
ATOM    340 2HB  PRO A 177       8.632   7.375  -5.118  1.00  0.00           H  
ATOM    341 1HG  PRO A 177       6.675   9.545  -4.267  1.00  0.00           H  
ATOM    342 2HG  PRO A 177       7.593   9.425  -5.770  1.00  0.00           H  
ATOM    343 1HD  PRO A 177       4.959   8.553  -5.481  1.00  0.00           H  
ATOM    344 2HD  PRO A 177       6.109   7.909  -6.722  1.00  0.00           H  
ATOM    345  N   ILE A 178       6.852   6.415  -1.506  1.00  0.00           N  
ATOM    346  CA  ILE A 178       6.412   6.640  -0.137  1.00  0.00           C  
ATOM    347  C   ILE A 178       6.911   7.989   0.384  1.00  0.00           C  
ATOM    348  O   ILE A 178       8.119   8.227   0.445  1.00  0.00           O  
ATOM    349  CB  ILE A 178       6.904   5.512   0.789  1.00  0.00           C  
ATOM    350  CG1 ILE A 178       6.352   4.161   0.325  1.00  0.00           C  
ATOM    351  CG2 ILE A 178       6.498   5.790   2.228  1.00  0.00           C  
ATOM    352  CD1 ILE A 178       6.993   2.974   1.005  1.00  0.00           C  
ATOM    353  H   ILE A 178       7.526   5.718  -1.675  1.00  0.00           H  
ATOM    354  HA  ILE A 178       5.323   6.649  -0.121  1.00  0.00           H  
ATOM    355  HB  ILE A 178       7.990   5.445   0.734  1.00  0.00           H  
ATOM    356 1HG1 ILE A 178       5.279   4.124   0.510  1.00  0.00           H  
ATOM    357 2HG1 ILE A 178       6.500   4.058  -0.751  1.00  0.00           H  
ATOM    358 1HG2 ILE A 178       6.854   4.983   2.868  1.00  0.00           H  
ATOM    359 2HG2 ILE A 178       6.938   6.732   2.554  1.00  0.00           H  
ATOM    360 3HG2 ILE A 178       5.413   5.855   2.294  1.00  0.00           H  
ATOM    361 1HD1 ILE A 178       6.550   2.053   0.624  1.00  0.00           H  
ATOM    362 2HD1 ILE A 178       8.064   2.972   0.802  1.00  0.00           H  
ATOM    363 3HD1 ILE A 178       6.827   3.037   2.079  1.00  0.00           H  
ATOM    364  N   PRO A 179       5.983   8.898   0.732  1.00  0.00           N  
ATOM    365  CA  PRO A 179       6.327  10.225   1.255  1.00  0.00           C  
ATOM    366  C   PRO A 179       7.071  10.158   2.582  1.00  0.00           C  
ATOM    367  O   PRO A 179       7.006   9.158   3.299  1.00  0.00           O  
ATOM    368  CB  PRO A 179       4.956  10.889   1.420  1.00  0.00           C  
ATOM    369  CG  PRO A 179       4.074  10.148   0.475  1.00  0.00           C  
ATOM    370  CD  PRO A 179       4.546   8.721   0.563  1.00  0.00           C  
ATOM    371  HA  PRO A 179       6.939  10.759   0.513  1.00  0.00           H  
ATOM    372 1HB  PRO A 179       4.623  10.810   2.465  1.00  0.00           H  
ATOM    373 2HB  PRO A 179       5.028  11.962   1.186  1.00  0.00           H  
ATOM    374 1HG  PRO A 179       3.021  10.264   0.767  1.00  0.00           H  
ATOM    375 2HG  PRO A 179       4.171  10.563  -0.540  1.00  0.00           H  
ATOM    376 1HD  PRO A 179       4.084   8.235   1.434  1.00  0.00           H  
ATOM    377 2HD  PRO A 179       4.284   8.189  -0.363  1.00  0.00           H  
ATOM    378  N   LYS A 180       7.742  11.248   2.920  1.00  0.00           N  
ATOM    379  CA  LYS A 180       8.516  11.337   4.156  1.00  0.00           C  
ATOM    380  C   LYS A 180       7.624  11.176   5.380  1.00  0.00           C  
ATOM    381  O   LYS A 180       8.061  10.675   6.418  1.00  0.00           O  
ATOM    382  CB  LYS A 180       9.265  12.669   4.225  1.00  0.00           C  
ATOM    383  CG  LYS A 180      10.417  12.795   3.236  1.00  0.00           C  
ATOM    384  CD  LYS A 180      11.102  14.148   3.355  1.00  0.00           C  
ATOM    385  CE  LYS A 180      12.253  14.275   2.369  1.00  0.00           C  
ATOM    386  NZ  LYS A 180      12.911  15.608   2.449  1.00  0.00           N  
ATOM    387  H   LYS A 180       7.709  12.023   2.317  1.00  0.00           H  
ATOM    388  HA  LYS A 180       9.245  10.526   4.167  1.00  0.00           H  
ATOM    389 1HB  LYS A 180       8.570  13.487   4.035  1.00  0.00           H  
ATOM    390 2HB  LYS A 180       9.669  12.808   5.228  1.00  0.00           H  
ATOM    391 1HG  LYS A 180      11.148  12.008   3.427  1.00  0.00           H  
ATOM    392 2HG  LYS A 180      10.039  12.676   2.221  1.00  0.00           H  
ATOM    393 1HD  LYS A 180      10.378  14.941   3.161  1.00  0.00           H  
ATOM    394 2HD  LYS A 180      11.488  14.272   4.367  1.00  0.00           H  
ATOM    395 1HE  LYS A 180      12.995  13.505   2.574  1.00  0.00           H  
ATOM    396 2HE  LYS A 180      11.881  14.129   1.355  1.00  0.00           H  
ATOM    397 1HZ  LYS A 180      13.666  15.652   1.780  1.00  0.00           H  
ATOM    398 2HZ  LYS A 180      12.234  16.330   2.242  1.00  0.00           H  
ATOM    399 3HZ  LYS A 180      13.277  15.747   3.379  1.00  0.00           H  
ATOM    400  N   GLN A 181       6.375  11.598   5.250  1.00  0.00           N  
ATOM    401  CA  GLN A 181       5.408  11.494   6.336  1.00  0.00           C  
ATOM    402  C   GLN A 181       5.146  10.029   6.680  1.00  0.00           C  
ATOM    403  O   GLN A 181       4.888   9.680   7.833  1.00  0.00           O  
ATOM    404  CB  GLN A 181       4.098  12.191   5.960  1.00  0.00           C  
ATOM    405  CG  GLN A 181       4.202  13.704   5.868  1.00  0.00           C  
ATOM    406  CD  GLN A 181       2.901  14.348   5.428  1.00  0.00           C  
ATOM    407  OE1 GLN A 181       2.093  13.733   4.727  1.00  0.00           O  
ATOM    408  NE2 GLN A 181       2.690  15.594   5.838  1.00  0.00           N  
ATOM    409  H   GLN A 181       6.099  12.000   4.400  1.00  0.00           H  
ATOM    410  HA  GLN A 181       5.822  11.985   7.216  1.00  0.00           H  
ATOM    411 1HB  GLN A 181       3.751  11.819   4.996  1.00  0.00           H  
ATOM    412 2HB  GLN A 181       3.333  11.951   6.699  1.00  0.00           H  
ATOM    413 1HG  GLN A 181       4.465  14.100   6.849  1.00  0.00           H  
ATOM    414 2HG  GLN A 181       4.973  13.962   5.144  1.00  0.00           H  
ATOM    415 1HE2 GLN A 181       1.849  16.071   5.578  1.00  0.00           H  
ATOM    416 2HE2 GLN A 181       3.371  16.056   6.406  1.00  0.00           H  
ATOM    417  N   LEU A 182       5.231   9.176   5.671  1.00  0.00           N  
ATOM    418  CA  LEU A 182       4.985   7.754   5.846  1.00  0.00           C  
ATOM    419  C   LEU A 182       6.278   6.995   6.126  1.00  0.00           C  
ATOM    420  O   LEU A 182       6.263   5.978   6.816  1.00  0.00           O  
ATOM    421  CB  LEU A 182       4.307   7.180   4.596  1.00  0.00           C  
ATOM    422  CG  LEU A 182       2.774   7.230   4.588  1.00  0.00           C  
ATOM    423  CD1 LEU A 182       2.311   8.669   4.770  1.00  0.00           C  
ATOM    424  CD2 LEU A 182       2.253   6.650   3.281  1.00  0.00           C  
ATOM    425  H   LEU A 182       5.479   9.510   4.781  1.00  0.00           H  
ATOM    426  HA  LEU A 182       4.321   7.620   6.699  1.00  0.00           H  
ATOM    427 1HB  LEU A 182       4.661   7.730   3.725  1.00  0.00           H  
ATOM    428 2HB  LEU A 182       4.605   6.137   4.486  1.00  0.00           H  
ATOM    429  HG  LEU A 182       2.387   6.647   5.423  1.00  0.00           H  
ATOM    430 1HD1 LEU A 182       1.222   8.705   4.765  1.00  0.00           H  
ATOM    431 2HD1 LEU A 182       2.681   9.052   5.721  1.00  0.00           H  
ATOM    432 3HD1 LEU A 182       2.699   9.282   3.957  1.00  0.00           H  
ATOM    433 1HD2 LEU A 182       1.164   6.685   3.275  1.00  0.00           H  
ATOM    434 2HD2 LEU A 182       2.639   7.233   2.445  1.00  0.00           H  
ATOM    435 3HD2 LEU A 182       2.584   5.616   3.184  1.00  0.00           H  
ATOM    436  N   LEU A 183       7.393   7.504   5.602  1.00  0.00           N  
ATOM    437  CA  LEU A 183       8.704   6.872   5.793  1.00  0.00           C  
ATOM    438  C   LEU A 183       9.061   6.750   7.271  1.00  0.00           C  
ATOM    439  O   LEU A 183       9.811   5.860   7.667  1.00  0.00           O  
ATOM    440  CB  LEU A 183       9.791   7.677   5.069  1.00  0.00           C  
ATOM    441  CG  LEU A 183       9.806   7.550   3.541  1.00  0.00           C  
ATOM    442  CD1 LEU A 183      10.913   8.426   2.969  1.00  0.00           C  
ATOM    443  CD2 LEU A 183      10.007   6.093   3.154  1.00  0.00           C  
ATOM    444  H   LEU A 183       7.333   8.319   5.058  1.00  0.00           H  
ATOM    445  HA  LEU A 183       8.669   5.869   5.369  1.00  0.00           H  
ATOM    446 1HB  LEU A 183       9.662   8.731   5.312  1.00  0.00           H  
ATOM    447 2HB  LEU A 183      10.765   7.356   5.438  1.00  0.00           H  
ATOM    448  HG  LEU A 183       8.857   7.905   3.137  1.00  0.00           H  
ATOM    449 1HD1 LEU A 183      10.923   8.335   1.882  1.00  0.00           H  
ATOM    450 2HD1 LEU A 183      10.733   9.465   3.244  1.00  0.00           H  
ATOM    451 3HD1 LEU A 183      11.873   8.104   3.368  1.00  0.00           H  
ATOM    452 1HD2 LEU A 183      10.017   6.002   2.067  1.00  0.00           H  
ATOM    453 2HD2 LEU A 183      10.956   5.737   3.556  1.00  0.00           H  
ATOM    454 3HD2 LEU A 183       9.193   5.492   3.561  1.00  0.00           H  
ATOM    455  N   GLN A 184       8.520   7.649   8.080  1.00  0.00           N  
ATOM    456  CA  GLN A 184       8.772   7.642   9.516  1.00  0.00           C  
ATOM    457  C   GLN A 184       8.196   6.395  10.182  1.00  0.00           C  
ATOM    458  O   GLN A 184       8.633   6.003  11.265  1.00  0.00           O  
ATOM    459  CB  GLN A 184       8.185   8.898  10.165  1.00  0.00           C  
ATOM    460  CG  GLN A 184       8.909  10.183   9.802  1.00  0.00           C  
ATOM    461  CD  GLN A 184       8.302  11.400  10.475  1.00  0.00           C  
ATOM    462  OE1 GLN A 184       7.723  11.301  11.561  1.00  0.00           O  
ATOM    463  NE2 GLN A 184       8.431  12.555   9.834  1.00  0.00           N  
ATOM    464  H   GLN A 184       7.946   8.345   7.700  1.00  0.00           H  
ATOM    465  HA  GLN A 184       9.850   7.636   9.678  1.00  0.00           H  
ATOM    466 1HB  GLN A 184       7.140   9.005   9.870  1.00  0.00           H  
ATOM    467 2HB  GLN A 184       8.209   8.793  11.250  1.00  0.00           H  
ATOM    468 1HG  GLN A 184       9.950  10.102  10.115  1.00  0.00           H  
ATOM    469 2HG  GLN A 184       8.854  10.326   8.723  1.00  0.00           H  
ATOM    470 1HE2 GLN A 184       8.051  13.393  10.229  1.00  0.00           H  
ATOM    471 2HE2 GLN A 184       8.908  12.591   8.956  1.00  0.00           H  
ATOM    472  N   ARG A 185       7.222   5.771   9.528  1.00  0.00           N  
ATOM    473  CA  ARG A 185       6.577   4.580  10.068  1.00  0.00           C  
ATOM    474  C   ARG A 185       7.439   3.343   9.852  1.00  0.00           C  
ATOM    475  O   ARG A 185       7.341   2.372  10.601  1.00  0.00           O  
ATOM    476  CB  ARG A 185       5.217   4.367   9.420  1.00  0.00           C  
ATOM    477  CG  ARG A 185       4.159   5.390   9.801  1.00  0.00           C  
ATOM    478  CD  ARG A 185       2.823   5.025   9.264  1.00  0.00           C  
ATOM    479  NE  ARG A 185       1.804   5.990   9.643  1.00  0.00           N  
ATOM    480  CZ  ARG A 185       1.146   5.984  10.819  1.00  0.00           C  
ATOM    481  NH1 ARG A 185       1.409   5.060  11.716  1.00  0.00           N  
ATOM    482  NH2 ARG A 185       0.233   6.907  11.070  1.00  0.00           N  
ATOM    483  H   ARG A 185       6.941   6.112   8.650  1.00  0.00           H  
ATOM    484  HA  ARG A 185       6.433   4.720  11.140  1.00  0.00           H  
ATOM    485 1HB  ARG A 185       5.323   4.391   8.336  1.00  0.00           H  
ATOM    486 2HB  ARG A 185       4.835   3.382   9.690  1.00  0.00           H  
ATOM    487 1HG  ARG A 185       4.086   5.450  10.888  1.00  0.00           H  
ATOM    488 2HG  ARG A 185       4.436   6.365   9.402  1.00  0.00           H  
ATOM    489 1HD  ARG A 185       2.868   4.987   8.176  1.00  0.00           H  
ATOM    490 2HD  ARG A 185       2.530   4.049   9.649  1.00  0.00           H  
ATOM    491  HE  ARG A 185       1.573   6.717   8.979  1.00  0.00           H  
ATOM    492 1HH1 ARG A 185       2.107   4.355  11.524  1.00  0.00           H  
ATOM    493 2HH1 ARG A 185       0.916   5.056  12.596  1.00  0.00           H  
ATOM    494 1HH2 ARG A 185       0.031   7.618  10.380  1.00  0.00           H  
ATOM    495 2HH2 ARG A 185      -0.260   6.903  11.951  1.00  0.00           H  
ATOM    496  N   ILE A 186       8.274   3.384   8.823  1.00  0.00           N  
ATOM    497  CA  ILE A 186       9.169   2.275   8.510  1.00  0.00           C  
ATOM    498  C   ILE A 186      10.596   2.788   8.321  1.00  0.00           C  
ATOM    499  O   ILE A 186      11.022   3.085   7.205  1.00  0.00           O  
ATOM    500  CB  ILE A 186       8.709   1.531   7.243  1.00  0.00           C  
ATOM    501  CG1 ILE A 186       7.246   1.104   7.376  1.00  0.00           C  
ATOM    502  CG2 ILE A 186       9.598   0.324   6.984  1.00  0.00           C  
ATOM    503  CD1 ILE A 186       7.027  -0.036   8.345  1.00  0.00           C  
ATOM    504  H   ILE A 186       8.299   4.187   8.261  1.00  0.00           H  
ATOM    505  HA  ILE A 186       9.155   1.574   9.343  1.00  0.00           H  
ATOM    506  HB  ILE A 186       8.765   2.203   6.386  1.00  0.00           H  
ATOM    507 1HG1 ILE A 186       6.648   1.953   7.707  1.00  0.00           H  
ATOM    508 2HG1 ILE A 186       6.865   0.798   6.400  1.00  0.00           H  
ATOM    509 1HG2 ILE A 186       9.259  -0.191   6.085  1.00  0.00           H  
ATOM    510 2HG2 ILE A 186      10.627   0.653   6.846  1.00  0.00           H  
ATOM    511 3HG2 ILE A 186       9.544  -0.357   7.833  1.00  0.00           H  
ATOM    512 1HD1 ILE A 186       5.966  -0.281   8.385  1.00  0.00           H  
ATOM    513 2HD1 ILE A 186       7.589  -0.909   8.012  1.00  0.00           H  
ATOM    514 3HD1 ILE A 186       7.367   0.260   9.336  1.00  0.00           H  
ATOM    515  N   PRO A 187      11.351   2.908   9.421  1.00  0.00           N  
ATOM    516  CA  PRO A 187      12.720   3.411   9.388  1.00  0.00           C  
ATOM    517  C   PRO A 187      13.758   2.333   9.085  1.00  0.00           C  
ATOM    518  O   PRO A 187      13.455   1.139   9.120  1.00  0.00           O  
ATOM    519  CB  PRO A 187      12.898   3.970  10.803  1.00  0.00           C  
ATOM    520  CG  PRO A 187      12.126   3.031  11.667  1.00  0.00           C  
ATOM    521  CD  PRO A 187      10.915   2.677  10.846  1.00  0.00           C  
ATOM    522  HA  PRO A 187      12.795   4.207   8.632  1.00  0.00           H  
ATOM    523 1HB  PRO A 187      13.966   4.007  11.062  1.00  0.00           H  
ATOM    524 2HB  PRO A 187      12.520   5.002  10.851  1.00  0.00           H  
ATOM    525 1HG  PRO A 187      12.740   2.153  11.916  1.00  0.00           H  
ATOM    526 2HG  PRO A 187      11.865   3.518  12.618  1.00  0.00           H  
ATOM    527 1HD  PRO A 187      10.649   1.624  11.018  1.00  0.00           H  
ATOM    528 2HD  PRO A 187      10.080   3.338  11.120  1.00  0.00           H  
ATOM    529  N   ASN A 188      14.979   2.783   8.787  1.00  0.00           N  
ATOM    530  CA  ASN A 188      16.103   1.893   8.484  1.00  0.00           C  
ATOM    531  C   ASN A 188      15.767   0.949   7.333  1.00  0.00           C  
ATOM    532  O   ASN A 188      15.730  -0.273   7.506  1.00  0.00           O  
ATOM    533  CB  ASN A 188      16.510   1.106   9.716  1.00  0.00           C  
ATOM    534  CG  ASN A 188      16.934   1.992  10.855  1.00  0.00           C  
ATOM    535  OD1 ASN A 188      17.764   2.891  10.681  1.00  0.00           O  
ATOM    536  ND2 ASN A 188      16.380   1.755  12.016  1.00  0.00           N  
ATOM    537  H   ASN A 188      15.132   3.752   8.774  1.00  0.00           H  
ATOM    538  HA  ASN A 188      16.951   2.502   8.165  1.00  0.00           H  
ATOM    539 1HB  ASN A 188      15.674   0.487  10.045  1.00  0.00           H  
ATOM    540 2HB  ASN A 188      17.333   0.437   9.465  1.00  0.00           H  
ATOM    541 1HD2 ASN A 188      16.624   2.314  12.809  1.00  0.00           H  
ATOM    542 2HD2 ASN A 188      15.713   1.018  12.111  1.00  0.00           H  
ATOM    543  N   ILE A 189      15.512   1.513   6.163  1.00  0.00           N  
ATOM    544  CA  ILE A 189      15.184   0.709   4.997  1.00  0.00           C  
ATOM    545  C   ILE A 189      16.421   0.501   4.122  1.00  0.00           C  
ATOM    546  O   ILE A 189      17.003   1.461   3.620  1.00  0.00           O  
ATOM    547  CB  ILE A 189      14.065   1.370   4.171  1.00  0.00           C  
ATOM    548  CG1 ILE A 189      12.742   1.334   4.938  1.00  0.00           C  
ATOM    549  CG2 ILE A 189      13.921   0.679   2.823  1.00  0.00           C  
ATOM    550  CD1 ILE A 189      11.640   2.144   4.295  1.00  0.00           C  
ATOM    551  H   ILE A 189      15.568   2.487   6.079  1.00  0.00           H  
ATOM    552  HA  ILE A 189      14.833  -0.265   5.336  1.00  0.00           H  
ATOM    553  HB  ILE A 189      14.306   2.419   4.007  1.00  0.00           H  
ATOM    554 1HG1 ILE A 189      12.401   0.303   5.027  1.00  0.00           H  
ATOM    555 2HG1 ILE A 189      12.896   1.713   5.949  1.00  0.00           H  
ATOM    556 1HG2 ILE A 189      13.126   1.158   2.253  1.00  0.00           H  
ATOM    557 2HG2 ILE A 189      14.859   0.755   2.273  1.00  0.00           H  
ATOM    558 3HG2 ILE A 189      13.675  -0.371   2.977  1.00  0.00           H  
ATOM    559 1HD1 ILE A 189      10.734   2.070   4.897  1.00  0.00           H  
ATOM    560 2HD1 ILE A 189      11.947   3.189   4.230  1.00  0.00           H  
ATOM    561 3HD1 ILE A 189      11.442   1.759   3.295  1.00  0.00           H  
ATOM    562  N   PRO A 190      16.831  -0.769   3.930  1.00  0.00           N  
ATOM    563  CA  PRO A 190      18.009  -1.127   3.118  1.00  0.00           C  
ATOM    564  C   PRO A 190      18.013  -0.542   1.691  1.00  0.00           C  
ATOM    565  O   PRO A 190      19.017   0.044   1.284  1.00  0.00           O  
ATOM    566  CB  PRO A 190      17.920  -2.656   3.083  1.00  0.00           C  
ATOM    567  CG  PRO A 190      17.297  -3.015   4.389  1.00  0.00           C  
ATOM    568  CD  PRO A 190      16.242  -1.962   4.602  1.00  0.00           C  
ATOM    569  HA  PRO A 190      18.920  -0.789   3.634  1.00  0.00           H  
ATOM    570 1HB  PRO A 190      17.319  -2.978   2.220  1.00  0.00           H  
ATOM    571 2HB  PRO A 190      18.923  -3.089   2.955  1.00  0.00           H  
ATOM    572 1HG  PRO A 190      16.877  -4.031   4.342  1.00  0.00           H  
ATOM    573 2HG  PRO A 190      18.056  -3.022   5.183  1.00  0.00           H  
ATOM    574 1HD  PRO A 190      15.304  -2.279   4.124  1.00  0.00           H  
ATOM    575 2HD  PRO A 190      16.093  -1.806   5.681  1.00  0.00           H  
ATOM    576  N   PRO A 191      16.918  -0.679   0.897  1.00  0.00           N  
ATOM    577  CA  PRO A 191      16.887  -0.148  -0.471  1.00  0.00           C  
ATOM    578  C   PRO A 191      17.027   1.369  -0.505  1.00  0.00           C  
ATOM    579  O   PRO A 191      17.645   1.926  -1.412  1.00  0.00           O  
ATOM    580  CB  PRO A 191      15.511  -0.592  -0.978  1.00  0.00           C  
ATOM    581  CG  PRO A 191      14.734  -0.863   0.265  1.00  0.00           C  
ATOM    582  CD  PRO A 191      15.744  -1.440   1.221  1.00  0.00           C  
ATOM    583  HA  PRO A 191      17.693  -0.613  -1.058  1.00  0.00           H  
ATOM    584 1HB  PRO A 191      15.064   0.201  -1.596  1.00  0.00           H  
ATOM    585 2HB  PRO A 191      15.614  -1.480  -1.619  1.00  0.00           H  
ATOM    586 1HG  PRO A 191      14.279   0.066   0.639  1.00  0.00           H  
ATOM    587 2HG  PRO A 191      13.908  -1.558   0.052  1.00  0.00           H  
ATOM    588 1HD  PRO A 191      15.403  -1.284   2.254  1.00  0.00           H  
ATOM    589 2HD  PRO A 191      15.876  -2.512   1.013  1.00  0.00           H  
ATOM    590  N   ASN A 192      16.439   2.024   0.497  1.00  0.00           N  
ATOM    591  CA  ASN A 192      16.461   3.484   0.616  1.00  0.00           C  
ATOM    592  C   ASN A 192      15.739   4.142  -0.554  1.00  0.00           C  
ATOM    593  O   ASN A 192      15.877   5.342  -0.797  1.00  0.00           O  
ATOM    594  CB  ASN A 192      17.887   3.993   0.715  1.00  0.00           C  
ATOM    595  CG  ASN A 192      17.986   5.295   1.461  1.00  0.00           C  
ATOM    596  OD1 ASN A 192      17.297   5.501   2.467  1.00  0.00           O  
ATOM    597  ND2 ASN A 192      18.830   6.176   0.989  1.00  0.00           N  
ATOM    598  H   ASN A 192      15.983   1.506   1.191  1.00  0.00           H  
ATOM    599  HA  ASN A 192      15.928   3.765   1.526  1.00  0.00           H  
ATOM    600 1HB  ASN A 192      18.505   3.250   1.221  1.00  0.00           H  
ATOM    601 2HB  ASN A 192      18.295   4.130  -0.286  1.00  0.00           H  
ATOM    602 1HD2 ASN A 192      18.937   7.060   1.446  1.00  0.00           H  
ATOM    603 2HD2 ASN A 192      19.367   5.967   0.173  1.00  0.00           H  
ATOM    604  N   ILE A 193      14.963   3.345  -1.271  1.00  0.00           N  
ATOM    605  CA  ILE A 193      14.193   3.829  -2.403  1.00  0.00           C  
ATOM    606  C   ILE A 193      12.766   4.063  -1.944  1.00  0.00           C  
ATOM    607  O   ILE A 193      12.276   3.346  -1.075  1.00  0.00           O  
ATOM    608  CB  ILE A 193      14.218   2.833  -3.577  1.00  0.00           C  
ATOM    609  CG1 ILE A 193      15.653   2.619  -4.065  1.00  0.00           C  
ATOM    610  CG2 ILE A 193      13.334   3.326  -4.712  1.00  0.00           C  
ATOM    611  CD1 ILE A 193      15.814   1.432  -4.986  1.00  0.00           C  
ATOM    612  H   ILE A 193      14.902   2.400  -1.023  1.00  0.00           H  
ATOM    613  HA  ILE A 193      14.633   4.765  -2.745  1.00  0.00           H  
ATOM    614  HB  ILE A 193      13.853   1.864  -3.239  1.00  0.00           H  
ATOM    615 1HG1 ILE A 193      15.994   3.509  -4.593  1.00  0.00           H  
ATOM    616 2HG1 ILE A 193      16.312   2.477  -3.208  1.00  0.00           H  
ATOM    617 1HG2 ILE A 193      13.364   2.611  -5.533  1.00  0.00           H  
ATOM    618 2HG2 ILE A 193      12.309   3.427  -4.356  1.00  0.00           H  
ATOM    619 3HG2 ILE A 193      13.695   4.294  -5.061  1.00  0.00           H  
ATOM    620 1HD1 ILE A 193      16.858   1.345  -5.289  1.00  0.00           H  
ATOM    621 2HD1 ILE A 193      15.512   0.523  -4.464  1.00  0.00           H  
ATOM    622 3HD1 ILE A 193      15.192   1.568  -5.868  1.00  0.00           H  
ATOM    623  N   ASN A 194      12.099   5.055  -2.510  1.00  0.00           N  
ATOM    624  CA  ASN A 194      10.742   5.373  -2.087  1.00  0.00           C  
ATOM    625  C   ASN A 194       9.680   4.789  -3.014  1.00  0.00           C  
ATOM    626  O   ASN A 194       8.531   4.642  -2.611  1.00  0.00           O  
ATOM    627  CB  ASN A 194      10.571   6.877  -1.974  1.00  0.00           C  
ATOM    628  CG  ASN A 194      11.451   7.481  -0.915  1.00  0.00           C  
ATOM    629  OD1 ASN A 194      11.766   6.834   0.090  1.00  0.00           O  
ATOM    630  ND2 ASN A 194      11.855   8.709  -1.121  1.00  0.00           N  
ATOM    631  H   ASN A 194      12.521   5.581  -3.224  1.00  0.00           H  
ATOM    632  HA  ASN A 194      10.571   4.924  -1.107  1.00  0.00           H  
ATOM    633 1HB  ASN A 194      10.804   7.343  -2.933  1.00  0.00           H  
ATOM    634 2HB  ASN A 194       9.532   7.108  -1.741  1.00  0.00           H  
ATOM    635 1HD2 ASN A 194      12.443   9.161  -0.450  1.00  0.00           H  
ATOM    636 2HD2 ASN A 194      11.575   9.194  -1.950  1.00  0.00           H  
ATOM    637  N   THR A 195      10.044   4.426  -4.241  1.00  0.00           N  
ATOM    638  CA  THR A 195       9.060   3.891  -5.177  1.00  0.00           C  
ATOM    639  C   THR A 195       8.646   2.488  -4.757  1.00  0.00           C  
ATOM    640  O   THR A 195       9.495   1.626  -4.538  1.00  0.00           O  
ATOM    641  CB  THR A 195       9.607   3.866  -6.616  1.00  0.00           C  
ATOM    642  OG1 THR A 195       9.976   5.193  -7.014  1.00  0.00           O  
ATOM    643  CG2 THR A 195       8.559   3.326  -7.576  1.00  0.00           C  
ATOM    644  H   THR A 195      10.977   4.513  -4.518  1.00  0.00           H  
ATOM    645  HA  THR A 195       8.180   4.534  -5.159  1.00  0.00           H  
ATOM    646  HB  THR A 195      10.492   3.231  -6.658  1.00  0.00           H  
ATOM    647  HG1 THR A 195      10.511   5.152  -7.809  1.00  0.00           H  
ATOM    648 1HG2 THR A 195       8.963   3.315  -8.588  1.00  0.00           H  
ATOM    649 2HG2 THR A 195       8.285   2.312  -7.283  1.00  0.00           H  
ATOM    650 3HG2 THR A 195       7.675   3.962  -7.546  1.00  0.00           H  
ATOM    651  N   TRP A 196       7.335   2.252  -4.728  1.00  0.00           N  
ATOM    652  CA  TRP A 196       6.777   0.971  -4.294  1.00  0.00           C  
ATOM    653  C   TRP A 196       7.317  -0.211  -5.074  1.00  0.00           C  
ATOM    654  O   TRP A 196       7.583  -1.257  -4.494  1.00  0.00           O  
ATOM    655  CB  TRP A 196       5.253   0.994  -4.421  1.00  0.00           C  
ATOM    656  CG  TRP A 196       4.557   1.488  -3.188  1.00  0.00           C  
ATOM    657  CD1 TRP A 196       3.768   2.595  -3.086  1.00  0.00           C  
ATOM    658  CD2 TRP A 196       4.584   0.892  -1.869  1.00  0.00           C  
ATOM    659  NE1 TRP A 196       3.305   2.729  -1.801  1.00  0.00           N  
ATOM    660  CE2 TRP A 196       3.794   1.695  -1.042  1.00  0.00           C  
ATOM    661  CE3 TRP A 196       5.206  -0.242  -1.332  1.00  0.00           C  
ATOM    662  CZ2 TRP A 196       3.606   1.404   0.300  1.00  0.00           C  
ATOM    663  CZ3 TRP A 196       5.017  -0.534   0.014  1.00  0.00           C  
ATOM    664  CH2 TRP A 196       4.237   0.269   0.808  1.00  0.00           C  
ATOM    665  H   TRP A 196       6.718   2.975  -4.977  1.00  0.00           H  
ATOM    666  HA  TRP A 196       7.041   0.815  -3.248  1.00  0.00           H  
ATOM    667 1HB  TRP A 196       4.966   1.633  -5.256  1.00  0.00           H  
ATOM    668 2HB  TRP A 196       4.891  -0.011  -4.639  1.00  0.00           H  
ATOM    669  HD1 TRP A 196       3.538   3.273  -3.906  1.00  0.00           H  
ATOM    670  HE1 TRP A 196       2.704   3.468  -1.466  1.00  0.00           H  
ATOM    671  HE3 TRP A 196       5.825  -0.884  -1.959  1.00  0.00           H  
ATOM    672  HZ2 TRP A 196       2.990   2.029   0.947  1.00  0.00           H  
ATOM    673  HZ3 TRP A 196       5.506  -1.418   0.424  1.00  0.00           H  
ATOM    674  HH2 TRP A 196       4.109   0.010   1.859  1.00  0.00           H  
ATOM    675  N   GLN A 197       7.501  -0.040  -6.371  1.00  0.00           N  
ATOM    676  CA  GLN A 197       8.009  -1.113  -7.211  1.00  0.00           C  
ATOM    677  C   GLN A 197       9.357  -1.617  -6.706  1.00  0.00           C  
ATOM    678  O   GLN A 197       9.664  -2.802  -6.803  1.00  0.00           O  
ATOM    679  CB  GLN A 197       8.135  -0.641  -8.662  1.00  0.00           C  
ATOM    680  CG  GLN A 197       8.532  -1.734  -9.639  1.00  0.00           C  
ATOM    681  CD  GLN A 197       7.468  -2.808  -9.770  1.00  0.00           C  
ATOM    682  OE1 GLN A 197       6.308  -2.518 -10.074  1.00  0.00           O  
ATOM    683  NE2 GLN A 197       7.858  -4.056  -9.540  1.00  0.00           N  
ATOM    684  H   GLN A 197       7.285   0.827  -6.773  1.00  0.00           H  
ATOM    685  HA  GLN A 197       7.305  -1.944  -7.174  1.00  0.00           H  
ATOM    686 1HB  GLN A 197       7.185  -0.222  -8.993  1.00  0.00           H  
ATOM    687 2HB  GLN A 197       8.880   0.151  -8.723  1.00  0.00           H  
ATOM    688 1HG  GLN A 197       8.690  -1.289 -10.622  1.00  0.00           H  
ATOM    689 2HG  GLN A 197       9.451  -2.204  -9.291  1.00  0.00           H  
ATOM    690 1HE2 GLN A 197       7.200  -4.808  -9.610  1.00  0.00           H  
ATOM    691 2HE2 GLN A 197       8.809  -4.247  -9.295  1.00  0.00           H  
ATOM    692  N   GLN A 198      10.175  -0.711  -6.199  1.00  0.00           N  
ATOM    693  CA  GLN A 198      11.478  -1.081  -5.673  1.00  0.00           C  
ATOM    694  C   GLN A 198      11.403  -1.414  -4.177  1.00  0.00           C  
ATOM    695  O   GLN A 198      12.272  -2.104  -3.643  1.00  0.00           O  
ATOM    696  CB  GLN A 198      12.485   0.047  -5.913  1.00  0.00           C  
ATOM    697  CG  GLN A 198      12.731   0.361  -7.379  1.00  0.00           C  
ATOM    698  CD  GLN A 198      13.332  -0.812  -8.128  1.00  0.00           C  
ATOM    699  OE1 GLN A 198      14.391  -1.329  -7.756  1.00  0.00           O  
ATOM    700  NE2 GLN A 198      12.661  -1.241  -9.191  1.00  0.00           N  
ATOM    701  H   GLN A 198       9.892   0.225  -6.159  1.00  0.00           H  
ATOM    702  HA  GLN A 198      11.821  -1.974  -6.195  1.00  0.00           H  
ATOM    703 1HB  GLN A 198      12.133   0.959  -5.428  1.00  0.00           H  
ATOM    704 2HB  GLN A 198      13.441  -0.215  -5.460  1.00  0.00           H  
ATOM    705 1HG  GLN A 198      11.782   0.617  -7.849  1.00  0.00           H  
ATOM    706 2HG  GLN A 198      13.421   1.202  -7.449  1.00  0.00           H  
ATOM    707 1HE2 GLN A 198      13.010  -2.013  -9.725  1.00  0.00           H  
ATOM    708 2HE2 GLN A 198      11.808  -0.794  -9.458  1.00  0.00           H  
ATOM    709  N   VAL A 199      10.352  -0.934  -3.509  1.00  0.00           N  
ATOM    710  CA  VAL A 199      10.176  -1.172  -2.075  1.00  0.00           C  
ATOM    711  C   VAL A 199       9.600  -2.567  -1.810  1.00  0.00           C  
ATOM    712  O   VAL A 199       9.919  -3.196  -0.799  1.00  0.00           O  
ATOM    713  CB  VAL A 199       9.240  -0.109  -1.469  1.00  0.00           C  
ATOM    714  CG1 VAL A 199       8.810  -0.515  -0.068  1.00  0.00           C  
ATOM    715  CG2 VAL A 199       9.937   1.243  -1.448  1.00  0.00           C  
ATOM    716  H   VAL A 199       9.680  -0.403  -3.994  1.00  0.00           H  
ATOM    717  HA  VAL A 199      11.150  -1.099  -1.590  1.00  0.00           H  
ATOM    718  HB  VAL A 199       8.338  -0.045  -2.077  1.00  0.00           H  
ATOM    719 1HG1 VAL A 199       8.148   0.247   0.345  1.00  0.00           H  
ATOM    720 2HG1 VAL A 199       8.282  -1.468  -0.111  1.00  0.00           H  
ATOM    721 3HG1 VAL A 199       9.689  -0.615   0.569  1.00  0.00           H  
ATOM    722 1HG2 VAL A 199       9.270   1.990  -1.019  1.00  0.00           H  
ATOM    723 2HG2 VAL A 199      10.843   1.177  -0.846  1.00  0.00           H  
ATOM    724 3HG2 VAL A 199      10.199   1.532  -2.466  1.00  0.00           H  
ATOM    725  N   THR A 200       8.776  -3.060  -2.735  1.00  0.00           N  
ATOM    726  CA  THR A 200       8.155  -4.378  -2.600  1.00  0.00           C  
ATOM    727  C   THR A 200       9.204  -5.486  -2.514  1.00  0.00           C  
ATOM    728  O   THR A 200       8.948  -6.567  -1.971  1.00  0.00           O  
ATOM    729  CB  THR A 200       7.201  -4.662  -3.775  1.00  0.00           C  
ATOM    730  OG1 THR A 200       6.668  -5.987  -3.651  1.00  0.00           O  
ATOM    731  CG2 THR A 200       7.936  -4.537  -5.101  1.00  0.00           C  
ATOM    732  H   THR A 200       8.574  -2.521  -3.533  1.00  0.00           H  
ATOM    733  HA  THR A 200       7.577  -4.395  -1.676  1.00  0.00           H  
ATOM    734  HB  THR A 200       6.377  -3.950  -3.755  1.00  0.00           H  
ATOM    735  HG1 THR A 200       5.754  -5.937  -3.360  1.00  0.00           H  
ATOM    736 1HG2 THR A 200       7.247  -4.741  -5.920  1.00  0.00           H  
ATOM    737 2HG2 THR A 200       8.333  -3.527  -5.203  1.00  0.00           H  
ATOM    738 3HG2 THR A 200       8.756  -5.254  -5.131  1.00  0.00           H  
ATOM    739  N   ALA A 201      10.393  -5.191  -3.035  1.00  0.00           N  
ATOM    740  CA  ALA A 201      11.500  -6.131  -3.034  1.00  0.00           C  
ATOM    741  C   ALA A 201      11.877  -6.546  -1.615  1.00  0.00           C  
ATOM    742  O   ALA A 201      12.438  -7.620  -1.410  1.00  0.00           O  
ATOM    743  CB  ALA A 201      12.701  -5.528  -3.748  1.00  0.00           C  
ATOM    744  H   ALA A 201      10.525  -4.306  -3.437  1.00  0.00           H  
ATOM    745  HA  ALA A 201      11.184  -7.027  -3.567  1.00  0.00           H  
ATOM    746 1HB  ALA A 201      13.523  -6.244  -3.745  1.00  0.00           H  
ATOM    747 2HB  ALA A 201      12.431  -5.289  -4.776  1.00  0.00           H  
ATOM    748 3HB  ALA A 201      13.011  -4.620  -3.234  1.00  0.00           H  
ATOM    749  N   LEU A 202      11.555  -5.698  -0.639  1.00  0.00           N  
ATOM    750  CA  LEU A 202      11.852  -5.986   0.761  1.00  0.00           C  
ATOM    751  C   LEU A 202      11.164  -7.273   1.205  1.00  0.00           C  
ATOM    752  O   LEU A 202      11.734  -8.081   1.942  1.00  0.00           O  
ATOM    753  CB  LEU A 202      11.402  -4.821   1.652  1.00  0.00           C  
ATOM    754  CG  LEU A 202      12.312  -3.586   1.641  1.00  0.00           C  
ATOM    755  CD1 LEU A 202      11.578  -2.409   2.270  1.00  0.00           C  
ATOM    756  CD2 LEU A 202      13.597  -3.895   2.395  1.00  0.00           C  
ATOM    757  H   LEU A 202      11.099  -4.855  -0.870  1.00  0.00           H  
ATOM    758  HA  LEU A 202      12.929  -6.112   0.867  1.00  0.00           H  
ATOM    759 1HB  LEU A 202      10.410  -4.505   1.335  1.00  0.00           H  
ATOM    760 2HB  LEU A 202      11.337  -5.176   2.681  1.00  0.00           H  
ATOM    761  HG  LEU A 202      12.550  -3.318   0.612  1.00  0.00           H  
ATOM    762 1HD1 LEU A 202      12.225  -1.531   2.263  1.00  0.00           H  
ATOM    763 2HD1 LEU A 202      10.674  -2.198   1.701  1.00  0.00           H  
ATOM    764 3HD1 LEU A 202      11.312  -2.654   3.298  1.00  0.00           H  
ATOM    765 1HD2 LEU A 202      14.244  -3.017   2.386  1.00  0.00           H  
ATOM    766 2HD2 LEU A 202      13.360  -4.161   3.425  1.00  0.00           H  
ATOM    767 3HD2 LEU A 202      14.110  -4.728   1.913  1.00  0.00           H  
ATOM    768  N   ALA A 203       9.940  -7.462   0.736  1.00  0.00           N  
ATOM    769  CA  ALA A 203       9.168  -8.647   1.076  1.00  0.00           C  
ATOM    770  C   ALA A 203       9.582  -9.823   0.199  1.00  0.00           C  
ATOM    771  O   ALA A 203       9.557 -10.975   0.629  1.00  0.00           O  
ATOM    772  CB  ALA A 203       7.680  -8.368   0.926  1.00  0.00           C  
ATOM    773  H   ALA A 203       9.547  -6.788   0.138  1.00  0.00           H  
ATOM    774  HA  ALA A 203       9.381  -8.904   2.114  1.00  0.00           H  
ATOM    775 1HB  ALA A 203       7.121  -9.270   1.131  1.00  0.00           H  
ATOM    776 2HB  ALA A 203       7.476  -8.040  -0.081  1.00  0.00           H  
ATOM    777 3HB  ALA A 203       7.386  -7.597   1.623  1.00  0.00           H  
ATOM    778  N   GLN A 204       9.984  -9.521  -1.026  1.00  0.00           N  
ATOM    779  CA  GLN A 204      10.404 -10.548  -1.973  1.00  0.00           C  
ATOM    780  C   GLN A 204      11.764 -11.129  -1.585  1.00  0.00           C  
ATOM    781  O   GLN A 204      12.022 -12.314  -1.796  1.00  0.00           O  
ATOM    782  CB  GLN A 204      10.462  -9.976  -3.392  1.00  0.00           C  
ATOM    783  CG  GLN A 204       9.114  -9.549  -3.947  1.00  0.00           C  
ATOM    784  CD  GLN A 204       9.231  -8.894  -5.310  1.00  0.00           C  
ATOM    785  OE1 GLN A 204      10.058  -9.290  -6.136  1.00  0.00           O  
ATOM    786  NE2 GLN A 204       8.401  -7.887  -5.554  1.00  0.00           N  
ATOM    787  H   GLN A 204       9.997  -8.581  -1.307  1.00  0.00           H  
ATOM    788  HA  GLN A 204       9.674 -11.357  -1.953  1.00  0.00           H  
ATOM    789 1HB  GLN A 204      11.123  -9.109  -3.408  1.00  0.00           H  
ATOM    790 2HB  GLN A 204      10.884 -10.721  -4.067  1.00  0.00           H  
ATOM    791 1HG  GLN A 204       8.478 -10.429  -4.044  1.00  0.00           H  
ATOM    792 2HG  GLN A 204       8.661  -8.833  -3.261  1.00  0.00           H  
ATOM    793 1HE2 GLN A 204       8.431  -7.415  -6.437  1.00  0.00           H  
ATOM    794 2HE2 GLN A 204       7.745  -7.598  -4.857  1.00  0.00           H  
ATOM    795  N   GLN A 205      12.623 -10.297  -1.006  1.00  0.00           N  
ATOM    796  CA  GLN A 205      13.947 -10.740  -0.576  1.00  0.00           C  
ATOM    797  C   GLN A 205      13.877 -11.400   0.798  1.00  0.00           C  
ATOM    798  O   GLN A 205      14.899 -11.798   1.357  1.00  0.00           O  
ATOM    799  CB  GLN A 205      14.925  -9.563  -0.544  1.00  0.00           C  
ATOM    800  CG  GLN A 205      15.238  -8.976  -1.910  1.00  0.00           C  
ATOM    801  CD  GLN A 205      16.046  -7.696  -1.818  1.00  0.00           C  
ATOM    802  OE1 GLN A 205      16.060  -7.026  -0.782  1.00  0.00           O  
ATOM    803  NE2 GLN A 205      16.727  -7.348  -2.905  1.00  0.00           N  
ATOM    804  H   GLN A 205      12.368  -9.354  -0.881  1.00  0.00           H  
ATOM    805  HA  GLN A 205      14.314 -11.477  -1.290  1.00  0.00           H  
ATOM    806 1HB  GLN A 205      14.517  -8.767   0.078  1.00  0.00           H  
ATOM    807 2HB  GLN A 205      15.864  -9.882  -0.092  1.00  0.00           H  
ATOM    808 1HG  GLN A 205      15.813  -9.703  -2.483  1.00  0.00           H  
ATOM    809 2HG  GLN A 205      14.302  -8.752  -2.421  1.00  0.00           H  
ATOM    810 1HE2 GLN A 205      17.279  -6.513  -2.904  1.00  0.00           H  
ATOM    811 2HE2 GLN A 205      16.688  -7.920  -3.725  1.00  0.00           H  
ATOM    812  N   LYS A 206      12.661 -11.490   1.335  1.00  0.00           N  
ATOM    813  CA  LYS A 206      12.411 -12.108   2.638  1.00  0.00           C  
ATOM    814  C   LYS A 206      13.098 -11.346   3.771  1.00  0.00           C  
ATOM    815  O   LYS A 206      13.381 -11.908   4.831  1.00  0.00           O  
ATOM    816  CB  LYS A 206      12.854 -13.575   2.627  1.00  0.00           C  
ATOM    817  CG  LYS A 206      12.244 -14.380   1.492  1.00  0.00           C  
ATOM    818  CD  LYS A 206      12.555 -15.859   1.621  1.00  0.00           C  
ATOM    819  CE  LYS A 206      11.956 -16.651   0.471  1.00  0.00           C  
ATOM    820  NZ  LYS A 206      12.220 -18.106   0.602  1.00  0.00           N  
ATOM    821  H   LYS A 206      11.902 -11.132   0.833  1.00  0.00           H  
ATOM    822  HA  LYS A 206      11.338 -12.084   2.832  1.00  0.00           H  
ATOM    823 1HB  LYS A 206      13.929 -13.614   2.530  1.00  0.00           H  
ATOM    824 2HB  LYS A 206      12.568 -14.036   3.560  1.00  0.00           H  
ATOM    825 1HG  LYS A 206      11.172 -14.246   1.507  1.00  0.00           H  
ATOM    826 2HG  LYS A 206      12.640 -14.016   0.554  1.00  0.00           H  
ATOM    827 1HD  LYS A 206      13.628 -15.994   1.618  1.00  0.00           H  
ATOM    828 2HD  LYS A 206      12.146 -16.224   2.552  1.00  0.00           H  
ATOM    829 1HE  LYS A 206      10.888 -16.487   0.458  1.00  0.00           H  
ATOM    830 2HE  LYS A 206      12.385 -16.295  -0.454  1.00  0.00           H  
ATOM    831 1HZ  LYS A 206      11.796 -18.618  -0.196  1.00  0.00           H  
ATOM    832 2HZ  LYS A 206      11.809 -18.465   1.486  1.00  0.00           H  
ATOM    833 3HZ  LYS A 206      13.242 -18.286   0.610  1.00  0.00           H  
ATOM    834  N   LEU A 207      13.349 -10.061   3.549  1.00  0.00           N  
ATOM    835  CA  LEU A 207      13.990  -9.224   4.554  1.00  0.00           C  
ATOM    836  C   LEU A 207      12.946  -8.722   5.541  1.00  0.00           C  
ATOM    837  O   LEU A 207      13.220  -8.553   6.728  1.00  0.00           O  
ATOM    838  CB  LEU A 207      14.706  -8.038   3.895  1.00  0.00           C  
ATOM    839  CG  LEU A 207      15.872  -8.399   2.965  1.00  0.00           C  
ATOM    840  CD1 LEU A 207      16.411  -7.133   2.313  1.00  0.00           C  
ATOM    841  CD2 LEU A 207      16.956  -9.108   3.762  1.00  0.00           C  
ATOM    842  H   LEU A 207      13.095  -9.666   2.688  1.00  0.00           H  
ATOM    843  HA  LEU A 207      14.729  -9.824   5.083  1.00  0.00           H  
ATOM    844 1HB  LEU A 207      13.979  -7.475   3.312  1.00  0.00           H  
ATOM    845 2HB  LEU A 207      15.095  -7.388   4.678  1.00  0.00           H  
ATOM    846  HG  LEU A 207      15.515  -9.057   2.172  1.00  0.00           H  
ATOM    847 1HD1 LEU A 207      17.240  -7.389   1.652  1.00  0.00           H  
ATOM    848 2HD1 LEU A 207      15.620  -6.657   1.733  1.00  0.00           H  
ATOM    849 3HD1 LEU A 207      16.761  -6.447   3.083  1.00  0.00           H  
ATOM    850 1HD2 LEU A 207      17.785  -9.365   3.101  1.00  0.00           H  
ATOM    851 2HD2 LEU A 207      17.315  -8.451   4.554  1.00  0.00           H  
ATOM    852 3HD2 LEU A 207      16.548 -10.018   4.202  1.00  0.00           H  
ATOM    853  N   LEU A 208      11.745  -8.502   5.025  1.00  0.00           N  
ATOM    854  CA  LEU A 208      10.630  -8.025   5.825  1.00  0.00           C  
ATOM    855  C   LEU A 208      10.162  -9.114   6.782  1.00  0.00           C  
ATOM    856  O   LEU A 208       9.694 -10.170   6.351  1.00  0.00           O  
ATOM    857  CB  LEU A 208       9.471  -7.588   4.920  1.00  0.00           C  
ATOM    858  CG  LEU A 208       8.445  -6.646   5.562  1.00  0.00           C  
ATOM    859  CD1 LEU A 208       9.040  -5.249   5.679  1.00  0.00           C  
ATOM    860  CD2 LEU A 208       7.176  -6.630   4.723  1.00  0.00           C  
ATOM    861  H   LEU A 208      11.604  -8.670   4.072  1.00  0.00           H  
ATOM    862  HA  LEU A 208      10.963  -7.165   6.405  1.00  0.00           H  
ATOM    863 1HB  LEU A 208       9.883  -7.084   4.047  1.00  0.00           H  
ATOM    864 2HB  LEU A 208       8.939  -8.477   4.582  1.00  0.00           H  
ATOM    865  HG  LEU A 208       8.210  -6.994   6.568  1.00  0.00           H  
ATOM    866 1HD1 LEU A 208       8.311  -4.580   6.135  1.00  0.00           H  
ATOM    867 2HD1 LEU A 208       9.936  -5.286   6.300  1.00  0.00           H  
ATOM    868 3HD1 LEU A 208       9.301  -4.880   4.688  1.00  0.00           H  
ATOM    869 1HD2 LEU A 208       6.446  -5.961   5.179  1.00  0.00           H  
ATOM    870 2HD2 LEU A 208       7.409  -6.281   3.717  1.00  0.00           H  
ATOM    871 3HD2 LEU A 208       6.762  -7.637   4.670  1.00  0.00           H  
ATOM    872  N   THR A 209      10.306  -8.861   8.075  1.00  0.00           N  
ATOM    873  CA  THR A 209       9.894  -9.816   9.089  1.00  0.00           C  
ATOM    874  C   THR A 209       8.410  -9.626   9.399  1.00  0.00           C  
ATOM    875  O   THR A 209       7.823  -8.616   9.001  1.00  0.00           O  
ATOM    876  CB  THR A 209      10.729  -9.666  10.374  1.00  0.00           C  
ATOM    877  OG1 THR A 209      10.697  -8.301  10.811  1.00  0.00           O  
ATOM    878  CG2 THR A 209      12.170 -10.082  10.126  1.00  0.00           C  
ATOM    879  H   THR A 209      10.693  -7.999   8.355  1.00  0.00           H  
ATOM    880  HA  THR A 209      10.047 -10.822   8.699  1.00  0.00           H  
ATOM    881  HB  THR A 209      10.306 -10.294  11.158  1.00  0.00           H  
ATOM    882  HG1 THR A 209      11.036  -7.735  10.114  1.00  0.00           H  
ATOM    883 1HG2 THR A 209      12.745  -9.970  11.045  1.00  0.00           H  
ATOM    884 2HG2 THR A 209      12.199 -11.123   9.804  1.00  0.00           H  
ATOM    885 3HG2 THR A 209      12.602  -9.451   9.349  1.00  0.00           H  
ATOM    886  N   PRO A 210       7.767 -10.590  10.084  1.00  0.00           N  
ATOM    887  CA  PRO A 210       6.348 -10.479  10.443  1.00  0.00           C  
ATOM    888  C   PRO A 210       6.042  -9.171  11.168  1.00  0.00           C  
ATOM    889  O   PRO A 210       4.971  -8.586  10.998  1.00  0.00           O  
ATOM    890  CB  PRO A 210       6.131 -11.689  11.357  1.00  0.00           C  
ATOM    891  CG  PRO A 210       7.110 -12.700  10.864  1.00  0.00           C  
ATOM    892  CD  PRO A 210       8.341 -11.899  10.533  1.00  0.00           C  
ATOM    893  HA  PRO A 210       5.737 -10.558   9.532  1.00  0.00           H  
ATOM    894 1HB  PRO A 210       6.304 -11.404  12.406  1.00  0.00           H  
ATOM    895 2HB  PRO A 210       5.089 -12.033  11.285  1.00  0.00           H  
ATOM    896 1HG  PRO A 210       7.294 -13.459  11.639  1.00  0.00           H  
ATOM    897 2HG  PRO A 210       6.701 -13.229   9.991  1.00  0.00           H  
ATOM    898 1HD  PRO A 210       8.961 -11.789  11.435  1.00  0.00           H  
ATOM    899 2HD  PRO A 210       8.903 -12.404   9.734  1.00  0.00           H  
ATOM    900  N   GLN A 211       7.006  -8.702  11.954  1.00  0.00           N  
ATOM    901  CA  GLN A 211       6.851  -7.466  12.707  1.00  0.00           C  
ATOM    902  C   GLN A 211       6.868  -6.247  11.785  1.00  0.00           C  
ATOM    903  O   GLN A 211       6.293  -5.206  12.112  1.00  0.00           O  
ATOM    904  CB  GLN A 211       7.955  -7.343  13.760  1.00  0.00           C  
ATOM    905  CG  GLN A 211       9.362  -7.494  13.208  1.00  0.00           C  
ATOM    906  CD  GLN A 211       9.915  -8.893  13.408  1.00  0.00           C  
ATOM    907  OE1 GLN A 211       9.170  -9.877  13.399  1.00  0.00           O  
ATOM    908  NE2 GLN A 211      11.227  -8.989  13.589  1.00  0.00           N  
ATOM    909  H   GLN A 211       7.845  -9.210  12.034  1.00  0.00           H  
ATOM    910  HA  GLN A 211       5.886  -7.488  13.213  1.00  0.00           H  
ATOM    911 1HB  GLN A 211       7.888  -6.369  14.246  1.00  0.00           H  
ATOM    912 2HB  GLN A 211       7.812  -8.102  14.529  1.00  0.00           H  
ATOM    913 1HG  GLN A 211       9.346  -7.282  12.139  1.00  0.00           H  
ATOM    914 2HG  GLN A 211      10.020  -6.791  13.718  1.00  0.00           H  
ATOM    915 1HE2 GLN A 211      11.649  -9.887  13.726  1.00  0.00           H  
ATOM    916 2HE2 GLN A 211      11.794  -8.166  13.588  1.00  0.00           H  
ATOM    917  N   ASP A 212       7.497  -6.381  10.621  1.00  0.00           N  
ATOM    918  CA  ASP A 212       7.583  -5.273   9.681  1.00  0.00           C  
ATOM    919  C   ASP A 212       6.345  -5.276   8.808  1.00  0.00           C  
ATOM    920  O   ASP A 212       5.880  -4.234   8.343  1.00  0.00           O  
ATOM    921  CB  ASP A 212       8.834  -5.381   8.798  1.00  0.00           C  
ATOM    922  CG  ASP A 212      10.135  -5.311   9.572  1.00  0.00           C  
ATOM    923  OD1 ASP A 212      10.334  -4.347  10.340  1.00  0.00           O  
ATOM    924  OD2 ASP A 212      10.974  -6.225   9.400  1.00  0.00           O  
ATOM    925  H   ASP A 212       7.856  -7.260  10.360  1.00  0.00           H  
ATOM    926  HA  ASP A 212       7.633  -4.342  10.247  1.00  0.00           H  
ATOM    927 1HB  ASP A 212       8.811  -6.323   8.275  1.00  0.00           H  
ATOM    928 2HB  ASP A 212       8.824  -4.577   8.077  1.00  0.00           H  
ATOM    929  N   MET A 213       5.815  -6.476   8.610  1.00  0.00           N  
ATOM    930  CA  MET A 213       4.627  -6.691   7.800  1.00  0.00           C  
ATOM    931  C   MET A 213       3.453  -5.871   8.318  1.00  0.00           C  
ATOM    932  O   MET A 213       2.797  -5.152   7.562  1.00  0.00           O  
ATOM    933  CB  MET A 213       4.271  -8.176   7.771  1.00  0.00           C  
ATOM    934  CG  MET A 213       5.169  -9.022   6.880  1.00  0.00           C  
ATOM    935  SD  MET A 213       4.846 -10.789   7.044  1.00  0.00           S  
ATOM    936  CE  MET A 213       3.091 -10.846   6.695  1.00  0.00           C  
ATOM    937  H   MET A 213       6.248  -7.253   9.024  1.00  0.00           H  
ATOM    938  HA  MET A 213       4.837  -6.360   6.783  1.00  0.00           H  
ATOM    939 1HB  MET A 213       4.324  -8.582   8.780  1.00  0.00           H  
ATOM    940 2HB  MET A 213       3.244  -8.298   7.423  1.00  0.00           H  
ATOM    941 1HG  MET A 213       5.019  -8.739   5.839  1.00  0.00           H  
ATOM    942 2HG  MET A 213       6.213  -8.838   7.136  1.00  0.00           H  
ATOM    943 1HE  MET A 213       2.741 -11.877   6.757  1.00  0.00           H  
ATOM    944 2HE  MET A 213       2.555 -10.235   7.421  1.00  0.00           H  
ATOM    945 3HE  MET A 213       2.908 -10.461   5.691  1.00  0.00           H  
ATOM    946  N   GLU A 214       3.217  -5.964   9.619  1.00  0.00           N  
ATOM    947  CA  GLU A 214       2.117  -5.252  10.260  1.00  0.00           C  
ATOM    948  C   GLU A 214       2.273  -3.737  10.131  1.00  0.00           C  
ATOM    949  O   GLU A 214       1.288  -2.997  10.166  1.00  0.00           O  
ATOM    950  CB  GLU A 214       2.027  -5.640  11.738  1.00  0.00           C  
ATOM    951  CG  GLU A 214       1.540  -7.061  11.986  1.00  0.00           C  
ATOM    952  CD  GLU A 214       0.133  -7.289  11.510  1.00  0.00           C  
ATOM    953  OE1 GLU A 214      -0.736  -6.553  11.911  1.00  0.00           O  
ATOM    954  OE2 GLU A 214      -0.073  -8.200  10.744  1.00  0.00           O  
ATOM    955  H   GLU A 214       3.800  -6.531  10.168  1.00  0.00           H  
ATOM    956  HA  GLU A 214       1.187  -5.535   9.765  1.00  0.00           H  
ATOM    957 1HB  GLU A 214       3.007  -5.535  12.202  1.00  0.00           H  
ATOM    958 2HB  GLU A 214       1.348  -4.959  12.251  1.00  0.00           H  
ATOM    959 1HG  GLU A 214       2.203  -7.756  11.471  1.00  0.00           H  
ATOM    960 2HG  GLU A 214       1.597  -7.271  13.053  1.00  0.00           H  
ATOM    961  N   ALA A 215       3.509  -3.281   9.977  1.00  0.00           N  
ATOM    962  CA  ALA A 215       3.789  -1.858   9.850  1.00  0.00           C  
ATOM    963  C   ALA A 215       3.609  -1.386   8.410  1.00  0.00           C  
ATOM    964  O   ALA A 215       3.136  -0.274   8.163  1.00  0.00           O  
ATOM    965  CB  ALA A 215       5.198  -1.552  10.337  1.00  0.00           C  
ATOM    966  H   ALA A 215       4.254  -3.918   9.944  1.00  0.00           H  
ATOM    967  HA  ALA A 215       3.075  -1.316  10.470  1.00  0.00           H  
ATOM    968 1HB  ALA A 215       5.393  -0.484  10.238  1.00  0.00           H  
ATOM    969 2HB  ALA A 215       5.293  -1.843  11.383  1.00  0.00           H  
ATOM    970 3HB  ALA A 215       5.918  -2.108   9.739  1.00  0.00           H  
ATOM    971  N   ALA A 216       3.954  -2.252   7.462  1.00  0.00           N  
ATOM    972  CA  ALA A 216       3.845  -1.928   6.047  1.00  0.00           C  
ATOM    973  C   ALA A 216       2.389  -1.795   5.634  1.00  0.00           C  
ATOM    974  O   ALA A 216       2.058  -1.029   4.724  1.00  0.00           O  
ATOM    975  CB  ALA A 216       4.541  -2.990   5.208  1.00  0.00           C  
ATOM    976  H   ALA A 216       4.278  -3.139   7.722  1.00  0.00           H  
ATOM    977  HA  ALA A 216       4.333  -0.967   5.881  1.00  0.00           H  
ATOM    978 1HB  ALA A 216       4.492  -2.715   4.166  1.00  0.00           H  
ATOM    979 2HB  ALA A 216       4.047  -3.939   5.351  1.00  0.00           H  
ATOM    980 3HB  ALA A 216       5.575  -3.073   5.511  1.00  0.00           H  
ATOM    981  N   LYS A 217       1.524  -2.538   6.317  1.00  0.00           N  
ATOM    982  CA  LYS A 217       0.095  -2.511   6.036  1.00  0.00           C  
ATOM    983  C   LYS A 217      -0.461  -1.097   6.184  1.00  0.00           C  
ATOM    984  O   LYS A 217      -1.208  -0.616   5.329  1.00  0.00           O  
ATOM    985  CB  LYS A 217      -0.655  -3.453   6.978  1.00  0.00           C  
ATOM    986  CG  LYS A 217      -0.466  -4.923   6.656  1.00  0.00           C  
ATOM    987  CD  LYS A 217      -1.208  -5.802   7.649  1.00  0.00           C  
ATOM    988  CE  LYS A 217      -1.023  -7.276   7.339  1.00  0.00           C  
ATOM    989  NZ  LYS A 217      -1.669  -8.146   8.357  1.00  0.00           N  
ATOM    990  H   LYS A 217       1.860  -3.132   7.024  1.00  0.00           H  
ATOM    991  HA  LYS A 217      -0.061  -2.828   5.004  1.00  0.00           H  
ATOM    992 1HB  LYS A 217      -0.313  -3.280   7.987  1.00  0.00           H  
ATOM    993 2HB  LYS A 217      -1.710  -3.229   6.924  1.00  0.00           H  
ATOM    994 1HG  LYS A 217      -0.848  -5.114   5.664  1.00  0.00           H  
ATOM    995 2HG  LYS A 217       0.588  -5.158   6.692  1.00  0.00           H  
ATOM    996 1HD  LYS A 217      -0.834  -5.604   8.641  1.00  0.00           H  
ATOM    997 2HD  LYS A 217      -2.262  -5.566   7.608  1.00  0.00           H  
ATOM    998 1HE  LYS A 217      -1.457  -7.486   6.374  1.00  0.00           H  
ATOM    999 2HE  LYS A 217       0.034  -7.493   7.313  1.00  0.00           H  
ATOM   1000 1HZ  LYS A 217      -2.668  -7.877   8.472  1.00  0.00           H  
ATOM   1001 2HZ  LYS A 217      -1.187  -8.047   9.278  1.00  0.00           H  
ATOM   1002 3HZ  LYS A 217      -1.620  -9.142   8.060  1.00  0.00           H  
ATOM   1003  N   GLU A 218      -0.073  -0.436   7.264  1.00  0.00           N  
ATOM   1004  CA  GLU A 218      -0.534   0.924   7.529  1.00  0.00           C  
ATOM   1005  C   GLU A 218       0.011   1.888   6.503  1.00  0.00           C  
ATOM   1006  O   GLU A 218      -0.708   2.770   6.033  1.00  0.00           O  
ATOM   1007  CB  GLU A 218      -0.117   1.373   8.931  1.00  0.00           C  
ATOM   1008  CG  GLU A 218      -0.798   0.617  10.063  1.00  0.00           C  
ATOM   1009  CD  GLU A 218      -2.297   0.729  10.022  1.00  0.00           C  
ATOM   1010  OE1 GLU A 218      -2.790   1.830   9.967  1.00  0.00           O  
ATOM   1011  OE2 GLU A 218      -2.950  -0.287  10.046  1.00  0.00           O  
ATOM   1012  H   GLU A 218       0.538  -0.870   7.900  1.00  0.00           H  
ATOM   1013  HA  GLU A 218      -1.623   0.938   7.470  1.00  0.00           H  
ATOM   1014 1HB  GLU A 218       0.960   1.250   9.047  1.00  0.00           H  
ATOM   1015 2HB  GLU A 218      -0.340   2.433   9.055  1.00  0.00           H  
ATOM   1016 1HG  GLU A 218      -0.523  -0.436  10.000  1.00  0.00           H  
ATOM   1017 2HG  GLU A 218      -0.435   1.003  11.014  1.00  0.00           H  
ATOM   1018  N   VAL A 219       1.284   1.725   6.160  1.00  0.00           N  
ATOM   1019  CA  VAL A 219       1.942   2.595   5.192  1.00  0.00           C  
ATOM   1020  C   VAL A 219       1.206   2.590   3.853  1.00  0.00           C  
ATOM   1021  O   VAL A 219       0.867   3.647   3.321  1.00  0.00           O  
ATOM   1022  CB  VAL A 219       3.399   2.146   4.977  1.00  0.00           C  
ATOM   1023  CG1 VAL A 219       4.017   2.888   3.800  1.00  0.00           C  
ATOM   1024  CG2 VAL A 219       4.206   2.378   6.245  1.00  0.00           C  
ATOM   1025  H   VAL A 219       1.794   0.988   6.561  1.00  0.00           H  
ATOM   1026  HA  VAL A 219       1.943   3.612   5.585  1.00  0.00           H  
ATOM   1027  HB  VAL A 219       3.409   1.085   4.728  1.00  0.00           H  
ATOM   1028 1HG1 VAL A 219       5.047   2.558   3.663  1.00  0.00           H  
ATOM   1029 2HG1 VAL A 219       3.445   2.677   2.897  1.00  0.00           H  
ATOM   1030 3HG1 VAL A 219       4.004   3.959   4.000  1.00  0.00           H  
ATOM   1031 1HG2 VAL A 219       5.235   2.058   6.086  1.00  0.00           H  
ATOM   1032 2HG2 VAL A 219       4.191   3.439   6.497  1.00  0.00           H  
ATOM   1033 3HG2 VAL A 219       3.770   1.805   7.064  1.00  0.00           H  
ATOM   1034  N   TYR A 220       0.937   1.399   3.330  1.00  0.00           N  
ATOM   1035  CA  TYR A 220       0.255   1.269   2.048  1.00  0.00           C  
ATOM   1036  C   TYR A 220      -1.154   1.862   2.105  1.00  0.00           C  
ATOM   1037  O   TYR A 220      -1.587   2.539   1.169  1.00  0.00           O  
ATOM   1038  CB  TYR A 220       0.197  -0.200   1.623  1.00  0.00           C  
ATOM   1039  CG  TYR A 220      -0.267  -0.405   0.198  1.00  0.00           C  
ATOM   1040  CD1 TYR A 220       0.662  -0.524  -0.825  1.00  0.00           C  
ATOM   1041  CD2 TYR A 220      -1.623  -0.475  -0.086  1.00  0.00           C  
ATOM   1042  CE1 TYR A 220       0.238  -0.711  -2.126  1.00  0.00           C  
ATOM   1043  CE2 TYR A 220      -2.048  -0.662  -1.387  1.00  0.00           C  
ATOM   1044  CZ  TYR A 220      -1.123  -0.780  -2.404  1.00  0.00           C  
ATOM   1045  OH  TYR A 220      -1.546  -0.966  -3.700  1.00  0.00           O  
ATOM   1046  H   TYR A 220       1.206   0.589   3.816  1.00  0.00           H  
ATOM   1047  HA  TYR A 220       0.817   1.828   1.299  1.00  0.00           H  
ATOM   1048 1HB  TYR A 220       1.187  -0.648   1.726  1.00  0.00           H  
ATOM   1049 2HB  TYR A 220      -0.478  -0.743   2.282  1.00  0.00           H  
ATOM   1050  HD1 TYR A 220       1.728  -0.469  -0.602  1.00  0.00           H  
ATOM   1051  HD2 TYR A 220      -2.354  -0.380   0.717  1.00  0.00           H  
ATOM   1052  HE1 TYR A 220       0.968  -0.804  -2.929  1.00  0.00           H  
ATOM   1053  HE2 TYR A 220      -3.114  -0.716  -1.610  1.00  0.00           H  
ATOM   1054  HH  TYR A 220      -0.784  -0.987  -4.285  1.00  0.00           H  
ATOM   1055  N   LYS A 221      -1.858   1.621   3.207  1.00  0.00           N  
ATOM   1056  CA  LYS A 221      -3.216   2.129   3.368  1.00  0.00           C  
ATOM   1057  C   LYS A 221      -3.236   3.655   3.440  1.00  0.00           C  
ATOM   1058  O   LYS A 221      -4.019   4.310   2.745  1.00  0.00           O  
ATOM   1059  CB  LYS A 221      -3.862   1.535   4.621  1.00  0.00           C  
ATOM   1060  CG  LYS A 221      -4.278   0.076   4.483  1.00  0.00           C  
ATOM   1061  CD  LYS A 221      -5.093  -0.382   5.683  1.00  0.00           C  
ATOM   1062  CE  LYS A 221      -4.268  -0.344   6.960  1.00  0.00           C  
ATOM   1063  NZ  LYS A 221      -5.047  -0.810   8.140  1.00  0.00           N  
ATOM   1064  H   LYS A 221      -1.456   1.087   3.927  1.00  0.00           H  
ATOM   1065  HA  LYS A 221      -3.802   1.831   2.498  1.00  0.00           H  
ATOM   1066 1HB  LYS A 221      -3.167   1.607   5.458  1.00  0.00           H  
ATOM   1067 2HB  LYS A 221      -4.749   2.112   4.881  1.00  0.00           H  
ATOM   1068 1HG  LYS A 221      -4.876  -0.048   3.579  1.00  0.00           H  
ATOM   1069 2HG  LYS A 221      -3.389  -0.549   4.398  1.00  0.00           H  
ATOM   1070 1HD  LYS A 221      -5.962   0.267   5.801  1.00  0.00           H  
ATOM   1071 2HD  LYS A 221      -5.442  -1.401   5.517  1.00  0.00           H  
ATOM   1072 1HE  LYS A 221      -3.391  -0.979   6.846  1.00  0.00           H  
ATOM   1073 2HE  LYS A 221      -3.929   0.675   7.145  1.00  0.00           H  
ATOM   1074 1HZ  LYS A 221      -4.466  -0.769   8.965  1.00  0.00           H  
ATOM   1075 2HZ  LYS A 221      -5.854  -0.215   8.267  1.00  0.00           H  
ATOM   1076 3HZ  LYS A 221      -5.350  -1.761   7.989  1.00  0.00           H  
ATOM   1077  N   ILE A 222      -2.372   4.219   4.279  1.00  0.00           N  
ATOM   1078  CA  ILE A 222      -2.295   5.668   4.443  1.00  0.00           C  
ATOM   1079  C   ILE A 222      -1.892   6.342   3.132  1.00  0.00           C  
ATOM   1080  O   ILE A 222      -2.404   7.408   2.782  1.00  0.00           O  
ATOM   1081  CB  ILE A 222      -1.292   6.045   5.548  1.00  0.00           C  
ATOM   1082  CG1 ILE A 222      -1.803   5.580   6.914  1.00  0.00           C  
ATOM   1083  CG2 ILE A 222      -1.044   7.546   5.552  1.00  0.00           C  
ATOM   1084  CD1 ILE A 222      -0.757   5.625   8.005  1.00  0.00           C  
ATOM   1085  H   ILE A 222      -1.766   3.644   4.802  1.00  0.00           H  
ATOM   1086  HA  ILE A 222      -3.279   6.036   4.732  1.00  0.00           H  
ATOM   1087  HB  ILE A 222      -0.347   5.530   5.374  1.00  0.00           H  
ATOM   1088 1HG1 ILE A 222      -2.643   6.204   7.220  1.00  0.00           H  
ATOM   1089 2HG1 ILE A 222      -2.169   4.556   6.837  1.00  0.00           H  
ATOM   1090 1HG2 ILE A 222      -0.333   7.795   6.340  1.00  0.00           H  
ATOM   1091 2HG2 ILE A 222      -0.638   7.850   4.588  1.00  0.00           H  
ATOM   1092 3HG2 ILE A 222      -1.982   8.070   5.732  1.00  0.00           H  
ATOM   1093 1HD1 ILE A 222      -1.195   5.281   8.943  1.00  0.00           H  
ATOM   1094 2HD1 ILE A 222       0.079   4.978   7.735  1.00  0.00           H  
ATOM   1095 3HD1 ILE A 222      -0.402   6.648   8.126  1.00  0.00           H  
ATOM   1096  N   HIS A 223      -0.992   5.700   2.399  1.00  0.00           N  
ATOM   1097  CA  HIS A 223      -0.521   6.226   1.126  1.00  0.00           C  
ATOM   1098  C   HIS A 223      -1.675   6.334   0.131  1.00  0.00           C  
ATOM   1099  O   HIS A 223      -1.806   7.332  -0.576  1.00  0.00           O  
ATOM   1100  CB  HIS A 223       0.587   5.339   0.548  1.00  0.00           C  
ATOM   1101  CG  HIS A 223       1.375   5.996  -0.543  1.00  0.00           C  
ATOM   1102  ND1 HIS A 223       2.325   5.323  -1.282  1.00  0.00           N  
ATOM   1103  CD2 HIS A 223       1.354   7.262  -1.019  1.00  0.00           C  
ATOM   1104  CE1 HIS A 223       2.854   6.149  -2.169  1.00  0.00           C  
ATOM   1105  NE2 HIS A 223       2.283   7.331  -2.029  1.00  0.00           N  
ATOM   1106  H   HIS A 223      -0.625   4.850   2.729  1.00  0.00           H  
ATOM   1107  HA  HIS A 223      -0.110   7.224   1.275  1.00  0.00           H  
ATOM   1108 1HB  HIS A 223       1.277   5.054   1.343  1.00  0.00           H  
ATOM   1109 2HB  HIS A 223       0.149   4.424   0.150  1.00  0.00           H  
ATOM   1110  HD2 HIS A 223       0.720   8.076  -0.668  1.00  0.00           H  
ATOM   1111  HE1 HIS A 223       3.630   5.896  -2.890  1.00  0.00           H  
ATOM   1112  HE2 HIS A 223       2.492   8.156  -2.573  1.00  0.00           H  
ATOM   1113  N   GLN A 224      -2.516   5.305   0.101  1.00  0.00           N  
ATOM   1114  CA  GLN A 224      -3.664   5.273  -0.800  1.00  0.00           C  
ATOM   1115  C   GLN A 224      -4.630   6.418  -0.501  1.00  0.00           C  
ATOM   1116  O   GLN A 224      -5.229   6.992  -1.409  1.00  0.00           O  
ATOM   1117  CB  GLN A 224      -4.393   3.931  -0.692  1.00  0.00           C  
ATOM   1118  CG  GLN A 224      -5.417   3.689  -1.787  1.00  0.00           C  
ATOM   1119  CD  GLN A 224      -5.874   2.243  -1.843  1.00  0.00           C  
ATOM   1120  OE1 GLN A 224      -6.398   1.705  -0.864  1.00  0.00           O  
ATOM   1121  NE2 GLN A 224      -5.677   1.606  -2.991  1.00  0.00           N  
ATOM   1122  H   GLN A 224      -2.360   4.543   0.702  1.00  0.00           H  
ATOM   1123  HA  GLN A 224      -3.305   5.393  -1.822  1.00  0.00           H  
ATOM   1124 1HB  GLN A 224      -3.666   3.119  -0.725  1.00  0.00           H  
ATOM   1125 2HB  GLN A 224      -4.906   3.872   0.268  1.00  0.00           H  
ATOM   1126 1HG  GLN A 224      -6.289   4.316  -1.600  1.00  0.00           H  
ATOM   1127 2HG  GLN A 224      -4.973   3.944  -2.749  1.00  0.00           H  
ATOM   1128 1HE2 GLN A 224      -5.958   0.650  -3.088  1.00  0.00           H  
ATOM   1129 2HE2 GLN A 224      -5.248   2.080  -3.760  1.00  0.00           H  
ATOM   1130  N   GLN A 225      -4.759   6.753   0.777  1.00  0.00           N  
ATOM   1131  CA  GLN A 225      -5.650   7.823   1.205  1.00  0.00           C  
ATOM   1132  C   GLN A 225      -5.056   9.190   0.865  1.00  0.00           C  
ATOM   1133  O   GLN A 225      -5.761  10.087   0.401  1.00  0.00           O  
ATOM   1134  CB  GLN A 225      -5.923   7.725   2.708  1.00  0.00           C  
ATOM   1135  CG  GLN A 225      -6.711   6.492   3.119  1.00  0.00           C  
ATOM   1136  CD  GLN A 225      -6.824   6.353   4.625  1.00  0.00           C  
ATOM   1137  OE1 GLN A 225      -6.038   6.936   5.377  1.00  0.00           O  
ATOM   1138  NE2 GLN A 225      -7.805   5.579   5.074  1.00  0.00           N  
ATOM   1139  H   GLN A 225      -4.237   6.266   1.452  1.00  0.00           H  
ATOM   1140  HA  GLN A 225      -6.595   7.720   0.672  1.00  0.00           H  
ATOM   1141 1HB  GLN A 225      -4.978   7.716   3.250  1.00  0.00           H  
ATOM   1142 2HB  GLN A 225      -6.480   8.604   3.035  1.00  0.00           H  
ATOM   1143 1HG  GLN A 225      -7.717   6.562   2.705  1.00  0.00           H  
ATOM   1144 2HG  GLN A 225      -6.208   5.607   2.730  1.00  0.00           H  
ATOM   1145 1HE2 GLN A 225      -7.929   5.449   6.059  1.00  0.00           H  
ATOM   1146 2HE2 GLN A 225      -8.420   5.125   4.429  1.00  0.00           H  
ATOM   1147  N   LEU A 226      -3.754   9.332   1.090  1.00  0.00           N  
ATOM   1148  CA  LEU A 226      -3.056  10.583   0.813  1.00  0.00           C  
ATOM   1149  C   LEU A 226      -3.093  10.909  -0.678  1.00  0.00           C  
ATOM   1150  O   LEU A 226      -3.253  12.068  -1.064  1.00  0.00           O  
ATOM   1151  CB  LEU A 226      -1.601  10.496   1.291  1.00  0.00           C  
ATOM   1152  CG  LEU A 226      -1.394  10.562   2.809  1.00  0.00           C  
ATOM   1153  CD1 LEU A 226       0.091  10.444   3.125  1.00  0.00           C  
ATOM   1154  CD2 LEU A 226      -1.964  11.867   3.343  1.00  0.00           C  
ATOM   1155  H   LEU A 226      -3.248   8.575   1.461  1.00  0.00           H  
ATOM   1156  HA  LEU A 226      -3.556  11.385   1.355  1.00  0.00           H  
ATOM   1157 1HB  LEU A 226      -1.175   9.558   0.939  1.00  0.00           H  
ATOM   1158 2HB  LEU A 226      -1.039  11.317   0.844  1.00  0.00           H  
ATOM   1159  HG  LEU A 226      -1.904   9.722   3.283  1.00  0.00           H  
ATOM   1160 1HD1 LEU A 226       0.238  10.490   4.205  1.00  0.00           H  
ATOM   1161 2HD1 LEU A 226       0.468   9.492   2.749  1.00  0.00           H  
ATOM   1162 3HD1 LEU A 226       0.630  11.262   2.651  1.00  0.00           H  
ATOM   1163 1HD2 LEU A 226      -1.818  11.914   4.423  1.00  0.00           H  
ATOM   1164 2HD2 LEU A 226      -1.454  12.708   2.872  1.00  0.00           H  
ATOM   1165 3HD2 LEU A 226      -3.030  11.918   3.119  1.00  0.00           H  
ATOM   1166  N   LEU A 227      -2.954   9.877  -1.509  1.00  0.00           N  
ATOM   1167  CA  LEU A 227      -2.965  10.045  -2.961  1.00  0.00           C  
ATOM   1168  C   LEU A 227      -4.276  10.661  -3.440  1.00  0.00           C  
ATOM   1169  O   LEU A 227      -4.292  11.461  -4.374  1.00  0.00           O  
ATOM   1170  CB  LEU A 227      -2.741   8.699  -3.657  1.00  0.00           C  
ATOM   1171  CG  LEU A 227      -1.302   8.173  -3.622  1.00  0.00           C  
ATOM   1172  CD1 LEU A 227      -1.234   6.767  -4.205  1.00  0.00           C  
ATOM   1173  CD2 LEU A 227      -0.369   9.110  -4.382  1.00  0.00           C  
ATOM   1174  H   LEU A 227      -2.835   8.976  -1.134  1.00  0.00           H  
ATOM   1175  HA  LEU A 227      -2.152  10.715  -3.238  1.00  0.00           H  
ATOM   1176 1HB  LEU A 227      -3.382   7.967  -3.187  1.00  0.00           H  
ATOM   1177 2HB  LEU A 227      -3.036   8.800  -4.691  1.00  0.00           H  
ATOM   1178  HG  LEU A 227      -0.968   8.125  -2.594  1.00  0.00           H  
ATOM   1179 1HD1 LEU A 227      -1.575   6.785  -5.228  1.00  0.00           H  
ATOM   1180 2HD1 LEU A 227      -1.864   6.105  -3.627  1.00  0.00           H  
ATOM   1181 3HD1 LEU A 227      -0.213   6.412  -4.172  1.00  0.00           H  
ATOM   1182 1HD2 LEU A 227      -0.301  10.052  -3.858  1.00  0.00           H  
ATOM   1183 2HD2 LEU A 227      -0.756   9.277  -5.376  1.00  0.00           H  
ATOM   1184 3HD2 LEU A 227       0.612   8.664  -4.448  1.00  0.00           H  
ATOM   1185  N   PHE A 228      -5.374  10.294  -2.791  1.00  0.00           N  
ATOM   1186  CA  PHE A 228      -6.683  10.811  -3.162  1.00  0.00           C  
ATOM   1187  C   PHE A 228      -6.769  12.313  -2.907  1.00  0.00           C  
ATOM   1188  O   PHE A 228      -7.225  13.076  -3.761  1.00  0.00           O  
ATOM   1189  CB  PHE A 228      -7.783  10.089  -2.382  1.00  0.00           C  
ATOM   1190  CG  PHE A 228      -9.171  10.551  -2.724  1.00  0.00           C  
ATOM   1191  CD1 PHE A 228      -9.736  10.247  -3.953  1.00  0.00           C  
ATOM   1192  CD2 PHE A 228      -9.915  11.291  -1.817  1.00  0.00           C  
ATOM   1193  CE1 PHE A 228     -11.013  10.672  -4.269  1.00  0.00           C  
ATOM   1194  CE2 PHE A 228     -11.192  11.715  -2.129  1.00  0.00           C  
ATOM   1195  CZ  PHE A 228     -11.741  11.405  -3.357  1.00  0.00           C  
ATOM   1196  H   PHE A 228      -5.300   9.660  -2.045  1.00  0.00           H  
ATOM   1197  HA  PHE A 228      -6.836  10.633  -4.227  1.00  0.00           H  
ATOM   1198 1HB  PHE A 228      -7.724   9.019  -2.576  1.00  0.00           H  
ATOM   1199 2HB  PHE A 228      -7.629  10.237  -1.314  1.00  0.00           H  
ATOM   1200  HD1 PHE A 228      -9.160   9.665  -4.674  1.00  0.00           H  
ATOM   1201  HD2 PHE A 228      -9.481  11.536  -0.847  1.00  0.00           H  
ATOM   1202  HE1 PHE A 228     -11.444  10.426  -5.239  1.00  0.00           H  
ATOM   1203  HE2 PHE A 228     -11.766  12.296  -1.407  1.00  0.00           H  
ATOM   1204  HZ  PHE A 228     -12.747  11.741  -3.605  1.00  0.00           H  
ATOM   1205  N   LYS A 229      -6.302  12.736  -1.742  1.00  0.00           N  
ATOM   1206  CA  LYS A 229      -6.337  14.145  -1.374  1.00  0.00           C  
ATOM   1207  C   LYS A 229      -5.364  14.959  -2.219  1.00  0.00           C  
ATOM   1208  O   LYS A 229      -5.659  16.093  -2.599  1.00  0.00           O  
ATOM   1209  CB  LYS A 229      -6.017  14.318   0.112  1.00  0.00           C  
ATOM   1210  CG  LYS A 229      -7.090  13.786   1.052  1.00  0.00           C  
ATOM   1211  CD  LYS A 229      -6.686  13.963   2.508  1.00  0.00           C  
ATOM   1212  CE  LYS A 229      -7.747  13.412   3.449  1.00  0.00           C  
ATOM   1213  NZ  LYS A 229      -7.352  13.552   4.877  1.00  0.00           N  
ATOM   1214  H   LYS A 229      -5.918  12.086  -1.118  1.00  0.00           H  
ATOM   1215  HA  LYS A 229      -7.341  14.527  -1.561  1.00  0.00           H  
ATOM   1216 1HB  LYS A 229      -5.083  13.806   0.345  1.00  0.00           H  
ATOM   1217 2HB  LYS A 229      -5.874  15.376   0.332  1.00  0.00           H  
ATOM   1218 1HG  LYS A 229      -8.025  14.317   0.876  1.00  0.00           H  
ATOM   1219 2HG  LYS A 229      -7.252  12.727   0.856  1.00  0.00           H  
ATOM   1220 1HD  LYS A 229      -5.745  13.445   2.691  1.00  0.00           H  
ATOM   1221 2HD  LYS A 229      -6.544  15.023   2.719  1.00  0.00           H  
ATOM   1222 1HE  LYS A 229      -8.685  13.943   3.290  1.00  0.00           H  
ATOM   1223 2HE  LYS A 229      -7.912  12.357   3.234  1.00  0.00           H  
ATOM   1224 1HZ  LYS A 229      -8.080  13.175   5.467  1.00  0.00           H  
ATOM   1225 2HZ  LYS A 229      -6.491  13.047   5.040  1.00  0.00           H  
ATOM   1226 3HZ  LYS A 229      -7.215  14.529   5.094  1.00  0.00           H  
ATOM   1227  N   ALA A 230      -4.212  14.368  -2.518  1.00  0.00           N  
ATOM   1228  CA  ALA A 230      -3.190  15.036  -3.317  1.00  0.00           C  
ATOM   1229  C   ALA A 230      -3.684  15.303  -4.738  1.00  0.00           C  
ATOM   1230  O   ALA A 230      -3.207  16.218  -5.409  1.00  0.00           O  
ATOM   1231  CB  ALA A 230      -1.916  14.205  -3.347  1.00  0.00           C  
ATOM   1232  H   ALA A 230      -4.039  13.458  -2.184  1.00  0.00           H  
ATOM   1233  HA  ALA A 230      -2.973  15.999  -2.854  1.00  0.00           H  
ATOM   1234 1HB  ALA A 230      -1.161  14.716  -3.944  1.00  0.00           H  
ATOM   1235 2HB  ALA A 230      -1.545  14.071  -2.330  1.00  0.00           H  
ATOM   1236 3HB  ALA A 230      -2.127  13.231  -3.786  1.00  0.00           H  
ATOM   1237  N   ARG A 231      -4.629  14.492  -5.196  1.00  0.00           N  
ATOM   1238  CA  ARG A 231      -5.189  14.659  -6.531  1.00  0.00           C  
ATOM   1239  C   ARG A 231      -6.194  15.805  -6.558  1.00  0.00           C  
ATOM   1240  O   ARG A 231      -6.261  16.561  -7.528  1.00  0.00           O  
ATOM   1241  CB  ARG A 231      -5.868  13.378  -6.993  1.00  0.00           C  
ATOM   1242  CG  ARG A 231      -6.472  13.441  -8.387  1.00  0.00           C  
ATOM   1243  CD  ARG A 231      -6.989  12.118  -8.822  1.00  0.00           C  
ATOM   1244  NE  ARG A 231      -7.773  12.217 -10.042  1.00  0.00           N  
ATOM   1245  CZ  ARG A 231      -8.421  11.187 -10.621  1.00  0.00           C  
ATOM   1246  NH1 ARG A 231      -8.368   9.990 -10.080  1.00  0.00           N  
ATOM   1247  NH2 ARG A 231      -9.108  11.380 -11.733  1.00  0.00           N  
ATOM   1248  H   ARG A 231      -4.947  13.757  -4.629  1.00  0.00           H  
ATOM   1249  HA  ARG A 231      -4.376  14.889  -7.221  1.00  0.00           H  
ATOM   1250 1HB  ARG A 231      -5.148  12.561  -6.982  1.00  0.00           H  
ATOM   1251 2HB  ARG A 231      -6.667  13.119  -6.298  1.00  0.00           H  
ATOM   1252 1HG  ARG A 231      -7.299  14.152  -8.394  1.00  0.00           H  
ATOM   1253 2HG  ARG A 231      -5.711  13.763  -9.099  1.00  0.00           H  
ATOM   1254 1HD  ARG A 231      -6.154  11.444  -9.007  1.00  0.00           H  
ATOM   1255 2HD  ARG A 231      -7.625  11.702  -8.041  1.00  0.00           H  
ATOM   1256  HE  ARG A 231      -7.837  13.122 -10.488  1.00  0.00           H  
ATOM   1257 1HH1 ARG A 231      -7.842   9.842  -9.230  1.00  0.00           H  
ATOM   1258 2HH1 ARG A 231      -8.853   9.218 -10.514  1.00  0.00           H  
ATOM   1259 1HH2 ARG A 231      -9.149  12.300 -12.149  1.00  0.00           H  
ATOM   1260 2HH2 ARG A 231      -9.593  10.608 -12.166  1.00  0.00           H  
ATOM   1261  N   LEU A 232      -6.958  15.937  -5.481  1.00  0.00           N  
ATOM   1262  CA  LEU A 232      -7.972  16.982  -5.378  1.00  0.00           C  
ATOM   1263  C   LEU A 232      -7.338  18.345  -5.104  1.00  0.00           C  
ATOM   1264  O   LEU A 232      -7.615  19.312  -5.817  1.00  0.00           O  
ATOM   1265  CB  LEU A 232      -8.970  16.642  -4.264  1.00  0.00           C  
ATOM   1266  CG  LEU A 232      -9.817  15.383  -4.491  1.00  0.00           C  
ATOM   1267  CD1 LEU A 232     -10.637  15.090  -3.243  1.00  0.00           C  
ATOM   1268  CD2 LEU A 232     -10.716  15.588  -5.702  1.00  0.00           C  
ATOM   1269  H   LEU A 232      -6.836  15.317  -4.733  1.00  0.00           H  
ATOM   1270  HA  LEU A 232      -8.508  17.038  -6.325  1.00  0.00           H  
ATOM   1271 1HB  LEU A 232      -8.420  16.507  -3.334  1.00  0.00           H  
ATOM   1272 2HB  LEU A 232      -9.653  17.482  -4.140  1.00  0.00           H  
ATOM   1273  HG  LEU A 232      -9.162  14.530  -4.667  1.00  0.00           H  
ATOM   1274 1HD1 LEU A 232     -11.239  14.196  -3.404  1.00  0.00           H  
ATOM   1275 2HD1 LEU A 232      -9.969  14.929  -2.397  1.00  0.00           H  
ATOM   1276 3HD1 LEU A 232     -11.293  15.934  -3.032  1.00  0.00           H  
ATOM   1277 1HD2 LEU A 232     -11.318  14.693  -5.863  1.00  0.00           H  
ATOM   1278 2HD2 LEU A 232     -11.374  16.440  -5.526  1.00  0.00           H  
ATOM   1279 3HD2 LEU A 232     -10.103  15.778  -6.582  1.00  0.00           H  
ATOM   1280  N   GLN A 233      -6.489  18.401  -4.072  1.00  0.00           N  
ATOM   1281  CA  GLN A 233      -5.795  19.630  -3.668  1.00  0.00           C  
ATOM   1282  C   GLN A 233      -6.755  20.654  -3.068  1.00  0.00           C  
ATOM   1283  O   GLN A 233      -7.637  21.178  -3.749  1.00  0.00           O  
ATOM   1284  CB  GLN A 233      -5.063  20.247  -4.863  1.00  0.00           C  
ATOM   1285  CG  GLN A 233      -3.900  19.417  -5.377  1.00  0.00           C  
ATOM   1286  CD  GLN A 233      -2.708  19.447  -4.439  1.00  0.00           C  
ATOM   1287  OE1 GLN A 233      -2.458  20.448  -3.763  1.00  0.00           O  
ATOM   1288  NE2 GLN A 233      -1.965  18.348  -4.393  1.00  0.00           N  
ATOM   1289  H   GLN A 233      -6.323  17.580  -3.557  1.00  0.00           H  
ATOM   1290  HA  GLN A 233      -5.062  19.377  -2.902  1.00  0.00           H  
ATOM   1291 1HB  GLN A 233      -5.765  20.389  -5.685  1.00  0.00           H  
ATOM   1292 2HB  GLN A 233      -4.680  21.229  -4.587  1.00  0.00           H  
ATOM   1293 1HG  GLN A 233      -4.225  18.382  -5.484  1.00  0.00           H  
ATOM   1294 2HG  GLN A 233      -3.584  19.811  -6.343  1.00  0.00           H  
ATOM   1295 1HE2 GLN A 233      -1.165  18.308  -3.792  1.00  0.00           H  
ATOM   1296 2HE2 GLN A 233      -2.203  17.557  -4.958  1.00  0.00           H  
ATOM   1297  N   GLN A 234      -6.566  20.944  -1.788  1.00  0.00           N  
ATOM   1298  CA  GLN A 234      -7.408  21.907  -1.091  1.00  0.00           C  
ATOM   1299  C   GLN A 234      -6.859  23.317  -1.259  1.00  0.00           C  
ATOM   1300  O   GLN A 234      -7.578  24.304  -1.101  1.00  0.00           O  
ATOM   1301  CB  GLN A 234      -7.514  21.556   0.396  1.00  0.00           C  
ATOM   1302  CG  GLN A 234      -8.129  20.195   0.672  1.00  0.00           C  
ATOM   1303  CD  GLN A 234      -9.537  20.074   0.120  1.00  0.00           C  
ATOM   1304  OE1 GLN A 234     -10.416  20.879   0.438  1.00  0.00           O  
ATOM   1305  NE2 GLN A 234      -9.758  19.064  -0.716  1.00  0.00           N  
ATOM   1306  H   GLN A 234      -5.830  20.511  -1.304  1.00  0.00           H  
ATOM   1307  HA  GLN A 234      -8.406  21.873  -1.527  1.00  0.00           H  
ATOM   1308 1HB  GLN A 234      -6.521  21.574   0.845  1.00  0.00           H  
ATOM   1309 2HB  GLN A 234      -8.117  22.308   0.905  1.00  0.00           H  
ATOM   1310 1HG  GLN A 234      -7.511  19.427   0.206  1.00  0.00           H  
ATOM   1311 2HG  GLN A 234      -8.170  20.039   1.750  1.00  0.00           H  
ATOM   1312 1HE2 GLN A 234     -10.667  18.933  -1.111  1.00  0.00           H  
ATOM   1313 2HE2 GLN A 234      -9.016  18.435  -0.948  1.00  0.00           H  
ATOM   1314  N   GLN A 235      -5.578  23.406  -1.578  1.00  0.00           N  
ATOM   1315  CA  GLN A 235      -4.918  24.686  -1.773  1.00  0.00           C  
ATOM   1316  C   GLN A 235      -4.508  24.842  -3.231  1.00  0.00           C  
ATOM   1317  O   GLN A 235      -3.688  24.075  -3.737  1.00  0.00           O  
ATOM   1318  CB  GLN A 235      -3.695  24.812  -0.860  1.00  0.00           C  
ATOM   1319  CG  GLN A 235      -2.972  26.143  -0.969  1.00  0.00           C  
ATOM   1320  CD  GLN A 235      -1.813  26.253   0.005  1.00  0.00           C  
ATOM   1321  OE1 GLN A 235      -1.251  25.244   0.439  1.00  0.00           O  
ATOM   1322  NE2 GLN A 235      -1.449  27.482   0.353  1.00  0.00           N  
ATOM   1323  H   GLN A 235      -5.058  22.582  -1.690  1.00  0.00           H  
ATOM   1324  HA  GLN A 235      -5.621  25.480  -1.520  1.00  0.00           H  
ATOM   1325 1HB  GLN A 235      -4.001  24.679   0.178  1.00  0.00           H  
ATOM   1326 2HB  GLN A 235      -2.983  24.021  -1.095  1.00  0.00           H  
ATOM   1327 1HG  GLN A 235      -2.580  26.250  -1.980  1.00  0.00           H  
ATOM   1328 2HG  GLN A 235      -3.676  26.946  -0.754  1.00  0.00           H  
ATOM   1329 1HE2 GLN A 235      -0.691  27.617   0.992  1.00  0.00           H  
ATOM   1330 2HE2 GLN A 235      -1.932  28.273  -0.023  1.00  0.00           H  
ATOM   1331  N   GLN A 236      -5.078  25.823  -3.910  1.00  0.00           N  
ATOM   1332  CA  GLN A 236      -4.754  26.055  -5.308  1.00  0.00           C  
ATOM   1333  C   GLN A 236      -4.070  27.402  -5.482  1.00  0.00           C  
ATOM   1334  O   GLN A 236      -4.655  28.453  -5.205  1.00  0.00           O  
ATOM   1335  CB  GLN A 236      -6.016  25.989  -6.173  1.00  0.00           C  
ATOM   1336  CG  GLN A 236      -5.759  26.143  -7.662  1.00  0.00           C  
ATOM   1337  CD  GLN A 236      -7.035  26.073  -8.480  1.00  0.00           C  
ATOM   1338  OE1 GLN A 236      -7.745  25.064  -8.462  1.00  0.00           O  
ATOM   1339  NE2 GLN A 236      -7.333  27.146  -9.202  1.00  0.00           N  
ATOM   1340  H   GLN A 236      -5.726  26.410  -3.459  1.00  0.00           H  
ATOM   1341  HA  GLN A 236      -4.066  25.276  -5.637  1.00  0.00           H  
ATOM   1342 1HB  GLN A 236      -6.515  25.033  -6.014  1.00  0.00           H  
ATOM   1343 2HB  GLN A 236      -6.708  26.774  -5.867  1.00  0.00           H  
ATOM   1344 1HG  GLN A 236      -5.291  27.111  -7.841  1.00  0.00           H  
ATOM   1345 2HG  GLN A 236      -5.097  25.341  -7.990  1.00  0.00           H  
ATOM   1346 1HE2 GLN A 236      -8.162  27.158  -9.762  1.00  0.00           H  
ATOM   1347 2HE2 GLN A 236      -6.730  27.943  -9.186  1.00  0.00           H  
ATOM   1348  N   ALA A 237      -2.828  27.359  -5.938  1.00  0.00           N  
ATOM   1349  CA  ALA A 237      -2.048  28.565  -6.159  1.00  0.00           C  
ATOM   1350  C   ALA A 237      -2.369  29.166  -7.519  1.00  0.00           C  
ATOM   1351  O   ALA A 237      -2.182  30.362  -7.748  1.00  0.00           O  
ATOM   1352  CB  ALA A 237      -0.560  28.267  -6.045  1.00  0.00           C  
ATOM   1353  H   ALA A 237      -2.420  26.486  -6.134  1.00  0.00           H  
ATOM   1354  HA  ALA A 237      -2.321  29.290  -5.392  1.00  0.00           H  
ATOM   1355 1HB  ALA A 237       0.008  29.180  -6.217  1.00  0.00           H  
ATOM   1356 2HB  ALA A 237      -0.341  27.886  -5.047  1.00  0.00           H  
ATOM   1357 3HB  ALA A 237      -0.281  27.520  -6.786  1.00  0.00           H  
ATOM   1358  N   GLN A 238      -2.850  28.323  -8.421  1.00  0.00           N  
ATOM   1359  CA  GLN A 238      -3.206  28.760  -9.760  1.00  0.00           C  
ATOM   1360  C   GLN A 238      -4.543  29.487  -9.737  1.00  0.00           C  
ATOM   1361  O   GLN A 238      -4.739  30.404 -10.562  1.00  0.00           O  
ATOM   1362  OXT GLN A 238      -5.382  29.175  -8.938  1.00  0.00           O  
ATOM   1363  CB  GLN A 238      -3.266  27.569 -10.720  1.00  0.00           C  
ATOM   1364  CG  GLN A 238      -3.507  27.951 -12.171  1.00  0.00           C  
ATOM   1365  CD  GLN A 238      -3.460  26.753 -13.100  1.00  0.00           C  
ATOM   1366  OE1 GLN A 238      -3.446  25.603 -12.653  1.00  0.00           O  
ATOM   1367  NE2 GLN A 238      -3.437  27.015 -14.402  1.00  0.00           N  
ATOM   1368  H   GLN A 238      -2.979  27.385  -8.173  1.00  0.00           H  
ATOM   1369  HA  GLN A 238      -2.441  29.451 -10.113  1.00  0.00           H  
ATOM   1370 1HB  GLN A 238      -2.330  27.013 -10.670  1.00  0.00           H  
ATOM   1371 2HB  GLN A 238      -4.064  26.894 -10.413  1.00  0.00           H  
ATOM   1372 1HG  GLN A 238      -4.491  28.412 -12.256  1.00  0.00           H  
ATOM   1373 2HG  GLN A 238      -2.736  28.656 -12.483  1.00  0.00           H  
ATOM   1374 1HE2 GLN A 238      -3.405  26.265 -15.064  1.00  0.00           H  
ATOM   1375 2HE2 GLN A 238      -3.449  27.963 -14.722  1.00  0.00           H  
TER                                                                             
ATOM   1377  N   ASP B   1     -15.830   4.407  -5.236  1.00  0.00           N  
ATOM   1378  CA  ASP B   1     -14.403   4.105  -5.226  1.00  0.00           C  
ATOM   1379  C   ASP B   1     -14.026   3.271  -4.009  1.00  0.00           C  
ATOM   1380  O   ASP B   1     -14.800   3.155  -3.059  1.00  0.00           O  
ATOM   1381  CB  ASP B   1     -13.582   5.397  -5.242  1.00  0.00           C  
ATOM   1382  CG  ASP B   1     -12.185   5.203  -5.816  1.00  0.00           C  
ATOM   1383  OD1 ASP B   1     -11.823   4.081  -6.081  1.00  0.00           O  
ATOM   1384  OD2 ASP B   1     -11.492   6.178  -5.983  1.00  0.00           O  
ATOM   1385 1H   ASP B   1     -16.049   4.954  -6.044  1.00  0.00           H  
ATOM   1386 2H   ASP B   1     -16.351   3.554  -5.260  1.00  0.00           H  
ATOM   1387 3H   ASP B   1     -16.069   4.920  -4.412  1.00  0.00           H  
ATOM   1388  HA  ASP B   1     -14.165   3.530  -6.121  1.00  0.00           H  
ATOM   1389 1HB  ASP B   1     -14.100   6.151  -5.834  1.00  0.00           H  
ATOM   1390 2HB  ASP B   1     -13.491   5.783  -4.226  1.00  0.00           H  
ATOM   1391  N   ILE B   2     -12.831   2.691  -4.043  1.00  0.00           N  
ATOM   1392  CA  ILE B   2     -12.398   1.765  -3.003  1.00  0.00           C  
ATOM   1393  C   ILE B   2     -11.069   2.200  -2.397  1.00  0.00           C  
ATOM   1394  O   ILE B   2     -10.094   2.428  -3.113  1.00  0.00           O  
ATOM   1395  CB  ILE B   2     -12.265   0.336  -3.560  1.00  0.00           C  
ATOM   1396  CG1 ILE B   2     -13.615  -0.159  -4.086  1.00  0.00           C  
ATOM   1397  CG2 ILE B   2     -11.730  -0.604  -2.491  1.00  0.00           C  
ATOM   1398  CD1 ILE B   2     -13.536  -1.474  -4.828  1.00  0.00           C  
ATOM   1399  H   ILE B   2     -12.205   2.897  -4.811  1.00  0.00           H  
ATOM   1400  HA  ILE B   2     -13.147   1.759  -2.212  1.00  0.00           H  
ATOM   1401  HB  ILE B   2     -11.579   0.338  -4.406  1.00  0.00           H  
ATOM   1402 1HG1 ILE B   2     -14.308  -0.278  -3.254  1.00  0.00           H  
ATOM   1403 2HG1 ILE B   2     -14.039   0.586  -4.759  1.00  0.00           H  
ATOM   1404 1HG2 ILE B   2     -11.643  -1.609  -2.901  1.00  0.00           H  
ATOM   1405 2HG2 ILE B   2     -10.750  -0.260  -2.162  1.00  0.00           H  
ATOM   1406 3HG2 ILE B   2     -12.413  -0.616  -1.641  1.00  0.00           H  
ATOM   1407 1HD1 ILE B   2     -14.531  -1.759  -5.171  1.00  0.00           H  
ATOM   1408 2HD1 ILE B   2     -12.873  -1.367  -5.688  1.00  0.00           H  
ATOM   1409 3HD1 ILE B   2     -13.147  -2.244  -4.164  1.00  0.00           H  
ATOM   1410  N   PHE B   3     -11.038   2.314  -1.074  1.00  0.00           N  
ATOM   1411  CA  PHE B   3      -9.815   2.671  -0.365  1.00  0.00           C  
ATOM   1412  C   PHE B   3      -9.538   1.704   0.779  1.00  0.00           C  
ATOM   1413  O   PHE B   3     -10.458   1.102   1.333  1.00  0.00           O  
ATOM   1414  CB  PHE B   3      -9.911   4.098   0.179  1.00  0.00           C  
ATOM   1415  CG  PHE B   3     -10.187   5.132  -0.875  1.00  0.00           C  
ATOM   1416  CD1 PHE B   3     -11.488   5.515  -1.168  1.00  0.00           C  
ATOM   1417  CD2 PHE B   3      -9.148   5.722  -1.578  1.00  0.00           C  
ATOM   1418  CE1 PHE B   3     -11.743   6.465  -2.138  1.00  0.00           C  
ATOM   1419  CE2 PHE B   3      -9.400   6.673  -2.547  1.00  0.00           C  
ATOM   1420  CZ  PHE B   3     -10.699   7.045  -2.827  1.00  0.00           C  
ATOM   1421  H   PHE B   3     -11.882   2.147  -0.545  1.00  0.00           H  
ATOM   1422  HA  PHE B   3      -8.981   2.620  -1.066  1.00  0.00           H  
ATOM   1423 1HB  PHE B   3     -10.705   4.151   0.923  1.00  0.00           H  
ATOM   1424 2HB  PHE B   3      -8.978   4.361   0.677  1.00  0.00           H  
ATOM   1425  HD1 PHE B   3     -12.313   5.057  -0.621  1.00  0.00           H  
ATOM   1426  HD2 PHE B   3      -8.121   5.428  -1.356  1.00  0.00           H  
ATOM   1427  HE1 PHE B   3     -12.770   6.757  -2.357  1.00  0.00           H  
ATOM   1428  HE2 PHE B   3      -8.574   7.130  -3.091  1.00  0.00           H  
ATOM   1429  HZ  PHE B   3     -10.900   7.793  -3.593  1.00  0.00           H  
ATOM   1430  N   GLY B   4      -8.264   1.557   1.128  1.00  0.00           N  
ATOM   1431  CA  GLY B   4      -7.874   0.764   2.287  1.00  0.00           C  
ATOM   1432  C   GLY B   4      -7.377  -0.614   1.870  1.00  0.00           C  
ATOM   1433  O   GLY B   4      -7.392  -1.556   2.661  1.00  0.00           O  
ATOM   1434  H   GLY B   4      -7.547   2.007   0.575  1.00  0.00           H  
ATOM   1435 1HA  GLY B   4      -7.092   1.286   2.839  1.00  0.00           H  
ATOM   1436 2HA  GLY B   4      -8.725   0.660   2.959  1.00  0.00           H  
ATOM   1437  N   SER B   5      -6.935  -0.725   0.621  1.00  0.00           N  
ATOM   1438  CA  SER B   5      -6.415  -1.983   0.101  1.00  0.00           C  
ATOM   1439  C   SER B   5      -5.001  -2.245   0.605  1.00  0.00           C  
ATOM   1440  O   SER B   5      -4.355  -1.356   1.156  1.00  0.00           O  
ATOM   1441  CB  SER B   5      -6.425  -1.966  -1.415  1.00  0.00           C  
ATOM   1442  OG  SER B   5      -5.579  -0.965  -1.911  1.00  0.00           O  
ATOM   1443  H   SER B   5      -6.962   0.084   0.016  1.00  0.00           H  
ATOM   1444  HA  SER B   5      -7.057  -2.794   0.448  1.00  0.00           H  
ATOM   1445 1HB  SER B   5      -6.106  -2.937  -1.792  1.00  0.00           H  
ATOM   1446 2HB  SER B   5      -7.441  -1.795  -1.769  1.00  0.00           H  
ATOM   1447  HG  SER B   5      -5.776  -0.175  -1.403  1.00  0.00           H  
ATOM   1448  N   LEU B   6      -4.527  -3.473   0.413  1.00  0.00           N  
ATOM   1449  CA  LEU B   6      -3.176  -3.842   0.813  1.00  0.00           C  
ATOM   1450  C   LEU B   6      -2.411  -4.471  -0.345  1.00  0.00           C  
ATOM   1451  O   LEU B   6      -3.001  -5.106  -1.219  1.00  0.00           O  
ATOM   1452  CB  LEU B   6      -3.223  -4.819   1.995  1.00  0.00           C  
ATOM   1453  CG  LEU B   6      -3.783  -4.252   3.306  1.00  0.00           C  
ATOM   1454  CD1 LEU B   6      -3.961  -5.381   4.312  1.00  0.00           C  
ATOM   1455  CD2 LEU B   6      -2.839  -3.186   3.841  1.00  0.00           C  
ATOM   1456  H   LEU B   6      -5.119  -4.165  -0.023  1.00  0.00           H  
ATOM   1457  HA  LEU B   6      -2.649  -2.941   1.124  1.00  0.00           H  
ATOM   1458 1HB  LEU B   6      -3.837  -5.674   1.715  1.00  0.00           H  
ATOM   1459 2HB  LEU B   6      -2.211  -5.174   2.192  1.00  0.00           H  
ATOM   1460  HG  LEU B   6      -4.763  -3.811   3.122  1.00  0.00           H  
ATOM   1461 1HD1 LEU B   6      -4.359  -4.978   5.244  1.00  0.00           H  
ATOM   1462 2HD1 LEU B   6      -4.656  -6.119   3.912  1.00  0.00           H  
ATOM   1463 3HD1 LEU B   6      -2.999  -5.853   4.504  1.00  0.00           H  
ATOM   1464 1HD2 LEU B   6      -3.237  -2.782   4.773  1.00  0.00           H  
ATOM   1465 2HD2 LEU B   6      -1.859  -3.626   4.027  1.00  0.00           H  
ATOM   1466 3HD2 LEU B   6      -2.744  -2.383   3.110  1.00  0.00           H  
ATOM   1467  N   ASP B   7      -1.094  -4.290  -0.345  1.00  0.00           N  
ATOM   1468  CA  ASP B   7      -0.219  -5.039  -1.237  1.00  0.00           C  
ATOM   1469  C   ASP B   7       0.060  -6.434  -0.690  1.00  0.00           C  
ATOM   1470  O   ASP B   7      -0.306  -6.752   0.441  1.00  0.00           O  
ATOM   1471  CB  ASP B   7       1.101  -4.293  -1.445  1.00  0.00           C  
ATOM   1472  CG  ASP B   7       1.785  -4.652  -2.758  1.00  0.00           C  
ATOM   1473  OD1 ASP B   7       1.310  -5.538  -3.429  1.00  0.00           O  
ATOM   1474  OD2 ASP B   7       2.774  -4.038  -3.077  1.00  0.00           O  
ATOM   1475  H   ASP B   7      -0.691  -3.614   0.289  1.00  0.00           H  
ATOM   1476  HA  ASP B   7      -0.716  -5.144  -2.202  1.00  0.00           H  
ATOM   1477 1HB  ASP B   7       0.918  -3.218  -1.430  1.00  0.00           H  
ATOM   1478 2HB  ASP B   7       1.782  -4.521  -0.624  1.00  0.00           H  
ATOM   1479  N   PHE B   8       0.709  -7.262  -1.502  1.00  0.00           N  
ATOM   1480  CA  PHE B   8       1.039  -8.625  -1.101  1.00  0.00           C  
ATOM   1481  C   PHE B   8       2.254  -8.650  -0.181  1.00  0.00           C  
ATOM   1482  O   PHE B   8       3.352  -9.020  -0.598  1.00  0.00           O  
ATOM   1483  CB  PHE B   8       1.307  -9.493  -2.332  1.00  0.00           C  
ATOM   1484  CG  PHE B   8       0.093  -9.723  -3.187  1.00  0.00           C  
ATOM   1485  CD1 PHE B   8      -0.285  -8.794  -4.144  1.00  0.00           C  
ATOM   1486  CD2 PHE B   8      -0.672 -10.869  -3.035  1.00  0.00           C  
ATOM   1487  CE1 PHE B   8      -1.402  -9.005  -4.931  1.00  0.00           C  
ATOM   1488  CE2 PHE B   8      -1.788 -11.084  -3.821  1.00  0.00           C  
ATOM   1489  CZ  PHE B   8      -2.153 -10.150  -4.770  1.00  0.00           C  
ATOM   1490  H   PHE B   8       0.979  -6.940  -2.421  1.00  0.00           H  
ATOM   1491  HA  PHE B   8       0.190  -9.041  -0.559  1.00  0.00           H  
ATOM   1492 1HB  PHE B   8       2.073  -9.023  -2.949  1.00  0.00           H  
ATOM   1493 2HB  PHE B   8       1.690 -10.462  -2.017  1.00  0.00           H  
ATOM   1494  HD1 PHE B   8       0.309  -7.889  -4.272  1.00  0.00           H  
ATOM   1495  HD2 PHE B   8      -0.384 -11.607  -2.285  1.00  0.00           H  
ATOM   1496  HE1 PHE B   8      -1.688  -8.266  -5.679  1.00  0.00           H  
ATOM   1497  HE2 PHE B   8      -2.381 -11.989  -3.692  1.00  0.00           H  
ATOM   1498  HZ  PHE B   8      -3.034 -10.316  -5.388  1.00  0.00           H  
ATOM   1499  N   PHE B   9       2.049  -8.251   1.070  1.00  0.00           N  
ATOM   1500  CA  PHE B   9       3.128  -8.229   2.052  1.00  0.00           C  
ATOM   1501  C   PHE B   9       3.316  -9.598   2.693  1.00  0.00           C  
ATOM   1502  O   PHE B   9       2.349 -10.240   3.104  1.00  0.00           O  
ATOM   1503  CB  PHE B   9       2.843  -7.188   3.136  1.00  0.00           C  
ATOM   1504  CG  PHE B   9       2.831  -5.774   2.629  1.00  0.00           C  
ATOM   1505  CD1 PHE B   9       1.652  -5.045   2.592  1.00  0.00           C  
ATOM   1506  CD2 PHE B   9       3.999  -5.170   2.188  1.00  0.00           C  
ATOM   1507  CE1 PHE B   9       1.640  -3.744   2.126  1.00  0.00           C  
ATOM   1508  CE2 PHE B   9       3.990  -3.869   1.723  1.00  0.00           C  
ATOM   1509  CZ  PHE B   9       2.809  -3.156   1.692  1.00  0.00           C  
ATOM   1510  H   PHE B   9       1.124  -7.957   1.348  1.00  0.00           H  
ATOM   1511  HA  PHE B   9       4.054  -7.959   1.543  1.00  0.00           H  
ATOM   1512 1HB  PHE B   9       1.875  -7.394   3.592  1.00  0.00           H  
ATOM   1513 2HB  PHE B   9       3.596  -7.263   3.919  1.00  0.00           H  
ATOM   1514  HD1 PHE B   9       0.727  -5.510   2.937  1.00  0.00           H  
ATOM   1515  HD2 PHE B   9       4.932  -5.734   2.212  1.00  0.00           H  
ATOM   1516  HE1 PHE B   9       0.706  -3.182   2.102  1.00  0.00           H  
ATOM   1517  HE2 PHE B   9       4.915  -3.406   1.380  1.00  0.00           H  
ATOM   1518  HZ  PHE B   9       2.800  -2.131   1.324  1.00  0.00           H  
ATOM   1519  N   ASP B  10       4.565 -10.040   2.776  1.00  0.00           N  
ATOM   1520  CA  ASP B  10       4.891 -11.298   3.437  1.00  0.00           C  
ATOM   1521  C   ASP B  10       6.381 -11.393   3.740  1.00  0.00           C  
ATOM   1522  O   ASP B  10       7.156 -10.514   3.368  1.00  0.00           O  
ATOM   1523  CB  ASP B  10       4.464 -12.486   2.571  1.00  0.00           C  
ATOM   1524  CG  ASP B  10       4.103 -13.718   3.390  1.00  0.00           C  
ATOM   1525  OD1 ASP B  10       4.571 -13.828   4.498  1.00  0.00           O  
ATOM   1526  OD2 ASP B  10       3.364 -14.536   2.899  1.00  0.00           O  
ATOM   1527  H   ASP B  10       5.310  -9.490   2.373  1.00  0.00           H  
ATOM   1528  HA  ASP B  10       4.349 -11.344   4.382  1.00  0.00           H  
ATOM   1529 1HB  ASP B  10       3.602 -12.204   1.966  1.00  0.00           H  
ATOM   1530 2HB  ASP B  10       5.273 -12.746   1.887  1.00  0.00           H  
ATOM   1531  N   TYR B  11       6.774 -12.466   4.418  1.00  0.00           N  
ATOM   1532  CA  TYR B  11       8.185 -12.768   4.625  1.00  0.00           C  
ATOM   1533  C   TYR B  11       8.652 -13.882   3.698  1.00  0.00           C  
ATOM   1534  O   TYR B  11       9.800 -14.320   3.767  1.00  0.00           O  
ATOM   1535  CB  TYR B  11       8.444 -13.149   6.084  1.00  0.00           C  
ATOM   1536  CG  TYR B  11       7.662 -14.358   6.547  1.00  0.00           C  
ATOM   1537  CD1 TYR B  11       8.129 -15.634   6.269  1.00  0.00           C  
ATOM   1538  CD2 TYR B  11       6.477 -14.191   7.249  1.00  0.00           C  
ATOM   1539  CE1 TYR B  11       7.415 -16.739   6.692  1.00  0.00           C  
ATOM   1540  CE2 TYR B  11       5.763 -15.295   7.672  1.00  0.00           C  
ATOM   1541  CZ  TYR B  11       6.229 -16.565   7.395  1.00  0.00           C  
ATOM   1542  OH  TYR B  11       5.517 -17.665   7.816  1.00  0.00           O  
ATOM   1543  H   TYR B  11       6.076 -13.090   4.801  1.00  0.00           H  
ATOM   1544  HA  TYR B  11       8.768 -11.876   4.389  1.00  0.00           H  
ATOM   1545 1HB  TYR B  11       9.506 -13.356   6.224  1.00  0.00           H  
ATOM   1546 2HB  TYR B  11       8.186 -12.310   6.730  1.00  0.00           H  
ATOM   1547  HD1 TYR B  11       9.060 -15.765   5.717  1.00  0.00           H  
ATOM   1548  HD2 TYR B  11       6.110 -13.188   7.467  1.00  0.00           H  
ATOM   1549  HE1 TYR B  11       7.782 -17.741   6.473  1.00  0.00           H  
ATOM   1550  HE2 TYR B  11       4.832 -15.164   8.223  1.00  0.00           H  
ATOM   1551  HH  TYR B  11       4.682 -17.379   8.195  1.00  0.00           H  
ATOM   1552  N   ASP B  12       7.754 -14.339   2.831  1.00  0.00           N  
ATOM   1553  CA  ASP B  12       8.070 -15.412   1.895  1.00  0.00           C  
ATOM   1554  C   ASP B  12       7.157 -15.367   0.677  1.00  0.00           C  
ATOM   1555  O   ASP B  12       6.031 -15.863   0.715  1.00  0.00           O  
ATOM   1556  CB  ASP B  12       7.948 -16.775   2.581  1.00  0.00           C  
ATOM   1557  CG  ASP B  12       8.456 -17.921   1.716  1.00  0.00           C  
ATOM   1558  OD1 ASP B  12       8.877 -17.665   0.613  1.00  0.00           O  
ATOM   1559  OD2 ASP B  12       8.417 -19.041   2.166  1.00  0.00           O  
ATOM   1560  H   ASP B  12       6.830 -13.932   2.820  1.00  0.00           H  
ATOM   1561  HA  ASP B  12       9.098 -15.284   1.555  1.00  0.00           H  
ATOM   1562 1HB  ASP B  12       8.514 -16.766   3.513  1.00  0.00           H  
ATOM   1563 2HB  ASP B  12       6.904 -16.964   2.833  1.00  0.00           H  
ATOM   1564  N   LEU B  13       7.650 -14.769  -0.402  1.00  0.00           N  
ATOM   1565  CA  LEU B  13       6.850 -14.583  -1.607  1.00  0.00           C  
ATOM   1566  C   LEU B  13       7.371 -15.441  -2.751  1.00  0.00           C  
ATOM   1567  O   LEU B  13       7.090 -16.606  -2.804  1.00  0.00           O  
ATOM   1568  OXT LEU B  13       8.063 -14.952  -3.601  1.00  0.00           O  
ATOM   1569  CB  LEU B  13       6.853 -13.107  -2.024  1.00  0.00           C  
ATOM   1570  CG  LEU B  13       6.194 -12.135  -1.037  1.00  0.00           C  
ATOM   1571  CD1 LEU B  13       6.372 -10.707  -1.534  1.00  0.00           C  
ATOM   1572  CD2 LEU B  13       4.720 -12.483  -0.890  1.00  0.00           C  
ATOM   1573  H   LEU B  13       8.603 -14.436  -0.389  1.00  0.00           H  
ATOM   1574  HA  LEU B  13       5.825 -14.884  -1.391  1.00  0.00           H  
ATOM   1575 1HB  LEU B  13       7.885 -12.788  -2.163  1.00  0.00           H  
ATOM   1576 2HB  LEU B  13       6.334 -13.014  -2.978  1.00  0.00           H  
ATOM   1577  HG  LEU B  13       6.683 -12.214  -0.066  1.00  0.00           H  
ATOM   1578 1HD1 LEU B  13       5.904 -10.017  -0.833  1.00  0.00           H  
ATOM   1579 2HD1 LEU B  13       7.436 -10.479  -1.611  1.00  0.00           H  
ATOM   1580 3HD1 LEU B  13       5.906 -10.602  -2.513  1.00  0.00           H  
ATOM   1581 1HD2 LEU B  13       4.251 -11.793  -0.188  1.00  0.00           H  
ATOM   1582 2HD2 LEU B  13       4.229 -12.403  -1.861  1.00  0.00           H  
ATOM   1583 3HD2 LEU B  13       4.622 -13.502  -0.517  1.00  0.00           H  
TER                                                                             
I_bsa 1570.58
I_hb 4
I_pack -0.06
I_sc -44.684
I_unsat 9
pep_sc -17.118
pep_sc_noref -18.907
reweighted_sc -122.871
rmsALL 10.299
rmsALL_CAPRI_if 3.762
rmsALL_allIF 5.512
rmsALL_if 6.132
rmsBB 8.719
rmsBB_CAPRI_if 2.769
rmsBB_allIF 3.891
rmsBB_if 5.833
rmsBB_intrf_lowres 5.659
rmsBB_lowres 8.717
rmsCA 8.834
rmsCA_if 5.666
rmsCA_intrf_lowres 5.572
rmsCA_lowres 8.73
rmsSC_CAPRI_if 4.105
rmsSC_allIF 6.332
score -61.069
score_lowres_opt 14.022
score_lowres_start 31.55
silent_score -61.069
startRMSall 0
startRMSallif 0
startRMSbb 0
startRMSca 0
time 78
