# Supplementary material for: Simple biochemical features underlie transcriptional activation domain diversity and dynamic, fuzzy binding to Mediator
Source: eLife. 2021 Apr 27;10:e68068. doi: 10.7554/eLife.68068 (PMC8137143; doi:10.7554/eLife.68068)
Supplement: Figure 6—source data 2. — The 10 best-scoring models from different binding poses are provided as pdb files. Top500.txt contains the score, cluster number, and RMSD to best model for the 500 best-scoring models. [file elife-68068-fig6-data2.zip › Med15-cAD structural models/ABD1/Pip2/2lpb_Pip2_prepack_06261.pdb]

HEADER                                            17-SEP-20   XXXX              
EXPDTA    THEORETICAL MODEL                                                     
REMARK 220                                                                      
REMARK 220 EXPERIMENTAL DETAILS                                                 
REMARK 220  EXPERIMENT TYPE                : THEORETICAL MODELLING              
REMARK 220  DATE OF DATA COLLECTION        : 17-SEP-20                          
REMARK 220                                                                      
REMARK 220 REMARK: MODEL GENERATED BY ROSETTA                                   
REMARK 220  VERSION 2020.08+release.cb1caba                                     
ATOM      1  N   GLN A 158     -12.016 -12.395 -23.603  1.00  0.00           N  
ATOM      2  CA  GLN A 158     -11.969 -12.966 -22.241  1.00  0.00           C  
ATOM      3  C   GLN A 158     -12.554 -11.986 -21.232  1.00  0.00           C  
ATOM      4  O   GLN A 158     -13.092 -10.945 -21.605  1.00  0.00           O  
ATOM      5  CB  GLN A 158     -10.534 -13.324 -21.846  1.00  0.00           C  
ATOM      6  CG  GLN A 158      -9.893 -14.385 -22.724  1.00  0.00           C  
ATOM      7  CD  GLN A 158     -10.562 -15.739 -22.580  1.00  0.00           C  
ATOM      8  OE1 GLN A 158     -10.628 -16.301 -21.483  1.00  0.00           O  
ATOM      9  NE2 GLN A 158     -11.065 -16.270 -23.688  1.00  0.00           N  
ATOM     10 1H   GLN A 158     -11.629 -13.049 -24.253  1.00  0.00           H  
ATOM     11 2H   GLN A 158     -12.965 -12.201 -23.851  1.00  0.00           H  
ATOM     12 3H   GLN A 158     -11.486 -11.548 -23.628  1.00  0.00           H  
ATOM     13  HA  GLN A 158     -12.567 -13.877 -22.227  1.00  0.00           H  
ATOM     14 1HB  GLN A 158      -9.911 -12.431 -21.888  1.00  0.00           H  
ATOM     15 2HB  GLN A 158     -10.519 -13.685 -20.817  1.00  0.00           H  
ATOM     16 1HG  GLN A 158      -9.970 -14.075 -23.767  1.00  0.00           H  
ATOM     17 2HG  GLN A 158      -8.845 -14.490 -22.443  1.00  0.00           H  
ATOM     18 1HE2 GLN A 158     -11.519 -17.161 -23.654  1.00  0.00           H  
ATOM     19 2HE2 GLN A 158     -10.991 -15.781 -24.557  1.00  0.00           H  
ATOM     20  N   ARG A 159     -12.454 -12.331 -19.958  1.00  0.00           N  
ATOM     21  CA  ARG A 159     -12.963 -11.479 -18.889  1.00  0.00           C  
ATOM     22  C   ARG A 159     -12.021 -10.302 -18.654  1.00  0.00           C  
ATOM     23  O   ARG A 159     -10.801 -10.445 -18.767  1.00  0.00           O  
ATOM     24  CB  ARG A 159     -13.124 -12.269 -17.599  1.00  0.00           C  
ATOM     25  CG  ARG A 159     -14.191 -13.351 -17.640  1.00  0.00           C  
ATOM     26  CD  ARG A 159     -14.288 -14.077 -16.347  1.00  0.00           C  
ATOM     27  NE  ARG A 159     -15.295 -15.125 -16.388  1.00  0.00           N  
ATOM     28  CZ  ARG A 159     -15.547 -15.983 -15.380  1.00  0.00           C  
ATOM     29  NH1 ARG A 159     -14.859 -15.905 -14.263  1.00  0.00           N  
ATOM     30  NH2 ARG A 159     -16.486 -16.903 -15.515  1.00  0.00           N  
ATOM     31  H   ARG A 159     -12.025 -13.184 -19.727  1.00  0.00           H  
ATOM     32  HA  ARG A 159     -13.941 -11.098 -19.186  1.00  0.00           H  
ATOM     33 1HB  ARG A 159     -12.179 -12.748 -17.345  1.00  0.00           H  
ATOM     34 2HB  ARG A 159     -13.375 -11.589 -16.785  1.00  0.00           H  
ATOM     35 1HG  ARG A 159     -15.160 -12.898 -17.852  1.00  0.00           H  
ATOM     36 2HG  ARG A 159     -13.949 -14.071 -18.422  1.00  0.00           H  
ATOM     37 1HD  ARG A 159     -13.327 -14.536 -16.116  1.00  0.00           H  
ATOM     38 2HD  ARG A 159     -14.556 -13.377 -15.557  1.00  0.00           H  
ATOM     39  HE  ARG A 159     -15.846 -15.216 -17.232  1.00  0.00           H  
ATOM     40 1HH1 ARG A 159     -14.141 -15.202 -14.159  1.00  0.00           H  
ATOM     41 2HH1 ARG A 159     -15.048 -16.548 -13.508  1.00  0.00           H  
ATOM     42 1HH2 ARG A 159     -17.016 -16.963 -16.375  1.00  0.00           H  
ATOM     43 2HH2 ARG A 159     -16.675 -17.546 -14.761  1.00  0.00           H  
ATOM     44  N   ARG A 160     -12.586  -9.144 -18.344  1.00  0.00           N  
ATOM     45  CA  ARG A 160     -11.792  -7.949 -18.098  1.00  0.00           C  
ATOM     46  C   ARG A 160     -12.633  -6.875 -17.411  1.00  0.00           C  
ATOM     47  O   ARG A 160     -13.441  -6.198 -18.052  1.00  0.00           O  
ATOM     48  CB  ARG A 160     -11.230  -7.400 -19.401  1.00  0.00           C  
ATOM     49  CG  ARG A 160     -10.293  -6.214 -19.244  1.00  0.00           C  
ATOM     50  CD  ARG A 160      -9.731  -5.780 -20.549  1.00  0.00           C  
ATOM     51  NE  ARG A 160      -8.781  -4.690 -20.396  1.00  0.00           N  
ATOM     52  CZ  ARG A 160      -8.194  -4.038 -21.418  1.00  0.00           C  
ATOM     53  NH1 ARG A 160      -8.468  -4.377 -22.658  1.00  0.00           N  
ATOM     54  NH2 ARG A 160      -7.341  -3.059 -21.174  1.00  0.00           N  
ATOM     55  H   ARG A 160     -13.563  -9.090 -18.275  1.00  0.00           H  
ATOM     56  HA  ARG A 160     -10.960  -8.215 -17.446  1.00  0.00           H  
ATOM     57 1HB  ARG A 160     -10.683  -8.186 -19.920  1.00  0.00           H  
ATOM     58 2HB  ARG A 160     -12.050  -7.090 -20.049  1.00  0.00           H  
ATOM     59 1HG  ARG A 160     -10.837  -5.375 -18.809  1.00  0.00           H  
ATOM     60 2HG  ARG A 160      -9.464  -6.487 -18.589  1.00  0.00           H  
ATOM     61 1HD  ARG A 160      -9.217  -6.617 -21.019  1.00  0.00           H  
ATOM     62 2HD  ARG A 160     -10.538  -5.440 -21.197  1.00  0.00           H  
ATOM     63  HE  ARG A 160      -8.544  -4.402 -19.456  1.00  0.00           H  
ATOM     64 1HH1 ARG A 160      -9.121  -5.125 -22.845  1.00  0.00           H  
ATOM     65 2HH1 ARG A 160      -8.029  -3.888 -23.424  1.00  0.00           H  
ATOM     66 1HH2 ARG A 160      -7.129  -2.799 -20.220  1.00  0.00           H  
ATOM     67 2HH2 ARG A 160      -6.901  -2.570 -21.939  1.00  0.00           H  
ATOM     68  N   GLN A 161     -12.454  -6.736 -16.108  1.00  0.00           N  
ATOM     69  CA  GLN A 161     -13.186  -5.737 -15.341  1.00  0.00           C  
ATOM     70  C   GLN A 161     -12.283  -4.548 -15.024  1.00  0.00           C  
ATOM     71  O   GLN A 161     -11.141  -4.722 -14.597  1.00  0.00           O  
ATOM     72  CB  GLN A 161     -13.737  -6.344 -14.048  1.00  0.00           C  
ATOM     73  CG  GLN A 161     -14.575  -5.387 -13.218  1.00  0.00           C  
ATOM     74  CD  GLN A 161     -15.161  -6.049 -11.986  1.00  0.00           C  
ATOM     75  OE1 GLN A 161     -14.581  -6.988 -11.433  1.00  0.00           O  
ATOM     76  NE2 GLN A 161     -16.317  -5.564 -11.548  1.00  0.00           N  
ATOM     77  H   GLN A 161     -11.811  -7.320 -15.646  1.00  0.00           H  
ATOM     78  HA  GLN A 161     -14.024  -5.385 -15.943  1.00  0.00           H  
ATOM     79 1HB  GLN A 161     -14.353  -7.211 -14.286  1.00  0.00           H  
ATOM     80 2HB  GLN A 161     -12.910  -6.691 -13.428  1.00  0.00           H  
ATOM     81 1HG  GLN A 161     -13.947  -4.557 -12.894  1.00  0.00           H  
ATOM     82 2HG  GLN A 161     -15.397  -5.016 -13.830  1.00  0.00           H  
ATOM     83 1HE2 GLN A 161     -16.752  -5.961 -10.738  1.00  0.00           H  
ATOM     84 2HE2 GLN A 161     -16.754  -4.802 -12.026  1.00  0.00           H  
ATOM     85  N   LEU A 162     -12.793  -3.344 -15.237  1.00  0.00           N  
ATOM     86  CA  LEU A 162     -12.021  -2.140 -14.973  1.00  0.00           C  
ATOM     87  C   LEU A 162     -12.920  -0.927 -14.750  1.00  0.00           C  
ATOM     88  O   LEU A 162     -13.442  -0.340 -15.694  1.00  0.00           O  
ATOM     89  CB  LEU A 162     -11.064  -1.866 -16.140  1.00  0.00           C  
ATOM     90  CG  LEU A 162     -10.155  -0.641 -15.980  1.00  0.00           C  
ATOM     91  CD1 LEU A 162      -9.015  -0.720 -16.988  1.00  0.00           C  
ATOM     92  CD2 LEU A 162     -10.971   0.628 -16.177  1.00  0.00           C  
ATOM     93  H   LEU A 162     -13.712  -3.261 -15.574  1.00  0.00           H  
ATOM     94  HA  LEU A 162     -11.437  -2.296 -14.067  1.00  0.00           H  
ATOM     95 1HB  LEU A 162     -10.426  -2.737 -16.278  1.00  0.00           H  
ATOM     96 2HB  LEU A 162     -11.653  -1.726 -17.047  1.00  0.00           H  
ATOM     97  HG  LEU A 162      -9.718  -0.640 -14.981  1.00  0.00           H  
ATOM     98 1HD1 LEU A 162      -8.368   0.150 -16.875  1.00  0.00           H  
ATOM     99 2HD1 LEU A 162      -8.436  -1.627 -16.812  1.00  0.00           H  
ATOM    100 3HD1 LEU A 162      -9.423  -0.739 -17.998  1.00  0.00           H  
ATOM    101 1HD2 LEU A 162     -10.325   1.498 -16.063  1.00  0.00           H  
ATOM    102 2HD2 LEU A 162     -11.408   0.629 -17.176  1.00  0.00           H  
ATOM    103 3HD2 LEU A 162     -11.767   0.666 -15.433  1.00  0.00           H  
ATOM    104  N   THR A 163     -13.130  -0.568 -13.497  1.00  0.00           N  
ATOM    105  CA  THR A 163     -13.931   0.599 -13.185  1.00  0.00           C  
ATOM    106  C   THR A 163     -13.038   1.835 -13.283  1.00  0.00           C  
ATOM    107  O   THR A 163     -11.937   1.838 -12.733  1.00  0.00           O  
ATOM    108  CB  THR A 163     -14.563   0.499 -11.784  1.00  0.00           C  
ATOM    109  OG1 THR A 163     -15.441  -0.634 -11.733  1.00  0.00           O  
ATOM    110  CG2 THR A 163     -15.349   1.760 -11.463  1.00  0.00           C  
ATOM    111  H   THR A 163     -12.740  -1.095 -12.770  1.00  0.00           H  
ATOM    112  HA  THR A 163     -14.738   0.670 -13.915  1.00  0.00           H  
ATOM    113  HB  THR A 163     -13.779   0.366 -11.040  1.00  0.00           H  
ATOM    114  HG1 THR A 163     -15.205  -1.188 -10.985  1.00  0.00           H  
ATOM    115 1HG2 THR A 163     -15.789   1.671 -10.469  1.00  0.00           H  
ATOM    116 2HG2 THR A 163     -14.683   2.621 -11.490  1.00  0.00           H  
ATOM    117 3HG2 THR A 163     -16.142   1.892 -12.199  1.00  0.00           H  
ATOM    118  N   PRO A 164     -13.497   2.899 -13.960  1.00  0.00           N  
ATOM    119  CA  PRO A 164     -12.714   4.131 -14.141  1.00  0.00           C  
ATOM    120  C   PRO A 164     -12.220   4.737 -12.826  1.00  0.00           C  
ATOM    121  O   PRO A 164     -11.099   5.240 -12.749  1.00  0.00           O  
ATOM    122  CB  PRO A 164     -13.714   5.060 -14.836  1.00  0.00           C  
ATOM    123  CG  PRO A 164     -14.580   4.140 -15.627  1.00  0.00           C  
ATOM    124  CD  PRO A 164     -14.775   2.947 -14.730  1.00  0.00           C  
ATOM    125  HA  PRO A 164     -11.851   3.919 -14.789  1.00  0.00           H  
ATOM    126 1HB  PRO A 164     -14.276   5.637 -14.086  1.00  0.00           H  
ATOM    127 2HB  PRO A 164     -13.178   5.787 -15.464  1.00  0.00           H  
ATOM    128 1HG  PRO A 164     -15.528   4.637 -15.883  1.00  0.00           H  
ATOM    129 2HG  PRO A 164     -14.090   3.881 -16.577  1.00  0.00           H  
ATOM    130 1HD  PRO A 164     -15.638   3.119 -14.071  1.00  0.00           H  
ATOM    131 2HD  PRO A 164     -14.929   2.047 -15.344  1.00  0.00           H  
ATOM    132  N   GLN A 165     -13.054   4.663 -11.798  1.00  0.00           N  
ATOM    133  CA  GLN A 165     -12.719   5.223 -10.492  1.00  0.00           C  
ATOM    134  C   GLN A 165     -11.666   4.392  -9.762  1.00  0.00           C  
ATOM    135  O   GLN A 165     -10.776   4.940  -9.115  1.00  0.00           O  
ATOM    136  CB  GLN A 165     -13.978   5.338  -9.628  1.00  0.00           C  
ATOM    137  CG  GLN A 165     -14.990   6.351 -10.134  1.00  0.00           C  
ATOM    138  CD  GLN A 165     -16.245   6.391  -9.283  1.00  0.00           C  
ATOM    139  OE1 GLN A 165     -16.593   5.410  -8.620  1.00  0.00           O  
ATOM    140  NE2 GLN A 165     -16.932   7.527  -9.296  1.00  0.00           N  
ATOM    141  H   GLN A 165     -13.924   4.226 -11.924  1.00  0.00           H  
ATOM    142  HA  GLN A 165     -12.302   6.219 -10.639  1.00  0.00           H  
ATOM    143 1HB  GLN A 165     -14.471   4.368  -9.573  1.00  0.00           H  
ATOM    144 2HB  GLN A 165     -13.698   5.620  -8.613  1.00  0.00           H  
ATOM    145 1HG  GLN A 165     -14.536   7.342 -10.120  1.00  0.00           H  
ATOM    146 2HG  GLN A 165     -15.276   6.086 -11.152  1.00  0.00           H  
ATOM    147 1HE2 GLN A 165     -17.769   7.613  -8.754  1.00  0.00           H  
ATOM    148 2HE2 GLN A 165     -16.614   8.298  -9.848  1.00  0.00           H  
ATOM    149  N   GLN A 166     -11.757   3.072  -9.874  1.00  0.00           N  
ATOM    150  CA  GLN A 166     -10.822   2.186  -9.190  1.00  0.00           C  
ATOM    151  C   GLN A 166      -9.517   2.063  -9.956  1.00  0.00           C  
ATOM    152  O   GLN A 166      -8.440   2.098  -9.365  1.00  0.00           O  
ATOM    153  CB  GLN A 166     -11.442   0.800  -8.993  1.00  0.00           C  
ATOM    154  CG  GLN A 166     -12.641   0.781  -8.060  1.00  0.00           C  
ATOM    155  CD  GLN A 166     -13.250  -0.602  -7.929  1.00  0.00           C  
ATOM    156  OE1 GLN A 166     -13.162  -1.424  -8.845  1.00  0.00           O  
ATOM    157  NE2 GLN A 166     -13.872  -0.867  -6.786  1.00  0.00           N  
ATOM    158  H   GLN A 166     -12.454   2.687 -10.440  1.00  0.00           H  
ATOM    159  HA  GLN A 166     -10.598   2.609  -8.211  1.00  0.00           H  
ATOM    160 1HB  GLN A 166     -11.759   0.403  -9.957  1.00  0.00           H  
ATOM    161 2HB  GLN A 166     -10.691   0.120  -8.590  1.00  0.00           H  
ATOM    162 1HG  GLN A 166     -12.323   1.110  -7.071  1.00  0.00           H  
ATOM    163 2HG  GLN A 166     -13.403   1.454  -8.451  1.00  0.00           H  
ATOM    164 1HE2 GLN A 166     -14.293  -1.764  -6.641  1.00  0.00           H  
ATOM    165 2HE2 GLN A 166     -13.920  -0.172  -6.069  1.00  0.00           H  
ATOM    166  N   GLN A 167      -9.625   1.917 -11.272  1.00  0.00           N  
ATOM    167  CA  GLN A 167      -8.469   1.777 -12.140  1.00  0.00           C  
ATOM    168  C   GLN A 167      -7.449   2.886 -11.907  1.00  0.00           C  
ATOM    169  O   GLN A 167      -6.258   2.627 -11.753  1.00  0.00           O  
ATOM    170  CB  GLN A 167      -8.907   1.771 -13.607  1.00  0.00           C  
ATOM    171  CG  GLN A 167      -7.759   1.678 -14.599  1.00  0.00           C  
ATOM    172  CD  GLN A 167      -7.035   0.347 -14.523  1.00  0.00           C  
ATOM    173  OE1 GLN A 167      -7.460  -0.567 -13.811  1.00  0.00           O  
ATOM    174  NE2 GLN A 167      -5.935   0.231 -15.259  1.00  0.00           N  
ATOM    175  H   GLN A 167     -10.519   1.896 -11.678  1.00  0.00           H  
ATOM    176  HA  GLN A 167      -7.981   0.829 -11.916  1.00  0.00           H  
ATOM    177 1HB  GLN A 167      -9.574   0.927 -13.784  1.00  0.00           H  
ATOM    178 2HB  GLN A 167      -9.466   2.680 -13.824  1.00  0.00           H  
ATOM    179 1HG  GLN A 167      -8.154   1.796 -15.608  1.00  0.00           H  
ATOM    180 2HG  GLN A 167      -7.042   2.470 -14.383  1.00  0.00           H  
ATOM    181 1HE2 GLN A 167      -5.415  -0.624 -15.250  1.00  0.00           H  
ATOM    182 2HE2 GLN A 167      -5.626   0.998 -15.822  1.00  0.00           H  
ATOM    183  N   GLN A 168      -7.937   4.113 -11.843  1.00  0.00           N  
ATOM    184  CA  GLN A 168      -7.085   5.278 -11.654  1.00  0.00           C  
ATOM    185  C   GLN A 168      -6.316   5.237 -10.336  1.00  0.00           C  
ATOM    186  O   GLN A 168      -5.210   5.765 -10.240  1.00  0.00           O  
ATOM    187  CB  GLN A 168      -7.925   6.557 -11.721  1.00  0.00           C  
ATOM    188  CG  GLN A 168      -8.450   6.884 -13.109  1.00  0.00           C  
ATOM    189  CD  GLN A 168      -9.458   8.017 -13.094  1.00  0.00           C  
ATOM    190  OE1 GLN A 168      -9.391   8.915 -12.249  1.00  0.00           O  
ATOM    191  NE2 GLN A 168     -10.399   7.983 -14.030  1.00  0.00           N  
ATOM    192  H   GLN A 168      -8.906   4.243 -11.920  1.00  0.00           H  
ATOM    193  HA  GLN A 168      -6.346   5.299 -12.454  1.00  0.00           H  
ATOM    194 1HB  GLN A 168      -8.779   6.466 -11.051  1.00  0.00           H  
ATOM    195 2HB  GLN A 168      -7.328   7.402 -11.379  1.00  0.00           H  
ATOM    196 1HG  GLN A 168      -7.613   7.179 -13.743  1.00  0.00           H  
ATOM    197 2HG  GLN A 168      -8.936   5.999 -13.521  1.00  0.00           H  
ATOM    198 1HE2 GLN A 168     -11.092   8.705 -14.070  1.00  0.00           H  
ATOM    199 2HE2 GLN A 168     -10.416   7.237 -14.696  1.00  0.00           H  
ATOM    200  N   LEU A 169      -6.894   4.616  -9.325  1.00  0.00           N  
ATOM    201  CA  LEU A 169      -6.252   4.555  -8.026  1.00  0.00           C  
ATOM    202  C   LEU A 169      -5.281   3.380  -7.910  1.00  0.00           C  
ATOM    203  O   LEU A 169      -4.148   3.543  -7.454  1.00  0.00           O  
ATOM    204  CB  LEU A 169      -7.318   4.453  -6.928  1.00  0.00           C  
ATOM    205  CG  LEU A 169      -8.231   5.675  -6.771  1.00  0.00           C  
ATOM    206  CD1 LEU A 169      -9.396   5.325  -5.855  1.00  0.00           C  
ATOM    207  CD2 LEU A 169      -7.428   6.841  -6.213  1.00  0.00           C  
ATOM    208  H   LEU A 169      -7.756   4.169  -9.461  1.00  0.00           H  
ATOM    209  HA  LEU A 169      -5.678   5.470  -7.881  1.00  0.00           H  
ATOM    210 1HB  LEU A 169      -7.950   3.591  -7.137  1.00  0.00           H  
ATOM    211 2HB  LEU A 169      -6.819   4.287  -5.973  1.00  0.00           H  
ATOM    212  HG  LEU A 169      -8.642   5.950  -7.743  1.00  0.00           H  
ATOM    213 1HD1 LEU A 169     -10.045   6.194  -5.743  1.00  0.00           H  
ATOM    214 2HD1 LEU A 169      -9.964   4.502  -6.287  1.00  0.00           H  
ATOM    215 3HD1 LEU A 169      -9.015   5.030  -4.878  1.00  0.00           H  
ATOM    216 1HD2 LEU A 169      -8.077   7.710  -6.102  1.00  0.00           H  
ATOM    217 2HD2 LEU A 169      -7.018   6.568  -5.241  1.00  0.00           H  
ATOM    218 3HD2 LEU A 169      -6.613   7.081  -6.896  1.00  0.00           H  
ATOM    219  N   VAL A 170      -5.722   2.200  -8.332  1.00  0.00           N  
ATOM    220  CA  VAL A 170      -4.902   0.999  -8.214  1.00  0.00           C  
ATOM    221  C   VAL A 170      -3.789   0.914  -9.259  1.00  0.00           C  
ATOM    222  O   VAL A 170      -2.696   0.433  -8.966  1.00  0.00           O  
ATOM    223  CB  VAL A 170      -5.795  -0.250  -8.336  1.00  0.00           C  
ATOM    224  CG1 VAL A 170      -6.947  -0.180  -7.344  1.00  0.00           C  
ATOM    225  CG2 VAL A 170      -6.317  -0.376  -9.759  1.00  0.00           C  
ATOM    226  H   VAL A 170      -6.621   2.137  -8.726  1.00  0.00           H  
ATOM    227  HA  VAL A 170      -4.424   1.001  -7.234  1.00  0.00           H  
ATOM    228  HB  VAL A 170      -5.207  -1.132  -8.084  1.00  0.00           H  
ATOM    229 1HG1 VAL A 170      -7.568  -1.070  -7.444  1.00  0.00           H  
ATOM    230 2HG1 VAL A 170      -6.551  -0.126  -6.330  1.00  0.00           H  
ATOM    231 3HG1 VAL A 170      -7.549   0.706  -7.547  1.00  0.00           H  
ATOM    232 1HG2 VAL A 170      -6.947  -1.262  -9.839  1.00  0.00           H  
ATOM    233 2HG2 VAL A 170      -6.900   0.509 -10.013  1.00  0.00           H  
ATOM    234 3HG2 VAL A 170      -5.476  -0.467 -10.448  1.00  0.00           H  
ATOM    235  N   ASN A 171      -4.053   1.377 -10.470  1.00  0.00           N  
ATOM    236  CA  ASN A 171      -3.052   1.320 -11.538  1.00  0.00           C  
ATOM    237  C   ASN A 171      -1.928   2.323 -11.293  1.00  0.00           C  
ATOM    238  O   ASN A 171      -0.785   2.112 -11.702  1.00  0.00           O  
ATOM    239  CB  ASN A 171      -3.697   1.562 -12.890  1.00  0.00           C  
ATOM    240  CG  ASN A 171      -2.798   1.182 -14.035  1.00  0.00           C  
ATOM    241  OD1 ASN A 171      -2.387   0.023 -14.158  1.00  0.00           O  
ATOM    242  ND2 ASN A 171      -2.488   2.136 -14.876  1.00  0.00           N  
ATOM    243  H   ASN A 171      -4.938   1.764 -10.655  1.00  0.00           H  
ATOM    244  HA  ASN A 171      -2.604   0.325 -11.540  1.00  0.00           H  
ATOM    245 1HB  ASN A 171      -4.621   0.986 -12.962  1.00  0.00           H  
ATOM    246 2HB  ASN A 171      -3.960   2.616 -12.985  1.00  0.00           H  
ATOM    247 1HD2 ASN A 171      -1.894   1.941 -15.656  1.00  0.00           H  
ATOM    248 2HD2 ASN A 171      -2.845   3.059 -14.737  1.00  0.00           H  
ATOM    249  N   GLN A 172      -2.252   3.402 -10.600  1.00  0.00           N  
ATOM    250  CA  GLN A 172      -1.276   4.444 -10.306  1.00  0.00           C  
ATOM    251  C   GLN A 172      -0.409   4.077  -9.107  1.00  0.00           C  
ATOM    252  O   GLN A 172       0.673   4.635  -8.924  1.00  0.00           O  
ATOM    253  CB  GLN A 172      -1.982   5.778 -10.050  1.00  0.00           C  
ATOM    254  CG  GLN A 172      -2.576   6.417 -11.293  1.00  0.00           C  
ATOM    255  CD  GLN A 172      -3.193   7.773 -11.009  1.00  0.00           C  
ATOM    256  OE1 GLN A 172      -3.176   8.252  -9.871  1.00  0.00           O  
ATOM    257  NE2 GLN A 172      -3.744   8.400 -12.042  1.00  0.00           N  
ATOM    258  H   GLN A 172      -3.169   3.504 -10.275  1.00  0.00           H  
ATOM    259  HA  GLN A 172      -0.619   4.556 -11.169  1.00  0.00           H  
ATOM    260 1HB  GLN A 172      -2.787   5.632  -9.330  1.00  0.00           H  
ATOM    261 2HB  GLN A 172      -1.276   6.485  -9.612  1.00  0.00           H  
ATOM    262 1HG  GLN A 172      -1.787   6.550 -12.033  1.00  0.00           H  
ATOM    263 2HG  GLN A 172      -3.353   5.764 -11.689  1.00  0.00           H  
ATOM    264 1HE2 GLN A 172      -4.167   9.299 -11.915  1.00  0.00           H  
ATOM    265 2HE2 GLN A 172      -3.736   7.976 -12.947  1.00  0.00           H  
ATOM    266  N   MET A 173      -0.880   3.129  -8.300  1.00  0.00           N  
ATOM    267  CA  MET A 173      -0.141   2.679  -7.114  1.00  0.00           C  
ATOM    268  C   MET A 173       1.107   1.888  -7.506  1.00  0.00           C  
ATOM    269  O   MET A 173       1.901   1.499  -6.654  1.00  0.00           O  
ATOM    270  CB  MET A 173      -1.044   1.835  -6.216  1.00  0.00           C  
ATOM    271  CG  MET A 173      -1.984   2.642  -5.332  1.00  0.00           C  
ATOM    272  SD  MET A 173      -1.115   3.854  -4.317  1.00  0.00           S  
ATOM    273  CE  MET A 173      -0.253   2.781  -3.172  1.00  0.00           C  
ATOM    274  H   MET A 173      -1.749   2.722  -8.499  1.00  0.00           H  
ATOM    275  HA  MET A 173       0.186   3.557  -6.556  1.00  0.00           H  
ATOM    276 1HB  MET A 173      -1.651   1.173  -6.831  1.00  0.00           H  
ATOM    277 2HB  MET A 173      -0.430   1.209  -5.568  1.00  0.00           H  
ATOM    278 1HG  MET A 173      -2.707   3.169  -5.955  1.00  0.00           H  
ATOM    279 2HG  MET A 173      -2.531   1.969  -4.672  1.00  0.00           H  
ATOM    280 1HE  MET A 173       0.331   3.384  -2.477  1.00  0.00           H  
ATOM    281 2HE  MET A 173      -0.978   2.185  -2.616  1.00  0.00           H  
ATOM    282 3HE  MET A 173       0.413   2.118  -3.726  1.00  0.00           H  
ATOM    283  N   LYS A 174       1.265   1.642  -8.799  1.00  0.00           N  
ATOM    284  CA  LYS A 174       2.421   0.919  -9.300  1.00  0.00           C  
ATOM    285  C   LYS A 174       3.640   1.815  -9.205  1.00  0.00           C  
ATOM    286  O   LYS A 174       4.701   1.407  -8.734  1.00  0.00           O  
ATOM    287  CB  LYS A 174       2.202   0.457 -10.742  1.00  0.00           C  
ATOM    288  CG  LYS A 174       3.340  -0.376 -11.315  1.00  0.00           C  
ATOM    289  CD  LYS A 174       3.009  -0.877 -12.713  1.00  0.00           C  
ATOM    290  CE  LYS A 174       4.145  -1.709 -13.288  1.00  0.00           C  
ATOM    291  NZ  LYS A 174       3.847  -2.181 -14.667  1.00  0.00           N  
ATOM    292  H   LYS A 174       0.598   1.971  -9.427  1.00  0.00           H  
ATOM    293  HA  LYS A 174       2.574   0.037  -8.677  1.00  0.00           H  
ATOM    294 1HB  LYS A 174       1.290  -0.138 -10.798  1.00  0.00           H  
ATOM    295 2HB  LYS A 174       2.066   1.326 -11.385  1.00  0.00           H  
ATOM    296 1HG  LYS A 174       4.247   0.228 -11.360  1.00  0.00           H  
ATOM    297 2HG  LYS A 174       3.527  -1.232 -10.667  1.00  0.00           H  
ATOM    298 1HD  LYS A 174       2.105  -1.486 -12.677  1.00  0.00           H  
ATOM    299 2HD  LYS A 174       2.826  -0.026 -13.370  1.00  0.00           H  
ATOM    300 1HE  LYS A 174       5.057  -1.115 -13.309  1.00  0.00           H  
ATOM    301 2HE  LYS A 174       4.319  -2.577 -12.651  1.00  0.00           H  
ATOM    302 1HZ  LYS A 174       4.623  -2.728 -15.012  1.00  0.00           H  
ATOM    303 2HZ  LYS A 174       3.013  -2.750 -14.657  1.00  0.00           H  
ATOM    304 3HZ  LYS A 174       3.704  -1.385 -15.272  1.00  0.00           H  
ATOM    305  N   VAL A 175       3.472   3.053  -9.647  1.00  0.00           N  
ATOM    306  CA  VAL A 175       4.547   4.019  -9.596  1.00  0.00           C  
ATOM    307  C   VAL A 175       4.194   5.108  -8.603  1.00  0.00           C  
ATOM    308  O   VAL A 175       3.738   6.192  -8.973  1.00  0.00           O  
ATOM    309  CB  VAL A 175       4.793   4.636 -10.985  1.00  0.00           C  
ATOM    310  CG1 VAL A 175       5.978   5.590 -10.943  1.00  0.00           C  
ATOM    311  CG2 VAL A 175       5.025   3.534 -12.007  1.00  0.00           C  
ATOM    312  H   VAL A 175       2.602   3.324 -10.005  1.00  0.00           H  
ATOM    313  HA  VAL A 175       5.457   3.508  -9.278  1.00  0.00           H  
ATOM    314  HB  VAL A 175       3.920   5.222 -11.273  1.00  0.00           H  
ATOM    315 1HG1 VAL A 175       6.137   6.018 -11.933  1.00  0.00           H  
ATOM    316 2HG1 VAL A 175       5.774   6.390 -10.231  1.00  0.00           H  
ATOM    317 3HG1 VAL A 175       6.871   5.047 -10.634  1.00  0.00           H  
ATOM    318 1HG2 VAL A 175       5.197   3.978 -12.988  1.00  0.00           H  
ATOM    319 2HG2 VAL A 175       5.896   2.945 -11.717  1.00  0.00           H  
ATOM    320 3HG2 VAL A 175       4.148   2.888 -12.052  1.00  0.00           H  
ATOM    321  N   ALA A 176       4.412   4.808  -7.342  1.00  0.00           N  
ATOM    322  CA  ALA A 176       4.130   5.744  -6.275  1.00  0.00           C  
ATOM    323  C   ALA A 176       5.181   5.632  -5.178  1.00  0.00           C  
ATOM    324  O   ALA A 176       5.362   4.567  -4.590  1.00  0.00           O  
ATOM    325  CB  ALA A 176       2.737   5.504  -5.712  1.00  0.00           C  
ATOM    326  H   ALA A 176       4.738   3.912  -7.118  1.00  0.00           H  
ATOM    327  HA  ALA A 176       4.174   6.752  -6.688  1.00  0.00           H  
ATOM    328 1HB  ALA A 176       2.541   6.215  -4.909  1.00  0.00           H  
ATOM    329 2HB  ALA A 176       1.997   5.635  -6.502  1.00  0.00           H  
ATOM    330 3HB  ALA A 176       2.673   4.489  -5.321  1.00  0.00           H  
ATOM    331  N   PRO A 177       5.938   6.710  -4.936  1.00  0.00           N  
ATOM    332  CA  PRO A 177       6.955   6.738  -3.898  1.00  0.00           C  
ATOM    333  C   PRO A 177       6.377   7.101  -2.532  1.00  0.00           C  
ATOM    334  O   PRO A 177       5.520   7.983  -2.420  1.00  0.00           O  
ATOM    335  CB  PRO A 177       7.920   7.815  -4.404  1.00  0.00           C  
ATOM    336  CG  PRO A 177       7.033   8.837  -5.029  1.00  0.00           C  
ATOM    337  CD  PRO A 177       5.917   8.037  -5.646  1.00  0.00           C  
ATOM    338  HA  PRO A 177       7.448   5.756  -3.848  1.00  0.00           H  
ATOM    339 1HB  PRO A 177       8.510   8.215  -3.567  1.00  0.00           H  
ATOM    340 2HB  PRO A 177       8.632   7.375  -5.118  1.00  0.00           H  
ATOM    341 1HG  PRO A 177       6.675   9.545  -4.267  1.00  0.00           H  
ATOM    342 2HG  PRO A 177       7.593   9.425  -5.770  1.00  0.00           H  
ATOM    343 1HD  PRO A 177       4.959   8.553  -5.480  1.00  0.00           H  
ATOM    344 2HD  PRO A 177       6.108   7.910  -6.722  1.00  0.00           H  
ATOM    345  N   ILE A 178       6.852   6.415  -1.506  1.00  0.00           N  
ATOM    346  CA  ILE A 178       6.412   6.640  -0.137  1.00  0.00           C  
ATOM    347  C   ILE A 178       6.911   7.989   0.384  1.00  0.00           C  
ATOM    348  O   ILE A 178       8.119   8.227   0.445  1.00  0.00           O  
ATOM    349  CB  ILE A 178       6.904   5.512   0.789  1.00  0.00           C  
ATOM    350  CG1 ILE A 178       6.370   4.159   0.312  1.00  0.00           C  
ATOM    351  CG2 ILE A 178       6.479   5.779   2.225  1.00  0.00           C  
ATOM    352  CD1 ILE A 178       7.026   2.974   0.981  1.00  0.00           C  
ATOM    353  H   ILE A 178       7.526   5.718  -1.675  1.00  0.00           H  
ATOM    354  HA  ILE A 178       5.323   6.649  -0.121  1.00  0.00           H  
ATOM    355  HB  ILE A 178       7.991   5.455   0.746  1.00  0.00           H  
ATOM    356 1HG1 ILE A 178       5.298   4.105   0.497  1.00  0.00           H  
ATOM    357 2HG1 ILE A 178       6.520   4.067  -0.764  1.00  0.00           H  
ATOM    358 1HG2 ILE A 178       6.835   4.972   2.865  1.00  0.00           H  
ATOM    359 2HG2 ILE A 178       6.907   6.724   2.560  1.00  0.00           H  
ATOM    360 3HG2 ILE A 178       5.392   5.833   2.278  1.00  0.00           H  
ATOM    361 1HD1 ILE A 178       6.596   2.050   0.591  1.00  0.00           H  
ATOM    362 2HD1 ILE A 178       8.098   2.987   0.779  1.00  0.00           H  
ATOM    363 3HD1 ILE A 178       6.859   3.024   2.056  1.00  0.00           H  
ATOM    364  N   PRO A 179       5.983   8.898   0.732  1.00  0.00           N  
ATOM    365  CA  PRO A 179       6.327  10.225   1.255  1.00  0.00           C  
ATOM    366  C   PRO A 179       7.071  10.158   2.582  1.00  0.00           C  
ATOM    367  O   PRO A 179       7.006   9.158   3.299  1.00  0.00           O  
ATOM    368  CB  PRO A 179       4.956  10.889   1.420  1.00  0.00           C  
ATOM    369  CG  PRO A 179       4.074  10.149   0.474  1.00  0.00           C  
ATOM    370  CD  PRO A 179       4.546   8.721   0.562  1.00  0.00           C  
ATOM    371  HA  PRO A 179       6.939  10.759   0.513  1.00  0.00           H  
ATOM    372 1HB  PRO A 179       4.623  10.810   2.465  1.00  0.00           H  
ATOM    373 2HB  PRO A 179       5.028  11.962   1.187  1.00  0.00           H  
ATOM    374 1HG  PRO A 179       3.021  10.265   0.766  1.00  0.00           H  
ATOM    375 2HG  PRO A 179       4.171  10.564  -0.540  1.00  0.00           H  
ATOM    376 1HD  PRO A 179       4.083   8.235   1.433  1.00  0.00           H  
ATOM    377 2HD  PRO A 179       4.283   8.189  -0.364  1.00  0.00           H  
ATOM    378  N   LYS A 180       7.742  11.248   2.920  1.00  0.00           N  
ATOM    379  CA  LYS A 180       8.516  11.337   4.156  1.00  0.00           C  
ATOM    380  C   LYS A 180       7.624  11.176   5.380  1.00  0.00           C  
ATOM    381  O   LYS A 180       8.061  10.675   6.418  1.00  0.00           O  
ATOM    382  CB  LYS A 180       9.265  12.669   4.225  1.00  0.00           C  
ATOM    383  CG  LYS A 180      10.417  12.795   3.236  1.00  0.00           C  
ATOM    384  CD  LYS A 180      11.102  14.148   3.355  1.00  0.00           C  
ATOM    385  CE  LYS A 180      12.253  14.275   2.369  1.00  0.00           C  
ATOM    386  NZ  LYS A 180      12.910  15.608   2.449  1.00  0.00           N  
ATOM    387  H   LYS A 180       7.709  12.023   2.317  1.00  0.00           H  
ATOM    388  HA  LYS A 180       9.245  10.526   4.167  1.00  0.00           H  
ATOM    389 1HB  LYS A 180       8.570  13.487   4.035  1.00  0.00           H  
ATOM    390 2HB  LYS A 180       9.669  12.808   5.228  1.00  0.00           H  
ATOM    391 1HG  LYS A 180      11.148  12.008   3.427  1.00  0.00           H  
ATOM    392 2HG  LYS A 180      10.039  12.676   2.221  1.00  0.00           H  
ATOM    393 1HD  LYS A 180      10.378  14.941   3.161  1.00  0.00           H  
ATOM    394 2HD  LYS A 180      11.488  14.272   4.367  1.00  0.00           H  
ATOM    395 1HE  LYS A 180      12.995  13.505   2.574  1.00  0.00           H  
ATOM    396 2HE  LYS A 180      11.881  14.129   1.355  1.00  0.00           H  
ATOM    397 1HZ  LYS A 180      13.666  15.652   1.780  1.00  0.00           H  
ATOM    398 2HZ  LYS A 180      12.234  16.330   2.242  1.00  0.00           H  
ATOM    399 3HZ  LYS A 180      13.277  15.747   3.379  1.00  0.00           H  
ATOM    400  N   GLN A 181       6.375  11.598   5.250  1.00  0.00           N  
ATOM    401  CA  GLN A 181       5.408  11.494   6.336  1.00  0.00           C  
ATOM    402  C   GLN A 181       5.146  10.029   6.680  1.00  0.00           C  
ATOM    403  O   GLN A 181       4.888   9.680   7.833  1.00  0.00           O  
ATOM    404  CB  GLN A 181       4.098  12.191   5.960  1.00  0.00           C  
ATOM    405  CG  GLN A 181       4.202  13.704   5.868  1.00  0.00           C  
ATOM    406  CD  GLN A 181       2.901  14.348   5.427  1.00  0.00           C  
ATOM    407  OE1 GLN A 181       2.093  13.732   4.727  1.00  0.00           O  
ATOM    408  NE2 GLN A 181       2.691  15.594   5.836  1.00  0.00           N  
ATOM    409  H   GLN A 181       6.099  12.000   4.400  1.00  0.00           H  
ATOM    410  HA  GLN A 181       5.822  11.985   7.216  1.00  0.00           H  
ATOM    411 1HB  GLN A 181       3.751  11.819   4.996  1.00  0.00           H  
ATOM    412 2HB  GLN A 181       3.333  11.952   6.699  1.00  0.00           H  
ATOM    413 1HG  GLN A 181       4.465  14.100   6.849  1.00  0.00           H  
ATOM    414 2HG  GLN A 181       4.973  13.961   5.143  1.00  0.00           H  
ATOM    415 1HE2 GLN A 181       1.850  16.071   5.577  1.00  0.00           H  
ATOM    416 2HE2 GLN A 181       3.372  16.057   6.404  1.00  0.00           H  
ATOM    417  N   LEU A 182       5.231   9.176   5.671  1.00  0.00           N  
ATOM    418  CA  LEU A 182       4.985   7.754   5.846  1.00  0.00           C  
ATOM    419  C   LEU A 182       6.278   6.995   6.126  1.00  0.00           C  
ATOM    420  O   LEU A 182       6.263   5.978   6.816  1.00  0.00           O  
ATOM    421  CB  LEU A 182       4.307   7.180   4.596  1.00  0.00           C  
ATOM    422  CG  LEU A 182       2.775   7.246   4.580  1.00  0.00           C  
ATOM    423  CD1 LEU A 182       2.326   8.692   4.739  1.00  0.00           C  
ATOM    424  CD2 LEU A 182       2.253   6.651   3.280  1.00  0.00           C  
ATOM    425  H   LEU A 182       5.479   9.510   4.781  1.00  0.00           H  
ATOM    426  HA  LEU A 182       4.321   7.620   6.699  1.00  0.00           H  
ATOM    427 1HB  LEU A 182       4.671   7.721   3.724  1.00  0.00           H  
ATOM    428 2HB  LEU A 182       4.595   6.133   4.493  1.00  0.00           H  
ATOM    429  HG  LEU A 182       2.378   6.679   5.423  1.00  0.00           H  
ATOM    430 1HD1 LEU A 182       1.238   8.738   4.729  1.00  0.00           H  
ATOM    431 2HD1 LEU A 182       2.696   9.085   5.687  1.00  0.00           H  
ATOM    432 3HD1 LEU A 182       2.723   9.289   3.919  1.00  0.00           H  
ATOM    433 1HD2 LEU A 182       1.165   6.698   3.269  1.00  0.00           H  
ATOM    434 2HD2 LEU A 182       2.649   7.219   2.437  1.00  0.00           H  
ATOM    435 3HD2 LEU A 182       2.574   5.613   3.200  1.00  0.00           H  
ATOM    436  N   LEU A 183       7.393   7.504   5.602  1.00  0.00           N  
ATOM    437  CA  LEU A 183       8.704   6.872   5.793  1.00  0.00           C  
ATOM    438  C   LEU A 183       9.061   6.750   7.271  1.00  0.00           C  
ATOM    439  O   LEU A 183       9.811   5.860   7.667  1.00  0.00           O  
ATOM    440  CB  LEU A 183       9.791   7.677   5.069  1.00  0.00           C  
ATOM    441  CG  LEU A 183       9.805   7.552   3.541  1.00  0.00           C  
ATOM    442  CD1 LEU A 183      10.911   8.427   2.969  1.00  0.00           C  
ATOM    443  CD2 LEU A 183      10.005   6.094   3.153  1.00  0.00           C  
ATOM    444  H   LEU A 183       7.333   8.319   5.058  1.00  0.00           H  
ATOM    445  HA  LEU A 183       8.669   5.869   5.369  1.00  0.00           H  
ATOM    446 1HB  LEU A 183       9.663   8.731   5.313  1.00  0.00           H  
ATOM    447 2HB  LEU A 183      10.765   7.355   5.437  1.00  0.00           H  
ATOM    448  HG  LEU A 183       8.856   7.907   3.138  1.00  0.00           H  
ATOM    449 1HD1 LEU A 183      10.921   8.337   1.882  1.00  0.00           H  
ATOM    450 2HD1 LEU A 183      10.733   9.466   3.245  1.00  0.00           H  
ATOM    451 3HD1 LEU A 183      11.872   8.105   3.367  1.00  0.00           H  
ATOM    452 1HD2 LEU A 183      10.014   6.004   2.065  1.00  0.00           H  
ATOM    453 2HD2 LEU A 183      10.953   5.738   3.554  1.00  0.00           H  
ATOM    454 3HD2 LEU A 183       9.190   5.494   3.560  1.00  0.00           H  
ATOM    455  N   GLN A 184       8.520   7.649   8.080  1.00  0.00           N  
ATOM    456  CA  GLN A 184       8.772   7.642   9.516  1.00  0.00           C  
ATOM    457  C   GLN A 184       8.196   6.395  10.182  1.00  0.00           C  
ATOM    458  O   GLN A 184       8.633   6.003  11.265  1.00  0.00           O  
ATOM    459  CB  GLN A 184       8.185   8.898  10.165  1.00  0.00           C  
ATOM    460  CG  GLN A 184       8.907  10.183   9.800  1.00  0.00           C  
ATOM    461  CD  GLN A 184       8.300  11.400  10.473  1.00  0.00           C  
ATOM    462  OE1 GLN A 184       7.706  11.299  11.550  1.00  0.00           O  
ATOM    463  NE2 GLN A 184       8.447  12.558   9.841  1.00  0.00           N  
ATOM    464  H   GLN A 184       7.946   8.345   7.700  1.00  0.00           H  
ATOM    465  HA  GLN A 184       9.850   7.636   9.678  1.00  0.00           H  
ATOM    466 1HB  GLN A 184       7.140   9.004   9.872  1.00  0.00           H  
ATOM    467 2HB  GLN A 184       8.211   8.793  11.250  1.00  0.00           H  
ATOM    468 1HG  GLN A 184       9.949  10.104  10.112  1.00  0.00           H  
ATOM    469 2HG  GLN A 184       8.851  10.326   8.721  1.00  0.00           H  
ATOM    470 1HE2 GLN A 184       8.067  13.397  10.236  1.00  0.00           H  
ATOM    471 2HE2 GLN A 184       8.935  12.596   8.970  1.00  0.00           H  
ATOM    472  N   ARG A 185       7.222   5.771   9.528  1.00  0.00           N  
ATOM    473  CA  ARG A 185       6.577   4.580  10.068  1.00  0.00           C  
ATOM    474  C   ARG A 185       7.439   3.343   9.852  1.00  0.00           C  
ATOM    475  O   ARG A 185       7.341   2.372  10.601  1.00  0.00           O  
ATOM    476  CB  ARG A 185       5.217   4.367   9.420  1.00  0.00           C  
ATOM    477  CG  ARG A 185       4.176   5.424   9.753  1.00  0.00           C  
ATOM    478  CD  ARG A 185       2.834   5.057   9.235  1.00  0.00           C  
ATOM    479  NE  ARG A 185       1.836   6.065   9.551  1.00  0.00           N  
ATOM    480  CZ  ARG A 185       1.187   6.156  10.728  1.00  0.00           C  
ATOM    481  NH1 ARG A 185       1.440   5.293  11.687  1.00  0.00           N  
ATOM    482  NH2 ARG A 185       0.293   7.111  10.918  1.00  0.00           N  
ATOM    483  H   ARG A 185       6.941   6.112   8.650  1.00  0.00           H  
ATOM    484  HA  ARG A 185       6.433   4.720  11.140  1.00  0.00           H  
ATOM    485 1HB  ARG A 185       5.329   4.345   8.337  1.00  0.00           H  
ATOM    486 2HB  ARG A 185       4.815   3.401   9.727  1.00  0.00           H  
ATOM    487 1HG  ARG A 185       4.107   5.538  10.836  1.00  0.00           H  
ATOM    488 2HG  ARG A 185       4.469   6.375   9.307  1.00  0.00           H  
ATOM    489 1HD  ARG A 185       2.880   4.951   8.151  1.00  0.00           H  
ATOM    490 2HD  ARG A 185       2.519   4.113   9.678  1.00  0.00           H  
ATOM    491  HE  ARG A 185       1.613   6.747   8.837  1.00  0.00           H  
ATOM    492 1HH1 ARG A 185       2.124   4.563  11.542  1.00  0.00           H  
ATOM    493 2HH1 ARG A 185       0.954   5.361  12.569  1.00  0.00           H  
ATOM    494 1HH2 ARG A 185       0.098   7.774  10.181  1.00  0.00           H  
ATOM    495 2HH2 ARG A 185      -0.193   7.180  11.800  1.00  0.00           H  
ATOM    496  N   ILE A 186       8.274   3.384   8.823  1.00  0.00           N  
ATOM    497  CA  ILE A 186       9.169   2.275   8.510  1.00  0.00           C  
ATOM    498  C   ILE A 186      10.596   2.788   8.321  1.00  0.00           C  
ATOM    499  O   ILE A 186      11.022   3.085   7.205  1.00  0.00           O  
ATOM    500  CB  ILE A 186       8.709   1.531   7.243  1.00  0.00           C  
ATOM    501  CG1 ILE A 186       7.246   1.103   7.376  1.00  0.00           C  
ATOM    502  CG2 ILE A 186       9.598   0.325   6.983  1.00  0.00           C  
ATOM    503  CD1 ILE A 186       7.028  -0.037   8.345  1.00  0.00           C  
ATOM    504  H   ILE A 186       8.299   4.187   8.261  1.00  0.00           H  
ATOM    505  HA  ILE A 186       9.155   1.574   9.343  1.00  0.00           H  
ATOM    506  HB  ILE A 186       8.765   2.203   6.386  1.00  0.00           H  
ATOM    507 1HG1 ILE A 186       6.648   1.952   7.708  1.00  0.00           H  
ATOM    508 2HG1 ILE A 186       6.866   0.798   6.401  1.00  0.00           H  
ATOM    509 1HG2 ILE A 186       9.259  -0.190   6.084  1.00  0.00           H  
ATOM    510 2HG2 ILE A 186      10.627   0.654   6.845  1.00  0.00           H  
ATOM    511 3HG2 ILE A 186       9.546  -0.357   7.833  1.00  0.00           H  
ATOM    512 1HD1 ILE A 186       5.967  -0.283   8.385  1.00  0.00           H  
ATOM    513 2HD1 ILE A 186       7.591  -0.910   8.012  1.00  0.00           H  
ATOM    514 3HD1 ILE A 186       7.369   0.258   9.336  1.00  0.00           H  
ATOM    515  N   PRO A 187      11.351   2.908   9.421  1.00  0.00           N  
ATOM    516  CA  PRO A 187      12.720   3.411   9.388  1.00  0.00           C  
ATOM    517  C   PRO A 187      13.758   2.333   9.085  1.00  0.00           C  
ATOM    518  O   PRO A 187      13.455   1.139   9.120  1.00  0.00           O  
ATOM    519  CB  PRO A 187      12.898   3.970  10.803  1.00  0.00           C  
ATOM    520  CG  PRO A 187      12.126   3.031  11.667  1.00  0.00           C  
ATOM    521  CD  PRO A 187      10.915   2.677  10.846  1.00  0.00           C  
ATOM    522  HA  PRO A 187      12.795   4.207   8.632  1.00  0.00           H  
ATOM    523 1HB  PRO A 187      13.966   4.007  11.062  1.00  0.00           H  
ATOM    524 2HB  PRO A 187      12.520   5.002  10.851  1.00  0.00           H  
ATOM    525 1HG  PRO A 187      12.740   2.153  11.916  1.00  0.00           H  
ATOM    526 2HG  PRO A 187      11.865   3.518  12.618  1.00  0.00           H  
ATOM    527 1HD  PRO A 187      10.649   1.624  11.018  1.00  0.00           H  
ATOM    528 2HD  PRO A 187      10.080   3.338  11.120  1.00  0.00           H  
ATOM    529  N   ASN A 188      14.979   2.783   8.787  1.00  0.00           N  
ATOM    530  CA  ASN A 188      16.103   1.893   8.484  1.00  0.00           C  
ATOM    531  C   ASN A 188      15.767   0.949   7.333  1.00  0.00           C  
ATOM    532  O   ASN A 188      15.730  -0.273   7.506  1.00  0.00           O  
ATOM    533  CB  ASN A 188      16.510   1.106   9.716  1.00  0.00           C  
ATOM    534  CG  ASN A 188      16.934   1.992  10.855  1.00  0.00           C  
ATOM    535  OD1 ASN A 188      17.759   2.896  10.679  1.00  0.00           O  
ATOM    536  ND2 ASN A 188      16.387   1.750  12.018  1.00  0.00           N  
ATOM    537  H   ASN A 188      15.132   3.752   8.774  1.00  0.00           H  
ATOM    538  HA  ASN A 188      16.951   2.502   8.165  1.00  0.00           H  
ATOM    539 1HB  ASN A 188      15.674   0.487  10.045  1.00  0.00           H  
ATOM    540 2HB  ASN A 188      17.333   0.437   9.465  1.00  0.00           H  
ATOM    541 1HD2 ASN A 188      16.631   2.309  12.811  1.00  0.00           H  
ATOM    542 2HD2 ASN A 188      15.724   1.009  12.114  1.00  0.00           H  
ATOM    543  N   ILE A 189      15.512   1.513   6.163  1.00  0.00           N  
ATOM    544  CA  ILE A 189      15.184   0.709   4.997  1.00  0.00           C  
ATOM    545  C   ILE A 189      16.421   0.501   4.122  1.00  0.00           C  
ATOM    546  O   ILE A 189      17.003   1.461   3.620  1.00  0.00           O  
ATOM    547  CB  ILE A 189      14.065   1.370   4.171  1.00  0.00           C  
ATOM    548  CG1 ILE A 189      12.742   1.333   4.938  1.00  0.00           C  
ATOM    549  CG2 ILE A 189      13.921   0.680   2.823  1.00  0.00           C  
ATOM    550  CD1 ILE A 189      11.640   2.143   4.295  1.00  0.00           C  
ATOM    551  H   ILE A 189      15.568   2.487   6.079  1.00  0.00           H  
ATOM    552  HA  ILE A 189      14.833  -0.265   5.336  1.00  0.00           H  
ATOM    553  HB  ILE A 189      14.306   2.420   4.007  1.00  0.00           H  
ATOM    554 1HG1 ILE A 189      12.401   0.302   5.027  1.00  0.00           H  
ATOM    555 2HG1 ILE A 189      12.896   1.713   5.949  1.00  0.00           H  
ATOM    556 1HG2 ILE A 189      13.126   1.158   2.253  1.00  0.00           H  
ATOM    557 2HG2 ILE A 189      14.859   0.756   2.273  1.00  0.00           H  
ATOM    558 3HG2 ILE A 189      13.676  -0.371   2.976  1.00  0.00           H  
ATOM    559 1HD1 ILE A 189      10.734   2.069   4.897  1.00  0.00           H  
ATOM    560 2HD1 ILE A 189      11.946   3.188   4.229  1.00  0.00           H  
ATOM    561 3HD1 ILE A 189      11.442   1.759   3.295  1.00  0.00           H  
ATOM    562  N   PRO A 190      16.831  -0.769   3.930  1.00  0.00           N  
ATOM    563  CA  PRO A 190      18.009  -1.127   3.118  1.00  0.00           C  
ATOM    564  C   PRO A 190      18.013  -0.542   1.691  1.00  0.00           C  
ATOM    565  O   PRO A 190      19.017   0.044   1.284  1.00  0.00           O  
ATOM    566  CB  PRO A 190      17.920  -2.656   3.083  1.00  0.00           C  
ATOM    567  CG  PRO A 190      17.296  -3.015   4.388  1.00  0.00           C  
ATOM    568  CD  PRO A 190      16.242  -1.962   4.602  1.00  0.00           C  
ATOM    569  HA  PRO A 190      18.920  -0.789   3.634  1.00  0.00           H  
ATOM    570 1HB  PRO A 190      17.319  -2.978   2.219  1.00  0.00           H  
ATOM    571 2HB  PRO A 190      18.923  -3.089   2.956  1.00  0.00           H  
ATOM    572 1HG  PRO A 190      16.877  -4.031   4.341  1.00  0.00           H  
ATOM    573 2HG  PRO A 190      18.055  -3.022   5.183  1.00  0.00           H  
ATOM    574 1HD  PRO A 190      15.304  -2.278   4.123  1.00  0.00           H  
ATOM    575 2HD  PRO A 190      16.092  -1.806   5.680  1.00  0.00           H  
ATOM    576  N   PRO A 191      16.918  -0.679   0.897  1.00  0.00           N  
ATOM    577  CA  PRO A 191      16.887  -0.148  -0.471  1.00  0.00           C  
ATOM    578  C   PRO A 191      17.027   1.369  -0.505  1.00  0.00           C  
ATOM    579  O   PRO A 191      17.645   1.926  -1.412  1.00  0.00           O  
ATOM    580  CB  PRO A 191      15.511  -0.592  -0.978  1.00  0.00           C  
ATOM    581  CG  PRO A 191      14.734  -0.863   0.265  1.00  0.00           C  
ATOM    582  CD  PRO A 191      15.744  -1.440   1.220  1.00  0.00           C  
ATOM    583  HA  PRO A 191      17.693  -0.613  -1.058  1.00  0.00           H  
ATOM    584 1HB  PRO A 191      15.064   0.201  -1.596  1.00  0.00           H  
ATOM    585 2HB  PRO A 191      15.614  -1.480  -1.619  1.00  0.00           H  
ATOM    586 1HG  PRO A 191      14.279   0.066   0.639  1.00  0.00           H  
ATOM    587 2HG  PRO A 191      13.908  -1.558   0.052  1.00  0.00           H  
ATOM    588 1HD  PRO A 191      15.403  -1.284   2.254  1.00  0.00           H  
ATOM    589 2HD  PRO A 191      15.876  -2.512   1.013  1.00  0.00           H  
ATOM    590  N   ASN A 192      16.439   2.024   0.497  1.00  0.00           N  
ATOM    591  CA  ASN A 192      16.461   3.484   0.616  1.00  0.00           C  
ATOM    592  C   ASN A 192      15.739   4.142  -0.554  1.00  0.00           C  
ATOM    593  O   ASN A 192      15.877   5.342  -0.797  1.00  0.00           O  
ATOM    594  CB  ASN A 192      17.887   3.993   0.715  1.00  0.00           C  
ATOM    595  CG  ASN A 192      17.986   5.295   1.461  1.00  0.00           C  
ATOM    596  OD1 ASN A 192      17.297   5.501   2.467  1.00  0.00           O  
ATOM    597  ND2 ASN A 192      18.830   6.176   0.989  1.00  0.00           N  
ATOM    598  H   ASN A 192      15.983   1.506   1.191  1.00  0.00           H  
ATOM    599  HA  ASN A 192      15.928   3.765   1.526  1.00  0.00           H  
ATOM    600 1HB  ASN A 192      18.505   3.250   1.221  1.00  0.00           H  
ATOM    601 2HB  ASN A 192      18.295   4.130  -0.286  1.00  0.00           H  
ATOM    602 1HD2 ASN A 192      18.937   7.060   1.446  1.00  0.00           H  
ATOM    603 2HD2 ASN A 192      19.367   5.967   0.173  1.00  0.00           H  
ATOM    604  N   ILE A 193      14.963   3.345  -1.271  1.00  0.00           N  
ATOM    605  CA  ILE A 193      14.193   3.829  -2.403  1.00  0.00           C  
ATOM    606  C   ILE A 193      12.766   4.063  -1.944  1.00  0.00           C  
ATOM    607  O   ILE A 193      12.276   3.346  -1.075  1.00  0.00           O  
ATOM    608  CB  ILE A 193      14.218   2.833  -3.577  1.00  0.00           C  
ATOM    609  CG1 ILE A 193      15.653   2.619  -4.065  1.00  0.00           C  
ATOM    610  CG2 ILE A 193      13.334   3.325  -4.712  1.00  0.00           C  
ATOM    611  CD1 ILE A 193      15.814   1.432  -4.986  1.00  0.00           C  
ATOM    612  H   ILE A 193      14.902   2.400  -1.023  1.00  0.00           H  
ATOM    613  HA  ILE A 193      14.633   4.765  -2.745  1.00  0.00           H  
ATOM    614  HB  ILE A 193      13.853   1.864  -3.239  1.00  0.00           H  
ATOM    615 1HG1 ILE A 193      15.994   3.509  -4.593  1.00  0.00           H  
ATOM    616 2HG1 ILE A 193      16.312   2.477  -3.208  1.00  0.00           H  
ATOM    617 1HG2 ILE A 193      13.364   2.610  -5.533  1.00  0.00           H  
ATOM    618 2HG2 ILE A 193      12.309   3.427  -4.356  1.00  0.00           H  
ATOM    619 3HG2 ILE A 193      13.694   4.294  -5.061  1.00  0.00           H  
ATOM    620 1HD1 ILE A 193      16.858   1.346  -5.289  1.00  0.00           H  
ATOM    621 2HD1 ILE A 193      15.512   0.523  -4.464  1.00  0.00           H  
ATOM    622 3HD1 ILE A 193      15.192   1.568  -5.868  1.00  0.00           H  
ATOM    623  N   ASN A 194      12.099   5.055  -2.510  1.00  0.00           N  
ATOM    624  CA  ASN A 194      10.742   5.373  -2.087  1.00  0.00           C  
ATOM    625  C   ASN A 194       9.680   4.789  -3.014  1.00  0.00           C  
ATOM    626  O   ASN A 194       8.531   4.642  -2.611  1.00  0.00           O  
ATOM    627  CB  ASN A 194      10.571   6.877  -1.974  1.00  0.00           C  
ATOM    628  CG  ASN A 194      11.450   7.481  -0.914  1.00  0.00           C  
ATOM    629  OD1 ASN A 194      11.765   6.834   0.091  1.00  0.00           O  
ATOM    630  ND2 ASN A 194      11.854   8.709  -1.121  1.00  0.00           N  
ATOM    631  H   ASN A 194      12.521   5.581  -3.224  1.00  0.00           H  
ATOM    632  HA  ASN A 194      10.571   4.924  -1.107  1.00  0.00           H  
ATOM    633 1HB  ASN A 194      10.805   7.343  -2.933  1.00  0.00           H  
ATOM    634 2HB  ASN A 194       9.532   7.108  -1.742  1.00  0.00           H  
ATOM    635 1HD2 ASN A 194      12.442   9.160  -0.449  1.00  0.00           H  
ATOM    636 2HD2 ASN A 194      11.576   9.193  -1.949  1.00  0.00           H  
ATOM    637  N   THR A 195      10.044   4.426  -4.241  1.00  0.00           N  
ATOM    638  CA  THR A 195       9.060   3.891  -5.177  1.00  0.00           C  
ATOM    639  C   THR A 195       8.646   2.488  -4.757  1.00  0.00           C  
ATOM    640  O   THR A 195       9.495   1.626  -4.538  1.00  0.00           O  
ATOM    641  CB  THR A 195       9.607   3.866  -6.616  1.00  0.00           C  
ATOM    642  OG1 THR A 195       9.975   5.193  -7.014  1.00  0.00           O  
ATOM    643  CG2 THR A 195       8.559   3.325  -7.576  1.00  0.00           C  
ATOM    644  H   THR A 195      10.977   4.513  -4.518  1.00  0.00           H  
ATOM    645  HA  THR A 195       8.180   4.534  -5.159  1.00  0.00           H  
ATOM    646  HB  THR A 195      10.492   3.231  -6.658  1.00  0.00           H  
ATOM    647  HG1 THR A 195      10.511   5.152  -7.809  1.00  0.00           H  
ATOM    648 1HG2 THR A 195       8.963   3.314  -8.588  1.00  0.00           H  
ATOM    649 2HG2 THR A 195       8.286   2.311  -7.283  1.00  0.00           H  
ATOM    650 3HG2 THR A 195       7.675   3.961  -7.546  1.00  0.00           H  
ATOM    651  N   TRP A 196       7.335   2.252  -4.728  1.00  0.00           N  
ATOM    652  CA  TRP A 196       6.777   0.971  -4.294  1.00  0.00           C  
ATOM    653  C   TRP A 196       7.317  -0.211  -5.074  1.00  0.00           C  
ATOM    654  O   TRP A 196       7.583  -1.257  -4.494  1.00  0.00           O  
ATOM    655  CB  TRP A 196       5.253   0.994  -4.421  1.00  0.00           C  
ATOM    656  CG  TRP A 196       4.558   1.510  -3.197  1.00  0.00           C  
ATOM    657  CD1 TRP A 196       3.718   2.581  -3.127  1.00  0.00           C  
ATOM    658  CD2 TRP A 196       4.641   0.977  -1.853  1.00  0.00           C  
ATOM    659  NE1 TRP A 196       3.275   2.751  -1.839  1.00  0.00           N  
ATOM    660  CE2 TRP A 196       3.828   1.777  -1.046  1.00  0.00           C  
ATOM    661  CE3 TRP A 196       5.328  -0.100  -1.279  1.00  0.00           C  
ATOM    662  CZ2 TRP A 196       3.681   1.540   0.312  1.00  0.00           C  
ATOM    663  CZ3 TRP A 196       5.180  -0.339   0.082  1.00  0.00           C  
ATOM    664  CH2 TRP A 196       4.377   0.460   0.856  1.00  0.00           C  
ATOM    665  H   TRP A 196       6.718   2.975  -4.977  1.00  0.00           H  
ATOM    666  HA  TRP A 196       7.041   0.815  -3.248  1.00  0.00           H  
ATOM    667 1HB  TRP A 196       4.967   1.620  -5.266  1.00  0.00           H  
ATOM    668 2HB  TRP A 196       4.889  -0.014  -4.621  1.00  0.00           H  
ATOM    669  HD1 TRP A 196       3.439   3.209  -3.970  1.00  0.00           H  
ATOM    670  HE1 TRP A 196       2.645   3.475  -1.524  1.00  0.00           H  
ATOM    671  HE3 TRP A 196       5.965  -0.740  -1.890  1.00  0.00           H  
ATOM    672  HZ2 TRP A 196       3.048   2.164   0.944  1.00  0.00           H  
ATOM    673  HZ3 TRP A 196       5.719  -1.179   0.520  1.00  0.00           H  
ATOM    674  HH2 TRP A 196       4.283   0.244   1.920  1.00  0.00           H  
ATOM    675  N   GLN A 197       7.501  -0.040  -6.371  1.00  0.00           N  
ATOM    676  CA  GLN A 197       8.009  -1.113  -7.211  1.00  0.00           C  
ATOM    677  C   GLN A 197       9.357  -1.617  -6.706  1.00  0.00           C  
ATOM    678  O   GLN A 197       9.664  -2.802  -6.803  1.00  0.00           O  
ATOM    679  CB  GLN A 197       8.135  -0.641  -8.662  1.00  0.00           C  
ATOM    680  CG  GLN A 197       8.443  -1.751  -9.653  1.00  0.00           C  
ATOM    681  CD  GLN A 197       7.285  -2.717  -9.818  1.00  0.00           C  
ATOM    682  OE1 GLN A 197       6.164  -2.315 -10.144  1.00  0.00           O  
ATOM    683  NE2 GLN A 197       7.548  -3.999  -9.592  1.00  0.00           N  
ATOM    684  H   GLN A 197       7.285   0.827  -6.773  1.00  0.00           H  
ATOM    685  HA  GLN A 197       7.305  -1.944  -7.174  1.00  0.00           H  
ATOM    686 1HB  GLN A 197       7.206  -0.162  -8.971  1.00  0.00           H  
ATOM    687 2HB  GLN A 197       8.927   0.104  -8.735  1.00  0.00           H  
ATOM    688 1HG  GLN A 197       8.658  -1.307 -10.625  1.00  0.00           H  
ATOM    689 2HG  GLN A 197       9.308  -2.311  -9.298  1.00  0.00           H  
ATOM    690 1HE2 GLN A 197       6.824  -4.683  -9.685  1.00  0.00           H  
ATOM    691 2HE2 GLN A 197       8.471  -4.281  -9.329  1.00  0.00           H  
ATOM    692  N   GLN A 198      10.175  -0.711  -6.199  1.00  0.00           N  
ATOM    693  CA  GLN A 198      11.478  -1.081  -5.673  1.00  0.00           C  
ATOM    694  C   GLN A 198      11.403  -1.414  -4.177  1.00  0.00           C  
ATOM    695  O   GLN A 198      12.272  -2.104  -3.643  1.00  0.00           O  
ATOM    696  CB  GLN A 198      12.485   0.047  -5.913  1.00  0.00           C  
ATOM    697  CG  GLN A 198      12.738   0.355  -7.379  1.00  0.00           C  
ATOM    698  CD  GLN A 198      13.354  -0.817  -8.118  1.00  0.00           C  
ATOM    699  OE1 GLN A 198      14.408  -1.329  -7.730  1.00  0.00           O  
ATOM    700  NE2 GLN A 198      12.700  -1.249  -9.189  1.00  0.00           N  
ATOM    701  H   GLN A 198       9.892   0.225  -6.159  1.00  0.00           H  
ATOM    702  HA  GLN A 198      11.821  -1.974  -6.195  1.00  0.00           H  
ATOM    703 1HB  GLN A 198      12.130   0.960  -5.434  1.00  0.00           H  
ATOM    704 2HB  GLN A 198      13.439  -0.213  -5.454  1.00  0.00           H  
ATOM    705 1HG  GLN A 198      11.789   0.601  -7.857  1.00  0.00           H  
ATOM    706 2HG  GLN A 198      13.421   1.201  -7.449  1.00  0.00           H  
ATOM    707 1HE2 GLN A 198      13.058  -2.020  -9.718  1.00  0.00           H  
ATOM    708 2HE2 GLN A 198      11.848  -0.806  -9.469  1.00  0.00           H  
ATOM    709  N   VAL A 199      10.352  -0.934  -3.509  1.00  0.00           N  
ATOM    710  CA  VAL A 199      10.176  -1.172  -2.075  1.00  0.00           C  
ATOM    711  C   VAL A 199       9.600  -2.567  -1.810  1.00  0.00           C  
ATOM    712  O   VAL A 199       9.919  -3.196  -0.799  1.00  0.00           O  
ATOM    713  CB  VAL A 199       9.240  -0.109  -1.469  1.00  0.00           C  
ATOM    714  CG1 VAL A 199       8.811  -0.515  -0.067  1.00  0.00           C  
ATOM    715  CG2 VAL A 199       9.936   1.243  -1.450  1.00  0.00           C  
ATOM    716  H   VAL A 199       9.680  -0.403  -3.994  1.00  0.00           H  
ATOM    717  HA  VAL A 199      11.150  -1.099  -1.590  1.00  0.00           H  
ATOM    718  HB  VAL A 199       8.337  -0.045  -2.076  1.00  0.00           H  
ATOM    719 1HG1 VAL A 199       8.150   0.248   0.346  1.00  0.00           H  
ATOM    720 2HG1 VAL A 199       8.283  -1.467  -0.109  1.00  0.00           H  
ATOM    721 3HG1 VAL A 199       9.690  -0.614   0.569  1.00  0.00           H  
ATOM    722 1HG2 VAL A 199       9.269   1.990  -1.021  1.00  0.00           H  
ATOM    723 2HG2 VAL A 199      10.843   1.177  -0.848  1.00  0.00           H  
ATOM    724 3HG2 VAL A 199      10.197   1.532  -2.468  1.00  0.00           H  
ATOM    725  N   THR A 200       8.776  -3.060  -2.735  1.00  0.00           N  
ATOM    726  CA  THR A 200       8.155  -4.378  -2.600  1.00  0.00           C  
ATOM    727  C   THR A 200       9.204  -5.486  -2.514  1.00  0.00           C  
ATOM    728  O   THR A 200       8.948  -6.567  -1.971  1.00  0.00           O  
ATOM    729  CB  THR A 200       7.201  -4.662  -3.775  1.00  0.00           C  
ATOM    730  OG1 THR A 200       6.193  -3.644  -3.832  1.00  0.00           O  
ATOM    731  CG2 THR A 200       6.537  -6.020  -3.607  1.00  0.00           C  
ATOM    732  H   THR A 200       8.574  -2.521  -3.533  1.00  0.00           H  
ATOM    733  HA  THR A 200       7.577  -4.395  -1.676  1.00  0.00           H  
ATOM    734  HB  THR A 200       7.762  -4.652  -4.710  1.00  0.00           H  
ATOM    735  HG1 THR A 200       6.607  -2.794  -3.999  1.00  0.00           H  
ATOM    736 1HG2 THR A 200       5.867  -6.204  -4.446  1.00  0.00           H  
ATOM    737 2HG2 THR A 200       7.300  -6.797  -3.574  1.00  0.00           H  
ATOM    738 3HG2 THR A 200       5.967  -6.033  -2.679  1.00  0.00           H  
ATOM    739  N   ALA A 201      10.393  -5.191  -3.035  1.00  0.00           N  
ATOM    740  CA  ALA A 201      11.500  -6.131  -3.034  1.00  0.00           C  
ATOM    741  C   ALA A 201      11.877  -6.546  -1.615  1.00  0.00           C  
ATOM    742  O   ALA A 201      12.438  -7.620  -1.410  1.00  0.00           O  
ATOM    743  CB  ALA A 201      12.701  -5.530  -3.746  1.00  0.00           C  
ATOM    744  H   ALA A 201      10.525  -4.306  -3.437  1.00  0.00           H  
ATOM    745  HA  ALA A 201      11.184  -7.027  -3.567  1.00  0.00           H  
ATOM    746 1HB  ALA A 201      13.069  -4.686  -3.182  1.00  0.00           H  
ATOM    747 2HB  ALA A 201      12.407  -5.201  -4.731  1.00  0.00           H  
ATOM    748 3HB  ALA A 201      13.480  -6.275  -3.831  1.00  0.00           H  
ATOM    749  N   LEU A 202      11.555  -5.698  -0.639  1.00  0.00           N  
ATOM    750  CA  LEU A 202      11.852  -5.986   0.761  1.00  0.00           C  
ATOM    751  C   LEU A 202      11.164  -7.273   1.205  1.00  0.00           C  
ATOM    752  O   LEU A 202      11.734  -8.081   1.942  1.00  0.00           O  
ATOM    753  CB  LEU A 202      11.402  -4.821   1.652  1.00  0.00           C  
ATOM    754  CG  LEU A 202      12.312  -3.586   1.642  1.00  0.00           C  
ATOM    755  CD1 LEU A 202      11.578  -2.409   2.270  1.00  0.00           C  
ATOM    756  CD2 LEU A 202      13.597  -3.895   2.395  1.00  0.00           C  
ATOM    757  H   LEU A 202      11.099  -4.855  -0.870  1.00  0.00           H  
ATOM    758  HA  LEU A 202      12.929  -6.112   0.867  1.00  0.00           H  
ATOM    759 1HB  LEU A 202      10.410  -4.504   1.335  1.00  0.00           H  
ATOM    760 2HB  LEU A 202      11.337  -5.176   2.681  1.00  0.00           H  
ATOM    761  HG  LEU A 202      12.551  -3.319   0.612  1.00  0.00           H  
ATOM    762 1HD1 LEU A 202      12.225  -1.531   2.263  1.00  0.00           H  
ATOM    763 2HD1 LEU A 202      10.674  -2.198   1.700  1.00  0.00           H  
ATOM    764 3HD1 LEU A 202      11.312  -2.654   3.298  1.00  0.00           H  
ATOM    765 1HD2 LEU A 202      14.244  -3.017   2.387  1.00  0.00           H  
ATOM    766 2HD2 LEU A 202      13.360  -4.162   3.426  1.00  0.00           H  
ATOM    767 3HD2 LEU A 202      14.110  -4.728   1.914  1.00  0.00           H  
ATOM    768  N   ALA A 203       9.940  -7.462   0.736  1.00  0.00           N  
ATOM    769  CA  ALA A 203       9.168  -8.647   1.076  1.00  0.00           C  
ATOM    770  C   ALA A 203       9.582  -9.823   0.199  1.00  0.00           C  
ATOM    771  O   ALA A 203       9.557 -10.975   0.629  1.00  0.00           O  
ATOM    772  CB  ALA A 203       7.680  -8.368   0.926  1.00  0.00           C  
ATOM    773  H   ALA A 203       9.547  -6.788   0.138  1.00  0.00           H  
ATOM    774  HA  ALA A 203       9.381  -8.904   2.114  1.00  0.00           H  
ATOM    775 1HB  ALA A 203       7.121  -9.270   1.131  1.00  0.00           H  
ATOM    776 2HB  ALA A 203       7.476  -8.040  -0.081  1.00  0.00           H  
ATOM    777 3HB  ALA A 203       7.386  -7.597   1.623  1.00  0.00           H  
ATOM    778  N   GLN A 204       9.984  -9.521  -1.026  1.00  0.00           N  
ATOM    779  CA  GLN A 204      10.404 -10.548  -1.973  1.00  0.00           C  
ATOM    780  C   GLN A 204      11.764 -11.129  -1.585  1.00  0.00           C  
ATOM    781  O   GLN A 204      12.022 -12.314  -1.796  1.00  0.00           O  
ATOM    782  CB  GLN A 204      10.462  -9.976  -3.392  1.00  0.00           C  
ATOM    783  CG  GLN A 204       9.116  -9.537  -3.942  1.00  0.00           C  
ATOM    784  CD  GLN A 204       9.239  -8.838  -5.283  1.00  0.00           C  
ATOM    785  OE1 GLN A 204      10.335  -8.459  -5.703  1.00  0.00           O  
ATOM    786  NE2 GLN A 204       8.111  -8.663  -5.963  1.00  0.00           N  
ATOM    787  H   GLN A 204       9.997  -8.581  -1.307  1.00  0.00           H  
ATOM    788  HA  GLN A 204       9.674 -11.357  -1.953  1.00  0.00           H  
ATOM    789 1HB  GLN A 204      11.130  -9.115  -3.410  1.00  0.00           H  
ATOM    790 2HB  GLN A 204      10.875 -10.724  -4.069  1.00  0.00           H  
ATOM    791 1HG  GLN A 204       8.484 -10.416  -4.071  1.00  0.00           H  
ATOM    792 2HG  GLN A 204       8.655  -8.846  -3.237  1.00  0.00           H  
ATOM    793 1HE2 GLN A 204       8.130  -8.208  -6.854  1.00  0.00           H  
ATOM    794 2HE2 GLN A 204       7.244  -8.986  -5.585  1.00  0.00           H  
ATOM    795  N   GLN A 205      12.623 -10.297  -1.006  1.00  0.00           N  
ATOM    796  CA  GLN A 205      13.947 -10.740  -0.576  1.00  0.00           C  
ATOM    797  C   GLN A 205      13.877 -11.400   0.798  1.00  0.00           C  
ATOM    798  O   GLN A 205      14.899 -11.798   1.357  1.00  0.00           O  
ATOM    799  CB  GLN A 205      14.925  -9.563  -0.544  1.00  0.00           C  
ATOM    800  CG  GLN A 205      15.238  -8.976  -1.910  1.00  0.00           C  
ATOM    801  CD  GLN A 205      16.046  -7.696  -1.818  1.00  0.00           C  
ATOM    802  OE1 GLN A 205      16.059  -7.026  -0.782  1.00  0.00           O  
ATOM    803  NE2 GLN A 205      16.725  -7.347  -2.905  1.00  0.00           N  
ATOM    804  H   GLN A 205      12.368  -9.354  -0.881  1.00  0.00           H  
ATOM    805  HA  GLN A 205      14.314 -11.477  -1.290  1.00  0.00           H  
ATOM    806 1HB  GLN A 205      14.517  -8.767   0.079  1.00  0.00           H  
ATOM    807 2HB  GLN A 205      15.864  -9.883  -0.092  1.00  0.00           H  
ATOM    808 1HG  GLN A 205      15.813  -9.703  -2.483  1.00  0.00           H  
ATOM    809 2HG  GLN A 205      14.302  -8.752  -2.421  1.00  0.00           H  
ATOM    810 1HE2 GLN A 205      17.278  -6.512  -2.904  1.00  0.00           H  
ATOM    811 2HE2 GLN A 205      16.687  -7.919  -3.725  1.00  0.00           H  
ATOM    812  N   LYS A 206      12.661 -11.490   1.335  1.00  0.00           N  
ATOM    813  CA  LYS A 206      12.411 -12.108   2.638  1.00  0.00           C  
ATOM    814  C   LYS A 206      13.098 -11.346   3.771  1.00  0.00           C  
ATOM    815  O   LYS A 206      13.381 -11.908   4.831  1.00  0.00           O  
ATOM    816  CB  LYS A 206      12.876 -13.565   2.633  1.00  0.00           C  
ATOM    817  CG  LYS A 206      11.848 -14.552   2.095  1.00  0.00           C  
ATOM    818  CD  LYS A 206      11.595 -14.332   0.611  1.00  0.00           C  
ATOM    819  CE  LYS A 206      10.738 -15.444   0.025  1.00  0.00           C  
ATOM    820  NZ  LYS A 206      10.424 -15.207  -1.411  1.00  0.00           N  
ATOM    821  H   LYS A 206      11.902 -11.132   0.833  1.00  0.00           H  
ATOM    822  HA  LYS A 206      11.338 -12.084   2.832  1.00  0.00           H  
ATOM    823 1HB  LYS A 206      13.777 -13.657   2.026  1.00  0.00           H  
ATOM    824 2HB  LYS A 206      13.132 -13.869   3.648  1.00  0.00           H  
ATOM    825 1HG  LYS A 206      12.206 -15.570   2.247  1.00  0.00           H  
ATOM    826 2HG  LYS A 206      10.910 -14.431   2.636  1.00  0.00           H  
ATOM    827 1HD  LYS A 206      11.088 -13.378   0.465  1.00  0.00           H  
ATOM    828 2HD  LYS A 206      12.547 -14.303   0.080  1.00  0.00           H  
ATOM    829 1HE  LYS A 206      11.261 -16.395   0.117  1.00  0.00           H  
ATOM    830 2HE  LYS A 206       9.802 -15.514   0.580  1.00  0.00           H  
ATOM    831 1HZ  LYS A 206       9.855 -15.965  -1.761  1.00  0.00           H  
ATOM    832 2HZ  LYS A 206       9.921 -14.336  -1.507  1.00  0.00           H  
ATOM    833 3HZ  LYS A 206      11.283 -15.160  -1.940  1.00  0.00           H  
ATOM    834  N   LEU A 207      13.349 -10.061   3.549  1.00  0.00           N  
ATOM    835  CA  LEU A 207      13.990  -9.224   4.554  1.00  0.00           C  
ATOM    836  C   LEU A 207      12.946  -8.722   5.541  1.00  0.00           C  
ATOM    837  O   LEU A 207      13.220  -8.553   6.728  1.00  0.00           O  
ATOM    838  CB  LEU A 207      14.703  -8.039   3.898  1.00  0.00           C  
ATOM    839  CG  LEU A 207      15.859  -8.401   2.965  1.00  0.00           C  
ATOM    840  CD1 LEU A 207      16.419  -7.151   2.306  1.00  0.00           C  
ATOM    841  CD2 LEU A 207      16.954  -9.136   3.723  1.00  0.00           C  
ATOM    842  H   LEU A 207      13.095  -9.666   2.688  1.00  0.00           H  
ATOM    843  HA  LEU A 207      14.729  -9.824   5.083  1.00  0.00           H  
ATOM    844 1HB  LEU A 207      13.973  -7.480   3.329  1.00  0.00           H  
ATOM    845 2HB  LEU A 207      15.088  -7.402   4.679  1.00  0.00           H  
ATOM    846  HG  LEU A 207      15.492  -9.056   2.188  1.00  0.00           H  
ATOM    847 1HD1 LEU A 207      16.780  -6.474   3.066  1.00  0.00           H  
ATOM    848 2HD1 LEU A 207      15.643  -6.665   1.732  1.00  0.00           H  
ATOM    849 3HD1 LEU A 207      17.233  -7.424   1.652  1.00  0.00           H  
ATOM    850 1HD2 LEU A 207      16.541 -10.019   4.187  1.00  0.00           H  
ATOM    851 2HD2 LEU A 207      17.363  -8.486   4.484  1.00  0.00           H  
ATOM    852 3HD2 LEU A 207      17.739  -9.424   3.037  1.00  0.00           H  
ATOM    853  N   LEU A 208      11.745  -8.502   5.025  1.00  0.00           N  
ATOM    854  CA  LEU A 208      10.630  -8.025   5.825  1.00  0.00           C  
ATOM    855  C   LEU A 208      10.162  -9.114   6.782  1.00  0.00           C  
ATOM    856  O   LEU A 208       9.694 -10.170   6.351  1.00  0.00           O  
ATOM    857  CB  LEU A 208       9.471  -7.588   4.920  1.00  0.00           C  
ATOM    858  CG  LEU A 208       8.430  -6.668   5.570  1.00  0.00           C  
ATOM    859  CD1 LEU A 208       9.002  -5.263   5.697  1.00  0.00           C  
ATOM    860  CD2 LEU A 208       7.160  -6.668   4.733  1.00  0.00           C  
ATOM    861  H   LEU A 208      11.604  -8.670   4.072  1.00  0.00           H  
ATOM    862  HA  LEU A 208      10.963  -7.165   6.405  1.00  0.00           H  
ATOM    863 1HB  LEU A 208       9.882  -7.065   4.058  1.00  0.00           H  
ATOM    864 2HB  LEU A 208       8.952  -8.478   4.566  1.00  0.00           H  
ATOM    865  HG  LEU A 208       8.203  -7.028   6.574  1.00  0.00           H  
ATOM    866 1HD1 LEU A 208       8.262  -4.609   6.159  1.00  0.00           H  
ATOM    867 2HD1 LEU A 208       9.898  -5.289   6.317  1.00  0.00           H  
ATOM    868 3HD1 LEU A 208       9.255  -4.882   4.708  1.00  0.00           H  
ATOM    869 1HD2 LEU A 208       6.419  -6.014   5.195  1.00  0.00           H  
ATOM    870 2HD2 LEU A 208       7.385  -6.307   3.729  1.00  0.00           H  
ATOM    871 3HD2 LEU A 208       6.763  -7.681   4.673  1.00  0.00           H  
ATOM    872  N   THR A 209      10.306  -8.861   8.075  1.00  0.00           N  
ATOM    873  CA  THR A 209       9.894  -9.816   9.089  1.00  0.00           C  
ATOM    874  C   THR A 209       8.410  -9.626   9.399  1.00  0.00           C  
ATOM    875  O   THR A 209       7.823  -8.616   9.001  1.00  0.00           O  
ATOM    876  CB  THR A 209      10.729  -9.666  10.374  1.00  0.00           C  
ATOM    877  OG1 THR A 209      10.439  -8.406  10.991  1.00  0.00           O  
ATOM    878  CG2 THR A 209      12.214  -9.742  10.058  1.00  0.00           C  
ATOM    879  H   THR A 209      10.693  -7.999   8.355  1.00  0.00           H  
ATOM    880  HA  THR A 209      10.047 -10.822   8.699  1.00  0.00           H  
ATOM    881  HB  THR A 209      10.471 -10.464  11.071  1.00  0.00           H  
ATOM    882  HG1 THR A 209      10.770  -7.695  10.437  1.00  0.00           H  
ATOM    883 1HG2 THR A 209      12.789  -9.634  10.978  1.00  0.00           H  
ATOM    884 2HG2 THR A 209      12.441 -10.704   9.598  1.00  0.00           H  
ATOM    885 3HG2 THR A 209      12.480  -8.941   9.369  1.00  0.00           H  
ATOM    886  N   PRO A 210       7.767 -10.590  10.084  1.00  0.00           N  
ATOM    887  CA  PRO A 210       6.348 -10.479  10.443  1.00  0.00           C  
ATOM    888  C   PRO A 210       6.042  -9.171  11.168  1.00  0.00           C  
ATOM    889  O   PRO A 210       4.971  -8.586  10.998  1.00  0.00           O  
ATOM    890  CB  PRO A 210       6.131 -11.689  11.357  1.00  0.00           C  
ATOM    891  CG  PRO A 210       7.113 -12.698  10.868  1.00  0.00           C  
ATOM    892  CD  PRO A 210       8.342 -11.895  10.538  1.00  0.00           C  
ATOM    893  HA  PRO A 210       5.737 -10.558   9.532  1.00  0.00           H  
ATOM    894 1HB  PRO A 210       6.300 -11.403  12.406  1.00  0.00           H  
ATOM    895 2HB  PRO A 210       5.090 -12.035  11.283  1.00  0.00           H  
ATOM    896 1HG  PRO A 210       7.298 -13.456  11.643  1.00  0.00           H  
ATOM    897 2HG  PRO A 210       6.707 -13.229   9.994  1.00  0.00           H  
ATOM    898 1HD  PRO A 210       8.960 -11.781  11.441  1.00  0.00           H  
ATOM    899 2HD  PRO A 210       8.910 -12.401   9.742  1.00  0.00           H  
ATOM    900  N   GLN A 211       7.006  -8.702  11.954  1.00  0.00           N  
ATOM    901  CA  GLN A 211       6.851  -7.466  12.707  1.00  0.00           C  
ATOM    902  C   GLN A 211       6.868  -6.247  11.785  1.00  0.00           C  
ATOM    903  O   GLN A 211       6.293  -5.206  12.112  1.00  0.00           O  
ATOM    904  CB  GLN A 211       7.955  -7.343  13.760  1.00  0.00           C  
ATOM    905  CG  GLN A 211       7.865  -8.365  14.880  1.00  0.00           C  
ATOM    906  CD  GLN A 211       8.969  -8.199  15.906  1.00  0.00           C  
ATOM    907  OE1 GLN A 211      10.044  -7.674  15.602  1.00  0.00           O  
ATOM    908  NE2 GLN A 211       8.712  -8.648  17.130  1.00  0.00           N  
ATOM    909  H   GLN A 211       7.845  -9.210  12.034  1.00  0.00           H  
ATOM    910  HA  GLN A 211       5.886  -7.488  13.213  1.00  0.00           H  
ATOM    911 1HB  GLN A 211       8.928  -7.453  13.282  1.00  0.00           H  
ATOM    912 2HB  GLN A 211       7.922  -6.350  14.208  1.00  0.00           H  
ATOM    913 1HG  GLN A 211       6.907  -8.250  15.387  1.00  0.00           H  
ATOM    914 2HG  GLN A 211       7.943  -9.365  14.452  1.00  0.00           H  
ATOM    915 1HE2 GLN A 211       9.402  -8.566  17.849  1.00  0.00           H  
ATOM    916 2HE2 GLN A 211       7.827  -9.068  17.333  1.00  0.00           H  
ATOM    917  N   ASP A 212       7.497  -6.381  10.621  1.00  0.00           N  
ATOM    918  CA  ASP A 212       7.583  -5.273   9.681  1.00  0.00           C  
ATOM    919  C   ASP A 212       6.345  -5.276   8.808  1.00  0.00           C  
ATOM    920  O   ASP A 212       5.880  -4.234   8.343  1.00  0.00           O  
ATOM    921  CB  ASP A 212       8.841  -5.375   8.815  1.00  0.00           C  
ATOM    922  CG  ASP A 212      10.126  -5.343   9.631  1.00  0.00           C  
ATOM    923  OD1 ASP A 212      10.301  -4.420  10.391  1.00  0.00           O  
ATOM    924  OD2 ASP A 212      10.920  -6.242   9.488  1.00  0.00           O  
ATOM    925  H   ASP A 212       7.856  -7.260  10.360  1.00  0.00           H  
ATOM    926  HA  ASP A 212       7.633  -4.342  10.247  1.00  0.00           H  
ATOM    927 1HB  ASP A 212       8.815  -6.303   8.243  1.00  0.00           H  
ATOM    928 2HB  ASP A 212       8.860  -4.552   8.102  1.00  0.00           H  
ATOM    929  N   MET A 213       5.815  -6.476   8.610  1.00  0.00           N  
ATOM    930  CA  MET A 213       4.627  -6.691   7.800  1.00  0.00           C  
ATOM    931  C   MET A 213       3.453  -5.871   8.318  1.00  0.00           C  
ATOM    932  O   MET A 213       2.797  -5.152   7.562  1.00  0.00           O  
ATOM    933  CB  MET A 213       4.271  -8.176   7.771  1.00  0.00           C  
ATOM    934  CG  MET A 213       3.110  -8.528   6.851  1.00  0.00           C  
ATOM    935  SD  MET A 213       3.462  -8.167   5.119  1.00  0.00           S  
ATOM    936  CE  MET A 213       4.471  -9.578   4.678  1.00  0.00           C  
ATOM    937  H   MET A 213       6.248  -7.253   9.024  1.00  0.00           H  
ATOM    938  HA  MET A 213       4.837  -6.360   6.783  1.00  0.00           H  
ATOM    939 1HB  MET A 213       5.138  -8.752   7.450  1.00  0.00           H  
ATOM    940 2HB  MET A 213       4.012  -8.508   8.778  1.00  0.00           H  
ATOM    941 1HG  MET A 213       2.882  -9.589   6.943  1.00  0.00           H  
ATOM    942 2HG  MET A 213       2.227  -7.963   7.148  1.00  0.00           H  
ATOM    943 1HE  MET A 213       4.769  -9.500   3.632  1.00  0.00           H  
ATOM    944 2HE  MET A 213       5.361  -9.601   5.309  1.00  0.00           H  
ATOM    945 3HE  MET A 213       3.899 -10.495   4.825  1.00  0.00           H  
ATOM    946  N   GLU A 214       3.217  -5.964   9.619  1.00  0.00           N  
ATOM    947  CA  GLU A 214       2.117  -5.252  10.260  1.00  0.00           C  
ATOM    948  C   GLU A 214       2.273  -3.737  10.131  1.00  0.00           C  
ATOM    949  O   GLU A 214       1.288  -2.997  10.166  1.00  0.00           O  
ATOM    950  CB  GLU A 214       2.027  -5.640  11.738  1.00  0.00           C  
ATOM    951  CG  GLU A 214       1.558  -7.066  11.986  1.00  0.00           C  
ATOM    952  CD  GLU A 214       1.390  -7.382  13.446  1.00  0.00           C  
ATOM    953  OE1 GLU A 214       1.723  -6.549  14.256  1.00  0.00           O  
ATOM    954  OE2 GLU A 214       0.930  -8.456  13.753  1.00  0.00           O  
ATOM    955  H   GLU A 214       3.800  -6.531  10.168  1.00  0.00           H  
ATOM    956  HA  GLU A 214       1.187  -5.535   9.765  1.00  0.00           H  
ATOM    957 1HB  GLU A 214       3.005  -5.523  12.205  1.00  0.00           H  
ATOM    958 2HB  GLU A 214       1.337  -4.967  12.249  1.00  0.00           H  
ATOM    959 1HG  GLU A 214       0.603  -7.217  11.482  1.00  0.00           H  
ATOM    960 2HG  GLU A 214       2.280  -7.756  11.551  1.00  0.00           H  
ATOM    961  N   ALA A 215       3.509  -3.281   9.977  1.00  0.00           N  
ATOM    962  CA  ALA A 215       3.789  -1.858   9.850  1.00  0.00           C  
ATOM    963  C   ALA A 215       3.609  -1.386   8.410  1.00  0.00           C  
ATOM    964  O   ALA A 215       3.136  -0.274   8.163  1.00  0.00           O  
ATOM    965  CB  ALA A 215       5.198  -1.552  10.337  1.00  0.00           C  
ATOM    966  H   ALA A 215       4.254  -3.918   9.944  1.00  0.00           H  
ATOM    967  HA  ALA A 215       3.075  -1.316  10.470  1.00  0.00           H  
ATOM    968 1HB  ALA A 215       5.393  -0.484  10.238  1.00  0.00           H  
ATOM    969 2HB  ALA A 215       5.293  -1.843  11.383  1.00  0.00           H  
ATOM    970 3HB  ALA A 215       5.918  -2.108   9.739  1.00  0.00           H  
ATOM    971  N   ALA A 216       3.954  -2.252   7.462  1.00  0.00           N  
ATOM    972  CA  ALA A 216       3.845  -1.928   6.047  1.00  0.00           C  
ATOM    973  C   ALA A 216       2.389  -1.795   5.634  1.00  0.00           C  
ATOM    974  O   ALA A 216       2.058  -1.029   4.724  1.00  0.00           O  
ATOM    975  CB  ALA A 216       4.541  -2.990   5.208  1.00  0.00           C  
ATOM    976  H   ALA A 216       4.278  -3.139   7.722  1.00  0.00           H  
ATOM    977  HA  ALA A 216       4.333  -0.967   5.881  1.00  0.00           H  
ATOM    978 1HB  ALA A 216       4.492  -2.715   4.166  1.00  0.00           H  
ATOM    979 2HB  ALA A 216       4.047  -3.939   5.351  1.00  0.00           H  
ATOM    980 3HB  ALA A 216       5.575  -3.073   5.511  1.00  0.00           H  
ATOM    981  N   LYS A 217       1.524  -2.538   6.317  1.00  0.00           N  
ATOM    982  CA  LYS A 217       0.095  -2.511   6.036  1.00  0.00           C  
ATOM    983  C   LYS A 217      -0.461  -1.097   6.184  1.00  0.00           C  
ATOM    984  O   LYS A 217      -1.208  -0.616   5.329  1.00  0.00           O  
ATOM    985  CB  LYS A 217      -0.652  -3.474   6.961  1.00  0.00           C  
ATOM    986  CG  LYS A 217      -2.153  -3.547   6.712  1.00  0.00           C  
ATOM    987  CD  LYS A 217      -2.792  -4.665   7.522  1.00  0.00           C  
ATOM    988  CE  LYS A 217      -4.281  -4.781   7.227  1.00  0.00           C  
ATOM    989  NZ  LYS A 217      -4.878  -5.994   7.849  1.00  0.00           N  
ATOM    990  H   LYS A 217       1.860  -3.132   7.024  1.00  0.00           H  
ATOM    991  HA  LYS A 217      -0.061  -2.828   5.004  1.00  0.00           H  
ATOM    992 1HB  LYS A 217      -0.244  -4.478   6.846  1.00  0.00           H  
ATOM    993 2HB  LYS A 217      -0.499  -3.174   7.998  1.00  0.00           H  
ATOM    994 1HG  LYS A 217      -2.615  -2.599   6.989  1.00  0.00           H  
ATOM    995 2HG  LYS A 217      -2.338  -3.726   5.653  1.00  0.00           H  
ATOM    996 1HD  LYS A 217      -2.308  -5.613   7.281  1.00  0.00           H  
ATOM    997 2HD  LYS A 217      -2.657  -4.468   8.585  1.00  0.00           H  
ATOM    998 1HE  LYS A 217      -4.796  -3.901   7.607  1.00  0.00           H  
ATOM    999 2HE  LYS A 217      -4.436  -4.829   6.149  1.00  0.00           H  
ATOM   1000 1HZ  LYS A 217      -5.864  -6.034   7.631  1.00  0.00           H  
ATOM   1001 2HZ  LYS A 217      -4.420  -6.819   7.489  1.00  0.00           H  
ATOM   1002 3HZ  LYS A 217      -4.758  -5.952   8.851  1.00  0.00           H  
ATOM   1003  N   GLU A 218      -0.073  -0.436   7.264  1.00  0.00           N  
ATOM   1004  CA  GLU A 218      -0.534   0.924   7.529  1.00  0.00           C  
ATOM   1005  C   GLU A 218       0.011   1.888   6.503  1.00  0.00           C  
ATOM   1006  O   GLU A 218      -0.708   2.770   6.033  1.00  0.00           O  
ATOM   1007  CB  GLU A 218      -0.117   1.373   8.931  1.00  0.00           C  
ATOM   1008  CG  GLU A 218      -0.730   2.693   9.377  1.00  0.00           C  
ATOM   1009  CD  GLU A 218      -0.543   2.958  10.845  1.00  0.00           C  
ATOM   1010  OE1 GLU A 218       0.493   2.618  11.364  1.00  0.00           O  
ATOM   1011  OE2 GLU A 218      -1.438   3.503  11.449  1.00  0.00           O  
ATOM   1012  H   GLU A 218       0.538  -0.870   7.900  1.00  0.00           H  
ATOM   1013  HA  GLU A 218      -1.623   0.938   7.470  1.00  0.00           H  
ATOM   1014 1HB  GLU A 218      -0.400   0.611   9.657  1.00  0.00           H  
ATOM   1015 2HB  GLU A 218       0.968   1.478   8.972  1.00  0.00           H  
ATOM   1016 1HG  GLU A 218      -0.272   3.504   8.812  1.00  0.00           H  
ATOM   1017 2HG  GLU A 218      -1.795   2.682   9.147  1.00  0.00           H  
ATOM   1018  N   VAL A 219       1.284   1.725   6.160  1.00  0.00           N  
ATOM   1019  CA  VAL A 219       1.942   2.595   5.192  1.00  0.00           C  
ATOM   1020  C   VAL A 219       1.206   2.590   3.853  1.00  0.00           C  
ATOM   1021  O   VAL A 219       0.867   3.647   3.321  1.00  0.00           O  
ATOM   1022  CB  VAL A 219       3.399   2.146   4.977  1.00  0.00           C  
ATOM   1023  CG1 VAL A 219       4.020   2.894   3.806  1.00  0.00           C  
ATOM   1024  CG2 VAL A 219       4.204   2.370   6.248  1.00  0.00           C  
ATOM   1025  H   VAL A 219       1.794   0.988   6.561  1.00  0.00           H  
ATOM   1026  HA  VAL A 219       1.943   3.612   5.585  1.00  0.00           H  
ATOM   1027  HB  VAL A 219       3.409   1.086   4.722  1.00  0.00           H  
ATOM   1028 1HG1 VAL A 219       5.050   2.564   3.668  1.00  0.00           H  
ATOM   1029 2HG1 VAL A 219       3.449   2.689   2.901  1.00  0.00           H  
ATOM   1030 3HG1 VAL A 219       4.008   3.964   4.011  1.00  0.00           H  
ATOM   1031 1HG2 VAL A 219       5.233   2.050   6.089  1.00  0.00           H  
ATOM   1032 2HG2 VAL A 219       4.189   3.429   6.506  1.00  0.00           H  
ATOM   1033 3HG2 VAL A 219       3.766   1.793   7.063  1.00  0.00           H  
ATOM   1034  N   TYR A 220       0.937   1.399   3.330  1.00  0.00           N  
ATOM   1035  CA  TYR A 220       0.255   1.269   2.048  1.00  0.00           C  
ATOM   1036  C   TYR A 220      -1.154   1.862   2.105  1.00  0.00           C  
ATOM   1037  O   TYR A 220      -1.587   2.539   1.169  1.00  0.00           O  
ATOM   1038  CB  TYR A 220       0.197  -0.200   1.623  1.00  0.00           C  
ATOM   1039  CG  TYR A 220      -0.279  -0.406   0.202  1.00  0.00           C  
ATOM   1040  CD1 TYR A 220       0.581  -0.168  -0.860  1.00  0.00           C  
ATOM   1041  CD2 TYR A 220      -1.577  -0.832  -0.039  1.00  0.00           C  
ATOM   1042  CE1 TYR A 220       0.146  -0.356  -2.157  1.00  0.00           C  
ATOM   1043  CE2 TYR A 220      -2.012  -1.020  -1.337  1.00  0.00           C  
ATOM   1044  CZ  TYR A 220      -1.156  -0.784  -2.393  1.00  0.00           C  
ATOM   1045  OH  TYR A 220      -1.590  -0.971  -3.685  1.00  0.00           O  
ATOM   1046  H   TYR A 220       1.206   0.589   3.816  1.00  0.00           H  
ATOM   1047  HA  TYR A 220       0.817   1.828   1.299  1.00  0.00           H  
ATOM   1048 1HB  TYR A 220       1.189  -0.646   1.717  1.00  0.00           H  
ATOM   1049 2HB  TYR A 220      -0.471  -0.745   2.288  1.00  0.00           H  
ATOM   1050  HD1 TYR A 220       1.601   0.168  -0.670  1.00  0.00           H  
ATOM   1051  HD2 TYR A 220      -2.253  -1.018   0.795  1.00  0.00           H  
ATOM   1052  HE1 TYR A 220       0.821  -0.169  -2.991  1.00  0.00           H  
ATOM   1053  HE2 TYR A 220      -3.032  -1.355  -1.526  1.00  0.00           H  
ATOM   1054  HH  TYR A 220      -0.947  -0.599  -4.294  1.00  0.00           H  
ATOM   1055  N   LYS A 221      -1.858   1.621   3.207  1.00  0.00           N  
ATOM   1056  CA  LYS A 221      -3.216   2.129   3.368  1.00  0.00           C  
ATOM   1057  C   LYS A 221      -3.236   3.655   3.440  1.00  0.00           C  
ATOM   1058  O   LYS A 221      -4.019   4.310   2.745  1.00  0.00           O  
ATOM   1059  CB  LYS A 221      -3.862   1.535   4.621  1.00  0.00           C  
ATOM   1060  CG  LYS A 221      -5.316   1.937   4.830  1.00  0.00           C  
ATOM   1061  CD  LYS A 221      -5.904   1.263   6.060  1.00  0.00           C  
ATOM   1062  CE  LYS A 221      -7.347   1.688   6.288  1.00  0.00           C  
ATOM   1063  NZ  LYS A 221      -8.258   1.148   5.243  1.00  0.00           N  
ATOM   1064  H   LYS A 221      -1.456   1.087   3.927  1.00  0.00           H  
ATOM   1065  HA  LYS A 221      -3.802   1.831   2.498  1.00  0.00           H  
ATOM   1066 1HB  LYS A 221      -3.820   0.447   4.571  1.00  0.00           H  
ATOM   1067 2HB  LYS A 221      -3.299   1.844   5.502  1.00  0.00           H  
ATOM   1068 1HG  LYS A 221      -5.381   3.019   4.952  1.00  0.00           H  
ATOM   1069 2HG  LYS A 221      -5.901   1.652   3.956  1.00  0.00           H  
ATOM   1070 1HD  LYS A 221      -5.868   0.180   5.935  1.00  0.00           H  
ATOM   1071 2HD  LYS A 221      -5.315   1.530   6.938  1.00  0.00           H  
ATOM   1072 1HE  LYS A 221      -7.681   1.333   7.262  1.00  0.00           H  
ATOM   1073 2HE  LYS A 221      -7.412   2.776   6.281  1.00  0.00           H  
ATOM   1074 1HZ  LYS A 221      -9.203   1.452   5.429  1.00  0.00           H  
ATOM   1075 2HZ  LYS A 221      -7.969   1.486   4.336  1.00  0.00           H  
ATOM   1076 3HZ  LYS A 221      -8.222   0.139   5.252  1.00  0.00           H  
ATOM   1077  N   ILE A 222      -2.372   4.219   4.279  1.00  0.00           N  
ATOM   1078  CA  ILE A 222      -2.295   5.668   4.443  1.00  0.00           C  
ATOM   1079  C   ILE A 222      -1.892   6.342   3.132  1.00  0.00           C  
ATOM   1080  O   ILE A 222      -2.404   7.408   2.782  1.00  0.00           O  
ATOM   1081  CB  ILE A 222      -1.292   6.045   5.548  1.00  0.00           C  
ATOM   1082  CG1 ILE A 222      -1.831   5.635   6.921  1.00  0.00           C  
ATOM   1083  CG2 ILE A 222      -0.997   7.537   5.513  1.00  0.00           C  
ATOM   1084  CD1 ILE A 222      -0.854   5.859   8.053  1.00  0.00           C  
ATOM   1085  H   ILE A 222      -1.766   3.644   4.802  1.00  0.00           H  
ATOM   1086  HA  ILE A 222      -3.279   6.036   4.732  1.00  0.00           H  
ATOM   1087  HB  ILE A 222      -0.362   5.497   5.398  1.00  0.00           H  
ATOM   1088 1HG1 ILE A 222      -2.739   6.197   7.138  1.00  0.00           H  
ATOM   1089 2HG1 ILE A 222      -2.098   4.578   6.907  1.00  0.00           H  
ATOM   1090 1HG2 ILE A 222      -0.287   7.786   6.301  1.00  0.00           H  
ATOM   1091 2HG2 ILE A 222      -0.572   7.800   4.545  1.00  0.00           H  
ATOM   1092 3HG2 ILE A 222      -1.921   8.094   5.667  1.00  0.00           H  
ATOM   1093 1HD1 ILE A 222      -1.307   5.544   8.993  1.00  0.00           H  
ATOM   1094 2HD1 ILE A 222       0.051   5.276   7.873  1.00  0.00           H  
ATOM   1095 3HD1 ILE A 222      -0.599   6.916   8.110  1.00  0.00           H  
ATOM   1096  N   HIS A 223      -0.992   5.700   2.399  1.00  0.00           N  
ATOM   1097  CA  HIS A 223      -0.521   6.226   1.126  1.00  0.00           C  
ATOM   1098  C   HIS A 223      -1.675   6.334   0.131  1.00  0.00           C  
ATOM   1099  O   HIS A 223      -1.806   7.332  -0.576  1.00  0.00           O  
ATOM   1100  CB  HIS A 223       0.587   5.339   0.548  1.00  0.00           C  
ATOM   1101  CG  HIS A 223       1.365   5.990  -0.553  1.00  0.00           C  
ATOM   1102  ND1 HIS A 223       2.347   5.330  -1.261  1.00  0.00           N  
ATOM   1103  CD2 HIS A 223       1.307   7.241  -1.067  1.00  0.00           C  
ATOM   1104  CE1 HIS A 223       2.859   6.147  -2.165  1.00  0.00           C  
ATOM   1105  NE2 HIS A 223       2.245   7.312  -2.068  1.00  0.00           N  
ATOM   1106  H   HIS A 223      -0.625   4.850   2.729  1.00  0.00           H  
ATOM   1107  HA  HIS A 223      -0.110   7.224   1.275  1.00  0.00           H  
ATOM   1108 1HB  HIS A 223       1.283   5.063   1.341  1.00  0.00           H  
ATOM   1109 2HB  HIS A 223       0.151   4.419   0.160  1.00  0.00           H  
ATOM   1110  HD2 HIS A 223       0.640   8.042  -0.748  1.00  0.00           H  
ATOM   1111  HE1 HIS A 223       3.652   5.900  -2.870  1.00  0.00           H  
ATOM   1112  HE2 HIS A 223       2.432   8.127  -2.634  1.00  0.00           H  
ATOM   1113  N   GLN A 224      -2.516   5.305   0.101  1.00  0.00           N  
ATOM   1114  CA  GLN A 224      -3.664   5.273  -0.800  1.00  0.00           C  
ATOM   1115  C   GLN A 224      -4.630   6.418  -0.501  1.00  0.00           C  
ATOM   1116  O   GLN A 224      -5.229   6.992  -1.409  1.00  0.00           O  
ATOM   1117  CB  GLN A 224      -4.393   3.931  -0.692  1.00  0.00           C  
ATOM   1118  CG  GLN A 224      -3.676   2.777  -1.373  1.00  0.00           C  
ATOM   1119  CD  GLN A 224      -4.437   1.470  -1.250  1.00  0.00           C  
ATOM   1120  OE1 GLN A 224      -4.519   0.883  -0.168  1.00  0.00           O  
ATOM   1121  NE2 GLN A 224      -4.998   1.007  -2.361  1.00  0.00           N  
ATOM   1122  H   GLN A 224      -2.360   4.543   0.702  1.00  0.00           H  
ATOM   1123  HA  GLN A 224      -3.305   5.393  -1.822  1.00  0.00           H  
ATOM   1124 1HB  GLN A 224      -4.524   3.672   0.359  1.00  0.00           H  
ATOM   1125 2HB  GLN A 224      -5.385   4.019  -1.134  1.00  0.00           H  
ATOM   1126 1HG  GLN A 224      -3.562   3.008  -2.432  1.00  0.00           H  
ATOM   1127 2HG  GLN A 224      -2.697   2.648  -0.911  1.00  0.00           H  
ATOM   1128 1HE2 GLN A 224      -5.513   0.149  -2.342  1.00  0.00           H  
ATOM   1129 2HE2 GLN A 224      -4.907   1.515  -3.217  1.00  0.00           H  
ATOM   1130  N   GLN A 225      -4.759   6.753   0.777  1.00  0.00           N  
ATOM   1131  CA  GLN A 225      -5.650   7.823   1.205  1.00  0.00           C  
ATOM   1132  C   GLN A 225      -5.056   9.190   0.865  1.00  0.00           C  
ATOM   1133  O   GLN A 225      -5.761  10.087   0.401  1.00  0.00           O  
ATOM   1134  CB  GLN A 225      -5.923   7.725   2.708  1.00  0.00           C  
ATOM   1135  CG  GLN A 225      -6.936   8.733   3.224  1.00  0.00           C  
ATOM   1136  CD  GLN A 225      -7.263   8.527   4.690  1.00  0.00           C  
ATOM   1137  OE1 GLN A 225      -6.371   8.502   5.542  1.00  0.00           O  
ATOM   1138  NE2 GLN A 225      -8.548   8.376   4.994  1.00  0.00           N  
ATOM   1139  H   GLN A 225      -4.237   6.266   1.452  1.00  0.00           H  
ATOM   1140  HA  GLN A 225      -6.595   7.720   0.672  1.00  0.00           H  
ATOM   1141 1HB  GLN A 225      -6.290   6.727   2.947  1.00  0.00           H  
ATOM   1142 2HB  GLN A 225      -4.994   7.872   3.257  1.00  0.00           H  
ATOM   1143 1HG  GLN A 225      -6.529   9.737   3.102  1.00  0.00           H  
ATOM   1144 2HG  GLN A 225      -7.858   8.632   2.651  1.00  0.00           H  
ATOM   1145 1HE2 GLN A 225      -8.824   8.237   5.946  1.00  0.00           H  
ATOM   1146 2HE2 GLN A 225      -9.239   8.402   4.272  1.00  0.00           H  
ATOM   1147  N   LEU A 226      -3.754   9.332   1.090  1.00  0.00           N  
ATOM   1148  CA  LEU A 226      -3.056  10.583   0.813  1.00  0.00           C  
ATOM   1149  C   LEU A 226      -3.093  10.909  -0.678  1.00  0.00           C  
ATOM   1150  O   LEU A 226      -3.253  12.068  -1.064  1.00  0.00           O  
ATOM   1151  CB  LEU A 226      -1.601  10.496   1.291  1.00  0.00           C  
ATOM   1152  CG  LEU A 226      -1.394  10.564   2.809  1.00  0.00           C  
ATOM   1153  CD1 LEU A 226       0.093  10.471   3.124  1.00  0.00           C  
ATOM   1154  CD2 LEU A 226      -1.987  11.859   3.345  1.00  0.00           C  
ATOM   1155  H   LEU A 226      -3.248   8.575   1.461  1.00  0.00           H  
ATOM   1156  HA  LEU A 226      -3.556  11.385   1.355  1.00  0.00           H  
ATOM   1157 1HB  LEU A 226      -1.176   9.558   0.940  1.00  0.00           H  
ATOM   1158 2HB  LEU A 226      -1.039  11.316   0.843  1.00  0.00           H  
ATOM   1159  HG  LEU A 226      -1.889   9.715   3.282  1.00  0.00           H  
ATOM   1160 1HD1 LEU A 226       0.240  10.519   4.203  1.00  0.00           H  
ATOM   1161 2HD1 LEU A 226       0.486   9.527   2.747  1.00  0.00           H  
ATOM   1162 3HD1 LEU A 226       0.617  11.300   2.650  1.00  0.00           H  
ATOM   1163 1HD2 LEU A 226      -1.840  11.907   4.425  1.00  0.00           H  
ATOM   1164 2HD2 LEU A 226      -1.492  12.708   2.874  1.00  0.00           H  
ATOM   1165 3HD2 LEU A 226      -3.053  11.891   3.122  1.00  0.00           H  
ATOM   1166  N   LEU A 227      -2.954   9.877  -1.509  1.00  0.00           N  
ATOM   1167  CA  LEU A 227      -2.965  10.045  -2.961  1.00  0.00           C  
ATOM   1168  C   LEU A 227      -4.276  10.661  -3.440  1.00  0.00           C  
ATOM   1169  O   LEU A 227      -4.292  11.461  -4.374  1.00  0.00           O  
ATOM   1170  CB  LEU A 227      -2.748   8.693  -3.652  1.00  0.00           C  
ATOM   1171  CG  LEU A 227      -2.690   8.730  -5.184  1.00  0.00           C  
ATOM   1172  CD1 LEU A 227      -1.542   9.627  -5.628  1.00  0.00           C  
ATOM   1173  CD2 LEU A 227      -2.520   7.317  -5.721  1.00  0.00           C  
ATOM   1174  H   LEU A 227      -2.835   8.976  -1.134  1.00  0.00           H  
ATOM   1175  HA  LEU A 227      -2.152  10.715  -3.238  1.00  0.00           H  
ATOM   1176 1HB  LEU A 227      -1.811   8.267  -3.296  1.00  0.00           H  
ATOM   1177 2HB  LEU A 227      -3.559   8.023  -3.367  1.00  0.00           H  
ATOM   1178  HG  LEU A 227      -3.615   9.157  -5.573  1.00  0.00           H  
ATOM   1179 1HD1 LEU A 227      -1.501   9.654  -6.717  1.00  0.00           H  
ATOM   1180 2HD1 LEU A 227      -1.700  10.636  -5.247  1.00  0.00           H  
ATOM   1181 3HD1 LEU A 227      -0.603   9.234  -5.240  1.00  0.00           H  
ATOM   1182 1HD2 LEU A 227      -2.480   7.344  -6.810  1.00  0.00           H  
ATOM   1183 2HD2 LEU A 227      -1.594   6.890  -5.334  1.00  0.00           H  
ATOM   1184 3HD2 LEU A 227      -3.363   6.703  -5.404  1.00  0.00           H  
ATOM   1185  N   PHE A 228      -5.374  10.294  -2.791  1.00  0.00           N  
ATOM   1186  CA  PHE A 228      -6.683  10.811  -3.162  1.00  0.00           C  
ATOM   1187  C   PHE A 228      -6.769  12.313  -2.907  1.00  0.00           C  
ATOM   1188  O   PHE A 228      -7.225  13.076  -3.761  1.00  0.00           O  
ATOM   1189  CB  PHE A 228      -7.783  10.079  -2.386  1.00  0.00           C  
ATOM   1190  CG  PHE A 228      -9.171  10.473  -2.784  1.00  0.00           C  
ATOM   1191  CD1 PHE A 228      -9.720  10.017  -3.968  1.00  0.00           C  
ATOM   1192  CD2 PHE A 228      -9.928  11.295  -1.969  1.00  0.00           C  
ATOM   1193  CE1 PHE A 228     -10.997  10.374  -4.334  1.00  0.00           C  
ATOM   1194  CE2 PHE A 228     -11.207  11.655  -2.329  1.00  0.00           C  
ATOM   1195  CZ  PHE A 228     -11.744  11.196  -3.514  1.00  0.00           C  
ATOM   1196  H   PHE A 228      -5.300   9.660  -2.045  1.00  0.00           H  
ATOM   1197  HA  PHE A 228      -6.836  10.633  -4.227  1.00  0.00           H  
ATOM   1198 1HB  PHE A 228      -7.687   9.018  -2.555  1.00  0.00           H  
ATOM   1199 2HB  PHE A 228      -7.671  10.284  -1.333  1.00  0.00           H  
ATOM   1200  HD1 PHE A 228      -9.136   9.376  -4.610  1.00  0.00           H  
ATOM   1201  HD2 PHE A 228      -9.510  11.656  -1.043  1.00  0.00           H  
ATOM   1202  HE1 PHE A 228     -11.412  10.011  -5.260  1.00  0.00           H  
ATOM   1203  HE2 PHE A 228     -11.786  12.294  -1.684  1.00  0.00           H  
ATOM   1204  HZ  PHE A 228     -12.746  11.476  -3.798  1.00  0.00           H  
ATOM   1205  N   LYS A 229      -6.302  12.736  -1.742  1.00  0.00           N  
ATOM   1206  CA  LYS A 229      -6.337  14.145  -1.374  1.00  0.00           C  
ATOM   1207  C   LYS A 229      -5.364  14.959  -2.219  1.00  0.00           C  
ATOM   1208  O   LYS A 229      -5.659  16.093  -2.599  1.00  0.00           O  
ATOM   1209  CB  LYS A 229      -6.017  14.318   0.112  1.00  0.00           C  
ATOM   1210  CG  LYS A 229      -7.090  13.785   1.052  1.00  0.00           C  
ATOM   1211  CD  LYS A 229      -6.687  13.965   2.508  1.00  0.00           C  
ATOM   1212  CE  LYS A 229      -7.754  13.425   3.449  1.00  0.00           C  
ATOM   1213  NZ  LYS A 229      -7.363  13.575   4.878  1.00  0.00           N  
ATOM   1214  H   LYS A 229      -5.918  12.086  -1.118  1.00  0.00           H  
ATOM   1215  HA  LYS A 229      -7.341  14.527  -1.561  1.00  0.00           H  
ATOM   1216 1HB  LYS A 229      -5.083  13.806   0.345  1.00  0.00           H  
ATOM   1217 2HB  LYS A 229      -5.874  15.376   0.332  1.00  0.00           H  
ATOM   1218 1HG  LYS A 229      -8.025  14.316   0.875  1.00  0.00           H  
ATOM   1219 2HG  LYS A 229      -7.251  12.726   0.857  1.00  0.00           H  
ATOM   1220 1HD  LYS A 229      -5.750  13.440   2.695  1.00  0.00           H  
ATOM   1221 2HD  LYS A 229      -6.536  15.025   2.715  1.00  0.00           H  
ATOM   1222 1HE  LYS A 229      -8.689  13.959   3.283  1.00  0.00           H  
ATOM   1223 2HE  LYS A 229      -7.922  12.369   3.241  1.00  0.00           H  
ATOM   1224 1HZ  LYS A 229      -8.096  13.206   5.468  1.00  0.00           H  
ATOM   1225 2HZ  LYS A 229      -6.506  13.068   5.047  1.00  0.00           H  
ATOM   1226 3HZ  LYS A 229      -7.223  14.553   5.088  1.00  0.00           H  
ATOM   1227  N   ALA A 230      -4.212  14.368  -2.518  1.00  0.00           N  
ATOM   1228  CA  ALA A 230      -3.190  15.036  -3.317  1.00  0.00           C  
ATOM   1229  C   ALA A 230      -3.684  15.303  -4.738  1.00  0.00           C  
ATOM   1230  O   ALA A 230      -3.207  16.218  -5.409  1.00  0.00           O  
ATOM   1231  CB  ALA A 230      -1.916  14.205  -3.347  1.00  0.00           C  
ATOM   1232  H   ALA A 230      -4.039  13.458  -2.184  1.00  0.00           H  
ATOM   1233  HA  ALA A 230      -2.973  15.999  -2.854  1.00  0.00           H  
ATOM   1234 1HB  ALA A 230      -1.161  14.716  -3.944  1.00  0.00           H  
ATOM   1235 2HB  ALA A 230      -1.545  14.071  -2.330  1.00  0.00           H  
ATOM   1236 3HB  ALA A 230      -2.127  13.231  -3.786  1.00  0.00           H  
ATOM   1237  N   ARG A 231      -4.629  14.492  -5.196  1.00  0.00           N  
ATOM   1238  CA  ARG A 231      -5.189  14.659  -6.531  1.00  0.00           C  
ATOM   1239  C   ARG A 231      -6.194  15.805  -6.558  1.00  0.00           C  
ATOM   1240  O   ARG A 231      -6.261  16.561  -7.528  1.00  0.00           O  
ATOM   1241  CB  ARG A 231      -5.868  13.378  -6.993  1.00  0.00           C  
ATOM   1242  CG  ARG A 231      -4.919  12.257  -7.384  1.00  0.00           C  
ATOM   1243  CD  ARG A 231      -5.653  11.016  -7.741  1.00  0.00           C  
ATOM   1244  NE  ARG A 231      -6.371  11.152  -8.998  1.00  0.00           N  
ATOM   1245  CZ  ARG A 231      -7.211  10.229  -9.503  1.00  0.00           C  
ATOM   1246  NH1 ARG A 231      -7.429   9.109  -8.849  1.00  0.00           N  
ATOM   1247  NH2 ARG A 231      -7.817  10.448 -10.658  1.00  0.00           N  
ATOM   1248  H   ARG A 231      -4.947  13.757  -4.629  1.00  0.00           H  
ATOM   1249  HA  ARG A 231      -4.376  14.889  -7.221  1.00  0.00           H  
ATOM   1250 1HB  ARG A 231      -6.513  13.002  -6.200  1.00  0.00           H  
ATOM   1251 2HB  ARG A 231      -6.499  13.591  -7.856  1.00  0.00           H  
ATOM   1252 1HG  ARG A 231      -4.327  12.564  -8.246  1.00  0.00           H  
ATOM   1253 2HG  ARG A 231      -4.255  12.034  -6.548  1.00  0.00           H  
ATOM   1254 1HD  ARG A 231      -4.947  10.191  -7.839  1.00  0.00           H  
ATOM   1255 2HD  ARG A 231      -6.375  10.783  -6.960  1.00  0.00           H  
ATOM   1256  HE  ARG A 231      -6.228  12.001  -9.530  1.00  0.00           H  
ATOM   1257 1HH1 ARG A 231      -6.966   8.942  -7.967  1.00  0.00           H  
ATOM   1258 2HH1 ARG A 231      -8.059   8.418  -9.227  1.00  0.00           H  
ATOM   1259 1HH2 ARG A 231      -7.650  11.308 -11.161  1.00  0.00           H  
ATOM   1260 2HH2 ARG A 231      -8.447   9.757 -11.036  1.00  0.00           H  
ATOM   1261  N   LEU A 232      -6.958  15.937  -5.481  1.00  0.00           N  
ATOM   1262  CA  LEU A 232      -7.972  16.982  -5.378  1.00  0.00           C  
ATOM   1263  C   LEU A 232      -7.338  18.345  -5.104  1.00  0.00           C  
ATOM   1264  O   LEU A 232      -7.615  19.312  -5.817  1.00  0.00           O  
ATOM   1265  CB  LEU A 232      -8.970  16.642  -4.264  1.00  0.00           C  
ATOM   1266  CG  LEU A 232      -9.823  15.387  -4.495  1.00  0.00           C  
ATOM   1267  CD1 LEU A 232     -10.636  15.089  -3.244  1.00  0.00           C  
ATOM   1268  CD2 LEU A 232     -10.729  15.604  -5.698  1.00  0.00           C  
ATOM   1269  H   LEU A 232      -6.836  15.317  -4.733  1.00  0.00           H  
ATOM   1270  HA  LEU A 232      -8.508  17.038  -6.325  1.00  0.00           H  
ATOM   1271 1HB  LEU A 232      -8.420  16.501  -3.336  1.00  0.00           H  
ATOM   1272 2HB  LEU A 232      -9.649  17.484  -4.136  1.00  0.00           H  
ATOM   1273  HG  LEU A 232      -9.171  14.534  -4.681  1.00  0.00           H  
ATOM   1274 1HD1 LEU A 232     -11.242  14.197  -3.407  1.00  0.00           H  
ATOM   1275 2HD1 LEU A 232      -9.963  14.919  -2.403  1.00  0.00           H  
ATOM   1276 3HD1 LEU A 232     -11.288  15.933  -3.022  1.00  0.00           H  
ATOM   1277 1HD2 LEU A 232     -11.334  14.712  -5.862  1.00  0.00           H  
ATOM   1278 2HD2 LEU A 232     -11.383  16.457  -5.512  1.00  0.00           H  
ATOM   1279 3HD2 LEU A 232     -10.121  15.798  -6.581  1.00  0.00           H  
ATOM   1280  N   GLN A 233      -6.489  18.401  -4.072  1.00  0.00           N  
ATOM   1281  CA  GLN A 233      -5.795  19.630  -3.668  1.00  0.00           C  
ATOM   1282  C   GLN A 233      -6.755  20.654  -3.068  1.00  0.00           C  
ATOM   1283  O   GLN A 233      -7.637  21.178  -3.749  1.00  0.00           O  
ATOM   1284  CB  GLN A 233      -5.063  20.247  -4.863  1.00  0.00           C  
ATOM   1285  CG  GLN A 233      -3.900  19.417  -5.377  1.00  0.00           C  
ATOM   1286  CD  GLN A 233      -2.708  19.447  -4.440  1.00  0.00           C  
ATOM   1287  OE1 GLN A 233      -2.458  20.448  -3.764  1.00  0.00           O  
ATOM   1288  NE2 GLN A 233      -1.965  18.348  -4.394  1.00  0.00           N  
ATOM   1289  H   GLN A 233      -6.323  17.580  -3.557  1.00  0.00           H  
ATOM   1290  HA  GLN A 233      -5.062  19.377  -2.902  1.00  0.00           H  
ATOM   1291 1HB  GLN A 233      -5.765  20.389  -5.685  1.00  0.00           H  
ATOM   1292 2HB  GLN A 233      -4.680  21.229  -4.587  1.00  0.00           H  
ATOM   1293 1HG  GLN A 233      -4.225  18.382  -5.484  1.00  0.00           H  
ATOM   1294 2HG  GLN A 233      -3.585  19.810  -6.344  1.00  0.00           H  
ATOM   1295 1HE2 GLN A 233      -1.165  18.308  -3.793  1.00  0.00           H  
ATOM   1296 2HE2 GLN A 233      -2.203  17.557  -4.959  1.00  0.00           H  
ATOM   1297  N   GLN A 234      -6.566  20.944  -1.788  1.00  0.00           N  
ATOM   1298  CA  GLN A 234      -7.408  21.907  -1.091  1.00  0.00           C  
ATOM   1299  C   GLN A 234      -6.859  23.317  -1.259  1.00  0.00           C  
ATOM   1300  O   GLN A 234      -7.578  24.304  -1.101  1.00  0.00           O  
ATOM   1301  CB  GLN A 234      -7.514  21.556   0.396  1.00  0.00           C  
ATOM   1302  CG  GLN A 234      -8.128  20.195   0.672  1.00  0.00           C  
ATOM   1303  CD  GLN A 234      -9.536  20.073   0.120  1.00  0.00           C  
ATOM   1304  OE1 GLN A 234     -10.416  20.877   0.440  1.00  0.00           O  
ATOM   1305  NE2 GLN A 234      -9.757  19.063  -0.715  1.00  0.00           N  
ATOM   1306  H   GLN A 234      -5.830  20.511  -1.304  1.00  0.00           H  
ATOM   1307  HA  GLN A 234      -8.406  21.873  -1.527  1.00  0.00           H  
ATOM   1308 1HB  GLN A 234      -6.521  21.575   0.845  1.00  0.00           H  
ATOM   1309 2HB  GLN A 234      -8.118  22.308   0.905  1.00  0.00           H  
ATOM   1310 1HG  GLN A 234      -7.509  19.427   0.206  1.00  0.00           H  
ATOM   1311 2HG  GLN A 234      -8.169  20.038   1.750  1.00  0.00           H  
ATOM   1312 1HE2 GLN A 234     -10.666  18.932  -1.111  1.00  0.00           H  
ATOM   1313 2HE2 GLN A 234      -9.015  18.434  -0.948  1.00  0.00           H  
ATOM   1314  N   GLN A 235      -5.578  23.406  -1.578  1.00  0.00           N  
ATOM   1315  CA  GLN A 235      -4.918  24.686  -1.773  1.00  0.00           C  
ATOM   1316  C   GLN A 235      -4.508  24.842  -3.231  1.00  0.00           C  
ATOM   1317  O   GLN A 235      -3.688  24.075  -3.737  1.00  0.00           O  
ATOM   1318  CB  GLN A 235      -3.695  24.812  -0.860  1.00  0.00           C  
ATOM   1319  CG  GLN A 235      -2.972  26.143  -0.969  1.00  0.00           C  
ATOM   1320  CD  GLN A 235      -1.813  26.253   0.005  1.00  0.00           C  
ATOM   1321  OE1 GLN A 235      -1.251  25.244   0.439  1.00  0.00           O  
ATOM   1322  NE2 GLN A 235      -1.449  27.482   0.353  1.00  0.00           N  
ATOM   1323  H   GLN A 235      -5.058  22.582  -1.690  1.00  0.00           H  
ATOM   1324  HA  GLN A 235      -5.621  25.480  -1.520  1.00  0.00           H  
ATOM   1325 1HB  GLN A 235      -4.001  24.679   0.178  1.00  0.00           H  
ATOM   1326 2HB  GLN A 235      -2.983  24.021  -1.095  1.00  0.00           H  
ATOM   1327 1HG  GLN A 235      -2.580  26.250  -1.980  1.00  0.00           H  
ATOM   1328 2HG  GLN A 235      -3.676  26.946  -0.754  1.00  0.00           H  
ATOM   1329 1HE2 GLN A 235      -0.691  27.617   0.992  1.00  0.00           H  
ATOM   1330 2HE2 GLN A 235      -1.932  28.273  -0.023  1.00  0.00           H  
ATOM   1331  N   GLN A 236      -5.078  25.823  -3.910  1.00  0.00           N  
ATOM   1332  CA  GLN A 236      -4.754  26.055  -5.308  1.00  0.00           C  
ATOM   1333  C   GLN A 236      -4.070  27.402  -5.482  1.00  0.00           C  
ATOM   1334  O   GLN A 236      -4.655  28.453  -5.205  1.00  0.00           O  
ATOM   1335  CB  GLN A 236      -6.016  25.989  -6.173  1.00  0.00           C  
ATOM   1336  CG  GLN A 236      -5.759  26.142  -7.662  1.00  0.00           C  
ATOM   1337  CD  GLN A 236      -7.035  26.073  -8.480  1.00  0.00           C  
ATOM   1338  OE1 GLN A 236      -7.745  25.064  -8.463  1.00  0.00           O  
ATOM   1339  NE2 GLN A 236      -7.333  27.146  -9.201  1.00  0.00           N  
ATOM   1340  H   GLN A 236      -5.726  26.410  -3.459  1.00  0.00           H  
ATOM   1341  HA  GLN A 236      -4.066  25.276  -5.637  1.00  0.00           H  
ATOM   1342 1HB  GLN A 236      -6.516  25.034  -6.014  1.00  0.00           H  
ATOM   1343 2HB  GLN A 236      -6.708  26.774  -5.868  1.00  0.00           H  
ATOM   1344 1HG  GLN A 236      -5.290  27.110  -7.841  1.00  0.00           H  
ATOM   1345 2HG  GLN A 236      -5.097  25.340  -7.990  1.00  0.00           H  
ATOM   1346 1HE2 GLN A 236      -8.162  27.159  -9.761  1.00  0.00           H  
ATOM   1347 2HE2 GLN A 236      -6.730  27.944  -9.185  1.00  0.00           H  
ATOM   1348  N   ALA A 237      -2.828  27.359  -5.938  1.00  0.00           N  
ATOM   1349  CA  ALA A 237      -2.048  28.565  -6.159  1.00  0.00           C  
ATOM   1350  C   ALA A 237      -2.369  29.166  -7.519  1.00  0.00           C  
ATOM   1351  O   ALA A 237      -2.182  30.362  -7.748  1.00  0.00           O  
ATOM   1352  CB  ALA A 237      -0.560  28.267  -6.045  1.00  0.00           C  
ATOM   1353  H   ALA A 237      -2.420  26.486  -6.134  1.00  0.00           H  
ATOM   1354  HA  ALA A 237      -2.321  29.290  -5.392  1.00  0.00           H  
ATOM   1355 1HB  ALA A 237       0.008  29.180  -6.217  1.00  0.00           H  
ATOM   1356 2HB  ALA A 237      -0.341  27.886  -5.047  1.00  0.00           H  
ATOM   1357 3HB  ALA A 237      -0.281  27.520  -6.786  1.00  0.00           H  
ATOM   1358  N   GLN A 238      -2.850  28.323  -8.421  1.00  0.00           N  
ATOM   1359  CA  GLN A 238      -3.206  28.760  -9.760  1.00  0.00           C  
ATOM   1360  C   GLN A 238      -4.543  29.487  -9.737  1.00  0.00           C  
ATOM   1361  O   GLN A 238      -4.739  30.404 -10.562  1.00  0.00           O  
ATOM   1362  OXT GLN A 238      -5.382  29.175  -8.938  1.00  0.00           O  
ATOM   1363  CB  GLN A 238      -3.266  27.569 -10.720  1.00  0.00           C  
ATOM   1364  CG  GLN A 238      -3.507  27.951 -12.171  1.00  0.00           C  
ATOM   1365  CD  GLN A 238      -3.460  26.753 -13.100  1.00  0.00           C  
ATOM   1366  OE1 GLN A 238      -3.444  25.603 -12.653  1.00  0.00           O  
ATOM   1367  NE2 GLN A 238      -3.439  27.015 -14.402  1.00  0.00           N  
ATOM   1368  H   GLN A 238      -2.979  27.385  -8.173  1.00  0.00           H  
ATOM   1369  HA  GLN A 238      -2.441  29.451 -10.113  1.00  0.00           H  
ATOM   1370 1HB  GLN A 238      -2.330  27.013 -10.670  1.00  0.00           H  
ATOM   1371 2HB  GLN A 238      -4.064  26.894 -10.413  1.00  0.00           H  
ATOM   1372 1HG  GLN A 238      -4.491  28.412 -12.256  1.00  0.00           H  
ATOM   1373 2HG  GLN A 238      -2.736  28.656 -12.483  1.00  0.00           H  
ATOM   1374 1HE2 GLN A 238      -3.407  26.265 -15.064  1.00  0.00           H  
ATOM   1375 2HE2 GLN A 238      -3.453  27.963 -14.722  1.00  0.00           H  
TER                                                                             
ATOM   1377  N   ASP B   1     -10.516  -2.576   0.616  1.00  0.00           N  
ATOM   1378  CA  ASP B   1     -10.423  -1.145   0.878  1.00  0.00           C  
ATOM   1379  C   ASP B   1     -11.063  -0.338  -0.243  1.00  0.00           C  
ATOM   1380  O   ASP B   1     -11.062  -0.755  -1.402  1.00  0.00           O  
ATOM   1381  CB  ASP B   1      -8.961  -0.724   1.048  1.00  0.00           C  
ATOM   1382  CG  ASP B   1      -8.810   0.644   1.700  1.00  0.00           C  
ATOM   1383  OD1 ASP B   1      -9.037   1.626   1.033  1.00  0.00           O  
ATOM   1384  OD2 ASP B   1      -8.469   0.694   2.857  1.00  0.00           O  
ATOM   1385 1H   ASP B   1     -10.089  -3.081   1.366  1.00  0.00           H  
ATOM   1386 2H   ASP B   1     -11.477  -2.841   0.542  1.00  0.00           H  
ATOM   1387 3H   ASP B   1     -10.045  -2.790  -0.240  1.00  0.00           H  
ATOM   1388  HA  ASP B   1     -10.958  -0.927   1.803  1.00  0.00           H  
ATOM   1389 1HB  ASP B   1      -8.439  -1.461   1.659  1.00  0.00           H  
ATOM   1390 2HB  ASP B   1      -8.473  -0.702   0.073  1.00  0.00           H  
ATOM   1391  N   ILE B   2     -11.611   0.821   0.108  1.00  0.00           N  
ATOM   1392  CA  ILE B   2     -12.298   1.669  -0.860  1.00  0.00           C  
ATOM   1393  C   ILE B   2     -11.350   2.124  -1.963  1.00  0.00           C  
ATOM   1394  O   ILE B   2     -11.781   2.441  -3.072  1.00  0.00           O  
ATOM   1395  CB  ILE B   2     -12.915   2.900  -0.172  1.00  0.00           C  
ATOM   1396  CG1 ILE B   2     -13.938   3.569  -1.093  1.00  0.00           C  
ATOM   1397  CG2 ILE B   2     -11.828   3.886   0.228  1.00  0.00           C  
ATOM   1398  CD1 ILE B   2     -15.152   2.715  -1.380  1.00  0.00           C  
ATOM   1399  H   ILE B   2     -11.550   1.123   1.071  1.00  0.00           H  
ATOM   1400  HA  ILE B   2     -13.100   1.091  -1.318  1.00  0.00           H  
ATOM   1401  HB  ILE B   2     -13.453   2.585   0.721  1.00  0.00           H  
ATOM   1402 1HG1 ILE B   2     -14.276   4.503  -0.643  1.00  0.00           H  
ATOM   1403 2HG1 ILE B   2     -13.465   3.818  -2.043  1.00  0.00           H  
ATOM   1404 1HG2 ILE B   2     -12.282   4.751   0.712  1.00  0.00           H  
ATOM   1405 2HG2 ILE B   2     -11.136   3.405   0.918  1.00  0.00           H  
ATOM   1406 3HG2 ILE B   2     -11.287   4.211  -0.661  1.00  0.00           H  
ATOM   1407 1HD1 ILE B   2     -15.830   3.257  -2.039  1.00  0.00           H  
ATOM   1408 2HD1 ILE B   2     -14.839   1.789  -1.864  1.00  0.00           H  
ATOM   1409 3HD1 ILE B   2     -15.662   2.483  -0.447  1.00  0.00           H  
ATOM   1410  N   PHE B   3     -10.059   2.155  -1.652  1.00  0.00           N  
ATOM   1411  CA  PHE B   3      -9.053   2.610  -2.603  1.00  0.00           C  
ATOM   1412  C   PHE B   3      -8.481   1.444  -3.400  1.00  0.00           C  
ATOM   1413  O   PHE B   3      -7.539   1.611  -4.174  1.00  0.00           O  
ATOM   1414  CB  PHE B   3      -7.922   3.341  -1.876  1.00  0.00           C  
ATOM   1415  CG  PHE B   3      -8.368   4.581  -1.156  1.00  0.00           C  
ATOM   1416  CD1 PHE B   3      -8.375   4.631   0.230  1.00  0.00           C  
ATOM   1417  CD2 PHE B   3      -8.781   5.701  -1.862  1.00  0.00           C  
ATOM   1418  CE1 PHE B   3      -8.785   5.772   0.894  1.00  0.00           C  
ATOM   1419  CE2 PHE B   3      -9.190   6.843  -1.201  1.00  0.00           C  
ATOM   1420  CZ  PHE B   3      -9.192   6.877   0.179  1.00  0.00           C  
ATOM   1421  H   PHE B   3      -9.767   1.855  -0.733  1.00  0.00           H  
ATOM   1422  HA  PHE B   3      -9.524   3.303  -3.301  1.00  0.00           H  
ATOM   1423 1HB  PHE B   3      -7.465   2.671  -1.149  1.00  0.00           H  
ATOM   1424 2HB  PHE B   3      -7.151   3.622  -2.593  1.00  0.00           H  
ATOM   1425  HD1 PHE B   3      -8.052   3.756   0.796  1.00  0.00           H  
ATOM   1426  HD2 PHE B   3      -8.780   5.673  -2.952  1.00  0.00           H  
ATOM   1427  HE1 PHE B   3      -8.786   5.797   1.984  1.00  0.00           H  
ATOM   1428  HE2 PHE B   3      -9.512   7.716  -1.768  1.00  0.00           H  
ATOM   1429  HZ  PHE B   3      -9.516   7.776   0.702  1.00  0.00           H  
ATOM   1430  N   GLY B   4      -9.055   0.261  -3.203  1.00  0.00           N  
ATOM   1431  CA  GLY B   4      -8.617  -0.931  -3.919  1.00  0.00           C  
ATOM   1432  C   GLY B   4      -7.214  -1.344  -3.492  1.00  0.00           C  
ATOM   1433  O   GLY B   4      -6.783  -1.053  -2.376  1.00  0.00           O  
ATOM   1434  H   GLY B   4      -9.815   0.187  -2.541  1.00  0.00           H  
ATOM   1435 1HA  GLY B   4      -9.315  -1.747  -3.728  1.00  0.00           H  
ATOM   1436 2HA  GLY B   4      -8.634  -0.738  -4.991  1.00  0.00           H  
ATOM   1437  N   SER B   5      -6.505  -2.025  -4.386  1.00  0.00           N  
ATOM   1438  CA  SER B   5      -5.133  -2.439  -4.123  1.00  0.00           C  
ATOM   1439  C   SER B   5      -4.388  -2.736  -5.418  1.00  0.00           C  
ATOM   1440  O   SER B   5      -5.001  -3.030  -6.443  1.00  0.00           O  
ATOM   1441  CB  SER B   5      -5.120  -3.664  -3.229  1.00  0.00           C  
ATOM   1442  OG  SER B   5      -5.695  -4.765  -3.877  1.00  0.00           O  
ATOM   1443  H   SER B   5      -6.929  -2.262  -5.272  1.00  0.00           H  
ATOM   1444  HA  SER B   5      -4.617  -1.625  -3.611  1.00  0.00           H  
ATOM   1445 1HB  SER B   5      -4.093  -3.900  -2.949  1.00  0.00           H  
ATOM   1446 2HB  SER B   5      -5.668  -3.451  -2.312  1.00  0.00           H  
ATOM   1447  HG  SER B   5      -5.004  -5.138  -4.429  1.00  0.00           H  
ATOM   1448  N   LEU B   6      -3.062  -2.658  -5.364  1.00  0.00           N  
ATOM   1449  CA  LEU B   6      -2.227  -3.030  -6.499  1.00  0.00           C  
ATOM   1450  C   LEU B   6      -2.056  -4.542  -6.584  1.00  0.00           C  
ATOM   1451  O   LEU B   6      -1.687  -5.190  -5.605  1.00  0.00           O  
ATOM   1452  CB  LEU B   6      -0.853  -2.358  -6.388  1.00  0.00           C  
ATOM   1453  CG  LEU B   6       0.124  -2.648  -7.535  1.00  0.00           C  
ATOM   1454  CD1 LEU B   6      -0.393  -2.008  -8.816  1.00  0.00           C  
ATOM   1455  CD2 LEU B   6       1.503  -2.114  -7.175  1.00  0.00           C  
ATOM   1456  H   LEU B   6      -2.623  -2.334  -4.514  1.00  0.00           H  
ATOM   1457  HA  LEU B   6      -2.712  -2.687  -7.412  1.00  0.00           H  
ATOM   1458 1HB  LEU B   6      -0.996  -1.280  -6.339  1.00  0.00           H  
ATOM   1459 2HB  LEU B   6      -0.381  -2.683  -5.460  1.00  0.00           H  
ATOM   1460  HG  LEU B   6       0.183  -3.724  -7.699  1.00  0.00           H  
ATOM   1461 1HD1 LEU B   6       0.301  -2.214  -9.631  1.00  0.00           H  
ATOM   1462 2HD1 LEU B   6      -1.371  -2.423  -9.060  1.00  0.00           H  
ATOM   1463 3HD1 LEU B   6      -0.479  -0.931  -8.676  1.00  0.00           H  
ATOM   1464 1HD2 LEU B   6       2.197  -2.320  -7.990  1.00  0.00           H  
ATOM   1465 2HD2 LEU B   6       1.445  -1.037  -7.011  1.00  0.00           H  
ATOM   1466 3HD2 LEU B   6       1.855  -2.600  -6.265  1.00  0.00           H  
ATOM   1467  N   ASP B   7      -2.325  -5.097  -7.761  1.00  0.00           N  
ATOM   1468  CA  ASP B   7      -2.333  -6.543  -7.941  1.00  0.00           C  
ATOM   1469  C   ASP B   7      -0.947  -7.133  -7.709  1.00  0.00           C  
ATOM   1470  O   ASP B   7      -0.808  -8.321  -7.418  1.00  0.00           O  
ATOM   1471  CB  ASP B   7      -2.821  -6.907  -9.346  1.00  0.00           C  
ATOM   1472  CG  ASP B   7      -4.311  -6.662  -9.537  1.00  0.00           C  
ATOM   1473  OD1 ASP B   7      -4.988  -6.445  -8.560  1.00  0.00           O  
ATOM   1474  OD2 ASP B   7      -4.759  -6.693 -10.659  1.00  0.00           O  
ATOM   1475  H   ASP B   7      -2.532  -4.501  -8.550  1.00  0.00           H  
ATOM   1476  HA  ASP B   7      -3.016  -6.980  -7.212  1.00  0.00           H  
ATOM   1477 1HB  ASP B   7      -2.273  -6.321 -10.084  1.00  0.00           H  
ATOM   1478 2HB  ASP B   7      -2.612  -7.959  -9.543  1.00  0.00           H  
ATOM   1479  N   PHE B   8       0.076  -6.294  -7.840  1.00  0.00           N  
ATOM   1480  CA  PHE B   8       1.457  -6.754  -7.764  1.00  0.00           C  
ATOM   1481  C   PHE B   8       2.075  -6.419  -6.411  1.00  0.00           C  
ATOM   1482  O   PHE B   8       3.298  -6.408  -6.264  1.00  0.00           O  
ATOM   1483  CB  PHE B   8       2.291  -6.125  -8.882  1.00  0.00           C  
ATOM   1484  CG  PHE B   8       1.761  -6.397 -10.260  1.00  0.00           C  
ATOM   1485  CD1 PHE B   8       1.083  -5.414 -10.965  1.00  0.00           C  
ATOM   1486  CD2 PHE B   8       1.938  -7.638 -10.855  1.00  0.00           C  
ATOM   1487  CE1 PHE B   8       0.595  -5.664 -12.234  1.00  0.00           C  
ATOM   1488  CE2 PHE B   8       1.452  -7.890 -12.123  1.00  0.00           C  
ATOM   1489  CZ  PHE B   8       0.779  -6.902 -12.813  1.00  0.00           C  
ATOM   1490  H   PHE B   8      -0.109  -5.314  -7.998  1.00  0.00           H  
ATOM   1491  HA  PHE B   8       1.469  -7.837  -7.887  1.00  0.00           H  
ATOM   1492 1HB  PHE B   8       2.333  -5.045  -8.741  1.00  0.00           H  
ATOM   1493 2HB  PHE B   8       3.312  -6.501  -8.829  1.00  0.00           H  
ATOM   1494  HD1 PHE B   8       0.938  -4.435 -10.508  1.00  0.00           H  
ATOM   1495  HD2 PHE B   8       2.469  -8.419 -10.309  1.00  0.00           H  
ATOM   1496  HE1 PHE B   8       0.064  -4.882 -12.777  1.00  0.00           H  
ATOM   1497  HE2 PHE B   8       1.598  -8.869 -12.579  1.00  0.00           H  
ATOM   1498  HZ  PHE B   8       0.394  -7.100 -13.812  1.00  0.00           H  
ATOM   1499  N   PHE B   9       1.224  -6.144  -5.430  1.00  0.00           N  
ATOM   1500  CA  PHE B   9       1.686  -5.789  -4.093  1.00  0.00           C  
ATOM   1501  C   PHE B   9       1.846  -7.027  -3.219  1.00  0.00           C  
ATOM   1502  O   PHE B   9       0.876  -7.524  -2.647  1.00  0.00           O  
ATOM   1503  CB  PHE B   9       0.709  -4.815  -3.431  1.00  0.00           C  
ATOM   1504  CG  PHE B   9       1.283  -4.096  -2.243  1.00  0.00           C  
ATOM   1505  CD1 PHE B   9       2.447  -3.352  -2.359  1.00  0.00           C  
ATOM   1506  CD2 PHE B   9       0.659  -4.164  -1.006  1.00  0.00           C  
ATOM   1507  CE1 PHE B   9       2.975  -2.691  -1.266  1.00  0.00           C  
ATOM   1508  CE2 PHE B   9       1.184  -3.503   0.088  1.00  0.00           C  
ATOM   1509  CZ  PHE B   9       2.344  -2.766  -0.043  1.00  0.00           C  
ATOM   1510  H   PHE B   9       0.231  -6.183  -5.614  1.00  0.00           H  
ATOM   1511  HA  PHE B   9       2.658  -5.303  -4.180  1.00  0.00           H  
ATOM   1512 1HB  PHE B   9       0.391  -4.069  -4.158  1.00  0.00           H  
ATOM   1513 2HB  PHE B   9      -0.179  -5.354  -3.106  1.00  0.00           H  
ATOM   1514  HD1 PHE B   9       2.946  -3.292  -3.327  1.00  0.00           H  
ATOM   1515  HD2 PHE B   9      -0.257  -4.746  -0.902  1.00  0.00           H  
ATOM   1516  HE1 PHE B   9       3.891  -2.110  -1.372  1.00  0.00           H  
ATOM   1517  HE2 PHE B   9       0.684  -3.564   1.054  1.00  0.00           H  
ATOM   1518  HZ  PHE B   9       2.760  -2.246   0.819  1.00  0.00           H  
ATOM   1519  N   ASP B  10       3.075  -7.519  -3.119  1.00  0.00           N  
ATOM   1520  CA  ASP B  10       3.334  -8.812  -2.497  1.00  0.00           C  
ATOM   1521  C   ASP B  10       3.421  -8.687  -0.981  1.00  0.00           C  
ATOM   1522  O   ASP B  10       4.467  -8.945  -0.387  1.00  0.00           O  
ATOM   1523  CB  ASP B  10       4.631  -9.418  -3.039  1.00  0.00           C  
ATOM   1524  CG  ASP B  10       4.516  -9.857  -4.493  1.00  0.00           C  
ATOM   1525  OD1 ASP B  10       3.500 -10.405  -4.850  1.00  0.00           O  
ATOM   1526  OD2 ASP B  10       5.446  -9.640  -5.233  1.00  0.00           O  
ATOM   1527  H   ASP B  10       3.851  -6.984  -3.482  1.00  0.00           H  
ATOM   1528  HA  ASP B  10       2.509  -9.483  -2.736  1.00  0.00           H  
ATOM   1529 1HB  ASP B  10       5.436  -8.688  -2.958  1.00  0.00           H  
ATOM   1530 2HB  ASP B  10       4.909 -10.282  -2.435  1.00  0.00           H  
ATOM   1531  N   TYR B  11       2.315  -8.290  -0.362  1.00  0.00           N  
ATOM   1532  CA  TYR B  11       2.256  -8.152   1.089  1.00  0.00           C  
ATOM   1533  C   TYR B  11       1.071  -8.913   1.668  1.00  0.00           C  
ATOM   1534  O   TYR B  11       0.047  -9.083   1.007  1.00  0.00           O  
ATOM   1535  CB  TYR B  11       2.182  -6.675   1.483  1.00  0.00           C  
ATOM   1536  CG  TYR B  11       3.485  -5.929   1.306  1.00  0.00           C  
ATOM   1537  CD1 TYR B  11       3.909  -5.566   0.036  1.00  0.00           C  
ATOM   1538  CD2 TYR B  11       4.257  -5.608   2.412  1.00  0.00           C  
ATOM   1539  CE1 TYR B  11       5.100  -4.885  -0.127  1.00  0.00           C  
ATOM   1540  CE2 TYR B  11       5.448  -4.927   2.250  1.00  0.00           C  
ATOM   1541  CZ  TYR B  11       5.870  -4.566   0.987  1.00  0.00           C  
ATOM   1542  OH  TYR B  11       7.056  -3.888   0.825  1.00  0.00           O  
ATOM   1543  H   TYR B  11       1.492  -8.079  -0.910  1.00  0.00           H  
ATOM   1544  HA  TYR B  11       3.164  -8.581   1.514  1.00  0.00           H  
ATOM   1545 1HB  TYR B  11       1.419  -6.176   0.884  1.00  0.00           H  
ATOM   1546 2HB  TYR B  11       1.882  -6.593   2.528  1.00  0.00           H  
ATOM   1547  HD1 TYR B  11       3.303  -5.819  -0.834  1.00  0.00           H  
ATOM   1548  HD2 TYR B  11       3.925  -5.895   3.410  1.00  0.00           H  
ATOM   1549  HE1 TYR B  11       5.433  -4.600  -1.124  1.00  0.00           H  
ATOM   1550  HE2 TYR B  11       6.055  -4.676   3.120  1.00  0.00           H  
ATOM   1551  HH  TYR B  11       7.415  -3.663   1.687  1.00  0.00           H  
ATOM   1552  N   ASP B  12       1.216  -9.370   2.908  1.00  0.00           N  
ATOM   1553  CA  ASP B  12       0.083  -9.869   3.678  1.00  0.00           C  
ATOM   1554  C   ASP B  12      -0.624  -8.739   4.415  1.00  0.00           C  
ATOM   1555  O   ASP B  12      -0.059  -8.130   5.323  1.00  0.00           O  
ATOM   1556  CB  ASP B  12       0.542 -10.932   4.680  1.00  0.00           C  
ATOM   1557  CG  ASP B  12       1.035 -12.206   4.008  1.00  0.00           C  
ATOM   1558  OD1 ASP B  12       0.801 -12.364   2.833  1.00  0.00           O  
ATOM   1559  OD2 ASP B  12       1.640 -13.010   4.676  1.00  0.00           O  
ATOM   1560  H   ASP B  12       2.135  -9.370   3.328  1.00  0.00           H  
ATOM   1561  HA  ASP B  12      -0.630 -10.325   2.989  1.00  0.00           H  
ATOM   1562 1HB  ASP B  12       1.346 -10.528   5.295  1.00  0.00           H  
ATOM   1563 2HB  ASP B  12      -0.284 -11.185   5.346  1.00  0.00           H  
ATOM   1564  N   LEU B  13      -1.861  -8.465   4.016  1.00  0.00           N  
ATOM   1565  CA  LEU B  13      -2.590  -7.309   4.526  1.00  0.00           C  
ATOM   1566  C   LEU B  13      -3.838  -7.736   5.286  1.00  0.00           C  
ATOM   1567  O   LEU B  13      -3.750  -8.118   6.420  1.00  0.00           O  
ATOM   1568  OXT LEU B  13      -4.911  -7.692   4.751  1.00  0.00           O  
ATOM   1569  CB  LEU B  13      -2.981  -6.377   3.372  1.00  0.00           C  
ATOM   1570  CG  LEU B  13      -1.824  -5.886   2.493  1.00  0.00           C  
ATOM   1571  CD1 LEU B  13      -2.372  -5.014   1.371  1.00  0.00           C  
ATOM   1572  CD2 LEU B  13      -0.828  -5.116   3.347  1.00  0.00           C  
ATOM   1573  H   LEU B  13      -2.310  -9.072   3.346  1.00  0.00           H  
ATOM   1574  HA  LEU B  13      -1.940  -6.765   5.211  1.00  0.00           H  
ATOM   1575 1HB  LEU B  13      -3.687  -6.898   2.729  1.00  0.00           H  
ATOM   1576 2HB  LEU B  13      -3.477  -5.500   3.787  1.00  0.00           H  
ATOM   1577  HG  LEU B  13      -1.325  -6.742   2.036  1.00  0.00           H  
ATOM   1578 1HD1 LEU B  13      -1.550  -4.665   0.746  1.00  0.00           H  
ATOM   1579 2HD1 LEU B  13      -3.067  -5.595   0.765  1.00  0.00           H  
ATOM   1580 3HD1 LEU B  13      -2.892  -4.157   1.798  1.00  0.00           H  
ATOM   1581 1HD2 LEU B  13      -0.005  -4.768   2.722  1.00  0.00           H  
ATOM   1582 2HD2 LEU B  13      -1.325  -4.260   3.803  1.00  0.00           H  
ATOM   1583 3HD2 LEU B  13      -0.438  -5.768   4.129  1.00  0.00           H  
TER                                                                             
I_bsa 1464.65
I_hb 4
I_pack 0.024
I_sc -49.817
I_unsat 7
pep_sc -21
pep_sc_noref -22.79
reweighted_sc -137.885
rmsALL 12.561
rmsALL_CAPRI_if 4.29
rmsALL_allIF 5.143
rmsALL_if 6.984
rmsBB 11.374
rmsBB_CAPRI_if 3.014
rmsBB_allIF 3.83
rmsBB_if 5.328
rmsBB_intrf_lowres 4.857
rmsBB_lowres 11.527
rmsCA 11.344
rmsCA_if 5.242
rmsCA_intrf_lowres 4.672
rmsCA_lowres 11.506
rmsSC_CAPRI_if 4.852
rmsSC_allIF 5.678
score -67.068
score_lowres_opt 4.322
score_lowres_start 31.55
silent_score -67.068
startRMSall 0
startRMSallif 0
startRMSbb 0
startRMSca 0
time 87
