# Supplementary material for: Simple biochemical features underlie transcriptional activation domain diversity and dynamic, fuzzy binding to Mediator
Source: eLife. 2021 Apr 27;10:e68068. doi: 10.7554/eLife.68068 (PMC8137143; doi:10.7554/eLife.68068)
Supplement: Figure 6—source data 2. — The 10 best-scoring models from different binding poses are provided as pdb files. Top500.txt contains the score, cluster number, and RMSD to best model for the 500 best-scoring models. [file elife-68068-fig6-data2.zip › Med15-cAD structural models/ABD1/Pip2/2lpb_Pip2_prepack_35657.pdb]

HEADER                                            17-SEP-20   XXXX              
EXPDTA    THEORETICAL MODEL                                                     
REMARK 220                                                                      
REMARK 220 EXPERIMENTAL DETAILS                                                 
REMARK 220  EXPERIMENT TYPE                : THEORETICAL MODELLING              
REMARK 220  DATE OF DATA COLLECTION        : 17-SEP-20                          
REMARK 220                                                                      
REMARK 220 REMARK: MODEL GENERATED BY ROSETTA                                   
REMARK 220  VERSION 2020.08+release.cb1caba                                     
ATOM      1  N   GLN A 158     -12.016 -12.395 -23.603  1.00  0.00           N  
ATOM      2  CA  GLN A 158     -11.969 -12.966 -22.241  1.00  0.00           C  
ATOM      3  C   GLN A 158     -12.554 -11.986 -21.232  1.00  0.00           C  
ATOM      4  O   GLN A 158     -13.092 -10.945 -21.605  1.00  0.00           O  
ATOM      5  CB  GLN A 158     -10.534 -13.324 -21.846  1.00  0.00           C  
ATOM      6  CG  GLN A 158      -9.893 -14.385 -22.724  1.00  0.00           C  
ATOM      7  CD  GLN A 158     -10.562 -15.739 -22.580  1.00  0.00           C  
ATOM      8  OE1 GLN A 158     -10.628 -16.301 -21.483  1.00  0.00           O  
ATOM      9  NE2 GLN A 158     -11.065 -16.270 -23.688  1.00  0.00           N  
ATOM     10 1H   GLN A 158     -11.629 -13.049 -24.253  1.00  0.00           H  
ATOM     11 2H   GLN A 158     -12.965 -12.201 -23.851  1.00  0.00           H  
ATOM     12 3H   GLN A 158     -11.486 -11.548 -23.628  1.00  0.00           H  
ATOM     13  HA  GLN A 158     -12.567 -13.877 -22.227  1.00  0.00           H  
ATOM     14 1HB  GLN A 158      -9.911 -12.431 -21.888  1.00  0.00           H  
ATOM     15 2HB  GLN A 158     -10.519 -13.685 -20.817  1.00  0.00           H  
ATOM     16 1HG  GLN A 158      -9.970 -14.075 -23.767  1.00  0.00           H  
ATOM     17 2HG  GLN A 158      -8.845 -14.490 -22.443  1.00  0.00           H  
ATOM     18 1HE2 GLN A 158     -11.519 -17.162 -23.654  1.00  0.00           H  
ATOM     19 2HE2 GLN A 158     -10.991 -15.781 -24.557  1.00  0.00           H  
ATOM     20  N   ARG A 159     -12.454 -12.331 -19.958  1.00  0.00           N  
ATOM     21  CA  ARG A 159     -12.963 -11.479 -18.889  1.00  0.00           C  
ATOM     22  C   ARG A 159     -12.021 -10.302 -18.654  1.00  0.00           C  
ATOM     23  O   ARG A 159     -10.801 -10.445 -18.767  1.00  0.00           O  
ATOM     24  CB  ARG A 159     -13.124 -12.269 -17.599  1.00  0.00           C  
ATOM     25  CG  ARG A 159     -14.191 -13.351 -17.640  1.00  0.00           C  
ATOM     26  CD  ARG A 159     -14.288 -14.077 -16.347  1.00  0.00           C  
ATOM     27  NE  ARG A 159     -15.295 -15.125 -16.388  1.00  0.00           N  
ATOM     28  CZ  ARG A 159     -15.547 -15.983 -15.380  1.00  0.00           C  
ATOM     29  NH1 ARG A 159     -14.859 -15.905 -14.263  1.00  0.00           N  
ATOM     30  NH2 ARG A 159     -16.486 -16.903 -15.515  1.00  0.00           N  
ATOM     31  H   ARG A 159     -12.025 -13.184 -19.727  1.00  0.00           H  
ATOM     32  HA  ARG A 159     -13.941 -11.098 -19.186  1.00  0.00           H  
ATOM     33 1HB  ARG A 159     -12.179 -12.748 -17.345  1.00  0.00           H  
ATOM     34 2HB  ARG A 159     -13.375 -11.589 -16.785  1.00  0.00           H  
ATOM     35 1HG  ARG A 159     -15.160 -12.898 -17.852  1.00  0.00           H  
ATOM     36 2HG  ARG A 159     -13.949 -14.071 -18.422  1.00  0.00           H  
ATOM     37 1HD  ARG A 159     -13.327 -14.536 -16.116  1.00  0.00           H  
ATOM     38 2HD  ARG A 159     -14.556 -13.377 -15.557  1.00  0.00           H  
ATOM     39  HE  ARG A 159     -15.846 -15.216 -17.232  1.00  0.00           H  
ATOM     40 1HH1 ARG A 159     -14.141 -15.202 -14.159  1.00  0.00           H  
ATOM     41 2HH1 ARG A 159     -15.048 -16.548 -13.508  1.00  0.00           H  
ATOM     42 1HH2 ARG A 159     -17.016 -16.963 -16.375  1.00  0.00           H  
ATOM     43 2HH2 ARG A 159     -16.675 -17.546 -14.761  1.00  0.00           H  
ATOM     44  N   ARG A 160     -12.586  -9.144 -18.344  1.00  0.00           N  
ATOM     45  CA  ARG A 160     -11.792  -7.949 -18.098  1.00  0.00           C  
ATOM     46  C   ARG A 160     -12.633  -6.875 -17.411  1.00  0.00           C  
ATOM     47  O   ARG A 160     -13.441  -6.198 -18.052  1.00  0.00           O  
ATOM     48  CB  ARG A 160     -11.230  -7.400 -19.401  1.00  0.00           C  
ATOM     49  CG  ARG A 160     -10.293  -6.214 -19.244  1.00  0.00           C  
ATOM     50  CD  ARG A 160      -9.730  -5.781 -20.549  1.00  0.00           C  
ATOM     51  NE  ARG A 160      -8.781  -4.690 -20.396  1.00  0.00           N  
ATOM     52  CZ  ARG A 160      -8.189  -4.042 -21.418  1.00  0.00           C  
ATOM     53  NH1 ARG A 160      -8.456  -4.387 -22.658  1.00  0.00           N  
ATOM     54  NH2 ARG A 160      -7.338  -3.061 -21.174  1.00  0.00           N  
ATOM     55  H   ARG A 160     -13.563  -9.090 -18.275  1.00  0.00           H  
ATOM     56  HA  ARG A 160     -10.960  -8.215 -17.446  1.00  0.00           H  
ATOM     57 1HB  ARG A 160     -10.683  -8.186 -19.920  1.00  0.00           H  
ATOM     58 2HB  ARG A 160     -12.050  -7.090 -20.049  1.00  0.00           H  
ATOM     59 1HG  ARG A 160     -10.837  -5.375 -18.810  1.00  0.00           H  
ATOM     60 2HG  ARG A 160      -9.465  -6.487 -18.588  1.00  0.00           H  
ATOM     61 1HD  ARG A 160      -9.214  -6.618 -21.018  1.00  0.00           H  
ATOM     62 2HD  ARG A 160     -10.537  -5.443 -21.198  1.00  0.00           H  
ATOM     63  HE  ARG A 160      -8.550  -4.397 -19.456  1.00  0.00           H  
ATOM     64 1HH1 ARG A 160      -9.107  -5.137 -22.845  1.00  0.00           H  
ATOM     65 2HH1 ARG A 160      -8.013  -3.902 -23.424  1.00  0.00           H  
ATOM     66 1HH2 ARG A 160      -7.132  -2.796 -20.220  1.00  0.00           H  
ATOM     67 2HH2 ARG A 160      -6.894  -2.576 -21.939  1.00  0.00           H  
ATOM     68  N   GLN A 161     -12.454  -6.736 -16.108  1.00  0.00           N  
ATOM     69  CA  GLN A 161     -13.186  -5.737 -15.341  1.00  0.00           C  
ATOM     70  C   GLN A 161     -12.283  -4.548 -15.024  1.00  0.00           C  
ATOM     71  O   GLN A 161     -11.141  -4.722 -14.597  1.00  0.00           O  
ATOM     72  CB  GLN A 161     -13.737  -6.344 -14.048  1.00  0.00           C  
ATOM     73  CG  GLN A 161     -14.575  -5.387 -13.218  1.00  0.00           C  
ATOM     74  CD  GLN A 161     -15.162  -6.049 -11.986  1.00  0.00           C  
ATOM     75  OE1 GLN A 161     -14.581  -6.988 -11.433  1.00  0.00           O  
ATOM     76  NE2 GLN A 161     -16.318  -5.565 -11.549  1.00  0.00           N  
ATOM     77  H   GLN A 161     -11.811  -7.320 -15.646  1.00  0.00           H  
ATOM     78  HA  GLN A 161     -14.024  -5.385 -15.943  1.00  0.00           H  
ATOM     79 1HB  GLN A 161     -14.353  -7.211 -14.286  1.00  0.00           H  
ATOM     80 2HB  GLN A 161     -12.910  -6.691 -13.428  1.00  0.00           H  
ATOM     81 1HG  GLN A 161     -13.948  -4.557 -12.894  1.00  0.00           H  
ATOM     82 2HG  GLN A 161     -15.397  -5.016 -13.830  1.00  0.00           H  
ATOM     83 1HE2 GLN A 161     -16.753  -5.962 -10.739  1.00  0.00           H  
ATOM     84 2HE2 GLN A 161     -16.756  -4.804 -12.028  1.00  0.00           H  
ATOM     85  N   LEU A 162     -12.793  -3.344 -15.237  1.00  0.00           N  
ATOM     86  CA  LEU A 162     -12.021  -2.140 -14.973  1.00  0.00           C  
ATOM     87  C   LEU A 162     -12.920  -0.927 -14.750  1.00  0.00           C  
ATOM     88  O   LEU A 162     -13.442  -0.340 -15.694  1.00  0.00           O  
ATOM     89  CB  LEU A 162     -11.064  -1.866 -16.140  1.00  0.00           C  
ATOM     90  CG  LEU A 162     -10.156  -0.640 -15.981  1.00  0.00           C  
ATOM     91  CD1 LEU A 162      -9.018  -0.717 -16.991  1.00  0.00           C  
ATOM     92  CD2 LEU A 162     -10.974   0.628 -16.176  1.00  0.00           C  
ATOM     93  H   LEU A 162     -13.712  -3.261 -15.574  1.00  0.00           H  
ATOM     94  HA  LEU A 162     -11.437  -2.296 -14.067  1.00  0.00           H  
ATOM     95 1HB  LEU A 162     -10.425  -2.736 -16.277  1.00  0.00           H  
ATOM     96 2HB  LEU A 162     -11.653  -1.727 -17.047  1.00  0.00           H  
ATOM     97  HG  LEU A 162      -9.717  -0.639 -14.983  1.00  0.00           H  
ATOM     98 1HD1 LEU A 162      -8.372   0.154 -16.878  1.00  0.00           H  
ATOM     99 2HD1 LEU A 162      -8.437  -1.623 -16.816  1.00  0.00           H  
ATOM    100 3HD1 LEU A 162      -9.428  -0.736 -18.000  1.00  0.00           H  
ATOM    101 1HD2 LEU A 162     -10.329   1.499 -16.062  1.00  0.00           H  
ATOM    102 2HD2 LEU A 162     -11.413   0.629 -17.174  1.00  0.00           H  
ATOM    103 3HD2 LEU A 162     -11.769   0.665 -15.429  1.00  0.00           H  
ATOM    104  N   THR A 163     -13.130  -0.568 -13.497  1.00  0.00           N  
ATOM    105  CA  THR A 163     -13.931   0.599 -13.185  1.00  0.00           C  
ATOM    106  C   THR A 163     -13.038   1.835 -13.283  1.00  0.00           C  
ATOM    107  O   THR A 163     -11.937   1.838 -12.733  1.00  0.00           O  
ATOM    108  CB  THR A 163     -14.563   0.499 -11.784  1.00  0.00           C  
ATOM    109  OG1 THR A 163     -15.437  -0.636 -11.732  1.00  0.00           O  
ATOM    110  CG2 THR A 163     -15.353   1.758 -11.465  1.00  0.00           C  
ATOM    111  H   THR A 163     -12.740  -1.095 -12.770  1.00  0.00           H  
ATOM    112  HA  THR A 163     -14.738   0.670 -13.915  1.00  0.00           H  
ATOM    113  HB  THR A 163     -13.779   0.370 -11.040  1.00  0.00           H  
ATOM    114  HG1 THR A 163     -15.204  -1.185 -10.979  1.00  0.00           H  
ATOM    115 1HG2 THR A 163     -15.793   1.669 -10.471  1.00  0.00           H  
ATOM    116 2HG2 THR A 163     -14.690   2.621 -11.493  1.00  0.00           H  
ATOM    117 3HG2 THR A 163     -16.147   1.886 -12.201  1.00  0.00           H  
ATOM    118  N   PRO A 164     -13.497   2.899 -13.960  1.00  0.00           N  
ATOM    119  CA  PRO A 164     -12.714   4.131 -14.141  1.00  0.00           C  
ATOM    120  C   PRO A 164     -12.220   4.737 -12.826  1.00  0.00           C  
ATOM    121  O   PRO A 164     -11.099   5.240 -12.749  1.00  0.00           O  
ATOM    122  CB  PRO A 164     -13.714   5.060 -14.836  1.00  0.00           C  
ATOM    123  CG  PRO A 164     -14.579   4.140 -15.627  1.00  0.00           C  
ATOM    124  CD  PRO A 164     -14.775   2.947 -14.730  1.00  0.00           C  
ATOM    125  HA  PRO A 164     -11.851   3.919 -14.789  1.00  0.00           H  
ATOM    126 1HB  PRO A 164     -14.276   5.637 -14.086  1.00  0.00           H  
ATOM    127 2HB  PRO A 164     -13.178   5.787 -15.464  1.00  0.00           H  
ATOM    128 1HG  PRO A 164     -15.527   4.637 -15.883  1.00  0.00           H  
ATOM    129 2HG  PRO A 164     -14.090   3.881 -16.578  1.00  0.00           H  
ATOM    130 1HD  PRO A 164     -15.638   3.119 -14.071  1.00  0.00           H  
ATOM    131 2HD  PRO A 164     -14.929   2.047 -15.344  1.00  0.00           H  
ATOM    132  N   GLN A 165     -13.054   4.663 -11.798  1.00  0.00           N  
ATOM    133  CA  GLN A 165     -12.719   5.223 -10.492  1.00  0.00           C  
ATOM    134  C   GLN A 165     -11.666   4.392  -9.762  1.00  0.00           C  
ATOM    135  O   GLN A 165     -10.776   4.940  -9.115  1.00  0.00           O  
ATOM    136  CB  GLN A 165     -13.978   5.338  -9.628  1.00  0.00           C  
ATOM    137  CG  GLN A 165     -14.990   6.351 -10.134  1.00  0.00           C  
ATOM    138  CD  GLN A 165     -16.244   6.392  -9.282  1.00  0.00           C  
ATOM    139  OE1 GLN A 165     -16.593   5.411  -8.619  1.00  0.00           O  
ATOM    140  NE2 GLN A 165     -16.931   7.529  -9.294  1.00  0.00           N  
ATOM    141  H   GLN A 165     -13.924   4.226 -11.924  1.00  0.00           H  
ATOM    142  HA  GLN A 165     -12.302   6.219 -10.639  1.00  0.00           H  
ATOM    143 1HB  GLN A 165     -14.471   4.368  -9.573  1.00  0.00           H  
ATOM    144 2HB  GLN A 165     -13.698   5.620  -8.613  1.00  0.00           H  
ATOM    145 1HG  GLN A 165     -14.535   7.342 -10.121  1.00  0.00           H  
ATOM    146 2HG  GLN A 165     -15.277   6.086 -11.151  1.00  0.00           H  
ATOM    147 1HE2 GLN A 165     -17.767   7.615  -8.751  1.00  0.00           H  
ATOM    148 2HE2 GLN A 165     -16.612   8.300  -9.846  1.00  0.00           H  
ATOM    149  N   GLN A 166     -11.757   3.072  -9.874  1.00  0.00           N  
ATOM    150  CA  GLN A 166     -10.822   2.186  -9.190  1.00  0.00           C  
ATOM    151  C   GLN A 166      -9.517   2.063  -9.956  1.00  0.00           C  
ATOM    152  O   GLN A 166      -8.440   2.098  -9.365  1.00  0.00           O  
ATOM    153  CB  GLN A 166     -11.442   0.800  -8.993  1.00  0.00           C  
ATOM    154  CG  GLN A 166     -12.632   0.779  -8.050  1.00  0.00           C  
ATOM    155  CD  GLN A 166     -13.271  -0.594  -7.955  1.00  0.00           C  
ATOM    156  OE1 GLN A 166     -13.290  -1.354  -8.927  1.00  0.00           O  
ATOM    157  NE2 GLN A 166     -13.799  -0.920  -6.781  1.00  0.00           N  
ATOM    158  H   GLN A 166     -12.454   2.687 -10.440  1.00  0.00           H  
ATOM    159  HA  GLN A 166     -10.598   2.609  -8.211  1.00  0.00           H  
ATOM    160 1HB  GLN A 166     -11.768   0.407  -9.956  1.00  0.00           H  
ATOM    161 2HB  GLN A 166     -10.689   0.117  -8.600  1.00  0.00           H  
ATOM    162 1HG  GLN A 166     -12.299   1.070  -7.054  1.00  0.00           H  
ATOM    163 2HG  GLN A 166     -13.383   1.481  -8.413  1.00  0.00           H  
ATOM    164 1HE2 GLN A 166     -14.235  -1.813  -6.658  1.00  0.00           H  
ATOM    165 2HE2 GLN A 166     -13.762  -0.273  -6.018  1.00  0.00           H  
ATOM    166  N   GLN A 167      -9.625   1.917 -11.272  1.00  0.00           N  
ATOM    167  CA  GLN A 167      -8.469   1.777 -12.140  1.00  0.00           C  
ATOM    168  C   GLN A 167      -7.449   2.886 -11.907  1.00  0.00           C  
ATOM    169  O   GLN A 167      -6.258   2.627 -11.753  1.00  0.00           O  
ATOM    170  CB  GLN A 167      -8.907   1.771 -13.607  1.00  0.00           C  
ATOM    171  CG  GLN A 167      -7.759   1.685 -14.599  1.00  0.00           C  
ATOM    172  CD  GLN A 167      -7.036   0.353 -14.535  1.00  0.00           C  
ATOM    173  OE1 GLN A 167      -7.455  -0.562 -13.821  1.00  0.00           O  
ATOM    174  NE2 GLN A 167      -5.945   0.238 -15.283  1.00  0.00           N  
ATOM    175  H   GLN A 167     -10.519   1.896 -11.678  1.00  0.00           H  
ATOM    176  HA  GLN A 167      -7.981   0.829 -11.916  1.00  0.00           H  
ATOM    177 1HB  GLN A 167      -9.569   0.923 -13.785  1.00  0.00           H  
ATOM    178 2HB  GLN A 167      -9.471   2.678 -13.823  1.00  0.00           H  
ATOM    179 1HG  GLN A 167      -8.153   1.813 -15.607  1.00  0.00           H  
ATOM    180 2HG  GLN A 167      -7.041   2.475 -14.376  1.00  0.00           H  
ATOM    181 1HE2 GLN A 167      -5.426  -0.618 -15.282  1.00  0.00           H  
ATOM    182 2HE2 GLN A 167      -5.640   1.005 -15.847  1.00  0.00           H  
ATOM    183  N   GLN A 168      -7.937   4.113 -11.843  1.00  0.00           N  
ATOM    184  CA  GLN A 168      -7.085   5.278 -11.654  1.00  0.00           C  
ATOM    185  C   GLN A 168      -6.316   5.237 -10.336  1.00  0.00           C  
ATOM    186  O   GLN A 168      -5.210   5.765 -10.240  1.00  0.00           O  
ATOM    187  CB  GLN A 168      -7.925   6.557 -11.721  1.00  0.00           C  
ATOM    188  CG  GLN A 168      -8.429   6.897 -13.113  1.00  0.00           C  
ATOM    189  CD  GLN A 168      -9.317   8.127 -13.122  1.00  0.00           C  
ATOM    190  OE1 GLN A 168      -9.682   8.654 -12.067  1.00  0.00           O  
ATOM    191  NE2 GLN A 168      -9.670   8.592 -14.315  1.00  0.00           N  
ATOM    192  H   GLN A 168      -8.906   4.243 -11.920  1.00  0.00           H  
ATOM    193  HA  GLN A 168      -6.346   5.299 -12.454  1.00  0.00           H  
ATOM    194 1HB  GLN A 168      -8.789   6.459 -11.065  1.00  0.00           H  
ATOM    195 2HB  GLN A 168      -7.334   7.399 -11.362  1.00  0.00           H  
ATOM    196 1HG  GLN A 168      -7.574   7.088 -13.762  1.00  0.00           H  
ATOM    197 2HG  GLN A 168      -9.007   6.055 -13.495  1.00  0.00           H  
ATOM    198 1HE2 GLN A 168     -10.255   9.401 -14.383  1.00  0.00           H  
ATOM    199 2HE2 GLN A 168      -9.352   8.134 -15.145  1.00  0.00           H  
ATOM    200  N   LEU A 169      -6.894   4.616  -9.325  1.00  0.00           N  
ATOM    201  CA  LEU A 169      -6.252   4.555  -8.026  1.00  0.00           C  
ATOM    202  C   LEU A 169      -5.281   3.380  -7.910  1.00  0.00           C  
ATOM    203  O   LEU A 169      -4.148   3.543  -7.454  1.00  0.00           O  
ATOM    204  CB  LEU A 169      -7.318   4.453  -6.928  1.00  0.00           C  
ATOM    205  CG  LEU A 169      -8.205   5.691  -6.744  1.00  0.00           C  
ATOM    206  CD1 LEU A 169      -9.302   5.384  -5.734  1.00  0.00           C  
ATOM    207  CD2 LEU A 169      -7.351   6.863  -6.285  1.00  0.00           C  
ATOM    208  H   LEU A 169      -7.756   4.169  -9.461  1.00  0.00           H  
ATOM    209  HA  LEU A 169      -5.678   5.470  -7.881  1.00  0.00           H  
ATOM    210 1HB  LEU A 169      -7.969   3.609  -7.153  1.00  0.00           H  
ATOM    211 2HB  LEU A 169      -6.821   4.257  -5.978  1.00  0.00           H  
ATOM    212  HG  LEU A 169      -8.684   5.939  -7.691  1.00  0.00           H  
ATOM    213 1HD1 LEU A 169      -9.933   6.264  -5.603  1.00  0.00           H  
ATOM    214 2HD1 LEU A 169      -9.909   4.555  -6.096  1.00  0.00           H  
ATOM    215 3HD1 LEU A 169      -8.853   5.115  -4.779  1.00  0.00           H  
ATOM    216 1HD2 LEU A 169      -7.981   7.744  -6.155  1.00  0.00           H  
ATOM    217 2HD2 LEU A 169      -6.873   6.616  -5.337  1.00  0.00           H  
ATOM    218 3HD2 LEU A 169      -6.586   7.072  -7.033  1.00  0.00           H  
ATOM    219  N   VAL A 170      -5.722   2.200  -8.332  1.00  0.00           N  
ATOM    220  CA  VAL A 170      -4.902   0.999  -8.214  1.00  0.00           C  
ATOM    221  C   VAL A 170      -3.789   0.914  -9.259  1.00  0.00           C  
ATOM    222  O   VAL A 170      -2.696   0.433  -8.966  1.00  0.00           O  
ATOM    223  CB  VAL A 170      -5.795  -0.250  -8.336  1.00  0.00           C  
ATOM    224  CG1 VAL A 170      -4.947  -1.513  -8.347  1.00  0.00           C  
ATOM    225  CG2 VAL A 170      -6.798  -0.283  -7.192  1.00  0.00           C  
ATOM    226  H   VAL A 170      -6.621   2.137  -8.726  1.00  0.00           H  
ATOM    227  HA  VAL A 170      -4.424   1.001  -7.234  1.00  0.00           H  
ATOM    228  HB  VAL A 170      -6.329  -0.212  -9.286  1.00  0.00           H  
ATOM    229 1HG1 VAL A 170      -5.595  -2.385  -8.434  1.00  0.00           H  
ATOM    230 2HG1 VAL A 170      -4.262  -1.483  -9.195  1.00  0.00           H  
ATOM    231 3HG1 VAL A 170      -4.377  -1.576  -7.421  1.00  0.00           H  
ATOM    232 1HG2 VAL A 170      -7.426  -1.168  -7.285  1.00  0.00           H  
ATOM    233 2HG2 VAL A 170      -6.264  -0.315  -6.242  1.00  0.00           H  
ATOM    234 3HG2 VAL A 170      -7.421   0.610  -7.229  1.00  0.00           H  
ATOM    235  N   ASN A 171      -4.053   1.377 -10.470  1.00  0.00           N  
ATOM    236  CA  ASN A 171      -3.052   1.320 -11.538  1.00  0.00           C  
ATOM    237  C   ASN A 171      -1.928   2.323 -11.293  1.00  0.00           C  
ATOM    238  O   ASN A 171      -0.785   2.112 -11.702  1.00  0.00           O  
ATOM    239  CB  ASN A 171      -3.697   1.562 -12.890  1.00  0.00           C  
ATOM    240  CG  ASN A 171      -2.785   1.216 -14.035  1.00  0.00           C  
ATOM    241  OD1 ASN A 171      -2.362   0.064 -14.181  1.00  0.00           O  
ATOM    242  ND2 ASN A 171      -2.476   2.192 -14.851  1.00  0.00           N  
ATOM    243  H   ASN A 171      -4.938   1.764 -10.655  1.00  0.00           H  
ATOM    244  HA  ASN A 171      -2.604   0.325 -11.540  1.00  0.00           H  
ATOM    245 1HB  ASN A 171      -4.606   0.965 -12.972  1.00  0.00           H  
ATOM    246 2HB  ASN A 171      -3.984   2.610 -12.974  1.00  0.00           H  
ATOM    247 1HD2 ASN A 171      -1.874   2.020 -15.631  1.00  0.00           H  
ATOM    248 2HD2 ASN A 171      -2.842   3.109 -14.695  1.00  0.00           H  
ATOM    249  N   GLN A 172      -2.252   3.402 -10.600  1.00  0.00           N  
ATOM    250  CA  GLN A 172      -1.276   4.444 -10.306  1.00  0.00           C  
ATOM    251  C   GLN A 172      -0.409   4.077  -9.107  1.00  0.00           C  
ATOM    252  O   GLN A 172       0.673   4.635  -8.924  1.00  0.00           O  
ATOM    253  CB  GLN A 172      -1.982   5.778 -10.050  1.00  0.00           C  
ATOM    254  CG  GLN A 172      -1.039   6.953  -9.849  1.00  0.00           C  
ATOM    255  CD  GLN A 172      -1.776   8.273  -9.730  1.00  0.00           C  
ATOM    256  OE1 GLN A 172      -2.708   8.410  -8.932  1.00  0.00           O  
ATOM    257  NE2 GLN A 172      -1.364   9.254 -10.525  1.00  0.00           N  
ATOM    258  H   GLN A 172      -3.169   3.504 -10.275  1.00  0.00           H  
ATOM    259  HA  GLN A 172      -0.619   4.556 -11.169  1.00  0.00           H  
ATOM    260 1HB  GLN A 172      -2.636   6.012 -10.890  1.00  0.00           H  
ATOM    261 2HB  GLN A 172      -2.608   5.694  -9.162  1.00  0.00           H  
ATOM    262 1HG  GLN A 172      -0.469   6.796  -8.933  1.00  0.00           H  
ATOM    263 2HG  GLN A 172      -0.365   7.014 -10.703  1.00  0.00           H  
ATOM    264 1HE2 GLN A 172      -1.813  10.147 -10.491  1.00  0.00           H  
ATOM    265 2HE2 GLN A 172      -0.605   9.099 -11.158  1.00  0.00           H  
ATOM    266  N   MET A 173      -0.880   3.129  -8.300  1.00  0.00           N  
ATOM    267  CA  MET A 173      -0.141   2.679  -7.114  1.00  0.00           C  
ATOM    268  C   MET A 173       1.107   1.888  -7.506  1.00  0.00           C  
ATOM    269  O   MET A 173       1.901   1.499  -6.654  1.00  0.00           O  
ATOM    270  CB  MET A 173      -1.044   1.835  -6.216  1.00  0.00           C  
ATOM    271  CG  MET A 173      -1.944   2.643  -5.292  1.00  0.00           C  
ATOM    272  SD  MET A 173      -1.014   3.710  -4.173  1.00  0.00           S  
ATOM    273  CE  MET A 173      -0.330   2.501  -3.043  1.00  0.00           C  
ATOM    274  H   MET A 173      -1.749   2.722  -8.499  1.00  0.00           H  
ATOM    275  HA  MET A 173       0.186   3.557  -6.556  1.00  0.00           H  
ATOM    276 1HB  MET A 173      -1.681   1.203  -6.833  1.00  0.00           H  
ATOM    277 2HB  MET A 173      -0.431   1.179  -5.597  1.00  0.00           H  
ATOM    278 1HG  MET A 173      -2.612   3.265  -5.886  1.00  0.00           H  
ATOM    279 2HG  MET A 173      -2.553   1.965  -4.694  1.00  0.00           H  
ATOM    280 1HE  MET A 173       0.273   3.008  -2.290  1.00  0.00           H  
ATOM    281 2HE  MET A 173      -1.141   1.958  -2.556  1.00  0.00           H  
ATOM    282 3HE  MET A 173       0.295   1.799  -3.596  1.00  0.00           H  
ATOM    283  N   LYS A 174       1.265   1.642  -8.799  1.00  0.00           N  
ATOM    284  CA  LYS A 174       2.421   0.919  -9.300  1.00  0.00           C  
ATOM    285  C   LYS A 174       3.640   1.815  -9.205  1.00  0.00           C  
ATOM    286  O   LYS A 174       4.701   1.407  -8.734  1.00  0.00           O  
ATOM    287  CB  LYS A 174       2.205   0.473 -10.750  1.00  0.00           C  
ATOM    288  CG  LYS A 174       1.141  -0.600 -10.907  1.00  0.00           C  
ATOM    289  CD  LYS A 174       0.923  -0.956 -12.370  1.00  0.00           C  
ATOM    290  CE  LYS A 174      -0.141  -2.033 -12.531  1.00  0.00           C  
ATOM    291  NZ  LYS A 174      -0.290  -2.456 -13.952  1.00  0.00           N  
ATOM    292  H   LYS A 174       0.598   1.971  -9.427  1.00  0.00           H  
ATOM    293  HA  LYS A 174       2.574   0.037  -8.677  1.00  0.00           H  
ATOM    294 1HB  LYS A 174       1.910   1.331 -11.338  1.00  0.00           H  
ATOM    295 2HB  LYS A 174       3.138   0.087 -11.135  1.00  0.00           H  
ATOM    296 1HG  LYS A 174       1.456  -1.484 -10.373  1.00  0.00           H  
ATOM    297 2HG  LYS A 174       0.213  -0.236 -10.492  1.00  0.00           H  
ATOM    298 1HD  LYS A 174       0.608  -0.070 -12.903  1.00  0.00           H  
ATOM    299 2HD  LYS A 174       1.854  -1.316 -12.785  1.00  0.00           H  
ATOM    300 1HE  LYS A 174       0.141  -2.891 -11.939  1.00  0.00           H  
ATOM    301 2HE  LYS A 174      -1.085  -1.645 -12.175  1.00  0.00           H  
ATOM    302 1HZ  LYS A 174      -1.080  -3.125 -14.042  1.00  0.00           H  
ATOM    303 2HZ  LYS A 174       0.579  -2.917 -14.285  1.00  0.00           H  
ATOM    304 3HZ  LYS A 174      -0.483  -1.625 -14.554  1.00  0.00           H  
ATOM    305  N   VAL A 175       3.472   3.053  -9.647  1.00  0.00           N  
ATOM    306  CA  VAL A 175       4.547   4.019  -9.596  1.00  0.00           C  
ATOM    307  C   VAL A 175       4.194   5.108  -8.603  1.00  0.00           C  
ATOM    308  O   VAL A 175       3.738   6.192  -8.973  1.00  0.00           O  
ATOM    309  CB  VAL A 175       4.793   4.636 -10.985  1.00  0.00           C  
ATOM    310  CG1 VAL A 175       5.976   5.593 -10.942  1.00  0.00           C  
ATOM    311  CG2 VAL A 175       5.029   3.534 -12.007  1.00  0.00           C  
ATOM    312  H   VAL A 175       2.602   3.324 -10.005  1.00  0.00           H  
ATOM    313  HA  VAL A 175       5.457   3.508  -9.278  1.00  0.00           H  
ATOM    314  HB  VAL A 175       3.919   5.220 -11.274  1.00  0.00           H  
ATOM    315 1HG1 VAL A 175       6.135   6.021 -11.932  1.00  0.00           H  
ATOM    316 2HG1 VAL A 175       5.770   6.393 -10.231  1.00  0.00           H  
ATOM    317 3HG1 VAL A 175       6.870   5.052 -10.633  1.00  0.00           H  
ATOM    318 1HG2 VAL A 175       5.201   3.978 -12.988  1.00  0.00           H  
ATOM    319 2HG2 VAL A 175       5.900   2.947 -11.716  1.00  0.00           H  
ATOM    320 3HG2 VAL A 175       4.153   2.887 -12.052  1.00  0.00           H  
ATOM    321  N   ALA A 176       4.412   4.808  -7.342  1.00  0.00           N  
ATOM    322  CA  ALA A 176       4.130   5.744  -6.275  1.00  0.00           C  
ATOM    323  C   ALA A 176       5.181   5.632  -5.178  1.00  0.00           C  
ATOM    324  O   ALA A 176       5.362   4.567  -4.590  1.00  0.00           O  
ATOM    325  CB  ALA A 176       2.736   5.497  -5.714  1.00  0.00           C  
ATOM    326  H   ALA A 176       4.738   3.912  -7.118  1.00  0.00           H  
ATOM    327  HA  ALA A 176       4.174   6.752  -6.688  1.00  0.00           H  
ATOM    328 1HB  ALA A 176       2.681   4.494  -5.314  1.00  0.00           H  
ATOM    329 2HB  ALA A 176       2.004   5.610  -6.501  1.00  0.00           H  
ATOM    330 3HB  ALA A 176       2.531   6.210  -4.930  1.00  0.00           H  
ATOM    331  N   PRO A 177       5.938   6.710  -4.936  1.00  0.00           N  
ATOM    332  CA  PRO A 177       6.955   6.738  -3.898  1.00  0.00           C  
ATOM    333  C   PRO A 177       6.377   7.101  -2.532  1.00  0.00           C  
ATOM    334  O   PRO A 177       5.520   7.983  -2.420  1.00  0.00           O  
ATOM    335  CB  PRO A 177       7.920   7.815  -4.404  1.00  0.00           C  
ATOM    336  CG  PRO A 177       7.033   8.837  -5.029  1.00  0.00           C  
ATOM    337  CD  PRO A 177       5.917   8.037  -5.646  1.00  0.00           C  
ATOM    338  HA  PRO A 177       7.448   5.756  -3.848  1.00  0.00           H  
ATOM    339 1HB  PRO A 177       8.510   8.215  -3.567  1.00  0.00           H  
ATOM    340 2HB  PRO A 177       8.632   7.375  -5.118  1.00  0.00           H  
ATOM    341 1HG  PRO A 177       6.675   9.545  -4.267  1.00  0.00           H  
ATOM    342 2HG  PRO A 177       7.593   9.425  -5.770  1.00  0.00           H  
ATOM    343 1HD  PRO A 177       4.959   8.553  -5.481  1.00  0.00           H  
ATOM    344 2HD  PRO A 177       6.109   7.909  -6.722  1.00  0.00           H  
ATOM    345  N   ILE A 178       6.852   6.415  -1.506  1.00  0.00           N  
ATOM    346  CA  ILE A 178       6.412   6.640  -0.137  1.00  0.00           C  
ATOM    347  C   ILE A 178       6.911   7.989   0.384  1.00  0.00           C  
ATOM    348  O   ILE A 178       8.119   8.227   0.445  1.00  0.00           O  
ATOM    349  CB  ILE A 178       6.904   5.512   0.789  1.00  0.00           C  
ATOM    350  CG1 ILE A 178       6.379   4.158   0.305  1.00  0.00           C  
ATOM    351  CG2 ILE A 178       6.470   5.774   2.223  1.00  0.00           C  
ATOM    352  CD1 ILE A 178       7.036   2.973   0.977  1.00  0.00           C  
ATOM    353  H   ILE A 178       7.526   5.718  -1.675  1.00  0.00           H  
ATOM    354  HA  ILE A 178       5.323   6.649  -0.121  1.00  0.00           H  
ATOM    355  HB  ILE A 178       7.992   5.460   0.752  1.00  0.00           H  
ATOM    356 1HG1 ILE A 178       5.306   4.099   0.482  1.00  0.00           H  
ATOM    357 2HG1 ILE A 178       6.538   4.069  -0.770  1.00  0.00           H  
ATOM    358 1HG2 ILE A 178       6.825   4.967   2.863  1.00  0.00           H  
ATOM    359 2HG2 ILE A 178       6.890   6.719   2.563  1.00  0.00           H  
ATOM    360 3HG2 ILE A 178       5.382   5.822   2.270  1.00  0.00           H  
ATOM    361 1HD1 ILE A 178       6.612   2.050   0.582  1.00  0.00           H  
ATOM    362 2HD1 ILE A 178       8.109   2.993   0.783  1.00  0.00           H  
ATOM    363 3HD1 ILE A 178       6.860   3.022   2.051  1.00  0.00           H  
ATOM    364  N   PRO A 179       5.983   8.898   0.732  1.00  0.00           N  
ATOM    365  CA  PRO A 179       6.327  10.225   1.255  1.00  0.00           C  
ATOM    366  C   PRO A 179       7.071  10.158   2.582  1.00  0.00           C  
ATOM    367  O   PRO A 179       7.006   9.158   3.299  1.00  0.00           O  
ATOM    368  CB  PRO A 179       4.956  10.889   1.420  1.00  0.00           C  
ATOM    369  CG  PRO A 179       4.074  10.149   0.474  1.00  0.00           C  
ATOM    370  CD  PRO A 179       4.545   8.721   0.563  1.00  0.00           C  
ATOM    371  HA  PRO A 179       6.939  10.759   0.513  1.00  0.00           H  
ATOM    372 1HB  PRO A 179       4.623  10.810   2.465  1.00  0.00           H  
ATOM    373 2HB  PRO A 179       5.028  11.962   1.187  1.00  0.00           H  
ATOM    374 1HG  PRO A 179       3.021  10.265   0.766  1.00  0.00           H  
ATOM    375 2HG  PRO A 179       4.172  10.564  -0.540  1.00  0.00           H  
ATOM    376 1HD  PRO A 179       4.083   8.235   1.434  1.00  0.00           H  
ATOM    377 2HD  PRO A 179       4.283   8.189  -0.363  1.00  0.00           H  
ATOM    378  N   LYS A 180       7.742  11.248   2.920  1.00  0.00           N  
ATOM    379  CA  LYS A 180       8.516  11.337   4.156  1.00  0.00           C  
ATOM    380  C   LYS A 180       7.624  11.176   5.380  1.00  0.00           C  
ATOM    381  O   LYS A 180       8.061  10.675   6.418  1.00  0.00           O  
ATOM    382  CB  LYS A 180       9.265  12.669   4.225  1.00  0.00           C  
ATOM    383  CG  LYS A 180      10.417  12.795   3.236  1.00  0.00           C  
ATOM    384  CD  LYS A 180      11.102  14.148   3.355  1.00  0.00           C  
ATOM    385  CE  LYS A 180      12.253  14.275   2.369  1.00  0.00           C  
ATOM    386  NZ  LYS A 180      12.911  15.608   2.450  1.00  0.00           N  
ATOM    387  H   LYS A 180       7.709  12.023   2.317  1.00  0.00           H  
ATOM    388  HA  LYS A 180       9.245  10.526   4.167  1.00  0.00           H  
ATOM    389 1HB  LYS A 180       8.570  13.487   4.035  1.00  0.00           H  
ATOM    390 2HB  LYS A 180       9.669  12.808   5.228  1.00  0.00           H  
ATOM    391 1HG  LYS A 180      11.148  12.008   3.427  1.00  0.00           H  
ATOM    392 2HG  LYS A 180      10.039  12.676   2.221  1.00  0.00           H  
ATOM    393 1HD  LYS A 180      10.378  14.941   3.161  1.00  0.00           H  
ATOM    394 2HD  LYS A 180      11.488  14.272   4.367  1.00  0.00           H  
ATOM    395 1HE  LYS A 180      12.995  13.505   2.574  1.00  0.00           H  
ATOM    396 2HE  LYS A 180      11.881  14.129   1.355  1.00  0.00           H  
ATOM    397 1HZ  LYS A 180      13.666  15.652   1.780  1.00  0.00           H  
ATOM    398 2HZ  LYS A 180      12.234  16.330   2.242  1.00  0.00           H  
ATOM    399 3HZ  LYS A 180      13.277  15.747   3.380  1.00  0.00           H  
ATOM    400  N   GLN A 181       6.375  11.598   5.250  1.00  0.00           N  
ATOM    401  CA  GLN A 181       5.408  11.494   6.336  1.00  0.00           C  
ATOM    402  C   GLN A 181       5.146  10.029   6.680  1.00  0.00           C  
ATOM    403  O   GLN A 181       4.888   9.680   7.833  1.00  0.00           O  
ATOM    404  CB  GLN A 181       4.098  12.191   5.960  1.00  0.00           C  
ATOM    405  CG  GLN A 181       4.202  13.704   5.868  1.00  0.00           C  
ATOM    406  CD  GLN A 181       2.901  14.348   5.428  1.00  0.00           C  
ATOM    407  OE1 GLN A 181       2.092  13.732   4.729  1.00  0.00           O  
ATOM    408  NE2 GLN A 181       2.691  15.595   5.837  1.00  0.00           N  
ATOM    409  H   GLN A 181       6.099  12.000   4.400  1.00  0.00           H  
ATOM    410  HA  GLN A 181       5.822  11.985   7.216  1.00  0.00           H  
ATOM    411 1HB  GLN A 181       3.751  11.819   4.996  1.00  0.00           H  
ATOM    412 2HB  GLN A 181       3.333  11.951   6.699  1.00  0.00           H  
ATOM    413 1HG  GLN A 181       4.465  14.100   6.849  1.00  0.00           H  
ATOM    414 2HG  GLN A 181       4.973  13.962   5.143  1.00  0.00           H  
ATOM    415 1HE2 GLN A 181       1.850  16.072   5.577  1.00  0.00           H  
ATOM    416 2HE2 GLN A 181       3.373  16.057   6.403  1.00  0.00           H  
ATOM    417  N   LEU A 182       5.231   9.176   5.671  1.00  0.00           N  
ATOM    418  CA  LEU A 182       4.985   7.754   5.846  1.00  0.00           C  
ATOM    419  C   LEU A 182       6.278   6.995   6.126  1.00  0.00           C  
ATOM    420  O   LEU A 182       6.263   5.978   6.816  1.00  0.00           O  
ATOM    421  CB  LEU A 182       4.307   7.180   4.596  1.00  0.00           C  
ATOM    422  CG  LEU A 182       2.774   7.231   4.587  1.00  0.00           C  
ATOM    423  CD1 LEU A 182       2.312   8.671   4.766  1.00  0.00           C  
ATOM    424  CD2 LEU A 182       2.253   6.648   3.282  1.00  0.00           C  
ATOM    425  H   LEU A 182       5.479   9.510   4.781  1.00  0.00           H  
ATOM    426  HA  LEU A 182       4.321   7.620   6.699  1.00  0.00           H  
ATOM    427 1HB  LEU A 182       4.662   7.729   3.725  1.00  0.00           H  
ATOM    428 2HB  LEU A 182       4.604   6.137   4.487  1.00  0.00           H  
ATOM    429  HG  LEU A 182       2.386   6.650   5.424  1.00  0.00           H  
ATOM    430 1HD1 LEU A 182       1.223   8.707   4.761  1.00  0.00           H  
ATOM    431 2HD1 LEU A 182       2.682   9.056   5.717  1.00  0.00           H  
ATOM    432 3HD1 LEU A 182       2.700   9.281   3.951  1.00  0.00           H  
ATOM    433 1HD2 LEU A 182       1.164   6.683   3.276  1.00  0.00           H  
ATOM    434 2HD2 LEU A 182       2.640   7.229   2.444  1.00  0.00           H  
ATOM    435 3HD2 LEU A 182       2.583   5.613   3.188  1.00  0.00           H  
ATOM    436  N   LEU A 183       7.393   7.504   5.602  1.00  0.00           N  
ATOM    437  CA  LEU A 183       8.704   6.872   5.793  1.00  0.00           C  
ATOM    438  C   LEU A 183       9.061   6.750   7.271  1.00  0.00           C  
ATOM    439  O   LEU A 183       9.811   5.860   7.667  1.00  0.00           O  
ATOM    440  CB  LEU A 183       9.791   7.677   5.069  1.00  0.00           C  
ATOM    441  CG  LEU A 183       9.808   7.548   3.541  1.00  0.00           C  
ATOM    442  CD1 LEU A 183      10.917   8.420   2.969  1.00  0.00           C  
ATOM    443  CD2 LEU A 183      10.007   6.089   3.158  1.00  0.00           C  
ATOM    444  H   LEU A 183       7.333   8.319   5.058  1.00  0.00           H  
ATOM    445  HA  LEU A 183       8.669   5.869   5.369  1.00  0.00           H  
ATOM    446 1HB  LEU A 183       9.660   8.731   5.310  1.00  0.00           H  
ATOM    447 2HB  LEU A 183      10.765   7.358   5.440  1.00  0.00           H  
ATOM    448  HG  LEU A 183       8.861   7.903   3.135  1.00  0.00           H  
ATOM    449 1HD1 LEU A 183      10.929   8.327   1.883  1.00  0.00           H  
ATOM    450 2HD1 LEU A 183      10.739   9.459   3.242  1.00  0.00           H  
ATOM    451 3HD1 LEU A 183      11.877   8.097   3.371  1.00  0.00           H  
ATOM    452 1HD2 LEU A 183      10.019   5.996   2.071  1.00  0.00           H  
ATOM    453 2HD2 LEU A 183      10.954   5.732   3.562  1.00  0.00           H  
ATOM    454 3HD2 LEU A 183       9.191   5.491   3.564  1.00  0.00           H  
ATOM    455  N   GLN A 184       8.520   7.649   8.080  1.00  0.00           N  
ATOM    456  CA  GLN A 184       8.772   7.642   9.516  1.00  0.00           C  
ATOM    457  C   GLN A 184       8.196   6.395  10.182  1.00  0.00           C  
ATOM    458  O   GLN A 184       8.633   6.003  11.265  1.00  0.00           O  
ATOM    459  CB  GLN A 184       8.185   8.898  10.165  1.00  0.00           C  
ATOM    460  CG  GLN A 184       8.905  10.184   9.798  1.00  0.00           C  
ATOM    461  CD  GLN A 184       8.298  11.401  10.470  1.00  0.00           C  
ATOM    462  OE1 GLN A 184       7.699  11.299  11.544  1.00  0.00           O  
ATOM    463  NE2 GLN A 184       8.449  12.560   9.840  1.00  0.00           N  
ATOM    464  H   GLN A 184       7.946   8.345   7.700  1.00  0.00           H  
ATOM    465  HA  GLN A 184       9.850   7.636   9.678  1.00  0.00           H  
ATOM    466 1HB  GLN A 184       7.139   9.003   9.873  1.00  0.00           H  
ATOM    467 2HB  GLN A 184       8.213   8.794  11.250  1.00  0.00           H  
ATOM    468 1HG  GLN A 184       9.947  10.106  10.109  1.00  0.00           H  
ATOM    469 2HG  GLN A 184       8.848  10.325   8.719  1.00  0.00           H  
ATOM    470 1HE2 GLN A 184       8.069  13.398  10.235  1.00  0.00           H  
ATOM    471 2HE2 GLN A 184       8.941  12.598   8.971  1.00  0.00           H  
ATOM    472  N   ARG A 185       7.222   5.771   9.528  1.00  0.00           N  
ATOM    473  CA  ARG A 185       6.577   4.580  10.068  1.00  0.00           C  
ATOM    474  C   ARG A 185       7.439   3.343   9.852  1.00  0.00           C  
ATOM    475  O   ARG A 185       7.341   2.372  10.601  1.00  0.00           O  
ATOM    476  CB  ARG A 185       5.217   4.367   9.420  1.00  0.00           C  
ATOM    477  CG  ARG A 185       4.167   5.407   9.778  1.00  0.00           C  
ATOM    478  CD  ARG A 185       2.900   5.187   9.036  1.00  0.00           C  
ATOM    479  NE  ARG A 185       1.897   6.185   9.367  1.00  0.00           N  
ATOM    480  CZ  ARG A 185       1.017   6.076  10.382  1.00  0.00           C  
ATOM    481  NH1 ARG A 185       1.029   5.011  11.152  1.00  0.00           N  
ATOM    482  NH2 ARG A 185       0.140   7.041  10.603  1.00  0.00           N  
ATOM    483  H   ARG A 185       6.941   6.112   8.650  1.00  0.00           H  
ATOM    484  HA  ARG A 185       6.433   4.720  11.140  1.00  0.00           H  
ATOM    485 1HB  ARG A 185       5.326   4.369   8.336  1.00  0.00           H  
ATOM    486 2HB  ARG A 185       4.826   3.391   9.708  1.00  0.00           H  
ATOM    487 1HG  ARG A 185       3.952   5.354  10.846  1.00  0.00           H  
ATOM    488 2HG  ARG A 185       4.541   6.401   9.532  1.00  0.00           H  
ATOM    489 1HD  ARG A 185       3.093   5.241   7.965  1.00  0.00           H  
ATOM    490 2HD  ARG A 185       2.500   4.204   9.283  1.00  0.00           H  
ATOM    491  HE  ARG A 185       1.856   7.020   8.797  1.00  0.00           H  
ATOM    492 1HH1 ARG A 185       1.699   4.274  10.983  1.00  0.00           H  
ATOM    493 2HH1 ARG A 185       0.370   4.930  11.912  1.00  0.00           H  
ATOM    494 1HH2 ARG A 185       0.131   7.860  10.011  1.00  0.00           H  
ATOM    495 2HH2 ARG A 185      -0.519   6.961  11.363  1.00  0.00           H  
ATOM    496  N   ILE A 186       8.274   3.384   8.823  1.00  0.00           N  
ATOM    497  CA  ILE A 186       9.169   2.275   8.510  1.00  0.00           C  
ATOM    498  C   ILE A 186      10.596   2.788   8.321  1.00  0.00           C  
ATOM    499  O   ILE A 186      11.022   3.085   7.205  1.00  0.00           O  
ATOM    500  CB  ILE A 186       8.709   1.531   7.243  1.00  0.00           C  
ATOM    501  CG1 ILE A 186       8.436   2.524   6.110  1.00  0.00           C  
ATOM    502  CG2 ILE A 186       7.471   0.698   7.535  1.00  0.00           C  
ATOM    503  CD1 ILE A 186       8.080   1.868   4.796  1.00  0.00           C  
ATOM    504  H   ILE A 186       8.299   4.187   8.261  1.00  0.00           H  
ATOM    505  HA  ILE A 186       9.155   1.574   9.343  1.00  0.00           H  
ATOM    506  HB  ILE A 186       9.506   0.872   6.899  1.00  0.00           H  
ATOM    507 1HG1 ILE A 186       7.618   3.184   6.395  1.00  0.00           H  
ATOM    508 2HG1 ILE A 186       9.317   3.146   5.951  1.00  0.00           H  
ATOM    509 1HG2 ILE A 186       7.159   0.179   6.629  1.00  0.00           H  
ATOM    510 2HG2 ILE A 186       7.699  -0.032   8.311  1.00  0.00           H  
ATOM    511 3HG2 ILE A 186       6.666   1.349   7.875  1.00  0.00           H  
ATOM    512 1HD1 ILE A 186       7.901   2.636   4.043  1.00  0.00           H  
ATOM    513 2HD1 ILE A 186       8.902   1.228   4.473  1.00  0.00           H  
ATOM    514 3HD1 ILE A 186       7.180   1.267   4.921  1.00  0.00           H  
ATOM    515  N   PRO A 187      11.351   2.908   9.421  1.00  0.00           N  
ATOM    516  CA  PRO A 187      12.720   3.411   9.388  1.00  0.00           C  
ATOM    517  C   PRO A 187      13.758   2.333   9.085  1.00  0.00           C  
ATOM    518  O   PRO A 187      13.455   1.139   9.120  1.00  0.00           O  
ATOM    519  CB  PRO A 187      12.898   3.970  10.803  1.00  0.00           C  
ATOM    520  CG  PRO A 187      12.126   3.031  11.667  1.00  0.00           C  
ATOM    521  CD  PRO A 187      10.915   2.677  10.846  1.00  0.00           C  
ATOM    522  HA  PRO A 187      12.795   4.207   8.632  1.00  0.00           H  
ATOM    523 1HB  PRO A 187      13.966   4.007  11.062  1.00  0.00           H  
ATOM    524 2HB  PRO A 187      12.520   5.002  10.851  1.00  0.00           H  
ATOM    525 1HG  PRO A 187      12.740   2.153  11.916  1.00  0.00           H  
ATOM    526 2HG  PRO A 187      11.865   3.518  12.618  1.00  0.00           H  
ATOM    527 1HD  PRO A 187      10.649   1.624  11.018  1.00  0.00           H  
ATOM    528 2HD  PRO A 187      10.080   3.339  11.120  1.00  0.00           H  
ATOM    529  N   ASN A 188      14.979   2.783   8.787  1.00  0.00           N  
ATOM    530  CA  ASN A 188      16.103   1.893   8.484  1.00  0.00           C  
ATOM    531  C   ASN A 188      15.767   0.949   7.333  1.00  0.00           C  
ATOM    532  O   ASN A 188      15.730  -0.273   7.506  1.00  0.00           O  
ATOM    533  CB  ASN A 188      16.510   1.106   9.716  1.00  0.00           C  
ATOM    534  CG  ASN A 188      16.934   1.992  10.855  1.00  0.00           C  
ATOM    535  OD1 ASN A 188      17.760   2.895  10.679  1.00  0.00           O  
ATOM    536  ND2 ASN A 188      16.385   1.752  12.018  1.00  0.00           N  
ATOM    537  H   ASN A 188      15.132   3.752   8.774  1.00  0.00           H  
ATOM    538  HA  ASN A 188      16.951   2.502   8.165  1.00  0.00           H  
ATOM    539 1HB  ASN A 188      15.674   0.487  10.045  1.00  0.00           H  
ATOM    540 2HB  ASN A 188      17.333   0.437   9.465  1.00  0.00           H  
ATOM    541 1HD2 ASN A 188      16.629   2.310  12.811  1.00  0.00           H  
ATOM    542 2HD2 ASN A 188      15.721   1.011  12.113  1.00  0.00           H  
ATOM    543  N   ILE A 189      15.512   1.513   6.163  1.00  0.00           N  
ATOM    544  CA  ILE A 189      15.184   0.709   4.997  1.00  0.00           C  
ATOM    545  C   ILE A 189      16.421   0.501   4.122  1.00  0.00           C  
ATOM    546  O   ILE A 189      17.003   1.461   3.620  1.00  0.00           O  
ATOM    547  CB  ILE A 189      14.065   1.370   4.171  1.00  0.00           C  
ATOM    548  CG1 ILE A 189      12.748   1.360   4.950  1.00  0.00           C  
ATOM    549  CG2 ILE A 189      13.902   0.661   2.835  1.00  0.00           C  
ATOM    550  CD1 ILE A 189      11.654   2.183   4.312  1.00  0.00           C  
ATOM    551  H   ILE A 189      15.568   2.487   6.079  1.00  0.00           H  
ATOM    552  HA  ILE A 189      14.833  -0.265   5.336  1.00  0.00           H  
ATOM    553  HB  ILE A 189      14.316   2.414   3.989  1.00  0.00           H  
ATOM    554 1HG1 ILE A 189      12.392   0.335   5.049  1.00  0.00           H  
ATOM    555 2HG1 ILE A 189      12.918   1.743   5.957  1.00  0.00           H  
ATOM    556 1HG2 ILE A 189      13.107   1.140   2.264  1.00  0.00           H  
ATOM    557 2HG2 ILE A 189      14.836   0.719   2.276  1.00  0.00           H  
ATOM    558 3HG2 ILE A 189      13.646  -0.384   3.006  1.00  0.00           H  
ATOM    559 1HD1 ILE A 189      10.752   2.127   4.922  1.00  0.00           H  
ATOM    560 2HD1 ILE A 189      11.976   3.223   4.237  1.00  0.00           H  
ATOM    561 3HD1 ILE A 189      11.441   1.796   3.316  1.00  0.00           H  
ATOM    562  N   PRO A 190      16.831  -0.769   3.930  1.00  0.00           N  
ATOM    563  CA  PRO A 190      18.009  -1.127   3.118  1.00  0.00           C  
ATOM    564  C   PRO A 190      18.013  -0.542   1.691  1.00  0.00           C  
ATOM    565  O   PRO A 190      19.017   0.044   1.284  1.00  0.00           O  
ATOM    566  CB  PRO A 190      17.920  -2.656   3.083  1.00  0.00           C  
ATOM    567  CG  PRO A 190      17.295  -3.015   4.388  1.00  0.00           C  
ATOM    568  CD  PRO A 190      16.240  -1.963   4.600  1.00  0.00           C  
ATOM    569  HA  PRO A 190      18.920  -0.789   3.634  1.00  0.00           H  
ATOM    570 1HB  PRO A 190      17.320  -2.978   2.219  1.00  0.00           H  
ATOM    571 2HB  PRO A 190      18.923  -3.089   2.956  1.00  0.00           H  
ATOM    572 1HG  PRO A 190      16.877  -4.032   4.341  1.00  0.00           H  
ATOM    573 2HG  PRO A 190      18.054  -3.020   5.184  1.00  0.00           H  
ATOM    574 1HD  PRO A 190      15.303  -2.280   4.118  1.00  0.00           H  
ATOM    575 2HD  PRO A 190      16.087  -1.808   5.678  1.00  0.00           H  
ATOM    576  N   PRO A 191      16.918  -0.679   0.897  1.00  0.00           N  
ATOM    577  CA  PRO A 191      16.887  -0.148  -0.471  1.00  0.00           C  
ATOM    578  C   PRO A 191      17.027   1.369  -0.505  1.00  0.00           C  
ATOM    579  O   PRO A 191      17.645   1.926  -1.412  1.00  0.00           O  
ATOM    580  CB  PRO A 191      15.511  -0.592  -0.978  1.00  0.00           C  
ATOM    581  CG  PRO A 191      14.737  -0.872   0.265  1.00  0.00           C  
ATOM    582  CD  PRO A 191      15.754  -1.435   1.221  1.00  0.00           C  
ATOM    583  HA  PRO A 191      17.693  -0.613  -1.058  1.00  0.00           H  
ATOM    584 1HB  PRO A 191      15.062   0.203  -1.590  1.00  0.00           H  
ATOM    585 2HB  PRO A 191      15.615  -1.476  -1.624  1.00  0.00           H  
ATOM    586 1HG  PRO A 191      14.271   0.052   0.638  1.00  0.00           H  
ATOM    587 2HG  PRO A 191      13.919  -1.577   0.052  1.00  0.00           H  
ATOM    588 1HD  PRO A 191      15.415  -1.275   2.254  1.00  0.00           H  
ATOM    589 2HD  PRO A 191      15.892  -2.508   1.020  1.00  0.00           H  
ATOM    590  N   ASN A 192      16.439   2.024   0.497  1.00  0.00           N  
ATOM    591  CA  ASN A 192      16.461   3.484   0.616  1.00  0.00           C  
ATOM    592  C   ASN A 192      15.739   4.142  -0.554  1.00  0.00           C  
ATOM    593  O   ASN A 192      15.877   5.342  -0.797  1.00  0.00           O  
ATOM    594  CB  ASN A 192      17.887   3.993   0.715  1.00  0.00           C  
ATOM    595  CG  ASN A 192      17.986   5.295   1.461  1.00  0.00           C  
ATOM    596  OD1 ASN A 192      17.296   5.502   2.466  1.00  0.00           O  
ATOM    597  ND2 ASN A 192      18.830   6.176   0.989  1.00  0.00           N  
ATOM    598  H   ASN A 192      15.983   1.506   1.191  1.00  0.00           H  
ATOM    599  HA  ASN A 192      15.928   3.765   1.526  1.00  0.00           H  
ATOM    600 1HB  ASN A 192      18.505   3.250   1.221  1.00  0.00           H  
ATOM    601 2HB  ASN A 192      18.295   4.130  -0.286  1.00  0.00           H  
ATOM    602 1HD2 ASN A 192      18.937   7.060   1.445  1.00  0.00           H  
ATOM    603 2HD2 ASN A 192      19.367   5.966   0.173  1.00  0.00           H  
ATOM    604  N   ILE A 193      14.963   3.345  -1.271  1.00  0.00           N  
ATOM    605  CA  ILE A 193      14.193   3.829  -2.403  1.00  0.00           C  
ATOM    606  C   ILE A 193      12.766   4.063  -1.944  1.00  0.00           C  
ATOM    607  O   ILE A 193      12.276   3.346  -1.075  1.00  0.00           O  
ATOM    608  CB  ILE A 193      14.218   2.833  -3.577  1.00  0.00           C  
ATOM    609  CG1 ILE A 193      15.651   2.630  -4.074  1.00  0.00           C  
ATOM    610  CG2 ILE A 193      13.323   3.318  -4.706  1.00  0.00           C  
ATOM    611  CD1 ILE A 193      15.814   1.450  -5.004  1.00  0.00           C  
ATOM    612  H   ILE A 193      14.902   2.400  -1.023  1.00  0.00           H  
ATOM    613  HA  ILE A 193      14.633   4.765  -2.745  1.00  0.00           H  
ATOM    614  HB  ILE A 193      13.863   1.861  -3.236  1.00  0.00           H  
ATOM    615 1HG1 ILE A 193      15.984   3.525  -4.599  1.00  0.00           H  
ATOM    616 2HG1 ILE A 193      16.317   2.487  -3.222  1.00  0.00           H  
ATOM    617 1HG2 ILE A 193      13.353   2.603  -5.527  1.00  0.00           H  
ATOM    618 2HG2 ILE A 193      12.299   3.412  -4.343  1.00  0.00           H  
ATOM    619 3HG2 ILE A 193      13.673   4.289  -5.057  1.00  0.00           H  
ATOM    620 1HD1 ILE A 193      16.857   1.371  -5.314  1.00  0.00           H  
ATOM    621 2HD1 ILE A 193      15.520   0.536  -4.486  1.00  0.00           H  
ATOM    622 3HD1 ILE A 193      15.185   1.588  -5.882  1.00  0.00           H  
ATOM    623  N   ASN A 194      12.099   5.055  -2.510  1.00  0.00           N  
ATOM    624  CA  ASN A 194      10.742   5.373  -2.087  1.00  0.00           C  
ATOM    625  C   ASN A 194       9.680   4.789  -3.014  1.00  0.00           C  
ATOM    626  O   ASN A 194       8.531   4.642  -2.611  1.00  0.00           O  
ATOM    627  CB  ASN A 194      10.571   6.877  -1.974  1.00  0.00           C  
ATOM    628  CG  ASN A 194      11.452   7.481  -0.916  1.00  0.00           C  
ATOM    629  OD1 ASN A 194      11.768   6.834   0.089  1.00  0.00           O  
ATOM    630  ND2 ASN A 194      11.854   8.709  -1.122  1.00  0.00           N  
ATOM    631  H   ASN A 194      12.521   5.581  -3.224  1.00  0.00           H  
ATOM    632  HA  ASN A 194      10.571   4.924  -1.107  1.00  0.00           H  
ATOM    633 1HB  ASN A 194      10.803   7.343  -2.933  1.00  0.00           H  
ATOM    634 2HB  ASN A 194       9.532   7.108  -1.740  1.00  0.00           H  
ATOM    635 1HD2 ASN A 194      12.443   9.161  -0.451  1.00  0.00           H  
ATOM    636 2HD2 ASN A 194      11.574   9.194  -1.950  1.00  0.00           H  
ATOM    637  N   THR A 195      10.044   4.426  -4.241  1.00  0.00           N  
ATOM    638  CA  THR A 195       9.060   3.891  -5.177  1.00  0.00           C  
ATOM    639  C   THR A 195       8.646   2.488  -4.757  1.00  0.00           C  
ATOM    640  O   THR A 195       9.495   1.626  -4.538  1.00  0.00           O  
ATOM    641  CB  THR A 195       9.607   3.866  -6.616  1.00  0.00           C  
ATOM    642  OG1 THR A 195       9.959   5.195  -7.020  1.00  0.00           O  
ATOM    643  CG2 THR A 195       8.565   3.308  -7.573  1.00  0.00           C  
ATOM    644  H   THR A 195      10.977   4.513  -4.518  1.00  0.00           H  
ATOM    645  HA  THR A 195       8.180   4.534  -5.159  1.00  0.00           H  
ATOM    646  HB  THR A 195      10.500   3.241  -6.655  1.00  0.00           H  
ATOM    647  HG1 THR A 195      10.504   5.157  -7.809  1.00  0.00           H  
ATOM    648 1HG2 THR A 195       8.969   3.297  -8.585  1.00  0.00           H  
ATOM    649 2HG2 THR A 195       8.305   2.292  -7.276  1.00  0.00           H  
ATOM    650 3HG2 THR A 195       7.674   3.934  -7.546  1.00  0.00           H  
ATOM    651  N   TRP A 196       7.335   2.252  -4.728  1.00  0.00           N  
ATOM    652  CA  TRP A 196       6.777   0.971  -4.294  1.00  0.00           C  
ATOM    653  C   TRP A 196       7.317  -0.211  -5.074  1.00  0.00           C  
ATOM    654  O   TRP A 196       7.583  -1.257  -4.494  1.00  0.00           O  
ATOM    655  CB  TRP A 196       5.253   0.994  -4.421  1.00  0.00           C  
ATOM    656  CG  TRP A 196       4.558   1.510  -3.197  1.00  0.00           C  
ATOM    657  CD1 TRP A 196       3.699   2.566  -3.132  1.00  0.00           C  
ATOM    658  CD2 TRP A 196       4.661   0.992  -1.848  1.00  0.00           C  
ATOM    659  NE1 TRP A 196       3.263   2.742  -1.842  1.00  0.00           N  
ATOM    660  CE2 TRP A 196       3.840   1.787  -1.043  1.00  0.00           C  
ATOM    661  CE3 TRP A 196       5.372  -0.066  -1.269  1.00  0.00           C  
ATOM    662  CZ2 TRP A 196       3.708   1.561   0.318  1.00  0.00           C  
ATOM    663  CZ3 TRP A 196       5.238  -0.293   0.096  1.00  0.00           C  
ATOM    664  CH2 TRP A 196       4.427   0.500   0.868  1.00  0.00           C  
ATOM    665  H   TRP A 196       6.718   2.975  -4.977  1.00  0.00           H  
ATOM    666  HA  TRP A 196       7.041   0.815  -3.248  1.00  0.00           H  
ATOM    667 1HB  TRP A 196       4.967   1.620  -5.266  1.00  0.00           H  
ATOM    668 2HB  TRP A 196       4.889  -0.014  -4.621  1.00  0.00           H  
ATOM    669  HD1 TRP A 196       3.402   3.181  -3.979  1.00  0.00           H  
ATOM    670  HE1 TRP A 196       2.622   3.457  -1.530  1.00  0.00           H  
ATOM    671  HE3 TRP A 196       6.016  -0.700  -1.878  1.00  0.00           H  
ATOM    672  HZ2 TRP A 196       3.068   2.179   0.948  1.00  0.00           H  
ATOM    673  HZ3 TRP A 196       5.796  -1.118   0.539  1.00  0.00           H  
ATOM    674  HH2 TRP A 196       4.345   0.293   1.935  1.00  0.00           H  
ATOM    675  N   GLN A 197       7.501  -0.040  -6.371  1.00  0.00           N  
ATOM    676  CA  GLN A 197       8.009  -1.113  -7.211  1.00  0.00           C  
ATOM    677  C   GLN A 197       9.357  -1.617  -6.706  1.00  0.00           C  
ATOM    678  O   GLN A 197       9.664  -2.802  -6.803  1.00  0.00           O  
ATOM    679  CB  GLN A 197       8.135  -0.641  -8.662  1.00  0.00           C  
ATOM    680  CG  GLN A 197       8.721  -1.678  -9.605  1.00  0.00           C  
ATOM    681  CD  GLN A 197       9.006  -1.112 -10.983  1.00  0.00           C  
ATOM    682  OE1 GLN A 197       9.695  -0.097 -11.122  1.00  0.00           O  
ATOM    683  NE2 GLN A 197       8.477  -1.765 -12.012  1.00  0.00           N  
ATOM    684  H   GLN A 197       7.285   0.827  -6.773  1.00  0.00           H  
ATOM    685  HA  GLN A 197       7.305  -1.944  -7.174  1.00  0.00           H  
ATOM    686 1HB  GLN A 197       7.152  -0.360  -9.040  1.00  0.00           H  
ATOM    687 2HB  GLN A 197       8.768   0.246  -8.703  1.00  0.00           H  
ATOM    688 1HG  GLN A 197       9.657  -2.047  -9.187  1.00  0.00           H  
ATOM    689 2HG  GLN A 197       8.011  -2.498  -9.713  1.00  0.00           H  
ATOM    690 1HE2 GLN A 197       8.631  -1.438 -12.945  1.00  0.00           H  
ATOM    691 2HE2 GLN A 197       7.925  -2.584 -11.854  1.00  0.00           H  
ATOM    692  N   GLN A 198      10.175  -0.711  -6.199  1.00  0.00           N  
ATOM    693  CA  GLN A 198      11.478  -1.081  -5.673  1.00  0.00           C  
ATOM    694  C   GLN A 198      11.403  -1.414  -4.177  1.00  0.00           C  
ATOM    695  O   GLN A 198      12.272  -2.104  -3.643  1.00  0.00           O  
ATOM    696  CB  GLN A 198      12.485   0.047  -5.913  1.00  0.00           C  
ATOM    697  CG  GLN A 198      13.062   0.078  -7.317  1.00  0.00           C  
ATOM    698  CD  GLN A 198      12.092   0.657  -8.329  1.00  0.00           C  
ATOM    699  OE1 GLN A 198      11.617   1.787  -8.180  1.00  0.00           O  
ATOM    700  NE2 GLN A 198      11.791  -0.114  -9.368  1.00  0.00           N  
ATOM    701  H   GLN A 198       9.892   0.225  -6.159  1.00  0.00           H  
ATOM    702  HA  GLN A 198      11.821  -1.974  -6.195  1.00  0.00           H  
ATOM    703 1HB  GLN A 198      12.006   1.008  -5.724  1.00  0.00           H  
ATOM    704 2HB  GLN A 198      13.313  -0.049  -5.210  1.00  0.00           H  
ATOM    705 1HG  GLN A 198      13.962   0.694  -7.316  1.00  0.00           H  
ATOM    706 2HG  GLN A 198      13.307  -0.939  -7.621  1.00  0.00           H  
ATOM    707 1HE2 GLN A 198      11.156   0.214 -10.068  1.00  0.00           H  
ATOM    708 2HE2 GLN A 198      12.199  -1.024  -9.450  1.00  0.00           H  
ATOM    709  N   VAL A 199      10.352  -0.934  -3.509  1.00  0.00           N  
ATOM    710  CA  VAL A 199      10.176  -1.172  -2.075  1.00  0.00           C  
ATOM    711  C   VAL A 199       9.600  -2.567  -1.810  1.00  0.00           C  
ATOM    712  O   VAL A 199       9.919  -3.196  -0.799  1.00  0.00           O  
ATOM    713  CB  VAL A 199       9.240  -0.109  -1.469  1.00  0.00           C  
ATOM    714  CG1 VAL A 199       8.814  -0.513  -0.065  1.00  0.00           C  
ATOM    715  CG2 VAL A 199       9.935   1.244  -1.454  1.00  0.00           C  
ATOM    716  H   VAL A 199       9.680  -0.403  -3.994  1.00  0.00           H  
ATOM    717  HA  VAL A 199      11.150  -1.099  -1.590  1.00  0.00           H  
ATOM    718  HB  VAL A 199       8.336  -0.047  -2.074  1.00  0.00           H  
ATOM    719 1HG1 VAL A 199       8.153   0.250   0.347  1.00  0.00           H  
ATOM    720 2HG1 VAL A 199       8.288  -1.466  -0.105  1.00  0.00           H  
ATOM    721 3HG1 VAL A 199       9.695  -0.609   0.568  1.00  0.00           H  
ATOM    722 1HG2 VAL A 199       9.267   1.991  -1.025  1.00  0.00           H  
ATOM    723 2HG2 VAL A 199      10.842   1.180  -0.853  1.00  0.00           H  
ATOM    724 3HG2 VAL A 199      10.193   1.532  -2.473  1.00  0.00           H  
ATOM    725  N   THR A 200       8.776  -3.060  -2.735  1.00  0.00           N  
ATOM    726  CA  THR A 200       8.155  -4.378  -2.600  1.00  0.00           C  
ATOM    727  C   THR A 200       9.204  -5.486  -2.514  1.00  0.00           C  
ATOM    728  O   THR A 200       8.948  -6.567  -1.971  1.00  0.00           O  
ATOM    729  CB  THR A 200       7.201  -4.662  -3.775  1.00  0.00           C  
ATOM    730  OG1 THR A 200       6.203  -3.636  -3.842  1.00  0.00           O  
ATOM    731  CG2 THR A 200       6.524  -6.012  -3.598  1.00  0.00           C  
ATOM    732  H   THR A 200       8.574  -2.521  -3.533  1.00  0.00           H  
ATOM    733  HA  THR A 200       7.577  -4.395  -1.676  1.00  0.00           H  
ATOM    734  HB  THR A 200       7.764  -4.664  -4.708  1.00  0.00           H  
ATOM    735  HG1 THR A 200       6.609  -2.813  -4.126  1.00  0.00           H  
ATOM    736 1HG2 THR A 200       5.854  -6.196  -4.438  1.00  0.00           H  
ATOM    737 2HG2 THR A 200       7.280  -6.796  -3.558  1.00  0.00           H  
ATOM    738 3HG2 THR A 200       5.951  -6.013  -2.671  1.00  0.00           H  
ATOM    739  N   ALA A 201      10.393  -5.191  -3.035  1.00  0.00           N  
ATOM    740  CA  ALA A 201      11.500  -6.131  -3.034  1.00  0.00           C  
ATOM    741  C   ALA A 201      11.877  -6.546  -1.615  1.00  0.00           C  
ATOM    742  O   ALA A 201      12.438  -7.620  -1.410  1.00  0.00           O  
ATOM    743  CB  ALA A 201      12.701  -5.530  -3.746  1.00  0.00           C  
ATOM    744  H   ALA A 201      10.525  -4.306  -3.437  1.00  0.00           H  
ATOM    745  HA  ALA A 201      11.184  -7.027  -3.567  1.00  0.00           H  
ATOM    746 1HB  ALA A 201      13.069  -4.686  -3.182  1.00  0.00           H  
ATOM    747 2HB  ALA A 201      12.407  -5.201  -4.731  1.00  0.00           H  
ATOM    748 3HB  ALA A 201      13.480  -6.275  -3.831  1.00  0.00           H  
ATOM    749  N   LEU A 202      11.555  -5.698  -0.639  1.00  0.00           N  
ATOM    750  CA  LEU A 202      11.852  -5.986   0.761  1.00  0.00           C  
ATOM    751  C   LEU A 202      11.164  -7.273   1.205  1.00  0.00           C  
ATOM    752  O   LEU A 202      11.734  -8.081   1.942  1.00  0.00           O  
ATOM    753  CB  LEU A 202      11.402  -4.821   1.652  1.00  0.00           C  
ATOM    754  CG  LEU A 202      12.257  -3.550   1.567  1.00  0.00           C  
ATOM    755  CD1 LEU A 202      11.485  -2.378   2.158  1.00  0.00           C  
ATOM    756  CD2 LEU A 202      13.569  -3.769   2.305  1.00  0.00           C  
ATOM    757  H   LEU A 202      11.099  -4.855  -0.870  1.00  0.00           H  
ATOM    758  HA  LEU A 202      12.929  -6.112   0.867  1.00  0.00           H  
ATOM    759 1HB  LEU A 202      10.382  -4.553   1.384  1.00  0.00           H  
ATOM    760 2HB  LEU A 202      11.408  -5.155   2.690  1.00  0.00           H  
ATOM    761  HG  LEU A 202      12.463  -3.320   0.521  1.00  0.00           H  
ATOM    762 1HD1 LEU A 202      12.092  -1.475   2.097  1.00  0.00           H  
ATOM    763 2HD1 LEU A 202      10.561  -2.232   1.598  1.00  0.00           H  
ATOM    764 3HD1 LEU A 202      11.249  -2.587   3.201  1.00  0.00           H  
ATOM    765 1HD2 LEU A 202      14.176  -2.866   2.244  1.00  0.00           H  
ATOM    766 2HD2 LEU A 202      13.364  -3.998   3.351  1.00  0.00           H  
ATOM    767 3HD2 LEU A 202      14.108  -4.600   1.851  1.00  0.00           H  
ATOM    768  N   ALA A 203       9.940  -7.462   0.736  1.00  0.00           N  
ATOM    769  CA  ALA A 203       9.168  -8.647   1.076  1.00  0.00           C  
ATOM    770  C   ALA A 203       9.582  -9.823   0.199  1.00  0.00           C  
ATOM    771  O   ALA A 203       9.557 -10.975   0.629  1.00  0.00           O  
ATOM    772  CB  ALA A 203       7.680  -8.368   0.926  1.00  0.00           C  
ATOM    773  H   ALA A 203       9.547  -6.788   0.138  1.00  0.00           H  
ATOM    774  HA  ALA A 203       9.381  -8.904   2.114  1.00  0.00           H  
ATOM    775 1HB  ALA A 203       7.121  -9.270   1.131  1.00  0.00           H  
ATOM    776 2HB  ALA A 203       7.476  -8.040  -0.081  1.00  0.00           H  
ATOM    777 3HB  ALA A 203       7.386  -7.597   1.623  1.00  0.00           H  
ATOM    778  N   GLN A 204       9.984  -9.521  -1.026  1.00  0.00           N  
ATOM    779  CA  GLN A 204      10.404 -10.548  -1.973  1.00  0.00           C  
ATOM    780  C   GLN A 204      11.764 -11.129  -1.585  1.00  0.00           C  
ATOM    781  O   GLN A 204      12.022 -12.314  -1.796  1.00  0.00           O  
ATOM    782  CB  GLN A 204      10.462  -9.976  -3.392  1.00  0.00           C  
ATOM    783  CG  GLN A 204       9.113  -9.556  -3.950  1.00  0.00           C  
ATOM    784  CD  GLN A 204       8.113 -10.696  -3.966  1.00  0.00           C  
ATOM    785  OE1 GLN A 204       8.378 -11.765  -4.523  1.00  0.00           O  
ATOM    786  NE2 GLN A 204       6.955 -10.475  -3.353  1.00  0.00           N  
ATOM    787  H   GLN A 204       9.997  -8.581  -1.307  1.00  0.00           H  
ATOM    788  HA  GLN A 204       9.674 -11.357  -1.953  1.00  0.00           H  
ATOM    789 1HB  GLN A 204      11.118  -9.106  -3.407  1.00  0.00           H  
ATOM    790 2HB  GLN A 204      10.889 -10.719  -4.066  1.00  0.00           H  
ATOM    791 1HG  GLN A 204       8.709  -8.755  -3.330  1.00  0.00           H  
ATOM    792 2HG  GLN A 204       9.248  -9.205  -4.973  1.00  0.00           H  
ATOM    793 1HE2 GLN A 204       6.256 -11.191  -3.331  1.00  0.00           H  
ATOM    794 2HE2 GLN A 204       6.782  -9.594  -2.914  1.00  0.00           H  
ATOM    795  N   GLN A 205      12.623 -10.297  -1.006  1.00  0.00           N  
ATOM    796  CA  GLN A 205      13.947 -10.740  -0.576  1.00  0.00           C  
ATOM    797  C   GLN A 205      13.877 -11.400   0.798  1.00  0.00           C  
ATOM    798  O   GLN A 205      14.899 -11.798   1.357  1.00  0.00           O  
ATOM    799  CB  GLN A 205      14.925  -9.563  -0.544  1.00  0.00           C  
ATOM    800  CG  GLN A 205      15.238  -8.976  -1.910  1.00  0.00           C  
ATOM    801  CD  GLN A 205      16.047  -7.697  -1.819  1.00  0.00           C  
ATOM    802  OE1 GLN A 205      16.058  -7.025  -0.783  1.00  0.00           O  
ATOM    803  NE2 GLN A 205      16.731  -7.351  -2.903  1.00  0.00           N  
ATOM    804  H   GLN A 205      12.368  -9.354  -0.881  1.00  0.00           H  
ATOM    805  HA  GLN A 205      14.314 -11.477  -1.290  1.00  0.00           H  
ATOM    806 1HB  GLN A 205      14.517  -8.767   0.078  1.00  0.00           H  
ATOM    807 2HB  GLN A 205      15.864  -9.882  -0.092  1.00  0.00           H  
ATOM    808 1HG  GLN A 205      15.812  -9.704  -2.483  1.00  0.00           H  
ATOM    809 2HG  GLN A 205      14.302  -8.752  -2.421  1.00  0.00           H  
ATOM    810 1HE2 GLN A 205      17.284  -6.516  -2.903  1.00  0.00           H  
ATOM    811 2HE2 GLN A 205      16.695  -7.925  -3.722  1.00  0.00           H  
ATOM    812  N   LYS A 206      12.661 -11.490   1.335  1.00  0.00           N  
ATOM    813  CA  LYS A 206      12.411 -12.108   2.638  1.00  0.00           C  
ATOM    814  C   LYS A 206      13.098 -11.346   3.771  1.00  0.00           C  
ATOM    815  O   LYS A 206      13.381 -11.908   4.831  1.00  0.00           O  
ATOM    816  CB  LYS A 206      12.876 -13.565   2.633  1.00  0.00           C  
ATOM    817  CG  LYS A 206      12.324 -14.398   1.483  1.00  0.00           C  
ATOM    818  CD  LYS A 206      10.806 -14.489   1.547  1.00  0.00           C  
ATOM    819  CE  LYS A 206      10.256 -15.358   0.425  1.00  0.00           C  
ATOM    820  NZ  LYS A 206       8.770 -15.425   0.450  1.00  0.00           N  
ATOM    821  H   LYS A 206      11.902 -11.132   0.833  1.00  0.00           H  
ATOM    822  HA  LYS A 206      11.338 -12.084   2.832  1.00  0.00           H  
ATOM    823 1HB  LYS A 206      13.964 -13.600   2.578  1.00  0.00           H  
ATOM    824 2HB  LYS A 206      12.579 -14.045   3.565  1.00  0.00           H  
ATOM    825 1HG  LYS A 206      12.612 -13.945   0.534  1.00  0.00           H  
ATOM    826 2HG  LYS A 206      12.742 -15.402   1.528  1.00  0.00           H  
ATOM    827 1HD  LYS A 206      10.508 -14.916   2.506  1.00  0.00           H  
ATOM    828 2HD  LYS A 206      10.378 -13.491   1.464  1.00  0.00           H  
ATOM    829 1HE  LYS A 206      10.573 -14.955  -0.536  1.00  0.00           H  
ATOM    830 2HE  LYS A 206      10.654 -16.369   0.519  1.00  0.00           H  
ATOM    831 1HZ  LYS A 206       8.445 -16.010  -0.306  1.00  0.00           H  
ATOM    832 2HZ  LYS A 206       8.465 -15.816   1.331  1.00  0.00           H  
ATOM    833 3HZ  LYS A 206       8.389 -14.496   0.345  1.00  0.00           H  
ATOM    834  N   LEU A 207      13.349 -10.061   3.549  1.00  0.00           N  
ATOM    835  CA  LEU A 207      13.990  -9.224   4.554  1.00  0.00           C  
ATOM    836  C   LEU A 207      12.946  -8.722   5.541  1.00  0.00           C  
ATOM    837  O   LEU A 207      13.220  -8.553   6.728  1.00  0.00           O  
ATOM    838  CB  LEU A 207      14.706  -8.038   3.895  1.00  0.00           C  
ATOM    839  CG  LEU A 207      15.869  -8.399   2.963  1.00  0.00           C  
ATOM    840  CD1 LEU A 207      16.409  -7.134   2.310  1.00  0.00           C  
ATOM    841  CD2 LEU A 207      16.954  -9.111   3.756  1.00  0.00           C  
ATOM    842  H   LEU A 207      13.095  -9.666   2.688  1.00  0.00           H  
ATOM    843  HA  LEU A 207      14.729  -9.824   5.083  1.00  0.00           H  
ATOM    844 1HB  LEU A 207      13.978  -7.473   3.314  1.00  0.00           H  
ATOM    845 2HB  LEU A 207      15.098  -7.390   4.677  1.00  0.00           H  
ATOM    846  HG  LEU A 207      15.511  -9.056   2.169  1.00  0.00           H  
ATOM    847 1HD1 LEU A 207      17.236  -7.389   1.647  1.00  0.00           H  
ATOM    848 2HD1 LEU A 207      15.618  -6.655   1.734  1.00  0.00           H  
ATOM    849 3HD1 LEU A 207      16.762  -6.449   3.082  1.00  0.00           H  
ATOM    850 1HD2 LEU A 207      17.782  -9.368   3.093  1.00  0.00           H  
ATOM    851 2HD2 LEU A 207      17.316  -8.455   4.548  1.00  0.00           H  
ATOM    852 3HD2 LEU A 207      16.546 -10.021   4.196  1.00  0.00           H  
ATOM    853  N   LEU A 208      11.745  -8.502   5.025  1.00  0.00           N  
ATOM    854  CA  LEU A 208      10.630  -8.025   5.825  1.00  0.00           C  
ATOM    855  C   LEU A 208      10.162  -9.114   6.782  1.00  0.00           C  
ATOM    856  O   LEU A 208       9.694 -10.170   6.351  1.00  0.00           O  
ATOM    857  CB  LEU A 208       9.471  -7.588   4.920  1.00  0.00           C  
ATOM    858  CG  LEU A 208       9.647  -6.233   4.222  1.00  0.00           C  
ATOM    859  CD1 LEU A 208       8.281  -5.674   3.847  1.00  0.00           C  
ATOM    860  CD2 LEU A 208      10.393  -5.280   5.144  1.00  0.00           C  
ATOM    861  H   LEU A 208      11.604  -8.670   4.072  1.00  0.00           H  
ATOM    862  HA  LEU A 208      10.963  -7.165   6.405  1.00  0.00           H  
ATOM    863 1HB  LEU A 208       9.330  -8.342   4.147  1.00  0.00           H  
ATOM    864 2HB  LEU A 208       8.562  -7.537   5.519  1.00  0.00           H  
ATOM    865  HG  LEU A 208      10.216  -6.368   3.302  1.00  0.00           H  
ATOM    866 1HD1 LEU A 208       8.406  -4.711   3.351  1.00  0.00           H  
ATOM    867 2HD1 LEU A 208       7.778  -6.366   3.172  1.00  0.00           H  
ATOM    868 3HD1 LEU A 208       7.682  -5.543   4.747  1.00  0.00           H  
ATOM    869 1HD2 LEU A 208      10.518  -4.317   4.648  1.00  0.00           H  
ATOM    870 2HD2 LEU A 208       9.824  -5.143   6.064  1.00  0.00           H  
ATOM    871 3HD2 LEU A 208      11.372  -5.696   5.382  1.00  0.00           H  
ATOM    872  N   THR A 209      10.306  -8.861   8.075  1.00  0.00           N  
ATOM    873  CA  THR A 209       9.894  -9.816   9.089  1.00  0.00           C  
ATOM    874  C   THR A 209       8.410  -9.626   9.399  1.00  0.00           C  
ATOM    875  O   THR A 209       7.823  -8.616   9.001  1.00  0.00           O  
ATOM    876  CB  THR A 209      10.729  -9.666  10.374  1.00  0.00           C  
ATOM    877  OG1 THR A 209      10.449  -8.400  10.984  1.00  0.00           O  
ATOM    878  CG2 THR A 209      12.214  -9.755  10.059  1.00  0.00           C  
ATOM    879  H   THR A 209      10.693  -7.999   8.355  1.00  0.00           H  
ATOM    880  HA  THR A 209      10.047 -10.822   8.699  1.00  0.00           H  
ATOM    881  HB  THR A 209      10.464 -10.458  11.075  1.00  0.00           H  
ATOM    882  HG1 THR A 209      10.782  -7.695  10.425  1.00  0.00           H  
ATOM    883 1HG2 THR A 209      12.789  -9.648  10.979  1.00  0.00           H  
ATOM    884 2HG2 THR A 209      12.433 -10.722   9.605  1.00  0.00           H  
ATOM    885 3HG2 THR A 209      12.487  -8.960   9.367  1.00  0.00           H  
ATOM    886  N   PRO A 210       7.767 -10.590  10.084  1.00  0.00           N  
ATOM    887  CA  PRO A 210       6.348 -10.479  10.443  1.00  0.00           C  
ATOM    888  C   PRO A 210       6.042  -9.171  11.168  1.00  0.00           C  
ATOM    889  O   PRO A 210       4.971  -8.586  10.998  1.00  0.00           O  
ATOM    890  CB  PRO A 210       6.131 -11.689  11.357  1.00  0.00           C  
ATOM    891  CG  PRO A 210       7.112 -12.698  10.867  1.00  0.00           C  
ATOM    892  CD  PRO A 210       8.342 -11.896  10.537  1.00  0.00           C  
ATOM    893  HA  PRO A 210       5.737 -10.558   9.532  1.00  0.00           H  
ATOM    894 1HB  PRO A 210       6.301 -11.403  12.406  1.00  0.00           H  
ATOM    895 2HB  PRO A 210       5.090 -12.035  11.283  1.00  0.00           H  
ATOM    896 1HG  PRO A 210       7.297 -13.457  11.642  1.00  0.00           H  
ATOM    897 2HG  PRO A 210       6.706 -13.229   9.993  1.00  0.00           H  
ATOM    898 1HD  PRO A 210       8.960 -11.782  11.440  1.00  0.00           H  
ATOM    899 2HD  PRO A 210       8.909 -12.402   9.741  1.00  0.00           H  
ATOM    900  N   GLN A 211       7.006  -8.702  11.954  1.00  0.00           N  
ATOM    901  CA  GLN A 211       6.851  -7.466  12.707  1.00  0.00           C  
ATOM    902  C   GLN A 211       6.868  -6.247  11.785  1.00  0.00           C  
ATOM    903  O   GLN A 211       6.293  -5.206  12.112  1.00  0.00           O  
ATOM    904  CB  GLN A 211       7.955  -7.343  13.760  1.00  0.00           C  
ATOM    905  CG  GLN A 211       7.865  -8.365  14.880  1.00  0.00           C  
ATOM    906  CD  GLN A 211       8.969  -8.199  15.906  1.00  0.00           C  
ATOM    907  OE1 GLN A 211      10.044  -7.674  15.602  1.00  0.00           O  
ATOM    908  NE2 GLN A 211       8.712  -8.647  17.130  1.00  0.00           N  
ATOM    909  H   GLN A 211       7.845  -9.210  12.034  1.00  0.00           H  
ATOM    910  HA  GLN A 211       5.886  -7.488  13.213  1.00  0.00           H  
ATOM    911 1HB  GLN A 211       8.928  -7.453  13.282  1.00  0.00           H  
ATOM    912 2HB  GLN A 211       7.922  -6.350  14.208  1.00  0.00           H  
ATOM    913 1HG  GLN A 211       6.907  -8.250  15.387  1.00  0.00           H  
ATOM    914 2HG  GLN A 211       7.943  -9.365  14.452  1.00  0.00           H  
ATOM    915 1HE2 GLN A 211       9.402  -8.565  17.849  1.00  0.00           H  
ATOM    916 2HE2 GLN A 211       7.826  -9.067  17.333  1.00  0.00           H  
ATOM    917  N   ASP A 212       7.497  -6.381  10.621  1.00  0.00           N  
ATOM    918  CA  ASP A 212       7.583  -5.273   9.681  1.00  0.00           C  
ATOM    919  C   ASP A 212       6.345  -5.276   8.808  1.00  0.00           C  
ATOM    920  O   ASP A 212       5.880  -4.234   8.343  1.00  0.00           O  
ATOM    921  CB  ASP A 212       8.834  -5.381   8.798  1.00  0.00           C  
ATOM    922  CG  ASP A 212      10.134  -5.352   9.576  1.00  0.00           C  
ATOM    923  OD1 ASP A 212      10.360  -4.397  10.347  1.00  0.00           O  
ATOM    924  OD2 ASP A 212      10.946  -6.290   9.404  1.00  0.00           O  
ATOM    925  H   ASP A 212       7.856  -7.260  10.360  1.00  0.00           H  
ATOM    926  HA  ASP A 212       7.633  -4.342  10.247  1.00  0.00           H  
ATOM    927 1HB  ASP A 212       8.796  -6.309   8.252  1.00  0.00           H  
ATOM    928 2HB  ASP A 212       8.840  -4.560   8.097  1.00  0.00           H  
ATOM    929  N   MET A 213       5.815  -6.476   8.610  1.00  0.00           N  
ATOM    930  CA  MET A 213       4.627  -6.691   7.800  1.00  0.00           C  
ATOM    931  C   MET A 213       3.453  -5.871   8.318  1.00  0.00           C  
ATOM    932  O   MET A 213       2.797  -5.152   7.562  1.00  0.00           O  
ATOM    933  CB  MET A 213       4.271  -8.176   7.771  1.00  0.00           C  
ATOM    934  CG  MET A 213       2.985  -8.501   7.024  1.00  0.00           C  
ATOM    935  SD  MET A 213       2.542 -10.246   7.129  1.00  0.00           S  
ATOM    936  CE  MET A 213       2.175 -10.397   8.875  1.00  0.00           C  
ATOM    937  H   MET A 213       6.248  -7.253   9.024  1.00  0.00           H  
ATOM    938  HA  MET A 213       4.837  -6.360   6.783  1.00  0.00           H  
ATOM    939 1HB  MET A 213       5.080  -8.735   7.303  1.00  0.00           H  
ATOM    940 2HB  MET A 213       4.166  -8.545   8.792  1.00  0.00           H  
ATOM    941 1HG  MET A 213       2.167  -7.912   7.435  1.00  0.00           H  
ATOM    942 2HG  MET A 213       3.100  -8.238   5.972  1.00  0.00           H  
ATOM    943 1HE  MET A 213       1.883 -11.424   9.098  1.00  0.00           H  
ATOM    944 2HE  MET A 213       3.059 -10.135   9.457  1.00  0.00           H  
ATOM    945 3HE  MET A 213       1.357  -9.723   9.135  1.00  0.00           H  
ATOM    946  N   GLU A 214       3.217  -5.964   9.619  1.00  0.00           N  
ATOM    947  CA  GLU A 214       2.117  -5.252  10.260  1.00  0.00           C  
ATOM    948  C   GLU A 214       2.273  -3.737  10.131  1.00  0.00           C  
ATOM    949  O   GLU A 214       1.288  -2.997  10.166  1.00  0.00           O  
ATOM    950  CB  GLU A 214       2.027  -5.640  11.738  1.00  0.00           C  
ATOM    951  CG  GLU A 214       1.511  -7.050  11.987  1.00  0.00           C  
ATOM    952  CD  GLU A 214       0.101  -7.251  11.507  1.00  0.00           C  
ATOM    953  OE1 GLU A 214      -0.755  -6.500  11.906  1.00  0.00           O  
ATOM    954  OE2 GLU A 214      -0.120  -8.158  10.739  1.00  0.00           O  
ATOM    955  H   GLU A 214       3.800  -6.531  10.168  1.00  0.00           H  
ATOM    956  HA  GLU A 214       1.187  -5.535   9.765  1.00  0.00           H  
ATOM    957 1HB  GLU A 214       3.012  -5.557  12.196  1.00  0.00           H  
ATOM    958 2HB  GLU A 214       1.365  -4.946  12.256  1.00  0.00           H  
ATOM    959 1HG  GLU A 214       2.162  -7.759  11.475  1.00  0.00           H  
ATOM    960 2HG  GLU A 214       1.560  -7.260  13.055  1.00  0.00           H  
ATOM    961  N   ALA A 215       3.509  -3.281   9.977  1.00  0.00           N  
ATOM    962  CA  ALA A 215       3.789  -1.858   9.850  1.00  0.00           C  
ATOM    963  C   ALA A 215       3.609  -1.386   8.410  1.00  0.00           C  
ATOM    964  O   ALA A 215       3.136  -0.274   8.163  1.00  0.00           O  
ATOM    965  CB  ALA A 215       5.199  -1.558  10.336  1.00  0.00           C  
ATOM    966  H   ALA A 215       4.254  -3.918   9.944  1.00  0.00           H  
ATOM    967  HA  ALA A 215       3.075  -1.316  10.470  1.00  0.00           H  
ATOM    968 1HB  ALA A 215       5.287  -1.832  11.377  1.00  0.00           H  
ATOM    969 2HB  ALA A 215       5.406  -0.505  10.221  1.00  0.00           H  
ATOM    970 3HB  ALA A 215       5.907  -2.131   9.754  1.00  0.00           H  
ATOM    971  N   ALA A 216       3.954  -2.252   7.462  1.00  0.00           N  
ATOM    972  CA  ALA A 216       3.845  -1.928   6.047  1.00  0.00           C  
ATOM    973  C   ALA A 216       2.389  -1.795   5.634  1.00  0.00           C  
ATOM    974  O   ALA A 216       2.058  -1.029   4.724  1.00  0.00           O  
ATOM    975  CB  ALA A 216       4.541  -2.990   5.208  1.00  0.00           C  
ATOM    976  H   ALA A 216       4.278  -3.139   7.722  1.00  0.00           H  
ATOM    977  HA  ALA A 216       4.333  -0.967   5.881  1.00  0.00           H  
ATOM    978 1HB  ALA A 216       4.492  -2.715   4.166  1.00  0.00           H  
ATOM    979 2HB  ALA A 216       4.047  -3.939   5.351  1.00  0.00           H  
ATOM    980 3HB  ALA A 216       5.575  -3.073   5.511  1.00  0.00           H  
ATOM    981  N   LYS A 217       1.524  -2.538   6.317  1.00  0.00           N  
ATOM    982  CA  LYS A 217       0.095  -2.511   6.036  1.00  0.00           C  
ATOM    983  C   LYS A 217      -0.461  -1.097   6.184  1.00  0.00           C  
ATOM    984  O   LYS A 217      -1.208  -0.616   5.329  1.00  0.00           O  
ATOM    985  CB  LYS A 217      -0.652  -3.474   6.961  1.00  0.00           C  
ATOM    986  CG  LYS A 217      -0.471  -4.946   6.615  1.00  0.00           C  
ATOM    987  CD  LYS A 217      -1.191  -5.840   7.613  1.00  0.00           C  
ATOM    988  CE  LYS A 217      -1.044  -7.310   7.247  1.00  0.00           C  
ATOM    989  NZ  LYS A 217      -1.642  -8.202   8.276  1.00  0.00           N  
ATOM    990  H   LYS A 217       1.860  -3.132   7.024  1.00  0.00           H  
ATOM    991  HA  LYS A 217      -0.061  -2.828   5.004  1.00  0.00           H  
ATOM    992 1HB  LYS A 217      -0.315  -3.327   7.987  1.00  0.00           H  
ATOM    993 2HB  LYS A 217      -1.719  -3.252   6.931  1.00  0.00           H  
ATOM    994 1HG  LYS A 217      -0.866  -5.137   5.617  1.00  0.00           H  
ATOM    995 2HG  LYS A 217       0.591  -5.192   6.619  1.00  0.00           H  
ATOM    996 1HD  LYS A 217      -0.778  -5.680   8.610  1.00  0.00           H  
ATOM    997 2HD  LYS A 217      -2.250  -5.585   7.632  1.00  0.00           H  
ATOM    998 1HE  LYS A 217      -1.533  -7.497   6.292  1.00  0.00           H  
ATOM    999 2HE  LYS A 217       0.013  -7.555   7.142  1.00  0.00           H  
ATOM   1000 1HZ  LYS A 217      -1.523  -9.166   7.997  1.00  0.00           H  
ATOM   1001 2HZ  LYS A 217      -1.182  -8.050   9.163  1.00  0.00           H  
ATOM   1002 3HZ  LYS A 217      -2.627  -7.998   8.369  1.00  0.00           H  
ATOM   1003  N   GLU A 218      -0.073  -0.436   7.264  1.00  0.00           N  
ATOM   1004  CA  GLU A 218      -0.534   0.924   7.529  1.00  0.00           C  
ATOM   1005  C   GLU A 218       0.011   1.888   6.503  1.00  0.00           C  
ATOM   1006  O   GLU A 218      -0.708   2.770   6.033  1.00  0.00           O  
ATOM   1007  CB  GLU A 218      -0.117   1.373   8.931  1.00  0.00           C  
ATOM   1008  CG  GLU A 218      -0.854   0.670  10.062  1.00  0.00           C  
ATOM   1009  CD  GLU A 218      -0.465   1.183  11.421  1.00  0.00           C  
ATOM   1010  OE1 GLU A 218       0.474   1.936  11.505  1.00  0.00           O  
ATOM   1011  OE2 GLU A 218      -1.109   0.820  12.377  1.00  0.00           O  
ATOM   1012  H   GLU A 218       0.538  -0.870   7.900  1.00  0.00           H  
ATOM   1013  HA  GLU A 218      -1.623   0.938   7.470  1.00  0.00           H  
ATOM   1014 1HB  GLU A 218       0.950   1.197   9.067  1.00  0.00           H  
ATOM   1015 2HB  GLU A 218      -0.287   2.445   9.036  1.00  0.00           H  
ATOM   1016 1HG  GLU A 218      -1.926   0.812   9.926  1.00  0.00           H  
ATOM   1017 2HG  GLU A 218      -0.646  -0.398  10.008  1.00  0.00           H  
ATOM   1018  N   VAL A 219       1.284   1.725   6.160  1.00  0.00           N  
ATOM   1019  CA  VAL A 219       1.942   2.595   5.192  1.00  0.00           C  
ATOM   1020  C   VAL A 219       1.206   2.590   3.853  1.00  0.00           C  
ATOM   1021  O   VAL A 219       0.867   3.647   3.321  1.00  0.00           O  
ATOM   1022  CB  VAL A 219       3.399   2.146   4.977  1.00  0.00           C  
ATOM   1023  CG1 VAL A 219       4.029   2.914   3.824  1.00  0.00           C  
ATOM   1024  CG2 VAL A 219       4.197   2.345   6.256  1.00  0.00           C  
ATOM   1025  H   VAL A 219       1.794   0.988   6.561  1.00  0.00           H  
ATOM   1026  HA  VAL A 219       1.943   3.612   5.585  1.00  0.00           H  
ATOM   1027  HB  VAL A 219       3.408   1.091   4.703  1.00  0.00           H  
ATOM   1028 1HG1 VAL A 219       5.058   2.583   3.685  1.00  0.00           H  
ATOM   1029 2HG1 VAL A 219       3.463   2.728   2.911  1.00  0.00           H  
ATOM   1030 3HG1 VAL A 219       4.018   3.980   4.048  1.00  0.00           H  
ATOM   1031 1HG2 VAL A 219       5.226   2.024   6.097  1.00  0.00           H  
ATOM   1032 2HG2 VAL A 219       4.184   3.399   6.533  1.00  0.00           H  
ATOM   1033 3HG2 VAL A 219       3.753   1.753   7.057  1.00  0.00           H  
ATOM   1034  N   TYR A 220       0.937   1.399   3.330  1.00  0.00           N  
ATOM   1035  CA  TYR A 220       0.255   1.269   2.048  1.00  0.00           C  
ATOM   1036  C   TYR A 220      -1.154   1.862   2.105  1.00  0.00           C  
ATOM   1037  O   TYR A 220      -1.587   2.539   1.169  1.00  0.00           O  
ATOM   1038  CB  TYR A 220       0.194  -0.200   1.619  1.00  0.00           C  
ATOM   1039  CG  TYR A 220       0.066  -0.382   0.120  1.00  0.00           C  
ATOM   1040  CD1 TYR A 220       1.193  -0.551  -0.677  1.00  0.00           C  
ATOM   1041  CD2 TYR A 220      -1.179  -0.386  -0.500  1.00  0.00           C  
ATOM   1042  CE1 TYR A 220       1.083  -0.715  -2.044  1.00  0.00           C  
ATOM   1043  CE2 TYR A 220      -1.294  -0.549  -1.868  1.00  0.00           C  
ATOM   1044  CZ  TYR A 220      -0.162  -0.714  -2.634  1.00  0.00           C  
ATOM   1045  OH  TYR A 220      -0.278  -0.880  -3.997  1.00  0.00           O  
ATOM   1046  H   TYR A 220       1.206   0.589   3.816  1.00  0.00           H  
ATOM   1047  HA  TYR A 220       0.817   1.828   1.299  1.00  0.00           H  
ATOM   1048 1HB  TYR A 220       1.095  -0.701   1.939  1.00  0.00           H  
ATOM   1049 2HB  TYR A 220      -0.660  -0.670   2.085  1.00  0.00           H  
ATOM   1050  HD1 TYR A 220       2.169  -0.550  -0.214  1.00  0.00           H  
ATOM   1051  HD2 TYR A 220      -2.067  -0.257   0.103  1.00  0.00           H  
ATOM   1052  HE1 TYR A 220       1.971  -0.842  -2.646  1.00  0.00           H  
ATOM   1053  HE2 TYR A 220      -2.271  -0.546  -2.331  1.00  0.00           H  
ATOM   1054  HH  TYR A 220       0.575  -0.715  -4.412  1.00  0.00           H  
ATOM   1055  N   LYS A 221      -1.858   1.621   3.207  1.00  0.00           N  
ATOM   1056  CA  LYS A 221      -3.216   2.129   3.368  1.00  0.00           C  
ATOM   1057  C   LYS A 221      -3.236   3.655   3.440  1.00  0.00           C  
ATOM   1058  O   LYS A 221      -4.019   4.310   2.745  1.00  0.00           O  
ATOM   1059  CB  LYS A 221      -3.862   1.535   4.621  1.00  0.00           C  
ATOM   1060  CG  LYS A 221      -4.275   0.076   4.483  1.00  0.00           C  
ATOM   1061  CD  LYS A 221      -4.938  -0.433   5.755  1.00  0.00           C  
ATOM   1062  CE  LYS A 221      -5.431  -1.863   5.589  1.00  0.00           C  
ATOM   1063  NZ  LYS A 221      -6.141  -2.351   6.803  1.00  0.00           N  
ATOM   1064  H   LYS A 221      -1.456   1.087   3.927  1.00  0.00           H  
ATOM   1065  HA  LYS A 221      -3.802   1.831   2.498  1.00  0.00           H  
ATOM   1066 1HB  LYS A 221      -3.168   1.609   5.458  1.00  0.00           H  
ATOM   1067 2HB  LYS A 221      -4.750   2.111   4.880  1.00  0.00           H  
ATOM   1068 1HG  LYS A 221      -4.975  -0.028   3.653  1.00  0.00           H  
ATOM   1069 2HG  LYS A 221      -3.397  -0.533   4.273  1.00  0.00           H  
ATOM   1070 1HD  LYS A 221      -4.223  -0.397   6.578  1.00  0.00           H  
ATOM   1071 2HD  LYS A 221      -5.785   0.206   6.005  1.00  0.00           H  
ATOM   1072 1HE  LYS A 221      -6.111  -1.917   4.740  1.00  0.00           H  
ATOM   1073 2HE  LYS A 221      -4.584  -2.519   5.391  1.00  0.00           H  
ATOM   1074 1HZ  LYS A 221      -6.451  -3.301   6.653  1.00  0.00           H  
ATOM   1075 2HZ  LYS A 221      -5.513  -2.323   7.595  1.00  0.00           H  
ATOM   1076 3HZ  LYS A 221      -6.940  -1.761   6.986  1.00  0.00           H  
ATOM   1077  N   ILE A 222      -2.372   4.219   4.279  1.00  0.00           N  
ATOM   1078  CA  ILE A 222      -2.295   5.668   4.443  1.00  0.00           C  
ATOM   1079  C   ILE A 222      -1.892   6.342   3.132  1.00  0.00           C  
ATOM   1080  O   ILE A 222      -2.404   7.408   2.782  1.00  0.00           O  
ATOM   1081  CB  ILE A 222      -1.292   6.045   5.548  1.00  0.00           C  
ATOM   1082  CG1 ILE A 222      -1.794   5.563   6.912  1.00  0.00           C  
ATOM   1083  CG2 ILE A 222      -1.058   7.548   5.564  1.00  0.00           C  
ATOM   1084  CD1 ILE A 222      -3.102   6.189   7.337  1.00  0.00           C  
ATOM   1085  H   ILE A 222      -1.766   3.644   4.802  1.00  0.00           H  
ATOM   1086  HA  ILE A 222      -3.279   6.036   4.732  1.00  0.00           H  
ATOM   1087  HB  ILE A 222      -0.343   5.541   5.366  1.00  0.00           H  
ATOM   1088 1HG1 ILE A 222      -1.924   4.482   6.890  1.00  0.00           H  
ATOM   1089 2HG1 ILE A 222      -1.047   5.786   7.674  1.00  0.00           H  
ATOM   1090 1HG2 ILE A 222      -0.347   7.797   6.352  1.00  0.00           H  
ATOM   1091 2HG2 ILE A 222      -0.658   7.864   4.602  1.00  0.00           H  
ATOM   1092 3HG2 ILE A 222      -2.001   8.061   5.752  1.00  0.00           H  
ATOM   1093 1HD1 ILE A 222      -3.392   5.799   8.313  1.00  0.00           H  
ATOM   1094 2HD1 ILE A 222      -2.984   7.272   7.400  1.00  0.00           H  
ATOM   1095 3HD1 ILE A 222      -3.874   5.950   6.607  1.00  0.00           H  
ATOM   1096  N   HIS A 223      -0.992   5.700   2.399  1.00  0.00           N  
ATOM   1097  CA  HIS A 223      -0.521   6.226   1.126  1.00  0.00           C  
ATOM   1098  C   HIS A 223      -1.675   6.334   0.131  1.00  0.00           C  
ATOM   1099  O   HIS A 223      -1.806   7.332  -0.576  1.00  0.00           O  
ATOM   1100  CB  HIS A 223       0.582   5.327   0.560  1.00  0.00           C  
ATOM   1101  CG  HIS A 223       1.366   5.945  -0.557  1.00  0.00           C  
ATOM   1102  ND1 HIS A 223       2.295   5.218  -1.254  1.00  0.00           N  
ATOM   1103  CD2 HIS A 223       1.333   7.208  -1.053  1.00  0.00           C  
ATOM   1104  CE1 HIS A 223       2.809   6.041  -2.149  1.00  0.00           C  
ATOM   1105  NE2 HIS A 223       2.254   7.260  -2.068  1.00  0.00           N  
ATOM   1106  H   HIS A 223      -0.625   4.850   2.729  1.00  0.00           H  
ATOM   1107  HA  HIS A 223      -0.110   7.224   1.275  1.00  0.00           H  
ATOM   1108 1HB  HIS A 223       1.274   5.084   1.351  1.00  0.00           H  
ATOM   1109 2HB  HIS A 223       0.134   4.416   0.192  1.00  0.00           H  
ATOM   1110  HD2 HIS A 223       0.705   8.017  -0.716  1.00  0.00           H  
ATOM   1111  HE1 HIS A 223       3.578   5.768  -2.857  1.00  0.00           H  
ATOM   1112  HE2 HIS A 223       2.598   8.075  -2.491  1.00  0.00           H  
ATOM   1113  N   GLN A 224      -2.516   5.305   0.101  1.00  0.00           N  
ATOM   1114  CA  GLN A 224      -3.664   5.273  -0.800  1.00  0.00           C  
ATOM   1115  C   GLN A 224      -4.630   6.418  -0.501  1.00  0.00           C  
ATOM   1116  O   GLN A 224      -5.229   6.992  -1.409  1.00  0.00           O  
ATOM   1117  CB  GLN A 224      -4.393   3.931  -0.692  1.00  0.00           C  
ATOM   1118  CG  GLN A 224      -5.499   3.739  -1.715  1.00  0.00           C  
ATOM   1119  CD  GLN A 224      -4.961   3.522  -3.116  1.00  0.00           C  
ATOM   1120  OE1 GLN A 224      -4.511   2.425  -3.460  1.00  0.00           O  
ATOM   1121  NE2 GLN A 224      -5.003   4.567  -3.934  1.00  0.00           N  
ATOM   1122  H   GLN A 224      -2.360   4.543   0.702  1.00  0.00           H  
ATOM   1123  HA  GLN A 224      -3.305   5.393  -1.822  1.00  0.00           H  
ATOM   1124 1HB  GLN A 224      -3.677   3.118  -0.814  1.00  0.00           H  
ATOM   1125 2HB  GLN A 224      -4.832   3.834   0.301  1.00  0.00           H  
ATOM   1126 1HG  GLN A 224      -6.090   2.866  -1.436  1.00  0.00           H  
ATOM   1127 2HG  GLN A 224      -6.129   4.629  -1.725  1.00  0.00           H  
ATOM   1128 1HE2 GLN A 224      -4.661   4.484  -4.871  1.00  0.00           H  
ATOM   1129 2HE2 GLN A 224      -5.375   5.438  -3.614  1.00  0.00           H  
ATOM   1130  N   GLN A 225      -4.759   6.753   0.777  1.00  0.00           N  
ATOM   1131  CA  GLN A 225      -5.650   7.823   1.205  1.00  0.00           C  
ATOM   1132  C   GLN A 225      -5.056   9.190   0.865  1.00  0.00           C  
ATOM   1133  O   GLN A 225      -5.761  10.087   0.401  1.00  0.00           O  
ATOM   1134  CB  GLN A 225      -5.923   7.725   2.708  1.00  0.00           C  
ATOM   1135  CG  GLN A 225      -6.697   6.485   3.121  1.00  0.00           C  
ATOM   1136  CD  GLN A 225      -6.821   6.354   4.627  1.00  0.00           C  
ATOM   1137  OE1 GLN A 225      -6.715   7.341   5.360  1.00  0.00           O  
ATOM   1138  NE2 GLN A 225      -7.048   5.133   5.097  1.00  0.00           N  
ATOM   1139  H   GLN A 225      -4.237   6.266   1.452  1.00  0.00           H  
ATOM   1140  HA  GLN A 225      -6.595   7.720   0.672  1.00  0.00           H  
ATOM   1141 1HB  GLN A 225      -4.978   7.728   3.251  1.00  0.00           H  
ATOM   1142 2HB  GLN A 225      -6.490   8.598   3.033  1.00  0.00           H  
ATOM   1143 1HG  GLN A 225      -7.701   6.538   2.698  1.00  0.00           H  
ATOM   1144 2HG  GLN A 225      -6.179   5.603   2.743  1.00  0.00           H  
ATOM   1145 1HE2 GLN A 225      -7.139   4.985   6.083  1.00  0.00           H  
ATOM   1146 2HE2 GLN A 225      -7.128   4.360   4.467  1.00  0.00           H  
ATOM   1147  N   LEU A 226      -3.754   9.332   1.090  1.00  0.00           N  
ATOM   1148  CA  LEU A 226      -3.056  10.583   0.813  1.00  0.00           C  
ATOM   1149  C   LEU A 226      -3.093  10.909  -0.678  1.00  0.00           C  
ATOM   1150  O   LEU A 226      -3.253  12.068  -1.064  1.00  0.00           O  
ATOM   1151  CB  LEU A 226      -1.601  10.496   1.291  1.00  0.00           C  
ATOM   1152  CG  LEU A 226      -1.394  10.564   2.809  1.00  0.00           C  
ATOM   1153  CD1 LEU A 226       0.090  10.444   3.126  1.00  0.00           C  
ATOM   1154  CD2 LEU A 226      -1.963  11.870   3.342  1.00  0.00           C  
ATOM   1155  H   LEU A 226      -3.248   8.575   1.461  1.00  0.00           H  
ATOM   1156  HA  LEU A 226      -3.556  11.385   1.355  1.00  0.00           H  
ATOM   1157 1HB  LEU A 226      -1.176   9.558   0.940  1.00  0.00           H  
ATOM   1158 2HB  LEU A 226      -1.039  11.316   0.843  1.00  0.00           H  
ATOM   1159  HG  LEU A 226      -1.905   9.725   3.283  1.00  0.00           H  
ATOM   1160 1HD1 LEU A 226       0.237  10.491   4.205  1.00  0.00           H  
ATOM   1161 2HD1 LEU A 226       0.467   9.492   2.751  1.00  0.00           H  
ATOM   1162 3HD1 LEU A 226       0.631  11.261   2.650  1.00  0.00           H  
ATOM   1163 1HD2 LEU A 226      -1.816  11.918   4.421  1.00  0.00           H  
ATOM   1164 2HD2 LEU A 226      -1.451  12.709   2.869  1.00  0.00           H  
ATOM   1165 3HD2 LEU A 226      -3.028  11.922   3.117  1.00  0.00           H  
ATOM   1166  N   LEU A 227      -2.954   9.877  -1.509  1.00  0.00           N  
ATOM   1167  CA  LEU A 227      -2.965  10.045  -2.961  1.00  0.00           C  
ATOM   1168  C   LEU A 227      -4.276  10.661  -3.440  1.00  0.00           C  
ATOM   1169  O   LEU A 227      -4.292  11.461  -4.374  1.00  0.00           O  
ATOM   1170  CB  LEU A 227      -2.748   8.693  -3.652  1.00  0.00           C  
ATOM   1171  CG  LEU A 227      -1.309   8.160  -3.634  1.00  0.00           C  
ATOM   1172  CD1 LEU A 227      -1.275   6.768  -4.250  1.00  0.00           C  
ATOM   1173  CD2 LEU A 227      -0.404   9.117  -4.395  1.00  0.00           C  
ATOM   1174  H   LEU A 227      -2.835   8.976  -1.134  1.00  0.00           H  
ATOM   1175  HA  LEU A 227      -2.152  10.715  -3.238  1.00  0.00           H  
ATOM   1176 1HB  LEU A 227      -3.382   7.951  -3.170  1.00  0.00           H  
ATOM   1177 2HB  LEU A 227      -3.055   8.781  -4.694  1.00  0.00           H  
ATOM   1178  HG  LEU A 227      -0.965   8.077  -2.603  1.00  0.00           H  
ATOM   1179 1HD1 LEU A 227      -0.253   6.389  -4.237  1.00  0.00           H  
ATOM   1180 2HD1 LEU A 227      -1.916   6.100  -3.674  1.00  0.00           H  
ATOM   1181 3HD1 LEU A 227      -1.631   6.816  -5.278  1.00  0.00           H  
ATOM   1182 1HD2 LEU A 227       0.619   8.739  -4.381  1.00  0.00           H  
ATOM   1183 2HD2 LEU A 227      -0.747   9.200  -5.427  1.00  0.00           H  
ATOM   1184 3HD2 LEU A 227      -0.434  10.099  -3.923  1.00  0.00           H  
ATOM   1185  N   PHE A 228      -5.374  10.294  -2.791  1.00  0.00           N  
ATOM   1186  CA  PHE A 228      -6.683  10.811  -3.162  1.00  0.00           C  
ATOM   1187  C   PHE A 228      -6.769  12.313  -2.907  1.00  0.00           C  
ATOM   1188  O   PHE A 228      -7.225  13.076  -3.761  1.00  0.00           O  
ATOM   1189  CB  PHE A 228      -7.783  10.089  -2.382  1.00  0.00           C  
ATOM   1190  CG  PHE A 228      -9.174  10.478  -2.795  1.00  0.00           C  
ATOM   1191  CD1 PHE A 228      -9.718  10.006  -3.981  1.00  0.00           C  
ATOM   1192  CD2 PHE A 228      -9.941  11.316  -2.000  1.00  0.00           C  
ATOM   1193  CE1 PHE A 228     -10.998  10.364  -4.362  1.00  0.00           C  
ATOM   1194  CE2 PHE A 228     -11.221  11.674  -2.378  1.00  0.00           C  
ATOM   1195  CZ  PHE A 228     -11.749  11.197  -3.561  1.00  0.00           C  
ATOM   1196  H   PHE A 228      -5.300   9.660  -2.045  1.00  0.00           H  
ATOM   1197  HA  PHE A 228      -6.836  10.633  -4.227  1.00  0.00           H  
ATOM   1198 1HB  PHE A 228      -7.677   9.013  -2.515  1.00  0.00           H  
ATOM   1199 2HB  PHE A 228      -7.673  10.299  -1.319  1.00  0.00           H  
ATOM   1200  HD1 PHE A 228      -9.124   9.347  -4.614  1.00  0.00           H  
ATOM   1201  HD2 PHE A 228      -9.523  11.693  -1.066  1.00  0.00           H  
ATOM   1202  HE1 PHE A 228     -11.412   9.986  -5.297  1.00  0.00           H  
ATOM   1203  HE2 PHE A 228     -11.813  12.333  -1.744  1.00  0.00           H  
ATOM   1204  HZ  PHE A 228     -12.757  11.480  -3.861  1.00  0.00           H  
ATOM   1205  N   LYS A 229      -6.302  12.736  -1.742  1.00  0.00           N  
ATOM   1206  CA  LYS A 229      -6.337  14.145  -1.374  1.00  0.00           C  
ATOM   1207  C   LYS A 229      -5.364  14.959  -2.219  1.00  0.00           C  
ATOM   1208  O   LYS A 229      -5.659  16.093  -2.599  1.00  0.00           O  
ATOM   1209  CB  LYS A 229      -6.017  14.318   0.112  1.00  0.00           C  
ATOM   1210  CG  LYS A 229      -7.033  13.683   1.052  1.00  0.00           C  
ATOM   1211  CD  LYS A 229      -8.369  14.408   0.992  1.00  0.00           C  
ATOM   1212  CE  LYS A 229      -9.349  13.848   2.014  1.00  0.00           C  
ATOM   1213  NZ  LYS A 229     -10.646  14.579   1.999  1.00  0.00           N  
ATOM   1214  H   LYS A 229      -5.918  12.086  -1.118  1.00  0.00           H  
ATOM   1215  HA  LYS A 229      -7.341  14.527  -1.561  1.00  0.00           H  
ATOM   1216 1HB  LYS A 229      -5.042  13.880   0.327  1.00  0.00           H  
ATOM   1217 2HB  LYS A 229      -5.959  15.380   0.350  1.00  0.00           H  
ATOM   1218 1HG  LYS A 229      -7.183  12.639   0.775  1.00  0.00           H  
ATOM   1219 2HG  LYS A 229      -6.655  13.719   2.073  1.00  0.00           H  
ATOM   1220 1HD  LYS A 229      -8.217  15.469   1.191  1.00  0.00           H  
ATOM   1221 2HD  LYS A 229      -8.798  14.300  -0.004  1.00  0.00           H  
ATOM   1222 1HE  LYS A 229      -9.536  12.797   1.800  1.00  0.00           H  
ATOM   1223 2HE  LYS A 229      -8.917  13.922   3.011  1.00  0.00           H  
ATOM   1224 1HZ  LYS A 229     -11.266  14.179   2.689  1.00  0.00           H  
ATOM   1225 2HZ  LYS A 229     -10.486  15.553   2.215  1.00  0.00           H  
ATOM   1226 3HZ  LYS A 229     -11.066  14.501   1.084  1.00  0.00           H  
ATOM   1227  N   ALA A 230      -4.212  14.368  -2.518  1.00  0.00           N  
ATOM   1228  CA  ALA A 230      -3.190  15.036  -3.317  1.00  0.00           C  
ATOM   1229  C   ALA A 230      -3.684  15.303  -4.738  1.00  0.00           C  
ATOM   1230  O   ALA A 230      -3.207  16.218  -5.409  1.00  0.00           O  
ATOM   1231  CB  ALA A 230      -1.916  14.205  -3.347  1.00  0.00           C  
ATOM   1232  H   ALA A 230      -4.039  13.458  -2.184  1.00  0.00           H  
ATOM   1233  HA  ALA A 230      -2.973  15.999  -2.854  1.00  0.00           H  
ATOM   1234 1HB  ALA A 230      -1.161  14.716  -3.944  1.00  0.00           H  
ATOM   1235 2HB  ALA A 230      -1.545  14.071  -2.330  1.00  0.00           H  
ATOM   1236 3HB  ALA A 230      -2.127  13.231  -3.786  1.00  0.00           H  
ATOM   1237  N   ARG A 231      -4.629  14.492  -5.196  1.00  0.00           N  
ATOM   1238  CA  ARG A 231      -5.189  14.659  -6.531  1.00  0.00           C  
ATOM   1239  C   ARG A 231      -6.194  15.805  -6.558  1.00  0.00           C  
ATOM   1240  O   ARG A 231      -6.261  16.561  -7.528  1.00  0.00           O  
ATOM   1241  CB  ARG A 231      -5.868  13.378  -6.993  1.00  0.00           C  
ATOM   1242  CG  ARG A 231      -4.919  12.265  -7.408  1.00  0.00           C  
ATOM   1243  CD  ARG A 231      -5.652  11.023  -7.764  1.00  0.00           C  
ATOM   1244  NE  ARG A 231      -6.417  11.178  -8.991  1.00  0.00           N  
ATOM   1245  CZ  ARG A 231      -7.428  10.371  -9.369  1.00  0.00           C  
ATOM   1246  NH1 ARG A 231      -7.782   9.360  -8.607  1.00  0.00           N  
ATOM   1247  NH2 ARG A 231      -8.063  10.596 -10.505  1.00  0.00           N  
ATOM   1248  H   ARG A 231      -4.947  13.757  -4.629  1.00  0.00           H  
ATOM   1249  HA  ARG A 231      -4.376  14.889  -7.221  1.00  0.00           H  
ATOM   1250 1HB  ARG A 231      -6.499  12.992  -6.193  1.00  0.00           H  
ATOM   1251 2HB  ARG A 231      -6.514  13.595  -7.843  1.00  0.00           H  
ATOM   1252 1HG  ARG A 231      -4.342  12.584  -8.276  1.00  0.00           H  
ATOM   1253 2HG  ARG A 231      -4.241  12.039  -6.585  1.00  0.00           H  
ATOM   1254 1HD  ARG A 231      -4.941  10.210  -7.907  1.00  0.00           H  
ATOM   1255 2HD  ARG A 231      -6.342  10.765  -6.962  1.00  0.00           H  
ATOM   1256  HE  ARG A 231      -6.174  11.945  -9.603  1.00  0.00           H  
ATOM   1257 1HH1 ARG A 231      -7.296   9.188  -7.738  1.00  0.00           H  
ATOM   1258 2HH1 ARG A 231      -8.539   8.755  -8.890  1.00  0.00           H  
ATOM   1259 1HH2 ARG A 231      -7.791  11.374 -11.091  1.00  0.00           H  
ATOM   1260 2HH2 ARG A 231      -8.820   9.992 -10.788  1.00  0.00           H  
ATOM   1261  N   LEU A 232      -6.958  15.937  -5.481  1.00  0.00           N  
ATOM   1262  CA  LEU A 232      -7.972  16.982  -5.378  1.00  0.00           C  
ATOM   1263  C   LEU A 232      -7.338  18.345  -5.104  1.00  0.00           C  
ATOM   1264  O   LEU A 232      -7.615  19.312  -5.817  1.00  0.00           O  
ATOM   1265  CB  LEU A 232      -8.970  16.642  -4.264  1.00  0.00           C  
ATOM   1266  CG  LEU A 232      -9.828  15.391  -4.498  1.00  0.00           C  
ATOM   1267  CD1 LEU A 232     -10.643  15.094  -3.249  1.00  0.00           C  
ATOM   1268  CD2 LEU A 232     -10.732  15.614  -5.702  1.00  0.00           C  
ATOM   1269  H   LEU A 232      -6.836  15.317  -4.733  1.00  0.00           H  
ATOM   1270  HA  LEU A 232      -8.508  17.038  -6.325  1.00  0.00           H  
ATOM   1271 1HB  LEU A 232      -8.419  16.496  -3.337  1.00  0.00           H  
ATOM   1272 2HB  LEU A 232      -9.646  17.487  -4.133  1.00  0.00           H  
ATOM   1273  HG  LEU A 232      -9.180  14.535  -4.685  1.00  0.00           H  
ATOM   1274 1HD1 LEU A 232     -11.253  14.205  -3.414  1.00  0.00           H  
ATOM   1275 2HD1 LEU A 232      -9.972  14.919  -2.408  1.00  0.00           H  
ATOM   1276 3HD1 LEU A 232     -11.292  15.941  -3.026  1.00  0.00           H  
ATOM   1277 1HD2 LEU A 232     -11.341  14.726  -5.868  1.00  0.00           H  
ATOM   1278 2HD2 LEU A 232     -11.382  16.470  -5.515  1.00  0.00           H  
ATOM   1279 3HD2 LEU A 232     -10.122  15.808  -6.584  1.00  0.00           H  
ATOM   1280  N   GLN A 233      -6.489  18.401  -4.072  1.00  0.00           N  
ATOM   1281  CA  GLN A 233      -5.795  19.630  -3.668  1.00  0.00           C  
ATOM   1282  C   GLN A 233      -6.755  20.654  -3.068  1.00  0.00           C  
ATOM   1283  O   GLN A 233      -7.637  21.178  -3.749  1.00  0.00           O  
ATOM   1284  CB  GLN A 233      -5.063  20.247  -4.863  1.00  0.00           C  
ATOM   1285  CG  GLN A 233      -3.900  19.417  -5.377  1.00  0.00           C  
ATOM   1286  CD  GLN A 233      -2.708  19.447  -4.440  1.00  0.00           C  
ATOM   1287  OE1 GLN A 233      -2.458  20.448  -3.764  1.00  0.00           O  
ATOM   1288  NE2 GLN A 233      -1.965  18.348  -4.394  1.00  0.00           N  
ATOM   1289  H   GLN A 233      -6.323  17.580  -3.557  1.00  0.00           H  
ATOM   1290  HA  GLN A 233      -5.062  19.377  -2.902  1.00  0.00           H  
ATOM   1291 1HB  GLN A 233      -5.765  20.389  -5.685  1.00  0.00           H  
ATOM   1292 2HB  GLN A 233      -4.680  21.229  -4.587  1.00  0.00           H  
ATOM   1293 1HG  GLN A 233      -4.225  18.382  -5.484  1.00  0.00           H  
ATOM   1294 2HG  GLN A 233      -3.585  19.810  -6.344  1.00  0.00           H  
ATOM   1295 1HE2 GLN A 233      -1.165  18.308  -3.793  1.00  0.00           H  
ATOM   1296 2HE2 GLN A 233      -2.203  17.557  -4.959  1.00  0.00           H  
ATOM   1297  N   GLN A 234      -6.566  20.944  -1.788  1.00  0.00           N  
ATOM   1298  CA  GLN A 234      -7.408  21.907  -1.091  1.00  0.00           C  
ATOM   1299  C   GLN A 234      -6.859  23.317  -1.259  1.00  0.00           C  
ATOM   1300  O   GLN A 234      -7.578  24.304  -1.101  1.00  0.00           O  
ATOM   1301  CB  GLN A 234      -7.514  21.556   0.396  1.00  0.00           C  
ATOM   1302  CG  GLN A 234      -8.141  20.201   0.672  1.00  0.00           C  
ATOM   1303  CD  GLN A 234      -9.549  20.091   0.118  1.00  0.00           C  
ATOM   1304  OE1 GLN A 234     -10.426  20.896   0.446  1.00  0.00           O  
ATOM   1305  NE2 GLN A 234      -9.775  19.093  -0.728  1.00  0.00           N  
ATOM   1306  H   GLN A 234      -5.830  20.511  -1.304  1.00  0.00           H  
ATOM   1307  HA  GLN A 234      -8.406  21.873  -1.527  1.00  0.00           H  
ATOM   1308 1HB  GLN A 234      -6.520  21.564   0.843  1.00  0.00           H  
ATOM   1309 2HB  GLN A 234      -8.109  22.313   0.907  1.00  0.00           H  
ATOM   1310 1HG  GLN A 234      -7.529  19.427   0.208  1.00  0.00           H  
ATOM   1311 2HG  GLN A 234      -8.185  20.046   1.751  1.00  0.00           H  
ATOM   1312 1HE2 GLN A 234     -10.684  18.970  -1.126  1.00  0.00           H  
ATOM   1313 2HE2 GLN A 234      -9.035  18.463  -0.968  1.00  0.00           H  
ATOM   1314  N   GLN A 235      -5.578  23.406  -1.578  1.00  0.00           N  
ATOM   1315  CA  GLN A 235      -4.918  24.686  -1.773  1.00  0.00           C  
ATOM   1316  C   GLN A 235      -4.508  24.842  -3.231  1.00  0.00           C  
ATOM   1317  O   GLN A 235      -3.688  24.075  -3.737  1.00  0.00           O  
ATOM   1318  CB  GLN A 235      -3.695  24.812  -0.860  1.00  0.00           C  
ATOM   1319  CG  GLN A 235      -2.972  26.143  -0.969  1.00  0.00           C  
ATOM   1320  CD  GLN A 235      -1.813  26.253   0.005  1.00  0.00           C  
ATOM   1321  OE1 GLN A 235      -1.251  25.244   0.439  1.00  0.00           O  
ATOM   1322  NE2 GLN A 235      -1.449  27.482   0.353  1.00  0.00           N  
ATOM   1323  H   GLN A 235      -5.058  22.582  -1.690  1.00  0.00           H  
ATOM   1324  HA  GLN A 235      -5.621  25.480  -1.520  1.00  0.00           H  
ATOM   1325 1HB  GLN A 235      -4.001  24.679   0.178  1.00  0.00           H  
ATOM   1326 2HB  GLN A 235      -2.983  24.021  -1.095  1.00  0.00           H  
ATOM   1327 1HG  GLN A 235      -2.580  26.250  -1.980  1.00  0.00           H  
ATOM   1328 2HG  GLN A 235      -3.676  26.946  -0.754  1.00  0.00           H  
ATOM   1329 1HE2 GLN A 235      -0.691  27.617   0.992  1.00  0.00           H  
ATOM   1330 2HE2 GLN A 235      -1.932  28.273  -0.023  1.00  0.00           H  
ATOM   1331  N   GLN A 236      -5.078  25.823  -3.910  1.00  0.00           N  
ATOM   1332  CA  GLN A 236      -4.754  26.055  -5.308  1.00  0.00           C  
ATOM   1333  C   GLN A 236      -4.070  27.402  -5.482  1.00  0.00           C  
ATOM   1334  O   GLN A 236      -4.655  28.453  -5.205  1.00  0.00           O  
ATOM   1335  CB  GLN A 236      -6.016  25.989  -6.173  1.00  0.00           C  
ATOM   1336  CG  GLN A 236      -5.759  26.142  -7.662  1.00  0.00           C  
ATOM   1337  CD  GLN A 236      -7.035  26.073  -8.480  1.00  0.00           C  
ATOM   1338  OE1 GLN A 236      -7.745  25.063  -8.463  1.00  0.00           O  
ATOM   1339  NE2 GLN A 236      -7.333  27.146  -9.201  1.00  0.00           N  
ATOM   1340  H   GLN A 236      -5.726  26.410  -3.459  1.00  0.00           H  
ATOM   1341  HA  GLN A 236      -4.066  25.276  -5.637  1.00  0.00           H  
ATOM   1342 1HB  GLN A 236      -6.516  25.034  -6.014  1.00  0.00           H  
ATOM   1343 2HB  GLN A 236      -6.708  26.774  -5.868  1.00  0.00           H  
ATOM   1344 1HG  GLN A 236      -5.290  27.110  -7.841  1.00  0.00           H  
ATOM   1345 2HG  GLN A 236      -5.097  25.340  -7.990  1.00  0.00           H  
ATOM   1346 1HE2 GLN A 236      -8.162  27.159  -9.761  1.00  0.00           H  
ATOM   1347 2HE2 GLN A 236      -6.730  27.944  -9.185  1.00  0.00           H  
ATOM   1348  N   ALA A 237      -2.828  27.359  -5.938  1.00  0.00           N  
ATOM   1349  CA  ALA A 237      -2.048  28.565  -6.159  1.00  0.00           C  
ATOM   1350  C   ALA A 237      -2.369  29.166  -7.519  1.00  0.00           C  
ATOM   1351  O   ALA A 237      -2.182  30.362  -7.748  1.00  0.00           O  
ATOM   1352  CB  ALA A 237      -0.560  28.267  -6.045  1.00  0.00           C  
ATOM   1353  H   ALA A 237      -2.420  26.486  -6.134  1.00  0.00           H  
ATOM   1354  HA  ALA A 237      -2.321  29.290  -5.392  1.00  0.00           H  
ATOM   1355 1HB  ALA A 237       0.008  29.180  -6.217  1.00  0.00           H  
ATOM   1356 2HB  ALA A 237      -0.341  27.886  -5.047  1.00  0.00           H  
ATOM   1357 3HB  ALA A 237      -0.281  27.520  -6.786  1.00  0.00           H  
ATOM   1358  N   GLN A 238      -2.850  28.323  -8.421  1.00  0.00           N  
ATOM   1359  CA  GLN A 238      -3.206  28.760  -9.760  1.00  0.00           C  
ATOM   1360  C   GLN A 238      -4.543  29.487  -9.737  1.00  0.00           C  
ATOM   1361  O   GLN A 238      -4.739  30.404 -10.562  1.00  0.00           O  
ATOM   1362  OXT GLN A 238      -5.382  29.175  -8.938  1.00  0.00           O  
ATOM   1363  CB  GLN A 238      -3.266  27.569 -10.720  1.00  0.00           C  
ATOM   1364  CG  GLN A 238      -3.507  27.951 -12.171  1.00  0.00           C  
ATOM   1365  CD  GLN A 238      -3.460  26.753 -13.100  1.00  0.00           C  
ATOM   1366  OE1 GLN A 238      -3.445  25.603 -12.653  1.00  0.00           O  
ATOM   1367  NE2 GLN A 238      -3.438  27.015 -14.402  1.00  0.00           N  
ATOM   1368  H   GLN A 238      -2.979  27.385  -8.173  1.00  0.00           H  
ATOM   1369  HA  GLN A 238      -2.441  29.451 -10.113  1.00  0.00           H  
ATOM   1370 1HB  GLN A 238      -2.330  27.013 -10.670  1.00  0.00           H  
ATOM   1371 2HB  GLN A 238      -4.064  26.894 -10.413  1.00  0.00           H  
ATOM   1372 1HG  GLN A 238      -4.491  28.412 -12.256  1.00  0.00           H  
ATOM   1373 2HG  GLN A 238      -2.736  28.656 -12.483  1.00  0.00           H  
ATOM   1374 1HE2 GLN A 238      -3.407  26.265 -15.064  1.00  0.00           H  
ATOM   1375 2HE2 GLN A 238      -3.452  27.963 -14.722  1.00  0.00           H  
TER                                                                             
ATOM   1377  N   ASP B   1       5.153  -2.507 -13.613  1.00  0.00           N  
ATOM   1378  CA  ASP B   1       4.436  -3.284 -12.609  1.00  0.00           C  
ATOM   1379  C   ASP B   1       5.284  -3.487 -11.361  1.00  0.00           C  
ATOM   1380  O   ASP B   1       6.513  -3.457 -11.421  1.00  0.00           O  
ATOM   1381  CB  ASP B   1       4.022  -4.644 -13.178  1.00  0.00           C  
ATOM   1382  CG  ASP B   1       2.927  -4.537 -14.232  1.00  0.00           C  
ATOM   1383  OD1 ASP B   1       2.216  -3.560 -14.224  1.00  0.00           O  
ATOM   1384  OD2 ASP B   1       2.812  -5.433 -15.033  1.00  0.00           O  
ATOM   1385 1H   ASP B   1       4.574  -2.389 -14.420  1.00  0.00           H  
ATOM   1386 2H   ASP B   1       5.386  -1.610 -13.237  1.00  0.00           H  
ATOM   1387 3H   ASP B   1       5.991  -2.988 -13.871  1.00  0.00           H  
ATOM   1388  HA  ASP B   1       3.536  -2.737 -12.326  1.00  0.00           H  
ATOM   1389 1HB  ASP B   1       4.889  -5.131 -13.625  1.00  0.00           H  
ATOM   1390 2HB  ASP B   1       3.667  -5.284 -12.370  1.00  0.00           H  
ATOM   1391  N   ILE B   2       4.619  -3.692 -10.228  1.00  0.00           N  
ATOM   1392  CA  ILE B   2       5.311  -3.901  -8.961  1.00  0.00           C  
ATOM   1393  C   ILE B   2       6.187  -5.146  -9.011  1.00  0.00           C  
ATOM   1394  O   ILE B   2       5.767  -6.194  -9.501  1.00  0.00           O  
ATOM   1395  CB  ILE B   2       4.306  -4.027  -7.801  1.00  0.00           C  
ATOM   1396  CG1 ILE B   2       3.547  -2.712  -7.607  1.00  0.00           C  
ATOM   1397  CG2 ILE B   2       5.020  -4.427  -6.520  1.00  0.00           C  
ATOM   1398  CD1 ILE B   2       4.424  -1.559  -7.174  1.00  0.00           C  
ATOM   1399  H   ILE B   2       3.608  -3.703 -10.245  1.00  0.00           H  
ATOM   1400  HA  ILE B   2       5.951  -3.041  -8.771  1.00  0.00           H  
ATOM   1401  HB  ILE B   2       3.563  -4.786  -8.044  1.00  0.00           H  
ATOM   1402 1HG1 ILE B   2       3.055  -2.435  -8.539  1.00  0.00           H  
ATOM   1403 2HG1 ILE B   2       2.769  -2.848  -6.856  1.00  0.00           H  
ATOM   1404 1HG2 ILE B   2       4.296  -4.511  -5.710  1.00  0.00           H  
ATOM   1405 2HG2 ILE B   2       5.515  -5.387  -6.664  1.00  0.00           H  
ATOM   1406 3HG2 ILE B   2       5.763  -3.670  -6.265  1.00  0.00           H  
ATOM   1407 1HD1 ILE B   2       3.815  -0.662  -7.057  1.00  0.00           H  
ATOM   1408 2HD1 ILE B   2       4.900  -1.801  -6.224  1.00  0.00           H  
ATOM   1409 3HD1 ILE B   2       5.189  -1.381  -7.929  1.00  0.00           H  
ATOM   1410  N   PHE B   3       7.408  -5.024  -8.502  1.00  0.00           N  
ATOM   1411  CA  PHE B   3       8.316  -6.161  -8.408  1.00  0.00           C  
ATOM   1412  C   PHE B   3       7.730  -7.264  -7.535  1.00  0.00           C  
ATOM   1413  O   PHE B   3       7.289  -7.012  -6.414  1.00  0.00           O  
ATOM   1414  CB  PHE B   3       9.668  -5.721  -7.843  1.00  0.00           C  
ATOM   1415  CG  PHE B   3      10.680  -6.827  -7.760  1.00  0.00           C  
ATOM   1416  CD1 PHE B   3      11.372  -7.239  -8.889  1.00  0.00           C  
ATOM   1417  CD2 PHE B   3      10.941  -7.460  -6.554  1.00  0.00           C  
ATOM   1418  CE1 PHE B   3      12.304  -8.258  -8.814  1.00  0.00           C  
ATOM   1419  CE2 PHE B   3      11.872  -8.477  -6.476  1.00  0.00           C  
ATOM   1420  CZ  PHE B   3      12.554  -8.876  -7.608  1.00  0.00           C  
ATOM   1421  H   PHE B   3       7.715  -4.121  -8.170  1.00  0.00           H  
ATOM   1422  HA  PHE B   3       8.471  -6.564  -9.410  1.00  0.00           H  
ATOM   1423 1HB  PHE B   3      10.081  -4.928  -8.466  1.00  0.00           H  
ATOM   1424 2HB  PHE B   3       9.528  -5.312  -6.843  1.00  0.00           H  
ATOM   1425  HD1 PHE B   3      11.175  -6.749  -9.843  1.00  0.00           H  
ATOM   1426  HD2 PHE B   3      10.402  -7.144  -5.660  1.00  0.00           H  
ATOM   1427  HE1 PHE B   3      12.841  -8.572  -9.709  1.00  0.00           H  
ATOM   1428  HE2 PHE B   3      12.069  -8.965  -5.521  1.00  0.00           H  
ATOM   1429  HZ  PHE B   3      13.287  -9.680  -7.548  1.00  0.00           H  
ATOM   1430  N   GLY B   4       7.727  -8.486  -8.057  1.00  0.00           N  
ATOM   1431  CA  GLY B   4       7.164  -9.623  -7.339  1.00  0.00           C  
ATOM   1432  C   GLY B   4       5.669  -9.444  -7.110  1.00  0.00           C  
ATOM   1433  O   GLY B   4       4.889  -9.380  -8.060  1.00  0.00           O  
ATOM   1434  H   GLY B   4       8.125  -8.631  -8.974  1.00  0.00           H  
ATOM   1435 1HA  GLY B   4       7.343 -10.537  -7.907  1.00  0.00           H  
ATOM   1436 2HA  GLY B   4       7.672  -9.737  -6.382  1.00  0.00           H  
ATOM   1437  N   SER B   5       5.274  -9.364  -5.844  1.00  0.00           N  
ATOM   1438  CA  SER B   5       3.866  -9.249  -5.485  1.00  0.00           C  
ATOM   1439  C   SER B   5       3.692  -8.503  -4.168  1.00  0.00           C  
ATOM   1440  O   SER B   5       4.525  -8.611  -3.269  1.00  0.00           O  
ATOM   1441  CB  SER B   5       3.239 -10.626  -5.384  1.00  0.00           C  
ATOM   1442  OG  SER B   5       1.910 -10.542  -4.948  1.00  0.00           O  
ATOM   1443  H   SER B   5       5.969  -9.383  -5.110  1.00  0.00           H  
ATOM   1444  HA  SER B   5       3.354  -8.686  -6.267  1.00  0.00           H  
ATOM   1445 1HB  SER B   5       3.276 -11.114  -6.357  1.00  0.00           H  
ATOM   1446 2HB  SER B   5       3.814 -11.237  -4.689  1.00  0.00           H  
ATOM   1447  HG  SER B   5       1.900 -10.901  -4.058  1.00  0.00           H  
ATOM   1448  N   LEU B   6       2.604  -7.747  -4.060  1.00  0.00           N  
ATOM   1449  CA  LEU B   6       2.311  -6.996  -2.847  1.00  0.00           C  
ATOM   1450  C   LEU B   6       1.696  -7.893  -1.779  1.00  0.00           C  
ATOM   1451  O   LEU B   6       0.512  -7.778  -1.465  1.00  0.00           O  
ATOM   1452  CB  LEU B   6       1.358  -5.835  -3.159  1.00  0.00           C  
ATOM   1453  CG  LEU B   6       1.934  -4.721  -4.042  1.00  0.00           C  
ATOM   1454  CD1 LEU B   6       0.825  -3.751  -4.426  1.00  0.00           C  
ATOM   1455  CD2 LEU B   6       3.051  -4.007  -3.294  1.00  0.00           C  
ATOM   1456  H   LEU B   6       1.964  -7.694  -4.840  1.00  0.00           H  
ATOM   1457  HA  LEU B   6       3.244  -6.589  -2.458  1.00  0.00           H  
ATOM   1458 1HB  LEU B   6       0.478  -6.234  -3.662  1.00  0.00           H  
ATOM   1459 2HB  LEU B   6       1.041  -5.383  -2.220  1.00  0.00           H  
ATOM   1460  HG  LEU B   6       2.332  -5.153  -4.961  1.00  0.00           H  
ATOM   1461 1HD1 LEU B   6       1.235  -2.959  -5.053  1.00  0.00           H  
ATOM   1462 2HD1 LEU B   6       0.050  -4.284  -4.976  1.00  0.00           H  
ATOM   1463 3HD1 LEU B   6       0.396  -3.314  -3.524  1.00  0.00           H  
ATOM   1464 1HD2 LEU B   6       3.461  -3.215  -3.922  1.00  0.00           H  
ATOM   1465 2HD2 LEU B   6       2.654  -3.573  -2.376  1.00  0.00           H  
ATOM   1466 3HD2 LEU B   6       3.838  -4.720  -3.048  1.00  0.00           H  
ATOM   1467  N   ASP B   7       2.510  -8.786  -1.225  1.00  0.00           N  
ATOM   1468  CA  ASP B   7       2.014  -9.811  -0.314  1.00  0.00           C  
ATOM   1469  C   ASP B   7       1.771  -9.240   1.077  1.00  0.00           C  
ATOM   1470  O   ASP B   7       0.863  -9.671   1.786  1.00  0.00           O  
ATOM   1471  CB  ASP B   7       3.002 -10.977  -0.229  1.00  0.00           C  
ATOM   1472  CG  ASP B   7       3.143 -11.732  -1.544  1.00  0.00           C  
ATOM   1473  OD1 ASP B   7       2.306 -11.559  -2.398  1.00  0.00           O  
ATOM   1474  OD2 ASP B   7       4.086 -12.474  -1.682  1.00  0.00           O  
ATOM   1475  H   ASP B   7       3.496  -8.755  -1.441  1.00  0.00           H  
ATOM   1476  HA  ASP B   7       1.065 -10.187  -0.699  1.00  0.00           H  
ATOM   1477 1HB  ASP B   7       3.983 -10.602   0.064  1.00  0.00           H  
ATOM   1478 2HB  ASP B   7       2.675 -11.676   0.541  1.00  0.00           H  
ATOM   1479  N   PHE B   8       2.590  -8.266   1.461  1.00  0.00           N  
ATOM   1480  CA  PHE B   8       2.575  -7.745   2.823  1.00  0.00           C  
ATOM   1481  C   PHE B   8       1.867  -6.397   2.890  1.00  0.00           C  
ATOM   1482  O   PHE B   8       2.075  -5.623   3.824  1.00  0.00           O  
ATOM   1483  CB  PHE B   8       4.002  -7.605   3.356  1.00  0.00           C  
ATOM   1484  CG  PHE B   8       4.661  -8.916   3.676  1.00  0.00           C  
ATOM   1485  CD1 PHE B   8       3.947 -10.103   3.606  1.00  0.00           C  
ATOM   1486  CD2 PHE B   8       5.996  -8.966   4.047  1.00  0.00           C  
ATOM   1487  CE1 PHE B   8       4.553 -11.310   3.900  1.00  0.00           C  
ATOM   1488  CE2 PHE B   8       6.604 -10.171   4.341  1.00  0.00           C  
ATOM   1489  CZ  PHE B   8       5.881 -11.344   4.267  1.00  0.00           C  
ATOM   1490  H   PHE B   8       3.240  -7.877   0.792  1.00  0.00           H  
ATOM   1491  HA  PHE B   8       2.033  -8.449   3.456  1.00  0.00           H  
ATOM   1492 1HB  PHE B   8       4.616  -7.086   2.620  1.00  0.00           H  
ATOM   1493 2HB  PHE B   8       3.994  -6.998   4.261  1.00  0.00           H  
ATOM   1494  HD1 PHE B   8       2.897 -10.076   3.315  1.00  0.00           H  
ATOM   1495  HD2 PHE B   8       6.568  -8.038   4.106  1.00  0.00           H  
ATOM   1496  HE1 PHE B   8       3.980 -12.235   3.842  1.00  0.00           H  
ATOM   1497  HE2 PHE B   8       7.655 -10.196   4.631  1.00  0.00           H  
ATOM   1498  HZ  PHE B   8       6.359 -12.295   4.500  1.00  0.00           H  
ATOM   1499  N   PHE B   9       1.032  -6.124   1.894  1.00  0.00           N  
ATOM   1500  CA  PHE B   9       0.444  -4.799   1.730  1.00  0.00           C  
ATOM   1501  C   PHE B   9      -1.041  -4.893   1.401  1.00  0.00           C  
ATOM   1502  O   PHE B   9      -1.504  -5.898   0.862  1.00  0.00           O  
ATOM   1503  CB  PHE B   9       1.168  -4.026   0.626  1.00  0.00           C  
ATOM   1504  CG  PHE B   9       2.665  -4.059   0.745  1.00  0.00           C  
ATOM   1505  CD1 PHE B   9       3.403  -5.050   0.116  1.00  0.00           C  
ATOM   1506  CD2 PHE B   9       3.338  -3.099   1.486  1.00  0.00           C  
ATOM   1507  CE1 PHE B   9       4.780  -5.082   0.225  1.00  0.00           C  
ATOM   1508  CE2 PHE B   9       4.715  -3.128   1.595  1.00  0.00           C  
ATOM   1509  CZ  PHE B   9       5.436  -4.121   0.964  1.00  0.00           C  
ATOM   1510  H   PHE B   9       0.798  -6.851   1.233  1.00  0.00           H  
ATOM   1511  HA  PHE B   9       0.553  -4.253   2.668  1.00  0.00           H  
ATOM   1512 1HB  PHE B   9       0.894  -4.436  -0.345  1.00  0.00           H  
ATOM   1513 2HB  PHE B   9       0.848  -2.984   0.642  1.00  0.00           H  
ATOM   1514  HD1 PHE B   9       2.884  -5.810  -0.470  1.00  0.00           H  
ATOM   1515  HD2 PHE B   9       2.768  -2.315   1.985  1.00  0.00           H  
ATOM   1516  HE1 PHE B   9       5.348  -5.867  -0.274  1.00  0.00           H  
ATOM   1517  HE2 PHE B   9       5.232  -2.367   2.180  1.00  0.00           H  
ATOM   1518  HZ  PHE B   9       6.522  -4.145   1.051  1.00  0.00           H  
ATOM   1519  N   ASP B  10      -1.781  -3.840   1.728  1.00  0.00           N  
ATOM   1520  CA  ASP B  10      -3.175  -3.726   1.315  1.00  0.00           C  
ATOM   1521  C   ASP B  10      -3.641  -2.276   1.340  1.00  0.00           C  
ATOM   1522  O   ASP B  10      -2.940  -1.398   1.840  1.00  0.00           O  
ATOM   1523  CB  ASP B  10      -4.074  -4.572   2.222  1.00  0.00           C  
ATOM   1524  CG  ASP B  10      -5.308  -5.102   1.505  1.00  0.00           C  
ATOM   1525  OD1 ASP B  10      -5.681  -4.533   0.506  1.00  0.00           O  
ATOM   1526  OD2 ASP B  10      -5.866  -6.070   1.962  1.00  0.00           O  
ATOM   1527  H   ASP B  10      -1.368  -3.098   2.274  1.00  0.00           H  
ATOM   1528  HA  ASP B  10      -3.265  -4.095   0.293  1.00  0.00           H  
ATOM   1529 1HB  ASP B  10      -3.506  -5.418   2.610  1.00  0.00           H  
ATOM   1530 2HB  ASP B  10      -4.395  -3.974   3.075  1.00  0.00           H  
ATOM   1531  N   TYR B  11      -4.829  -2.033   0.796  1.00  0.00           N  
ATOM   1532  CA  TYR B  11      -5.335  -0.675   0.636  1.00  0.00           C  
ATOM   1533  C   TYR B  11      -6.837  -0.614   0.878  1.00  0.00           C  
ATOM   1534  O   TYR B  11      -7.520  -1.637   0.868  1.00  0.00           O  
ATOM   1535  CB  TYR B  11      -5.000  -0.140  -0.758  1.00  0.00           C  
ATOM   1536  CG  TYR B  11      -5.592  -0.958  -1.884  1.00  0.00           C  
ATOM   1537  CD1 TYR B  11      -6.806  -0.591  -2.445  1.00  0.00           C  
ATOM   1538  CD2 TYR B  11      -4.920  -2.076  -2.356  1.00  0.00           C  
ATOM   1539  CE1 TYR B  11      -7.347  -1.338  -3.473  1.00  0.00           C  
ATOM   1540  CE2 TYR B  11      -5.461  -2.823  -3.385  1.00  0.00           C  
ATOM   1541  CZ  TYR B  11      -6.669  -2.458  -3.942  1.00  0.00           C  
ATOM   1542  OH  TYR B  11      -7.207  -3.202  -4.967  1.00  0.00           O  
ATOM   1543  H   TYR B  11      -5.397  -2.809   0.487  1.00  0.00           H  
ATOM   1544  HA  TYR B  11      -4.855  -0.037   1.378  1.00  0.00           H  
ATOM   1545 1HB  TYR B  11      -5.365   0.884  -0.853  1.00  0.00           H  
ATOM   1546 2HB  TYR B  11      -3.919  -0.115  -0.888  1.00  0.00           H  
ATOM   1547  HD1 TYR B  11      -7.335   0.288  -2.074  1.00  0.00           H  
ATOM   1548  HD2 TYR B  11      -3.966  -2.365  -1.915  1.00  0.00           H  
ATOM   1549  HE1 TYR B  11      -8.301  -1.050  -3.913  1.00  0.00           H  
ATOM   1550  HE2 TYR B  11      -4.933  -3.703  -3.755  1.00  0.00           H  
ATOM   1551  HH  TYR B  11      -8.007  -2.777  -5.284  1.00  0.00           H  
ATOM   1552  N   ASP B  12      -7.347   0.594   1.095  1.00  0.00           N  
ATOM   1553  CA  ASP B  12      -8.747   0.780   1.462  1.00  0.00           C  
ATOM   1554  C   ASP B  12      -9.590   1.150   0.249  1.00  0.00           C  
ATOM   1555  O   ASP B  12     -10.771   0.812   0.177  1.00  0.00           O  
ATOM   1556  CB  ASP B  12      -8.881   1.864   2.534  1.00  0.00           C  
ATOM   1557  CG  ASP B  12      -8.130   1.528   3.815  1.00  0.00           C  
ATOM   1558  OD1 ASP B  12      -8.341   0.460   4.342  1.00  0.00           O  
ATOM   1559  OD2 ASP B  12      -7.353   2.340   4.256  1.00  0.00           O  
ATOM   1560  H   ASP B  12      -6.751   1.404   1.004  1.00  0.00           H  
ATOM   1561  HA  ASP B  12      -9.126  -0.159   1.867  1.00  0.00           H  
ATOM   1562 1HB  ASP B  12      -8.501   2.809   2.145  1.00  0.00           H  
ATOM   1563 2HB  ASP B  12      -9.935   2.009   2.775  1.00  0.00           H  
ATOM   1564  N   LEU B  13      -8.975   1.847  -0.700  1.00  0.00           N  
ATOM   1565  CA  LEU B  13      -9.709   2.428  -1.819  1.00  0.00           C  
ATOM   1566  C   LEU B  13      -9.554   1.583  -3.076  1.00  0.00           C  
ATOM   1567  O   LEU B  13     -10.218   0.593  -3.220  1.00  0.00           O  
ATOM   1568  OXT LEU B  13      -8.769   1.906  -3.924  1.00  0.00           O  
ATOM   1569  CB  LEU B  13      -9.218   3.855  -2.092  1.00  0.00           C  
ATOM   1570  CG  LEU B  13      -9.245   4.809  -0.890  1.00  0.00           C  
ATOM   1571  CD1 LEU B  13      -8.768   6.188  -1.325  1.00  0.00           C  
ATOM   1572  CD2 LEU B  13     -10.655   4.871  -0.323  1.00  0.00           C  
ATOM   1573  H   LEU B  13      -7.975   1.977  -0.647  1.00  0.00           H  
ATOM   1574  HA  LEU B  13     -10.766   2.465  -1.557  1.00  0.00           H  
ATOM   1575 1HB  LEU B  13      -8.192   3.806  -2.453  1.00  0.00           H  
ATOM   1576 2HB  LEU B  13      -9.837   4.292  -2.875  1.00  0.00           H  
ATOM   1577  HG  LEU B  13      -8.561   4.446  -0.123  1.00  0.00           H  
ATOM   1578 1HD1 LEU B  13      -8.787   6.865  -0.472  1.00  0.00           H  
ATOM   1579 2HD1 LEU B  13      -7.750   6.117  -1.709  1.00  0.00           H  
ATOM   1580 3HD1 LEU B  13      -9.425   6.570  -2.106  1.00  0.00           H  
ATOM   1581 1HD2 LEU B  13     -10.674   5.549   0.531  1.00  0.00           H  
ATOM   1582 2HD2 LEU B  13     -11.340   5.235  -1.090  1.00  0.00           H  
ATOM   1583 3HD2 LEU B  13     -10.964   3.876  -0.004  1.00  0.00           H  
TER                                                                             
I_bsa 1702.92
I_hb 5
I_pack -0.071
I_sc -47.354
I_unsat 14
pep_sc -16.274
pep_sc_noref -18.064
reweighted_sc -125.019
rmsALL 20.891
rmsALL_CAPRI_if 9.938
rmsALL_allIF 10.42
rmsALL_if 16.082
rmsBB 20.353
rmsBB_CAPRI_if 9.177
rmsBB_allIF 9.909
rmsBB_if 14.922
rmsBB_intrf_lowres 14.025
rmsBB_lowres 19.801
rmsCA 20.396
rmsCA_if 14.946
rmsCA_intrf_lowres 14.059
rmsCA_lowres 19.892
rmsSC_CAPRI_if 10.52
rmsSC_allIF 10.482
score -61.391
score_lowres_opt 2.474
score_lowres_start 31.55
silent_score -61.391
startRMSall 0
startRMSallif 0
startRMSbb 0
startRMSca 0
time 83
