# Supplementary material for: Simple biochemical features underlie transcriptional activation domain diversity and dynamic, fuzzy binding to Mediator
Source: eLife. 2021 Apr 27;10:e68068. doi: 10.7554/eLife.68068 (PMC8137143; doi:10.7554/eLife.68068)
Supplement: Figure 6—source data 2. — The 10 best-scoring models from different binding poses are provided as pdb files. Top500.txt contains the score, cluster number, and RMSD to best model for the 500 best-scoring models. [file elife-68068-fig6-data2.zip › Med15-cAD structural models/ABD1/Pip2/top500.txt]

description rms cluster cluster_idx reweighted_sc
2lpb_Pip2_prepack_00086 2.861 13 0 -110.179
2lpb_Pip2_prepack_00168 3.696 14 0 -106.382
2lpb_Pip2_prepack_00332 2.274 15 0 -114.815
2lpb_Pip2_prepack_00470 2.100 16 0 -110.294
2lpb_Pip2_prepack_00492 3.691 17 0 -111.030
2lpb_Pip2_prepack_00533 4.773 18 0 -105.312
2lpb_Pip2_prepack_00577 1.806 2 0 -108.775
2lpb_Pip2_prepack_00710 1.660 19 0 -104.382
2lpb_Pip2_prepack_00751 4.610 20 0 -104.365
2lpb_Pip2_prepack_00784 1.680 21 0 -103.015
2lpb_Pip2_prepack_00825 3.261 22 0 -107.846
2lpb_Pip2_prepack_00842 2.865 23 0 -102.409
2lpb_Pip2_prepack_01076 3.306 24 0 -111.244
2lpb_Pip2_prepack_01097 1.881 25 0 -107.882
2lpb_Pip2_prepack_01236 3.134 26 0 -102.374
2lpb_Pip2_prepack_01258 1.375 27 0 -112.230
2lpb_Pip2_prepack_01374 1.682 28 0 -115.949
2lpb_Pip2_prepack_01429 2.623 29 0 -105.570
2lpb_Pip2_prepack_01527 4.012 30 0 -116.274
2lpb_Pip2_prepack_01675 1.710 31 0 -105.259
2lpb_Pip2_prepack_01759 1.980 32 0 -105.717
2lpb_Pip2_prepack_01884 2.087 33 0 -109.036
2lpb_Pip2_prepack_01960 3.438 34 0 -105.828
2lpb_Pip2_prepack_02074 2.580 35 0 -105.206
2lpb_Pip2_prepack_02208 1.853 36 0 -112.666
2lpb_Pip2_prepack_02251 1.845 37 0 -112.318
2lpb_Pip2_prepack_02267 4.563 38 0 -102.206
2lpb_Pip2_prepack_02408 2.825 39 0 -103.928
2lpb_Pip2_prepack_02540 2.415 40 0 -104.507
2lpb_Pip2_prepack_02604 2.996 41 0 -108.618
2lpb_Pip2_prepack_02606 2.570 42 0 -118.952
2lpb_Pip2_prepack_03035 1.745 43 0 -105.266
2lpb_Pip2_prepack_03282 2.293 44 0 -117.036
2lpb_Pip2_prepack_03589 2.300 45 0 -106.127
2lpb_Pip2_prepack_03638 2.546 46 0 -107.936
2lpb_Pip2_prepack_03724 2.511 47 0 -118.415
2lpb_Pip2_prepack_03779 1.621 48 0 -105.635
2lpb_Pip2_prepack_03888 2.647 49 0 -115.543
2lpb_Pip2_prepack_03921 3.690 50 0 -104.503
2lpb_Pip2_prepack_04027 2.270 51 0 -110.203
2lpb_Pip2_prepack_04593 2.862 52 0 -106.221
2lpb_Pip2_prepack_04660 3.552 53 0 -105.085
2lpb_Pip2_prepack_04707 1.247 54 0 -103.159
2lpb_Pip2_prepack_04713 2.884 55 0 -103.798
2lpb_Pip2_prepack_04884 3.379 56 0 -107.262
2lpb_Pip2_prepack_04906 2.451 57 0 -103.386
2lpb_Pip2_prepack_04970 3.920 58 0 -114.763
2lpb_Pip2_prepack_05075 2.263 3 0 -113.006
2lpb_Pip2_prepack_05239 3.462 59 0 -107.579
2lpb_Pip2_prepack_05265 5.330 60 0 -102.519
2lpb_Pip2_prepack_05301 4.466 61 0 -105.260
2lpb_Pip2_prepack_05337 2.809 62 0 -104.717
2lpb_Pip2_prepack_05362 2.910 63 0 -102.545
2lpb_Pip2_prepack_05432 2.247 64 0 -102.572
2lpb_Pip2_prepack_05552 2.964 65 0 -105.406
2lpb_Pip2_prepack_05561 1.680 66 0 -113.248
2lpb_Pip2_prepack_05624 3.194 67 0 -108.189
2lpb_Pip2_prepack_05771 1.701 68 0 -105.415
2lpb_Pip2_prepack_05802 1.656 69 0 -102.197
2lpb_Pip2_prepack_05940 1.820 4 0 -103.046
2lpb_Pip2_prepack_06063 3.856 70 0 -114.230
2lpb_Pip2_prepack_06261 0.000 71 0 -137.885
2lpb_Pip2_prepack_06503 3.440 0 0 -108.889
2lpb_Pip2_prepack_06589 2.252 72 0 -106.373
2lpb_Pip2_prepack_06759 1.931 73 0 -103.467
2lpb_Pip2_prepack_06864 2.558 74 0 -102.634
2lpb_Pip2_prepack_06865 2.400 75 0 -104.364
2lpb_Pip2_prepack_07041 3.687 76 0 -105.024
2lpb_Pip2_prepack_07107 1.876 2 1 -105.712
2lpb_Pip2_prepack_07111 2.615 77 0 -110.592
2lpb_Pip2_prepack_07219 2.691 78 0 -102.555
2lpb_Pip2_prepack_07292 3.444 79 0 -111.478
2lpb_Pip2_prepack_07384 2.652 80 0 -110.433
2lpb_Pip2_prepack_07513 2.012 81 0 -105.173
2lpb_Pip2_prepack_07527 2.858 82 0 -103.172
2lpb_Pip2_prepack_07561 5.589 83 0 -112.413
2lpb_Pip2_prepack_07832 2.127 84 0 -112.306
2lpb_Pip2_prepack_07840 1.681 85 0 -112.034
2lpb_Pip2_prepack_07862 2.727 86 0 -102.629
2lpb_Pip2_prepack_07870 2.409 87 0 -103.013
2lpb_Pip2_prepack_07939 5.187 88 0 -103.198
2lpb_Pip2_prepack_08011 3.536 5 0 -103.910
2lpb_Pip2_prepack_08150 1.615 1 0 -106.769
2lpb_Pip2_prepack_08164 2.331 89 0 -103.892
2lpb_Pip2_prepack_08208 2.847 90 0 -110.343
2lpb_Pip2_prepack_08229 2.052 91 0 -104.243
2lpb_Pip2_prepack_08277 2.886 92 0 -102.609
2lpb_Pip2_prepack_08344 2.222 93 0 -110.039
2lpb_Pip2_prepack_08391 3.522 94 0 -107.318
2lpb_Pip2_prepack_08518 2.436 95 0 -107.850
2lpb_Pip2_prepack_08535 2.086 96 0 -106.394
2lpb_Pip2_prepack_08614 2.142 97 0 -117.375
2lpb_Pip2_prepack_08880 2.731 98 0 -102.702
2lpb_Pip2_prepack_08929 2.572 99 0 -102.294
2lpb_Pip2_prepack_08989 3.489 100 0 -108.429
2lpb_Pip2_prepack_09163 1.404 101 0 -105.823
2lpb_Pip2_prepack_09355 2.988 102 0 -102.481
2lpb_Pip2_prepack_09400 3.208 103 0 -102.384
2lpb_Pip2_prepack_09401 1.842 104 0 -106.304
2lpb_Pip2_prepack_09453 5.191 105 0 -107.605
2lpb_Pip2_prepack_09498 2.854 106 0 -112.447
2lpb_Pip2_prepack_09560 1.813 4 1 -125.641
2lpb_Pip2_prepack_09670 4.009 107 0 -103.621
2lpb_Pip2_prepack_09724 1.983 108 0 -107.767
2lpb_Pip2_prepack_09735 2.250 109 0 -120.468
2lpb_Pip2_prepack_09744 1.351 110 0 -106.053
2lpb_Pip2_prepack_09784 1.794 6 0 -103.682
2lpb_Pip2_prepack_10136 4.129 111 0 -108.786
2lpb_Pip2_prepack_10183 2.929 112 0 -111.186
2lpb_Pip2_prepack_10300 2.088 113 0 -111.124
2lpb_Pip2_prepack_10321 2.651 114 0 -105.464
2lpb_Pip2_prepack_10373 2.346 115 0 -103.399
2lpb_Pip2_prepack_10382 3.436 116 0 -105.096
2lpb_Pip2_prepack_10548 1.918 117 0 -111.484
2lpb_Pip2_prepack_10722 2.713 118 0 -109.338
2lpb_Pip2_prepack_10745 2.246 119 0 -106.862
2lpb_Pip2_prepack_10797 2.019 120 0 -107.501
2lpb_Pip2_prepack_10914 2.520 3 1 -114.770
2lpb_Pip2_prepack_11068 3.794 121 0 -106.396
2lpb_Pip2_prepack_11089 2.341 122 0 -103.939
2lpb_Pip2_prepack_11146 1.542 123 0 -104.841
2lpb_Pip2_prepack_11357 2.979 124 0 -102.233
2lpb_Pip2_prepack_11390 2.532 125 0 -104.912
2lpb_Pip2_prepack_11705 1.866 126 0 -113.607
2lpb_Pip2_prepack_11751 3.286 127 0 -109.024
2lpb_Pip2_prepack_12077 3.335 128 0 -108.040
2lpb_Pip2_prepack_12239 2.264 129 0 -102.215
2lpb_Pip2_prepack_12242 4.470 130 0 -104.476
2lpb_Pip2_prepack_12281 3.015 131 0 -104.334
2lpb_Pip2_prepack_12287 3.136 132 0 -109.129
2lpb_Pip2_prepack_12502 2.337 133 0 -102.572
2lpb_Pip2_prepack_12583 2.353 134 0 -111.806
2lpb_Pip2_prepack_12632 2.341 135 0 -102.756
2lpb_Pip2_prepack_12831 2.765 136 0 -113.492
2lpb_Pip2_prepack_12981 2.529 137 0 -102.758
2lpb_Pip2_prepack_13344 4.431 138 0 -102.978
2lpb_Pip2_prepack_13445 2.791 139 0 -108.779
2lpb_Pip2_prepack_13492 2.636 140 0 -108.453
2lpb_Pip2_prepack_13596 2.716 7 0 -103.339
2lpb_Pip2_prepack_13748 2.927 141 0 -106.389
2lpb_Pip2_prepack_13800 3.283 142 0 -102.952
2lpb_Pip2_prepack_13952 1.523 143 0 -105.463
2lpb_Pip2_prepack_13972 3.426 144 0 -103.681
2lpb_Pip2_prepack_13995 2.571 145 0 -120.885
2lpb_Pip2_prepack_14042 3.860 146 0 -102.568
2lpb_Pip2_prepack_14173 3.438 147 0 -108.061
2lpb_Pip2_prepack_14289 2.255 148 0 -105.957
2lpb_Pip2_prepack_14360 2.997 149 0 -102.485
2lpb_Pip2_prepack_14385 3.104 150 0 -104.547
2lpb_Pip2_prepack_14392 2.004 151 0 -105.913
2lpb_Pip2_prepack_14460 4.124 152 0 -104.535
2lpb_Pip2_prepack_14677 4.117 153 0 -107.143
2lpb_Pip2_prepack_14823 2.626 154 0 -104.920
2lpb_Pip2_prepack_14872 4.734 155 0 -121.928
2lpb_Pip2_prepack_15060 1.347 156 0 -106.256
2lpb_Pip2_prepack_15164 2.593 157 0 -111.456
2lpb_Pip2_prepack_15343 3.228 158 0 -104.153
2lpb_Pip2_prepack_15377 2.053 159 0 -122.746
2lpb_Pip2_prepack_15392 1.255 160 0 -106.131
2lpb_Pip2_prepack_15438 2.346 161 0 -109.473
2lpb_Pip2_prepack_15516 1.808 162 0 -113.479
2lpb_Pip2_prepack_15589 3.378 0 1 -109.919
2lpb_Pip2_prepack_15908 3.532 163 0 -104.672
2lpb_Pip2_prepack_16343 1.962 164 0 -111.863
2lpb_Pip2_prepack_16389 5.706 165 0 -103.795
2lpb_Pip2_prepack_16419 2.185 166 0 -107.688
2lpb_Pip2_prepack_16498 2.128 167 0 -107.918
2lpb_Pip2_prepack_16567 4.059 168 0 -106.816
2lpb_Pip2_prepack_16916 3.870 169 0 -102.981
2lpb_Pip2_prepack_17036 2.433 170 0 -102.865
2lpb_Pip2_prepack_17081 2.545 171 0 -105.437
2lpb_Pip2_prepack_17407 2.567 8 0 -105.109
2lpb_Pip2_prepack_17467 1.552 172 0 -104.553
2lpb_Pip2_prepack_17526 2.096 9 0 -113.601
2lpb_Pip2_prepack_17807 3.805 173 0 -111.487
2lpb_Pip2_prepack_17832 1.889 174 0 -110.244
2lpb_Pip2_prepack_17886 5.558 175 0 -110.109
2lpb_Pip2_prepack_17975 3.356 176 0 -104.479
2lpb_Pip2_prepack_18063 2.118 177 0 -106.068
2lpb_Pip2_prepack_18147 4.251 178 0 -106.548
2lpb_Pip2_prepack_18294 1.875 179 0 -103.224
2lpb_Pip2_prepack_18303 1.740 180 0 -104.210
2lpb_Pip2_prepack_18586 1.674 9 1 -118.566
2lpb_Pip2_prepack_18812 3.068 181 0 -109.240
2lpb_Pip2_prepack_18960 5.270 182 0 -118.442
2lpb_Pip2_prepack_19019 1.582 183 0 -106.240
2lpb_Pip2_prepack_19216 3.660 184 0 -103.552
2lpb_Pip2_prepack_19363 2.589 7 1 -116.592
2lpb_Pip2_prepack_19470 2.592 185 0 -106.370
2lpb_Pip2_prepack_19608 2.509 10 0 -109.117
2lpb_Pip2_prepack_19769 1.524 186 0 -104.352
2lpb_Pip2_prepack_19838 5.374 187 0 -112.346
2lpb_Pip2_prepack_20079 2.922 188 0 -120.582
2lpb_Pip2_prepack_20278 2.009 189 0 -109.667
2lpb_Pip2_prepack_20354 2.429 190 0 -103.610
2lpb_Pip2_prepack_20386 2.967 191 0 -108.294
2lpb_Pip2_prepack_20389 1.446 192 0 -104.195
2lpb_Pip2_prepack_20460 3.188 193 0 -107.835
2lpb_Pip2_prepack_20615 3.035 194 0 -105.012
2lpb_Pip2_prepack_20618 2.185 195 0 -107.449
2lpb_Pip2_prepack_20677 3.033 196 0 -102.167
2lpb_Pip2_prepack_21051 3.260 0 2 -106.289
2lpb_Pip2_prepack_21160 2.398 197 0 -102.650
2lpb_Pip2_prepack_21255 1.384 198 0 -105.675
2lpb_Pip2_prepack_21337 3.140 199 0 -106.750
2lpb_Pip2_prepack_21397 2.490 8 1 -103.595
2lpb_Pip2_prepack_21640 2.662 200 0 -103.822
2lpb_Pip2_prepack_21767 3.195 201 0 -101.994
2lpb_Pip2_prepack_21951 1.261 202 0 -107.194
2lpb_Pip2_prepack_21952 3.350 203 0 -107.952
2lpb_Pip2_prepack_22100 3.751 204 0 -107.437
2lpb_Pip2_prepack_22205 3.546 205 0 -104.722
2lpb_Pip2_prepack_22216 5.089 206 0 -102.177
2lpb_Pip2_prepack_22228 2.691 207 0 -111.643
2lpb_Pip2_prepack_22525 3.869 208 0 -108.202
2lpb_Pip2_prepack_22587 2.442 209 0 -104.070
2lpb_Pip2_prepack_22845 2.725 210 0 -104.091
2lpb_Pip2_prepack_22943 2.986 211 0 -104.382
2lpb_Pip2_prepack_23058 1.976 212 0 -116.366
2lpb_Pip2_prepack_23172 1.815 213 0 -115.932
2lpb_Pip2_prepack_23498 1.862 214 0 -106.742
2lpb_Pip2_prepack_23516 3.347 215 0 -104.321
2lpb_Pip2_prepack_23943 2.173 216 0 -104.566
2lpb_Pip2_prepack_24110 3.011 217 0 -102.258
2lpb_Pip2_prepack_24287 2.855 218 0 -112.110
2lpb_Pip2_prepack_24359 2.674 219 0 -105.916
2lpb_Pip2_prepack_24401 2.175 220 0 -111.625
2lpb_Pip2_prepack_24403 2.188 221 0 -107.027
2lpb_Pip2_prepack_24460 3.161 222 0 -106.864
2lpb_Pip2_prepack_24577 1.656 223 0 -108.510
2lpb_Pip2_prepack_24618 1.841 224 0 -111.305
2lpb_Pip2_prepack_24647 2.031 225 0 -103.286
2lpb_Pip2_prepack_24648 3.074 226 0 -107.644
2lpb_Pip2_prepack_25005 3.498 227 0 -102.490
2lpb_Pip2_prepack_25110 2.465 228 0 -104.423
2lpb_Pip2_prepack_25179 2.736 229 0 -109.847
2lpb_Pip2_prepack_25197 3.512 5 1 -102.319
2lpb_Pip2_prepack_25234 3.085 230 0 -103.476
2lpb_Pip2_prepack_25411 2.781 231 0 -105.598
2lpb_Pip2_prepack_25502 2.938 232 0 -104.772
2lpb_Pip2_prepack_25542 3.714 233 0 -113.134
2lpb_Pip2_prepack_25752 2.209 234 0 -109.589
2lpb_Pip2_prepack_25827 2.067 235 0 -102.372
2lpb_Pip2_prepack_25854 1.734 236 0 -104.543
2lpb_Pip2_prepack_25905 3.712 237 0 -104.089
2lpb_Pip2_prepack_25964 2.241 10 1 -114.495
2lpb_Pip2_prepack_26120 4.200 238 0 -112.423
2lpb_Pip2_prepack_26138 3.841 239 0 -123.907
2lpb_Pip2_prepack_26266 1.888 240 0 -104.918
2lpb_Pip2_prepack_26368 2.350 241 0 -107.839
2lpb_Pip2_prepack_26725 1.766 242 0 -103.622
2lpb_Pip2_prepack_26865 1.790 243 0 -105.867
2lpb_Pip2_prepack_26893 2.785 244 0 -103.406
2lpb_Pip2_prepack_26965 1.600 245 0 -106.324
2lpb_Pip2_prepack_26978 3.526 246 0 -102.231
2lpb_Pip2_prepack_27041 3.369 247 0 -110.643
2lpb_Pip2_prepack_27213 1.967 248 0 -107.743
2lpb_Pip2_prepack_27239 2.876 249 0 -113.501
2lpb_Pip2_prepack_27279 4.491 250 0 -103.471
2lpb_Pip2_prepack_27301 3.911 251 0 -102.177
2lpb_Pip2_prepack_27341 3.314 252 0 -105.322
2lpb_Pip2_prepack_27346 3.668 253 0 -108.896
2lpb_Pip2_prepack_27370 3.522 254 0 -104.544
2lpb_Pip2_prepack_27476 1.628 255 0 -108.423
2lpb_Pip2_prepack_27512 3.708 256 0 -104.931
2lpb_Pip2_prepack_27614 2.399 257 0 -114.731
2lpb_Pip2_prepack_27689 4.461 258 0 -114.463
2lpb_Pip2_prepack_27905 4.209 259 0 -107.067
2lpb_Pip2_prepack_28020 2.837 260 0 -105.843
2lpb_Pip2_prepack_28182 3.233 261 0 -125.362
2lpb_Pip2_prepack_28409 4.041 262 0 -102.065
2lpb_Pip2_prepack_28674 1.545 1 1 -103.299
2lpb_Pip2_prepack_28875 2.955 263 0 -111.902
2lpb_Pip2_prepack_28975 3.640 264 0 -107.492
2lpb_Pip2_prepack_29133 2.588 265 0 -102.777
2lpb_Pip2_prepack_29148 2.657 266 0 -102.560
2lpb_Pip2_prepack_29184 4.286 267 0 -121.387
2lpb_Pip2_prepack_29294 3.450 268 0 -104.685
2lpb_Pip2_prepack_29313 3.138 269 0 -102.483
2lpb_Pip2_prepack_29378 1.802 270 0 -106.745
2lpb_Pip2_prepack_29460 3.124 271 0 -103.213
2lpb_Pip2_prepack_29468 5.184 272 0 -111.696
2lpb_Pip2_prepack_29475 1.945 273 0 -105.359
2lpb_Pip2_prepack_30040 4.701 274 0 -107.436
2lpb_Pip2_prepack_30338 3.615 275 0 -109.333
2lpb_Pip2_prepack_30488 2.601 276 0 -104.206
2lpb_Pip2_prepack_30563 2.227 277 0 -111.365
2lpb_Pip2_prepack_30600 1.947 278 0 -108.454
2lpb_Pip2_prepack_30628 1.293 279 0 -106.392
2lpb_Pip2_prepack_30659 3.024 280 0 -116.512
2lpb_Pip2_prepack_30910 2.837 281 0 -103.643
2lpb_Pip2_prepack_30986 1.713 282 0 -106.268
2lpb_Pip2_prepack_31026 1.694 283 0 -104.485
2lpb_Pip2_prepack_31187 5.633 284 0 -109.469
2lpb_Pip2_prepack_31206 2.692 285 0 -103.837
2lpb_Pip2_prepack_31251 2.753 286 0 -112.263
2lpb_Pip2_prepack_31354 4.205 287 0 -102.561
2lpb_Pip2_prepack_31394 1.728 288 0 -114.310
2lpb_Pip2_prepack_31447 4.502 289 0 -127.022
2lpb_Pip2_prepack_31474 3.667 290 0 -102.033
2lpb_Pip2_prepack_31509 2.073 291 0 -104.254
2lpb_Pip2_prepack_31659 2.079 292 0 -107.593
2lpb_Pip2_prepack_31774 3.191 293 0 -110.176
2lpb_Pip2_prepack_31781 2.425 294 0 -107.921
2lpb_Pip2_prepack_32015 4.677 295 0 -111.739
2lpb_Pip2_prepack_32052 4.597 296 0 -104.261
2lpb_Pip2_prepack_32082 2.590 297 0 -105.790
2lpb_Pip2_prepack_32101 3.475 298 0 -103.887
2lpb_Pip2_prepack_32219 2.339 299 0 -104.335
2lpb_Pip2_prepack_32301 2.538 300 0 -114.362
2lpb_Pip2_prepack_32360 4.409 301 0 -105.642
2lpb_Pip2_prepack_32373 2.785 302 0 -109.266
2lpb_Pip2_prepack_32402 1.889 303 0 -109.558
2lpb_Pip2_prepack_32410 2.501 304 0 -103.150
2lpb_Pip2_prepack_32450 3.489 305 0 -102.230
2lpb_Pip2_prepack_32477 1.658 6 1 -111.233
2lpb_Pip2_prepack_32485 3.195 306 0 -104.034
2lpb_Pip2_prepack_32514 3.975 307 0 -107.288
2lpb_Pip2_prepack_32565 2.153 308 0 -103.491
2lpb_Pip2_prepack_32608 2.447 309 0 -105.507
2lpb_Pip2_prepack_32641 2.220 310 0 -114.156
2lpb_Pip2_prepack_32923 2.233 311 0 -108.280
2lpb_Pip2_prepack_33002 2.183 312 0 -113.355
2lpb_Pip2_prepack_33523 2.154 313 0 -105.322
2lpb_Pip2_prepack_33526 1.788 314 0 -109.144
2lpb_Pip2_prepack_33898 2.189 11 0 -105.433
2lpb_Pip2_prepack_34220 2.965 315 0 -102.542
2lpb_Pip2_prepack_34242 2.054 316 0 -120.808
2lpb_Pip2_prepack_34394 1.777 317 0 -130.606
2lpb_Pip2_prepack_34421 3.689 318 0 -105.548
2lpb_Pip2_prepack_34497 2.199 12 0 -103.462
2lpb_Pip2_prepack_34875 4.442 319 0 -102.452
2lpb_Pip2_prepack_34920 3.983 320 0 -113.591
2lpb_Pip2_prepack_35028 3.859 321 0 -102.335
2lpb_Pip2_prepack_35095 2.993 322 0 -103.087
2lpb_Pip2_prepack_35123 4.397 323 0 -123.426
2lpb_Pip2_prepack_35177 1.587 324 0 -102.597
2lpb_Pip2_prepack_35275 3.159 325 0 -105.210
2lpb_Pip2_prepack_35353 3.529 326 0 -102.581
2lpb_Pip2_prepack_35520 1.353 327 0 -125.827
2lpb_Pip2_prepack_35582 1.440 328 0 -106.388
2lpb_Pip2_prepack_35599 3.569 329 0 -105.970
2lpb_Pip2_prepack_35610 3.807 330 0 -109.548
2lpb_Pip2_prepack_35657 5.149 331 0 -125.019
2lpb_Pip2_prepack_35981 2.718 332 0 -113.094
2lpb_Pip2_prepack_35998 3.350 0 3 -110.870
2lpb_Pip2_prepack_36058 4.120 333 0 -105.664
2lpb_Pip2_prepack_36198 3.184 334 0 -103.211
2lpb_Pip2_prepack_36307 2.707 335 0 -107.319
2lpb_Pip2_prepack_36358 3.311 336 0 -108.937
2lpb_Pip2_prepack_36435 3.043 337 0 -103.258
2lpb_Pip2_prepack_36569 3.242 338 0 -107.011
2lpb_Pip2_prepack_36759 1.687 339 0 -115.327
2lpb_Pip2_prepack_36767 2.349 12 1 -105.032
2lpb_Pip2_prepack_36894 2.068 11 1 -113.151
2lpb_Pip2_prepack_36948 2.764 340 0 -122.871
2lpb_Pip2_prepack_37051 2.690 341 0 -111.934
2lpb_Pip2_prepack_37052 4.358 342 0 -121.200
2lpb_Pip2_prepack_37065 2.510 343 0 -102.117
2lpb_Pip2_prepack_37080 3.904 344 0 -103.982
2lpb_Pip2_prepack_37324 2.123 345 0 -102.649
2lpb_Pip2_prepack_37390 2.965 346 0 -105.386
2lpb_Pip2_prepack_37398 1.809 1 2 -108.778
2lpb_Pip2_prepack_37453 2.934 347 0 -102.849
2lpb_Pip2_prepack_37463 2.497 348 0 -107.245
2lpb_Pip2_prepack_37500 2.266 349 0 -111.783
2lpb_Pip2_prepack_37839 2.288 350 0 -107.795
2lpb_Pip2_prepack_37866 4.836 351 0 -109.415
2lpb_Pip2_prepack_37873 1.427 352 0 -113.781
2lpb_Pip2_prepack_38322 2.105 353 0 -108.453
2lpb_Pip2_prepack_38355 2.611 354 0 -118.677
2lpb_Pip2_prepack_38598 2.063 355 0 -106.557
2lpb_Pip2_prepack_38913 1.813 356 0 -104.771
2lpb_Pip2_prepack_38929 3.578 357 0 -103.764
2lpb_Pip2_prepack_38942 2.117 358 0 -103.737
2lpb_Pip2_prepack_38955 2.153 359 0 -102.940
2lpb_Pip2_prepack_39198 1.991 360 0 -109.066
2lpb_Pip2_prepack_39245 2.008 361 0 -119.229
2lpb_Pip2_prepack_39258 2.014 362 0 -104.264
2lpb_Pip2_prepack_39266 1.573 363 0 -109.638
2lpb_Pip2_prepack_39411 2.446 364 0 -112.980
2lpb_Pip2_prepack_39453 2.219 365 0 -110.806
2lpb_Pip2_prepack_39555 3.654 366 0 -107.447
2lpb_Pip2_prepack_39574 2.577 367 0 -108.243
2lpb_Pip2_prepack_39671 2.464 368 0 -104.706
2lpb_Pip2_prepack_39685 4.736 369 0 -113.008
2lpb_Pip2_prepack_39774 2.890 370 0 -104.780
2lpb_Pip2_prepack_39781 3.256 371 0 -105.972
2lpb_Pip2_prepack_39938 3.669 372 0 -112.032
2lpb_Pip2_prepack_39970 2.581 373 0 -113.165
2lpb_Pip2_prepack_40101 2.243 374 0 -115.452
2lpb_Pip2_prepack_40117 2.167 375 0 -106.480
2lpb_Pip2_prepack_40159 2.760 376 0 -115.445
2lpb_Pip2_prepack_40209 2.722 377 0 -106.025
2lpb_Pip2_prepack_40291 3.356 378 0 -102.958
2lpb_Pip2_prepack_40296 2.004 379 0 -103.274
2lpb_Pip2_prepack_40412 2.077 380 0 -105.278
2lpb_Pip2_prepack_40574 3.937 381 0 -114.918
2lpb_Pip2_prepack_40641 2.034 382 0 -112.889
2lpb_Pip2_prepack_40694 3.263 383 0 -109.987
2lpb_Pip2_prepack_40714 2.332 40 1 -105.261
2lpb_Pip2_prepack_40766 3.122 384 0 -109.798
2lpb_Pip2_prepack_40902 2.815 385 0 -109.185
2lpb_Pip2_prepack_41057 1.953 386 0 -120.203
2lpb_Pip2_prepack_41196 2.919 387 0 -110.082
2lpb_Pip2_prepack_41339 5.933 388 0 -108.481
2lpb_Pip2_prepack_41349 4.038 389 0 -104.173
2lpb_Pip2_prepack_41423 2.096 390 0 -114.541
2lpb_Pip2_prepack_41505 2.036 391 0 -104.372
2lpb_Pip2_prepack_41579 1.830 1 3 -112.163
2lpb_Pip2_prepack_41596 2.586 392 0 -106.157
2lpb_Pip2_prepack_41641 5.442 393 0 -107.285
2lpb_Pip2_prepack_41756 2.642 394 0 -113.096
2lpb_Pip2_prepack_41994 2.752 395 0 -104.189
2lpb_Pip2_prepack_41995 2.420 304 1 -102.564
2lpb_Pip2_prepack_41997 3.916 396 0 -102.714
2lpb_Pip2_prepack_42029 1.462 397 0 -108.424
2lpb_Pip2_prepack_42042 3.289 398 0 -102.429
2lpb_Pip2_prepack_42067 1.961 399 0 -102.205
2lpb_Pip2_prepack_42186 3.297 400 0 -106.872
2lpb_Pip2_prepack_42219 1.978 401 0 -112.610
2lpb_Pip2_prepack_42250 2.113 402 0 -106.125
2lpb_Pip2_prepack_42373 2.296 403 0 -111.044
2lpb_Pip2_prepack_42521 2.881 404 0 -103.032
2lpb_Pip2_prepack_42531 2.191 405 0 -112.746
2lpb_Pip2_prepack_42564 3.136 406 0 -114.206
2lpb_Pip2_prepack_42570 1.417 407 0 -106.519
2lpb_Pip2_prepack_42651 2.840 408 0 -107.528
2lpb_Pip2_prepack_42735 4.385 409 0 -106.026
2lpb_Pip2_prepack_42826 2.485 46 1 -120.742
2lpb_Pip2_prepack_42892 1.772 410 0 -122.669
2lpb_Pip2_prepack_42914 3.700 318 1 -115.214
2lpb_Pip2_prepack_43207 3.296 411 0 -103.254
2lpb_Pip2_prepack_43291 1.755 412 0 -102.094
2lpb_Pip2_prepack_43377 2.281 413 0 -105.553
2lpb_Pip2_prepack_43709 2.977 414 0 -107.766
2lpb_Pip2_prepack_43949 5.375 415 0 -102.342
2lpb_Pip2_prepack_44093 2.435 416 0 -109.782
2lpb_Pip2_prepack_44228 1.879 417 0 -114.287
2lpb_Pip2_prepack_44250 3.283 261 1 -115.751
2lpb_Pip2_prepack_44270 3.465 418 0 -103.734
2lpb_Pip2_prepack_44403 2.085 419 0 -106.334
2lpb_Pip2_prepack_44545 3.169 420 0 -102.152
2lpb_Pip2_prepack_44568 1.823 164 1 -116.329
2lpb_Pip2_prepack_44575 3.228 421 0 -104.972
2lpb_Pip2_prepack_44658 1.388 422 0 -111.524
2lpb_Pip2_prepack_44806 2.332 423 0 -103.440
2lpb_Pip2_prepack_44896 1.561 424 0 -106.272
2lpb_Pip2_prepack_44917 2.455 425 0 -109.837
2lpb_Pip2_prepack_44942 2.519 426 0 -114.618
2lpb_Pip2_prepack_44963 3.035 427 0 -107.966
2lpb_Pip2_prepack_45099 2.275 428 0 -111.556
2lpb_Pip2_prepack_45203 3.423 429 0 -105.116
2lpb_Pip2_prepack_45300 3.297 430 0 -107.501
2lpb_Pip2_prepack_45418 2.354 431 0 -103.823
2lpb_Pip2_prepack_45551 2.133 432 0 -113.140
2lpb_Pip2_prepack_45567 2.736 433 0 -119.818
2lpb_Pip2_prepack_45595 2.614 434 0 -103.573
2lpb_Pip2_prepack_45619 2.252 435 0 -110.765
2lpb_Pip2_prepack_45710 2.602 436 0 -107.779
2lpb_Pip2_prepack_45736 1.806 437 0 -104.554
2lpb_Pip2_prepack_45822 2.717 438 0 -103.201
2lpb_Pip2_prepack_45988 2.307 439 0 -104.476
2lpb_Pip2_prepack_46281 5.400 440 0 -104.461
2lpb_Pip2_prepack_46309 1.659 441 0 -102.278
2lpb_Pip2_prepack_46432 2.270 442 0 -107.703
2lpb_Pip2_prepack_46479 1.702 314 1 -115.571
2lpb_Pip2_prepack_46596 1.706 443 0 -112.960
2lpb_Pip2_prepack_46714 3.622 444 0 -102.902
2lpb_Pip2_prepack_46866 1.870 445 0 -106.670
2lpb_Pip2_prepack_46904 1.914 446 0 -107.053
2lpb_Pip2_prepack_47032 2.889 447 0 -106.247
2lpb_Pip2_prepack_47221 3.073 448 0 -105.635
2lpb_Pip2_prepack_47273 2.406 449 0 -108.921
2lpb_Pip2_prepack_47356 2.756 450 0 -107.894
2lpb_Pip2_prepack_47379 3.601 451 0 -105.502
2lpb_Pip2_prepack_47405 1.532 452 0 -109.650
2lpb_Pip2_prepack_47412 2.754 453 0 -107.725
2lpb_Pip2_prepack_47569 2.952 454 0 -105.634
2lpb_Pip2_prepack_47784 2.519 455 0 -102.355
2lpb_Pip2_prepack_47841 2.653 456 0 -103.202
2lpb_Pip2_prepack_48029 2.948 457 0 -114.806
2lpb_Pip2_prepack_48035 3.373 458 0 -106.549
2lpb_Pip2_prepack_48058 4.837 459 0 -117.157
2lpb_Pip2_prepack_48095 5.275 460 0 -113.043
2lpb_Pip2_prepack_48098 1.843 461 0 -105.764
2lpb_Pip2_prepack_48109 4.219 462 0 -102.519
2lpb_Pip2_prepack_48210 4.060 463 0 -111.801
2lpb_Pip2_prepack_48287 3.302 464 0 -111.972
2lpb_Pip2_prepack_48370 2.772 465 0 -102.169
2lpb_Pip2_prepack_48691 1.786 1 4 -111.230
2lpb_Pip2_prepack_48750 3.410 429 1 -105.338
2lpb_Pip2_prepack_49084 2.621 466 0 -106.749
2lpb_Pip2_prepack_49127 2.908 467 0 -103.633
2lpb_Pip2_prepack_49169 3.292 468 0 -104.422
2lpb_Pip2_prepack_49212 4.139 469 0 -102.002
2lpb_Pip2_prepack_49255 3.887 470 0 -110.839
2lpb_Pip2_prepack_49412 3.090 471 0 -113.081
2lpb_Pip2_prepack_49497 2.145 472 0 -109.569
2lpb_Pip2_prepack_49776 2.716 473 0 -106.247
