# Supplementary material for: Simple biochemical features underlie transcriptional activation domain diversity and dynamic, fuzzy binding to Mediator
Source: eLife. 2021 Apr 27;10:e68068. doi: 10.7554/eLife.68068 (PMC8137143; doi:10.7554/eLife.68068)
Supplement: Figure 6—source data 2. — The 10 best-scoring models from different binding poses are provided as pdb files. Top500.txt contains the score, cluster number, and RMSD to best model for the 500 best-scoring models. [file elife-68068-fig6-data2.zip › Med15-cAD structural models/ABD1/Leu3_857/2lpb_Leu3_857_prepack_29535.pdb]

HEADER                                            17-SEP-20   XXXX              
EXPDTA    THEORETICAL MODEL                                                     
REMARK 220                                                                      
REMARK 220 EXPERIMENTAL DETAILS                                                 
REMARK 220  EXPERIMENT TYPE                : THEORETICAL MODELLING              
REMARK 220  DATE OF DATA COLLECTION        : 17-SEP-20                          
REMARK 220                                                                      
REMARK 220 REMARK: MODEL GENERATED BY ROSETTA                                   
REMARK 220  VERSION 2020.08+release.cb1caba                                     
ATOM      1  N   GLN A 158     -12.016 -12.395 -23.603  1.00  0.00           N  
ATOM      2  CA  GLN A 158     -11.969 -12.966 -22.241  1.00  0.00           C  
ATOM      3  C   GLN A 158     -12.554 -11.986 -21.232  1.00  0.00           C  
ATOM      4  O   GLN A 158     -13.092 -10.945 -21.605  1.00  0.00           O  
ATOM      5  CB  GLN A 158     -10.534 -13.324 -21.846  1.00  0.00           C  
ATOM      6  CG  GLN A 158      -9.891 -14.380 -22.729  1.00  0.00           C  
ATOM      7  CD  GLN A 158     -10.558 -15.735 -22.591  1.00  0.00           C  
ATOM      8  OE1 GLN A 158     -10.620 -16.303 -21.498  1.00  0.00           O  
ATOM      9  NE2 GLN A 158     -11.060 -16.261 -23.702  1.00  0.00           N  
ATOM     10 1H   GLN A 158     -11.629 -13.049 -24.253  1.00  0.00           H  
ATOM     11 2H   GLN A 158     -12.965 -12.201 -23.851  1.00  0.00           H  
ATOM     12 3H   GLN A 158     -11.486 -11.548 -23.628  1.00  0.00           H  
ATOM     13  HA  GLN A 158     -12.567 -13.877 -22.227  1.00  0.00           H  
ATOM     14 1HB  GLN A 158      -9.912 -12.430 -21.883  1.00  0.00           H  
ATOM     15 2HB  GLN A 158     -10.520 -13.690 -20.819  1.00  0.00           H  
ATOM     16 1HG  GLN A 158      -9.968 -14.064 -23.770  1.00  0.00           H  
ATOM     17 2HG  GLN A 158      -8.842 -14.485 -22.447  1.00  0.00           H  
ATOM     18 1HE2 GLN A 158     -11.513 -17.154 -23.673  1.00  0.00           H  
ATOM     19 2HE2 GLN A 158     -10.989 -15.766 -24.567  1.00  0.00           H  
ATOM     20  N   ARG A 159     -12.454 -12.331 -19.958  1.00  0.00           N  
ATOM     21  CA  ARG A 159     -12.963 -11.479 -18.889  1.00  0.00           C  
ATOM     22  C   ARG A 159     -12.021 -10.302 -18.654  1.00  0.00           C  
ATOM     23  O   ARG A 159     -10.801 -10.445 -18.767  1.00  0.00           O  
ATOM     24  CB  ARG A 159     -13.124 -12.269 -17.599  1.00  0.00           C  
ATOM     25  CG  ARG A 159     -13.675 -11.473 -16.426  1.00  0.00           C  
ATOM     26  CD  ARG A 159     -13.961 -12.344 -15.257  1.00  0.00           C  
ATOM     27  NE  ARG A 159     -14.311 -11.569 -14.077  1.00  0.00           N  
ATOM     28  CZ  ARG A 159     -14.681 -12.101 -12.895  1.00  0.00           C  
ATOM     29  NH1 ARG A 159     -14.746 -13.406 -12.753  1.00  0.00           N  
ATOM     30  NH2 ARG A 159     -14.981 -11.310 -11.880  1.00  0.00           N  
ATOM     31  H   ARG A 159     -12.025 -13.184 -19.727  1.00  0.00           H  
ATOM     32  HA  ARG A 159     -13.941 -11.098 -19.186  1.00  0.00           H  
ATOM     33 1HB  ARG A 159     -13.793 -13.111 -17.769  1.00  0.00           H  
ATOM     34 2HB  ARG A 159     -12.158 -12.674 -17.297  1.00  0.00           H  
ATOM     35 1HG  ARG A 159     -12.946 -10.720 -16.123  1.00  0.00           H  
ATOM     36 2HG  ARG A 159     -14.602 -10.982 -16.723  1.00  0.00           H  
ATOM     37 1HD  ARG A 159     -14.795 -13.005 -15.491  1.00  0.00           H  
ATOM     38 2HD  ARG A 159     -13.079 -12.940 -15.024  1.00  0.00           H  
ATOM     39  HE  ARG A 159     -14.274 -10.561 -14.148  1.00  0.00           H  
ATOM     40 1HH1 ARG A 159     -14.516 -14.011 -13.529  1.00  0.00           H  
ATOM     41 2HH1 ARG A 159     -15.023 -13.805 -11.868  1.00  0.00           H  
ATOM     42 1HH2 ARG A 159     -14.932 -10.306 -11.989  1.00  0.00           H  
ATOM     43 2HH2 ARG A 159     -15.258 -11.708 -10.995  1.00  0.00           H  
ATOM     44  N   ARG A 160     -12.586  -9.144 -18.344  1.00  0.00           N  
ATOM     45  CA  ARG A 160     -11.792  -7.949 -18.098  1.00  0.00           C  
ATOM     46  C   ARG A 160     -12.633  -6.875 -17.411  1.00  0.00           C  
ATOM     47  O   ARG A 160     -13.441  -6.198 -18.052  1.00  0.00           O  
ATOM     48  CB  ARG A 160     -11.230  -7.400 -19.401  1.00  0.00           C  
ATOM     49  CG  ARG A 160     -10.290  -6.216 -19.244  1.00  0.00           C  
ATOM     50  CD  ARG A 160      -9.728  -5.783 -20.549  1.00  0.00           C  
ATOM     51  NE  ARG A 160      -8.777  -4.695 -20.396  1.00  0.00           N  
ATOM     52  CZ  ARG A 160      -8.176  -4.054 -21.418  1.00  0.00           C  
ATOM     53  NH1 ARG A 160      -8.438  -4.403 -22.658  1.00  0.00           N  
ATOM     54  NH2 ARG A 160      -7.324  -3.073 -21.173  1.00  0.00           N  
ATOM     55  H   ARG A 160     -13.563  -9.090 -18.275  1.00  0.00           H  
ATOM     56  HA  ARG A 160     -10.960  -8.215 -17.446  1.00  0.00           H  
ATOM     57 1HB  ARG A 160     -10.686  -8.187 -19.921  1.00  0.00           H  
ATOM     58 2HB  ARG A 160     -12.050  -7.087 -20.048  1.00  0.00           H  
ATOM     59 1HG  ARG A 160     -10.832  -5.376 -18.809  1.00  0.00           H  
ATOM     60 2HG  ARG A 160      -9.463  -6.492 -18.589  1.00  0.00           H  
ATOM     61 1HD  ARG A 160      -9.214  -6.621 -21.020  1.00  0.00           H  
ATOM     62 2HD  ARG A 160     -10.535  -5.442 -21.197  1.00  0.00           H  
ATOM     63  HE  ARG A 160      -8.550  -4.397 -19.456  1.00  0.00           H  
ATOM     64 1HH1 ARG A 160      -9.090  -5.153 -22.844  1.00  0.00           H  
ATOM     65 2HH1 ARG A 160      -7.989  -3.923 -23.424  1.00  0.00           H  
ATOM     66 1HH2 ARG A 160      -7.122  -2.804 -20.220  1.00  0.00           H  
ATOM     67 2HH2 ARG A 160      -6.874  -2.593 -21.939  1.00  0.00           H  
ATOM     68  N   GLN A 161     -12.454  -6.736 -16.108  1.00  0.00           N  
ATOM     69  CA  GLN A 161     -13.186  -5.737 -15.341  1.00  0.00           C  
ATOM     70  C   GLN A 161     -12.283  -4.548 -15.024  1.00  0.00           C  
ATOM     71  O   GLN A 161     -11.141  -4.722 -14.597  1.00  0.00           O  
ATOM     72  CB  GLN A 161     -13.737  -6.344 -14.048  1.00  0.00           C  
ATOM     73  CG  GLN A 161     -14.805  -7.403 -14.263  1.00  0.00           C  
ATOM     74  CD  GLN A 161     -15.352  -7.946 -12.957  1.00  0.00           C  
ATOM     75  OE1 GLN A 161     -14.631  -8.580 -12.182  1.00  0.00           O  
ATOM     76  NE2 GLN A 161     -16.632  -7.701 -12.705  1.00  0.00           N  
ATOM     77  H   GLN A 161     -11.811  -7.320 -15.646  1.00  0.00           H  
ATOM     78  HA  GLN A 161     -14.024  -5.385 -15.943  1.00  0.00           H  
ATOM     79 1HB  GLN A 161     -12.922  -6.798 -13.484  1.00  0.00           H  
ATOM     80 2HB  GLN A 161     -14.164  -5.556 -13.429  1.00  0.00           H  
ATOM     81 1HG  GLN A 161     -15.630  -6.963 -14.822  1.00  0.00           H  
ATOM     82 2HG  GLN A 161     -14.373  -8.232 -14.824  1.00  0.00           H  
ATOM     83 1HE2 GLN A 161     -17.049  -8.034 -11.858  1.00  0.00           H  
ATOM     84 2HE2 GLN A 161     -17.181  -7.182 -13.361  1.00  0.00           H  
ATOM     85  N   LEU A 162     -12.793  -3.344 -15.237  1.00  0.00           N  
ATOM     86  CA  LEU A 162     -12.021  -2.140 -14.973  1.00  0.00           C  
ATOM     87  C   LEU A 162     -12.920  -0.927 -14.750  1.00  0.00           C  
ATOM     88  O   LEU A 162     -13.442  -0.340 -15.694  1.00  0.00           O  
ATOM     89  CB  LEU A 162     -11.064  -1.866 -16.140  1.00  0.00           C  
ATOM     90  CG  LEU A 162     -10.156  -0.640 -15.981  1.00  0.00           C  
ATOM     91  CD1 LEU A 162      -9.018  -0.717 -16.991  1.00  0.00           C  
ATOM     92  CD2 LEU A 162     -10.974   0.628 -16.175  1.00  0.00           C  
ATOM     93  H   LEU A 162     -13.712  -3.261 -15.574  1.00  0.00           H  
ATOM     94  HA  LEU A 162     -11.437  -2.296 -14.067  1.00  0.00           H  
ATOM     95 1HB  LEU A 162     -10.425  -2.736 -16.277  1.00  0.00           H  
ATOM     96 2HB  LEU A 162     -11.653  -1.727 -17.047  1.00  0.00           H  
ATOM     97  HG  LEU A 162      -9.716  -0.639 -14.983  1.00  0.00           H  
ATOM     98 1HD1 LEU A 162      -8.372   0.154 -16.878  1.00  0.00           H  
ATOM     99 2HD1 LEU A 162      -8.437  -1.623 -16.816  1.00  0.00           H  
ATOM    100 3HD1 LEU A 162      -9.428  -0.736 -18.000  1.00  0.00           H  
ATOM    101 1HD2 LEU A 162     -10.328   1.499 -16.062  1.00  0.00           H  
ATOM    102 2HD2 LEU A 162     -11.412   0.629 -17.174  1.00  0.00           H  
ATOM    103 3HD2 LEU A 162     -11.769   0.665 -15.430  1.00  0.00           H  
ATOM    104  N   THR A 163     -13.130  -0.568 -13.497  1.00  0.00           N  
ATOM    105  CA  THR A 163     -13.931   0.599 -13.185  1.00  0.00           C  
ATOM    106  C   THR A 163     -13.038   1.835 -13.283  1.00  0.00           C  
ATOM    107  O   THR A 163     -11.937   1.838 -12.733  1.00  0.00           O  
ATOM    108  CB  THR A 163     -14.563   0.499 -11.784  1.00  0.00           C  
ATOM    109  OG1 THR A 163     -15.438  -0.635 -11.733  1.00  0.00           O  
ATOM    110  CG2 THR A 163     -15.353   1.759 -11.463  1.00  0.00           C  
ATOM    111  H   THR A 163     -12.740  -1.095 -12.770  1.00  0.00           H  
ATOM    112  HA  THR A 163     -14.738   0.670 -13.915  1.00  0.00           H  
ATOM    113  HB  THR A 163     -13.778   0.369 -11.040  1.00  0.00           H  
ATOM    114  HG1 THR A 163     -15.171  -1.213 -11.013  1.00  0.00           H  
ATOM    115 1HG2 THR A 163     -15.792   1.670 -10.470  1.00  0.00           H  
ATOM    116 2HG2 THR A 163     -14.687   2.621 -11.491  1.00  0.00           H  
ATOM    117 3HG2 THR A 163     -16.145   1.889 -12.199  1.00  0.00           H  
ATOM    118  N   PRO A 164     -13.497   2.899 -13.960  1.00  0.00           N  
ATOM    119  CA  PRO A 164     -12.714   4.131 -14.141  1.00  0.00           C  
ATOM    120  C   PRO A 164     -12.220   4.737 -12.826  1.00  0.00           C  
ATOM    121  O   PRO A 164     -11.099   5.240 -12.749  1.00  0.00           O  
ATOM    122  CB  PRO A 164     -13.714   5.060 -14.836  1.00  0.00           C  
ATOM    123  CG  PRO A 164     -14.580   4.140 -15.627  1.00  0.00           C  
ATOM    124  CD  PRO A 164     -14.775   2.947 -14.730  1.00  0.00           C  
ATOM    125  HA  PRO A 164     -11.851   3.919 -14.789  1.00  0.00           H  
ATOM    126 1HB  PRO A 164     -14.276   5.637 -14.086  1.00  0.00           H  
ATOM    127 2HB  PRO A 164     -13.178   5.787 -15.464  1.00  0.00           H  
ATOM    128 1HG  PRO A 164     -15.528   4.637 -15.883  1.00  0.00           H  
ATOM    129 2HG  PRO A 164     -14.090   3.881 -16.576  1.00  0.00           H  
ATOM    130 1HD  PRO A 164     -15.638   3.119 -14.071  1.00  0.00           H  
ATOM    131 2HD  PRO A 164     -14.930   2.047 -15.344  1.00  0.00           H  
ATOM    132  N   GLN A 165     -13.054   4.663 -11.798  1.00  0.00           N  
ATOM    133  CA  GLN A 165     -12.719   5.223 -10.492  1.00  0.00           C  
ATOM    134  C   GLN A 165     -11.666   4.392  -9.762  1.00  0.00           C  
ATOM    135  O   GLN A 165     -10.776   4.940  -9.115  1.00  0.00           O  
ATOM    136  CB  GLN A 165     -13.978   5.338  -9.628  1.00  0.00           C  
ATOM    137  CG  GLN A 165     -14.990   6.351 -10.134  1.00  0.00           C  
ATOM    138  CD  GLN A 165     -16.244   6.392  -9.282  1.00  0.00           C  
ATOM    139  OE1 GLN A 165     -16.594   5.410  -8.622  1.00  0.00           O  
ATOM    140  NE2 GLN A 165     -16.929   7.530  -9.292  1.00  0.00           N  
ATOM    141  H   GLN A 165     -13.924   4.226 -11.924  1.00  0.00           H  
ATOM    142  HA  GLN A 165     -12.302   6.219 -10.639  1.00  0.00           H  
ATOM    143 1HB  GLN A 165     -14.471   4.368  -9.573  1.00  0.00           H  
ATOM    144 2HB  GLN A 165     -13.698   5.620  -8.613  1.00  0.00           H  
ATOM    145 1HG  GLN A 165     -14.535   7.342 -10.121  1.00  0.00           H  
ATOM    146 2HG  GLN A 165     -15.277   6.086 -11.151  1.00  0.00           H  
ATOM    147 1HE2 GLN A 165     -17.766   7.616  -8.750  1.00  0.00           H  
ATOM    148 2HE2 GLN A 165     -16.610   8.301  -9.842  1.00  0.00           H  
ATOM    149  N   GLN A 166     -11.757   3.072  -9.874  1.00  0.00           N  
ATOM    150  CA  GLN A 166     -10.822   2.186  -9.190  1.00  0.00           C  
ATOM    151  C   GLN A 166      -9.517   2.063  -9.956  1.00  0.00           C  
ATOM    152  O   GLN A 166      -8.440   2.098  -9.365  1.00  0.00           O  
ATOM    153  CB  GLN A 166     -11.442   0.800  -8.993  1.00  0.00           C  
ATOM    154  CG  GLN A 166     -12.641   0.781  -8.061  1.00  0.00           C  
ATOM    155  CD  GLN A 166     -13.246  -0.603  -7.924  1.00  0.00           C  
ATOM    156  OE1 GLN A 166     -13.162  -1.426  -8.839  1.00  0.00           O  
ATOM    157  NE2 GLN A 166     -13.860  -0.868  -6.777  1.00  0.00           N  
ATOM    158  H   GLN A 166     -12.454   2.687 -10.440  1.00  0.00           H  
ATOM    159  HA  GLN A 166     -10.598   2.609  -8.211  1.00  0.00           H  
ATOM    160 1HB  GLN A 166     -11.759   0.403  -9.957  1.00  0.00           H  
ATOM    161 2HB  GLN A 166     -10.692   0.120  -8.590  1.00  0.00           H  
ATOM    162 1HG  GLN A 166     -12.326   1.116  -7.073  1.00  0.00           H  
ATOM    163 2HG  GLN A 166     -13.406   1.450  -8.457  1.00  0.00           H  
ATOM    164 1HE2 GLN A 166     -14.278  -1.766  -6.628  1.00  0.00           H  
ATOM    165 2HE2 GLN A 166     -13.906  -0.172  -6.060  1.00  0.00           H  
ATOM    166  N   GLN A 167      -9.625   1.917 -11.272  1.00  0.00           N  
ATOM    167  CA  GLN A 167      -8.469   1.777 -12.140  1.00  0.00           C  
ATOM    168  C   GLN A 167      -7.449   2.886 -11.907  1.00  0.00           C  
ATOM    169  O   GLN A 167      -6.258   2.627 -11.753  1.00  0.00           O  
ATOM    170  CB  GLN A 167      -8.907   1.771 -13.607  1.00  0.00           C  
ATOM    171  CG  GLN A 167      -7.759   1.685 -14.599  1.00  0.00           C  
ATOM    172  CD  GLN A 167      -7.036   0.353 -14.533  1.00  0.00           C  
ATOM    173  OE1 GLN A 167      -7.457  -0.563 -13.822  1.00  0.00           O  
ATOM    174  NE2 GLN A 167      -5.943   0.236 -15.277  1.00  0.00           N  
ATOM    175  H   GLN A 167     -10.519   1.896 -11.678  1.00  0.00           H  
ATOM    176  HA  GLN A 167      -7.981   0.829 -11.916  1.00  0.00           H  
ATOM    177 1HB  GLN A 167      -9.569   0.924 -13.785  1.00  0.00           H  
ATOM    178 2HB  GLN A 167      -9.470   2.678 -13.823  1.00  0.00           H  
ATOM    179 1HG  GLN A 167      -8.153   1.811 -15.607  1.00  0.00           H  
ATOM    180 2HG  GLN A 167      -7.041   2.475 -14.377  1.00  0.00           H  
ATOM    181 1HE2 GLN A 167      -5.424  -0.619 -15.276  1.00  0.00           H  
ATOM    182 2HE2 GLN A 167      -5.637   1.004 -15.841  1.00  0.00           H  
ATOM    183  N   GLN A 168      -7.937   4.113 -11.843  1.00  0.00           N  
ATOM    184  CA  GLN A 168      -7.085   5.278 -11.654  1.00  0.00           C  
ATOM    185  C   GLN A 168      -6.316   5.237 -10.336  1.00  0.00           C  
ATOM    186  O   GLN A 168      -5.210   5.765 -10.240  1.00  0.00           O  
ATOM    187  CB  GLN A 168      -7.925   6.557 -11.721  1.00  0.00           C  
ATOM    188  CG  GLN A 168      -8.446   6.887 -13.110  1.00  0.00           C  
ATOM    189  CD  GLN A 168      -9.410   8.058 -13.103  1.00  0.00           C  
ATOM    190  OE1 GLN A 168      -9.679   8.651 -12.055  1.00  0.00           O  
ATOM    191  NE2 GLN A 168      -9.935   8.397 -14.274  1.00  0.00           N  
ATOM    192  H   GLN A 168      -8.906   4.243 -11.920  1.00  0.00           H  
ATOM    193  HA  GLN A 168      -6.346   5.299 -12.454  1.00  0.00           H  
ATOM    194 1HB  GLN A 168      -8.781   6.465 -11.054  1.00  0.00           H  
ATOM    195 2HB  GLN A 168      -7.329   7.401 -11.377  1.00  0.00           H  
ATOM    196 1HG  GLN A 168      -7.603   7.141 -13.752  1.00  0.00           H  
ATOM    197 2HG  GLN A 168      -8.969   6.016 -13.506  1.00  0.00           H  
ATOM    198 1HE2 GLN A 168     -10.578   9.162 -14.332  1.00  0.00           H  
ATOM    199 2HE2 GLN A 168      -9.690   7.888 -15.099  1.00  0.00           H  
ATOM    200  N   LEU A 169      -6.894   4.616  -9.325  1.00  0.00           N  
ATOM    201  CA  LEU A 169      -6.252   4.555  -8.026  1.00  0.00           C  
ATOM    202  C   LEU A 169      -5.281   3.380  -7.910  1.00  0.00           C  
ATOM    203  O   LEU A 169      -4.148   3.543  -7.454  1.00  0.00           O  
ATOM    204  CB  LEU A 169      -7.318   4.453  -6.928  1.00  0.00           C  
ATOM    205  CG  LEU A 169      -6.789   4.412  -5.488  1.00  0.00           C  
ATOM    206  CD1 LEU A 169      -6.036   5.700  -5.186  1.00  0.00           C  
ATOM    207  CD2 LEU A 169      -7.950   4.218  -4.526  1.00  0.00           C  
ATOM    208  H   LEU A 169      -7.756   4.169  -9.461  1.00  0.00           H  
ATOM    209  HA  LEU A 169      -5.678   5.470  -7.881  1.00  0.00           H  
ATOM    210 1HB  LEU A 169      -7.985   5.309  -7.010  1.00  0.00           H  
ATOM    211 2HB  LEU A 169      -7.901   3.546  -7.092  1.00  0.00           H  
ATOM    212  HG  LEU A 169      -6.087   3.583  -5.382  1.00  0.00           H  
ATOM    213 1HD1 LEU A 169      -5.660   5.672  -4.164  1.00  0.00           H  
ATOM    214 2HD1 LEU A 169      -5.199   5.804  -5.878  1.00  0.00           H  
ATOM    215 3HD1 LEU A 169      -6.709   6.550  -5.301  1.00  0.00           H  
ATOM    216 1HD2 LEU A 169      -7.573   4.188  -3.502  1.00  0.00           H  
ATOM    217 2HD2 LEU A 169      -8.651   5.046  -4.630  1.00  0.00           H  
ATOM    218 3HD2 LEU A 169      -8.458   3.281  -4.753  1.00  0.00           H  
ATOM    219  N   VAL A 170      -5.722   2.200  -8.332  1.00  0.00           N  
ATOM    220  CA  VAL A 170      -4.902   0.999  -8.214  1.00  0.00           C  
ATOM    221  C   VAL A 170      -3.789   0.914  -9.259  1.00  0.00           C  
ATOM    222  O   VAL A 170      -2.696   0.433  -8.966  1.00  0.00           O  
ATOM    223  CB  VAL A 170      -5.795  -0.250  -8.336  1.00  0.00           C  
ATOM    224  CG1 VAL A 170      -4.947  -1.513  -8.341  1.00  0.00           C  
ATOM    225  CG2 VAL A 170      -6.801  -0.280  -7.196  1.00  0.00           C  
ATOM    226  H   VAL A 170      -6.621   2.137  -8.726  1.00  0.00           H  
ATOM    227  HA  VAL A 170      -4.424   1.001  -7.234  1.00  0.00           H  
ATOM    228  HB  VAL A 170      -6.325  -0.214  -9.288  1.00  0.00           H  
ATOM    229 1HG1 VAL A 170      -5.595  -2.385  -8.428  1.00  0.00           H  
ATOM    230 2HG1 VAL A 170      -4.261  -1.486  -9.186  1.00  0.00           H  
ATOM    231 3HG1 VAL A 170      -4.380  -1.574  -7.413  1.00  0.00           H  
ATOM    232 1HG2 VAL A 170      -7.430  -1.165  -7.289  1.00  0.00           H  
ATOM    233 2HG2 VAL A 170      -6.271  -0.310  -6.244  1.00  0.00           H  
ATOM    234 3HG2 VAL A 170      -7.425   0.614  -7.237  1.00  0.00           H  
ATOM    235  N   ASN A 171      -4.053   1.377 -10.470  1.00  0.00           N  
ATOM    236  CA  ASN A 171      -3.052   1.320 -11.538  1.00  0.00           C  
ATOM    237  C   ASN A 171      -1.928   2.323 -11.293  1.00  0.00           C  
ATOM    238  O   ASN A 171      -0.785   2.112 -11.702  1.00  0.00           O  
ATOM    239  CB  ASN A 171      -3.697   1.562 -12.890  1.00  0.00           C  
ATOM    240  CG  ASN A 171      -2.793   1.198 -14.035  1.00  0.00           C  
ATOM    241  OD1 ASN A 171      -2.388   0.038 -14.178  1.00  0.00           O  
ATOM    242  ND2 ASN A 171      -2.468   2.166 -14.854  1.00  0.00           N  
ATOM    243  H   ASN A 171      -4.938   1.764 -10.655  1.00  0.00           H  
ATOM    244  HA  ASN A 171      -2.604   0.325 -11.540  1.00  0.00           H  
ATOM    245 1HB  ASN A 171      -4.614   0.977 -12.966  1.00  0.00           H  
ATOM    246 2HB  ASN A 171      -3.971   2.613 -12.980  1.00  0.00           H  
ATOM    247 1HD2 ASN A 171      -1.869   1.981 -15.634  1.00  0.00           H  
ATOM    248 2HD2 ASN A 171      -2.819   3.089 -14.700  1.00  0.00           H  
ATOM    249  N   GLN A 172      -2.252   3.402 -10.600  1.00  0.00           N  
ATOM    250  CA  GLN A 172      -1.276   4.444 -10.306  1.00  0.00           C  
ATOM    251  C   GLN A 172      -0.409   4.077  -9.107  1.00  0.00           C  
ATOM    252  O   GLN A 172       0.673   4.635  -8.924  1.00  0.00           O  
ATOM    253  CB  GLN A 172      -1.982   5.778 -10.050  1.00  0.00           C  
ATOM    254  CG  GLN A 172      -2.580   6.415 -11.292  1.00  0.00           C  
ATOM    255  CD  GLN A 172      -3.220   7.759 -11.003  1.00  0.00           C  
ATOM    256  OE1 GLN A 172      -3.176   8.253  -9.873  1.00  0.00           O  
ATOM    257  NE2 GLN A 172      -3.820   8.360 -12.024  1.00  0.00           N  
ATOM    258  H   GLN A 172      -3.169   3.504 -10.275  1.00  0.00           H  
ATOM    259  HA  GLN A 172      -0.619   4.556 -11.169  1.00  0.00           H  
ATOM    260 1HB  GLN A 172      -2.785   5.632  -9.327  1.00  0.00           H  
ATOM    261 2HB  GLN A 172      -1.276   6.486  -9.616  1.00  0.00           H  
ATOM    262 1HG  GLN A 172      -1.790   6.564 -12.028  1.00  0.00           H  
ATOM    263 2HG  GLN A 172      -3.346   5.751 -11.695  1.00  0.00           H  
ATOM    264 1HE2 GLN A 172      -4.261   9.249 -11.894  1.00  0.00           H  
ATOM    265 2HE2 GLN A 172      -3.833   7.924 -12.925  1.00  0.00           H  
ATOM    266  N   MET A 173      -0.880   3.129  -8.300  1.00  0.00           N  
ATOM    267  CA  MET A 173      -0.141   2.679  -7.114  1.00  0.00           C  
ATOM    268  C   MET A 173       1.107   1.888  -7.506  1.00  0.00           C  
ATOM    269  O   MET A 173       1.901   1.499  -6.654  1.00  0.00           O  
ATOM    270  CB  MET A 173      -1.044   1.835  -6.216  1.00  0.00           C  
ATOM    271  CG  MET A 173      -1.957   2.643  -5.304  1.00  0.00           C  
ATOM    272  SD  MET A 173      -1.042   3.646  -4.116  1.00  0.00           S  
ATOM    273  CE  MET A 173      -0.401   2.379  -3.026  1.00  0.00           C  
ATOM    274  H   MET A 173      -1.749   2.722  -8.499  1.00  0.00           H  
ATOM    275  HA  MET A 173       0.186   3.557  -6.556  1.00  0.00           H  
ATOM    276 1HB  MET A 173      -1.672   1.193  -6.833  1.00  0.00           H  
ATOM    277 2HB  MET A 173      -0.431   1.188  -5.588  1.00  0.00           H  
ATOM    278 1HG  MET A 173      -2.580   3.304  -5.906  1.00  0.00           H  
ATOM    279 2HG  MET A 173      -2.610   1.967  -4.753  1.00  0.00           H  
ATOM    280 1HE  MET A 173       0.189   2.843  -2.236  1.00  0.00           H  
ATOM    281 2HE  MET A 173      -1.231   1.826  -2.583  1.00  0.00           H  
ATOM    282 3HE  MET A 173       0.229   1.694  -3.594  1.00  0.00           H  
ATOM    283  N   LYS A 174       1.265   1.642  -8.799  1.00  0.00           N  
ATOM    284  CA  LYS A 174       2.421   0.919  -9.300  1.00  0.00           C  
ATOM    285  C   LYS A 174       3.640   1.815  -9.205  1.00  0.00           C  
ATOM    286  O   LYS A 174       4.701   1.407  -8.734  1.00  0.00           O  
ATOM    287  CB  LYS A 174       2.202   0.457 -10.742  1.00  0.00           C  
ATOM    288  CG  LYS A 174       1.174  -0.656 -10.896  1.00  0.00           C  
ATOM    289  CD  LYS A 174       0.990  -1.040 -12.357  1.00  0.00           C  
ATOM    290  CE  LYS A 174      -0.005  -2.180 -12.509  1.00  0.00           C  
ATOM    291  NZ  LYS A 174      -0.211  -2.553 -13.935  1.00  0.00           N  
ATOM    292  H   LYS A 174       0.598   1.971  -9.427  1.00  0.00           H  
ATOM    293  HA  LYS A 174       2.574   0.037  -8.677  1.00  0.00           H  
ATOM    294 1HB  LYS A 174       1.874   1.302 -11.348  1.00  0.00           H  
ATOM    295 2HB  LYS A 174       3.145   0.102 -11.157  1.00  0.00           H  
ATOM    296 1HG  LYS A 174       1.501  -1.534 -10.337  1.00  0.00           H  
ATOM    297 2HG  LYS A 174       0.217  -0.326 -10.493  1.00  0.00           H  
ATOM    298 1HD  LYS A 174       0.630  -0.176 -12.917  1.00  0.00           H  
ATOM    299 2HD  LYS A 174       1.948  -1.348 -12.775  1.00  0.00           H  
ATOM    300 1HE  LYS A 174       0.356  -3.053 -11.967  1.00  0.00           H  
ATOM    301 2HE  LYS A 174      -0.964  -1.886 -12.082  1.00  0.00           H  
ATOM    302 1HZ  LYS A 174      -0.877  -3.310 -13.993  1.00  0.00           H  
ATOM    303 2HZ  LYS A 174      -0.564  -1.755 -14.445  1.00  0.00           H  
ATOM    304 3HZ  LYS A 174       0.668  -2.846 -14.337  1.00  0.00           H  
ATOM    305  N   VAL A 175       3.472   3.053  -9.647  1.00  0.00           N  
ATOM    306  CA  VAL A 175       4.547   4.019  -9.596  1.00  0.00           C  
ATOM    307  C   VAL A 175       4.194   5.108  -8.603  1.00  0.00           C  
ATOM    308  O   VAL A 175       3.738   6.192  -8.973  1.00  0.00           O  
ATOM    309  CB  VAL A 175       4.793   4.636 -10.985  1.00  0.00           C  
ATOM    310  CG1 VAL A 175       5.975   5.593 -10.942  1.00  0.00           C  
ATOM    311  CG2 VAL A 175       5.029   3.534 -12.007  1.00  0.00           C  
ATOM    312  H   VAL A 175       2.602   3.324 -10.005  1.00  0.00           H  
ATOM    313  HA  VAL A 175       5.457   3.508  -9.278  1.00  0.00           H  
ATOM    314  HB  VAL A 175       3.919   5.219 -11.274  1.00  0.00           H  
ATOM    315 1HG1 VAL A 175       6.134   6.021 -11.932  1.00  0.00           H  
ATOM    316 2HG1 VAL A 175       5.770   6.393 -10.231  1.00  0.00           H  
ATOM    317 3HG1 VAL A 175       6.870   5.053 -10.632  1.00  0.00           H  
ATOM    318 1HG2 VAL A 175       5.201   3.978 -12.988  1.00  0.00           H  
ATOM    319 2HG2 VAL A 175       5.900   2.948 -11.715  1.00  0.00           H  
ATOM    320 3HG2 VAL A 175       4.154   2.886 -12.052  1.00  0.00           H  
ATOM    321  N   ALA A 176       4.412   4.808  -7.342  1.00  0.00           N  
ATOM    322  CA  ALA A 176       4.130   5.744  -6.275  1.00  0.00           C  
ATOM    323  C   ALA A 176       5.181   5.632  -5.178  1.00  0.00           C  
ATOM    324  O   ALA A 176       5.362   4.567  -4.590  1.00  0.00           O  
ATOM    325  CB  ALA A 176       2.737   5.504  -5.712  1.00  0.00           C  
ATOM    326  H   ALA A 176       4.738   3.912  -7.118  1.00  0.00           H  
ATOM    327  HA  ALA A 176       4.174   6.752  -6.688  1.00  0.00           H  
ATOM    328 1HB  ALA A 176       2.541   6.215  -4.909  1.00  0.00           H  
ATOM    329 2HB  ALA A 176       1.997   5.635  -6.502  1.00  0.00           H  
ATOM    330 3HB  ALA A 176       2.673   4.489  -5.321  1.00  0.00           H  
ATOM    331  N   PRO A 177       5.938   6.710  -4.936  1.00  0.00           N  
ATOM    332  CA  PRO A 177       6.955   6.738  -3.898  1.00  0.00           C  
ATOM    333  C   PRO A 177       6.377   7.101  -2.532  1.00  0.00           C  
ATOM    334  O   PRO A 177       5.520   7.983  -2.420  1.00  0.00           O  
ATOM    335  CB  PRO A 177       7.920   7.815  -4.404  1.00  0.00           C  
ATOM    336  CG  PRO A 177       7.033   8.837  -5.029  1.00  0.00           C  
ATOM    337  CD  PRO A 177       5.917   8.037  -5.646  1.00  0.00           C  
ATOM    338  HA  PRO A 177       7.448   5.756  -3.848  1.00  0.00           H  
ATOM    339 1HB  PRO A 177       8.510   8.215  -3.567  1.00  0.00           H  
ATOM    340 2HB  PRO A 177       8.632   7.375  -5.118  1.00  0.00           H  
ATOM    341 1HG  PRO A 177       6.675   9.545  -4.267  1.00  0.00           H  
ATOM    342 2HG  PRO A 177       7.593   9.425  -5.770  1.00  0.00           H  
ATOM    343 1HD  PRO A 177       4.959   8.553  -5.480  1.00  0.00           H  
ATOM    344 2HD  PRO A 177       6.108   7.910  -6.722  1.00  0.00           H  
ATOM    345  N   ILE A 178       6.852   6.415  -1.506  1.00  0.00           N  
ATOM    346  CA  ILE A 178       6.412   6.640  -0.137  1.00  0.00           C  
ATOM    347  C   ILE A 178       6.911   7.989   0.384  1.00  0.00           C  
ATOM    348  O   ILE A 178       8.119   8.227   0.445  1.00  0.00           O  
ATOM    349  CB  ILE A 178       6.904   5.512   0.789  1.00  0.00           C  
ATOM    350  CG1 ILE A 178       6.359   4.160   0.318  1.00  0.00           C  
ATOM    351  CG2 ILE A 178       6.490   5.785   2.226  1.00  0.00           C  
ATOM    352  CD1 ILE A 178       7.009   2.974   0.993  1.00  0.00           C  
ATOM    353  H   ILE A 178       7.526   5.718  -1.675  1.00  0.00           H  
ATOM    354  HA  ILE A 178       5.323   6.649  -0.121  1.00  0.00           H  
ATOM    355  HB  ILE A 178       7.990   5.449   0.739  1.00  0.00           H  
ATOM    356 1HG1 ILE A 178       5.288   4.115   0.506  1.00  0.00           H  
ATOM    357 2HG1 ILE A 178       6.507   4.063  -0.757  1.00  0.00           H  
ATOM    358 1HG2 ILE A 178       6.846   4.978   2.867  1.00  0.00           H  
ATOM    359 2HG2 ILE A 178       6.924   6.729   2.556  1.00  0.00           H  
ATOM    360 3HG2 ILE A 178       5.403   5.845   2.287  1.00  0.00           H  
ATOM    361 1HD1 ILE A 178       6.572   2.052   0.607  1.00  0.00           H  
ATOM    362 2HD1 ILE A 178       8.081   2.980   0.787  1.00  0.00           H  
ATOM    363 3HD1 ILE A 178       6.844   3.031   2.067  1.00  0.00           H  
ATOM    364  N   PRO A 179       5.983   8.898   0.732  1.00  0.00           N  
ATOM    365  CA  PRO A 179       6.327  10.225   1.255  1.00  0.00           C  
ATOM    366  C   PRO A 179       7.071  10.158   2.582  1.00  0.00           C  
ATOM    367  O   PRO A 179       7.006   9.158   3.299  1.00  0.00           O  
ATOM    368  CB  PRO A 179       4.956  10.889   1.420  1.00  0.00           C  
ATOM    369  CG  PRO A 179       4.074  10.148   0.474  1.00  0.00           C  
ATOM    370  CD  PRO A 179       4.546   8.721   0.563  1.00  0.00           C  
ATOM    371  HA  PRO A 179       6.939  10.759   0.513  1.00  0.00           H  
ATOM    372 1HB  PRO A 179       4.623  10.809   2.465  1.00  0.00           H  
ATOM    373 2HB  PRO A 179       5.027  11.962   1.186  1.00  0.00           H  
ATOM    374 1HG  PRO A 179       3.021  10.265   0.766  1.00  0.00           H  
ATOM    375 2HG  PRO A 179       4.171  10.564  -0.539  1.00  0.00           H  
ATOM    376 1HD  PRO A 179       4.082   8.235   1.434  1.00  0.00           H  
ATOM    377 2HD  PRO A 179       4.283   8.189  -0.363  1.00  0.00           H  
ATOM    378  N   LYS A 180       7.742  11.248   2.920  1.00  0.00           N  
ATOM    379  CA  LYS A 180       8.516  11.337   4.156  1.00  0.00           C  
ATOM    380  C   LYS A 180       7.624  11.176   5.380  1.00  0.00           C  
ATOM    381  O   LYS A 180       8.061  10.675   6.418  1.00  0.00           O  
ATOM    382  CB  LYS A 180       9.265  12.669   4.225  1.00  0.00           C  
ATOM    383  CG  LYS A 180      10.417  12.795   3.236  1.00  0.00           C  
ATOM    384  CD  LYS A 180      11.102  14.148   3.355  1.00  0.00           C  
ATOM    385  CE  LYS A 180      12.253  14.275   2.369  1.00  0.00           C  
ATOM    386  NZ  LYS A 180      12.911  15.608   2.450  1.00  0.00           N  
ATOM    387  H   LYS A 180       7.709  12.023   2.317  1.00  0.00           H  
ATOM    388  HA  LYS A 180       9.245  10.526   4.167  1.00  0.00           H  
ATOM    389 1HB  LYS A 180       8.570  13.487   4.035  1.00  0.00           H  
ATOM    390 2HB  LYS A 180       9.669  12.808   5.228  1.00  0.00           H  
ATOM    391 1HG  LYS A 180      11.148  12.009   3.427  1.00  0.00           H  
ATOM    392 2HG  LYS A 180      10.039  12.676   2.221  1.00  0.00           H  
ATOM    393 1HD  LYS A 180      10.378  14.941   3.161  1.00  0.00           H  
ATOM    394 2HD  LYS A 180      11.488  14.272   4.367  1.00  0.00           H  
ATOM    395 1HE  LYS A 180      12.995  13.505   2.574  1.00  0.00           H  
ATOM    396 2HE  LYS A 180      11.881  14.129   1.355  1.00  0.00           H  
ATOM    397 1HZ  LYS A 180      13.665  15.652   1.780  1.00  0.00           H  
ATOM    398 2HZ  LYS A 180      12.234  16.330   2.242  1.00  0.00           H  
ATOM    399 3HZ  LYS A 180      13.277  15.747   3.379  1.00  0.00           H  
ATOM    400  N   GLN A 181       6.375  11.598   5.250  1.00  0.00           N  
ATOM    401  CA  GLN A 181       5.408  11.494   6.336  1.00  0.00           C  
ATOM    402  C   GLN A 181       5.146  10.029   6.680  1.00  0.00           C  
ATOM    403  O   GLN A 181       4.888   9.680   7.833  1.00  0.00           O  
ATOM    404  CB  GLN A 181       4.098  12.191   5.960  1.00  0.00           C  
ATOM    405  CG  GLN A 181       4.202  13.704   5.868  1.00  0.00           C  
ATOM    406  CD  GLN A 181       2.901  14.348   5.428  1.00  0.00           C  
ATOM    407  OE1 GLN A 181       2.093  13.733   4.727  1.00  0.00           O  
ATOM    408  NE2 GLN A 181       2.690  15.594   5.838  1.00  0.00           N  
ATOM    409  H   GLN A 181       6.099  12.000   4.400  1.00  0.00           H  
ATOM    410  HA  GLN A 181       5.822  11.985   7.216  1.00  0.00           H  
ATOM    411 1HB  GLN A 181       3.751  11.819   4.996  1.00  0.00           H  
ATOM    412 2HB  GLN A 181       3.333  11.951   6.699  1.00  0.00           H  
ATOM    413 1HG  GLN A 181       4.465  14.100   6.849  1.00  0.00           H  
ATOM    414 2HG  GLN A 181       4.973  13.962   5.143  1.00  0.00           H  
ATOM    415 1HE2 GLN A 181       1.849  16.071   5.579  1.00  0.00           H  
ATOM    416 2HE2 GLN A 181       3.371  16.056   6.406  1.00  0.00           H  
ATOM    417  N   LEU A 182       5.231   9.176   5.671  1.00  0.00           N  
ATOM    418  CA  LEU A 182       4.985   7.754   5.846  1.00  0.00           C  
ATOM    419  C   LEU A 182       6.278   6.995   6.126  1.00  0.00           C  
ATOM    420  O   LEU A 182       6.263   5.978   6.816  1.00  0.00           O  
ATOM    421  CB  LEU A 182       4.307   7.180   4.596  1.00  0.00           C  
ATOM    422  CG  LEU A 182       2.774   7.229   4.588  1.00  0.00           C  
ATOM    423  CD1 LEU A 182       2.310   8.668   4.772  1.00  0.00           C  
ATOM    424  CD2 LEU A 182       2.254   6.649   3.281  1.00  0.00           C  
ATOM    425  H   LEU A 182       5.479   9.510   4.781  1.00  0.00           H  
ATOM    426  HA  LEU A 182       4.321   7.620   6.699  1.00  0.00           H  
ATOM    427 1HB  LEU A 182       4.660   7.730   3.725  1.00  0.00           H  
ATOM    428 2HB  LEU A 182       4.606   6.137   4.486  1.00  0.00           H  
ATOM    429  HG  LEU A 182       2.387   6.645   5.424  1.00  0.00           H  
ATOM    430 1HD1 LEU A 182       1.221   8.702   4.767  1.00  0.00           H  
ATOM    431 2HD1 LEU A 182       2.680   9.050   5.723  1.00  0.00           H  
ATOM    432 3HD1 LEU A 182       2.697   9.281   3.958  1.00  0.00           H  
ATOM    433 1HD2 LEU A 182       1.164   6.683   3.276  1.00  0.00           H  
ATOM    434 2HD2 LEU A 182       2.638   7.233   2.445  1.00  0.00           H  
ATOM    435 3HD2 LEU A 182       2.585   5.615   3.185  1.00  0.00           H  
ATOM    436  N   LEU A 183       7.393   7.504   5.602  1.00  0.00           N  
ATOM    437  CA  LEU A 183       8.704   6.872   5.793  1.00  0.00           C  
ATOM    438  C   LEU A 183       9.061   6.750   7.271  1.00  0.00           C  
ATOM    439  O   LEU A 183       9.811   5.860   7.667  1.00  0.00           O  
ATOM    440  CB  LEU A 183       9.791   7.677   5.069  1.00  0.00           C  
ATOM    441  CG  LEU A 183       9.806   7.550   3.541  1.00  0.00           C  
ATOM    442  CD1 LEU A 183      10.913   8.425   2.969  1.00  0.00           C  
ATOM    443  CD2 LEU A 183      10.007   6.092   3.155  1.00  0.00           C  
ATOM    444  H   LEU A 183       7.333   8.319   5.058  1.00  0.00           H  
ATOM    445  HA  LEU A 183       8.669   5.869   5.369  1.00  0.00           H  
ATOM    446 1HB  LEU A 183       9.662   8.731   5.313  1.00  0.00           H  
ATOM    447 2HB  LEU A 183      10.765   7.356   5.438  1.00  0.00           H  
ATOM    448  HG  LEU A 183       8.857   7.905   3.137  1.00  0.00           H  
ATOM    449 1HD1 LEU A 183      10.923   8.335   1.882  1.00  0.00           H  
ATOM    450 2HD1 LEU A 183      10.734   9.464   3.244  1.00  0.00           H  
ATOM    451 3HD1 LEU A 183      11.874   8.103   3.368  1.00  0.00           H  
ATOM    452 1HD2 LEU A 183      10.016   6.001   2.068  1.00  0.00           H  
ATOM    453 2HD2 LEU A 183      10.955   5.736   3.557  1.00  0.00           H  
ATOM    454 3HD2 LEU A 183       9.192   5.492   3.561  1.00  0.00           H  
ATOM    455  N   GLN A 184       8.520   7.649   8.080  1.00  0.00           N  
ATOM    456  CA  GLN A 184       8.772   7.642   9.516  1.00  0.00           C  
ATOM    457  C   GLN A 184       8.196   6.395  10.182  1.00  0.00           C  
ATOM    458  O   GLN A 184       8.633   6.003  11.265  1.00  0.00           O  
ATOM    459  CB  GLN A 184       8.185   8.898  10.165  1.00  0.00           C  
ATOM    460  CG  GLN A 184       8.905  10.184   9.797  1.00  0.00           C  
ATOM    461  CD  GLN A 184       8.298  11.401  10.470  1.00  0.00           C  
ATOM    462  OE1 GLN A 184       7.709  11.300  11.550  1.00  0.00           O  
ATOM    463  NE2 GLN A 184       8.439  12.558   9.836  1.00  0.00           N  
ATOM    464  H   GLN A 184       7.946   8.345   7.700  1.00  0.00           H  
ATOM    465  HA  GLN A 184       9.850   7.636   9.678  1.00  0.00           H  
ATOM    466 1HB  GLN A 184       7.139   9.003   9.874  1.00  0.00           H  
ATOM    467 2HB  GLN A 184       8.213   8.795  11.250  1.00  0.00           H  
ATOM    468 1HG  GLN A 184       9.947  10.106  10.107  1.00  0.00           H  
ATOM    469 2HG  GLN A 184       8.845  10.325   8.718  1.00  0.00           H  
ATOM    470 1HE2 GLN A 184       8.060  13.396  10.231  1.00  0.00           H  
ATOM    471 2HE2 GLN A 184       8.924  12.594   8.962  1.00  0.00           H  
ATOM    472  N   ARG A 185       7.222   5.771   9.528  1.00  0.00           N  
ATOM    473  CA  ARG A 185       6.577   4.580  10.068  1.00  0.00           C  
ATOM    474  C   ARG A 185       7.439   3.343   9.852  1.00  0.00           C  
ATOM    475  O   ARG A 185       7.341   2.372  10.601  1.00  0.00           O  
ATOM    476  CB  ARG A 185       5.217   4.367   9.420  1.00  0.00           C  
ATOM    477  CG  ARG A 185       4.155   5.382   9.812  1.00  0.00           C  
ATOM    478  CD  ARG A 185       2.832   5.047   9.226  1.00  0.00           C  
ATOM    479  NE  ARG A 185       1.806   5.996   9.627  1.00  0.00           N  
ATOM    480  CZ  ARG A 185       1.081   5.906  10.759  1.00  0.00           C  
ATOM    481  NH1 ARG A 185       1.281   4.908  11.590  1.00  0.00           N  
ATOM    482  NH2 ARG A 185       0.169   6.822  11.033  1.00  0.00           N  
ATOM    483  H   ARG A 185       6.941   6.112   8.650  1.00  0.00           H  
ATOM    484  HA  ARG A 185       6.433   4.720  11.140  1.00  0.00           H  
ATOM    485 1HB  ARG A 185       5.321   4.401   8.336  1.00  0.00           H  
ATOM    486 2HB  ARG A 185       4.840   3.378   9.682  1.00  0.00           H  
ATOM    487 1HG  ARG A 185       4.054   5.401  10.898  1.00  0.00           H  
ATOM    488 2HG  ARG A 185       4.447   6.371   9.457  1.00  0.00           H  
ATOM    489 1HD  ARG A 185       2.902   5.060   8.139  1.00  0.00           H  
ATOM    490 2HD  ARG A 185       2.527   4.056   9.559  1.00  0.00           H  
ATOM    491  HE  ARG A 185       1.624   6.778   9.012  1.00  0.00           H  
ATOM    492 1HH1 ARG A 185       1.978   4.207  11.380  1.00  0.00           H  
ATOM    493 2HH1 ARG A 185       0.737   4.841  12.438  1.00  0.00           H  
ATOM    494 1HH2 ARG A 185       0.015   7.591  10.394  1.00  0.00           H  
ATOM    495 2HH2 ARG A 185      -0.375   6.755  11.881  1.00  0.00           H  
ATOM    496  N   ILE A 186       8.274   3.384   8.823  1.00  0.00           N  
ATOM    497  CA  ILE A 186       9.169   2.275   8.510  1.00  0.00           C  
ATOM    498  C   ILE A 186      10.596   2.788   8.321  1.00  0.00           C  
ATOM    499  O   ILE A 186      11.022   3.085   7.205  1.00  0.00           O  
ATOM    500  CB  ILE A 186       8.709   1.531   7.243  1.00  0.00           C  
ATOM    501  CG1 ILE A 186       7.247   1.097   7.379  1.00  0.00           C  
ATOM    502  CG2 ILE A 186       9.602   0.328   6.980  1.00  0.00           C  
ATOM    503  CD1 ILE A 186       7.036  -0.043   8.347  1.00  0.00           C  
ATOM    504  H   ILE A 186       8.299   4.187   8.261  1.00  0.00           H  
ATOM    505  HA  ILE A 186       9.155   1.574   9.343  1.00  0.00           H  
ATOM    506  HB  ILE A 186       8.760   2.204   6.387  1.00  0.00           H  
ATOM    507 1HG1 ILE A 186       6.647   1.944   7.712  1.00  0.00           H  
ATOM    508 2HG1 ILE A 186       6.867   0.792   6.404  1.00  0.00           H  
ATOM    509 1HG2 ILE A 186       9.263  -0.187   6.081  1.00  0.00           H  
ATOM    510 2HG2 ILE A 186      10.630   0.661   6.841  1.00  0.00           H  
ATOM    511 3HG2 ILE A 186       9.554  -0.354   7.828  1.00  0.00           H  
ATOM    512 1HD1 ILE A 186       5.976  -0.293   8.389  1.00  0.00           H  
ATOM    513 2HD1 ILE A 186       7.601  -0.915   8.012  1.00  0.00           H  
ATOM    514 3HD1 ILE A 186       7.378   0.252   9.337  1.00  0.00           H  
ATOM    515  N   PRO A 187      11.351   2.908   9.421  1.00  0.00           N  
ATOM    516  CA  PRO A 187      12.720   3.411   9.388  1.00  0.00           C  
ATOM    517  C   PRO A 187      13.758   2.333   9.085  1.00  0.00           C  
ATOM    518  O   PRO A 187      13.455   1.139   9.120  1.00  0.00           O  
ATOM    519  CB  PRO A 187      12.898   3.970  10.803  1.00  0.00           C  
ATOM    520  CG  PRO A 187      12.126   3.031  11.667  1.00  0.00           C  
ATOM    521  CD  PRO A 187      10.915   2.677  10.846  1.00  0.00           C  
ATOM    522  HA  PRO A 187      12.795   4.207   8.632  1.00  0.00           H  
ATOM    523 1HB  PRO A 187      13.966   4.007  11.062  1.00  0.00           H  
ATOM    524 2HB  PRO A 187      12.520   5.002  10.851  1.00  0.00           H  
ATOM    525 1HG  PRO A 187      12.740   2.153  11.917  1.00  0.00           H  
ATOM    526 2HG  PRO A 187      11.865   3.518  12.618  1.00  0.00           H  
ATOM    527 1HD  PRO A 187      10.650   1.624  11.018  1.00  0.00           H  
ATOM    528 2HD  PRO A 187      10.080   3.338  11.120  1.00  0.00           H  
ATOM    529  N   ASN A 188      14.979   2.783   8.787  1.00  0.00           N  
ATOM    530  CA  ASN A 188      16.103   1.893   8.484  1.00  0.00           C  
ATOM    531  C   ASN A 188      15.767   0.949   7.333  1.00  0.00           C  
ATOM    532  O   ASN A 188      15.730  -0.273   7.506  1.00  0.00           O  
ATOM    533  CB  ASN A 188      16.510   1.106   9.716  1.00  0.00           C  
ATOM    534  CG  ASN A 188      16.934   1.992  10.854  1.00  0.00           C  
ATOM    535  OD1 ASN A 188      17.768   2.889  10.681  1.00  0.00           O  
ATOM    536  ND2 ASN A 188      16.377   1.759  12.015  1.00  0.00           N  
ATOM    537  H   ASN A 188      15.132   3.752   8.774  1.00  0.00           H  
ATOM    538  HA  ASN A 188      16.951   2.502   8.165  1.00  0.00           H  
ATOM    539 1HB  ASN A 188      15.674   0.487  10.045  1.00  0.00           H  
ATOM    540 2HB  ASN A 188      17.333   0.437   9.465  1.00  0.00           H  
ATOM    541 1HD2 ASN A 188      16.622   2.317  12.808  1.00  0.00           H  
ATOM    542 2HD2 ASN A 188      15.709   1.022  12.109  1.00  0.00           H  
ATOM    543  N   ILE A 189      15.512   1.513   6.163  1.00  0.00           N  
ATOM    544  CA  ILE A 189      15.184   0.709   4.997  1.00  0.00           C  
ATOM    545  C   ILE A 189      16.421   0.501   4.122  1.00  0.00           C  
ATOM    546  O   ILE A 189      17.003   1.461   3.620  1.00  0.00           O  
ATOM    547  CB  ILE A 189      14.065   1.370   4.171  1.00  0.00           C  
ATOM    548  CG1 ILE A 189      12.742   1.335   4.939  1.00  0.00           C  
ATOM    549  CG2 ILE A 189      13.920   0.679   2.823  1.00  0.00           C  
ATOM    550  CD1 ILE A 189      11.641   2.145   4.296  1.00  0.00           C  
ATOM    551  H   ILE A 189      15.568   2.487   6.079  1.00  0.00           H  
ATOM    552  HA  ILE A 189      14.833  -0.265   5.336  1.00  0.00           H  
ATOM    553  HB  ILE A 189      14.307   2.419   4.006  1.00  0.00           H  
ATOM    554 1HG1 ILE A 189      12.401   0.304   5.029  1.00  0.00           H  
ATOM    555 2HG1 ILE A 189      12.897   1.715   5.949  1.00  0.00           H  
ATOM    556 1HG2 ILE A 189      13.125   1.157   2.252  1.00  0.00           H  
ATOM    557 2HG2 ILE A 189      14.858   0.755   2.273  1.00  0.00           H  
ATOM    558 3HG2 ILE A 189      13.674  -0.372   2.978  1.00  0.00           H  
ATOM    559 1HD1 ILE A 189      10.734   2.072   4.898  1.00  0.00           H  
ATOM    560 2HD1 ILE A 189      11.947   3.189   4.229  1.00  0.00           H  
ATOM    561 3HD1 ILE A 189      11.442   1.760   3.296  1.00  0.00           H  
ATOM    562  N   PRO A 190      16.831  -0.769   3.930  1.00  0.00           N  
ATOM    563  CA  PRO A 190      18.009  -1.127   3.118  1.00  0.00           C  
ATOM    564  C   PRO A 190      18.013  -0.542   1.691  1.00  0.00           C  
ATOM    565  O   PRO A 190      19.017   0.044   1.284  1.00  0.00           O  
ATOM    566  CB  PRO A 190      17.920  -2.656   3.083  1.00  0.00           C  
ATOM    567  CG  PRO A 190      17.297  -3.015   4.389  1.00  0.00           C  
ATOM    568  CD  PRO A 190      16.243  -1.963   4.603  1.00  0.00           C  
ATOM    569  HA  PRO A 190      18.920  -0.789   3.634  1.00  0.00           H  
ATOM    570 1HB  PRO A 190      17.318  -2.978   2.220  1.00  0.00           H  
ATOM    571 2HB  PRO A 190      18.923  -3.089   2.955  1.00  0.00           H  
ATOM    572 1HG  PRO A 190      16.878  -4.032   4.342  1.00  0.00           H  
ATOM    573 2HG  PRO A 190      18.057  -3.021   5.183  1.00  0.00           H  
ATOM    574 1HD  PRO A 190      15.304  -2.281   4.125  1.00  0.00           H  
ATOM    575 2HD  PRO A 190      16.094  -1.806   5.681  1.00  0.00           H  
ATOM    576  N   PRO A 191      16.918  -0.679   0.897  1.00  0.00           N  
ATOM    577  CA  PRO A 191      16.887  -0.148  -0.471  1.00  0.00           C  
ATOM    578  C   PRO A 191      17.027   1.369  -0.505  1.00  0.00           C  
ATOM    579  O   PRO A 191      17.645   1.926  -1.412  1.00  0.00           O  
ATOM    580  CB  PRO A 191      15.511  -0.592  -0.978  1.00  0.00           C  
ATOM    581  CG  PRO A 191      14.734  -0.863   0.265  1.00  0.00           C  
ATOM    582  CD  PRO A 191      15.744  -1.439   1.221  1.00  0.00           C  
ATOM    583  HA  PRO A 191      17.693  -0.613  -1.058  1.00  0.00           H  
ATOM    584 1HB  PRO A 191      15.064   0.201  -1.596  1.00  0.00           H  
ATOM    585 2HB  PRO A 191      15.614  -1.480  -1.619  1.00  0.00           H  
ATOM    586 1HG  PRO A 191      14.279   0.066   0.639  1.00  0.00           H  
ATOM    587 2HG  PRO A 191      13.908  -1.558   0.052  1.00  0.00           H  
ATOM    588 1HD  PRO A 191      15.403  -1.284   2.254  1.00  0.00           H  
ATOM    589 2HD  PRO A 191      15.876  -2.512   1.013  1.00  0.00           H  
ATOM    590  N   ASN A 192      16.439   2.024   0.497  1.00  0.00           N  
ATOM    591  CA  ASN A 192      16.461   3.484   0.616  1.00  0.00           C  
ATOM    592  C   ASN A 192      15.739   4.142  -0.554  1.00  0.00           C  
ATOM    593  O   ASN A 192      15.877   5.342  -0.797  1.00  0.00           O  
ATOM    594  CB  ASN A 192      17.887   3.993   0.715  1.00  0.00           C  
ATOM    595  CG  ASN A 192      17.986   5.295   1.461  1.00  0.00           C  
ATOM    596  OD1 ASN A 192      17.297   5.501   2.467  1.00  0.00           O  
ATOM    597  ND2 ASN A 192      18.830   6.176   0.989  1.00  0.00           N  
ATOM    598  H   ASN A 192      15.983   1.506   1.191  1.00  0.00           H  
ATOM    599  HA  ASN A 192      15.928   3.765   1.526  1.00  0.00           H  
ATOM    600 1HB  ASN A 192      18.505   3.250   1.222  1.00  0.00           H  
ATOM    601 2HB  ASN A 192      18.295   4.130  -0.286  1.00  0.00           H  
ATOM    602 1HD2 ASN A 192      18.938   7.060   1.445  1.00  0.00           H  
ATOM    603 2HD2 ASN A 192      19.367   5.966   0.173  1.00  0.00           H  
ATOM    604  N   ILE A 193      14.963   3.345  -1.271  1.00  0.00           N  
ATOM    605  CA  ILE A 193      14.193   3.829  -2.403  1.00  0.00           C  
ATOM    606  C   ILE A 193      12.766   4.063  -1.944  1.00  0.00           C  
ATOM    607  O   ILE A 193      12.276   3.346  -1.075  1.00  0.00           O  
ATOM    608  CB  ILE A 193      14.218   2.833  -3.577  1.00  0.00           C  
ATOM    609  CG1 ILE A 193      15.653   2.618  -4.064  1.00  0.00           C  
ATOM    610  CG2 ILE A 193      13.335   3.327  -4.713  1.00  0.00           C  
ATOM    611  CD1 ILE A 193      15.814   1.430  -4.986  1.00  0.00           C  
ATOM    612  H   ILE A 193      14.902   2.400  -1.023  1.00  0.00           H  
ATOM    613  HA  ILE A 193      14.633   4.765  -2.745  1.00  0.00           H  
ATOM    614  HB  ILE A 193      13.852   1.864  -3.239  1.00  0.00           H  
ATOM    615 1HG1 ILE A 193      15.996   3.508  -4.591  1.00  0.00           H  
ATOM    616 2HG1 ILE A 193      16.311   2.473  -3.205  1.00  0.00           H  
ATOM    617 1HG2 ILE A 193      13.365   2.611  -5.534  1.00  0.00           H  
ATOM    618 2HG2 ILE A 193      12.311   3.430  -4.358  1.00  0.00           H  
ATOM    619 3HG2 ILE A 193      13.698   4.294  -5.060  1.00  0.00           H  
ATOM    620 1HD1 ILE A 193      16.858   1.342  -5.288  1.00  0.00           H  
ATOM    621 2HD1 ILE A 193      15.509   0.521  -4.465  1.00  0.00           H  
ATOM    622 3HD1 ILE A 193      15.192   1.569  -5.868  1.00  0.00           H  
ATOM    623  N   ASN A 194      12.099   5.055  -2.510  1.00  0.00           N  
ATOM    624  CA  ASN A 194      10.742   5.373  -2.087  1.00  0.00           C  
ATOM    625  C   ASN A 194       9.680   4.789  -3.014  1.00  0.00           C  
ATOM    626  O   ASN A 194       8.531   4.642  -2.611  1.00  0.00           O  
ATOM    627  CB  ASN A 194      10.571   6.877  -1.974  1.00  0.00           C  
ATOM    628  CG  ASN A 194      11.451   7.481  -0.915  1.00  0.00           C  
ATOM    629  OD1 ASN A 194      11.765   6.834   0.091  1.00  0.00           O  
ATOM    630  ND2 ASN A 194      11.855   8.708  -1.121  1.00  0.00           N  
ATOM    631  H   ASN A 194      12.521   5.581  -3.224  1.00  0.00           H  
ATOM    632  HA  ASN A 194      10.571   4.924  -1.107  1.00  0.00           H  
ATOM    633 1HB  ASN A 194      10.804   7.343  -2.933  1.00  0.00           H  
ATOM    634 2HB  ASN A 194       9.532   7.109  -1.742  1.00  0.00           H  
ATOM    635 1HD2 ASN A 194      12.442   9.161  -0.449  1.00  0.00           H  
ATOM    636 2HD2 ASN A 194      11.576   9.194  -1.949  1.00  0.00           H  
ATOM    637  N   THR A 195      10.044   4.426  -4.241  1.00  0.00           N  
ATOM    638  CA  THR A 195       9.060   3.891  -5.177  1.00  0.00           C  
ATOM    639  C   THR A 195       8.646   2.488  -4.757  1.00  0.00           C  
ATOM    640  O   THR A 195       9.495   1.626  -4.538  1.00  0.00           O  
ATOM    641  CB  THR A 195       9.607   3.866  -6.616  1.00  0.00           C  
ATOM    642  OG1 THR A 195       9.974   5.193  -7.014  1.00  0.00           O  
ATOM    643  CG2 THR A 195       8.559   3.324  -7.576  1.00  0.00           C  
ATOM    644  H   THR A 195      10.977   4.513  -4.518  1.00  0.00           H  
ATOM    645  HA  THR A 195       8.180   4.534  -5.159  1.00  0.00           H  
ATOM    646  HB  THR A 195      10.492   3.231  -6.658  1.00  0.00           H  
ATOM    647  HG1 THR A 195      10.511   5.152  -7.809  1.00  0.00           H  
ATOM    648 1HG2 THR A 195       8.964   3.313  -8.588  1.00  0.00           H  
ATOM    649 2HG2 THR A 195       8.287   2.310  -7.283  1.00  0.00           H  
ATOM    650 3HG2 THR A 195       7.675   3.960  -7.546  1.00  0.00           H  
ATOM    651  N   TRP A 196       7.335   2.252  -4.728  1.00  0.00           N  
ATOM    652  CA  TRP A 196       6.777   0.971  -4.294  1.00  0.00           C  
ATOM    653  C   TRP A 196       7.317  -0.211  -5.074  1.00  0.00           C  
ATOM    654  O   TRP A 196       7.583  -1.257  -4.494  1.00  0.00           O  
ATOM    655  CB  TRP A 196       5.252   0.995  -4.367  1.00  0.00           C  
ATOM    656  CG  TRP A 196       4.626   1.461  -3.087  1.00  0.00           C  
ATOM    657  CD1 TRP A 196       3.892   2.592  -2.895  1.00  0.00           C  
ATOM    658  CD2 TRP A 196       4.693   0.808  -1.814  1.00  0.00           C  
ATOM    659  NE1 TRP A 196       3.503   2.686  -1.582  1.00  0.00           N  
ATOM    660  CE2 TRP A 196       3.981   1.603  -0.898  1.00  0.00           C  
ATOM    661  CE3 TRP A 196       5.288  -0.370  -1.361  1.00  0.00           C  
ATOM    662  CZ2 TRP A 196       3.847   1.253   0.444  1.00  0.00           C  
ATOM    663  CZ3 TRP A 196       5.159  -0.716  -0.030  1.00  0.00           C  
ATOM    664  CH2 TRP A 196       4.441   0.095   0.858  1.00  0.00           C  
ATOM    665  H   TRP A 196       6.718   2.975  -4.977  1.00  0.00           H  
ATOM    666  HA  TRP A 196       7.041   0.815  -3.248  1.00  0.00           H  
ATOM    667 1HB  TRP A 196       4.943   1.662  -5.158  1.00  0.00           H  
ATOM    668 2HB  TRP A 196       4.889  -0.001  -4.578  1.00  0.00           H  
ATOM    669  HD1 TRP A 196       3.660   3.304  -3.671  1.00  0.00           H  
ATOM    670  HE1 TRP A 196       2.968   3.418  -1.198  1.00  0.00           H  
ATOM    671  HE3 TRP A 196       5.845  -1.007  -2.034  1.00  0.00           H  
ATOM    672  HZ2 TRP A 196       3.299   1.869   1.143  1.00  0.00           H  
ATOM    673  HZ3 TRP A 196       5.615  -1.620   0.335  1.00  0.00           H  
ATOM    674  HH2 TRP A 196       4.366  -0.214   1.890  1.00  0.00           H  
ATOM    675  N   GLN A 197       7.501  -0.040  -6.371  1.00  0.00           N  
ATOM    676  CA  GLN A 197       8.009  -1.113  -7.211  1.00  0.00           C  
ATOM    677  C   GLN A 197       9.357  -1.617  -6.706  1.00  0.00           C  
ATOM    678  O   GLN A 197       9.664  -2.802  -6.803  1.00  0.00           O  
ATOM    679  CB  GLN A 197       8.135  -0.641  -8.662  1.00  0.00           C  
ATOM    680  CG  GLN A 197       8.593  -1.719  -9.630  1.00  0.00           C  
ATOM    681  CD  GLN A 197       8.673  -1.218 -11.059  1.00  0.00           C  
ATOM    682  OE1 GLN A 197       9.283  -0.181 -11.335  1.00  0.00           O  
ATOM    683  NE2 GLN A 197       8.057  -1.952 -11.978  1.00  0.00           N  
ATOM    684  H   GLN A 197       7.285   0.827  -6.773  1.00  0.00           H  
ATOM    685  HA  GLN A 197       7.305  -1.944  -7.174  1.00  0.00           H  
ATOM    686 1HB  GLN A 197       7.172  -0.266  -9.008  1.00  0.00           H  
ATOM    687 2HB  GLN A 197       8.846   0.183  -8.716  1.00  0.00           H  
ATOM    688 1HG  GLN A 197       9.584  -2.063  -9.332  1.00  0.00           H  
ATOM    689 2HG  GLN A 197       7.885  -2.547  -9.597  1.00  0.00           H  
ATOM    690 1HE2 GLN A 197       8.075  -1.671 -12.938  1.00  0.00           H  
ATOM    691 2HE2 GLN A 197       7.574  -2.786 -11.711  1.00  0.00           H  
ATOM    692  N   GLN A 198      10.175  -0.711  -6.199  1.00  0.00           N  
ATOM    693  CA  GLN A 198      11.478  -1.081  -5.673  1.00  0.00           C  
ATOM    694  C   GLN A 198      11.403  -1.414  -4.177  1.00  0.00           C  
ATOM    695  O   GLN A 198      12.272  -2.104  -3.643  1.00  0.00           O  
ATOM    696  CB  GLN A 198      12.485   0.047  -5.913  1.00  0.00           C  
ATOM    697  CG  GLN A 198      12.708   0.382  -7.378  1.00  0.00           C  
ATOM    698  CD  GLN A 198      13.260  -0.793  -8.162  1.00  0.00           C  
ATOM    699  OE1 GLN A 198      14.303  -1.355  -7.814  1.00  0.00           O  
ATOM    700  NE2 GLN A 198      12.563  -1.173  -9.227  1.00  0.00           N  
ATOM    701  H   GLN A 198       9.892   0.225  -6.159  1.00  0.00           H  
ATOM    702  HA  GLN A 198      11.821  -1.974  -6.195  1.00  0.00           H  
ATOM    703 1HB  GLN A 198      12.144   0.952  -5.409  1.00  0.00           H  
ATOM    704 2HB  GLN A 198      13.447  -0.225  -5.480  1.00  0.00           H  
ATOM    705 1HG  GLN A 198      11.756   0.672  -7.822  1.00  0.00           H  
ATOM    706 2HG  GLN A 198      13.420   1.204  -7.448  1.00  0.00           H  
ATOM    707 1HE2 GLN A 198      12.878  -1.942  -9.783  1.00  0.00           H  
ATOM    708 2HE2 GLN A 198      11.723  -0.689  -9.473  1.00  0.00           H  
ATOM    709  N   VAL A 199      10.352  -0.934  -3.509  1.00  0.00           N  
ATOM    710  CA  VAL A 199      10.176  -1.172  -2.075  1.00  0.00           C  
ATOM    711  C   VAL A 199       9.600  -2.567  -1.810  1.00  0.00           C  
ATOM    712  O   VAL A 199       9.919  -3.196  -0.799  1.00  0.00           O  
ATOM    713  CB  VAL A 199       9.240  -0.109  -1.469  1.00  0.00           C  
ATOM    714  CG1 VAL A 199       8.808  -0.516  -0.068  1.00  0.00           C  
ATOM    715  CG2 VAL A 199       9.937   1.243  -1.448  1.00  0.00           C  
ATOM    716  H   VAL A 199       9.680  -0.403  -3.994  1.00  0.00           H  
ATOM    717  HA  VAL A 199      11.150  -1.099  -1.590  1.00  0.00           H  
ATOM    718  HB  VAL A 199       8.338  -0.044  -2.077  1.00  0.00           H  
ATOM    719 1HG1 VAL A 199       8.147   0.246   0.345  1.00  0.00           H  
ATOM    720 2HG1 VAL A 199       8.280  -1.468  -0.112  1.00  0.00           H  
ATOM    721 3HG1 VAL A 199       9.687  -0.617   0.569  1.00  0.00           H  
ATOM    722 1HG2 VAL A 199       9.270   1.989  -1.019  1.00  0.00           H  
ATOM    723 2HG2 VAL A 199      10.843   1.175  -0.844  1.00  0.00           H  
ATOM    724 3HG2 VAL A 199      10.200   1.533  -2.465  1.00  0.00           H  
ATOM    725  N   THR A 200       8.776  -3.060  -2.735  1.00  0.00           N  
ATOM    726  CA  THR A 200       8.155  -4.378  -2.600  1.00  0.00           C  
ATOM    727  C   THR A 200       9.204  -5.486  -2.514  1.00  0.00           C  
ATOM    728  O   THR A 200       8.948  -6.567  -1.971  1.00  0.00           O  
ATOM    729  CB  THR A 200       7.201  -4.662  -3.775  1.00  0.00           C  
ATOM    730  OG1 THR A 200       6.135  -3.703  -3.771  1.00  0.00           O  
ATOM    731  CG2 THR A 200       6.619  -6.063  -3.663  1.00  0.00           C  
ATOM    732  H   THR A 200       8.574  -2.521  -3.533  1.00  0.00           H  
ATOM    733  HA  THR A 200       7.577  -4.395  -1.676  1.00  0.00           H  
ATOM    734  HB  THR A 200       7.746  -4.575  -4.715  1.00  0.00           H  
ATOM    735  HG1 THR A 200       6.496  -2.824  -3.909  1.00  0.00           H  
ATOM    736 1HG2 THR A 200       5.948  -6.246  -4.502  1.00  0.00           H  
ATOM    737 2HG2 THR A 200       7.426  -6.795  -3.677  1.00  0.00           H  
ATOM    738 3HG2 THR A 200       6.065  -6.152  -2.730  1.00  0.00           H  
ATOM    739  N   ALA A 201      10.393  -5.191  -3.035  1.00  0.00           N  
ATOM    740  CA  ALA A 201      11.500  -6.131  -3.034  1.00  0.00           C  
ATOM    741  C   ALA A 201      11.877  -6.546  -1.615  1.00  0.00           C  
ATOM    742  O   ALA A 201      12.438  -7.620  -1.410  1.00  0.00           O  
ATOM    743  CB  ALA A 201      12.701  -5.530  -3.746  1.00  0.00           C  
ATOM    744  H   ALA A 201      10.525  -4.306  -3.437  1.00  0.00           H  
ATOM    745  HA  ALA A 201      11.184  -7.027  -3.567  1.00  0.00           H  
ATOM    746 1HB  ALA A 201      13.069  -4.686  -3.182  1.00  0.00           H  
ATOM    747 2HB  ALA A 201      12.407  -5.201  -4.731  1.00  0.00           H  
ATOM    748 3HB  ALA A 201      13.480  -6.275  -3.831  1.00  0.00           H  
ATOM    749  N   LEU A 202      11.555  -5.698  -0.639  1.00  0.00           N  
ATOM    750  CA  LEU A 202      11.852  -5.986   0.761  1.00  0.00           C  
ATOM    751  C   LEU A 202      11.164  -7.273   1.205  1.00  0.00           C  
ATOM    752  O   LEU A 202      11.734  -8.081   1.942  1.00  0.00           O  
ATOM    753  CB  LEU A 202      11.402  -4.821   1.652  1.00  0.00           C  
ATOM    754  CG  LEU A 202      12.311  -3.585   1.640  1.00  0.00           C  
ATOM    755  CD1 LEU A 202      11.576  -2.408   2.266  1.00  0.00           C  
ATOM    756  CD2 LEU A 202      13.596  -3.892   2.395  1.00  0.00           C  
ATOM    757  H   LEU A 202      11.099  -4.855  -0.870  1.00  0.00           H  
ATOM    758  HA  LEU A 202      12.929  -6.112   0.867  1.00  0.00           H  
ATOM    759 1HB  LEU A 202      10.409  -4.506   1.336  1.00  0.00           H  
ATOM    760 2HB  LEU A 202      11.338  -5.175   2.681  1.00  0.00           H  
ATOM    761  HG  LEU A 202      12.550  -3.319   0.610  1.00  0.00           H  
ATOM    762 1HD1 LEU A 202      12.221  -1.529   2.257  1.00  0.00           H  
ATOM    763 2HD1 LEU A 202      10.671  -2.198   1.695  1.00  0.00           H  
ATOM    764 3HD1 LEU A 202      11.309  -2.651   3.294  1.00  0.00           H  
ATOM    765 1HD2 LEU A 202      14.242  -3.013   2.385  1.00  0.00           H  
ATOM    766 2HD2 LEU A 202      13.358  -4.156   3.425  1.00  0.00           H  
ATOM    767 3HD2 LEU A 202      14.109  -4.725   1.915  1.00  0.00           H  
ATOM    768  N   ALA A 203       9.940  -7.462   0.736  1.00  0.00           N  
ATOM    769  CA  ALA A 203       9.168  -8.647   1.076  1.00  0.00           C  
ATOM    770  C   ALA A 203       9.582  -9.823   0.199  1.00  0.00           C  
ATOM    771  O   ALA A 203       9.557 -10.975   0.629  1.00  0.00           O  
ATOM    772  CB  ALA A 203       7.680  -8.368   0.926  1.00  0.00           C  
ATOM    773  H   ALA A 203       9.547  -6.788   0.138  1.00  0.00           H  
ATOM    774  HA  ALA A 203       9.381  -8.904   2.114  1.00  0.00           H  
ATOM    775 1HB  ALA A 203       7.121  -9.270   1.131  1.00  0.00           H  
ATOM    776 2HB  ALA A 203       7.476  -8.040  -0.081  1.00  0.00           H  
ATOM    777 3HB  ALA A 203       7.386  -7.597   1.623  1.00  0.00           H  
ATOM    778  N   GLN A 204       9.984  -9.521  -1.026  1.00  0.00           N  
ATOM    779  CA  GLN A 204      10.404 -10.548  -1.973  1.00  0.00           C  
ATOM    780  C   GLN A 204      11.764 -11.129  -1.585  1.00  0.00           C  
ATOM    781  O   GLN A 204      12.022 -12.314  -1.796  1.00  0.00           O  
ATOM    782  CB  GLN A 204      10.462  -9.976  -3.392  1.00  0.00           C  
ATOM    783  CG  GLN A 204      10.805 -10.999  -4.462  1.00  0.00           C  
ATOM    784  CD  GLN A 204      10.843 -10.392  -5.852  1.00  0.00           C  
ATOM    785  OE1 GLN A 204      11.395  -9.307  -6.055  1.00  0.00           O  
ATOM    786  NE2 GLN A 204      10.256 -11.090  -6.817  1.00  0.00           N  
ATOM    787  H   GLN A 204       9.997  -8.581  -1.307  1.00  0.00           H  
ATOM    788  HA  GLN A 204       9.674 -11.357  -1.953  1.00  0.00           H  
ATOM    789 1HB  GLN A 204       9.499  -9.533  -3.646  1.00  0.00           H  
ATOM    790 2HB  GLN A 204      11.208  -9.183  -3.434  1.00  0.00           H  
ATOM    791 1HG  GLN A 204      11.786 -11.421  -4.246  1.00  0.00           H  
ATOM    792 2HG  GLN A 204      10.050 -11.785  -4.453  1.00  0.00           H  
ATOM    793 1HE2 GLN A 204      10.249 -10.740  -7.755  1.00  0.00           H  
ATOM    794 2HE2 GLN A 204       9.820 -11.965  -6.608  1.00  0.00           H  
ATOM    795  N   GLN A 205      12.623 -10.297  -1.006  1.00  0.00           N  
ATOM    796  CA  GLN A 205      13.947 -10.740  -0.576  1.00  0.00           C  
ATOM    797  C   GLN A 205      13.877 -11.400   0.798  1.00  0.00           C  
ATOM    798  O   GLN A 205      14.899 -11.798   1.357  1.00  0.00           O  
ATOM    799  CB  GLN A 205      14.925  -9.563  -0.544  1.00  0.00           C  
ATOM    800  CG  GLN A 205      15.237  -8.976  -1.910  1.00  0.00           C  
ATOM    801  CD  GLN A 205      16.047  -7.696  -1.818  1.00  0.00           C  
ATOM    802  OE1 GLN A 205      16.065  -7.030  -0.779  1.00  0.00           O  
ATOM    803  NE2 GLN A 205      16.720  -7.343  -2.907  1.00  0.00           N  
ATOM    804  H   GLN A 205      12.368  -9.354  -0.881  1.00  0.00           H  
ATOM    805  HA  GLN A 205      14.314 -11.477  -1.290  1.00  0.00           H  
ATOM    806 1HB  GLN A 205      14.517  -8.767   0.079  1.00  0.00           H  
ATOM    807 2HB  GLN A 205      15.865  -9.883  -0.093  1.00  0.00           H  
ATOM    808 1HG  GLN A 205      15.813  -9.702  -2.484  1.00  0.00           H  
ATOM    809 2HG  GLN A 205      14.301  -8.753  -2.421  1.00  0.00           H  
ATOM    810 1HE2 GLN A 205      17.272  -6.508  -2.907  1.00  0.00           H  
ATOM    811 2HE2 GLN A 205      16.676  -7.912  -3.728  1.00  0.00           H  
ATOM    812  N   LYS A 206      12.661 -11.490   1.335  1.00  0.00           N  
ATOM    813  CA  LYS A 206      12.411 -12.108   2.638  1.00  0.00           C  
ATOM    814  C   LYS A 206      13.098 -11.346   3.771  1.00  0.00           C  
ATOM    815  O   LYS A 206      13.381 -11.908   4.831  1.00  0.00           O  
ATOM    816  CB  LYS A 206      12.876 -13.565   2.633  1.00  0.00           C  
ATOM    817  CG  LYS A 206      12.370 -14.382   1.451  1.00  0.00           C  
ATOM    818  CD  LYS A 206      10.850 -14.403   1.404  1.00  0.00           C  
ATOM    819  CE  LYS A 206      10.343 -15.222   0.225  1.00  0.00           C  
ATOM    820  NZ  LYS A 206       8.862 -15.156   0.098  1.00  0.00           N  
ATOM    821  H   LYS A 206      11.902 -11.132   0.833  1.00  0.00           H  
ATOM    822  HA  LYS A 206      11.338 -12.084   2.832  1.00  0.00           H  
ATOM    823 1HB  LYS A 206      13.966 -13.599   2.621  1.00  0.00           H  
ATOM    824 2HB  LYS A 206      12.543 -14.057   3.547  1.00  0.00           H  
ATOM    825 1HG  LYS A 206      12.749 -13.953   0.523  1.00  0.00           H  
ATOM    826 2HG  LYS A 206      12.737 -15.405   1.533  1.00  0.00           H  
ATOM    827 1HD  LYS A 206      10.463 -14.834   2.328  1.00  0.00           H  
ATOM    828 2HD  LYS A 206      10.475 -13.384   1.314  1.00  0.00           H  
ATOM    829 1HE  LYS A 206      10.791 -14.850  -0.695  1.00  0.00           H  
ATOM    830 2HE  LYS A 206      10.638 -16.263   0.352  1.00  0.00           H  
ATOM    831 1HZ  LYS A 206       8.566 -15.711  -0.693  1.00  0.00           H  
ATOM    832 2HZ  LYS A 206       8.435 -15.517   0.940  1.00  0.00           H  
ATOM    833 3HZ  LYS A 206       8.577 -14.197  -0.039  1.00  0.00           H  
ATOM    834  N   LEU A 207      13.349 -10.061   3.549  1.00  0.00           N  
ATOM    835  CA  LEU A 207      13.990  -9.224   4.554  1.00  0.00           C  
ATOM    836  C   LEU A 207      12.946  -8.722   5.541  1.00  0.00           C  
ATOM    837  O   LEU A 207      13.220  -8.553   6.728  1.00  0.00           O  
ATOM    838  CB  LEU A 207      14.706  -8.038   3.895  1.00  0.00           C  
ATOM    839  CG  LEU A 207      15.871  -8.399   2.965  1.00  0.00           C  
ATOM    840  CD1 LEU A 207      16.412  -7.133   2.313  1.00  0.00           C  
ATOM    841  CD2 LEU A 207      16.955  -9.109   3.761  1.00  0.00           C  
ATOM    842  H   LEU A 207      13.095  -9.666   2.688  1.00  0.00           H  
ATOM    843  HA  LEU A 207      14.729  -9.824   5.083  1.00  0.00           H  
ATOM    844 1HB  LEU A 207      13.979  -7.475   3.312  1.00  0.00           H  
ATOM    845 2HB  LEU A 207      15.096  -7.389   4.677  1.00  0.00           H  
ATOM    846  HG  LEU A 207      15.515  -9.056   2.171  1.00  0.00           H  
ATOM    847 1HD1 LEU A 207      17.240  -7.389   1.652  1.00  0.00           H  
ATOM    848 2HD1 LEU A 207      15.621  -6.656   1.735  1.00  0.00           H  
ATOM    849 3HD1 LEU A 207      16.762  -6.448   3.085  1.00  0.00           H  
ATOM    850 1HD2 LEU A 207      17.784  -9.366   3.100  1.00  0.00           H  
ATOM    851 2HD2 LEU A 207      17.315  -8.453   4.554  1.00  0.00           H  
ATOM    852 3HD2 LEU A 207      16.547 -10.019   4.201  1.00  0.00           H  
ATOM    853  N   LEU A 208      11.745  -8.502   5.025  1.00  0.00           N  
ATOM    854  CA  LEU A 208      10.630  -8.025   5.825  1.00  0.00           C  
ATOM    855  C   LEU A 208      10.162  -9.114   6.782  1.00  0.00           C  
ATOM    856  O   LEU A 208       9.694 -10.170   6.351  1.00  0.00           O  
ATOM    857  CB  LEU A 208       9.471  -7.588   4.920  1.00  0.00           C  
ATOM    858  CG  LEU A 208       8.133  -7.339   5.626  1.00  0.00           C  
ATOM    859  CD1 LEU A 208       7.457  -6.117   5.019  1.00  0.00           C  
ATOM    860  CD2 LEU A 208       7.252  -8.573   5.495  1.00  0.00           C  
ATOM    861  H   LEU A 208      11.604  -8.670   4.072  1.00  0.00           H  
ATOM    862  HA  LEU A 208      10.963  -7.165   6.405  1.00  0.00           H  
ATOM    863 1HB  LEU A 208       9.755  -6.667   4.413  1.00  0.00           H  
ATOM    864 2HB  LEU A 208       9.310  -8.358   4.166  1.00  0.00           H  
ATOM    865  HG  LEU A 208       8.311  -7.131   6.682  1.00  0.00           H  
ATOM    866 1HD1 LEU A 208       6.506  -5.940   5.521  1.00  0.00           H  
ATOM    867 2HD1 LEU A 208       8.100  -5.246   5.144  1.00  0.00           H  
ATOM    868 3HD1 LEU A 208       7.280  -6.289   3.958  1.00  0.00           H  
ATOM    869 1HD2 LEU A 208       6.301  -8.396   5.998  1.00  0.00           H  
ATOM    870 2HD2 LEU A 208       7.072  -8.781   4.441  1.00  0.00           H  
ATOM    871 3HD2 LEU A 208       7.751  -9.426   5.953  1.00  0.00           H  
ATOM    872  N   THR A 209      10.306  -8.861   8.075  1.00  0.00           N  
ATOM    873  CA  THR A 209       9.894  -9.816   9.089  1.00  0.00           C  
ATOM    874  C   THR A 209       8.410  -9.626   9.399  1.00  0.00           C  
ATOM    875  O   THR A 209       7.823  -8.616   9.001  1.00  0.00           O  
ATOM    876  CB  THR A 209      10.729  -9.666  10.374  1.00  0.00           C  
ATOM    877  OG1 THR A 209      10.455  -8.396  10.979  1.00  0.00           O  
ATOM    878  CG2 THR A 209      12.213  -9.765  10.061  1.00  0.00           C  
ATOM    879  H   THR A 209      10.693  -7.999   8.355  1.00  0.00           H  
ATOM    880  HA  THR A 209      10.047 -10.822   8.699  1.00  0.00           H  
ATOM    881  HB  THR A 209      10.458 -10.454  11.078  1.00  0.00           H  
ATOM    882  HG1 THR A 209      10.775  -7.694  10.408  1.00  0.00           H  
ATOM    883 1HG2 THR A 209      12.788  -9.657  10.981  1.00  0.00           H  
ATOM    884 2HG2 THR A 209      12.427 -10.735   9.610  1.00  0.00           H  
ATOM    885 3HG2 THR A 209      12.492  -8.974   9.365  1.00  0.00           H  
ATOM    886  N   PRO A 210       7.767 -10.590  10.084  1.00  0.00           N  
ATOM    887  CA  PRO A 210       6.348 -10.479  10.443  1.00  0.00           C  
ATOM    888  C   PRO A 210       6.042  -9.171  11.168  1.00  0.00           C  
ATOM    889  O   PRO A 210       4.971  -8.586  10.998  1.00  0.00           O  
ATOM    890  CB  PRO A 210       6.131 -11.689  11.357  1.00  0.00           C  
ATOM    891  CG  PRO A 210       7.112 -12.698  10.867  1.00  0.00           C  
ATOM    892  CD  PRO A 210       8.342 -11.896  10.537  1.00  0.00           C  
ATOM    893  HA  PRO A 210       5.737 -10.558   9.532  1.00  0.00           H  
ATOM    894 1HB  PRO A 210       6.301 -11.403  12.406  1.00  0.00           H  
ATOM    895 2HB  PRO A 210       5.090 -12.035  11.283  1.00  0.00           H  
ATOM    896 1HG  PRO A 210       7.297 -13.457  11.642  1.00  0.00           H  
ATOM    897 2HG  PRO A 210       6.706 -13.229   9.993  1.00  0.00           H  
ATOM    898 1HD  PRO A 210       8.960 -11.783  11.440  1.00  0.00           H  
ATOM    899 2HD  PRO A 210       8.909 -12.402   9.741  1.00  0.00           H  
ATOM    900  N   GLN A 211       7.006  -8.702  11.954  1.00  0.00           N  
ATOM    901  CA  GLN A 211       6.851  -7.466  12.707  1.00  0.00           C  
ATOM    902  C   GLN A 211       6.868  -6.247  11.785  1.00  0.00           C  
ATOM    903  O   GLN A 211       6.293  -5.206  12.112  1.00  0.00           O  
ATOM    904  CB  GLN A 211       7.955  -7.343  13.760  1.00  0.00           C  
ATOM    905  CG  GLN A 211       7.865  -8.365  14.880  1.00  0.00           C  
ATOM    906  CD  GLN A 211       8.970  -8.200  15.906  1.00  0.00           C  
ATOM    907  OE1 GLN A 211      10.046  -7.677  15.602  1.00  0.00           O  
ATOM    908  NE2 GLN A 211       8.712  -8.646  17.129  1.00  0.00           N  
ATOM    909  H   GLN A 211       7.845  -9.210  12.034  1.00  0.00           H  
ATOM    910  HA  GLN A 211       5.886  -7.488  13.213  1.00  0.00           H  
ATOM    911 1HB  GLN A 211       8.928  -7.453  13.282  1.00  0.00           H  
ATOM    912 2HB  GLN A 211       7.921  -6.350  14.208  1.00  0.00           H  
ATOM    913 1HG  GLN A 211       6.908  -8.250  15.387  1.00  0.00           H  
ATOM    914 2HG  GLN A 211       7.942  -9.365  14.452  1.00  0.00           H  
ATOM    915 1HE2 GLN A 211       9.402  -8.564  17.849  1.00  0.00           H  
ATOM    916 2HE2 GLN A 211       7.826  -9.064  17.334  1.00  0.00           H  
ATOM    917  N   ASP A 212       7.497  -6.381  10.621  1.00  0.00           N  
ATOM    918  CA  ASP A 212       7.583  -5.273   9.681  1.00  0.00           C  
ATOM    919  C   ASP A 212       6.345  -5.276   8.808  1.00  0.00           C  
ATOM    920  O   ASP A 212       5.880  -4.234   8.343  1.00  0.00           O  
ATOM    921  CB  ASP A 212       8.841  -5.375   8.815  1.00  0.00           C  
ATOM    922  CG  ASP A 212      10.127  -5.250   9.621  1.00  0.00           C  
ATOM    923  OD1 ASP A 212      10.283  -4.267  10.307  1.00  0.00           O  
ATOM    924  OD2 ASP A 212      10.941  -6.139   9.545  1.00  0.00           O  
ATOM    925  H   ASP A 212       7.856  -7.260  10.360  1.00  0.00           H  
ATOM    926  HA  ASP A 212       7.633  -4.342  10.247  1.00  0.00           H  
ATOM    927 1HB  ASP A 212       8.848  -6.334   8.295  1.00  0.00           H  
ATOM    928 2HB  ASP A 212       8.827  -4.592   8.058  1.00  0.00           H  
ATOM    929  N   MET A 213       5.815  -6.476   8.610  1.00  0.00           N  
ATOM    930  CA  MET A 213       4.627  -6.691   7.800  1.00  0.00           C  
ATOM    931  C   MET A 213       3.453  -5.871   8.318  1.00  0.00           C  
ATOM    932  O   MET A 213       2.797  -5.152   7.562  1.00  0.00           O  
ATOM    933  CB  MET A 213       4.271  -8.176   7.771  1.00  0.00           C  
ATOM    934  CG  MET A 213       3.297  -8.569   6.669  1.00  0.00           C  
ATOM    935  SD  MET A 213       2.901 -10.329   6.686  1.00  0.00           S  
ATOM    936  CE  MET A 213       4.517 -11.042   6.393  1.00  0.00           C  
ATOM    937  H   MET A 213       6.248  -7.253   9.024  1.00  0.00           H  
ATOM    938  HA  MET A 213       4.837  -6.360   6.783  1.00  0.00           H  
ATOM    939 1HB  MET A 213       5.178  -8.765   7.641  1.00  0.00           H  
ATOM    940 2HB  MET A 213       3.829  -8.463   8.726  1.00  0.00           H  
ATOM    941 1HG  MET A 213       2.371  -8.006   6.785  1.00  0.00           H  
ATOM    942 2HG  MET A 213       3.727  -8.322   5.699  1.00  0.00           H  
ATOM    943 1HE  MET A 213       4.438 -12.129   6.376  1.00  0.00           H  
ATOM    944 2HE  MET A 213       4.902 -10.690   5.435  1.00  0.00           H  
ATOM    945 3HE  MET A 213       5.198 -10.741   7.190  1.00  0.00           H  
ATOM    946  N   GLU A 214       3.217  -5.964   9.619  1.00  0.00           N  
ATOM    947  CA  GLU A 214       2.117  -5.252  10.260  1.00  0.00           C  
ATOM    948  C   GLU A 214       2.273  -3.737  10.131  1.00  0.00           C  
ATOM    949  O   GLU A 214       1.288  -2.997  10.166  1.00  0.00           O  
ATOM    950  CB  GLU A 214       2.027  -5.640  11.738  1.00  0.00           C  
ATOM    951  CG  GLU A 214       1.515  -7.052  11.987  1.00  0.00           C  
ATOM    952  CD  GLU A 214       0.102  -7.253  11.518  1.00  0.00           C  
ATOM    953  OE1 GLU A 214      -0.755  -6.512  11.937  1.00  0.00           O  
ATOM    954  OE2 GLU A 214      -0.123  -8.150  10.740  1.00  0.00           O  
ATOM    955  H   GLU A 214       3.800  -6.531  10.168  1.00  0.00           H  
ATOM    956  HA  GLU A 214       1.187  -5.535   9.765  1.00  0.00           H  
ATOM    957 1HB  GLU A 214       3.011  -5.554  12.197  1.00  0.00           H  
ATOM    958 2HB  GLU A 214       1.363  -4.947  12.255  1.00  0.00           H  
ATOM    959 1HG  GLU A 214       2.162  -7.758  11.467  1.00  0.00           H  
ATOM    960 2HG  GLU A 214       1.573  -7.264  13.054  1.00  0.00           H  
ATOM    961  N   ALA A 215       3.509  -3.281   9.977  1.00  0.00           N  
ATOM    962  CA  ALA A 215       3.789  -1.858   9.850  1.00  0.00           C  
ATOM    963  C   ALA A 215       3.609  -1.386   8.410  1.00  0.00           C  
ATOM    964  O   ALA A 215       3.136  -0.274   8.163  1.00  0.00           O  
ATOM    965  CB  ALA A 215       5.198  -1.552  10.337  1.00  0.00           C  
ATOM    966  H   ALA A 215       4.254  -3.918   9.944  1.00  0.00           H  
ATOM    967  HA  ALA A 215       3.075  -1.316  10.470  1.00  0.00           H  
ATOM    968 1HB  ALA A 215       5.393  -0.484  10.238  1.00  0.00           H  
ATOM    969 2HB  ALA A 215       5.293  -1.843  11.383  1.00  0.00           H  
ATOM    970 3HB  ALA A 215       5.918  -2.108   9.739  1.00  0.00           H  
ATOM    971  N   ALA A 216       3.954  -2.252   7.462  1.00  0.00           N  
ATOM    972  CA  ALA A 216       3.845  -1.928   6.047  1.00  0.00           C  
ATOM    973  C   ALA A 216       2.389  -1.795   5.634  1.00  0.00           C  
ATOM    974  O   ALA A 216       2.058  -1.029   4.724  1.00  0.00           O  
ATOM    975  CB  ALA A 216       4.541  -2.990   5.208  1.00  0.00           C  
ATOM    976  H   ALA A 216       4.278  -3.139   7.722  1.00  0.00           H  
ATOM    977  HA  ALA A 216       4.333  -0.967   5.881  1.00  0.00           H  
ATOM    978 1HB  ALA A 216       4.492  -2.715   4.166  1.00  0.00           H  
ATOM    979 2HB  ALA A 216       4.047  -3.939   5.351  1.00  0.00           H  
ATOM    980 3HB  ALA A 216       5.575  -3.073   5.511  1.00  0.00           H  
ATOM    981  N   LYS A 217       1.524  -2.538   6.317  1.00  0.00           N  
ATOM    982  CA  LYS A 217       0.095  -2.511   6.036  1.00  0.00           C  
ATOM    983  C   LYS A 217      -0.461  -1.097   6.184  1.00  0.00           C  
ATOM    984  O   LYS A 217      -1.208  -0.616   5.329  1.00  0.00           O  
ATOM    985  CB  LYS A 217      -0.652  -3.474   6.961  1.00  0.00           C  
ATOM    986  CG  LYS A 217      -0.462  -4.946   6.622  1.00  0.00           C  
ATOM    987  CD  LYS A 217      -1.184  -5.840   7.618  1.00  0.00           C  
ATOM    988  CE  LYS A 217      -0.992  -7.312   7.283  1.00  0.00           C  
ATOM    989  NZ  LYS A 217      -1.612  -8.201   8.304  1.00  0.00           N  
ATOM    990  H   LYS A 217       1.860  -3.132   7.024  1.00  0.00           H  
ATOM    991  HA  LYS A 217      -0.061  -2.828   5.004  1.00  0.00           H  
ATOM    992 1HB  LYS A 217      -0.321  -3.322   7.988  1.00  0.00           H  
ATOM    993 2HB  LYS A 217      -1.720  -3.257   6.925  1.00  0.00           H  
ATOM    994 1HG  LYS A 217      -0.851  -5.143   5.622  1.00  0.00           H  
ATOM    995 2HG  LYS A 217       0.600  -5.188   6.633  1.00  0.00           H  
ATOM    996 1HD  LYS A 217      -0.800  -5.651   8.622  1.00  0.00           H  
ATOM    997 2HD  LYS A 217      -2.250  -5.611   7.607  1.00  0.00           H  
ATOM    998 1HE  LYS A 217      -1.439  -7.526   6.314  1.00  0.00           H  
ATOM    999 2HE  LYS A 217       0.073  -7.536   7.225  1.00  0.00           H  
ATOM   1000 1HZ  LYS A 217      -1.462  -9.166   8.046  1.00  0.00           H  
ATOM   1001 2HZ  LYS A 217      -1.191  -8.024   9.205  1.00  0.00           H  
ATOM   1002 3HZ  LYS A 217      -2.604  -8.016   8.354  1.00  0.00           H  
ATOM   1003  N   GLU A 218      -0.073  -0.436   7.264  1.00  0.00           N  
ATOM   1004  CA  GLU A 218      -0.534   0.924   7.529  1.00  0.00           C  
ATOM   1005  C   GLU A 218       0.011   1.888   6.503  1.00  0.00           C  
ATOM   1006  O   GLU A 218      -0.708   2.770   6.033  1.00  0.00           O  
ATOM   1007  CB  GLU A 218      -0.117   1.373   8.931  1.00  0.00           C  
ATOM   1008  CG  GLU A 218      -0.846   0.663  10.062  1.00  0.00           C  
ATOM   1009  CD  GLU A 218      -0.411   1.129  11.423  1.00  0.00           C  
ATOM   1010  OE1 GLU A 218       0.529   1.883  11.500  1.00  0.00           O  
ATOM   1011  OE2 GLU A 218      -1.019   0.730  12.388  1.00  0.00           O  
ATOM   1012  H   GLU A 218       0.538  -0.870   7.900  1.00  0.00           H  
ATOM   1013  HA  GLU A 218      -1.623   0.938   7.470  1.00  0.00           H  
ATOM   1014 1HB  GLU A 218       0.952   1.204   9.064  1.00  0.00           H  
ATOM   1015 2HB  GLU A 218      -0.295   2.443   9.038  1.00  0.00           H  
ATOM   1016 1HG  GLU A 218      -1.917   0.836   9.956  1.00  0.00           H  
ATOM   1017 2HG  GLU A 218      -0.670  -0.409   9.977  1.00  0.00           H  
ATOM   1018  N   VAL A 219       1.284   1.725   6.160  1.00  0.00           N  
ATOM   1019  CA  VAL A 219       1.942   2.595   5.192  1.00  0.00           C  
ATOM   1020  C   VAL A 219       1.206   2.590   3.853  1.00  0.00           C  
ATOM   1021  O   VAL A 219       0.867   3.647   3.321  1.00  0.00           O  
ATOM   1022  CB  VAL A 219       3.399   2.146   4.977  1.00  0.00           C  
ATOM   1023  CG1 VAL A 219       4.029   2.915   3.825  1.00  0.00           C  
ATOM   1024  CG2 VAL A 219       4.197   2.343   6.257  1.00  0.00           C  
ATOM   1025  H   VAL A 219       1.794   0.988   6.561  1.00  0.00           H  
ATOM   1026  HA  VAL A 219       1.943   3.612   5.585  1.00  0.00           H  
ATOM   1027  HB  VAL A 219       3.408   1.091   4.701  1.00  0.00           H  
ATOM   1028 1HG1 VAL A 219       5.059   2.584   3.686  1.00  0.00           H  
ATOM   1029 2HG1 VAL A 219       3.464   2.730   2.912  1.00  0.00           H  
ATOM   1030 3HG1 VAL A 219       4.018   3.981   4.050  1.00  0.00           H  
ATOM   1031 1HG2 VAL A 219       5.226   2.023   6.097  1.00  0.00           H  
ATOM   1032 2HG2 VAL A 219       4.183   3.397   6.535  1.00  0.00           H  
ATOM   1033 3HG2 VAL A 219       3.752   1.751   7.057  1.00  0.00           H  
ATOM   1034  N   TYR A 220       0.937   1.399   3.330  1.00  0.00           N  
ATOM   1035  CA  TYR A 220       0.255   1.269   2.048  1.00  0.00           C  
ATOM   1036  C   TYR A 220      -1.154   1.862   2.105  1.00  0.00           C  
ATOM   1037  O   TYR A 220      -1.587   2.539   1.169  1.00  0.00           O  
ATOM   1038  CB  TYR A 220       0.197  -0.200   1.623  1.00  0.00           C  
ATOM   1039  CG  TYR A 220      -0.399  -0.415   0.249  1.00  0.00           C  
ATOM   1040  CD1 TYR A 220       0.429  -0.525  -0.858  1.00  0.00           C  
ATOM   1041  CD2 TYR A 220      -1.775  -0.501   0.097  1.00  0.00           C  
ATOM   1042  CE1 TYR A 220      -0.116  -0.721  -2.112  1.00  0.00           C  
ATOM   1043  CE2 TYR A 220      -2.320  -0.698  -1.157  1.00  0.00           C  
ATOM   1044  CZ  TYR A 220      -1.496  -0.807  -2.258  1.00  0.00           C  
ATOM   1045  OH  TYR A 220      -2.039  -1.003  -3.507  1.00  0.00           O  
ATOM   1046  H   TYR A 220       1.206   0.589   3.816  1.00  0.00           H  
ATOM   1047  HA  TYR A 220       0.817   1.828   1.299  1.00  0.00           H  
ATOM   1048 1HB  TYR A 220       1.204  -0.620   1.626  1.00  0.00           H  
ATOM   1049 2HB  TYR A 220      -0.394  -0.764   2.343  1.00  0.00           H  
ATOM   1050  HD1 TYR A 220       1.511  -0.457  -0.738  1.00  0.00           H  
ATOM   1051  HD2 TYR A 220      -2.426  -0.413   0.967  1.00  0.00           H  
ATOM   1052  HE1 TYR A 220       0.535  -0.808  -2.981  1.00  0.00           H  
ATOM   1053  HE2 TYR A 220      -3.402  -0.765  -1.277  1.00  0.00           H  
ATOM   1054  HH  TYR A 220      -1.333  -1.121  -4.147  1.00  0.00           H  
ATOM   1055  N   LYS A 221      -1.858   1.621   3.207  1.00  0.00           N  
ATOM   1056  CA  LYS A 221      -3.216   2.129   3.368  1.00  0.00           C  
ATOM   1057  C   LYS A 221      -3.236   3.655   3.440  1.00  0.00           C  
ATOM   1058  O   LYS A 221      -4.019   4.310   2.745  1.00  0.00           O  
ATOM   1059  CB  LYS A 221      -3.862   1.535   4.621  1.00  0.00           C  
ATOM   1060  CG  LYS A 221      -5.340   1.863   4.782  1.00  0.00           C  
ATOM   1061  CD  LYS A 221      -5.986   0.992   5.849  1.00  0.00           C  
ATOM   1062  CE  LYS A 221      -6.062  -0.462   5.408  1.00  0.00           C  
ATOM   1063  NZ  LYS A 221      -7.013  -0.652   4.279  1.00  0.00           N  
ATOM   1064  H   LYS A 221      -1.456   1.087   3.927  1.00  0.00           H  
ATOM   1065  HA  LYS A 221      -3.802   1.831   2.498  1.00  0.00           H  
ATOM   1066 1HB  LYS A 221      -3.760   0.449   4.603  1.00  0.00           H  
ATOM   1067 2HB  LYS A 221      -3.340   1.898   5.506  1.00  0.00           H  
ATOM   1068 1HG  LYS A 221      -5.452   2.911   5.063  1.00  0.00           H  
ATOM   1069 2HG  LYS A 221      -5.854   1.702   3.834  1.00  0.00           H  
ATOM   1070 1HD  LYS A 221      -5.405   1.054   6.770  1.00  0.00           H  
ATOM   1071 2HD  LYS A 221      -6.995   1.353   6.052  1.00  0.00           H  
ATOM   1072 1HE  LYS A 221      -5.075  -0.799   5.096  1.00  0.00           H  
ATOM   1073 2HE  LYS A 221      -6.384  -1.080   6.246  1.00  0.00           H  
ATOM   1074 1HZ  LYS A 221      -7.035  -1.627   4.017  1.00  0.00           H  
ATOM   1075 2HZ  LYS A 221      -7.937  -0.360   4.564  1.00  0.00           H  
ATOM   1076 3HZ  LYS A 221      -6.714  -0.098   3.489  1.00  0.00           H  
ATOM   1077  N   ILE A 222      -2.372   4.219   4.279  1.00  0.00           N  
ATOM   1078  CA  ILE A 222      -2.295   5.668   4.443  1.00  0.00           C  
ATOM   1079  C   ILE A 222      -1.892   6.342   3.132  1.00  0.00           C  
ATOM   1080  O   ILE A 222      -2.404   7.408   2.782  1.00  0.00           O  
ATOM   1081  CB  ILE A 222      -1.292   6.045   5.548  1.00  0.00           C  
ATOM   1082  CG1 ILE A 222      -1.802   5.578   6.914  1.00  0.00           C  
ATOM   1083  CG2 ILE A 222      -1.045   7.546   5.553  1.00  0.00           C  
ATOM   1084  CD1 ILE A 222      -0.754   5.617   8.003  1.00  0.00           C  
ATOM   1085  H   ILE A 222      -1.766   3.644   4.802  1.00  0.00           H  
ATOM   1086  HA  ILE A 222      -3.279   6.036   4.732  1.00  0.00           H  
ATOM   1087  HB  ILE A 222      -0.347   5.531   5.373  1.00  0.00           H  
ATOM   1088 1HG1 ILE A 222      -2.639   6.204   7.223  1.00  0.00           H  
ATOM   1089 2HG1 ILE A 222      -2.172   4.556   6.835  1.00  0.00           H  
ATOM   1090 1HG2 ILE A 222      -0.334   7.795   6.341  1.00  0.00           H  
ATOM   1091 2HG2 ILE A 222      -0.639   7.850   4.589  1.00  0.00           H  
ATOM   1092 3HG2 ILE A 222      -1.984   8.069   5.733  1.00  0.00           H  
ATOM   1093 1HD1 ILE A 222      -1.190   5.271   8.941  1.00  0.00           H  
ATOM   1094 2HD1 ILE A 222       0.079   4.968   7.730  1.00  0.00           H  
ATOM   1095 3HD1 ILE A 222      -0.394   6.637   8.126  1.00  0.00           H  
ATOM   1096  N   HIS A 223      -0.992   5.700   2.399  1.00  0.00           N  
ATOM   1097  CA  HIS A 223      -0.521   6.226   1.126  1.00  0.00           C  
ATOM   1098  C   HIS A 223      -1.675   6.334   0.131  1.00  0.00           C  
ATOM   1099  O   HIS A 223      -1.806   7.332  -0.576  1.00  0.00           O  
ATOM   1100  CB  HIS A 223       0.587   5.339   0.548  1.00  0.00           C  
ATOM   1101  CG  HIS A 223       1.376   5.997  -0.541  1.00  0.00           C  
ATOM   1102  ND1 HIS A 223       2.341   5.330  -1.266  1.00  0.00           N  
ATOM   1103  CD2 HIS A 223       1.345   7.260  -1.028  1.00  0.00           C  
ATOM   1104  CE1 HIS A 223       2.869   6.155  -2.153  1.00  0.00           C  
ATOM   1105  NE2 HIS A 223       2.283   7.331  -2.029  1.00  0.00           N  
ATOM   1106  H   HIS A 223      -0.625   4.850   2.729  1.00  0.00           H  
ATOM   1107  HA  HIS A 223      -0.110   7.224   1.275  1.00  0.00           H  
ATOM   1108 1HB  HIS A 223       1.275   5.053   1.343  1.00  0.00           H  
ATOM   1109 2HB  HIS A 223       0.149   4.425   0.148  1.00  0.00           H  
ATOM   1110  HD2 HIS A 223       0.698   8.068  -0.689  1.00  0.00           H  
ATOM   1111  HE1 HIS A 223       3.655   5.907  -2.867  1.00  0.00           H  
ATOM   1112  HE2 HIS A 223       2.485   8.155  -2.578  1.00  0.00           H  
ATOM   1113  N   GLN A 224      -2.516   5.305   0.101  1.00  0.00           N  
ATOM   1114  CA  GLN A 224      -3.664   5.273  -0.800  1.00  0.00           C  
ATOM   1115  C   GLN A 224      -4.630   6.418  -0.501  1.00  0.00           C  
ATOM   1116  O   GLN A 224      -5.229   6.992  -1.409  1.00  0.00           O  
ATOM   1117  CB  GLN A 224      -4.393   3.931  -0.692  1.00  0.00           C  
ATOM   1118  CG  GLN A 224      -5.492   3.734  -1.722  1.00  0.00           C  
ATOM   1119  CD  GLN A 224      -6.137   2.366  -1.625  1.00  0.00           C  
ATOM   1120  OE1 GLN A 224      -6.647   1.977  -0.571  1.00  0.00           O  
ATOM   1121  NE2 GLN A 224      -6.122   1.626  -2.728  1.00  0.00           N  
ATOM   1122  H   GLN A 224      -2.360   4.543   0.702  1.00  0.00           H  
ATOM   1123  HA  GLN A 224      -3.305   5.393  -1.822  1.00  0.00           H  
ATOM   1124 1HB  GLN A 224      -3.676   3.117  -0.806  1.00  0.00           H  
ATOM   1125 2HB  GLN A 224      -4.839   3.837   0.298  1.00  0.00           H  
ATOM   1126 1HG  GLN A 224      -6.263   4.488  -1.562  1.00  0.00           H  
ATOM   1127 2HG  GLN A 224      -5.065   3.842  -2.719  1.00  0.00           H  
ATOM   1128 1HE2 GLN A 224      -6.532   0.713  -2.725  1.00  0.00           H  
ATOM   1129 2HE2 GLN A 224      -5.699   1.979  -3.562  1.00  0.00           H  
ATOM   1130  N   GLN A 225      -4.759   6.753   0.777  1.00  0.00           N  
ATOM   1131  CA  GLN A 225      -5.650   7.823   1.205  1.00  0.00           C  
ATOM   1132  C   GLN A 225      -5.056   9.190   0.865  1.00  0.00           C  
ATOM   1133  O   GLN A 225      -5.761  10.087   0.401  1.00  0.00           O  
ATOM   1134  CB  GLN A 225      -5.923   7.725   2.708  1.00  0.00           C  
ATOM   1135  CG  GLN A 225      -6.704   6.488   3.120  1.00  0.00           C  
ATOM   1136  CD  GLN A 225      -6.800   6.339   4.626  1.00  0.00           C  
ATOM   1137  OE1 GLN A 225      -6.023   6.939   5.375  1.00  0.00           O  
ATOM   1138  NE2 GLN A 225      -7.756   5.537   5.081  1.00  0.00           N  
ATOM   1139  H   GLN A 225      -4.237   6.266   1.452  1.00  0.00           H  
ATOM   1140  HA  GLN A 225      -6.595   7.720   0.672  1.00  0.00           H  
ATOM   1141 1HB  GLN A 225      -4.978   7.723   3.251  1.00  0.00           H  
ATOM   1142 2HB  GLN A 225      -6.485   8.600   3.034  1.00  0.00           H  
ATOM   1143 1HG  GLN A 225      -7.715   6.558   2.718  1.00  0.00           H  
ATOM   1144 2HG  GLN A 225      -6.203   5.606   2.720  1.00  0.00           H  
ATOM   1145 1HE2 GLN A 225      -7.868   5.400   6.066  1.00  0.00           H  
ATOM   1146 2HE2 GLN A 225      -8.364   5.069   4.439  1.00  0.00           H  
ATOM   1147  N   LEU A 226      -3.754   9.332   1.090  1.00  0.00           N  
ATOM   1148  CA  LEU A 226      -3.056  10.583   0.813  1.00  0.00           C  
ATOM   1149  C   LEU A 226      -3.093  10.909  -0.678  1.00  0.00           C  
ATOM   1150  O   LEU A 226      -3.253  12.068  -1.064  1.00  0.00           O  
ATOM   1151  CB  LEU A 226      -1.601  10.496   1.291  1.00  0.00           C  
ATOM   1152  CG  LEU A 226      -1.394  10.561   2.809  1.00  0.00           C  
ATOM   1153  CD1 LEU A 226       0.091  10.443   3.126  1.00  0.00           C  
ATOM   1154  CD2 LEU A 226      -1.965  11.867   3.344  1.00  0.00           C  
ATOM   1155  H   LEU A 226      -3.248   8.575   1.461  1.00  0.00           H  
ATOM   1156  HA  LEU A 226      -3.556  11.385   1.355  1.00  0.00           H  
ATOM   1157 1HB  LEU A 226      -1.175   9.558   0.939  1.00  0.00           H  
ATOM   1158 2HB  LEU A 226      -1.039  11.317   0.844  1.00  0.00           H  
ATOM   1159  HG  LEU A 226      -1.904   9.722   3.282  1.00  0.00           H  
ATOM   1160 1HD1 LEU A 226       0.238  10.489   4.205  1.00  0.00           H  
ATOM   1161 2HD1 LEU A 226       0.468   9.492   2.749  1.00  0.00           H  
ATOM   1162 3HD1 LEU A 226       0.629  11.262   2.651  1.00  0.00           H  
ATOM   1163 1HD2 LEU A 226      -1.819  11.912   4.423  1.00  0.00           H  
ATOM   1164 2HD2 LEU A 226      -1.455  12.707   2.873  1.00  0.00           H  
ATOM   1165 3HD2 LEU A 226      -3.030  11.916   3.119  1.00  0.00           H  
ATOM   1166  N   LEU A 227      -2.954   9.877  -1.509  1.00  0.00           N  
ATOM   1167  CA  LEU A 227      -2.965  10.045  -2.961  1.00  0.00           C  
ATOM   1168  C   LEU A 227      -4.276  10.661  -3.440  1.00  0.00           C  
ATOM   1169  O   LEU A 227      -4.292  11.461  -4.374  1.00  0.00           O  
ATOM   1170  CB  LEU A 227      -2.741   8.699  -3.657  1.00  0.00           C  
ATOM   1171  CG  LEU A 227      -1.303   8.170  -3.618  1.00  0.00           C  
ATOM   1172  CD1 LEU A 227      -1.236   6.763  -4.199  1.00  0.00           C  
ATOM   1173  CD2 LEU A 227      -0.367   9.105  -4.375  1.00  0.00           C  
ATOM   1174  H   LEU A 227      -2.835   8.976  -1.134  1.00  0.00           H  
ATOM   1175  HA  LEU A 227      -2.152  10.715  -3.238  1.00  0.00           H  
ATOM   1176 1HB  LEU A 227      -3.385   7.968  -3.190  1.00  0.00           H  
ATOM   1177 2HB  LEU A 227      -3.032   8.801  -4.692  1.00  0.00           H  
ATOM   1178  HG  LEU A 227      -0.972   8.122  -2.589  1.00  0.00           H  
ATOM   1179 1HD1 LEU A 227      -1.574   6.782  -5.223  1.00  0.00           H  
ATOM   1180 2HD1 LEU A 227      -1.869   6.104  -3.622  1.00  0.00           H  
ATOM   1181 3HD1 LEU A 227      -0.216   6.407  -4.162  1.00  0.00           H  
ATOM   1182 1HD2 LEU A 227      -0.298  10.047  -3.852  1.00  0.00           H  
ATOM   1183 2HD2 LEU A 227      -0.750   9.271  -5.371  1.00  0.00           H  
ATOM   1184 3HD2 LEU A 227       0.614   8.657  -4.438  1.00  0.00           H  
ATOM   1185  N   PHE A 228      -5.374  10.294  -2.791  1.00  0.00           N  
ATOM   1186  CA  PHE A 228      -6.683  10.811  -3.162  1.00  0.00           C  
ATOM   1187  C   PHE A 228      -6.769  12.313  -2.907  1.00  0.00           C  
ATOM   1188  O   PHE A 228      -7.225  13.076  -3.761  1.00  0.00           O  
ATOM   1189  CB  PHE A 228      -7.783  10.089  -2.382  1.00  0.00           C  
ATOM   1190  CG  PHE A 228      -9.170  10.567  -2.707  1.00  0.00           C  
ATOM   1191  CD1 PHE A 228      -9.771  10.229  -3.910  1.00  0.00           C  
ATOM   1192  CD2 PHE A 228      -9.875  11.356  -1.810  1.00  0.00           C  
ATOM   1193  CE1 PHE A 228     -11.047  10.669  -4.208  1.00  0.00           C  
ATOM   1194  CE2 PHE A 228     -11.151  11.797  -2.107  1.00  0.00           C  
ATOM   1195  CZ  PHE A 228     -11.737  11.452  -3.307  1.00  0.00           C  
ATOM   1196  H   PHE A 228      -5.300   9.660  -2.045  1.00  0.00           H  
ATOM   1197  HA  PHE A 228      -6.836  10.633  -4.227  1.00  0.00           H  
ATOM   1198 1HB  PHE A 228      -7.735   9.021  -2.589  1.00  0.00           H  
ATOM   1199 2HB  PHE A 228      -7.619  10.223  -1.314  1.00  0.00           H  
ATOM   1200  HD1 PHE A 228      -9.226   9.609  -4.622  1.00  0.00           H  
ATOM   1201  HD2 PHE A 228      -9.411  11.628  -0.861  1.00  0.00           H  
ATOM   1202  HE1 PHE A 228     -11.508  10.396  -5.158  1.00  0.00           H  
ATOM   1203  HE2 PHE A 228     -11.693  12.416  -1.392  1.00  0.00           H  
ATOM   1204  HZ  PHE A 228     -12.742  11.800  -3.543  1.00  0.00           H  
ATOM   1205  N   LYS A 229      -6.302  12.736  -1.742  1.00  0.00           N  
ATOM   1206  CA  LYS A 229      -6.337  14.145  -1.374  1.00  0.00           C  
ATOM   1207  C   LYS A 229      -5.364  14.959  -2.219  1.00  0.00           C  
ATOM   1208  O   LYS A 229      -5.659  16.093  -2.599  1.00  0.00           O  
ATOM   1209  CB  LYS A 229      -6.017  14.318   0.112  1.00  0.00           C  
ATOM   1210  CG  LYS A 229      -7.090  13.785   1.052  1.00  0.00           C  
ATOM   1211  CD  LYS A 229      -6.686  13.964   2.508  1.00  0.00           C  
ATOM   1212  CE  LYS A 229      -7.747  13.412   3.449  1.00  0.00           C  
ATOM   1213  NZ  LYS A 229      -7.352  13.553   4.877  1.00  0.00           N  
ATOM   1214  H   LYS A 229      -5.918  12.086  -1.118  1.00  0.00           H  
ATOM   1215  HA  LYS A 229      -7.341  14.527  -1.561  1.00  0.00           H  
ATOM   1216 1HB  LYS A 229      -5.083  13.806   0.345  1.00  0.00           H  
ATOM   1217 2HB  LYS A 229      -5.874  15.376   0.332  1.00  0.00           H  
ATOM   1218 1HG  LYS A 229      -8.026  14.317   0.876  1.00  0.00           H  
ATOM   1219 2HG  LYS A 229      -7.251  12.725   0.856  1.00  0.00           H  
ATOM   1220 1HD  LYS A 229      -5.745  13.443   2.691  1.00  0.00           H  
ATOM   1221 2HD  LYS A 229      -6.543  15.023   2.719  1.00  0.00           H  
ATOM   1222 1HE  LYS A 229      -8.685  13.943   3.290  1.00  0.00           H  
ATOM   1223 2HE  LYS A 229      -7.912  12.357   3.234  1.00  0.00           H  
ATOM   1224 1HZ  LYS A 229      -8.081  13.176   5.467  1.00  0.00           H  
ATOM   1225 2HZ  LYS A 229      -6.492  13.049   5.041  1.00  0.00           H  
ATOM   1226 3HZ  LYS A 229      -7.216  14.530   5.094  1.00  0.00           H  
ATOM   1227  N   ALA A 230      -4.212  14.368  -2.518  1.00  0.00           N  
ATOM   1228  CA  ALA A 230      -3.190  15.036  -3.317  1.00  0.00           C  
ATOM   1229  C   ALA A 230      -3.684  15.303  -4.738  1.00  0.00           C  
ATOM   1230  O   ALA A 230      -3.207  16.218  -5.409  1.00  0.00           O  
ATOM   1231  CB  ALA A 230      -1.916  14.205  -3.347  1.00  0.00           C  
ATOM   1232  H   ALA A 230      -4.039  13.458  -2.184  1.00  0.00           H  
ATOM   1233  HA  ALA A 230      -2.973  15.999  -2.854  1.00  0.00           H  
ATOM   1234 1HB  ALA A 230      -1.161  14.716  -3.944  1.00  0.00           H  
ATOM   1235 2HB  ALA A 230      -1.545  14.071  -2.330  1.00  0.00           H  
ATOM   1236 3HB  ALA A 230      -2.127  13.231  -3.786  1.00  0.00           H  
ATOM   1237  N   ARG A 231      -4.629  14.492  -5.196  1.00  0.00           N  
ATOM   1238  CA  ARG A 231      -5.189  14.659  -6.531  1.00  0.00           C  
ATOM   1239  C   ARG A 231      -6.194  15.805  -6.558  1.00  0.00           C  
ATOM   1240  O   ARG A 231      -6.261  16.561  -7.528  1.00  0.00           O  
ATOM   1241  CB  ARG A 231      -5.868  13.378  -6.993  1.00  0.00           C  
ATOM   1242  CG  ARG A 231      -6.471  13.441  -8.387  1.00  0.00           C  
ATOM   1243  CD  ARG A 231      -6.987  12.117  -8.822  1.00  0.00           C  
ATOM   1244  NE  ARG A 231      -7.772  12.217 -10.042  1.00  0.00           N  
ATOM   1245  CZ  ARG A 231      -8.423  11.187 -10.619  1.00  0.00           C  
ATOM   1246  NH1 ARG A 231      -8.374   9.991 -10.075  1.00  0.00           N  
ATOM   1247  NH2 ARG A 231      -9.111  11.379 -11.731  1.00  0.00           N  
ATOM   1248  H   ARG A 231      -4.947  13.757  -4.629  1.00  0.00           H  
ATOM   1249  HA  ARG A 231      -4.376  14.889  -7.221  1.00  0.00           H  
ATOM   1250 1HB  ARG A 231      -5.148  12.561  -6.981  1.00  0.00           H  
ATOM   1251 2HB  ARG A 231      -6.668  13.119  -6.299  1.00  0.00           H  
ATOM   1252 1HG  ARG A 231      -7.297  14.151  -8.395  1.00  0.00           H  
ATOM   1253 2HG  ARG A 231      -5.710  13.762  -9.099  1.00  0.00           H  
ATOM   1254 1HD  ARG A 231      -6.152  11.443  -9.007  1.00  0.00           H  
ATOM   1255 2HD  ARG A 231      -7.623  11.701  -8.041  1.00  0.00           H  
ATOM   1256  HE  ARG A 231      -7.833  13.121 -10.490  1.00  0.00           H  
ATOM   1257 1HH1 ARG A 231      -7.849   9.844  -9.224  1.00  0.00           H  
ATOM   1258 2HH1 ARG A 231      -8.862   9.220 -10.506  1.00  0.00           H  
ATOM   1259 1HH2 ARG A 231      -9.148  12.300 -12.149  1.00  0.00           H  
ATOM   1260 2HH2 ARG A 231      -9.598  10.608 -12.163  1.00  0.00           H  
ATOM   1261  N   LEU A 232      -6.958  15.937  -5.481  1.00  0.00           N  
ATOM   1262  CA  LEU A 232      -7.972  16.982  -5.378  1.00  0.00           C  
ATOM   1263  C   LEU A 232      -7.338  18.345  -5.104  1.00  0.00           C  
ATOM   1264  O   LEU A 232      -7.615  19.312  -5.817  1.00  0.00           O  
ATOM   1265  CB  LEU A 232      -8.970  16.642  -4.264  1.00  0.00           C  
ATOM   1266  CG  LEU A 232      -9.830  15.393  -4.500  1.00  0.00           C  
ATOM   1267  CD1 LEU A 232     -10.660  15.106  -3.257  1.00  0.00           C  
ATOM   1268  CD2 LEU A 232     -10.720  15.610  -5.714  1.00  0.00           C  
ATOM   1269  H   LEU A 232      -6.836  15.317  -4.733  1.00  0.00           H  
ATOM   1270  HA  LEU A 232      -8.508  17.038  -6.325  1.00  0.00           H  
ATOM   1271 1HB  LEU A 232      -8.419  16.494  -3.337  1.00  0.00           H  
ATOM   1272 2HB  LEU A 232      -9.644  17.488  -4.131  1.00  0.00           H  
ATOM   1273  HG  LEU A 232      -9.182  14.533  -4.674  1.00  0.00           H  
ATOM   1274 1HD1 LEU A 232     -11.270  14.218  -3.424  1.00  0.00           H  
ATOM   1275 2HD1 LEU A 232      -9.997  14.934  -2.408  1.00  0.00           H  
ATOM   1276 3HD1 LEU A 232     -11.307  15.957  -3.047  1.00  0.00           H  
ATOM   1277 1HD2 LEU A 232     -11.331  14.722  -5.882  1.00  0.00           H  
ATOM   1278 2HD2 LEU A 232     -11.369  16.469  -5.540  1.00  0.00           H  
ATOM   1279 3HD2 LEU A 232     -10.100  15.797  -6.591  1.00  0.00           H  
ATOM   1280  N   GLN A 233      -6.489  18.401  -4.072  1.00  0.00           N  
ATOM   1281  CA  GLN A 233      -5.795  19.630  -3.668  1.00  0.00           C  
ATOM   1282  C   GLN A 233      -6.755  20.654  -3.068  1.00  0.00           C  
ATOM   1283  O   GLN A 233      -7.637  21.178  -3.749  1.00  0.00           O  
ATOM   1284  CB  GLN A 233      -5.063  20.247  -4.863  1.00  0.00           C  
ATOM   1285  CG  GLN A 233      -3.900  19.417  -5.377  1.00  0.00           C  
ATOM   1286  CD  GLN A 233      -2.707  19.447  -4.441  1.00  0.00           C  
ATOM   1287  OE1 GLN A 233      -2.457  20.449  -3.765  1.00  0.00           O  
ATOM   1288  NE2 GLN A 233      -1.965  18.348  -4.395  1.00  0.00           N  
ATOM   1289  H   GLN A 233      -6.323  17.580  -3.557  1.00  0.00           H  
ATOM   1290  HA  GLN A 233      -5.062  19.377  -2.902  1.00  0.00           H  
ATOM   1291 1HB  GLN A 233      -5.765  20.390  -5.685  1.00  0.00           H  
ATOM   1292 2HB  GLN A 233      -4.679  21.229  -4.586  1.00  0.00           H  
ATOM   1293 1HG  GLN A 233      -4.226  18.382  -5.483  1.00  0.00           H  
ATOM   1294 2HG  GLN A 233      -3.586  19.810  -6.345  1.00  0.00           H  
ATOM   1295 1HE2 GLN A 233      -1.164  18.309  -3.795  1.00  0.00           H  
ATOM   1296 2HE2 GLN A 233      -2.203  17.557  -4.959  1.00  0.00           H  
ATOM   1297  N   GLN A 234      -6.566  20.944  -1.788  1.00  0.00           N  
ATOM   1298  CA  GLN A 234      -7.408  21.907  -1.091  1.00  0.00           C  
ATOM   1299  C   GLN A 234      -6.859  23.317  -1.259  1.00  0.00           C  
ATOM   1300  O   GLN A 234      -7.578  24.304  -1.101  1.00  0.00           O  
ATOM   1301  CB  GLN A 234      -7.514  21.556   0.396  1.00  0.00           C  
ATOM   1302  CG  GLN A 234      -8.129  20.195   0.672  1.00  0.00           C  
ATOM   1303  CD  GLN A 234      -9.536  20.073   0.120  1.00  0.00           C  
ATOM   1304  OE1 GLN A 234     -10.416  20.877   0.440  1.00  0.00           O  
ATOM   1305  NE2 GLN A 234      -9.758  19.063  -0.714  1.00  0.00           N  
ATOM   1306  H   GLN A 234      -5.830  20.511  -1.304  1.00  0.00           H  
ATOM   1307  HA  GLN A 234      -8.406  21.873  -1.527  1.00  0.00           H  
ATOM   1308 1HB  GLN A 234      -6.521  21.574   0.845  1.00  0.00           H  
ATOM   1309 2HB  GLN A 234      -8.117  22.308   0.905  1.00  0.00           H  
ATOM   1310 1HG  GLN A 234      -7.510  19.427   0.205  1.00  0.00           H  
ATOM   1311 2HG  GLN A 234      -8.169  20.038   1.750  1.00  0.00           H  
ATOM   1312 1HE2 GLN A 234     -10.668  18.932  -1.111  1.00  0.00           H  
ATOM   1313 2HE2 GLN A 234      -9.017  18.434  -0.947  1.00  0.00           H  
ATOM   1314  N   GLN A 235      -5.578  23.406  -1.578  1.00  0.00           N  
ATOM   1315  CA  GLN A 235      -4.918  24.686  -1.773  1.00  0.00           C  
ATOM   1316  C   GLN A 235      -4.508  24.842  -3.231  1.00  0.00           C  
ATOM   1317  O   GLN A 235      -3.688  24.075  -3.737  1.00  0.00           O  
ATOM   1318  CB  GLN A 235      -3.695  24.812  -0.860  1.00  0.00           C  
ATOM   1319  CG  GLN A 235      -2.972  26.143  -0.969  1.00  0.00           C  
ATOM   1320  CD  GLN A 235      -1.813  26.253   0.005  1.00  0.00           C  
ATOM   1321  OE1 GLN A 235      -1.251  25.244   0.439  1.00  0.00           O  
ATOM   1322  NE2 GLN A 235      -1.450  27.482   0.353  1.00  0.00           N  
ATOM   1323  H   GLN A 235      -5.058  22.582  -1.690  1.00  0.00           H  
ATOM   1324  HA  GLN A 235      -5.621  25.480  -1.520  1.00  0.00           H  
ATOM   1325 1HB  GLN A 235      -4.001  24.678   0.178  1.00  0.00           H  
ATOM   1326 2HB  GLN A 235      -2.983  24.021  -1.095  1.00  0.00           H  
ATOM   1327 1HG  GLN A 235      -2.580  26.250  -1.980  1.00  0.00           H  
ATOM   1328 2HG  GLN A 235      -3.676  26.946  -0.754  1.00  0.00           H  
ATOM   1329 1HE2 GLN A 235      -0.691  27.617   0.992  1.00  0.00           H  
ATOM   1330 2HE2 GLN A 235      -1.933  28.273  -0.023  1.00  0.00           H  
ATOM   1331  N   GLN A 236      -5.078  25.823  -3.910  1.00  0.00           N  
ATOM   1332  CA  GLN A 236      -4.754  26.055  -5.308  1.00  0.00           C  
ATOM   1333  C   GLN A 236      -4.070  27.402  -5.482  1.00  0.00           C  
ATOM   1334  O   GLN A 236      -4.655  28.453  -5.205  1.00  0.00           O  
ATOM   1335  CB  GLN A 236      -6.016  25.989  -6.173  1.00  0.00           C  
ATOM   1336  CG  GLN A 236      -5.758  26.142  -7.662  1.00  0.00           C  
ATOM   1337  CD  GLN A 236      -7.035  26.072  -8.480  1.00  0.00           C  
ATOM   1338  OE1 GLN A 236      -7.744  25.064  -8.463  1.00  0.00           O  
ATOM   1339  NE2 GLN A 236      -7.333  27.146  -9.201  1.00  0.00           N  
ATOM   1340  H   GLN A 236      -5.726  26.410  -3.459  1.00  0.00           H  
ATOM   1341  HA  GLN A 236      -4.066  25.276  -5.637  1.00  0.00           H  
ATOM   1342 1HB  GLN A 236      -6.515  25.033  -6.014  1.00  0.00           H  
ATOM   1343 2HB  GLN A 236      -6.707  26.775  -5.868  1.00  0.00           H  
ATOM   1344 1HG  GLN A 236      -5.291  27.110  -7.841  1.00  0.00           H  
ATOM   1345 2HG  GLN A 236      -5.097  25.341  -7.991  1.00  0.00           H  
ATOM   1346 1HE2 GLN A 236      -8.163  27.159  -9.761  1.00  0.00           H  
ATOM   1347 2HE2 GLN A 236      -6.730  27.944  -9.186  1.00  0.00           H  
ATOM   1348  N   ALA A 237      -2.828  27.359  -5.938  1.00  0.00           N  
ATOM   1349  CA  ALA A 237      -2.048  28.565  -6.159  1.00  0.00           C  
ATOM   1350  C   ALA A 237      -2.369  29.166  -7.519  1.00  0.00           C  
ATOM   1351  O   ALA A 237      -2.182  30.362  -7.748  1.00  0.00           O  
ATOM   1352  CB  ALA A 237      -0.560  28.267  -6.045  1.00  0.00           C  
ATOM   1353  H   ALA A 237      -2.420  26.486  -6.134  1.00  0.00           H  
ATOM   1354  HA  ALA A 237      -2.321  29.290  -5.392  1.00  0.00           H  
ATOM   1355 1HB  ALA A 237       0.008  29.180  -6.217  1.00  0.00           H  
ATOM   1356 2HB  ALA A 237      -0.341  27.886  -5.047  1.00  0.00           H  
ATOM   1357 3HB  ALA A 237      -0.281  27.520  -6.786  1.00  0.00           H  
ATOM   1358  N   GLN A 238      -2.850  28.323  -8.421  1.00  0.00           N  
ATOM   1359  CA  GLN A 238      -3.206  28.760  -9.760  1.00  0.00           C  
ATOM   1360  C   GLN A 238      -4.543  29.487  -9.737  1.00  0.00           C  
ATOM   1361  O   GLN A 238      -4.739  30.404 -10.562  1.00  0.00           O  
ATOM   1362  OXT GLN A 238      -5.382  29.175  -8.938  1.00  0.00           O  
ATOM   1363  CB  GLN A 238      -3.266  27.569 -10.720  1.00  0.00           C  
ATOM   1364  CG  GLN A 238      -3.507  27.951 -12.171  1.00  0.00           C  
ATOM   1365  CD  GLN A 238      -3.460  26.753 -13.100  1.00  0.00           C  
ATOM   1366  OE1 GLN A 238      -3.446  25.603 -12.653  1.00  0.00           O  
ATOM   1367  NE2 GLN A 238      -3.436  27.015 -14.402  1.00  0.00           N  
ATOM   1368  H   GLN A 238      -2.979  27.385  -8.173  1.00  0.00           H  
ATOM   1369  HA  GLN A 238      -2.441  29.451 -10.113  1.00  0.00           H  
ATOM   1370 1HB  GLN A 238      -2.330  27.013 -10.670  1.00  0.00           H  
ATOM   1371 2HB  GLN A 238      -4.064  26.894 -10.413  1.00  0.00           H  
ATOM   1372 1HG  GLN A 238      -4.491  28.412 -12.256  1.00  0.00           H  
ATOM   1373 2HG  GLN A 238      -2.736  28.656 -12.483  1.00  0.00           H  
ATOM   1374 1HE2 GLN A 238      -3.404  26.265 -15.064  1.00  0.00           H  
ATOM   1375 2HE2 GLN A 238      -3.448  27.963 -14.722  1.00  0.00           H  
TER                                                                             
ATOM   1377  N   MET B   1       3.418  -4.185  -4.662  1.00  0.00           N  
ATOM   1378  CA  MET B   1       2.511  -3.453  -3.787  1.00  0.00           C  
ATOM   1379  C   MET B   1       2.479  -4.063  -2.391  1.00  0.00           C  
ATOM   1380  O   MET B   1       1.412  -4.390  -1.871  1.00  0.00           O  
ATOM   1381  CB  MET B   1       1.107  -3.425  -4.389  1.00  0.00           C  
ATOM   1382  CG  MET B   1       0.984  -2.597  -5.661  1.00  0.00           C  
ATOM   1383  SD  MET B   1      -0.701  -2.556  -6.303  1.00  0.00           S  
ATOM   1384  CE  MET B   1      -0.451  -1.699  -7.855  1.00  0.00           C  
ATOM   1385 1H   MET B   1       3.419  -3.764  -5.569  1.00  0.00           H  
ATOM   1386 2H   MET B   1       4.342  -4.158  -4.281  1.00  0.00           H  
ATOM   1387 3H   MET B   1       3.116  -5.135  -4.736  1.00  0.00           H  
ATOM   1388  HA  MET B   1       2.872  -2.429  -3.692  1.00  0.00           H  
ATOM   1389 1HB  MET B   1       0.790  -4.440  -4.620  1.00  0.00           H  
ATOM   1390 2HB  MET B   1       0.405  -3.021  -3.658  1.00  0.00           H  
ATOM   1391 1HG  MET B   1       1.302  -1.574  -5.461  1.00  0.00           H  
ATOM   1392 2HG  MET B   1       1.635  -3.012  -6.430  1.00  0.00           H  
ATOM   1393 1HE  MET B   1      -1.406  -1.595  -8.372  1.00  0.00           H  
ATOM   1394 2HE  MET B   1      -0.033  -0.710  -7.662  1.00  0.00           H  
ATOM   1395 3HE  MET B   1       0.239  -2.269  -8.478  1.00  0.00           H  
ATOM   1396  N   ALA B   2       3.654  -4.211  -1.789  1.00  0.00           N  
ATOM   1397  CA  ALA B   2       3.757  -4.725  -0.428  1.00  0.00           C  
ATOM   1398  C   ALA B   2       2.955  -3.870   0.545  1.00  0.00           C  
ATOM   1399  O   ALA B   2       2.919  -2.646   0.427  1.00  0.00           O  
ATOM   1400  CB  ALA B   2       5.214  -4.793   0.004  1.00  0.00           C  
ATOM   1401  H   ALA B   2       4.497  -3.963  -2.287  1.00  0.00           H  
ATOM   1402  HA  ALA B   2       3.338  -5.732  -0.413  1.00  0.00           H  
ATOM   1403 1HB  ALA B   2       5.275  -5.178   1.022  1.00  0.00           H  
ATOM   1404 2HB  ALA B   2       5.763  -5.454  -0.667  1.00  0.00           H  
ATOM   1405 3HB  ALA B   2       5.651  -3.796  -0.033  1.00  0.00           H  
ATOM   1406  N   GLY B   3       2.312  -4.523   1.508  1.00  0.00           N  
ATOM   1407  CA  GLY B   3       1.484  -3.827   2.484  1.00  0.00           C  
ATOM   1408  C   GLY B   3       0.016  -3.852   2.078  1.00  0.00           C  
ATOM   1409  O   GLY B   3      -0.861  -3.492   2.861  1.00  0.00           O  
ATOM   1410  H   GLY B   3       2.401  -5.528   1.563  1.00  0.00           H  
ATOM   1411 1HA  GLY B   3       1.603  -4.295   3.462  1.00  0.00           H  
ATOM   1412 2HA  GLY B   3       1.821  -2.796   2.578  1.00  0.00           H  
ATOM   1413  N   TRP B   4      -0.245  -4.280   0.846  1.00  0.00           N  
ATOM   1414  CA  TRP B   4      -1.609  -4.391   0.348  1.00  0.00           C  
ATOM   1415  C   TRP B   4      -2.426  -5.365   1.189  1.00  0.00           C  
ATOM   1416  O   TRP B   4      -1.947  -6.439   1.553  1.00  0.00           O  
ATOM   1417  CB  TRP B   4      -1.607  -4.849  -1.112  1.00  0.00           C  
ATOM   1418  CG  TRP B   4      -2.974  -4.897  -1.726  1.00  0.00           C  
ATOM   1419  CD1 TRP B   4      -3.983  -4.000  -1.542  1.00  0.00           C  
ATOM   1420  CD2 TRP B   4      -3.491  -5.902  -2.632  1.00  0.00           C  
ATOM   1421  NE1 TRP B   4      -5.087  -4.375  -2.266  1.00  0.00           N  
ATOM   1422  CE2 TRP B   4      -4.804  -5.535  -2.941  1.00  0.00           C  
ATOM   1423  CE3 TRP B   4      -2.952  -7.064  -3.199  1.00  0.00           C  
ATOM   1424  CZ2 TRP B   4      -5.595  -6.290  -3.792  1.00  0.00           C  
ATOM   1425  CZ3 TRP B   4      -3.746  -7.820  -4.053  1.00  0.00           C  
ATOM   1426  CH2 TRP B   4      -5.033  -7.442  -4.342  1.00  0.00           C  
ATOM   1427  H   TRP B   4       0.522  -4.536   0.242  1.00  0.00           H  
ATOM   1428  HA  TRP B   4      -2.079  -3.409   0.405  1.00  0.00           H  
ATOM   1429 1HB  TRP B   4      -0.990  -4.173  -1.704  1.00  0.00           H  
ATOM   1430 2HB  TRP B   4      -1.165  -5.842  -1.182  1.00  0.00           H  
ATOM   1431  HD1 TRP B   4      -3.921  -3.115  -0.911  1.00  0.00           H  
ATOM   1432  HE1 TRP B   4      -5.966  -3.879  -2.297  1.00  0.00           H  
ATOM   1433  HE3 TRP B   4      -1.930  -7.367  -2.975  1.00  0.00           H  
ATOM   1434  HZ2 TRP B   4      -6.620  -6.007  -4.033  1.00  0.00           H  
ATOM   1435  HZ3 TRP B   4      -3.319  -8.723  -4.489  1.00  0.00           H  
ATOM   1436  HH2 TRP B   4      -5.627  -8.058  -5.017  1.00  0.00           H  
ATOM   1437  N   ASP B   5      -3.661  -4.983   1.496  1.00  0.00           N  
ATOM   1438  CA  ASP B   5      -4.509  -5.769   2.384  1.00  0.00           C  
ATOM   1439  C   ASP B   5      -4.585  -7.221   1.930  1.00  0.00           C  
ATOM   1440  O   ASP B   5      -4.623  -8.136   2.751  1.00  0.00           O  
ATOM   1441  CB  ASP B   5      -5.918  -5.173   2.447  1.00  0.00           C  
ATOM   1442  CG  ASP B   5      -5.979  -3.881   3.250  1.00  0.00           C  
ATOM   1443  OD1 ASP B   5      -5.045  -3.603   3.964  1.00  0.00           O  
ATOM   1444  OD2 ASP B   5      -6.960  -3.184   3.142  1.00  0.00           O  
ATOM   1445  H   ASP B   5      -4.022  -4.124   1.103  1.00  0.00           H  
ATOM   1446  HA  ASP B   5      -4.077  -5.746   3.385  1.00  0.00           H  
ATOM   1447 1HB  ASP B   5      -6.274  -4.973   1.436  1.00  0.00           H  
ATOM   1448 2HB  ASP B   5      -6.599  -5.896   2.896  1.00  0.00           H  
ATOM   1449  N   ASN B   6      -4.607  -7.424   0.617  1.00  0.00           N  
ATOM   1450  CA  ASN B   6      -4.697  -8.764   0.051  1.00  0.00           C  
ATOM   1451  C   ASN B   6      -3.357  -9.213  -0.517  1.00  0.00           C  
ATOM   1452  O   ASN B   6      -3.306 -10.005  -1.458  1.00  0.00           O  
ATOM   1453  CB  ASN B   6      -5.776  -8.822  -1.014  1.00  0.00           C  
ATOM   1454  CG  ASN B   6      -7.156  -8.632  -0.449  1.00  0.00           C  
ATOM   1455  OD1 ASN B   6      -7.488  -9.178   0.609  1.00  0.00           O  
ATOM   1456  ND2 ASN B   6      -7.967  -7.868  -1.135  1.00  0.00           N  
ATOM   1457  H   ASN B   6      -4.561  -6.630  -0.005  1.00  0.00           H  
ATOM   1458  HA  ASN B   6      -4.958  -9.460   0.850  1.00  0.00           H  
ATOM   1459 1HB  ASN B   6      -5.592  -8.050  -1.762  1.00  0.00           H  
ATOM   1460 2HB  ASN B   6      -5.734  -9.786  -1.522  1.00  0.00           H  
ATOM   1461 1HD2 ASN B   6      -8.899  -7.705  -0.807  1.00  0.00           H  
ATOM   1462 2HD2 ASN B   6      -7.657  -7.446  -1.987  1.00  0.00           H  
ATOM   1463  N   TRP B   7      -2.273  -8.703   0.059  1.00  0.00           N  
ATOM   1464  CA  TRP B   7      -0.933  -9.013  -0.422  1.00  0.00           C  
ATOM   1465  C   TRP B   7      -0.689 -10.516  -0.441  1.00  0.00           C  
ATOM   1466  O   TRP B   7       0.079 -11.020  -1.261  1.00  0.00           O  
ATOM   1467  CB  TRP B   7       0.119  -8.333   0.457  1.00  0.00           C  
ATOM   1468  CG  TRP B   7       1.524  -8.546  -0.017  1.00  0.00           C  
ATOM   1469  CD1 TRP B   7       2.541  -9.126   0.680  1.00  0.00           C  
ATOM   1470  CD2 TRP B   7       2.078  -8.182  -1.305  1.00  0.00           C  
ATOM   1471  NE1 TRP B   7       3.684  -9.147  -0.079  1.00  0.00           N  
ATOM   1472  CE2 TRP B   7       3.419  -8.574  -1.298  1.00  0.00           C  
ATOM   1473  CE3 TRP B   7       1.551  -7.564  -2.446  1.00  0.00           C  
ATOM   1474  CZ2 TRP B   7       4.249  -8.369  -2.388  1.00  0.00           C  
ATOM   1475  CZ3 TRP B   7       2.383  -7.359  -3.540  1.00  0.00           C  
ATOM   1476  CH2 TRP B   7       3.697  -7.752  -3.511  1.00  0.00           C  
ATOM   1477  H   TRP B   7      -2.383  -8.085   0.850  1.00  0.00           H  
ATOM   1478  HA  TRP B   7      -0.835  -8.635  -1.439  1.00  0.00           H  
ATOM   1479 1HB  TRP B   7      -0.073  -7.260   0.490  1.00  0.00           H  
ATOM   1480 2HB  TRP B   7       0.040  -8.710   1.477  1.00  0.00           H  
ATOM   1481  HD1 TRP B   7       2.458  -9.516   1.693  1.00  0.00           H  
ATOM   1482  HE1 TRP B   7       4.576  -9.521   0.210  1.00  0.00           H  
ATOM   1483  HE3 TRP B   7       0.507  -7.252  -2.475  1.00  0.00           H  
ATOM   1484  HZ2 TRP B   7       5.296  -8.673  -2.385  1.00  0.00           H  
ATOM   1485  HZ3 TRP B   7       1.965  -6.877  -4.424  1.00  0.00           H  
ATOM   1486  HH2 TRP B   7       4.322  -7.576  -4.387  1.00  0.00           H  
ATOM   1487  N   GLU B   8      -1.346 -11.230   0.467  1.00  0.00           N  
ATOM   1488  CA  GLU B   8      -1.153 -12.668   0.599  1.00  0.00           C  
ATOM   1489  C   GLU B   8      -1.508 -13.392  -0.694  1.00  0.00           C  
ATOM   1490  O   GLU B   8      -1.053 -14.509  -0.937  1.00  0.00           O  
ATOM   1491  CB  GLU B   8      -1.998 -13.217   1.750  1.00  0.00           C  
ATOM   1492  CG  GLU B   8      -3.501 -13.151   1.515  1.00  0.00           C  
ATOM   1493  CD  GLU B   8      -4.299 -13.639   2.691  1.00  0.00           C  
ATOM   1494  OE1 GLU B   8      -3.706 -14.090   3.642  1.00  0.00           O  
ATOM   1495  OE2 GLU B   8      -5.504 -13.560   2.640  1.00  0.00           O  
ATOM   1496  H   GLU B   8      -1.996 -10.761   1.084  1.00  0.00           H  
ATOM   1497  HA  GLU B   8      -0.101 -12.858   0.816  1.00  0.00           H  
ATOM   1498 1HB  GLU B   8      -1.733 -14.259   1.932  1.00  0.00           H  
ATOM   1499 2HB  GLU B   8      -1.778 -12.659   2.661  1.00  0.00           H  
ATOM   1500 1HG  GLU B   8      -3.780 -12.120   1.303  1.00  0.00           H  
ATOM   1501 2HG  GLU B   8      -3.747 -13.752   0.640  1.00  0.00           H  
ATOM   1502  N   SER B   9      -2.326 -12.748  -1.520  1.00  0.00           N  
ATOM   1503  CA  SER B   9      -2.809 -13.362  -2.752  1.00  0.00           C  
ATOM   1504  C   SER B   9      -1.823 -13.152  -3.894  1.00  0.00           C  
ATOM   1505  O   SER B   9      -1.999 -13.693  -4.986  1.00  0.00           O  
ATOM   1506  CB  SER B   9      -4.161 -12.788  -3.128  1.00  0.00           C  
ATOM   1507  OG  SER B   9      -4.046 -11.447  -3.516  1.00  0.00           O  
ATOM   1508  H   SER B   9      -2.620 -11.810  -1.290  1.00  0.00           H  
ATOM   1509  HA  SER B   9      -2.916 -14.435  -2.586  1.00  0.00           H  
ATOM   1510 1HB  SER B   9      -4.589 -13.370  -3.943  1.00  0.00           H  
ATOM   1511 2HB  SER B   9      -4.838 -12.867  -2.278  1.00  0.00           H  
ATOM   1512  HG  SER B   9      -3.568 -11.007  -2.809  1.00  0.00           H  
ATOM   1513  N   ASP B  10      -0.786 -12.364  -3.637  1.00  0.00           N  
ATOM   1514  CA  ASP B  10       0.202 -12.037  -4.659  1.00  0.00           C  
ATOM   1515  C   ASP B  10       1.229 -13.151  -4.809  1.00  0.00           C  
ATOM   1516  O   ASP B  10       1.983 -13.443  -3.880  1.00  0.00           O  
ATOM   1517  CB  ASP B  10       0.910 -10.723  -4.320  1.00  0.00           C  
ATOM   1518  CG  ASP B  10       1.918 -10.303  -5.381  1.00  0.00           C  
ATOM   1519  OD1 ASP B  10       2.844 -11.042  -5.619  1.00  0.00           O  
ATOM   1520  OD2 ASP B  10       1.753  -9.247  -5.943  1.00  0.00           O  
ATOM   1521  H   ASP B  10      -0.677 -11.981  -2.708  1.00  0.00           H  
ATOM   1522  HA  ASP B  10      -0.314 -11.918  -5.613  1.00  0.00           H  
ATOM   1523 1HB  ASP B  10       0.171  -9.930  -4.207  1.00  0.00           H  
ATOM   1524 2HB  ASP B  10       1.429 -10.825  -3.366  1.00  0.00           H  
ATOM   1525  N   MET B  11       1.252 -13.772  -5.983  1.00  0.00           N  
ATOM   1526  CA  MET B  11       2.165 -14.879  -6.248  1.00  0.00           C  
ATOM   1527  C   MET B  11       3.282 -14.458  -7.192  1.00  0.00           C  
ATOM   1528  O   MET B  11       3.866 -15.288  -7.888  1.00  0.00           O  
ATOM   1529  CB  MET B  11       1.400 -16.068  -6.825  1.00  0.00           C  
ATOM   1530  CG  MET B  11       0.323 -16.630  -5.907  1.00  0.00           C  
ATOM   1531  SD  MET B  11       0.991 -17.249  -4.350  1.00  0.00           S  
ATOM   1532  CE  MET B  11       1.874 -18.701  -4.914  1.00  0.00           C  
ATOM   1533  H   MET B  11       0.623 -13.469  -6.713  1.00  0.00           H  
ATOM   1534  HA  MET B  11       2.624 -15.181  -5.307  1.00  0.00           H  
ATOM   1535 1HB  MET B  11       0.923 -15.774  -7.759  1.00  0.00           H  
ATOM   1536 2HB  MET B  11       2.098 -16.874  -7.053  1.00  0.00           H  
ATOM   1537 1HG  MET B  11      -0.407 -15.852  -5.685  1.00  0.00           H  
ATOM   1538 2HG  MET B  11      -0.193 -17.447  -6.410  1.00  0.00           H  
ATOM   1539 1HE  MET B  11       2.343 -19.195  -4.063  1.00  0.00           H  
ATOM   1540 2HE  MET B  11       1.176 -19.388  -5.394  1.00  0.00           H  
ATOM   1541 3HE  MET B  11       2.641 -18.404  -5.630  1.00  0.00           H  
ATOM   1542  N   VAL B  12       3.577 -13.163  -7.213  1.00  0.00           N  
ATOM   1543  CA  VAL B  12       4.568 -12.616  -8.132  1.00  0.00           C  
ATOM   1544  C   VAL B  12       5.831 -12.193  -7.393  1.00  0.00           C  
ATOM   1545  O   VAL B  12       6.945 -12.494  -7.824  1.00  0.00           O  
ATOM   1546  CB  VAL B  12       3.988 -11.404  -8.885  1.00  0.00           C  
ATOM   1547  CG1 VAL B  12       5.050 -10.768  -9.769  1.00  0.00           C  
ATOM   1548  CG2 VAL B  12       2.786 -11.835  -9.711  1.00  0.00           C  
ATOM   1549  H   VAL B  12       3.101 -12.540  -6.575  1.00  0.00           H  
ATOM   1550  HA  VAL B  12       4.830 -13.387  -8.857  1.00  0.00           H  
ATOM   1551  HB  VAL B  12       3.680 -10.651  -8.160  1.00  0.00           H  
ATOM   1552 1HG1 VAL B  12       4.623  -9.913 -10.293  1.00  0.00           H  
ATOM   1553 2HG1 VAL B  12       5.885 -10.435  -9.152  1.00  0.00           H  
ATOM   1554 3HG1 VAL B  12       5.404 -11.499 -10.496  1.00  0.00           H  
ATOM   1555 1HG2 VAL B  12       2.380 -10.973 -10.240  1.00  0.00           H  
ATOM   1556 2HG2 VAL B  12       3.093 -12.593 -10.432  1.00  0.00           H  
ATOM   1557 3HG2 VAL B  12       2.022 -12.249  -9.053  1.00  0.00           H  
ATOM   1558  N   TRP B  13       5.652 -11.494  -6.277  1.00  0.00           N  
ATOM   1559  CA  TRP B  13       6.777 -10.971  -5.512  1.00  0.00           C  
ATOM   1560  C   TRP B  13       7.081 -11.852  -4.307  1.00  0.00           C  
ATOM   1561  O   TRP B  13       7.710 -12.864  -4.447  1.00  0.00           O  
ATOM   1562  OXT TRP B  13       6.691 -11.534  -3.218  1.00  0.00           O  
ATOM   1563  CB  TRP B  13       6.487  -9.544  -5.045  1.00  0.00           C  
ATOM   1564  CG  TRP B  13       6.494  -8.537  -6.156  1.00  0.00           C  
ATOM   1565  CD1 TRP B  13       5.476  -8.273  -7.023  1.00  0.00           C  
ATOM   1566  CD2 TRP B  13       7.577  -7.650  -6.526  1.00  0.00           C  
ATOM   1567  NE1 TRP B  13       5.849  -7.289  -7.904  1.00  0.00           N  
ATOM   1568  CE2 TRP B  13       7.131  -6.895  -7.614  1.00  0.00           C  
ATOM   1569  CE3 TRP B  13       8.869  -7.439  -6.029  1.00  0.00           C  
ATOM   1570  CZ2 TRP B  13       7.931  -5.940  -8.221  1.00  0.00           C  
ATOM   1571  CZ3 TRP B  13       9.671  -6.481  -6.638  1.00  0.00           C  
ATOM   1572  CH2 TRP B  13       9.213  -5.750  -7.705  1.00  0.00           C  
ATOM   1573  H   TRP B  13       4.713 -11.321  -5.951  1.00  0.00           H  
ATOM   1574  HA  TRP B  13       7.656 -10.956  -6.156  1.00  0.00           H  
ATOM   1575 1HB  TRP B  13       5.512  -9.511  -4.559  1.00  0.00           H  
ATOM   1576 2HB  TRP B  13       7.231  -9.244  -4.307  1.00  0.00           H  
ATOM   1577  HD1 TRP B  13       4.508  -8.771  -7.017  1.00  0.00           H  
ATOM   1578  HE1 TRP B  13       5.275  -6.915  -8.646  1.00  0.00           H  
ATOM   1579  HE3 TRP B  13       9.237  -8.015  -5.180  1.00  0.00           H  
ATOM   1580  HZ2 TRP B  13       7.585  -5.350  -9.071  1.00  0.00           H  
ATOM   1581  HZ3 TRP B  13      10.676  -6.323  -6.245  1.00  0.00           H  
ATOM   1582  HH2 TRP B  13       9.868  -5.006  -8.158  1.00  0.00           H  
TER                                                                             
I_bsa 1008.21
I_hb 3
I_pack -0.061
I_sc -36.186
I_unsat 6
pep_sc -15.958
pep_sc_noref -22.175
reweighted_sc -112.736
rmsALL 11.258
rmsALL_CAPRI_if 5.141
rmsALL_allIF 5.815
rmsALL_if 7.436
rmsBB 10.975
rmsBB_CAPRI_if 3.432
rmsBB_allIF 5.4
rmsBB_if 6.19
rmsBB_intrf_lowres 8.329
rmsBB_lowres 12.574
rmsCA 10.994
rmsCA_if 6.21
rmsCA_intrf_lowres 8.268
rmsCA_lowres 12.585
rmsSC_CAPRI_if 5.866
rmsSC_allIF 5.59
score -60.591
score_lowres_opt 3.594
score_lowres_start 26.194
silent_score -60.591
startRMSall 0
startRMSallif 0
startRMSbb 0
startRMSca 0
time 79
