# Supplementary material for: Simple biochemical features underlie transcriptional activation domain diversity and dynamic, fuzzy binding to Mediator
Source: eLife. 2021 Apr 27;10:e68068. doi: 10.7554/eLife.68068 (PMC8137143; doi:10.7554/eLife.68068)
Supplement: Figure 6—source data 2. — The 10 best-scoring models from different binding poses are provided as pdb files. Top500.txt contains the score, cluster number, and RMSD to best model for the 500 best-scoring models. [file elife-68068-fig6-data2.zip › Med15-cAD structural models/ABD1/Leu3_857/2lpb_Leu3_857_prepack_01252.pdb]

HEADER                                            17-SEP-20   XXXX              
EXPDTA    THEORETICAL MODEL                                                     
REMARK 220                                                                      
REMARK 220 EXPERIMENTAL DETAILS                                                 
REMARK 220  EXPERIMENT TYPE                : THEORETICAL MODELLING              
REMARK 220  DATE OF DATA COLLECTION        : 17-SEP-20                          
REMARK 220                                                                      
REMARK 220 REMARK: MODEL GENERATED BY ROSETTA                                   
REMARK 220  VERSION 2020.08+release.cb1caba                                     
ATOM      1  N   GLN A 158     -12.016 -12.395 -23.603  1.00  0.00           N  
ATOM      2  CA  GLN A 158     -11.969 -12.966 -22.241  1.00  0.00           C  
ATOM      3  C   GLN A 158     -12.554 -11.986 -21.232  1.00  0.00           C  
ATOM      4  O   GLN A 158     -13.092 -10.945 -21.605  1.00  0.00           O  
ATOM      5  CB  GLN A 158     -10.534 -13.324 -21.846  1.00  0.00           C  
ATOM      6  CG  GLN A 158      -9.891 -14.380 -22.729  1.00  0.00           C  
ATOM      7  CD  GLN A 158     -10.558 -15.735 -22.591  1.00  0.00           C  
ATOM      8  OE1 GLN A 158     -10.620 -16.303 -21.497  1.00  0.00           O  
ATOM      9  NE2 GLN A 158     -11.061 -16.262 -23.701  1.00  0.00           N  
ATOM     10 1H   GLN A 158     -11.629 -13.049 -24.253  1.00  0.00           H  
ATOM     11 2H   GLN A 158     -12.965 -12.201 -23.851  1.00  0.00           H  
ATOM     12 3H   GLN A 158     -11.486 -11.548 -23.628  1.00  0.00           H  
ATOM     13  HA  GLN A 158     -12.567 -13.877 -22.227  1.00  0.00           H  
ATOM     14 1HB  GLN A 158      -9.912 -12.430 -21.883  1.00  0.00           H  
ATOM     15 2HB  GLN A 158     -10.520 -13.690 -20.819  1.00  0.00           H  
ATOM     16 1HG  GLN A 158      -9.968 -14.065 -23.769  1.00  0.00           H  
ATOM     17 2HG  GLN A 158      -8.842 -14.485 -22.447  1.00  0.00           H  
ATOM     18 1HE2 GLN A 158     -11.513 -17.154 -23.672  1.00  0.00           H  
ATOM     19 2HE2 GLN A 158     -10.989 -15.766 -24.567  1.00  0.00           H  
ATOM     20  N   ARG A 159     -12.454 -12.331 -19.958  1.00  0.00           N  
ATOM     21  CA  ARG A 159     -12.963 -11.479 -18.889  1.00  0.00           C  
ATOM     22  C   ARG A 159     -12.021 -10.302 -18.654  1.00  0.00           C  
ATOM     23  O   ARG A 159     -10.801 -10.445 -18.767  1.00  0.00           O  
ATOM     24  CB  ARG A 159     -13.124 -12.269 -17.599  1.00  0.00           C  
ATOM     25  CG  ARG A 159     -13.673 -11.473 -16.426  1.00  0.00           C  
ATOM     26  CD  ARG A 159     -13.951 -12.342 -15.254  1.00  0.00           C  
ATOM     27  NE  ARG A 159     -14.311 -11.567 -14.077  1.00  0.00           N  
ATOM     28  CZ  ARG A 159     -14.674 -12.098 -12.893  1.00  0.00           C  
ATOM     29  NH1 ARG A 159     -14.723 -13.403 -12.745  1.00  0.00           N  
ATOM     30  NH2 ARG A 159     -14.984 -11.306 -11.881  1.00  0.00           N  
ATOM     31  H   ARG A 159     -12.025 -13.184 -19.727  1.00  0.00           H  
ATOM     32  HA  ARG A 159     -13.941 -11.098 -19.186  1.00  0.00           H  
ATOM     33 1HB  ARG A 159     -13.794 -13.110 -17.769  1.00  0.00           H  
ATOM     34 2HB  ARG A 159     -12.158 -12.675 -17.298  1.00  0.00           H  
ATOM     35 1HG  ARG A 159     -12.947 -10.716 -16.127  1.00  0.00           H  
ATOM     36 2HG  ARG A 159     -14.604 -10.986 -16.720  1.00  0.00           H  
ATOM     37 1HD  ARG A 159     -14.779 -13.013 -15.486  1.00  0.00           H  
ATOM     38 2HD  ARG A 159     -13.064 -12.928 -15.018  1.00  0.00           H  
ATOM     39  HE  ARG A 159     -14.286 -10.559 -14.152  1.00  0.00           H  
ATOM     40 1HH1 ARG A 159     -14.486 -14.009 -13.519  1.00  0.00           H  
ATOM     41 2HH1 ARG A 159     -14.994 -13.802 -11.858  1.00  0.00           H  
ATOM     42 1HH2 ARG A 159     -14.947 -10.302 -11.994  1.00  0.00           H  
ATOM     43 2HH2 ARG A 159     -15.256 -11.704 -10.994  1.00  0.00           H  
ATOM     44  N   ARG A 160     -12.586  -9.144 -18.344  1.00  0.00           N  
ATOM     45  CA  ARG A 160     -11.792  -7.949 -18.098  1.00  0.00           C  
ATOM     46  C   ARG A 160     -12.633  -6.875 -17.411  1.00  0.00           C  
ATOM     47  O   ARG A 160     -13.441  -6.198 -18.052  1.00  0.00           O  
ATOM     48  CB  ARG A 160     -11.230  -7.400 -19.401  1.00  0.00           C  
ATOM     49  CG  ARG A 160     -10.294  -6.213 -19.244  1.00  0.00           C  
ATOM     50  CD  ARG A 160      -9.731  -5.780 -20.549  1.00  0.00           C  
ATOM     51  NE  ARG A 160      -8.783  -4.689 -20.396  1.00  0.00           N  
ATOM     52  CZ  ARG A 160      -8.191  -4.041 -21.419  1.00  0.00           C  
ATOM     53  NH1 ARG A 160      -8.458  -4.386 -22.659  1.00  0.00           N  
ATOM     54  NH2 ARG A 160      -7.341  -3.058 -21.174  1.00  0.00           N  
ATOM     55  H   ARG A 160     -13.563  -9.090 -18.275  1.00  0.00           H  
ATOM     56  HA  ARG A 160     -10.960  -8.215 -17.446  1.00  0.00           H  
ATOM     57 1HB  ARG A 160     -10.683  -8.186 -19.920  1.00  0.00           H  
ATOM     58 2HB  ARG A 160     -12.050  -7.090 -20.049  1.00  0.00           H  
ATOM     59 1HG  ARG A 160     -10.839  -5.374 -18.811  1.00  0.00           H  
ATOM     60 2HG  ARG A 160      -9.466  -6.486 -18.588  1.00  0.00           H  
ATOM     61 1HD  ARG A 160      -9.214  -6.618 -21.018  1.00  0.00           H  
ATOM     62 2HD  ARG A 160     -10.538  -5.443 -21.199  1.00  0.00           H  
ATOM     63  HE  ARG A 160      -8.553  -4.394 -19.456  1.00  0.00           H  
ATOM     64 1HH1 ARG A 160      -9.108  -5.137 -22.844  1.00  0.00           H  
ATOM     65 2HH1 ARG A 160      -8.014  -3.901 -23.425  1.00  0.00           H  
ATOM     66 1HH2 ARG A 160      -7.135  -2.793 -20.221  1.00  0.00           H  
ATOM     67 2HH2 ARG A 160      -6.898  -2.573 -21.940  1.00  0.00           H  
ATOM     68  N   GLN A 161     -12.454  -6.736 -16.108  1.00  0.00           N  
ATOM     69  CA  GLN A 161     -13.186  -5.737 -15.341  1.00  0.00           C  
ATOM     70  C   GLN A 161     -12.283  -4.548 -15.024  1.00  0.00           C  
ATOM     71  O   GLN A 161     -11.141  -4.722 -14.597  1.00  0.00           O  
ATOM     72  CB  GLN A 161     -13.737  -6.344 -14.048  1.00  0.00           C  
ATOM     73  CG  GLN A 161     -14.810  -7.397 -14.262  1.00  0.00           C  
ATOM     74  CD  GLN A 161     -15.381  -7.916 -12.956  1.00  0.00           C  
ATOM     75  OE1 GLN A 161     -14.679  -8.550 -12.164  1.00  0.00           O  
ATOM     76  NE2 GLN A 161     -16.661  -7.650 -12.724  1.00  0.00           N  
ATOM     77  H   GLN A 161     -11.811  -7.320 -15.646  1.00  0.00           H  
ATOM     78  HA  GLN A 161     -14.024  -5.385 -15.943  1.00  0.00           H  
ATOM     79 1HB  GLN A 161     -12.923  -6.803 -13.486  1.00  0.00           H  
ATOM     80 2HB  GLN A 161     -14.159  -5.555 -13.426  1.00  0.00           H  
ATOM     81 1HG  GLN A 161     -15.624  -6.959 -14.841  1.00  0.00           H  
ATOM     82 2HG  GLN A 161     -14.377  -8.238 -14.804  1.00  0.00           H  
ATOM     83 1HE2 GLN A 161     -17.094  -7.967 -11.879  1.00  0.00           H  
ATOM     84 2HE2 GLN A 161     -17.195  -7.133 -13.394  1.00  0.00           H  
ATOM     85  N   LEU A 162     -12.793  -3.344 -15.237  1.00  0.00           N  
ATOM     86  CA  LEU A 162     -12.021  -2.140 -14.973  1.00  0.00           C  
ATOM     87  C   LEU A 162     -12.920  -0.927 -14.750  1.00  0.00           C  
ATOM     88  O   LEU A 162     -13.442  -0.340 -15.694  1.00  0.00           O  
ATOM     89  CB  LEU A 162     -11.064  -1.866 -16.140  1.00  0.00           C  
ATOM     90  CG  LEU A 162     -10.155  -0.641 -15.980  1.00  0.00           C  
ATOM     91  CD1 LEU A 162      -9.014  -0.721 -16.987  1.00  0.00           C  
ATOM     92  CD2 LEU A 162     -10.971   0.628 -16.177  1.00  0.00           C  
ATOM     93  H   LEU A 162     -13.712  -3.261 -15.574  1.00  0.00           H  
ATOM     94  HA  LEU A 162     -11.437  -2.296 -14.067  1.00  0.00           H  
ATOM     95 1HB  LEU A 162     -10.426  -2.737 -16.278  1.00  0.00           H  
ATOM     96 2HB  LEU A 162     -11.653  -1.726 -17.047  1.00  0.00           H  
ATOM     97  HG  LEU A 162      -9.717  -0.640 -14.981  1.00  0.00           H  
ATOM     98 1HD1 LEU A 162      -8.368   0.150 -16.874  1.00  0.00           H  
ATOM     99 2HD1 LEU A 162      -8.435  -1.627 -16.810  1.00  0.00           H  
ATOM    100 3HD1 LEU A 162      -9.422  -0.740 -17.997  1.00  0.00           H  
ATOM    101 1HD2 LEU A 162     -10.324   1.498 -16.064  1.00  0.00           H  
ATOM    102 2HD2 LEU A 162     -11.406   0.628 -17.177  1.00  0.00           H  
ATOM    103 3HD2 LEU A 162     -11.767   0.667 -15.434  1.00  0.00           H  
ATOM    104  N   THR A 163     -13.130  -0.568 -13.497  1.00  0.00           N  
ATOM    105  CA  THR A 163     -13.931   0.599 -13.185  1.00  0.00           C  
ATOM    106  C   THR A 163     -13.038   1.835 -13.283  1.00  0.00           C  
ATOM    107  O   THR A 163     -11.937   1.838 -12.733  1.00  0.00           O  
ATOM    108  CB  THR A 163     -14.563   0.499 -11.784  1.00  0.00           C  
ATOM    109  OG1 THR A 163     -15.475  -0.607 -11.747  1.00  0.00           O  
ATOM    110  CG2 THR A 163     -15.311   1.779 -11.443  1.00  0.00           C  
ATOM    111  H   THR A 163     -12.740  -1.095 -12.770  1.00  0.00           H  
ATOM    112  HA  THR A 163     -14.738   0.670 -13.915  1.00  0.00           H  
ATOM    113  HB  THR A 163     -13.781   0.333 -11.043  1.00  0.00           H  
ATOM    114  HG1 THR A 163     -15.852  -0.740 -12.620  1.00  0.00           H  
ATOM    115 1HG2 THR A 163     -15.750   1.690 -10.450  1.00  0.00           H  
ATOM    116 2HG2 THR A 163     -14.618   2.620 -11.460  1.00  0.00           H  
ATOM    117 3HG2 THR A 163     -16.100   1.945 -12.176  1.00  0.00           H  
ATOM    118  N   PRO A 164     -13.497   2.899 -13.960  1.00  0.00           N  
ATOM    119  CA  PRO A 164     -12.714   4.131 -14.141  1.00  0.00           C  
ATOM    120  C   PRO A 164     -12.220   4.737 -12.826  1.00  0.00           C  
ATOM    121  O   PRO A 164     -11.099   5.240 -12.749  1.00  0.00           O  
ATOM    122  CB  PRO A 164     -13.714   5.060 -14.836  1.00  0.00           C  
ATOM    123  CG  PRO A 164     -14.579   4.140 -15.627  1.00  0.00           C  
ATOM    124  CD  PRO A 164     -14.775   2.947 -14.731  1.00  0.00           C  
ATOM    125  HA  PRO A 164     -11.851   3.919 -14.789  1.00  0.00           H  
ATOM    126 1HB  PRO A 164     -14.277   5.636 -14.086  1.00  0.00           H  
ATOM    127 2HB  PRO A 164     -13.178   5.788 -15.463  1.00  0.00           H  
ATOM    128 1HG  PRO A 164     -15.527   4.637 -15.884  1.00  0.00           H  
ATOM    129 2HG  PRO A 164     -14.089   3.882 -16.577  1.00  0.00           H  
ATOM    130 1HD  PRO A 164     -15.638   3.119 -14.072  1.00  0.00           H  
ATOM    131 2HD  PRO A 164     -14.929   2.047 -15.345  1.00  0.00           H  
ATOM    132  N   GLN A 165     -13.054   4.663 -11.798  1.00  0.00           N  
ATOM    133  CA  GLN A 165     -12.719   5.223 -10.492  1.00  0.00           C  
ATOM    134  C   GLN A 165     -11.666   4.392  -9.762  1.00  0.00           C  
ATOM    135  O   GLN A 165     -10.776   4.940  -9.115  1.00  0.00           O  
ATOM    136  CB  GLN A 165     -13.978   5.338  -9.628  1.00  0.00           C  
ATOM    137  CG  GLN A 165     -14.992   6.348 -10.137  1.00  0.00           C  
ATOM    138  CD  GLN A 165     -16.268   6.350  -9.317  1.00  0.00           C  
ATOM    139  OE1 GLN A 165     -16.658   5.327  -8.747  1.00  0.00           O  
ATOM    140  NE2 GLN A 165     -16.927   7.501  -9.252  1.00  0.00           N  
ATOM    141  H   GLN A 165     -13.924   4.226 -11.924  1.00  0.00           H  
ATOM    142  HA  GLN A 165     -12.302   6.219 -10.639  1.00  0.00           H  
ATOM    143 1HB  GLN A 165     -14.469   4.367  -9.570  1.00  0.00           H  
ATOM    144 2HB  GLN A 165     -13.698   5.624  -8.614  1.00  0.00           H  
ATOM    145 1HG  GLN A 165     -14.553   7.344 -10.089  1.00  0.00           H  
ATOM    146 2HG  GLN A 165     -15.248   6.102 -11.167  1.00  0.00           H  
ATOM    147 1HE2 GLN A 165     -17.776   7.564  -8.725  1.00  0.00           H  
ATOM    148 2HE2 GLN A 165     -16.575   8.307  -9.729  1.00  0.00           H  
ATOM    149  N   GLN A 166     -11.757   3.072  -9.874  1.00  0.00           N  
ATOM    150  CA  GLN A 166     -10.822   2.186  -9.190  1.00  0.00           C  
ATOM    151  C   GLN A 166      -9.517   2.063  -9.956  1.00  0.00           C  
ATOM    152  O   GLN A 166      -8.440   2.098  -9.365  1.00  0.00           O  
ATOM    153  CB  GLN A 166     -11.442   0.800  -8.993  1.00  0.00           C  
ATOM    154  CG  GLN A 166     -10.526  -0.199  -8.306  1.00  0.00           C  
ATOM    155  CD  GLN A 166     -11.229  -1.506  -7.990  1.00  0.00           C  
ATOM    156  OE1 GLN A 166     -12.339  -1.515  -7.449  1.00  0.00           O  
ATOM    157  NE2 GLN A 166     -10.587  -2.619  -8.325  1.00  0.00           N  
ATOM    158  H   GLN A 166     -12.454   2.687 -10.440  1.00  0.00           H  
ATOM    159  HA  GLN A 166     -10.598   2.609  -8.211  1.00  0.00           H  
ATOM    160 1HB  GLN A 166     -12.350   0.889  -8.397  1.00  0.00           H  
ATOM    161 2HB  GLN A 166     -11.725   0.387  -9.961  1.00  0.00           H  
ATOM    162 1HG  GLN A 166      -9.683  -0.415  -8.963  1.00  0.00           H  
ATOM    163 2HG  GLN A 166     -10.170   0.233  -7.371  1.00  0.00           H  
ATOM    164 1HE2 GLN A 166     -11.002  -3.511  -8.141  1.00  0.00           H  
ATOM    165 2HE2 GLN A 166      -9.689  -2.566  -8.763  1.00  0.00           H  
ATOM    166  N   GLN A 167      -9.625   1.917 -11.272  1.00  0.00           N  
ATOM    167  CA  GLN A 167      -8.469   1.777 -12.140  1.00  0.00           C  
ATOM    168  C   GLN A 167      -7.449   2.886 -11.907  1.00  0.00           C  
ATOM    169  O   GLN A 167      -6.258   2.627 -11.753  1.00  0.00           O  
ATOM    170  CB  GLN A 167      -8.907   1.771 -13.607  1.00  0.00           C  
ATOM    171  CG  GLN A 167      -7.760   1.675 -14.599  1.00  0.00           C  
ATOM    172  CD  GLN A 167      -7.036   0.344 -14.519  1.00  0.00           C  
ATOM    173  OE1 GLN A 167      -7.461  -0.567 -13.804  1.00  0.00           O  
ATOM    174  NE2 GLN A 167      -5.939   0.223 -15.257  1.00  0.00           N  
ATOM    175  H   GLN A 167     -10.519   1.896 -11.678  1.00  0.00           H  
ATOM    176  HA  GLN A 167      -7.981   0.829 -11.916  1.00  0.00           H  
ATOM    177 1HB  GLN A 167      -9.575   0.928 -13.783  1.00  0.00           H  
ATOM    178 2HB  GLN A 167      -9.464   2.682 -13.825  1.00  0.00           H  
ATOM    179 1HG  GLN A 167      -8.154   1.790 -15.608  1.00  0.00           H  
ATOM    180 2HG  GLN A 167      -7.042   2.467 -14.385  1.00  0.00           H  
ATOM    181 1HE2 GLN A 167      -5.419  -0.632 -15.246  1.00  0.00           H  
ATOM    182 2HE2 GLN A 167      -5.630   0.987 -15.824  1.00  0.00           H  
ATOM    183  N   GLN A 168      -7.937   4.113 -11.843  1.00  0.00           N  
ATOM    184  CA  GLN A 168      -7.085   5.278 -11.654  1.00  0.00           C  
ATOM    185  C   GLN A 168      -6.316   5.237 -10.336  1.00  0.00           C  
ATOM    186  O   GLN A 168      -5.210   5.765 -10.240  1.00  0.00           O  
ATOM    187  CB  GLN A 168      -7.925   6.557 -11.721  1.00  0.00           C  
ATOM    188  CG  GLN A 168      -7.155   7.825 -11.394  1.00  0.00           C  
ATOM    189  CD  GLN A 168      -7.262   8.204  -9.929  1.00  0.00           C  
ATOM    190  OE1 GLN A 168      -8.344   8.153  -9.337  1.00  0.00           O  
ATOM    191  NE2 GLN A 168      -6.138   8.589  -9.334  1.00  0.00           N  
ATOM    192  H   GLN A 168      -8.906   4.243 -11.920  1.00  0.00           H  
ATOM    193  HA  GLN A 168      -6.346   5.299 -12.454  1.00  0.00           H  
ATOM    194 1HB  GLN A 168      -8.342   6.666 -12.723  1.00  0.00           H  
ATOM    195 2HB  GLN A 168      -8.760   6.481 -11.025  1.00  0.00           H  
ATOM    196 1HG  GLN A 168      -6.102   7.670 -11.630  1.00  0.00           H  
ATOM    197 2HG  GLN A 168      -7.555   8.645 -11.990  1.00  0.00           H  
ATOM    198 1HE2 GLN A 168      -6.147   8.852  -8.369  1.00  0.00           H  
ATOM    199 2HE2 GLN A 168      -5.283   8.616  -9.851  1.00  0.00           H  
ATOM    200  N   LEU A 169      -6.894   4.616  -9.325  1.00  0.00           N  
ATOM    201  CA  LEU A 169      -6.252   4.555  -8.026  1.00  0.00           C  
ATOM    202  C   LEU A 169      -5.281   3.380  -7.910  1.00  0.00           C  
ATOM    203  O   LEU A 169      -4.148   3.543  -7.454  1.00  0.00           O  
ATOM    204  CB  LEU A 169      -7.308   4.463  -6.922  1.00  0.00           C  
ATOM    205  CG  LEU A 169      -8.247   5.672  -6.796  1.00  0.00           C  
ATOM    206  CD1 LEU A 169      -9.421   5.342  -5.886  1.00  0.00           C  
ATOM    207  CD2 LEU A 169      -7.498   6.890  -6.275  1.00  0.00           C  
ATOM    208  H   LEU A 169      -7.756   4.169  -9.461  1.00  0.00           H  
ATOM    209  HA  LEU A 169      -5.678   5.470  -7.881  1.00  0.00           H  
ATOM    210 1HB  LEU A 169      -7.916   3.587  -7.111  1.00  0.00           H  
ATOM    211 2HB  LEU A 169      -6.801   4.330  -5.982  1.00  0.00           H  
ATOM    212  HG  LEU A 169      -8.643   5.913  -7.773  1.00  0.00           H  
ATOM    213 1HD1 LEU A 169     -10.039   6.220  -5.763  1.00  0.00           H  
ATOM    214 2HD1 LEU A 169      -9.053   5.025  -4.919  1.00  0.00           H  
ATOM    215 3HD1 LEU A 169     -10.007   4.548  -6.324  1.00  0.00           H  
ATOM    216 1HD2 LEU A 169      -6.990   6.635  -5.358  1.00  0.00           H  
ATOM    217 2HD2 LEU A 169      -8.200   7.691  -6.088  1.00  0.00           H  
ATOM    218 3HD2 LEU A 169      -6.776   7.210  -7.010  1.00  0.00           H  
ATOM    219  N   VAL A 170      -5.722   2.200  -8.332  1.00  0.00           N  
ATOM    220  CA  VAL A 170      -4.902   0.999  -8.214  1.00  0.00           C  
ATOM    221  C   VAL A 170      -3.789   0.914  -9.259  1.00  0.00           C  
ATOM    222  O   VAL A 170      -2.696   0.433  -8.966  1.00  0.00           O  
ATOM    223  CB  VAL A 170      -5.795  -0.250  -8.336  1.00  0.00           C  
ATOM    224  CG1 VAL A 170      -6.958  -0.170  -7.358  1.00  0.00           C  
ATOM    225  CG2 VAL A 170      -6.300  -0.387  -9.764  1.00  0.00           C  
ATOM    226  H   VAL A 170      -6.621   2.137  -8.726  1.00  0.00           H  
ATOM    227  HA  VAL A 170      -4.424   1.001  -7.234  1.00  0.00           H  
ATOM    228  HB  VAL A 170      -5.211  -1.131  -8.070  1.00  0.00           H  
ATOM    229 1HG1 VAL A 170      -7.579  -1.061  -7.458  1.00  0.00           H  
ATOM    230 2HG1 VAL A 170      -6.574  -0.109  -6.340  1.00  0.00           H  
ATOM    231 3HG1 VAL A 170      -7.557   0.714  -7.575  1.00  0.00           H  
ATOM    232 1HG2 VAL A 170      -6.931  -1.273  -9.843  1.00  0.00           H  
ATOM    233 2HG2 VAL A 170      -6.880   0.496 -10.032  1.00  0.00           H  
ATOM    234 3HG2 VAL A 170      -5.452  -0.484 -10.442  1.00  0.00           H  
ATOM    235  N   ASN A 171      -4.053   1.377 -10.470  1.00  0.00           N  
ATOM    236  CA  ASN A 171      -3.052   1.320 -11.538  1.00  0.00           C  
ATOM    237  C   ASN A 171      -1.928   2.323 -11.293  1.00  0.00           C  
ATOM    238  O   ASN A 171      -0.785   2.112 -11.702  1.00  0.00           O  
ATOM    239  CB  ASN A 171      -3.697   1.562 -12.890  1.00  0.00           C  
ATOM    240  CG  ASN A 171      -2.819   1.134 -14.034  1.00  0.00           C  
ATOM    241  OD1 ASN A 171      -2.477  -0.047 -14.162  1.00  0.00           O  
ATOM    242  ND2 ASN A 171      -2.448   2.072 -14.867  1.00  0.00           N  
ATOM    243  H   ASN A 171      -4.938   1.764 -10.655  1.00  0.00           H  
ATOM    244  HA  ASN A 171      -2.604   0.325 -11.540  1.00  0.00           H  
ATOM    245 1HB  ASN A 171      -4.639   1.016 -12.947  1.00  0.00           H  
ATOM    246 2HB  ASN A 171      -3.925   2.622 -13.000  1.00  0.00           H  
ATOM    247 1HD2 ASN A 171      -1.863   1.846 -15.647  1.00  0.00           H  
ATOM    248 2HD2 ASN A 171      -2.748   3.015 -14.725  1.00  0.00           H  
ATOM    249  N   GLN A 172      -2.252   3.402 -10.600  1.00  0.00           N  
ATOM    250  CA  GLN A 172      -1.276   4.444 -10.306  1.00  0.00           C  
ATOM    251  C   GLN A 172      -0.409   4.077  -9.107  1.00  0.00           C  
ATOM    252  O   GLN A 172       0.673   4.635  -8.924  1.00  0.00           O  
ATOM    253  CB  GLN A 172      -1.982   5.778 -10.050  1.00  0.00           C  
ATOM    254  CG  GLN A 172      -2.564   6.424 -11.295  1.00  0.00           C  
ATOM    255  CD  GLN A 172      -3.150   7.795 -11.017  1.00  0.00           C  
ATOM    256  OE1 GLN A 172      -3.495   8.118  -9.877  1.00  0.00           O  
ATOM    257  NE2 GLN A 172      -3.264   8.611 -12.058  1.00  0.00           N  
ATOM    258  H   GLN A 172      -3.169   3.504 -10.275  1.00  0.00           H  
ATOM    259  HA  GLN A 172      -0.619   4.556 -11.169  1.00  0.00           H  
ATOM    260 1HB  GLN A 172      -2.793   5.630  -9.337  1.00  0.00           H  
ATOM    261 2HB  GLN A 172      -1.279   6.482  -9.603  1.00  0.00           H  
ATOM    262 1HG  GLN A 172      -1.774   6.534 -12.038  1.00  0.00           H  
ATOM    263 2HG  GLN A 172      -3.357   5.786 -11.686  1.00  0.00           H  
ATOM    264 1HE2 GLN A 172      -3.644   9.529 -11.936  1.00  0.00           H  
ATOM    265 2HE2 GLN A 172      -2.972   8.309 -12.966  1.00  0.00           H  
ATOM    266  N   MET A 173      -0.880   3.129  -8.300  1.00  0.00           N  
ATOM    267  CA  MET A 173      -0.141   2.679  -7.114  1.00  0.00           C  
ATOM    268  C   MET A 173       1.107   1.888  -7.506  1.00  0.00           C  
ATOM    269  O   MET A 173       1.901   1.499  -6.654  1.00  0.00           O  
ATOM    270  CB  MET A 173      -1.044   1.835  -6.216  1.00  0.00           C  
ATOM    271  CG  MET A 173      -1.934   2.642  -5.282  1.00  0.00           C  
ATOM    272  SD  MET A 173      -0.994   3.571  -4.055  1.00  0.00           S  
ATOM    273  CE  MET A 173      -0.268   2.238  -3.105  1.00  0.00           C  
ATOM    274  H   MET A 173      -1.749   2.722  -8.499  1.00  0.00           H  
ATOM    275  HA  MET A 173       0.186   3.557  -6.556  1.00  0.00           H  
ATOM    276 1HB  MET A 173      -1.688   1.210  -6.833  1.00  0.00           H  
ATOM    277 2HB  MET A 173      -0.432   1.172  -5.604  1.00  0.00           H  
ATOM    278 1HG  MET A 173      -2.530   3.345  -5.864  1.00  0.00           H  
ATOM    279 2HG  MET A 173      -2.615   1.972  -4.758  1.00  0.00           H  
ATOM    280 1HE  MET A 173       0.345   2.653  -2.305  1.00  0.00           H  
ATOM    281 2HE  MET A 173      -1.061   1.624  -2.675  1.00  0.00           H  
ATOM    282 3HE  MET A 173       0.354   1.623  -3.757  1.00  0.00           H  
ATOM    283  N   LYS A 174       1.265   1.642  -8.799  1.00  0.00           N  
ATOM    284  CA  LYS A 174       2.421   0.919  -9.300  1.00  0.00           C  
ATOM    285  C   LYS A 174       3.640   1.815  -9.205  1.00  0.00           C  
ATOM    286  O   LYS A 174       4.701   1.407  -8.734  1.00  0.00           O  
ATOM    287  CB  LYS A 174       2.202   0.457 -10.742  1.00  0.00           C  
ATOM    288  CG  LYS A 174       1.153  -0.635 -10.899  1.00  0.00           C  
ATOM    289  CD  LYS A 174       0.936  -0.986 -12.364  1.00  0.00           C  
ATOM    290  CE  LYS A 174      -0.112  -2.078 -12.523  1.00  0.00           C  
ATOM    291  NZ  LYS A 174       0.420  -3.418 -12.155  1.00  0.00           N  
ATOM    292  H   LYS A 174       0.598   1.971  -9.427  1.00  0.00           H  
ATOM    293  HA  LYS A 174       2.574   0.037  -8.677  1.00  0.00           H  
ATOM    294 1HB  LYS A 174       1.895   1.306 -11.353  1.00  0.00           H  
ATOM    295 2HB  LYS A 174       3.140   0.081 -11.150  1.00  0.00           H  
ATOM    296 1HG  LYS A 174       1.475  -1.530 -10.364  1.00  0.00           H  
ATOM    297 2HG  LYS A 174       0.209  -0.298 -10.472  1.00  0.00           H  
ATOM    298 1HD  LYS A 174       0.608  -0.098 -12.906  1.00  0.00           H  
ATOM    299 2HD  LYS A 174       1.874  -1.330 -12.798  1.00  0.00           H  
ATOM    300 1HE  LYS A 174      -0.969  -1.855 -11.890  1.00  0.00           H  
ATOM    301 2HE  LYS A 174      -0.451  -2.108 -13.558  1.00  0.00           H  
ATOM    302 1HZ  LYS A 174      -0.303  -4.113 -12.274  1.00  0.00           H  
ATOM    303 2HZ  LYS A 174       1.206  -3.644 -12.749  1.00  0.00           H  
ATOM    304 3HZ  LYS A 174       0.721  -3.408 -11.191  1.00  0.00           H  
ATOM    305  N   VAL A 175       3.472   3.053  -9.647  1.00  0.00           N  
ATOM    306  CA  VAL A 175       4.547   4.019  -9.596  1.00  0.00           C  
ATOM    307  C   VAL A 175       4.194   5.108  -8.603  1.00  0.00           C  
ATOM    308  O   VAL A 175       3.738   6.192  -8.973  1.00  0.00           O  
ATOM    309  CB  VAL A 175       4.793   4.636 -10.985  1.00  0.00           C  
ATOM    310  CG1 VAL A 175       5.976   5.593 -10.942  1.00  0.00           C  
ATOM    311  CG2 VAL A 175       5.029   3.534 -12.007  1.00  0.00           C  
ATOM    312  H   VAL A 175       2.602   3.324 -10.005  1.00  0.00           H  
ATOM    313  HA  VAL A 175       5.457   3.508  -9.278  1.00  0.00           H  
ATOM    314  HB  VAL A 175       3.919   5.220 -11.274  1.00  0.00           H  
ATOM    315 1HG1 VAL A 175       6.135   6.021 -11.932  1.00  0.00           H  
ATOM    316 2HG1 VAL A 175       5.770   6.393 -10.231  1.00  0.00           H  
ATOM    317 3HG1 VAL A 175       6.870   5.052 -10.633  1.00  0.00           H  
ATOM    318 1HG2 VAL A 175       5.201   3.978 -12.988  1.00  0.00           H  
ATOM    319 2HG2 VAL A 175       5.900   2.947 -11.716  1.00  0.00           H  
ATOM    320 3HG2 VAL A 175       4.153   2.887 -12.052  1.00  0.00           H  
ATOM    321  N   ALA A 176       4.412   4.808  -7.342  1.00  0.00           N  
ATOM    322  CA  ALA A 176       4.130   5.744  -6.275  1.00  0.00           C  
ATOM    323  C   ALA A 176       5.181   5.632  -5.178  1.00  0.00           C  
ATOM    324  O   ALA A 176       5.362   4.567  -4.590  1.00  0.00           O  
ATOM    325  CB  ALA A 176       2.736   5.497  -5.714  1.00  0.00           C  
ATOM    326  H   ALA A 176       4.738   3.912  -7.118  1.00  0.00           H  
ATOM    327  HA  ALA A 176       4.174   6.752  -6.688  1.00  0.00           H  
ATOM    328 1HB  ALA A 176       2.681   4.494  -5.314  1.00  0.00           H  
ATOM    329 2HB  ALA A 176       2.004   5.610  -6.501  1.00  0.00           H  
ATOM    330 3HB  ALA A 176       2.531   6.210  -4.930  1.00  0.00           H  
ATOM    331  N   PRO A 177       5.938   6.710  -4.936  1.00  0.00           N  
ATOM    332  CA  PRO A 177       6.955   6.738  -3.898  1.00  0.00           C  
ATOM    333  C   PRO A 177       6.377   7.101  -2.532  1.00  0.00           C  
ATOM    334  O   PRO A 177       5.520   7.983  -2.420  1.00  0.00           O  
ATOM    335  CB  PRO A 177       7.920   7.815  -4.404  1.00  0.00           C  
ATOM    336  CG  PRO A 177       7.033   8.837  -5.029  1.00  0.00           C  
ATOM    337  CD  PRO A 177       5.917   8.037  -5.646  1.00  0.00           C  
ATOM    338  HA  PRO A 177       7.448   5.756  -3.848  1.00  0.00           H  
ATOM    339 1HB  PRO A 177       8.510   8.215  -3.567  1.00  0.00           H  
ATOM    340 2HB  PRO A 177       8.632   7.375  -5.118  1.00  0.00           H  
ATOM    341 1HG  PRO A 177       6.675   9.545  -4.267  1.00  0.00           H  
ATOM    342 2HG  PRO A 177       7.593   9.425  -5.770  1.00  0.00           H  
ATOM    343 1HD  PRO A 177       4.959   8.553  -5.480  1.00  0.00           H  
ATOM    344 2HD  PRO A 177       6.108   7.910  -6.722  1.00  0.00           H  
ATOM    345  N   ILE A 178       6.852   6.415  -1.506  1.00  0.00           N  
ATOM    346  CA  ILE A 178       6.412   6.640  -0.137  1.00  0.00           C  
ATOM    347  C   ILE A 178       6.911   7.989   0.384  1.00  0.00           C  
ATOM    348  O   ILE A 178       8.119   8.227   0.445  1.00  0.00           O  
ATOM    349  CB  ILE A 178       6.904   5.512   0.789  1.00  0.00           C  
ATOM    350  CG1 ILE A 178       6.357   4.161   0.321  1.00  0.00           C  
ATOM    351  CG2 ILE A 178       6.494   5.788   2.227  1.00  0.00           C  
ATOM    352  CD1 ILE A 178       7.007   2.973   0.993  1.00  0.00           C  
ATOM    353  H   ILE A 178       7.526   5.718  -1.675  1.00  0.00           H  
ATOM    354  HA  ILE A 178       5.323   6.649  -0.121  1.00  0.00           H  
ATOM    355  HB  ILE A 178       7.990   5.447   0.737  1.00  0.00           H  
ATOM    356 1HG1 ILE A 178       5.285   4.117   0.513  1.00  0.00           H  
ATOM    357 2HG1 ILE A 178       6.500   4.063  -0.755  1.00  0.00           H  
ATOM    358 1HG2 ILE A 178       6.849   4.981   2.867  1.00  0.00           H  
ATOM    359 2HG2 ILE A 178       6.930   6.730   2.555  1.00  0.00           H  
ATOM    360 3HG2 ILE A 178       5.407   5.849   2.290  1.00  0.00           H  
ATOM    361 1HD1 ILE A 178       6.567   2.052   0.610  1.00  0.00           H  
ATOM    362 2HD1 ILE A 178       8.078   2.978   0.784  1.00  0.00           H  
ATOM    363 3HD1 ILE A 178       6.847   3.031   2.068  1.00  0.00           H  
ATOM    364  N   PRO A 179       5.983   8.898   0.732  1.00  0.00           N  
ATOM    365  CA  PRO A 179       6.327  10.225   1.255  1.00  0.00           C  
ATOM    366  C   PRO A 179       7.071  10.158   2.582  1.00  0.00           C  
ATOM    367  O   PRO A 179       7.006   9.158   3.299  1.00  0.00           O  
ATOM    368  CB  PRO A 179       4.956  10.889   1.420  1.00  0.00           C  
ATOM    369  CG  PRO A 179       4.074  10.148   0.474  1.00  0.00           C  
ATOM    370  CD  PRO A 179       4.546   8.721   0.563  1.00  0.00           C  
ATOM    371  HA  PRO A 179       6.939  10.759   0.513  1.00  0.00           H  
ATOM    372 1HB  PRO A 179       4.623  10.809   2.465  1.00  0.00           H  
ATOM    373 2HB  PRO A 179       5.027  11.962   1.186  1.00  0.00           H  
ATOM    374 1HG  PRO A 179       3.021  10.264   0.766  1.00  0.00           H  
ATOM    375 2HG  PRO A 179       4.171  10.564  -0.539  1.00  0.00           H  
ATOM    376 1HD  PRO A 179       4.082   8.235   1.434  1.00  0.00           H  
ATOM    377 2HD  PRO A 179       4.283   8.189  -0.363  1.00  0.00           H  
ATOM    378  N   LYS A 180       7.742  11.248   2.920  1.00  0.00           N  
ATOM    379  CA  LYS A 180       8.516  11.337   4.156  1.00  0.00           C  
ATOM    380  C   LYS A 180       7.624  11.176   5.380  1.00  0.00           C  
ATOM    381  O   LYS A 180       8.061  10.675   6.418  1.00  0.00           O  
ATOM    382  CB  LYS A 180       9.265  12.669   4.225  1.00  0.00           C  
ATOM    383  CG  LYS A 180      10.417  12.795   3.236  1.00  0.00           C  
ATOM    384  CD  LYS A 180      11.102  14.148   3.355  1.00  0.00           C  
ATOM    385  CE  LYS A 180      12.253  14.275   2.369  1.00  0.00           C  
ATOM    386  NZ  LYS A 180      12.911  15.608   2.449  1.00  0.00           N  
ATOM    387  H   LYS A 180       7.709  12.023   2.317  1.00  0.00           H  
ATOM    388  HA  LYS A 180       9.245  10.526   4.167  1.00  0.00           H  
ATOM    389 1HB  LYS A 180       8.570  13.487   4.035  1.00  0.00           H  
ATOM    390 2HB  LYS A 180       9.669  12.808   5.228  1.00  0.00           H  
ATOM    391 1HG  LYS A 180      11.148  12.009   3.427  1.00  0.00           H  
ATOM    392 2HG  LYS A 180      10.039  12.676   2.221  1.00  0.00           H  
ATOM    393 1HD  LYS A 180      10.378  14.941   3.161  1.00  0.00           H  
ATOM    394 2HD  LYS A 180      11.488  14.272   4.367  1.00  0.00           H  
ATOM    395 1HE  LYS A 180      12.995  13.505   2.574  1.00  0.00           H  
ATOM    396 2HE  LYS A 180      11.881  14.129   1.355  1.00  0.00           H  
ATOM    397 1HZ  LYS A 180      13.665  15.652   1.780  1.00  0.00           H  
ATOM    398 2HZ  LYS A 180      12.234  16.330   2.242  1.00  0.00           H  
ATOM    399 3HZ  LYS A 180      13.277  15.747   3.379  1.00  0.00           H  
ATOM    400  N   GLN A 181       6.375  11.598   5.250  1.00  0.00           N  
ATOM    401  CA  GLN A 181       5.408  11.494   6.336  1.00  0.00           C  
ATOM    402  C   GLN A 181       5.146  10.029   6.680  1.00  0.00           C  
ATOM    403  O   GLN A 181       4.888   9.680   7.833  1.00  0.00           O  
ATOM    404  CB  GLN A 181       4.098  12.191   5.960  1.00  0.00           C  
ATOM    405  CG  GLN A 181       4.202  13.704   5.868  1.00  0.00           C  
ATOM    406  CD  GLN A 181       2.901  14.348   5.429  1.00  0.00           C  
ATOM    407  OE1 GLN A 181       2.093  13.733   4.728  1.00  0.00           O  
ATOM    408  NE2 GLN A 181       2.690  15.594   5.838  1.00  0.00           N  
ATOM    409  H   GLN A 181       6.099  12.000   4.400  1.00  0.00           H  
ATOM    410  HA  GLN A 181       5.822  11.985   7.216  1.00  0.00           H  
ATOM    411 1HB  GLN A 181       3.751  11.819   4.996  1.00  0.00           H  
ATOM    412 2HB  GLN A 181       3.333  11.951   6.699  1.00  0.00           H  
ATOM    413 1HG  GLN A 181       4.465  14.100   6.849  1.00  0.00           H  
ATOM    414 2HG  GLN A 181       4.973  13.962   5.143  1.00  0.00           H  
ATOM    415 1HE2 GLN A 181       1.849  16.071   5.579  1.00  0.00           H  
ATOM    416 2HE2 GLN A 181       3.372  16.056   6.405  1.00  0.00           H  
ATOM    417  N   LEU A 182       5.231   9.176   5.671  1.00  0.00           N  
ATOM    418  CA  LEU A 182       4.985   7.754   5.846  1.00  0.00           C  
ATOM    419  C   LEU A 182       6.278   6.995   6.126  1.00  0.00           C  
ATOM    420  O   LEU A 182       6.263   5.978   6.816  1.00  0.00           O  
ATOM    421  CB  LEU A 182       4.307   7.180   4.596  1.00  0.00           C  
ATOM    422  CG  LEU A 182       2.774   7.230   4.588  1.00  0.00           C  
ATOM    423  CD1 LEU A 182       2.311   8.669   4.770  1.00  0.00           C  
ATOM    424  CD2 LEU A 182       2.254   6.649   3.281  1.00  0.00           C  
ATOM    425  H   LEU A 182       5.479   9.510   4.781  1.00  0.00           H  
ATOM    426  HA  LEU A 182       4.321   7.620   6.699  1.00  0.00           H  
ATOM    427 1HB  LEU A 182       4.661   7.730   3.725  1.00  0.00           H  
ATOM    428 2HB  LEU A 182       4.605   6.137   4.486  1.00  0.00           H  
ATOM    429  HG  LEU A 182       2.387   6.646   5.424  1.00  0.00           H  
ATOM    430 1HD1 LEU A 182       1.222   8.703   4.766  1.00  0.00           H  
ATOM    431 2HD1 LEU A 182       2.681   9.051   5.722  1.00  0.00           H  
ATOM    432 3HD1 LEU A 182       2.698   9.281   3.957  1.00  0.00           H  
ATOM    433 1HD2 LEU A 182       1.164   6.684   3.276  1.00  0.00           H  
ATOM    434 2HD2 LEU A 182       2.639   7.232   2.445  1.00  0.00           H  
ATOM    435 3HD2 LEU A 182       2.584   5.615   3.186  1.00  0.00           H  
ATOM    436  N   LEU A 183       7.393   7.504   5.602  1.00  0.00           N  
ATOM    437  CA  LEU A 183       8.704   6.872   5.793  1.00  0.00           C  
ATOM    438  C   LEU A 183       9.061   6.750   7.271  1.00  0.00           C  
ATOM    439  O   LEU A 183       9.811   5.860   7.667  1.00  0.00           O  
ATOM    440  CB  LEU A 183       9.791   7.677   5.069  1.00  0.00           C  
ATOM    441  CG  LEU A 183       9.806   7.550   3.541  1.00  0.00           C  
ATOM    442  CD1 LEU A 183      10.913   8.425   2.969  1.00  0.00           C  
ATOM    443  CD2 LEU A 183      10.007   6.092   3.155  1.00  0.00           C  
ATOM    444  H   LEU A 183       7.333   8.319   5.058  1.00  0.00           H  
ATOM    445  HA  LEU A 183       8.669   5.869   5.369  1.00  0.00           H  
ATOM    446 1HB  LEU A 183       9.662   8.731   5.313  1.00  0.00           H  
ATOM    447 2HB  LEU A 183      10.765   7.356   5.438  1.00  0.00           H  
ATOM    448  HG  LEU A 183       8.857   7.905   3.137  1.00  0.00           H  
ATOM    449 1HD1 LEU A 183      10.923   8.335   1.882  1.00  0.00           H  
ATOM    450 2HD1 LEU A 183      10.733   9.464   3.244  1.00  0.00           H  
ATOM    451 3HD1 LEU A 183      11.874   8.104   3.368  1.00  0.00           H  
ATOM    452 1HD2 LEU A 183      10.017   6.001   2.068  1.00  0.00           H  
ATOM    453 2HD2 LEU A 183      10.956   5.737   3.557  1.00  0.00           H  
ATOM    454 3HD2 LEU A 183       9.193   5.492   3.561  1.00  0.00           H  
ATOM    455  N   GLN A 184       8.520   7.649   8.080  1.00  0.00           N  
ATOM    456  CA  GLN A 184       8.772   7.642   9.516  1.00  0.00           C  
ATOM    457  C   GLN A 184       8.196   6.395  10.182  1.00  0.00           C  
ATOM    458  O   GLN A 184       8.633   6.003  11.265  1.00  0.00           O  
ATOM    459  CB  GLN A 184       8.185   8.898  10.165  1.00  0.00           C  
ATOM    460  CG  GLN A 184       8.908  10.183   9.801  1.00  0.00           C  
ATOM    461  CD  GLN A 184       8.300  11.400  10.472  1.00  0.00           C  
ATOM    462  OE1 GLN A 184       7.710  11.300  11.552  1.00  0.00           O  
ATOM    463  NE2 GLN A 184       8.440  12.557   9.837  1.00  0.00           N  
ATOM    464  H   GLN A 184       7.946   8.345   7.700  1.00  0.00           H  
ATOM    465  HA  GLN A 184       9.850   7.636   9.678  1.00  0.00           H  
ATOM    466 1HB  GLN A 184       7.140   9.005   9.871  1.00  0.00           H  
ATOM    467 2HB  GLN A 184       8.210   8.793  11.250  1.00  0.00           H  
ATOM    468 1HG  GLN A 184       9.949  10.104  10.115  1.00  0.00           H  
ATOM    469 2HG  GLN A 184       8.853  10.325   8.722  1.00  0.00           H  
ATOM    470 1HE2 GLN A 184       8.060  13.395  10.231  1.00  0.00           H  
ATOM    471 2HE2 GLN A 184       8.925  12.593   8.963  1.00  0.00           H  
ATOM    472  N   ARG A 185       7.222   5.771   9.528  1.00  0.00           N  
ATOM    473  CA  ARG A 185       6.577   4.580  10.068  1.00  0.00           C  
ATOM    474  C   ARG A 185       7.439   3.343   9.852  1.00  0.00           C  
ATOM    475  O   ARG A 185       7.341   2.372  10.601  1.00  0.00           O  
ATOM    476  CB  ARG A 185       5.217   4.367   9.420  1.00  0.00           C  
ATOM    477  CG  ARG A 185       4.155   5.382   9.812  1.00  0.00           C  
ATOM    478  CD  ARG A 185       2.832   5.047   9.226  1.00  0.00           C  
ATOM    479  NE  ARG A 185       1.806   5.995   9.627  1.00  0.00           N  
ATOM    480  CZ  ARG A 185       1.081   5.905  10.759  1.00  0.00           C  
ATOM    481  NH1 ARG A 185       1.281   4.907  11.590  1.00  0.00           N  
ATOM    482  NH2 ARG A 185       0.169   6.821  11.034  1.00  0.00           N  
ATOM    483  H   ARG A 185       6.941   6.112   8.650  1.00  0.00           H  
ATOM    484  HA  ARG A 185       6.433   4.720  11.140  1.00  0.00           H  
ATOM    485 1HB  ARG A 185       5.321   4.401   8.336  1.00  0.00           H  
ATOM    486 2HB  ARG A 185       4.840   3.378   9.682  1.00  0.00           H  
ATOM    487 1HG  ARG A 185       4.054   5.401  10.898  1.00  0.00           H  
ATOM    488 2HG  ARG A 185       4.447   6.371   9.457  1.00  0.00           H  
ATOM    489 1HD  ARG A 185       2.902   5.060   8.139  1.00  0.00           H  
ATOM    490 2HD  ARG A 185       2.527   4.055   9.559  1.00  0.00           H  
ATOM    491  HE  ARG A 185       1.624   6.778   9.013  1.00  0.00           H  
ATOM    492 1HH1 ARG A 185       1.978   4.206  11.380  1.00  0.00           H  
ATOM    493 2HH1 ARG A 185       0.736   4.839  12.438  1.00  0.00           H  
ATOM    494 1HH2 ARG A 185       0.015   7.590  10.395  1.00  0.00           H  
ATOM    495 2HH2 ARG A 185      -0.375   6.754  11.882  1.00  0.00           H  
ATOM    496  N   ILE A 186       8.274   3.384   8.823  1.00  0.00           N  
ATOM    497  CA  ILE A 186       9.169   2.275   8.510  1.00  0.00           C  
ATOM    498  C   ILE A 186      10.596   2.788   8.321  1.00  0.00           C  
ATOM    499  O   ILE A 186      11.022   3.085   7.205  1.00  0.00           O  
ATOM    500  CB  ILE A 186       8.709   1.531   7.243  1.00  0.00           C  
ATOM    501  CG1 ILE A 186       7.245   1.103   7.376  1.00  0.00           C  
ATOM    502  CG2 ILE A 186       9.598   0.324   6.983  1.00  0.00           C  
ATOM    503  CD1 ILE A 186       7.028  -0.036   8.345  1.00  0.00           C  
ATOM    504  H   ILE A 186       8.299   4.187   8.261  1.00  0.00           H  
ATOM    505  HA  ILE A 186       9.155   1.574   9.343  1.00  0.00           H  
ATOM    506  HB  ILE A 186       8.765   2.203   6.386  1.00  0.00           H  
ATOM    507 1HG1 ILE A 186       6.648   1.952   7.708  1.00  0.00           H  
ATOM    508 2HG1 ILE A 186       6.865   0.798   6.400  1.00  0.00           H  
ATOM    509 1HG2 ILE A 186       9.259  -0.190   6.084  1.00  0.00           H  
ATOM    510 2HG2 ILE A 186      10.627   0.653   6.846  1.00  0.00           H  
ATOM    511 3HG2 ILE A 186       9.545  -0.357   7.833  1.00  0.00           H  
ATOM    512 1HD1 ILE A 186       5.967  -0.282   8.385  1.00  0.00           H  
ATOM    513 2HD1 ILE A 186       7.590  -0.910   8.011  1.00  0.00           H  
ATOM    514 3HD1 ILE A 186       7.369   0.259   9.335  1.00  0.00           H  
ATOM    515  N   PRO A 187      11.351   2.908   9.421  1.00  0.00           N  
ATOM    516  CA  PRO A 187      12.720   3.411   9.388  1.00  0.00           C  
ATOM    517  C   PRO A 187      13.758   2.333   9.085  1.00  0.00           C  
ATOM    518  O   PRO A 187      13.455   1.139   9.120  1.00  0.00           O  
ATOM    519  CB  PRO A 187      12.898   3.970  10.803  1.00  0.00           C  
ATOM    520  CG  PRO A 187      12.126   3.031  11.667  1.00  0.00           C  
ATOM    521  CD  PRO A 187      10.915   2.677  10.846  1.00  0.00           C  
ATOM    522  HA  PRO A 187      12.795   4.207   8.632  1.00  0.00           H  
ATOM    523 1HB  PRO A 187      13.966   4.007  11.062  1.00  0.00           H  
ATOM    524 2HB  PRO A 187      12.520   5.002  10.851  1.00  0.00           H  
ATOM    525 1HG  PRO A 187      12.740   2.153  11.917  1.00  0.00           H  
ATOM    526 2HG  PRO A 187      11.865   3.518  12.618  1.00  0.00           H  
ATOM    527 1HD  PRO A 187      10.650   1.624  11.018  1.00  0.00           H  
ATOM    528 2HD  PRO A 187      10.080   3.338  11.120  1.00  0.00           H  
ATOM    529  N   ASN A 188      14.979   2.783   8.787  1.00  0.00           N  
ATOM    530  CA  ASN A 188      16.103   1.893   8.484  1.00  0.00           C  
ATOM    531  C   ASN A 188      15.767   0.949   7.333  1.00  0.00           C  
ATOM    532  O   ASN A 188      15.730  -0.273   7.506  1.00  0.00           O  
ATOM    533  CB  ASN A 188      16.510   1.106   9.716  1.00  0.00           C  
ATOM    534  CG  ASN A 188      16.933   1.992  10.855  1.00  0.00           C  
ATOM    535  OD1 ASN A 188      17.764   2.892  10.682  1.00  0.00           O  
ATOM    536  ND2 ASN A 188      16.378   1.756  12.016  1.00  0.00           N  
ATOM    537  H   ASN A 188      15.132   3.752   8.774  1.00  0.00           H  
ATOM    538  HA  ASN A 188      16.951   2.502   8.165  1.00  0.00           H  
ATOM    539 1HB  ASN A 188      15.674   0.486  10.044  1.00  0.00           H  
ATOM    540 2HB  ASN A 188      17.334   0.438   9.465  1.00  0.00           H  
ATOM    541 1HD2 ASN A 188      16.622   2.314  12.809  1.00  0.00           H  
ATOM    542 2HD2 ASN A 188      15.711   1.018  12.110  1.00  0.00           H  
ATOM    543  N   ILE A 189      15.512   1.513   6.163  1.00  0.00           N  
ATOM    544  CA  ILE A 189      15.184   0.709   4.997  1.00  0.00           C  
ATOM    545  C   ILE A 189      16.421   0.501   4.122  1.00  0.00           C  
ATOM    546  O   ILE A 189      17.003   1.461   3.620  1.00  0.00           O  
ATOM    547  CB  ILE A 189      14.065   1.370   4.171  1.00  0.00           C  
ATOM    548  CG1 ILE A 189      12.742   1.335   4.939  1.00  0.00           C  
ATOM    549  CG2 ILE A 189      13.920   0.678   2.823  1.00  0.00           C  
ATOM    550  CD1 ILE A 189      11.640   2.143   4.294  1.00  0.00           C  
ATOM    551  H   ILE A 189      15.568   2.487   6.079  1.00  0.00           H  
ATOM    552  HA  ILE A 189      14.833  -0.265   5.336  1.00  0.00           H  
ATOM    553  HB  ILE A 189      14.307   2.419   4.006  1.00  0.00           H  
ATOM    554 1HG1 ILE A 189      12.402   0.304   5.031  1.00  0.00           H  
ATOM    555 2HG1 ILE A 189      12.897   1.718   5.948  1.00  0.00           H  
ATOM    556 1HG2 ILE A 189      13.125   1.157   2.252  1.00  0.00           H  
ATOM    557 2HG2 ILE A 189      14.858   0.754   2.273  1.00  0.00           H  
ATOM    558 3HG2 ILE A 189      13.673  -0.372   2.978  1.00  0.00           H  
ATOM    559 1HD1 ILE A 189      10.734   2.070   4.897  1.00  0.00           H  
ATOM    560 2HD1 ILE A 189      11.946   3.187   4.225  1.00  0.00           H  
ATOM    561 3HD1 ILE A 189      11.442   1.755   3.295  1.00  0.00           H  
ATOM    562  N   PRO A 190      16.831  -0.769   3.930  1.00  0.00           N  
ATOM    563  CA  PRO A 190      18.009  -1.127   3.118  1.00  0.00           C  
ATOM    564  C   PRO A 190      18.013  -0.542   1.691  1.00  0.00           C  
ATOM    565  O   PRO A 190      19.017   0.044   1.284  1.00  0.00           O  
ATOM    566  CB  PRO A 190      17.920  -2.656   3.083  1.00  0.00           C  
ATOM    567  CG  PRO A 190      17.296  -3.015   4.388  1.00  0.00           C  
ATOM    568  CD  PRO A 190      16.242  -1.962   4.601  1.00  0.00           C  
ATOM    569  HA  PRO A 190      18.920  -0.789   3.634  1.00  0.00           H  
ATOM    570 1HB  PRO A 190      17.319  -2.978   2.219  1.00  0.00           H  
ATOM    571 2HB  PRO A 190      18.923  -3.089   2.956  1.00  0.00           H  
ATOM    572 1HG  PRO A 190      16.876  -4.031   4.341  1.00  0.00           H  
ATOM    573 2HG  PRO A 190      18.055  -3.022   5.183  1.00  0.00           H  
ATOM    574 1HD  PRO A 190      15.303  -2.279   4.122  1.00  0.00           H  
ATOM    575 2HD  PRO A 190      16.092  -1.806   5.680  1.00  0.00           H  
ATOM    576  N   PRO A 191      16.918  -0.679   0.897  1.00  0.00           N  
ATOM    577  CA  PRO A 191      16.887  -0.148  -0.471  1.00  0.00           C  
ATOM    578  C   PRO A 191      17.027   1.369  -0.505  1.00  0.00           C  
ATOM    579  O   PRO A 191      17.645   1.926  -1.412  1.00  0.00           O  
ATOM    580  CB  PRO A 191      15.511  -0.592  -0.978  1.00  0.00           C  
ATOM    581  CG  PRO A 191      14.734  -0.864   0.265  1.00  0.00           C  
ATOM    582  CD  PRO A 191      15.745  -1.439   1.221  1.00  0.00           C  
ATOM    583  HA  PRO A 191      17.693  -0.613  -1.058  1.00  0.00           H  
ATOM    584 1HB  PRO A 191      15.064   0.201  -1.596  1.00  0.00           H  
ATOM    585 2HB  PRO A 191      15.614  -1.480  -1.619  1.00  0.00           H  
ATOM    586 1HG  PRO A 191      14.279   0.065   0.639  1.00  0.00           H  
ATOM    587 2HG  PRO A 191      13.908  -1.559   0.052  1.00  0.00           H  
ATOM    588 1HD  PRO A 191      15.404  -1.284   2.254  1.00  0.00           H  
ATOM    589 2HD  PRO A 191      15.877  -2.512   1.013  1.00  0.00           H  
ATOM    590  N   ASN A 192      16.439   2.024   0.497  1.00  0.00           N  
ATOM    591  CA  ASN A 192      16.461   3.484   0.616  1.00  0.00           C  
ATOM    592  C   ASN A 192      15.739   4.142  -0.554  1.00  0.00           C  
ATOM    593  O   ASN A 192      15.877   5.342  -0.797  1.00  0.00           O  
ATOM    594  CB  ASN A 192      17.887   3.993   0.715  1.00  0.00           C  
ATOM    595  CG  ASN A 192      17.986   5.295   1.461  1.00  0.00           C  
ATOM    596  OD1 ASN A 192      17.297   5.501   2.467  1.00  0.00           O  
ATOM    597  ND2 ASN A 192      18.830   6.176   0.989  1.00  0.00           N  
ATOM    598  H   ASN A 192      15.983   1.506   1.191  1.00  0.00           H  
ATOM    599  HA  ASN A 192      15.928   3.765   1.526  1.00  0.00           H  
ATOM    600 1HB  ASN A 192      18.505   3.250   1.222  1.00  0.00           H  
ATOM    601 2HB  ASN A 192      18.295   4.130  -0.286  1.00  0.00           H  
ATOM    602 1HD2 ASN A 192      18.938   7.060   1.445  1.00  0.00           H  
ATOM    603 2HD2 ASN A 192      19.367   5.966   0.173  1.00  0.00           H  
ATOM    604  N   ILE A 193      14.963   3.345  -1.271  1.00  0.00           N  
ATOM    605  CA  ILE A 193      14.193   3.829  -2.403  1.00  0.00           C  
ATOM    606  C   ILE A 193      12.766   4.063  -1.944  1.00  0.00           C  
ATOM    607  O   ILE A 193      12.276   3.346  -1.075  1.00  0.00           O  
ATOM    608  CB  ILE A 193      14.218   2.833  -3.577  1.00  0.00           C  
ATOM    609  CG1 ILE A 193      15.651   2.630  -4.075  1.00  0.00           C  
ATOM    610  CG2 ILE A 193      13.323   3.319  -4.706  1.00  0.00           C  
ATOM    611  CD1 ILE A 193      15.815   1.445  -4.999  1.00  0.00           C  
ATOM    612  H   ILE A 193      14.902   2.400  -1.023  1.00  0.00           H  
ATOM    613  HA  ILE A 193      14.633   4.765  -2.745  1.00  0.00           H  
ATOM    614  HB  ILE A 193      13.863   1.861  -3.236  1.00  0.00           H  
ATOM    615 1HG1 ILE A 193      15.983   3.524  -4.603  1.00  0.00           H  
ATOM    616 2HG1 ILE A 193      16.317   2.490  -3.221  1.00  0.00           H  
ATOM    617 1HG2 ILE A 193      13.353   2.603  -5.527  1.00  0.00           H  
ATOM    618 2HG2 ILE A 193      12.300   3.413  -4.344  1.00  0.00           H  
ATOM    619 3HG2 ILE A 193      13.675   4.290  -5.057  1.00  0.00           H  
ATOM    620 1HD1 ILE A 193      16.857   1.366  -5.309  1.00  0.00           H  
ATOM    621 2HD1 ILE A 193      15.521   0.533  -4.477  1.00  0.00           H  
ATOM    622 3HD1 ILE A 193      15.185   1.580  -5.877  1.00  0.00           H  
ATOM    623  N   ASN A 194      12.099   5.055  -2.510  1.00  0.00           N  
ATOM    624  CA  ASN A 194      10.742   5.373  -2.087  1.00  0.00           C  
ATOM    625  C   ASN A 194       9.680   4.789  -3.014  1.00  0.00           C  
ATOM    626  O   ASN A 194       8.531   4.642  -2.611  1.00  0.00           O  
ATOM    627  CB  ASN A 194      10.571   6.877  -1.974  1.00  0.00           C  
ATOM    628  CG  ASN A 194      11.451   7.481  -0.915  1.00  0.00           C  
ATOM    629  OD1 ASN A 194      11.766   6.834   0.090  1.00  0.00           O  
ATOM    630  ND2 ASN A 194      11.855   8.708  -1.121  1.00  0.00           N  
ATOM    631  H   ASN A 194      12.521   5.581  -3.224  1.00  0.00           H  
ATOM    632  HA  ASN A 194      10.571   4.924  -1.107  1.00  0.00           H  
ATOM    633 1HB  ASN A 194      10.804   7.343  -2.933  1.00  0.00           H  
ATOM    634 2HB  ASN A 194       9.532   7.109  -1.742  1.00  0.00           H  
ATOM    635 1HD2 ASN A 194      12.442   9.161  -0.451  1.00  0.00           H  
ATOM    636 2HD2 ASN A 194      11.575   9.194  -1.949  1.00  0.00           H  
ATOM    637  N   THR A 195      10.044   4.426  -4.241  1.00  0.00           N  
ATOM    638  CA  THR A 195       9.060   3.891  -5.177  1.00  0.00           C  
ATOM    639  C   THR A 195       8.646   2.488  -4.757  1.00  0.00           C  
ATOM    640  O   THR A 195       9.495   1.626  -4.538  1.00  0.00           O  
ATOM    641  CB  THR A 195       9.607   3.866  -6.616  1.00  0.00           C  
ATOM    642  OG1 THR A 195       9.957   5.196  -7.021  1.00  0.00           O  
ATOM    643  CG2 THR A 195       8.566   3.306  -7.573  1.00  0.00           C  
ATOM    644  H   THR A 195      10.977   4.513  -4.518  1.00  0.00           H  
ATOM    645  HA  THR A 195       8.180   4.534  -5.159  1.00  0.00           H  
ATOM    646  HB  THR A 195      10.500   3.243  -6.655  1.00  0.00           H  
ATOM    647  HG1 THR A 195      10.497   5.158  -7.814  1.00  0.00           H  
ATOM    648 1HG2 THR A 195       8.971   3.295  -8.585  1.00  0.00           H  
ATOM    649 2HG2 THR A 195       8.307   2.290  -7.275  1.00  0.00           H  
ATOM    650 3HG2 THR A 195       7.674   3.930  -7.546  1.00  0.00           H  
ATOM    651  N   TRP A 196       7.335   2.252  -4.728  1.00  0.00           N  
ATOM    652  CA  TRP A 196       6.777   0.971  -4.294  1.00  0.00           C  
ATOM    653  C   TRP A 196       7.317  -0.211  -5.074  1.00  0.00           C  
ATOM    654  O   TRP A 196       7.583  -1.257  -4.494  1.00  0.00           O  
ATOM    655  CB  TRP A 196       5.253   0.994  -4.421  1.00  0.00           C  
ATOM    656  CG  TRP A 196       4.558   1.511  -3.197  1.00  0.00           C  
ATOM    657  CD1 TRP A 196       3.777   2.625  -3.113  1.00  0.00           C  
ATOM    658  CD2 TRP A 196       4.578   0.934  -1.869  1.00  0.00           C  
ATOM    659  NE1 TRP A 196       3.313   2.781  -1.830  1.00  0.00           N  
ATOM    660  CE2 TRP A 196       3.792   1.754  -1.056  1.00  0.00           C  
ATOM    661  CE3 TRP A 196       5.191  -0.197  -1.314  1.00  0.00           C  
ATOM    662  CZ2 TRP A 196       3.599   1.485   0.290  1.00  0.00           C  
ATOM    663  CZ3 TRP A 196       4.996  -0.467   0.035  1.00  0.00           C  
ATOM    664  CH2 TRP A 196       4.220   0.352   0.815  1.00  0.00           C  
ATOM    665  H   TRP A 196       6.718   2.975  -4.977  1.00  0.00           H  
ATOM    666  HA  TRP A 196       7.041   0.815  -3.248  1.00  0.00           H  
ATOM    667 1HB  TRP A 196       4.967   1.619  -5.267  1.00  0.00           H  
ATOM    668 2HB  TRP A 196       4.889  -0.014  -4.620  1.00  0.00           H  
ATOM    669  HD1 TRP A 196       3.554   3.293  -3.943  1.00  0.00           H  
ATOM    670  HE1 TRP A 196       2.716   3.529  -1.508  1.00  0.00           H  
ATOM    671  HE3 TRP A 196       5.806  -0.852  -1.930  1.00  0.00           H  
ATOM    672  HZ2 TRP A 196       2.987   2.124   0.926  1.00  0.00           H  
ATOM    673  HZ3 TRP A 196       5.477  -1.349   0.459  1.00  0.00           H  
ATOM    674  HH2 TRP A 196       4.088   0.110   1.870  1.00  0.00           H  
ATOM    675  N   GLN A 197       7.501  -0.040  -6.371  1.00  0.00           N  
ATOM    676  CA  GLN A 197       8.009  -1.113  -7.211  1.00  0.00           C  
ATOM    677  C   GLN A 197       9.357  -1.617  -6.706  1.00  0.00           C  
ATOM    678  O   GLN A 197       9.664  -2.802  -6.803  1.00  0.00           O  
ATOM    679  CB  GLN A 197       8.135  -0.641  -8.662  1.00  0.00           C  
ATOM    680  CG  GLN A 197       8.537  -1.733  -9.639  1.00  0.00           C  
ATOM    681  CD  GLN A 197       8.730  -1.206 -11.048  1.00  0.00           C  
ATOM    682  OE1 GLN A 197       9.577  -0.343 -11.293  1.00  0.00           O  
ATOM    683  NE2 GLN A 197       7.944  -1.724 -11.985  1.00  0.00           N  
ATOM    684  H   GLN A 197       7.285   0.827  -6.773  1.00  0.00           H  
ATOM    685  HA  GLN A 197       7.305  -1.944  -7.174  1.00  0.00           H  
ATOM    686 1HB  GLN A 197       7.183  -0.226  -8.994  1.00  0.00           H  
ATOM    687 2HB  GLN A 197       8.878   0.154  -8.723  1.00  0.00           H  
ATOM    688 1HG  GLN A 197       9.477  -2.175  -9.307  1.00  0.00           H  
ATOM    689 2HG  GLN A 197       7.755  -2.492  -9.662  1.00  0.00           H  
ATOM    690 1HE2 GLN A 197       8.026  -1.415 -12.934  1.00  0.00           H  
ATOM    691 2HE2 GLN A 197       7.270  -2.422 -11.744  1.00  0.00           H  
ATOM    692  N   GLN A 198      10.175  -0.711  -6.199  1.00  0.00           N  
ATOM    693  CA  GLN A 198      11.478  -1.081  -5.673  1.00  0.00           C  
ATOM    694  C   GLN A 198      11.403  -1.414  -4.177  1.00  0.00           C  
ATOM    695  O   GLN A 198      12.272  -2.104  -3.643  1.00  0.00           O  
ATOM    696  CB  GLN A 198      12.485   0.047  -5.913  1.00  0.00           C  
ATOM    697  CG  GLN A 198      13.049   0.089  -7.322  1.00  0.00           C  
ATOM    698  CD  GLN A 198      12.035   0.583  -8.337  1.00  0.00           C  
ATOM    699  OE1 GLN A 198      11.500   1.688  -8.214  1.00  0.00           O  
ATOM    700  NE2 GLN A 198      11.765  -0.235  -9.348  1.00  0.00           N  
ATOM    701  H   GLN A 198       9.892   0.225  -6.159  1.00  0.00           H  
ATOM    702  HA  GLN A 198      11.821  -1.974  -6.195  1.00  0.00           H  
ATOM    703 1HB  GLN A 198      12.010   1.008  -5.712  1.00  0.00           H  
ATOM    704 2HB  GLN A 198      13.319  -0.056  -5.219  1.00  0.00           H  
ATOM    705 1HG  GLN A 198      13.906   0.763  -7.340  1.00  0.00           H  
ATOM    706 2HG  GLN A 198      13.358  -0.916  -7.609  1.00  0.00           H  
ATOM    707 1HE2 GLN A 198      11.103   0.036 -10.049  1.00  0.00           H  
ATOM    708 2HE2 GLN A 198      12.221  -1.123  -9.409  1.00  0.00           H  
ATOM    709  N   VAL A 199      10.352  -0.934  -3.509  1.00  0.00           N  
ATOM    710  CA  VAL A 199      10.176  -1.172  -2.075  1.00  0.00           C  
ATOM    711  C   VAL A 199       9.600  -2.567  -1.810  1.00  0.00           C  
ATOM    712  O   VAL A 199       9.919  -3.196  -0.799  1.00  0.00           O  
ATOM    713  CB  VAL A 199       9.255  -0.107  -1.419  1.00  0.00           C  
ATOM    714  CG1 VAL A 199       8.931  -0.474   0.022  1.00  0.00           C  
ATOM    715  CG2 VAL A 199       9.888   1.275  -1.471  1.00  0.00           C  
ATOM    716  H   VAL A 199       9.680  -0.403  -3.994  1.00  0.00           H  
ATOM    717  HA  VAL A 199      11.150  -1.099  -1.590  1.00  0.00           H  
ATOM    718  HB  VAL A 199       8.328  -0.076  -1.974  1.00  0.00           H  
ATOM    719 1HG1 VAL A 199       8.247   0.254   0.432  1.00  0.00           H  
ATOM    720 2HG1 VAL A 199       9.840  -0.480   0.608  1.00  0.00           H  
ATOM    721 3HG1 VAL A 199       8.477  -1.454   0.052  1.00  0.00           H  
ATOM    722 1HG2 VAL A 199      10.605   1.377  -0.671  1.00  0.00           H  
ATOM    723 2HG2 VAL A 199       9.119   2.037  -1.370  1.00  0.00           H  
ATOM    724 3HG2 VAL A 199      10.387   1.404  -2.420  1.00  0.00           H  
ATOM    725  N   THR A 200       8.776  -3.060  -2.735  1.00  0.00           N  
ATOM    726  CA  THR A 200       8.155  -4.378  -2.600  1.00  0.00           C  
ATOM    727  C   THR A 200       9.204  -5.486  -2.514  1.00  0.00           C  
ATOM    728  O   THR A 200       8.948  -6.567  -1.971  1.00  0.00           O  
ATOM    729  CB  THR A 200       7.201  -4.662  -3.775  1.00  0.00           C  
ATOM    730  OG1 THR A 200       6.527  -5.908  -3.556  1.00  0.00           O  
ATOM    731  CG2 THR A 200       7.973  -4.730  -5.084  1.00  0.00           C  
ATOM    732  H   THR A 200       8.574  -2.521  -3.533  1.00  0.00           H  
ATOM    733  HA  THR A 200       7.577  -4.395  -1.676  1.00  0.00           H  
ATOM    734  HB  THR A 200       6.457  -3.868  -3.840  1.00  0.00           H  
ATOM    735  HG1 THR A 200       5.582  -5.752  -3.489  1.00  0.00           H  
ATOM    736 1HG2 THR A 200       7.283  -4.931  -5.903  1.00  0.00           H  
ATOM    737 2HG2 THR A 200       8.477  -3.780  -5.259  1.00  0.00           H  
ATOM    738 3HG2 THR A 200       8.712  -5.529  -5.029  1.00  0.00           H  
ATOM    739  N   ALA A 201      10.393  -5.191  -3.035  1.00  0.00           N  
ATOM    740  CA  ALA A 201      11.500  -6.131  -3.034  1.00  0.00           C  
ATOM    741  C   ALA A 201      11.877  -6.546  -1.615  1.00  0.00           C  
ATOM    742  O   ALA A 201      12.438  -7.620  -1.410  1.00  0.00           O  
ATOM    743  CB  ALA A 201      12.701  -5.530  -3.746  1.00  0.00           C  
ATOM    744  H   ALA A 201      10.525  -4.306  -3.437  1.00  0.00           H  
ATOM    745  HA  ALA A 201      11.184  -7.027  -3.567  1.00  0.00           H  
ATOM    746 1HB  ALA A 201      13.069  -4.686  -3.182  1.00  0.00           H  
ATOM    747 2HB  ALA A 201      12.407  -5.201  -4.731  1.00  0.00           H  
ATOM    748 3HB  ALA A 201      13.480  -6.275  -3.831  1.00  0.00           H  
ATOM    749  N   LEU A 202      11.555  -5.698  -0.639  1.00  0.00           N  
ATOM    750  CA  LEU A 202      11.852  -5.986   0.761  1.00  0.00           C  
ATOM    751  C   LEU A 202      11.164  -7.273   1.205  1.00  0.00           C  
ATOM    752  O   LEU A 202      11.734  -8.081   1.942  1.00  0.00           O  
ATOM    753  CB  LEU A 202      11.402  -4.821   1.652  1.00  0.00           C  
ATOM    754  CG  LEU A 202      12.310  -3.585   1.639  1.00  0.00           C  
ATOM    755  CD1 LEU A 202      11.575  -2.407   2.264  1.00  0.00           C  
ATOM    756  CD2 LEU A 202      13.595  -3.890   2.394  1.00  0.00           C  
ATOM    757  H   LEU A 202      11.099  -4.855  -0.870  1.00  0.00           H  
ATOM    758  HA  LEU A 202      12.929  -6.112   0.867  1.00  0.00           H  
ATOM    759 1HB  LEU A 202      10.409  -4.506   1.337  1.00  0.00           H  
ATOM    760 2HB  LEU A 202      11.339  -5.175   2.681  1.00  0.00           H  
ATOM    761  HG  LEU A 202      12.549  -3.319   0.609  1.00  0.00           H  
ATOM    762 1HD1 LEU A 202      12.220  -1.529   2.255  1.00  0.00           H  
ATOM    763 2HD1 LEU A 202      10.670  -2.199   1.693  1.00  0.00           H  
ATOM    764 3HD1 LEU A 202      11.307  -2.650   3.292  1.00  0.00           H  
ATOM    765 1HD2 LEU A 202      14.241  -3.012   2.384  1.00  0.00           H  
ATOM    766 2HD2 LEU A 202      13.358  -4.154   3.425  1.00  0.00           H  
ATOM    767 3HD2 LEU A 202      14.109  -4.724   1.916  1.00  0.00           H  
ATOM    768  N   ALA A 203       9.940  -7.462   0.736  1.00  0.00           N  
ATOM    769  CA  ALA A 203       9.168  -8.647   1.076  1.00  0.00           C  
ATOM    770  C   ALA A 203       9.582  -9.823   0.199  1.00  0.00           C  
ATOM    771  O   ALA A 203       9.557 -10.975   0.629  1.00  0.00           O  
ATOM    772  CB  ALA A 203       7.680  -8.368   0.926  1.00  0.00           C  
ATOM    773  H   ALA A 203       9.547  -6.788   0.138  1.00  0.00           H  
ATOM    774  HA  ALA A 203       9.381  -8.904   2.114  1.00  0.00           H  
ATOM    775 1HB  ALA A 203       7.121  -9.270   1.131  1.00  0.00           H  
ATOM    776 2HB  ALA A 203       7.476  -8.040  -0.081  1.00  0.00           H  
ATOM    777 3HB  ALA A 203       7.386  -7.597   1.623  1.00  0.00           H  
ATOM    778  N   GLN A 204       9.984  -9.521  -1.026  1.00  0.00           N  
ATOM    779  CA  GLN A 204      10.404 -10.548  -1.973  1.00  0.00           C  
ATOM    780  C   GLN A 204      11.764 -11.129  -1.585  1.00  0.00           C  
ATOM    781  O   GLN A 204      12.022 -12.314  -1.796  1.00  0.00           O  
ATOM    782  CB  GLN A 204      10.462  -9.976  -3.392  1.00  0.00           C  
ATOM    783  CG  GLN A 204       9.116  -9.538  -3.942  1.00  0.00           C  
ATOM    784  CD  GLN A 204       9.234  -8.875  -5.302  1.00  0.00           C  
ATOM    785  OE1 GLN A 204      10.281  -8.320  -5.648  1.00  0.00           O  
ATOM    786  NE2 GLN A 204       8.160  -8.929  -6.081  1.00  0.00           N  
ATOM    787  H   GLN A 204       9.997  -8.581  -1.307  1.00  0.00           H  
ATOM    788  HA  GLN A 204       9.674 -11.357  -1.953  1.00  0.00           H  
ATOM    789 1HB  GLN A 204      11.130  -9.115  -3.410  1.00  0.00           H  
ATOM    790 2HB  GLN A 204      10.875 -10.724  -4.069  1.00  0.00           H  
ATOM    791 1HG  GLN A 204       8.474 -10.413  -4.043  1.00  0.00           H  
ATOM    792 2HG  GLN A 204       8.668  -8.823  -3.252  1.00  0.00           H  
ATOM    793 1HE2 GLN A 204       8.179  -8.509  -6.989  1.00  0.00           H  
ATOM    794 2HE2 GLN A 204       7.332  -9.389  -5.760  1.00  0.00           H  
ATOM    795  N   GLN A 205      12.623 -10.297  -1.006  1.00  0.00           N  
ATOM    796  CA  GLN A 205      13.947 -10.740  -0.576  1.00  0.00           C  
ATOM    797  C   GLN A 205      13.877 -11.400   0.798  1.00  0.00           C  
ATOM    798  O   GLN A 205      14.899 -11.798   1.357  1.00  0.00           O  
ATOM    799  CB  GLN A 205      14.925  -9.563  -0.544  1.00  0.00           C  
ATOM    800  CG  GLN A 205      15.237  -8.976  -1.910  1.00  0.00           C  
ATOM    801  CD  GLN A 205      16.045  -7.695  -1.818  1.00  0.00           C  
ATOM    802  OE1 GLN A 205      16.060  -7.027  -0.780  1.00  0.00           O  
ATOM    803  NE2 GLN A 205      16.723  -7.344  -2.905  1.00  0.00           N  
ATOM    804  H   GLN A 205      12.368  -9.354  -0.881  1.00  0.00           H  
ATOM    805  HA  GLN A 205      14.314 -11.477  -1.290  1.00  0.00           H  
ATOM    806 1HB  GLN A 205      14.518  -8.768   0.079  1.00  0.00           H  
ATOM    807 2HB  GLN A 205      15.865  -9.883  -0.093  1.00  0.00           H  
ATOM    808 1HG  GLN A 205      15.813  -9.701  -2.484  1.00  0.00           H  
ATOM    809 2HG  GLN A 205      14.300  -8.753  -2.420  1.00  0.00           H  
ATOM    810 1HE2 GLN A 205      17.274  -6.509  -2.905  1.00  0.00           H  
ATOM    811 2HE2 GLN A 205      16.682  -7.915  -3.725  1.00  0.00           H  
ATOM    812  N   LYS A 206      12.661 -11.490   1.335  1.00  0.00           N  
ATOM    813  CA  LYS A 206      12.411 -12.108   2.638  1.00  0.00           C  
ATOM    814  C   LYS A 206      13.098 -11.346   3.771  1.00  0.00           C  
ATOM    815  O   LYS A 206      13.381 -11.908   4.831  1.00  0.00           O  
ATOM    816  CB  LYS A 206      12.876 -13.565   2.633  1.00  0.00           C  
ATOM    817  CG  LYS A 206      12.317 -14.400   1.488  1.00  0.00           C  
ATOM    818  CD  LYS A 206      10.801 -14.501   1.568  1.00  0.00           C  
ATOM    819  CE  LYS A 206      10.244 -15.377   0.455  1.00  0.00           C  
ATOM    820  NZ  LYS A 206       8.759 -15.455   0.498  1.00  0.00           N  
ATOM    821  H   LYS A 206      11.902 -11.132   0.833  1.00  0.00           H  
ATOM    822  HA  LYS A 206      11.338 -12.084   2.832  1.00  0.00           H  
ATOM    823 1HB  LYS A 206      13.964 -13.600   2.571  1.00  0.00           H  
ATOM    824 2HB  LYS A 206      12.585 -14.043   3.568  1.00  0.00           H  
ATOM    825 1HG  LYS A 206      12.592 -13.944   0.536  1.00  0.00           H  
ATOM    826 2HG  LYS A 206      12.742 -15.402   1.527  1.00  0.00           H  
ATOM    827 1HD  LYS A 206      10.515 -14.927   2.531  1.00  0.00           H  
ATOM    828 2HD  LYS A 206      10.364 -13.507   1.487  1.00  0.00           H  
ATOM    829 1HE  LYS A 206      10.546 -14.973  -0.511  1.00  0.00           H  
ATOM    830 2HE  LYS A 206      10.651 -16.384   0.546  1.00  0.00           H  
ATOM    831 1HZ  LYS A 206       8.430 -16.044  -0.254  1.00  0.00           H  
ATOM    832 2HZ  LYS A 206       8.467 -15.847   1.383  1.00  0.00           H  
ATOM    833 3HZ  LYS A 206       8.369 -14.529   0.396  1.00  0.00           H  
ATOM    834  N   LEU A 207      13.349 -10.061   3.549  1.00  0.00           N  
ATOM    835  CA  LEU A 207      13.990  -9.224   4.554  1.00  0.00           C  
ATOM    836  C   LEU A 207      12.946  -8.722   5.541  1.00  0.00           C  
ATOM    837  O   LEU A 207      13.220  -8.553   6.728  1.00  0.00           O  
ATOM    838  CB  LEU A 207      14.706  -8.038   3.895  1.00  0.00           C  
ATOM    839  CG  LEU A 207      15.872  -8.399   2.966  1.00  0.00           C  
ATOM    840  CD1 LEU A 207      16.412  -7.133   2.313  1.00  0.00           C  
ATOM    841  CD2 LEU A 207      16.956  -9.109   3.763  1.00  0.00           C  
ATOM    842  H   LEU A 207      13.095  -9.666   2.688  1.00  0.00           H  
ATOM    843  HA  LEU A 207      14.729  -9.824   5.083  1.00  0.00           H  
ATOM    844 1HB  LEU A 207      13.979  -7.475   3.311  1.00  0.00           H  
ATOM    845 2HB  LEU A 207      15.095  -7.388   4.677  1.00  0.00           H  
ATOM    846  HG  LEU A 207      15.515  -9.056   2.172  1.00  0.00           H  
ATOM    847 1HD1 LEU A 207      17.240  -7.389   1.653  1.00  0.00           H  
ATOM    848 2HD1 LEU A 207      15.621  -6.656   1.735  1.00  0.00           H  
ATOM    849 3HD1 LEU A 207      16.762  -6.448   3.085  1.00  0.00           H  
ATOM    850 1HD2 LEU A 207      17.785  -9.365   3.102  1.00  0.00           H  
ATOM    851 2HD2 LEU A 207      17.315  -8.452   4.555  1.00  0.00           H  
ATOM    852 3HD2 LEU A 207      16.547 -10.018   4.202  1.00  0.00           H  
ATOM    853  N   LEU A 208      11.745  -8.502   5.025  1.00  0.00           N  
ATOM    854  CA  LEU A 208      10.630  -8.025   5.825  1.00  0.00           C  
ATOM    855  C   LEU A 208      10.162  -9.114   6.782  1.00  0.00           C  
ATOM    856  O   LEU A 208       9.694 -10.170   6.351  1.00  0.00           O  
ATOM    857  CB  LEU A 208       9.471  -7.588   4.920  1.00  0.00           C  
ATOM    858  CG  LEU A 208       8.450  -6.638   5.559  1.00  0.00           C  
ATOM    859  CD1 LEU A 208       9.059  -5.248   5.684  1.00  0.00           C  
ATOM    860  CD2 LEU A 208       7.186  -6.607   4.712  1.00  0.00           C  
ATOM    861  H   LEU A 208      11.604  -8.670   4.072  1.00  0.00           H  
ATOM    862  HA  LEU A 208      10.963  -7.165   6.405  1.00  0.00           H  
ATOM    863 1HB  LEU A 208       9.884  -7.090   4.044  1.00  0.00           H  
ATOM    864 2HB  LEU A 208       8.935  -8.477   4.588  1.00  0.00           H  
ATOM    865  HG  LEU A 208       8.207  -6.987   6.562  1.00  0.00           H  
ATOM    866 1HD1 LEU A 208       8.333  -4.572   6.138  1.00  0.00           H  
ATOM    867 2HD1 LEU A 208       9.950  -5.295   6.310  1.00  0.00           H  
ATOM    868 3HD1 LEU A 208       9.328  -4.878   4.695  1.00  0.00           H  
ATOM    869 1HD2 LEU A 208       6.460  -5.932   5.167  1.00  0.00           H  
ATOM    870 2HD2 LEU A 208       7.429  -6.257   3.709  1.00  0.00           H  
ATOM    871 3HD2 LEU A 208       6.763  -7.610   4.654  1.00  0.00           H  
ATOM    872  N   THR A 209      10.306  -8.861   8.075  1.00  0.00           N  
ATOM    873  CA  THR A 209       9.894  -9.816   9.089  1.00  0.00           C  
ATOM    874  C   THR A 209       8.410  -9.626   9.399  1.00  0.00           C  
ATOM    875  O   THR A 209       7.823  -8.616   9.001  1.00  0.00           O  
ATOM    876  CB  THR A 209      10.729  -9.666  10.374  1.00  0.00           C  
ATOM    877  OG1 THR A 209      10.450  -8.399  10.983  1.00  0.00           O  
ATOM    878  CG2 THR A 209      12.214  -9.758  10.060  1.00  0.00           C  
ATOM    879  H   THR A 209      10.693  -7.999   8.355  1.00  0.00           H  
ATOM    880  HA  THR A 209      10.047 -10.822   8.699  1.00  0.00           H  
ATOM    881  HB  THR A 209      10.462 -10.457  11.075  1.00  0.00           H  
ATOM    882  HG1 THR A 209      10.785  -7.695  10.423  1.00  0.00           H  
ATOM    883 1HG2 THR A 209      12.789  -9.650  10.980  1.00  0.00           H  
ATOM    884 2HG2 THR A 209      12.431 -10.725   9.607  1.00  0.00           H  
ATOM    885 3HG2 THR A 209      12.488  -8.963   9.366  1.00  0.00           H  
ATOM    886  N   PRO A 210       7.767 -10.590  10.084  1.00  0.00           N  
ATOM    887  CA  PRO A 210       6.348 -10.479  10.443  1.00  0.00           C  
ATOM    888  C   PRO A 210       6.042  -9.171  11.168  1.00  0.00           C  
ATOM    889  O   PRO A 210       4.971  -8.586  10.998  1.00  0.00           O  
ATOM    890  CB  PRO A 210       6.131 -11.689  11.357  1.00  0.00           C  
ATOM    891  CG  PRO A 210       7.111 -12.698  10.866  1.00  0.00           C  
ATOM    892  CD  PRO A 210       8.342 -11.897  10.536  1.00  0.00           C  
ATOM    893  HA  PRO A 210       5.737 -10.558   9.532  1.00  0.00           H  
ATOM    894 1HB  PRO A 210       6.302 -11.403  12.406  1.00  0.00           H  
ATOM    895 2HB  PRO A 210       5.090 -12.035  11.284  1.00  0.00           H  
ATOM    896 1HG  PRO A 210       7.296 -13.458  11.641  1.00  0.00           H  
ATOM    897 2HG  PRO A 210       6.705 -13.229   9.992  1.00  0.00           H  
ATOM    898 1HD  PRO A 210       8.960 -11.784  11.439  1.00  0.00           H  
ATOM    899 2HD  PRO A 210       8.908 -12.403   9.739  1.00  0.00           H  
ATOM    900  N   GLN A 211       7.006  -8.702  11.954  1.00  0.00           N  
ATOM    901  CA  GLN A 211       6.851  -7.466  12.707  1.00  0.00           C  
ATOM    902  C   GLN A 211       6.868  -6.247  11.785  1.00  0.00           C  
ATOM    903  O   GLN A 211       6.293  -5.206  12.112  1.00  0.00           O  
ATOM    904  CB  GLN A 211       7.955  -7.343  13.760  1.00  0.00           C  
ATOM    905  CG  GLN A 211       7.865  -8.365  14.880  1.00  0.00           C  
ATOM    906  CD  GLN A 211       8.969  -8.199  15.906  1.00  0.00           C  
ATOM    907  OE1 GLN A 211      10.045  -7.675  15.603  1.00  0.00           O  
ATOM    908  NE2 GLN A 211       8.711  -8.646  17.130  1.00  0.00           N  
ATOM    909  H   GLN A 211       7.845  -9.210  12.034  1.00  0.00           H  
ATOM    910  HA  GLN A 211       5.886  -7.488  13.213  1.00  0.00           H  
ATOM    911 1HB  GLN A 211       8.928  -7.453  13.282  1.00  0.00           H  
ATOM    912 2HB  GLN A 211       7.921  -6.350  14.208  1.00  0.00           H  
ATOM    913 1HG  GLN A 211       6.907  -8.250  15.387  1.00  0.00           H  
ATOM    914 2HG  GLN A 211       7.943  -9.365  14.452  1.00  0.00           H  
ATOM    915 1HE2 GLN A 211       9.401  -8.564  17.850  1.00  0.00           H  
ATOM    916 2HE2 GLN A 211       7.826  -9.065  17.333  1.00  0.00           H  
ATOM    917  N   ASP A 212       7.497  -6.381  10.621  1.00  0.00           N  
ATOM    918  CA  ASP A 212       7.583  -5.273   9.681  1.00  0.00           C  
ATOM    919  C   ASP A 212       6.345  -5.276   8.808  1.00  0.00           C  
ATOM    920  O   ASP A 212       5.880  -4.234   8.343  1.00  0.00           O  
ATOM    921  CB  ASP A 212       8.834  -5.381   8.798  1.00  0.00           C  
ATOM    922  CG  ASP A 212      10.135  -5.339   9.575  1.00  0.00           C  
ATOM    923  OD1 ASP A 212      10.358  -4.374  10.334  1.00  0.00           O  
ATOM    924  OD2 ASP A 212      10.949  -6.277   9.414  1.00  0.00           O  
ATOM    925  H   ASP A 212       7.856  -7.260  10.360  1.00  0.00           H  
ATOM    926  HA  ASP A 212       7.633  -4.342  10.247  1.00  0.00           H  
ATOM    927 1HB  ASP A 212       8.801  -6.313   8.259  1.00  0.00           H  
ATOM    928 2HB  ASP A 212       8.835  -4.565   8.090  1.00  0.00           H  
ATOM    929  N   MET A 213       5.815  -6.476   8.610  1.00  0.00           N  
ATOM    930  CA  MET A 213       4.627  -6.691   7.800  1.00  0.00           C  
ATOM    931  C   MET A 213       3.453  -5.871   8.318  1.00  0.00           C  
ATOM    932  O   MET A 213       2.797  -5.152   7.562  1.00  0.00           O  
ATOM    933  CB  MET A 213       4.271  -8.176   7.771  1.00  0.00           C  
ATOM    934  CG  MET A 213       5.211  -9.033   6.935  1.00  0.00           C  
ATOM    935  SD  MET A 213       4.781 -10.784   6.981  1.00  0.00           S  
ATOM    936  CE  MET A 213       6.297 -11.520   6.375  1.00  0.00           C  
ATOM    937  H   MET A 213       6.248  -7.253   9.024  1.00  0.00           H  
ATOM    938  HA  MET A 213       4.837  -6.360   6.783  1.00  0.00           H  
ATOM    939 1HB  MET A 213       4.274  -8.570   8.786  1.00  0.00           H  
ATOM    940 2HB  MET A 213       3.262  -8.301   7.375  1.00  0.00           H  
ATOM    941 1HG  MET A 213       5.182  -8.698   5.898  1.00  0.00           H  
ATOM    942 2HG  MET A 213       6.230  -8.919   7.301  1.00  0.00           H  
ATOM    943 1HE  MET A 213       6.188 -12.605   6.346  1.00  0.00           H  
ATOM    944 2HE  MET A 213       6.506 -11.149   5.371  1.00  0.00           H  
ATOM    945 3HE  MET A 213       7.121 -11.256   7.039  1.00  0.00           H  
ATOM    946  N   GLU A 214       3.217  -5.964   9.619  1.00  0.00           N  
ATOM    947  CA  GLU A 214       2.117  -5.252  10.260  1.00  0.00           C  
ATOM    948  C   GLU A 214       2.273  -3.737  10.131  1.00  0.00           C  
ATOM    949  O   GLU A 214       1.288  -2.997  10.166  1.00  0.00           O  
ATOM    950  CB  GLU A 214       2.027  -5.640  11.738  1.00  0.00           C  
ATOM    951  CG  GLU A 214       1.535  -7.058  11.986  1.00  0.00           C  
ATOM    952  CD  GLU A 214       0.123  -7.278  11.519  1.00  0.00           C  
ATOM    953  OE1 GLU A 214      -0.739  -6.537  11.925  1.00  0.00           O  
ATOM    954  OE2 GLU A 214      -0.094  -8.190  10.755  1.00  0.00           O  
ATOM    955  H   GLU A 214       3.800  -6.531  10.168  1.00  0.00           H  
ATOM    956  HA  GLU A 214       1.187  -5.535   9.765  1.00  0.00           H  
ATOM    957 1HB  GLU A 214       3.009  -5.540  12.201  1.00  0.00           H  
ATOM    958 2HB  GLU A 214       1.351  -4.956  12.252  1.00  0.00           H  
ATOM    959 1HG  GLU A 214       2.190  -7.756  11.466  1.00  0.00           H  
ATOM    960 2HG  GLU A 214       1.597  -7.272  13.053  1.00  0.00           H  
ATOM    961  N   ALA A 215       3.509  -3.281   9.977  1.00  0.00           N  
ATOM    962  CA  ALA A 215       3.789  -1.858   9.850  1.00  0.00           C  
ATOM    963  C   ALA A 215       3.609  -1.386   8.410  1.00  0.00           C  
ATOM    964  O   ALA A 215       3.136  -0.274   8.163  1.00  0.00           O  
ATOM    965  CB  ALA A 215       5.198  -1.552  10.337  1.00  0.00           C  
ATOM    966  H   ALA A 215       4.254  -3.918   9.944  1.00  0.00           H  
ATOM    967  HA  ALA A 215       3.075  -1.316  10.470  1.00  0.00           H  
ATOM    968 1HB  ALA A 215       5.393  -0.484  10.238  1.00  0.00           H  
ATOM    969 2HB  ALA A 215       5.293  -1.843  11.383  1.00  0.00           H  
ATOM    970 3HB  ALA A 215       5.918  -2.108   9.739  1.00  0.00           H  
ATOM    971  N   ALA A 216       3.954  -2.252   7.462  1.00  0.00           N  
ATOM    972  CA  ALA A 216       3.845  -1.928   6.047  1.00  0.00           C  
ATOM    973  C   ALA A 216       2.389  -1.795   5.634  1.00  0.00           C  
ATOM    974  O   ALA A 216       2.058  -1.029   4.724  1.00  0.00           O  
ATOM    975  CB  ALA A 216       4.541  -2.990   5.208  1.00  0.00           C  
ATOM    976  H   ALA A 216       4.278  -3.139   7.722  1.00  0.00           H  
ATOM    977  HA  ALA A 216       4.333  -0.967   5.881  1.00  0.00           H  
ATOM    978 1HB  ALA A 216       4.492  -2.715   4.166  1.00  0.00           H  
ATOM    979 2HB  ALA A 216       4.047  -3.939   5.351  1.00  0.00           H  
ATOM    980 3HB  ALA A 216       5.575  -3.073   5.511  1.00  0.00           H  
ATOM    981  N   LYS A 217       1.524  -2.538   6.317  1.00  0.00           N  
ATOM    982  CA  LYS A 217       0.095  -2.511   6.036  1.00  0.00           C  
ATOM    983  C   LYS A 217      -0.461  -1.097   6.184  1.00  0.00           C  
ATOM    984  O   LYS A 217      -1.208  -0.616   5.329  1.00  0.00           O  
ATOM    985  CB  LYS A 217      -0.655  -3.453   6.978  1.00  0.00           C  
ATOM    986  CG  LYS A 217      -0.460  -4.923   6.660  1.00  0.00           C  
ATOM    987  CD  LYS A 217      -1.204  -5.802   7.653  1.00  0.00           C  
ATOM    988  CE  LYS A 217      -1.001  -7.276   7.356  1.00  0.00           C  
ATOM    989  NZ  LYS A 217      -1.667  -8.145   8.362  1.00  0.00           N  
ATOM    990  H   LYS A 217       1.860  -3.132   7.024  1.00  0.00           H  
ATOM    991  HA  LYS A 217      -0.061  -2.828   5.004  1.00  0.00           H  
ATOM    992 1HB  LYS A 217      -0.317  -3.276   7.988  1.00  0.00           H  
ATOM    993 2HB  LYS A 217      -1.710  -3.233   6.921  1.00  0.00           H  
ATOM    994 1HG  LYS A 217      -0.838  -5.117   5.667  1.00  0.00           H  
ATOM    995 2HG  LYS A 217       0.594  -5.155   6.700  1.00  0.00           H  
ATOM    996 1HD  LYS A 217      -0.841  -5.593   8.647  1.00  0.00           H  
ATOM    997 2HD  LYS A 217      -2.260  -5.577   7.600  1.00  0.00           H  
ATOM    998 1HE  LYS A 217      -1.409  -7.494   6.381  1.00  0.00           H  
ATOM    999 2HE  LYS A 217       0.057  -7.487   7.357  1.00  0.00           H  
ATOM   1000 1HZ  LYS A 217      -2.670  -7.882   8.450  1.00  0.00           H  
ATOM   1001 2HZ  LYS A 217      -1.209  -8.038   9.294  1.00  0.00           H  
ATOM   1002 3HZ  LYS A 217      -1.604  -9.143   8.072  1.00  0.00           H  
ATOM   1003  N   GLU A 218      -0.073  -0.436   7.264  1.00  0.00           N  
ATOM   1004  CA  GLU A 218      -0.534   0.924   7.529  1.00  0.00           C  
ATOM   1005  C   GLU A 218       0.011   1.888   6.503  1.00  0.00           C  
ATOM   1006  O   GLU A 218      -0.708   2.770   6.033  1.00  0.00           O  
ATOM   1007  CB  GLU A 218      -0.117   1.373   8.931  1.00  0.00           C  
ATOM   1008  CG  GLU A 218      -0.846   0.663  10.062  1.00  0.00           C  
ATOM   1009  CD  GLU A 218      -0.412   1.130  11.423  1.00  0.00           C  
ATOM   1010  OE1 GLU A 218       0.529   1.883  11.500  1.00  0.00           O  
ATOM   1011  OE2 GLU A 218      -1.020   0.731  12.388  1.00  0.00           O  
ATOM   1012  H   GLU A 218       0.538  -0.870   7.900  1.00  0.00           H  
ATOM   1013  HA  GLU A 218      -1.623   0.938   7.470  1.00  0.00           H  
ATOM   1014 1HB  GLU A 218       0.952   1.204   9.064  1.00  0.00           H  
ATOM   1015 2HB  GLU A 218      -0.295   2.443   9.038  1.00  0.00           H  
ATOM   1016 1HG  GLU A 218      -1.917   0.836   9.956  1.00  0.00           H  
ATOM   1017 2HG  GLU A 218      -0.670  -0.409   9.977  1.00  0.00           H  
ATOM   1018  N   VAL A 219       1.284   1.725   6.160  1.00  0.00           N  
ATOM   1019  CA  VAL A 219       1.942   2.595   5.192  1.00  0.00           C  
ATOM   1020  C   VAL A 219       1.206   2.590   3.853  1.00  0.00           C  
ATOM   1021  O   VAL A 219       0.867   3.647   3.321  1.00  0.00           O  
ATOM   1022  CB  VAL A 219       3.399   2.146   4.977  1.00  0.00           C  
ATOM   1023  CG1 VAL A 219       4.017   2.888   3.801  1.00  0.00           C  
ATOM   1024  CG2 VAL A 219       4.206   2.378   6.245  1.00  0.00           C  
ATOM   1025  H   VAL A 219       1.794   0.988   6.561  1.00  0.00           H  
ATOM   1026  HA  VAL A 219       1.943   3.612   5.585  1.00  0.00           H  
ATOM   1027  HB  VAL A 219       3.410   1.084   4.727  1.00  0.00           H  
ATOM   1028 1HG1 VAL A 219       5.047   2.558   3.663  1.00  0.00           H  
ATOM   1029 2HG1 VAL A 219       3.446   2.679   2.897  1.00  0.00           H  
ATOM   1030 3HG1 VAL A 219       4.004   3.960   4.000  1.00  0.00           H  
ATOM   1031 1HG2 VAL A 219       5.235   2.057   6.086  1.00  0.00           H  
ATOM   1032 2HG2 VAL A 219       4.190   3.438   6.498  1.00  0.00           H  
ATOM   1033 3HG2 VAL A 219       3.770   1.804   7.063  1.00  0.00           H  
ATOM   1034  N   TYR A 220       0.937   1.399   3.330  1.00  0.00           N  
ATOM   1035  CA  TYR A 220       0.255   1.269   2.048  1.00  0.00           C  
ATOM   1036  C   TYR A 220      -1.154   1.862   2.105  1.00  0.00           C  
ATOM   1037  O   TYR A 220      -1.587   2.539   1.169  1.00  0.00           O  
ATOM   1038  CB  TYR A 220       0.197  -0.200   1.623  1.00  0.00           C  
ATOM   1039  CG  TYR A 220      -0.982  -0.533   0.736  1.00  0.00           C  
ATOM   1040  CD1 TYR A 220      -0.915  -0.291  -0.628  1.00  0.00           C  
ATOM   1041  CD2 TYR A 220      -2.131  -1.080   1.287  1.00  0.00           C  
ATOM   1042  CE1 TYR A 220      -1.992  -0.595  -1.438  1.00  0.00           C  
ATOM   1043  CE2 TYR A 220      -3.208  -1.385   0.478  1.00  0.00           C  
ATOM   1044  CZ  TYR A 220      -3.141  -1.143  -0.879  1.00  0.00           C  
ATOM   1045  OH  TYR A 220      -4.214  -1.446  -1.685  1.00  0.00           O  
ATOM   1046  H   TYR A 220       1.206   0.589   3.816  1.00  0.00           H  
ATOM   1047  HA  TYR A 220       0.817   1.828   1.299  1.00  0.00           H  
ATOM   1048 1HB  TYR A 220       1.111  -0.460   1.086  1.00  0.00           H  
ATOM   1049 2HB  TYR A 220       0.147  -0.833   2.508  1.00  0.00           H  
ATOM   1050  HD1 TYR A 220      -0.012   0.140  -1.061  1.00  0.00           H  
ATOM   1051  HD2 TYR A 220      -2.184  -1.270   2.360  1.00  0.00           H  
ATOM   1052  HE1 TYR A 220      -1.940  -0.404  -2.509  1.00  0.00           H  
ATOM   1053  HE2 TYR A 220      -4.112  -1.814   0.911  1.00  0.00           H  
ATOM   1054  HH  TYR A 220      -4.351  -0.734  -2.315  1.00  0.00           H  
ATOM   1055  N   LYS A 221      -1.858   1.621   3.207  1.00  0.00           N  
ATOM   1056  CA  LYS A 221      -3.216   2.129   3.368  1.00  0.00           C  
ATOM   1057  C   LYS A 221      -3.236   3.655   3.440  1.00  0.00           C  
ATOM   1058  O   LYS A 221      -4.019   4.310   2.745  1.00  0.00           O  
ATOM   1059  CB  LYS A 221      -3.862   1.535   4.621  1.00  0.00           C  
ATOM   1060  CG  LYS A 221      -4.248   0.067   4.494  1.00  0.00           C  
ATOM   1061  CD  LYS A 221      -4.854  -0.459   5.786  1.00  0.00           C  
ATOM   1062  CE  LYS A 221      -5.236  -1.927   5.663  1.00  0.00           C  
ATOM   1063  NZ  LYS A 221      -5.833  -2.454   6.919  1.00  0.00           N  
ATOM   1064  H   LYS A 221      -1.456   1.087   3.927  1.00  0.00           H  
ATOM   1065  HA  LYS A 221      -3.802   1.831   2.498  1.00  0.00           H  
ATOM   1066 1HB  LYS A 221      -3.176   1.629   5.463  1.00  0.00           H  
ATOM   1067 2HB  LYS A 221      -4.763   2.097   4.867  1.00  0.00           H  
ATOM   1068 1HG  LYS A 221      -4.973  -0.050   3.688  1.00  0.00           H  
ATOM   1069 2HG  LYS A 221      -3.364  -0.522   4.251  1.00  0.00           H  
ATOM   1070 1HD  LYS A 221      -4.135  -0.346   6.598  1.00  0.00           H  
ATOM   1071 2HD  LYS A 221      -5.746   0.119   6.031  1.00  0.00           H  
ATOM   1072 1HE  LYS A 221      -5.955  -2.049   4.854  1.00  0.00           H  
ATOM   1073 2HE  LYS A 221      -4.349  -2.514   5.422  1.00  0.00           H  
ATOM   1074 1HZ  LYS A 221      -6.071  -3.428   6.797  1.00  0.00           H  
ATOM   1075 2HZ  LYS A 221      -5.166  -2.363   7.674  1.00  0.00           H  
ATOM   1076 3HZ  LYS A 221      -6.666  -1.930   7.142  1.00  0.00           H  
ATOM   1077  N   ILE A 222      -2.372   4.219   4.279  1.00  0.00           N  
ATOM   1078  CA  ILE A 222      -2.295   5.668   4.443  1.00  0.00           C  
ATOM   1079  C   ILE A 222      -1.892   6.342   3.132  1.00  0.00           C  
ATOM   1080  O   ILE A 222      -2.404   7.408   2.782  1.00  0.00           O  
ATOM   1081  CB  ILE A 222      -1.292   6.045   5.548  1.00  0.00           C  
ATOM   1082  CG1 ILE A 222      -1.802   5.578   6.914  1.00  0.00           C  
ATOM   1083  CG2 ILE A 222      -1.045   7.546   5.553  1.00  0.00           C  
ATOM   1084  CD1 ILE A 222      -0.755   5.618   8.003  1.00  0.00           C  
ATOM   1085  H   ILE A 222      -1.766   3.644   4.802  1.00  0.00           H  
ATOM   1086  HA  ILE A 222      -3.279   6.036   4.732  1.00  0.00           H  
ATOM   1087  HB  ILE A 222      -0.347   5.531   5.373  1.00  0.00           H  
ATOM   1088 1HG1 ILE A 222      -2.639   6.204   7.223  1.00  0.00           H  
ATOM   1089 2HG1 ILE A 222      -2.172   4.556   6.835  1.00  0.00           H  
ATOM   1090 1HG2 ILE A 222      -0.334   7.795   6.341  1.00  0.00           H  
ATOM   1091 2HG2 ILE A 222      -0.639   7.850   4.589  1.00  0.00           H  
ATOM   1092 3HG2 ILE A 222      -1.984   8.069   5.733  1.00  0.00           H  
ATOM   1093 1HD1 ILE A 222      -1.191   5.272   8.941  1.00  0.00           H  
ATOM   1094 2HD1 ILE A 222       0.079   4.969   7.731  1.00  0.00           H  
ATOM   1095 3HD1 ILE A 222      -0.395   6.638   8.126  1.00  0.00           H  
ATOM   1096  N   HIS A 223      -0.992   5.700   2.399  1.00  0.00           N  
ATOM   1097  CA  HIS A 223      -0.521   6.226   1.126  1.00  0.00           C  
ATOM   1098  C   HIS A 223      -1.675   6.334   0.131  1.00  0.00           C  
ATOM   1099  O   HIS A 223      -1.806   7.332  -0.576  1.00  0.00           O  
ATOM   1100  CB  HIS A 223       0.587   5.339   0.548  1.00  0.00           C  
ATOM   1101  CG  HIS A 223       1.375   5.996  -0.543  1.00  0.00           C  
ATOM   1102  ND1 HIS A 223       2.318   5.321  -1.288  1.00  0.00           N  
ATOM   1103  CD2 HIS A 223       1.360   7.265  -1.014  1.00  0.00           C  
ATOM   1104  CE1 HIS A 223       2.850   6.147  -2.171  1.00  0.00           C  
ATOM   1105  NE2 HIS A 223       2.287   7.332  -2.025  1.00  0.00           N  
ATOM   1106  H   HIS A 223      -0.625   4.850   2.729  1.00  0.00           H  
ATOM   1107  HA  HIS A 223      -0.110   7.224   1.275  1.00  0.00           H  
ATOM   1108 1HB  HIS A 223       1.276   5.054   1.343  1.00  0.00           H  
ATOM   1109 2HB  HIS A 223       0.150   4.424   0.150  1.00  0.00           H  
ATOM   1110  HD2 HIS A 223       0.733   8.081  -0.656  1.00  0.00           H  
ATOM   1111  HE1 HIS A 223       3.622   5.894  -2.897  1.00  0.00           H  
ATOM   1112  HE2 HIS A 223       2.498   8.159  -2.566  1.00  0.00           H  
ATOM   1113  N   GLN A 224      -2.516   5.305   0.101  1.00  0.00           N  
ATOM   1114  CA  GLN A 224      -3.664   5.273  -0.800  1.00  0.00           C  
ATOM   1115  C   GLN A 224      -4.630   6.418  -0.501  1.00  0.00           C  
ATOM   1116  O   GLN A 224      -5.229   6.992  -1.409  1.00  0.00           O  
ATOM   1117  CB  GLN A 224      -4.393   3.931  -0.692  1.00  0.00           C  
ATOM   1118  CG  GLN A 224      -3.724   2.797  -1.450  1.00  0.00           C  
ATOM   1119  CD  GLN A 224      -4.582   1.547  -1.497  1.00  0.00           C  
ATOM   1120  OE1 GLN A 224      -4.650   0.862  -2.522  1.00  0.00           O  
ATOM   1121  NE2 GLN A 224      -5.244   1.242  -0.387  1.00  0.00           N  
ATOM   1122  H   GLN A 224      -2.360   4.543   0.702  1.00  0.00           H  
ATOM   1123  HA  GLN A 224      -3.305   5.393  -1.822  1.00  0.00           H  
ATOM   1124 1HB  GLN A 224      -4.464   3.639   0.356  1.00  0.00           H  
ATOM   1125 2HB  GLN A 224      -5.408   4.036  -1.073  1.00  0.00           H  
ATOM   1126 1HG  GLN A 224      -3.533   3.120  -2.473  1.00  0.00           H  
ATOM   1127 2HG  GLN A 224      -2.784   2.548  -0.956  1.00  0.00           H  
ATOM   1128 1HE2 GLN A 224      -5.826   0.429  -0.358  1.00  0.00           H  
ATOM   1129 2HE2 GLN A 224      -5.160   1.825   0.422  1.00  0.00           H  
ATOM   1130  N   GLN A 225      -4.759   6.753   0.777  1.00  0.00           N  
ATOM   1131  CA  GLN A 225      -5.650   7.823   1.205  1.00  0.00           C  
ATOM   1132  C   GLN A 225      -5.056   9.190   0.865  1.00  0.00           C  
ATOM   1133  O   GLN A 225      -5.761  10.087   0.401  1.00  0.00           O  
ATOM   1134  CB  GLN A 225      -5.923   7.725   2.708  1.00  0.00           C  
ATOM   1135  CG  GLN A 225      -6.710   6.492   3.119  1.00  0.00           C  
ATOM   1136  CD  GLN A 225      -6.833   6.359   4.625  1.00  0.00           C  
ATOM   1137  OE1 GLN A 225      -6.059   6.954   5.380  1.00  0.00           O  
ATOM   1138  NE2 GLN A 225      -7.808   5.576   5.071  1.00  0.00           N  
ATOM   1139  H   GLN A 225      -4.237   6.266   1.452  1.00  0.00           H  
ATOM   1140  HA  GLN A 225      -6.595   7.720   0.672  1.00  0.00           H  
ATOM   1141 1HB  GLN A 225      -4.978   7.717   3.250  1.00  0.00           H  
ATOM   1142 2HB  GLN A 225      -6.480   8.603   3.035  1.00  0.00           H  
ATOM   1143 1HG  GLN A 225      -7.713   6.557   2.698  1.00  0.00           H  
ATOM   1144 2HG  GLN A 225      -6.202   5.606   2.738  1.00  0.00           H  
ATOM   1145 1HE2 GLN A 225      -7.939   5.449   6.055  1.00  0.00           H  
ATOM   1146 2HE2 GLN A 225      -8.414   5.112   4.424  1.00  0.00           H  
ATOM   1147  N   LEU A 226      -3.754   9.332   1.090  1.00  0.00           N  
ATOM   1148  CA  LEU A 226      -3.056  10.583   0.813  1.00  0.00           C  
ATOM   1149  C   LEU A 226      -3.093  10.909  -0.678  1.00  0.00           C  
ATOM   1150  O   LEU A 226      -3.253  12.068  -1.064  1.00  0.00           O  
ATOM   1151  CB  LEU A 226      -1.601  10.496   1.291  1.00  0.00           C  
ATOM   1152  CG  LEU A 226      -1.394  10.561   2.809  1.00  0.00           C  
ATOM   1153  CD1 LEU A 226       0.091  10.444   3.126  1.00  0.00           C  
ATOM   1154  CD2 LEU A 226      -1.966  11.866   3.345  1.00  0.00           C  
ATOM   1155  H   LEU A 226      -3.248   8.575   1.461  1.00  0.00           H  
ATOM   1156  HA  LEU A 226      -3.556  11.385   1.355  1.00  0.00           H  
ATOM   1157 1HB  LEU A 226      -1.175   9.558   0.939  1.00  0.00           H  
ATOM   1158 2HB  LEU A 226      -1.039  11.317   0.844  1.00  0.00           H  
ATOM   1159  HG  LEU A 226      -1.903   9.721   3.282  1.00  0.00           H  
ATOM   1160 1HD1 LEU A 226       0.238  10.489   4.205  1.00  0.00           H  
ATOM   1161 2HD1 LEU A 226       0.469   9.493   2.749  1.00  0.00           H  
ATOM   1162 3HD1 LEU A 226       0.629  11.263   2.651  1.00  0.00           H  
ATOM   1163 1HD2 LEU A 226      -1.820  11.912   4.424  1.00  0.00           H  
ATOM   1164 2HD2 LEU A 226      -1.455  12.707   2.873  1.00  0.00           H  
ATOM   1165 3HD2 LEU A 226      -3.031  11.916   3.119  1.00  0.00           H  
ATOM   1166  N   LEU A 227      -2.954   9.877  -1.509  1.00  0.00           N  
ATOM   1167  CA  LEU A 227      -2.965  10.045  -2.961  1.00  0.00           C  
ATOM   1168  C   LEU A 227      -4.276  10.661  -3.440  1.00  0.00           C  
ATOM   1169  O   LEU A 227      -4.292  11.461  -4.374  1.00  0.00           O  
ATOM   1170  CB  LEU A 227      -2.741   8.699  -3.657  1.00  0.00           C  
ATOM   1171  CG  LEU A 227      -1.306   8.163  -3.605  1.00  0.00           C  
ATOM   1172  CD1 LEU A 227      -1.242   6.754  -4.179  1.00  0.00           C  
ATOM   1173  CD2 LEU A 227      -0.360   9.090  -4.360  1.00  0.00           C  
ATOM   1174  H   LEU A 227      -2.835   8.976  -1.134  1.00  0.00           H  
ATOM   1175  HA  LEU A 227      -2.152  10.715  -3.238  1.00  0.00           H  
ATOM   1176 1HB  LEU A 227      -3.393   7.970  -3.197  1.00  0.00           H  
ATOM   1177 2HB  LEU A 227      -3.022   8.804  -4.695  1.00  0.00           H  
ATOM   1178  HG  LEU A 227      -0.982   8.118  -2.574  1.00  0.00           H  
ATOM   1179 1HD1 LEU A 227      -1.572   6.769  -5.207  1.00  0.00           H  
ATOM   1180 2HD1 LEU A 227      -1.882   6.100  -3.604  1.00  0.00           H  
ATOM   1181 3HD1 LEU A 227      -0.224   6.392  -4.134  1.00  0.00           H  
ATOM   1182 1HD2 LEU A 227      -0.290  10.034  -3.841  1.00  0.00           H  
ATOM   1183 2HD2 LEU A 227      -0.735   9.254  -5.359  1.00  0.00           H  
ATOM   1184 3HD2 LEU A 227       0.619   8.637  -4.414  1.00  0.00           H  
ATOM   1185  N   PHE A 228      -5.374  10.294  -2.791  1.00  0.00           N  
ATOM   1186  CA  PHE A 228      -6.683  10.811  -3.162  1.00  0.00           C  
ATOM   1187  C   PHE A 228      -6.769  12.313  -2.907  1.00  0.00           C  
ATOM   1188  O   PHE A 228      -7.225  13.076  -3.761  1.00  0.00           O  
ATOM   1189  CB  PHE A 228      -7.783  10.089  -2.382  1.00  0.00           C  
ATOM   1190  CG  PHE A 228      -9.174  10.486  -2.787  1.00  0.00           C  
ATOM   1191  CD1 PHE A 228      -9.722  10.031  -3.978  1.00  0.00           C  
ATOM   1192  CD2 PHE A 228      -9.937  11.316  -1.980  1.00  0.00           C  
ATOM   1193  CE1 PHE A 228     -11.001  10.396  -4.352  1.00  0.00           C  
ATOM   1194  CE2 PHE A 228     -11.217  11.682  -2.351  1.00  0.00           C  
ATOM   1195  CZ  PHE A 228     -11.749  11.221  -3.539  1.00  0.00           C  
ATOM   1196  H   PHE A 228      -5.300   9.660  -2.045  1.00  0.00           H  
ATOM   1197  HA  PHE A 228      -6.836  10.633  -4.227  1.00  0.00           H  
ATOM   1198 1HB  PHE A 228      -7.682   9.013  -2.522  1.00  0.00           H  
ATOM   1199 2HB  PHE A 228      -7.668  10.292  -1.318  1.00  0.00           H  
ATOM   1200  HD1 PHE A 228      -9.131   9.378  -4.620  1.00  0.00           H  
ATOM   1201  HD2 PHE A 228      -9.517  11.680  -1.042  1.00  0.00           H  
ATOM   1202  HE1 PHE A 228     -11.419  10.031  -5.290  1.00  0.00           H  
ATOM   1203  HE2 PHE A 228     -11.806  12.334  -1.707  1.00  0.00           H  
ATOM   1204  HZ  PHE A 228     -12.757  11.510  -3.833  1.00  0.00           H  
ATOM   1205  N   LYS A 229      -6.302  12.736  -1.742  1.00  0.00           N  
ATOM   1206  CA  LYS A 229      -6.337  14.145  -1.374  1.00  0.00           C  
ATOM   1207  C   LYS A 229      -5.364  14.959  -2.219  1.00  0.00           C  
ATOM   1208  O   LYS A 229      -5.659  16.093  -2.599  1.00  0.00           O  
ATOM   1209  CB  LYS A 229      -6.017  14.318   0.112  1.00  0.00           C  
ATOM   1210  CG  LYS A 229      -7.090  13.786   1.052  1.00  0.00           C  
ATOM   1211  CD  LYS A 229      -6.685  13.963   2.508  1.00  0.00           C  
ATOM   1212  CE  LYS A 229      -7.747  13.412   3.449  1.00  0.00           C  
ATOM   1213  NZ  LYS A 229      -7.352  13.552   4.877  1.00  0.00           N  
ATOM   1214  H   LYS A 229      -5.918  12.086  -1.118  1.00  0.00           H  
ATOM   1215  HA  LYS A 229      -7.341  14.527  -1.561  1.00  0.00           H  
ATOM   1216 1HB  LYS A 229      -5.083  13.806   0.345  1.00  0.00           H  
ATOM   1217 2HB  LYS A 229      -5.874  15.376   0.332  1.00  0.00           H  
ATOM   1218 1HG  LYS A 229      -8.026  14.318   0.877  1.00  0.00           H  
ATOM   1219 2HG  LYS A 229      -7.252  12.726   0.855  1.00  0.00           H  
ATOM   1220 1HD  LYS A 229      -5.745  13.442   2.691  1.00  0.00           H  
ATOM   1221 2HD  LYS A 229      -6.541  15.022   2.719  1.00  0.00           H  
ATOM   1222 1HE  LYS A 229      -8.684  13.944   3.290  1.00  0.00           H  
ATOM   1223 2HE  LYS A 229      -7.913  12.357   3.234  1.00  0.00           H  
ATOM   1224 1HZ  LYS A 229      -8.081  13.176   5.467  1.00  0.00           H  
ATOM   1225 2HZ  LYS A 229      -6.492  13.047   5.041  1.00  0.00           H  
ATOM   1226 3HZ  LYS A 229      -7.214  14.529   5.094  1.00  0.00           H  
ATOM   1227  N   ALA A 230      -4.212  14.368  -2.518  1.00  0.00           N  
ATOM   1228  CA  ALA A 230      -3.190  15.036  -3.317  1.00  0.00           C  
ATOM   1229  C   ALA A 230      -3.684  15.303  -4.738  1.00  0.00           C  
ATOM   1230  O   ALA A 230      -3.207  16.218  -5.409  1.00  0.00           O  
ATOM   1231  CB  ALA A 230      -1.916  14.205  -3.347  1.00  0.00           C  
ATOM   1232  H   ALA A 230      -4.039  13.458  -2.184  1.00  0.00           H  
ATOM   1233  HA  ALA A 230      -2.973  15.999  -2.854  1.00  0.00           H  
ATOM   1234 1HB  ALA A 230      -1.161  14.716  -3.944  1.00  0.00           H  
ATOM   1235 2HB  ALA A 230      -1.545  14.071  -2.330  1.00  0.00           H  
ATOM   1236 3HB  ALA A 230      -2.127  13.231  -3.786  1.00  0.00           H  
ATOM   1237  N   ARG A 231      -4.629  14.492  -5.196  1.00  0.00           N  
ATOM   1238  CA  ARG A 231      -5.189  14.659  -6.531  1.00  0.00           C  
ATOM   1239  C   ARG A 231      -6.194  15.805  -6.558  1.00  0.00           C  
ATOM   1240  O   ARG A 231      -6.261  16.561  -7.528  1.00  0.00           O  
ATOM   1241  CB  ARG A 231      -5.868  13.378  -6.993  1.00  0.00           C  
ATOM   1242  CG  ARG A 231      -6.473  13.442  -8.386  1.00  0.00           C  
ATOM   1243  CD  ARG A 231      -7.194  12.189  -8.729  1.00  0.00           C  
ATOM   1244  NE  ARG A 231      -7.866  12.285 -10.016  1.00  0.00           N  
ATOM   1245  CZ  ARG A 231      -8.908  11.519 -10.394  1.00  0.00           C  
ATOM   1246  NH1 ARG A 231      -9.385  10.608  -9.574  1.00  0.00           N  
ATOM   1247  NH2 ARG A 231      -9.451  11.684 -11.587  1.00  0.00           N  
ATOM   1248  H   ARG A 231      -4.947  13.757  -4.629  1.00  0.00           H  
ATOM   1249  HA  ARG A 231      -4.376  14.889  -7.221  1.00  0.00           H  
ATOM   1250 1HB  ARG A 231      -5.148  12.561  -6.983  1.00  0.00           H  
ATOM   1251 2HB  ARG A 231      -6.666  13.118  -6.298  1.00  0.00           H  
ATOM   1252 1HG  ARG A 231      -7.180  14.270  -8.439  1.00  0.00           H  
ATOM   1253 2HG  ARG A 231      -5.681  13.593  -9.120  1.00  0.00           H  
ATOM   1254 1HD  ARG A 231      -6.486  11.362  -8.775  1.00  0.00           H  
ATOM   1255 2HD  ARG A 231      -7.944  11.981  -7.967  1.00  0.00           H  
ATOM   1256  HE  ARG A 231      -7.527  12.975 -10.672  1.00  0.00           H  
ATOM   1257 1HH1 ARG A 231      -8.970  10.482  -8.661  1.00  0.00           H  
ATOM   1258 2HH1 ARG A 231     -10.166  10.034  -9.857  1.00  0.00           H  
ATOM   1259 1HH2 ARG A 231      -9.084  12.385 -12.216  1.00  0.00           H  
ATOM   1260 2HH2 ARG A 231     -10.231  11.110 -11.870  1.00  0.00           H  
ATOM   1261  N   LEU A 232      -6.958  15.937  -5.481  1.00  0.00           N  
ATOM   1262  CA  LEU A 232      -7.972  16.982  -5.378  1.00  0.00           C  
ATOM   1263  C   LEU A 232      -7.338  18.345  -5.104  1.00  0.00           C  
ATOM   1264  O   LEU A 232      -7.615  19.312  -5.817  1.00  0.00           O  
ATOM   1265  CB  LEU A 232      -8.970  16.642  -4.264  1.00  0.00           C  
ATOM   1266  CG  LEU A 232      -9.820  15.385  -4.494  1.00  0.00           C  
ATOM   1267  CD1 LEU A 232     -10.648  15.098  -3.249  1.00  0.00           C  
ATOM   1268  CD2 LEU A 232     -10.713  15.591  -5.708  1.00  0.00           C  
ATOM   1269  H   LEU A 232      -6.836  15.317  -4.733  1.00  0.00           H  
ATOM   1270  HA  LEU A 232      -8.508  17.038  -6.325  1.00  0.00           H  
ATOM   1271 1HB  LEU A 232      -8.420  16.504  -3.335  1.00  0.00           H  
ATOM   1272 2HB  LEU A 232      -9.650  17.484  -4.138  1.00  0.00           H  
ATOM   1273  HG  LEU A 232      -9.166  14.530  -4.664  1.00  0.00           H  
ATOM   1274 1HD1 LEU A 232     -11.252  14.204  -3.412  1.00  0.00           H  
ATOM   1275 2HD1 LEU A 232      -9.984  14.935  -2.400  1.00  0.00           H  
ATOM   1276 3HD1 LEU A 232     -11.301  15.945  -3.043  1.00  0.00           H  
ATOM   1277 1HD2 LEU A 232     -11.317  14.697  -5.872  1.00  0.00           H  
ATOM   1278 2HD2 LEU A 232     -11.368  16.445  -5.538  1.00  0.00           H  
ATOM   1279 3HD2 LEU A 232     -10.094  15.777  -6.586  1.00  0.00           H  
ATOM   1280  N   GLN A 233      -6.489  18.401  -4.072  1.00  0.00           N  
ATOM   1281  CA  GLN A 233      -5.795  19.630  -3.668  1.00  0.00           C  
ATOM   1282  C   GLN A 233      -6.755  20.654  -3.068  1.00  0.00           C  
ATOM   1283  O   GLN A 233      -7.637  21.178  -3.749  1.00  0.00           O  
ATOM   1284  CB  GLN A 233      -5.063  20.247  -4.863  1.00  0.00           C  
ATOM   1285  CG  GLN A 233      -3.900  19.417  -5.377  1.00  0.00           C  
ATOM   1286  CD  GLN A 233      -2.707  19.447  -4.441  1.00  0.00           C  
ATOM   1287  OE1 GLN A 233      -2.457  20.450  -3.765  1.00  0.00           O  
ATOM   1288  NE2 GLN A 233      -1.965  18.348  -4.395  1.00  0.00           N  
ATOM   1289  H   GLN A 233      -6.323  17.580  -3.557  1.00  0.00           H  
ATOM   1290  HA  GLN A 233      -5.062  19.377  -2.902  1.00  0.00           H  
ATOM   1291 1HB  GLN A 233      -5.765  20.390  -5.685  1.00  0.00           H  
ATOM   1292 2HB  GLN A 233      -4.679  21.229  -4.586  1.00  0.00           H  
ATOM   1293 1HG  GLN A 233      -4.226  18.382  -5.483  1.00  0.00           H  
ATOM   1294 2HG  GLN A 233      -3.586  19.810  -6.345  1.00  0.00           H  
ATOM   1295 1HE2 GLN A 233      -1.164  18.310  -3.794  1.00  0.00           H  
ATOM   1296 2HE2 GLN A 233      -2.203  17.557  -4.959  1.00  0.00           H  
ATOM   1297  N   GLN A 234      -6.566  20.944  -1.788  1.00  0.00           N  
ATOM   1298  CA  GLN A 234      -7.408  21.907  -1.091  1.00  0.00           C  
ATOM   1299  C   GLN A 234      -6.859  23.317  -1.259  1.00  0.00           C  
ATOM   1300  O   GLN A 234      -7.578  24.304  -1.101  1.00  0.00           O  
ATOM   1301  CB  GLN A 234      -7.514  21.556   0.396  1.00  0.00           C  
ATOM   1302  CG  GLN A 234      -8.130  20.195   0.672  1.00  0.00           C  
ATOM   1303  CD  GLN A 234      -9.537  20.074   0.120  1.00  0.00           C  
ATOM   1304  OE1 GLN A 234     -10.416  20.879   0.440  1.00  0.00           O  
ATOM   1305  NE2 GLN A 234      -9.759  19.064  -0.715  1.00  0.00           N  
ATOM   1306  H   GLN A 234      -5.830  20.511  -1.304  1.00  0.00           H  
ATOM   1307  HA  GLN A 234      -8.406  21.873  -1.527  1.00  0.00           H  
ATOM   1308 1HB  GLN A 234      -6.521  21.574   0.845  1.00  0.00           H  
ATOM   1309 2HB  GLN A 234      -8.117  22.308   0.905  1.00  0.00           H  
ATOM   1310 1HG  GLN A 234      -7.511  19.427   0.206  1.00  0.00           H  
ATOM   1311 2HG  GLN A 234      -8.170  20.039   1.750  1.00  0.00           H  
ATOM   1312 1HE2 GLN A 234     -10.669  18.934  -1.111  1.00  0.00           H  
ATOM   1313 2HE2 GLN A 234      -9.018  18.435  -0.947  1.00  0.00           H  
ATOM   1314  N   GLN A 235      -5.578  23.406  -1.578  1.00  0.00           N  
ATOM   1315  CA  GLN A 235      -4.918  24.686  -1.773  1.00  0.00           C  
ATOM   1316  C   GLN A 235      -4.508  24.842  -3.231  1.00  0.00           C  
ATOM   1317  O   GLN A 235      -3.688  24.075  -3.737  1.00  0.00           O  
ATOM   1318  CB  GLN A 235      -3.695  24.812  -0.860  1.00  0.00           C  
ATOM   1319  CG  GLN A 235      -2.972  26.143  -0.969  1.00  0.00           C  
ATOM   1320  CD  GLN A 235      -1.813  26.253   0.005  1.00  0.00           C  
ATOM   1321  OE1 GLN A 235      -1.251  25.244   0.439  1.00  0.00           O  
ATOM   1322  NE2 GLN A 235      -1.450  27.482   0.354  1.00  0.00           N  
ATOM   1323  H   GLN A 235      -5.058  22.582  -1.690  1.00  0.00           H  
ATOM   1324  HA  GLN A 235      -5.621  25.480  -1.520  1.00  0.00           H  
ATOM   1325 1HB  GLN A 235      -4.001  24.678   0.178  1.00  0.00           H  
ATOM   1326 2HB  GLN A 235      -2.983  24.021  -1.095  1.00  0.00           H  
ATOM   1327 1HG  GLN A 235      -2.580  26.250  -1.980  1.00  0.00           H  
ATOM   1328 2HG  GLN A 235      -3.676  26.946  -0.754  1.00  0.00           H  
ATOM   1329 1HE2 GLN A 235      -0.691  27.617   0.993  1.00  0.00           H  
ATOM   1330 2HE2 GLN A 235      -1.934  28.273  -0.023  1.00  0.00           H  
ATOM   1331  N   GLN A 236      -5.078  25.823  -3.910  1.00  0.00           N  
ATOM   1332  CA  GLN A 236      -4.754  26.055  -5.308  1.00  0.00           C  
ATOM   1333  C   GLN A 236      -4.070  27.402  -5.482  1.00  0.00           C  
ATOM   1334  O   GLN A 236      -4.655  28.453  -5.205  1.00  0.00           O  
ATOM   1335  CB  GLN A 236      -6.016  25.989  -6.173  1.00  0.00           C  
ATOM   1336  CG  GLN A 236      -5.758  26.142  -7.662  1.00  0.00           C  
ATOM   1337  CD  GLN A 236      -7.035  26.072  -8.480  1.00  0.00           C  
ATOM   1338  OE1 GLN A 236      -7.744  25.063  -8.463  1.00  0.00           O  
ATOM   1339  NE2 GLN A 236      -7.334  27.146  -9.201  1.00  0.00           N  
ATOM   1340  H   GLN A 236      -5.726  26.410  -3.459  1.00  0.00           H  
ATOM   1341  HA  GLN A 236      -4.066  25.276  -5.637  1.00  0.00           H  
ATOM   1342 1HB  GLN A 236      -6.515  25.033  -6.014  1.00  0.00           H  
ATOM   1343 2HB  GLN A 236      -6.707  26.775  -5.868  1.00  0.00           H  
ATOM   1344 1HG  GLN A 236      -5.290  27.109  -7.842  1.00  0.00           H  
ATOM   1345 2HG  GLN A 236      -5.098  25.341  -7.990  1.00  0.00           H  
ATOM   1346 1HE2 GLN A 236      -8.163  27.158  -9.761  1.00  0.00           H  
ATOM   1347 2HE2 GLN A 236      -6.730  27.944  -9.185  1.00  0.00           H  
ATOM   1348  N   ALA A 237      -2.828  27.359  -5.938  1.00  0.00           N  
ATOM   1349  CA  ALA A 237      -2.048  28.565  -6.159  1.00  0.00           C  
ATOM   1350  C   ALA A 237      -2.369  29.166  -7.519  1.00  0.00           C  
ATOM   1351  O   ALA A 237      -2.182  30.362  -7.748  1.00  0.00           O  
ATOM   1352  CB  ALA A 237      -0.560  28.267  -6.045  1.00  0.00           C  
ATOM   1353  H   ALA A 237      -2.420  26.486  -6.134  1.00  0.00           H  
ATOM   1354  HA  ALA A 237      -2.321  29.290  -5.392  1.00  0.00           H  
ATOM   1355 1HB  ALA A 237       0.008  29.180  -6.217  1.00  0.00           H  
ATOM   1356 2HB  ALA A 237      -0.341  27.886  -5.047  1.00  0.00           H  
ATOM   1357 3HB  ALA A 237      -0.281  27.520  -6.786  1.00  0.00           H  
ATOM   1358  N   GLN A 238      -2.850  28.323  -8.421  1.00  0.00           N  
ATOM   1359  CA  GLN A 238      -3.206  28.760  -9.760  1.00  0.00           C  
ATOM   1360  C   GLN A 238      -4.543  29.487  -9.737  1.00  0.00           C  
ATOM   1361  O   GLN A 238      -4.739  30.404 -10.562  1.00  0.00           O  
ATOM   1362  OXT GLN A 238      -5.382  29.175  -8.938  1.00  0.00           O  
ATOM   1363  CB  GLN A 238      -3.266  27.569 -10.720  1.00  0.00           C  
ATOM   1364  CG  GLN A 238      -3.507  27.951 -12.171  1.00  0.00           C  
ATOM   1365  CD  GLN A 238      -3.461  26.753 -13.100  1.00  0.00           C  
ATOM   1366  OE1 GLN A 238      -3.446  25.603 -12.653  1.00  0.00           O  
ATOM   1367  NE2 GLN A 238      -3.437  27.015 -14.402  1.00  0.00           N  
ATOM   1368  H   GLN A 238      -2.979  27.385  -8.173  1.00  0.00           H  
ATOM   1369  HA  GLN A 238      -2.441  29.451 -10.113  1.00  0.00           H  
ATOM   1370 1HB  GLN A 238      -2.330  27.013 -10.670  1.00  0.00           H  
ATOM   1371 2HB  GLN A 238      -4.064  26.894 -10.413  1.00  0.00           H  
ATOM   1372 1HG  GLN A 238      -4.491  28.412 -12.256  1.00  0.00           H  
ATOM   1373 2HG  GLN A 238      -2.736  28.656 -12.483  1.00  0.00           H  
ATOM   1374 1HE2 GLN A 238      -3.406  26.265 -15.064  1.00  0.00           H  
ATOM   1375 2HE2 GLN A 238      -3.450  27.963 -14.722  1.00  0.00           H  
TER                                                                             
ATOM   1377  N   MET B   1     -16.364  -3.619  -7.300  1.00  0.00           N  
ATOM   1378  CA  MET B   1     -15.450  -2.650  -7.892  1.00  0.00           C  
ATOM   1379  C   MET B   1     -15.623  -1.273  -7.263  1.00  0.00           C  
ATOM   1380  O   MET B   1     -16.254  -1.135  -6.215  1.00  0.00           O  
ATOM   1381  CB  MET B   1     -15.667  -2.578  -9.403  1.00  0.00           C  
ATOM   1382  CG  MET B   1     -15.464  -3.898 -10.132  1.00  0.00           C  
ATOM   1383  SD  MET B   1     -13.746  -4.447 -10.112  1.00  0.00           S  
ATOM   1384  CE  MET B   1     -13.003  -3.276 -11.243  1.00  0.00           C  
ATOM   1385 1H   MET B   1     -16.229  -4.512  -7.731  1.00  0.00           H  
ATOM   1386 2H   MET B   1     -16.182  -3.692  -6.319  1.00  0.00           H  
ATOM   1387 3H   MET B   1     -17.307  -3.319  -7.443  1.00  0.00           H  
ATOM   1388  HA  MET B   1     -14.428  -2.976  -7.699  1.00  0.00           H  
ATOM   1389 1HB  MET B   1     -16.679  -2.234  -9.609  1.00  0.00           H  
ATOM   1390 2HB  MET B   1     -14.979  -1.849  -9.834  1.00  0.00           H  
ATOM   1391 1HG  MET B   1     -16.078  -4.669  -9.667  1.00  0.00           H  
ATOM   1392 2HG  MET B   1     -15.779  -3.792 -11.170  1.00  0.00           H  
ATOM   1393 1HE  MET B   1     -11.937  -3.486 -11.337  1.00  0.00           H  
ATOM   1394 2HE  MET B   1     -13.478  -3.363 -12.222  1.00  0.00           H  
ATOM   1395 3HE  MET B   1     -13.141  -2.264 -10.862  1.00  0.00           H  
ATOM   1396  N   ALA B   2     -15.059  -0.258  -7.908  1.00  0.00           N  
ATOM   1397  CA  ALA B   2     -15.116   1.104  -7.391  1.00  0.00           C  
ATOM   1398  C   ALA B   2     -14.552   1.179  -5.977  1.00  0.00           C  
ATOM   1399  O   ALA B   2     -15.048   1.935  -5.141  1.00  0.00           O  
ATOM   1400  CB  ALA B   2     -16.546   1.623  -7.419  1.00  0.00           C  
ATOM   1401  H   ALA B   2     -14.578  -0.435  -8.779  1.00  0.00           H  
ATOM   1402  HA  ALA B   2     -14.499   1.735  -8.031  1.00  0.00           H  
ATOM   1403 1HB  ALA B   2     -16.572   2.640  -7.029  1.00  0.00           H  
ATOM   1404 2HB  ALA B   2     -16.916   1.618  -8.445  1.00  0.00           H  
ATOM   1405 3HB  ALA B   2     -17.177   0.983  -6.803  1.00  0.00           H  
ATOM   1406  N   GLY B   3     -13.515   0.392  -5.717  1.00  0.00           N  
ATOM   1407  CA  GLY B   3     -12.875   0.376  -4.407  1.00  0.00           C  
ATOM   1408  C   GLY B   3     -11.361   0.478  -4.533  1.00  0.00           C  
ATOM   1409  O   GLY B   3     -10.843   1.352  -5.226  1.00  0.00           O  
ATOM   1410  H   GLY B   3     -13.161  -0.211  -6.445  1.00  0.00           H  
ATOM   1411 1HA  GLY B   3     -13.251   1.206  -3.808  1.00  0.00           H  
ATOM   1412 2HA  GLY B   3     -13.139  -0.543  -3.885  1.00  0.00           H  
ATOM   1413  N   TRP B   4     -10.653  -0.422  -3.856  1.00  0.00           N  
ATOM   1414  CA  TRP B   4      -9.197  -0.437  -3.894  1.00  0.00           C  
ATOM   1415  C   TRP B   4      -8.669  -1.827  -4.229  1.00  0.00           C  
ATOM   1416  O   TRP B   4      -9.365  -2.826  -4.049  1.00  0.00           O  
ATOM   1417  CB  TRP B   4      -8.624   0.022  -2.552  1.00  0.00           C  
ATOM   1418  CG  TRP B   4      -9.038   1.410  -2.168  1.00  0.00           C  
ATOM   1419  CD1 TRP B   4     -10.145   1.763  -1.456  1.00  0.00           C  
ATOM   1420  CD2 TRP B   4      -8.347   2.646  -2.474  1.00  0.00           C  
ATOM   1421  NE1 TRP B   4     -10.192   3.126  -1.300  1.00  0.00           N  
ATOM   1422  CE2 TRP B   4      -9.099   3.682  -1.915  1.00  0.00           C  
ATOM   1423  CE3 TRP B   4      -7.168   2.950  -3.166  1.00  0.00           C  
ATOM   1424  CZ2 TRP B   4      -8.715   5.009  -2.026  1.00  0.00           C  
ATOM   1425  CZ3 TRP B   4      -6.782   4.280  -3.277  1.00  0.00           C  
ATOM   1426  CH2 TRP B   4      -7.536   5.283  -2.720  1.00  0.00           C  
ATOM   1427  H   TRP B   4     -11.138  -1.113  -3.302  1.00  0.00           H  
ATOM   1428  HA  TRP B   4      -8.864   0.253  -4.670  1.00  0.00           H  
ATOM   1429 1HB  TRP B   4      -8.946  -0.662  -1.766  1.00  0.00           H  
ATOM   1430 2HB  TRP B   4      -7.536  -0.013  -2.590  1.00  0.00           H  
ATOM   1431  HD1 TRP B   4     -10.885   1.065  -1.068  1.00  0.00           H  
ATOM   1432  HE1 TRP B   4     -10.913   3.638  -0.812  1.00  0.00           H  
ATOM   1433  HE3 TRP B   4      -6.565   2.157  -3.608  1.00  0.00           H  
ATOM   1434  HZ2 TRP B   4      -9.300   5.820  -1.591  1.00  0.00           H  
ATOM   1435  HZ3 TRP B   4      -5.864   4.509  -3.818  1.00  0.00           H  
ATOM   1436  HH2 TRP B   4      -7.204   6.316  -2.825  1.00  0.00           H  
ATOM   1437  N   ASP B   5      -7.435  -1.884  -4.718  1.00  0.00           N  
ATOM   1438  CA  ASP B   5      -6.799  -3.154  -5.049  1.00  0.00           C  
ATOM   1439  C   ASP B   5      -5.280  -3.032  -5.024  1.00  0.00           C  
ATOM   1440  O   ASP B   5      -4.739  -1.937  -4.880  1.00  0.00           O  
ATOM   1441  CB  ASP B   5      -7.255  -3.639  -6.428  1.00  0.00           C  
ATOM   1442  CG  ASP B   5      -7.287  -5.157  -6.541  1.00  0.00           C  
ATOM   1443  OD1 ASP B   5      -6.624  -5.805  -5.766  1.00  0.00           O  
ATOM   1444  OD2 ASP B   5      -7.973  -5.654  -7.401  1.00  0.00           O  
ATOM   1445  H   ASP B   5      -6.924  -1.025  -4.865  1.00  0.00           H  
ATOM   1446  HA  ASP B   5      -7.094  -3.893  -4.305  1.00  0.00           H  
ATOM   1447 1HB  ASP B   5      -8.252  -3.253  -6.638  1.00  0.00           H  
ATOM   1448 2HB  ASP B   5      -6.584  -3.246  -7.192  1.00  0.00           H  
ATOM   1449  N   ASN B   6      -4.599  -4.165  -5.165  1.00  0.00           N  
ATOM   1450  CA  ASN B   6      -3.144  -4.195  -5.102  1.00  0.00           C  
ATOM   1451  C   ASN B   6      -2.593  -5.483  -5.702  1.00  0.00           C  
ATOM   1452  O   ASN B   6      -3.340  -6.426  -5.961  1.00  0.00           O  
ATOM   1453  CB  ASN B   6      -2.669  -4.026  -3.671  1.00  0.00           C  
ATOM   1454  CG  ASN B   6      -3.296  -5.020  -2.733  1.00  0.00           C  
ATOM   1455  OD1 ASN B   6      -3.112  -6.234  -2.881  1.00  0.00           O  
ATOM   1456  ND2 ASN B   6      -4.032  -4.529  -1.769  1.00  0.00           N  
ATOM   1457  H   ASN B   6      -5.104  -5.026  -5.320  1.00  0.00           H  
ATOM   1458  HA  ASN B   6      -2.754  -3.369  -5.699  1.00  0.00           H  
ATOM   1459 1HB  ASN B   6      -1.585  -4.141  -3.632  1.00  0.00           H  
ATOM   1460 2HB  ASN B   6      -2.905  -3.019  -3.326  1.00  0.00           H  
ATOM   1461 1HD2 ASN B   6      -4.474  -5.143  -1.115  1.00  0.00           H  
ATOM   1462 2HD2 ASN B   6      -4.154  -3.540  -1.687  1.00  0.00           H  
ATOM   1463  N   TRP B   7      -1.283  -5.516  -5.919  1.00  0.00           N  
ATOM   1464  CA  TRP B   7      -0.617  -6.719  -6.400  1.00  0.00           C  
ATOM   1465  C   TRP B   7       0.690  -6.960  -5.656  1.00  0.00           C  
ATOM   1466  O   TRP B   7       1.399  -6.017  -5.304  1.00  0.00           O  
ATOM   1467  CB  TRP B   7      -0.341  -6.612  -7.901  1.00  0.00           C  
ATOM   1468  CG  TRP B   7      -1.582  -6.471  -8.729  1.00  0.00           C  
ATOM   1469  CD1 TRP B   7      -2.261  -7.472  -9.357  1.00  0.00           C  
ATOM   1470  CD2 TRP B   7      -2.304  -5.251  -9.025  1.00  0.00           C  
ATOM   1471  NE1 TRP B   7      -3.349  -6.962 -10.021  1.00  0.00           N  
ATOM   1472  CE2 TRP B   7      -3.392  -5.604  -9.827  1.00  0.00           C  
ATOM   1473  CE3 TRP B   7      -2.117  -3.907  -8.677  1.00  0.00           C  
ATOM   1474  CZ2 TRP B   7      -4.295  -4.663 -10.294  1.00  0.00           C  
ATOM   1475  CZ3 TRP B   7      -3.024  -2.963  -9.144  1.00  0.00           C  
ATOM   1476  CH2 TRP B   7      -4.085  -3.333  -9.932  1.00  0.00           C  
ATOM   1477  H   TRP B   7      -0.735  -4.685  -5.747  1.00  0.00           H  
ATOM   1478  HA  TRP B   7      -1.274  -7.571  -6.226  1.00  0.00           H  
ATOM   1479 1HB  TRP B   7       0.299  -5.750  -8.093  1.00  0.00           H  
ATOM   1480 2HB  TRP B   7       0.196  -7.498  -8.237  1.00  0.00           H  
ATOM   1481  HD1 TRP B   7      -1.980  -8.524  -9.335  1.00  0.00           H  
ATOM   1482  HE1 TRP B   7      -4.011  -7.498 -10.564  1.00  0.00           H  
ATOM   1483  HE3 TRP B   7      -1.277  -3.609  -8.050  1.00  0.00           H  
ATOM   1484  HZ2 TRP B   7      -5.145  -4.937 -10.921  1.00  0.00           H  
ATOM   1485  HZ3 TRP B   7      -2.870  -1.920  -8.870  1.00  0.00           H  
ATOM   1486  HH2 TRP B   7      -4.778  -2.567 -10.281  1.00  0.00           H  
ATOM   1487  N   GLU B   8       1.005  -8.229  -5.417  1.00  0.00           N  
ATOM   1488  CA  GLU B   8       2.203  -8.595  -4.671  1.00  0.00           C  
ATOM   1489  C   GLU B   8       3.465  -8.208  -5.432  1.00  0.00           C  
ATOM   1490  O   GLU B   8       4.533  -8.050  -4.842  1.00  0.00           O  
ATOM   1491  CB  GLU B   8       2.211 -10.097  -4.380  1.00  0.00           C  
ATOM   1492  CG  GLU B   8       1.134 -10.555  -3.408  1.00  0.00           C  
ATOM   1493  CD  GLU B   8       1.171 -12.036  -3.149  1.00  0.00           C  
ATOM   1494  OE1 GLU B   8       1.961 -12.708  -3.766  1.00  0.00           O  
ATOM   1495  OE2 GLU B   8       0.407 -12.495  -2.332  1.00  0.00           O  
ATOM   1496  H   GLU B   8       0.396  -8.959  -5.761  1.00  0.00           H  
ATOM   1497  HA  GLU B   8       2.199  -8.055  -3.724  1.00  0.00           H  
ATOM   1498 1HB  GLU B   8       2.079 -10.649  -5.311  1.00  0.00           H  
ATOM   1499 2HB  GLU B   8       3.179 -10.382  -3.966  1.00  0.00           H  
ATOM   1500 1HG  GLU B   8       1.264 -10.029  -2.463  1.00  0.00           H  
ATOM   1501 2HG  GLU B   8       0.158 -10.286  -3.810  1.00  0.00           H  
ATOM   1502  N   SER B   9       3.333  -8.059  -6.746  1.00  0.00           N  
ATOM   1503  CA  SER B   9       4.473  -7.729  -7.596  1.00  0.00           C  
ATOM   1504  C   SER B   9       4.789  -6.241  -7.540  1.00  0.00           C  
ATOM   1505  O   SER B   9       5.866  -5.809  -7.952  1.00  0.00           O  
ATOM   1506  CB  SER B   9       4.192  -8.141  -9.028  1.00  0.00           C  
ATOM   1507  OG  SER B   9       3.140  -7.391  -9.570  1.00  0.00           O  
ATOM   1508  H   SER B   9       2.423  -8.175  -7.167  1.00  0.00           H  
ATOM   1509  HA  SER B   9       5.344  -8.279  -7.236  1.00  0.00           H  
ATOM   1510 1HB  SER B   9       5.090  -8.001  -9.629  1.00  0.00           H  
ATOM   1511 2HB  SER B   9       3.941  -9.201  -9.059  1.00  0.00           H  
ATOM   1512  HG  SER B   9       3.394  -6.470  -9.472  1.00  0.00           H  
ATOM   1513  N   ASP B  10       3.845  -5.459  -7.027  1.00  0.00           N  
ATOM   1514  CA  ASP B  10       3.934  -4.005  -7.095  1.00  0.00           C  
ATOM   1515  C   ASP B  10       4.188  -3.404  -5.719  1.00  0.00           C  
ATOM   1516  O   ASP B  10       5.084  -2.577  -5.548  1.00  0.00           O  
ATOM   1517  CB  ASP B  10       2.650  -3.416  -7.686  1.00  0.00           C  
ATOM   1518  CG  ASP B  10       2.351  -3.934  -9.086  1.00  0.00           C  
ATOM   1519  OD1 ASP B  10       3.202  -4.575  -9.656  1.00  0.00           O  
ATOM   1520  OD2 ASP B  10       1.274  -3.684  -9.572  1.00  0.00           O  
ATOM   1521  H   ASP B  10       3.046  -5.883  -6.579  1.00  0.00           H  
ATOM   1522  HA  ASP B  10       4.769  -3.739  -7.743  1.00  0.00           H  
ATOM   1523 1HB  ASP B  10       1.807  -3.657  -7.037  1.00  0.00           H  
ATOM   1524 2HB  ASP B  10       2.733  -2.330  -7.726  1.00  0.00           H  
ATOM   1525  N   MET B  11       3.393  -3.822  -4.741  1.00  0.00           N  
ATOM   1526  CA  MET B  11       3.527  -3.323  -3.376  1.00  0.00           C  
ATOM   1527  C   MET B  11       3.965  -4.429  -2.427  1.00  0.00           C  
ATOM   1528  O   MET B  11       3.976  -5.605  -2.789  1.00  0.00           O  
ATOM   1529  CB  MET B  11       2.210  -2.709  -2.906  1.00  0.00           C  
ATOM   1530  CG  MET B  11       1.975  -1.283  -3.382  1.00  0.00           C  
ATOM   1531  SD  MET B  11       1.513  -1.198  -5.124  1.00  0.00           S  
ATOM   1532  CE  MET B  11      -0.131  -1.905  -5.072  1.00  0.00           C  
ATOM   1533  H   MET B  11       2.676  -4.504  -4.946  1.00  0.00           H  
ATOM   1534  HA  MET B  11       4.297  -2.553  -3.364  1.00  0.00           H  
ATOM   1535 1HB  MET B  11       1.379  -3.320  -3.256  1.00  0.00           H  
ATOM   1536 2HB  MET B  11       2.178  -2.707  -1.815  1.00  0.00           H  
ATOM   1537 1HG  MET B  11       1.179  -0.829  -2.792  1.00  0.00           H  
ATOM   1538 2HG  MET B  11       2.882  -0.697  -3.238  1.00  0.00           H  
ATOM   1539 1HE  MET B  11      -0.552  -1.922  -6.078  1.00  0.00           H  
ATOM   1540 2HE  MET B  11      -0.078  -2.923  -4.683  1.00  0.00           H  
ATOM   1541 3HE  MET B  11      -0.767  -1.301  -4.423  1.00  0.00           H  
ATOM   1542  N   VAL B  12       4.327  -4.046  -1.207  1.00  0.00           N  
ATOM   1543  CA  VAL B  12       4.496  -5.005  -0.121  1.00  0.00           C  
ATOM   1544  C   VAL B  12       3.170  -5.653   0.254  1.00  0.00           C  
ATOM   1545  O   VAL B  12       3.097  -6.865   0.461  1.00  0.00           O  
ATOM   1546  CB  VAL B  12       5.092  -4.309   1.118  1.00  0.00           C  
ATOM   1547  CG1 VAL B  12       5.078  -5.248   2.315  1.00  0.00           C  
ATOM   1548  CG2 VAL B  12       6.508  -3.841   0.817  1.00  0.00           C  
ATOM   1549  H   VAL B  12       4.489  -3.066  -1.026  1.00  0.00           H  
ATOM   1550  HA  VAL B  12       5.185  -5.784  -0.451  1.00  0.00           H  
ATOM   1551  HB  VAL B  12       4.472  -3.451   1.375  1.00  0.00           H  
ATOM   1552 1HG1 VAL B  12       5.502  -4.740   3.181  1.00  0.00           H  
ATOM   1553 2HG1 VAL B  12       4.052  -5.542   2.534  1.00  0.00           H  
ATOM   1554 3HG1 VAL B  12       5.670  -6.135   2.089  1.00  0.00           H  
ATOM   1555 1HG2 VAL B  12       6.923  -3.349   1.696  1.00  0.00           H  
ATOM   1556 2HG2 VAL B  12       7.127  -4.698   0.554  1.00  0.00           H  
ATOM   1557 3HG2 VAL B  12       6.489  -3.138  -0.016  1.00  0.00           H  
ATOM   1558  N   TRP B  13       2.123  -4.839   0.342  1.00  0.00           N  
ATOM   1559  CA  TRP B  13       0.766  -5.350   0.494  1.00  0.00           C  
ATOM   1560  C   TRP B  13      -0.157  -4.793  -0.581  1.00  0.00           C  
ATOM   1561  O   TRP B  13      -0.153  -5.271  -1.682  1.00  0.00           O  
ATOM   1562  OXT TRP B  13      -0.887  -3.875  -0.328  1.00  0.00           O  
ATOM   1563  CB  TRP B  13       0.216  -4.998   1.877  1.00  0.00           C  
ATOM   1564  CG  TRP B  13       0.841  -5.785   2.989  1.00  0.00           C  
ATOM   1565  CD1 TRP B  13       1.807  -5.356   3.849  1.00  0.00           C  
ATOM   1566  CD2 TRP B  13       0.544  -7.151   3.369  1.00  0.00           C  
ATOM   1567  NE1 TRP B  13       2.131  -6.355   4.733  1.00  0.00           N  
ATOM   1568  CE2 TRP B  13       1.367  -7.460   4.455  1.00  0.00           C  
ATOM   1569  CE3 TRP B  13      -0.342  -8.120   2.882  1.00  0.00           C  
ATOM   1570  CZ2 TRP B  13       1.337  -8.703   5.067  1.00  0.00           C  
ATOM   1571  CZ3 TRP B  13      -0.374  -9.366   3.497  1.00  0.00           C  
ATOM   1572  CH2 TRP B  13       0.444  -9.649   4.562  1.00  0.00           C  
ATOM   1573  H   TRP B  13       2.271  -3.842   0.301  1.00  0.00           H  
ATOM   1574  HA  TRP B  13       0.793  -6.436   0.395  1.00  0.00           H  
ATOM   1575 1HB  TRP B  13       0.379  -3.938   2.074  1.00  0.00           H  
ATOM   1576 2HB  TRP B  13      -0.860  -5.173   1.896  1.00  0.00           H  
ATOM   1577  HD1 TRP B  13       2.256  -4.364   3.836  1.00  0.00           H  
ATOM   1578  HE1 TRP B  13       2.821  -6.289   5.468  1.00  0.00           H  
ATOM   1579  HE3 TRP B  13      -0.996  -7.900   2.038  1.00  0.00           H  
ATOM   1580  HZ2 TRP B  13       1.978  -8.947   5.914  1.00  0.00           H  
ATOM   1581  HZ3 TRP B  13      -1.065 -10.115   3.112  1.00  0.00           H  
ATOM   1582  HH2 TRP B  13       0.394 -10.636   5.022  1.00  0.00           H  
TER                                                                             
I_bsa 1667.37
I_hb 5
I_pack 0.039
I_sc -53.764
I_unsat 13
pep_sc -3.174
pep_sc_noref -9.391
reweighted_sc -111.123
rmsALL 12.537
rmsALL_CAPRI_if 4.057
rmsALL_allIF 4.229
rmsALL_if 6.328
rmsBB 11.115
rmsBB_CAPRI_if 3.105
rmsBB_allIF 3.427
rmsBB_if 5.717
rmsBB_intrf_lowres 4.473
rmsBB_lowres 10.058
rmsCA 11.131
rmsCA_if 5.675
rmsCA_intrf_lowres 4.492
rmsCA_lowres 10.11
rmsSC_CAPRI_if 4.404
rmsSC_allIF 4.483
score -54.186
score_lowres_opt 5.271
score_lowres_start 26.194
silent_score -54.186
startRMSall 0
startRMSallif 0
startRMSbb 0
startRMSca 0
time 73
