# Supplementary material for: Simple biochemical features underlie transcriptional activation domain diversity and dynamic, fuzzy binding to Mediator
Source: eLife. 2021 Apr 27;10:e68068. doi: 10.7554/eLife.68068 (PMC8137143; doi:10.7554/eLife.68068)
Supplement: Figure 6—source data 2. — The 10 best-scoring models from different binding poses are provided as pdb files. Top500.txt contains the score, cluster number, and RMSD to best model for the 500 best-scoring models. [file elife-68068-fig6-data2.zip › Med15-cAD structural models/ABD1/Leu3_857/top500.txt]

description rms cluster cluster_idx reweighted_sc
2lpb_Leu3_857_prepack_00093 4.436 8 0 -105.938
2lpb_Leu3_857_prepack_00133 4.708 9 0 -113.696
2lpb_Leu3_857_prepack_00138 1.977 10 0 -93.221
2lpb_Leu3_857_prepack_00531 1.898 11 0 -93.316
2lpb_Leu3_857_prepack_00552 2.054 12 0 -92.589
2lpb_Leu3_857_prepack_00599 2.577 13 0 -93.378
2lpb_Leu3_857_prepack_01035 4.817 14 0 -101.245
2lpb_Leu3_857_prepack_01252 5.139 15 0 -111.123
2lpb_Leu3_857_prepack_01255 4.363 16 0 -91.206
2lpb_Leu3_857_prepack_01495 4.028 17 0 -97.586
2lpb_Leu3_857_prepack_01585 2.890 18 0 -90.555
2lpb_Leu3_857_prepack_01605 2.333 19 0 -95.537
2lpb_Leu3_857_prepack_01640 4.794 2 0 -90.821
2lpb_Leu3_857_prepack_01643 4.614 20 0 -103.743
2lpb_Leu3_857_prepack_01851 4.884 21 0 -102.590
2lpb_Leu3_857_prepack_01888 4.157 22 0 -104.745
2lpb_Leu3_857_prepack_01924 2.944 23 0 -93.079
2lpb_Leu3_857_prepack_01968 5.062 24 0 -93.887
2lpb_Leu3_857_prepack_01986 4.805 25 0 -93.844
2lpb_Leu3_857_prepack_02190 4.812 26 0 -93.198
2lpb_Leu3_857_prepack_02203 5.329 27 0 -89.674
2lpb_Leu3_857_prepack_02238 5.097 28 0 -104.190
2lpb_Leu3_857_prepack_02319 5.172 29 0 -92.562
2lpb_Leu3_857_prepack_02366 3.688 30 0 -92.141
2lpb_Leu3_857_prepack_02494 2.481 31 0 -94.896
2lpb_Leu3_857_prepack_02587 5.111 32 0 -100.239
2lpb_Leu3_857_prepack_02721 4.959 33 0 -92.896
2lpb_Leu3_857_prepack_03234 4.996 34 0 -94.076
2lpb_Leu3_857_prepack_03289 5.238 35 0 -98.419
2lpb_Leu3_857_prepack_03343 5.389 36 0 -97.805
2lpb_Leu3_857_prepack_03360 4.774 37 0 -94.292
2lpb_Leu3_857_prepack_03525 5.079 38 0 -99.445
2lpb_Leu3_857_prepack_03584 5.810 39 0 -94.434
2lpb_Leu3_857_prepack_03636 5.512 40 0 -92.151
2lpb_Leu3_857_prepack_03808 2.223 41 0 -95.264
2lpb_Leu3_857_prepack_03859 2.087 42 0 -95.435
2lpb_Leu3_857_prepack_03896 1.743 43 0 -104.480
2lpb_Leu3_857_prepack_04068 4.969 0 0 -116.479
2lpb_Leu3_857_prepack_04092 4.966 44 0 -95.749
2lpb_Leu3_857_prepack_04207 4.412 45 0 -90.605
2lpb_Leu3_857_prepack_04342 2.329 46 0 -99.045
2lpb_Leu3_857_prepack_04381 4.864 47 0 -93.099
2lpb_Leu3_857_prepack_04438 1.608 48 0 -93.789
2lpb_Leu3_857_prepack_04445 4.956 49 0 -95.171
2lpb_Leu3_857_prepack_04698 5.891 50 0 -91.472
2lpb_Leu3_857_prepack_04838 3.130 51 0 -90.915
2lpb_Leu3_857_prepack_04851 4.255 52 0 -92.890
2lpb_Leu3_857_prepack_04893 4.775 3 0 -93.656
2lpb_Leu3_857_prepack_05014 4.902 53 0 -91.380
2lpb_Leu3_857_prepack_05157 5.136 54 0 -106.758
2lpb_Leu3_857_prepack_05194 4.560 55 0 -97.836
2lpb_Leu3_857_prepack_05276 4.949 56 0 -91.411
2lpb_Leu3_857_prepack_05342 5.988 57 0 -97.321
2lpb_Leu3_857_prepack_05384 4.783 58 0 -96.305
2lpb_Leu3_857_prepack_05420 5.558 59 0 -89.746
2lpb_Leu3_857_prepack_05508 3.408 60 0 -104.385
2lpb_Leu3_857_prepack_05539 4.223 61 0 -92.489
2lpb_Leu3_857_prepack_05614 3.049 62 0 -113.554
2lpb_Leu3_857_prepack_05695 2.645 63 0 -98.527
2lpb_Leu3_857_prepack_05866 4.770 64 0 -90.812
2lpb_Leu3_857_prepack_05974 5.614 65 0 -90.325
2lpb_Leu3_857_prepack_05983 4.730 66 0 -97.485
2lpb_Leu3_857_prepack_06060 4.396 67 0 -90.313
2lpb_Leu3_857_prepack_06063 4.453 68 0 -94.485
2lpb_Leu3_857_prepack_06069 3.175 69 0 -89.890
2lpb_Leu3_857_prepack_06235 3.783 70 0 -91.683
2lpb_Leu3_857_prepack_06334 5.141 71 0 -96.729
2lpb_Leu3_857_prepack_06350 4.714 72 0 -98.064
2lpb_Leu3_857_prepack_06650 4.435 73 0 -95.289
2lpb_Leu3_857_prepack_06674 5.468 74 0 -96.132
2lpb_Leu3_857_prepack_06691 4.333 75 0 -89.930
2lpb_Leu3_857_prepack_06802 4.631 76 0 -97.006
2lpb_Leu3_857_prepack_06886 4.873 77 0 -94.263
2lpb_Leu3_857_prepack_06924 4.640 78 0 -90.078
2lpb_Leu3_857_prepack_07040 5.159 2 1 -98.965
2lpb_Leu3_857_prepack_07042 5.519 79 0 -91.463
2lpb_Leu3_857_prepack_07078 4.545 80 0 -102.222
2lpb_Leu3_857_prepack_07202 5.305 81 0 -91.778
2lpb_Leu3_857_prepack_07351 3.835 82 0 -91.982
2lpb_Leu3_857_prepack_07454 4.443 83 0 -93.829
2lpb_Leu3_857_prepack_07501 3.200 84 0 -91.880
2lpb_Leu3_857_prepack_07527 4.029 85 0 -89.672
2lpb_Leu3_857_prepack_07541 4.247 86 0 -89.709
2lpb_Leu3_857_prepack_07598 4.995 87 0 -102.107
2lpb_Leu3_857_prepack_07655 4.923 88 0 -92.838
2lpb_Leu3_857_prepack_07686 5.130 89 0 -104.109
2lpb_Leu3_857_prepack_07768 5.033 90 0 -91.658
2lpb_Leu3_857_prepack_07774 3.984 91 0 -94.509
2lpb_Leu3_857_prepack_07848 4.524 92 0 -95.649
2lpb_Leu3_857_prepack_07868 4.550 93 0 -98.787
2lpb_Leu3_857_prepack_07954 5.656 94 0 -89.653
2lpb_Leu3_857_prepack_08007 2.746 95 0 -97.464
2lpb_Leu3_857_prepack_08056 4.714 96 0 -90.866
2lpb_Leu3_857_prepack_08244 5.240 97 0 -102.310
2lpb_Leu3_857_prepack_08307 2.202 98 0 -95.458
2lpb_Leu3_857_prepack_08316 5.374 99 0 -93.216
2lpb_Leu3_857_prepack_08422 5.105 100 0 -91.265
2lpb_Leu3_857_prepack_08590 4.769 101 0 -93.095
2lpb_Leu3_857_prepack_08672 4.894 102 0 -98.332
2lpb_Leu3_857_prepack_08699 4.512 103 0 -89.683
2lpb_Leu3_857_prepack_08739 4.627 104 0 -93.570
2lpb_Leu3_857_prepack_08853 4.832 105 0 -90.565
2lpb_Leu3_857_prepack_08860 5.296 106 0 -96.470
2lpb_Leu3_857_prepack_09041 4.728 107 0 -97.039
2lpb_Leu3_857_prepack_09200 3.907 108 0 -89.598
2lpb_Leu3_857_prepack_09310 2.731 109 0 -94.701
2lpb_Leu3_857_prepack_09334 4.866 110 0 -90.146
2lpb_Leu3_857_prepack_09368 4.949 111 0 -92.788
2lpb_Leu3_857_prepack_09373 5.364 112 0 -100.475
2lpb_Leu3_857_prepack_09396 3.280 113 0 -97.537
2lpb_Leu3_857_prepack_09408 5.139 114 0 -95.191
2lpb_Leu3_857_prepack_09411 2.304 115 0 -92.788
2lpb_Leu3_857_prepack_09451 4.961 116 0 -104.534
2lpb_Leu3_857_prepack_09486 3.894 117 0 -92.625
2lpb_Leu3_857_prepack_09629 4.912 118 0 -96.860
2lpb_Leu3_857_prepack_09860 4.511 119 0 -93.729
2lpb_Leu3_857_prepack_10011 4.935 120 0 -90.323
2lpb_Leu3_857_prepack_10033 5.097 121 0 -114.582
2lpb_Leu3_857_prepack_10171 3.196 122 0 -89.545
2lpb_Leu3_857_prepack_10449 4.727 123 0 -95.346
2lpb_Leu3_857_prepack_10544 1.909 124 0 -105.551
2lpb_Leu3_857_prepack_10562 3.122 125 0 -91.631
2lpb_Leu3_857_prepack_10583 5.968 126 0 -90.326
2lpb_Leu3_857_prepack_10623 5.290 127 0 -94.989
2lpb_Leu3_857_prepack_10631 5.342 128 0 -89.989
2lpb_Leu3_857_prepack_10677 2.296 129 0 -93.790
2lpb_Leu3_857_prepack_10681 3.753 130 0 -89.838
2lpb_Leu3_857_prepack_10687 2.868 131 0 -92.239
2lpb_Leu3_857_prepack_10688 3.478 132 0 -90.756
2lpb_Leu3_857_prepack_10774 4.899 4 0 -100.559
2lpb_Leu3_857_prepack_10831 4.686 133 0 -94.774
2lpb_Leu3_857_prepack_10950 5.134 134 0 -92.982
2lpb_Leu3_857_prepack_11169 1.804 135 0 -90.911
2lpb_Leu3_857_prepack_11221 3.304 136 0 -95.669
2lpb_Leu3_857_prepack_11347 5.496 137 0 -96.062
2lpb_Leu3_857_prepack_11362 4.403 138 0 -90.256
2lpb_Leu3_857_prepack_11593 5.437 139 0 -92.149
2lpb_Leu3_857_prepack_11595 5.073 140 0 -98.269
2lpb_Leu3_857_prepack_11700 3.263 141 0 -95.656
2lpb_Leu3_857_prepack_11845 4.350 142 0 -90.426
2lpb_Leu3_857_prepack_12097 4.182 143 0 -91.289
2lpb_Leu3_857_prepack_12194 2.519 144 0 -91.615
2lpb_Leu3_857_prepack_12236 5.424 145 0 -100.536
2lpb_Leu3_857_prepack_12272 5.074 146 0 -93.117
2lpb_Leu3_857_prepack_12559 3.373 147 0 -91.332
2lpb_Leu3_857_prepack_12711 2.879 148 0 -101.348
2lpb_Leu3_857_prepack_12862 4.867 4 1 -96.807
2lpb_Leu3_857_prepack_12899 5.258 149 0 -98.861
2lpb_Leu3_857_prepack_13031 5.232 150 0 -89.716
2lpb_Leu3_857_prepack_13132 3.592 151 0 -100.390
2lpb_Leu3_857_prepack_13236 4.648 152 0 -94.477
2lpb_Leu3_857_prepack_13547 3.263 153 0 -92.345
2lpb_Leu3_857_prepack_13809 3.095 154 0 -97.985
2lpb_Leu3_857_prepack_13859 4.399 155 0 -95.020
2lpb_Leu3_857_prepack_13959 5.518 156 0 -94.027
2lpb_Leu3_857_prepack_13984 2.534 157 0 -97.730
2lpb_Leu3_857_prepack_14074 4.859 158 0 -100.642
2lpb_Leu3_857_prepack_14129 5.116 159 0 -93.281
2lpb_Leu3_857_prepack_14282 4.559 160 0 -92.000
2lpb_Leu3_857_prepack_14358 4.915 161 0 -91.238
2lpb_Leu3_857_prepack_14696 4.229 162 0 -98.263
2lpb_Leu3_857_prepack_14788 3.413 163 0 -93.136
2lpb_Leu3_857_prepack_14843 4.579 164 0 -97.491
2lpb_Leu3_857_prepack_15158 2.927 165 0 -93.416
2lpb_Leu3_857_prepack_15247 2.600 166 0 -90.231
2lpb_Leu3_857_prepack_15253 4.949 167 0 -91.372
2lpb_Leu3_857_prepack_15400 1.813 168 0 -90.555
2lpb_Leu3_857_prepack_15443 5.310 5 0 -96.139
2lpb_Leu3_857_prepack_15514 4.426 169 0 -103.221
2lpb_Leu3_857_prepack_15520 2.531 170 0 -92.029
2lpb_Leu3_857_prepack_15540 1.855 171 0 -92.259
2lpb_Leu3_857_prepack_15640 5.587 172 0 -103.928
2lpb_Leu3_857_prepack_15674 5.193 173 0 -100.279
2lpb_Leu3_857_prepack_15688 4.298 174 0 -92.500
2lpb_Leu3_857_prepack_15915 1.560 175 0 -98.838
2lpb_Leu3_857_prepack_15945 2.626 176 0 -94.425
2lpb_Leu3_857_prepack_16021 5.261 177 0 -92.840
2lpb_Leu3_857_prepack_16133 5.130 178 0 -92.117
2lpb_Leu3_857_prepack_16154 5.135 179 0 -105.528
2lpb_Leu3_857_prepack_16336 3.878 180 0 -94.430
2lpb_Leu3_857_prepack_16453 3.575 181 0 -101.568
2lpb_Leu3_857_prepack_16619 4.851 182 0 -99.110
2lpb_Leu3_857_prepack_16670 4.640 183 0 -91.166
2lpb_Leu3_857_prepack_16672 4.624 184 0 -93.851
2lpb_Leu3_857_prepack_16841 3.296 185 0 -100.521
2lpb_Leu3_857_prepack_16879 5.162 186 0 -104.548
2lpb_Leu3_857_prepack_16897 5.268 187 0 -89.971
2lpb_Leu3_857_prepack_16940 2.381 188 0 -93.067
2lpb_Leu3_857_prepack_16941 3.992 189 0 -91.776
2lpb_Leu3_857_prepack_17341 3.620 190 0 -90.253
2lpb_Leu3_857_prepack_17513 5.109 191 0 -93.907
2lpb_Leu3_857_prepack_17663 5.868 192 0 -99.631
2lpb_Leu3_857_prepack_17788 3.308 193 0 -91.697
2lpb_Leu3_857_prepack_17858 4.831 194 0 -93.818
2lpb_Leu3_857_prepack_17918 4.774 195 0 -99.730
2lpb_Leu3_857_prepack_18135 4.444 196 0 -99.921
2lpb_Leu3_857_prepack_18152 4.597 197 0 -92.070
2lpb_Leu3_857_prepack_18158 4.868 198 0 -89.524
2lpb_Leu3_857_prepack_18264 2.563 199 0 -104.542
2lpb_Leu3_857_prepack_18295 2.139 200 0 -103.215
2lpb_Leu3_857_prepack_18451 5.316 201 0 -93.088
2lpb_Leu3_857_prepack_18527 5.287 202 0 -92.512
2lpb_Leu3_857_prepack_18535 1.826 203 0 -104.541
2lpb_Leu3_857_prepack_18561 1.615 204 0 -98.856
2lpb_Leu3_857_prepack_18634 5.260 205 0 -92.749
2lpb_Leu3_857_prepack_18810 5.457 206 0 -95.565
2lpb_Leu3_857_prepack_18856 5.843 207 0 -89.475
2lpb_Leu3_857_prepack_18874 4.195 208 0 -92.457
2lpb_Leu3_857_prepack_18909 5.144 0 1 -101.744
2lpb_Leu3_857_prepack_18922 4.856 209 0 -92.370
2lpb_Leu3_857_prepack_18944 4.180 210 0 -93.068
2lpb_Leu3_857_prepack_18967 3.524 211 0 -93.744
2lpb_Leu3_857_prepack_19088 3.891 212 0 -93.327
2lpb_Leu3_857_prepack_19152 3.782 213 0 -94.441
2lpb_Leu3_857_prepack_19298 3.262 214 0 -110.416
2lpb_Leu3_857_prepack_19339 5.092 215 0 -100.310
2lpb_Leu3_857_prepack_19490 5.145 216 0 -89.672
2lpb_Leu3_857_prepack_19520 4.851 217 0 -91.610
2lpb_Leu3_857_prepack_19522 2.042 218 0 -101.650
2lpb_Leu3_857_prepack_19535 5.201 219 0 -103.992
2lpb_Leu3_857_prepack_19733 4.800 220 0 -91.734
2lpb_Leu3_857_prepack_19951 2.304 221 0 -92.513
2lpb_Leu3_857_prepack_19998 3.178 222 0 -111.822
2lpb_Leu3_857_prepack_20019 4.529 223 0 -106.231
2lpb_Leu3_857_prepack_20082 4.875 224 0 -95.602
2lpb_Leu3_857_prepack_20284 5.733 225 0 -107.441
2lpb_Leu3_857_prepack_20368 4.650 226 0 -100.916
2lpb_Leu3_857_prepack_20432 4.298 227 0 -102.266
2lpb_Leu3_857_prepack_20458 5.079 228 0 -95.801
2lpb_Leu3_857_prepack_20486 5.142 229 0 -102.159
2lpb_Leu3_857_prepack_20823 4.868 230 0 -106.342
2lpb_Leu3_857_prepack_21332 1.698 231 0 -92.947
2lpb_Leu3_857_prepack_21371 4.313 232 0 -91.979
2lpb_Leu3_857_prepack_21409 5.388 5 1 -103.514
2lpb_Leu3_857_prepack_21419 5.269 233 0 -102.191
2lpb_Leu3_857_prepack_21422 4.236 234 0 -92.400
2lpb_Leu3_857_prepack_21519 4.797 235 0 -95.573
2lpb_Leu3_857_prepack_21849 5.068 236 0 -89.556
2lpb_Leu3_857_prepack_22225 4.250 237 0 -96.081
2lpb_Leu3_857_prepack_22575 4.494 238 0 -93.664
2lpb_Leu3_857_prepack_22758 4.852 239 0 -95.935
2lpb_Leu3_857_prepack_22788 5.080 240 0 -108.245
2lpb_Leu3_857_prepack_22858 1.571 241 0 -92.606
2lpb_Leu3_857_prepack_22988 1.930 242 0 -91.880
2lpb_Leu3_857_prepack_23075 4.872 243 0 -98.146
2lpb_Leu3_857_prepack_23135 4.224 244 0 -101.208
2lpb_Leu3_857_prepack_23224 5.553 245 0 -99.463
2lpb_Leu3_857_prepack_23828 3.993 246 0 -94.139
2lpb_Leu3_857_prepack_23880 4.882 247 0 -91.669
2lpb_Leu3_857_prepack_24149 4.649 248 0 -93.257
2lpb_Leu3_857_prepack_24427 3.130 249 0 -89.973
2lpb_Leu3_857_prepack_24467 2.613 250 0 -94.849
2lpb_Leu3_857_prepack_24746 3.377 251 0 -102.216
2lpb_Leu3_857_prepack_24906 3.542 252 0 -105.505
2lpb_Leu3_857_prepack_24929 1.956 253 0 -93.966
2lpb_Leu3_857_prepack_25276 4.363 254 0 -99.288
2lpb_Leu3_857_prepack_25371 5.099 6 0 -92.072
2lpb_Leu3_857_prepack_25428 5.155 255 0 -96.596
2lpb_Leu3_857_prepack_25522 2.756 256 0 -96.577
2lpb_Leu3_857_prepack_25675 3.708 257 0 -91.205
2lpb_Leu3_857_prepack_25711 3.606 258 0 -90.257
2lpb_Leu3_857_prepack_25935 4.124 259 0 -92.991
2lpb_Leu3_857_prepack_26130 5.628 260 0 -109.629
2lpb_Leu3_857_prepack_26281 3.934 261 0 -100.667
2lpb_Leu3_857_prepack_26401 2.600 262 0 -89.522
2lpb_Leu3_857_prepack_26500 4.707 263 0 -91.902
2lpb_Leu3_857_prepack_26504 4.927 264 0 -91.520
2lpb_Leu3_857_prepack_26769 4.841 265 0 -100.520
2lpb_Leu3_857_prepack_26774 2.867 266 0 -101.446
2lpb_Leu3_857_prepack_26842 6.048 267 0 -92.226
2lpb_Leu3_857_prepack_26848 4.518 268 0 -96.061
2lpb_Leu3_857_prepack_26879 3.496 269 0 -92.161
2lpb_Leu3_857_prepack_26891 4.200 270 0 -95.266
2lpb_Leu3_857_prepack_26905 4.248 271 0 -94.246
2lpb_Leu3_857_prepack_26930 3.929 272 0 -93.515
2lpb_Leu3_857_prepack_27031 4.818 273 0 -90.296
2lpb_Leu3_857_prepack_27169 5.461 274 0 -92.121
2lpb_Leu3_857_prepack_27241 4.811 275 0 -91.345
2lpb_Leu3_857_prepack_27298 4.843 276 0 -104.359
2lpb_Leu3_857_prepack_27536 5.388 277 0 -92.219
2lpb_Leu3_857_prepack_27698 3.958 278 0 -91.063
2lpb_Leu3_857_prepack_27718 4.501 7 0 -93.145
2lpb_Leu3_857_prepack_27783 3.137 279 0 -95.137
2lpb_Leu3_857_prepack_28328 4.484 280 0 -94.738
2lpb_Leu3_857_prepack_28435 3.882 281 0 -96.418
2lpb_Leu3_857_prepack_28595 4.347 282 0 -89.569
2lpb_Leu3_857_prepack_28632 4.840 283 0 -102.452
2lpb_Leu3_857_prepack_28806 5.512 284 0 -99.360
2lpb_Leu3_857_prepack_28832 3.138 285 0 -93.484
2lpb_Leu3_857_prepack_29256 3.855 286 0 -95.850
2lpb_Leu3_857_prepack_29535 3.191 287 0 -112.736
2lpb_Leu3_857_prepack_29572 1.961 288 0 -93.521
2lpb_Leu3_857_prepack_29614 2.037 289 0 -89.511
2lpb_Leu3_857_prepack_29806 1.166 290 0 -91.064
2lpb_Leu3_857_prepack_29883 4.868 3 1 -89.971
2lpb_Leu3_857_prepack_29911 3.639 291 0 -92.231
2lpb_Leu3_857_prepack_29929 5.515 292 0 -92.979
2lpb_Leu3_857_prepack_29945 5.353 293 0 -112.018
2lpb_Leu3_857_prepack_30002 4.304 294 0 -98.896
2lpb_Leu3_857_prepack_30394 3.965 1 0 -105.851
2lpb_Leu3_857_prepack_30402 5.494 295 0 -89.834
2lpb_Leu3_857_prepack_30439 4.414 296 0 -93.130
2lpb_Leu3_857_prepack_30535 5.001 297 0 -94.680
2lpb_Leu3_857_prepack_30576 5.664 298 0 -110.963
2lpb_Leu3_857_prepack_30919 3.718 299 0 -92.011
2lpb_Leu3_857_prepack_30971 5.068 0 2 -110.604
2lpb_Leu3_857_prepack_30995 3.899 300 0 -97.112
2lpb_Leu3_857_prepack_31097 2.393 301 0 -100.469
2lpb_Leu3_857_prepack_31132 5.285 302 0 -90.279
2lpb_Leu3_857_prepack_31168 2.191 303 0 -91.743
2lpb_Leu3_857_prepack_31325 2.038 304 0 -89.454
2lpb_Leu3_857_prepack_31375 1.826 305 0 -96.279
2lpb_Leu3_857_prepack_31425 1.195 306 0 -93.800
2lpb_Leu3_857_prepack_31505 5.671 307 0 -94.222
2lpb_Leu3_857_prepack_31671 4.600 308 0 -96.234
2lpb_Leu3_857_prepack_31681 5.541 309 0 -103.573
2lpb_Leu3_857_prepack_31699 1.774 310 0 -92.704
2lpb_Leu3_857_prepack_31751 2.124 311 0 -89.525
2lpb_Leu3_857_prepack_32130 4.913 312 0 -93.346
2lpb_Leu3_857_prepack_32139 4.800 313 0 -100.522
2lpb_Leu3_857_prepack_32209 4.796 314 0 -94.131
2lpb_Leu3_857_prepack_32485 3.996 315 0 -96.887
2lpb_Leu3_857_prepack_32495 2.173 316 0 -98.227
2lpb_Leu3_857_prepack_32577 5.030 317 0 -98.077
2lpb_Leu3_857_prepack_32652 5.081 318 0 -91.243
2lpb_Leu3_857_prepack_32658 3.039 319 0 -93.891
2lpb_Leu3_857_prepack_32681 4.466 7 1 -89.531
2lpb_Leu3_857_prepack_32721 4.965 320 0 -90.536
2lpb_Leu3_857_prepack_32790 2.884 321 0 -95.197
2lpb_Leu3_857_prepack_32817 4.587 322 0 -110.825
2lpb_Leu3_857_prepack_32955 3.250 323 0 -89.663
2lpb_Leu3_857_prepack_33063 4.092 1 1 -92.501
2lpb_Leu3_857_prepack_33170 3.846 324 0 -89.889
2lpb_Leu3_857_prepack_33436 5.457 325 0 -96.395
2lpb_Leu3_857_prepack_33474 4.985 326 0 -98.440
2lpb_Leu3_857_prepack_33505 2.879 327 0 -93.695
2lpb_Leu3_857_prepack_33595 3.859 328 0 -90.793
2lpb_Leu3_857_prepack_33609 4.359 329 0 -96.887
2lpb_Leu3_857_prepack_33751 4.727 330 0 -93.802
2lpb_Leu3_857_prepack_33835 4.622 331 0 -106.349
2lpb_Leu3_857_prepack_33847 4.874 332 0 -108.317
2lpb_Leu3_857_prepack_33867 3.699 333 0 -95.108
2lpb_Leu3_857_prepack_34004 3.314 334 0 -90.907
2lpb_Leu3_857_prepack_34049 2.863 335 0 -91.163
2lpb_Leu3_857_prepack_34286 4.825 336 0 -91.054
2lpb_Leu3_857_prepack_34362 4.542 337 0 -94.868
2lpb_Leu3_857_prepack_34556 3.889 338 0 -100.667
2lpb_Leu3_857_prepack_35192 4.575 339 0 -96.266
2lpb_Leu3_857_prepack_35197 5.052 340 0 -90.654
2lpb_Leu3_857_prepack_35241 5.426 341 0 -89.860
2lpb_Leu3_857_prepack_35314 1.806 342 0 -98.162
2lpb_Leu3_857_prepack_35327 4.953 343 0 -107.524
2lpb_Leu3_857_prepack_35444 5.034 344 0 -99.391
2lpb_Leu3_857_prepack_35454 1.949 345 0 -96.105
2lpb_Leu3_857_prepack_35479 3.677 346 0 -92.132
2lpb_Leu3_857_prepack_35483 1.974 347 0 -95.972
2lpb_Leu3_857_prepack_35587 4.921 348 0 -91.800
2lpb_Leu3_857_prepack_35604 4.805 349 0 -94.595
2lpb_Leu3_857_prepack_35616 4.062 350 0 -90.632
2lpb_Leu3_857_prepack_35648 4.418 351 0 -99.898
2lpb_Leu3_857_prepack_35675 1.381 352 0 -103.030
2lpb_Leu3_857_prepack_35701 3.492 353 0 -94.599
2lpb_Leu3_857_prepack_35894 4.786 354 0 -103.206
2lpb_Leu3_857_prepack_35960 4.629 355 0 -102.092
2lpb_Leu3_857_prepack_36058 5.112 2 2 -96.295
2lpb_Leu3_857_prepack_36114 5.195 356 0 -92.112
2lpb_Leu3_857_prepack_36248 5.300 357 0 -99.235
2lpb_Leu3_857_prepack_36261 4.818 358 0 -100.899
2lpb_Leu3_857_prepack_36264 4.856 359 0 -97.415
2lpb_Leu3_857_prepack_36285 4.386 360 0 -91.387
2lpb_Leu3_857_prepack_36407 4.248 361 0 -92.983
2lpb_Leu3_857_prepack_36436 5.756 362 0 -92.126
2lpb_Leu3_857_prepack_36670 4.838 6 1 -113.882
2lpb_Leu3_857_prepack_36726 5.622 363 0 -97.967
2lpb_Leu3_857_prepack_36896 4.837 364 0 -95.381
2lpb_Leu3_857_prepack_36955 4.532 365 0 -97.377
2lpb_Leu3_857_prepack_36958 4.404 366 0 -90.866
2lpb_Leu3_857_prepack_37026 4.385 367 0 -91.235
2lpb_Leu3_857_prepack_37095 2.520 368 0 -89.707
2lpb_Leu3_857_prepack_37177 4.969 369 0 -90.701
2lpb_Leu3_857_prepack_37181 4.305 370 0 -94.163
2lpb_Leu3_857_prepack_37774 4.032 371 0 -89.524
2lpb_Leu3_857_prepack_37780 4.290 372 0 -91.514
2lpb_Leu3_857_prepack_37783 5.041 373 0 -93.113
2lpb_Leu3_857_prepack_37976 4.124 374 0 -108.661
2lpb_Leu3_857_prepack_38008 4.399 375 0 -104.785
2lpb_Leu3_857_prepack_38013 5.417 376 0 -101.107
2lpb_Leu3_857_prepack_38023 4.781 377 0 -89.886
2lpb_Leu3_857_prepack_38246 3.936 1 2 -106.380
2lpb_Leu3_857_prepack_38345 1.727 378 0 -104.166
2lpb_Leu3_857_prepack_38558 3.317 379 0 -93.801
2lpb_Leu3_857_prepack_38585 4.493 380 0 -93.453
2lpb_Leu3_857_prepack_38676 4.555 381 0 -102.926
2lpb_Leu3_857_prepack_38896 3.336 382 0 -94.103
2lpb_Leu3_857_prepack_38944 5.348 383 0 -90.698
2lpb_Leu3_857_prepack_38961 4.968 384 0 -91.271
2lpb_Leu3_857_prepack_38998 4.828 385 0 -90.732
2lpb_Leu3_857_prepack_39047 4.086 386 0 -90.322
2lpb_Leu3_857_prepack_39188 5.366 387 0 -96.214
2lpb_Leu3_857_prepack_39195 4.667 388 0 -96.543
2lpb_Leu3_857_prepack_39331 4.849 389 0 -98.648
2lpb_Leu3_857_prepack_39401 4.903 116 1 -91.008
2lpb_Leu3_857_prepack_39425 3.313 390 0 -103.329
2lpb_Leu3_857_prepack_39511 3.341 391 0 -94.015
2lpb_Leu3_857_prepack_39590 5.397 392 0 -90.820
2lpb_Leu3_857_prepack_39599 3.511 393 0 -97.592
2lpb_Leu3_857_prepack_39746 2.779 394 0 -95.122
2lpb_Leu3_857_prepack_39871 4.987 395 0 -97.568
2lpb_Leu3_857_prepack_39910 3.416 396 0 -90.219
2lpb_Leu3_857_prepack_40010 6.059 397 0 -93.129
2lpb_Leu3_857_prepack_40082 5.616 398 0 -91.713
2lpb_Leu3_857_prepack_40181 3.445 399 0 -97.113
2lpb_Leu3_857_prepack_40204 5.374 400 0 -92.376
2lpb_Leu3_857_prepack_40244 5.835 401 0 -97.138
2lpb_Leu3_857_prepack_40375 4.673 402 0 -89.789
2lpb_Leu3_857_prepack_40385 5.401 403 0 -109.048
2lpb_Leu3_857_prepack_40427 3.580 404 0 -94.171
2lpb_Leu3_857_prepack_40468 5.218 405 0 -96.290
2lpb_Leu3_857_prepack_40500 4.711 406 0 -101.584
2lpb_Leu3_857_prepack_40603 4.826 407 0 -93.559
2lpb_Leu3_857_prepack_40722 4.992 110 1 -93.755
2lpb_Leu3_857_prepack_40887 4.898 408 0 -93.252
2lpb_Leu3_857_prepack_40980 4.951 409 0 -92.268
2lpb_Leu3_857_prepack_41000 5.159 99 1 -94.905
2lpb_Leu3_857_prepack_41074 4.854 410 0 -103.377
2lpb_Leu3_857_prepack_41327 4.877 411 0 -90.002
2lpb_Leu3_857_prepack_41603 4.343 412 0 -98.263
2lpb_Leu3_857_prepack_41818 3.803 413 0 -89.541
2lpb_Leu3_857_prepack_41901 4.413 414 0 -100.845
2lpb_Leu3_857_prepack_41968 5.702 415 0 -101.094
2lpb_Leu3_857_prepack_42067 4.962 348 1 -93.047
2lpb_Leu3_857_prepack_42281 3.861 416 0 -94.577
2lpb_Leu3_857_prepack_42456 4.111 417 0 -92.571
2lpb_Leu3_857_prepack_42548 4.837 418 0 -110.993
2lpb_Leu3_857_prepack_42576 5.462 419 0 -99.619
2lpb_Leu3_857_prepack_42593 5.136 420 0 -99.197
2lpb_Leu3_857_prepack_42626 2.465 421 0 -92.299
2lpb_Leu3_857_prepack_42700 4.988 101 1 -95.791
2lpb_Leu3_857_prepack_42722 4.997 422 0 -96.236
2lpb_Leu3_857_prepack_42761 2.168 423 0 -89.967
2lpb_Leu3_857_prepack_42865 1.733 175 1 -93.474
2lpb_Leu3_857_prepack_42941 4.656 424 0 -98.075
2lpb_Leu3_857_prepack_42952 3.244 425 0 -99.049
2lpb_Leu3_857_prepack_42984 4.553 426 0 -97.777
2lpb_Leu3_857_prepack_43086 4.832 427 0 -96.652
2lpb_Leu3_857_prepack_43223 4.824 428 0 -95.535
2lpb_Leu3_857_prepack_43247 5.536 429 0 -95.517
2lpb_Leu3_857_prepack_43329 2.830 430 0 -98.173
2lpb_Leu3_857_prepack_43346 4.768 431 0 -101.055
2lpb_Leu3_857_prepack_43631 4.743 72 1 -89.578
2lpb_Leu3_857_prepack_43990 2.380 432 0 -107.641
2lpb_Leu3_857_prepack_44053 0.000 433 0 -126.466
2lpb_Leu3_857_prepack_44151 4.193 434 0 -90.824
2lpb_Leu3_857_prepack_44580 3.547 435 0 -90.711
2lpb_Leu3_857_prepack_45081 3.840 436 0 -91.561
2lpb_Leu3_857_prepack_45194 4.003 437 0 -91.115
2lpb_Leu3_857_prepack_45256 1.936 438 0 -93.028
2lpb_Leu3_857_prepack_45704 1.408 439 0 -94.905
2lpb_Leu3_857_prepack_45805 5.013 440 0 -93.543
2lpb_Leu3_857_prepack_45820 4.873 441 0 -92.350
2lpb_Leu3_857_prepack_45977 5.012 442 0 -91.567
2lpb_Leu3_857_prepack_46010 4.860 443 0 -89.820
2lpb_Leu3_857_prepack_46066 2.741 444 0 -89.748
2lpb_Leu3_857_prepack_46277 5.192 445 0 -95.006
2lpb_Leu3_857_prepack_46379 3.492 446 0 -92.904
2lpb_Leu3_857_prepack_46468 5.778 447 0 -100.617
2lpb_Leu3_857_prepack_46529 4.317 448 0 -100.320
2lpb_Leu3_857_prepack_46680 4.453 449 0 -89.793
2lpb_Leu3_857_prepack_46757 3.894 450 0 -90.291
2lpb_Leu3_857_prepack_46851 5.072 451 0 -96.867
2lpb_Leu3_857_prepack_46997 5.776 452 0 -93.225
2lpb_Leu3_857_prepack_47041 1.990 311 1 -105.142
2lpb_Leu3_857_prepack_47073 4.945 453 0 -93.323
2lpb_Leu3_857_prepack_47131 5.717 454 0 -100.492
2lpb_Leu3_857_prepack_47258 3.445 455 0 -98.906
2lpb_Leu3_857_prepack_47548 4.743 456 0 -99.791
2lpb_Leu3_857_prepack_47560 4.487 457 0 -103.822
2lpb_Leu3_857_prepack_47610 5.416 458 0 -93.837
2lpb_Leu3_857_prepack_47802 4.820 459 0 -106.190
2lpb_Leu3_857_prepack_47844 5.234 460 0 -89.715
2lpb_Leu3_857_prepack_47890 3.777 461 0 -90.905
2lpb_Leu3_857_prepack_47938 3.748 462 0 -93.464
2lpb_Leu3_857_prepack_47989 4.731 463 0 -99.970
2lpb_Leu3_857_prepack_48062 4.544 464 0 -103.712
2lpb_Leu3_857_prepack_48078 4.968 465 0 -93.425
2lpb_Leu3_857_prepack_48338 5.318 466 0 -91.570
2lpb_Leu3_857_prepack_48379 3.565 467 0 -108.043
2lpb_Leu3_857_prepack_48649 2.703 468 0 -92.657
2lpb_Leu3_857_prepack_48730 5.010 469 0 -94.680
2lpb_Leu3_857_prepack_49097 4.927 470 0 -94.980
2lpb_Leu3_857_prepack_49135 5.176 471 0 -99.193
2lpb_Leu3_857_prepack_49211 3.754 472 0 -102.034
2lpb_Leu3_857_prepack_49228 5.110 473 0 -98.534
2lpb_Leu3_857_prepack_49248 3.663 474 0 -92.903
2lpb_Leu3_857_prepack_49467 4.395 475 0 -93.001
2lpb_Leu3_857_prepack_49615 4.799 476 0 -91.233
2lpb_Leu3_857_prepack_49829 4.495 78 1 -91.361
2lpb_Leu3_857_prepack_49865 3.076 477 0 -102.466
2lpb_Leu3_857_prepack_49892 4.415 478 0 -89.759
2lpb_Leu3_857_prepack_49912 4.352 479 0 -90.279
