# Supplementary material for: Simple biochemical features underlie transcriptional activation domain diversity and dynamic, fuzzy binding to Mediator
Source: eLife. 2021 Apr 27;10:e68068. doi: 10.7554/eLife.68068 (PMC8137143; doi:10.7554/eLife.68068)
Supplement: Figure 6—source data 2. — The 10 best-scoring models from different binding poses are provided as pdb files. Top500.txt contains the score, cluster number, and RMSD to best model for the 500 best-scoring models. [file elife-68068-fig6-data2.zip › Med15-cAD structural models/ABD1/Leu3_857/2lpb_Leu3_857_prepack_36670.pdb]

HEADER                                            17-SEP-20   XXXX              
EXPDTA    THEORETICAL MODEL                                                     
REMARK 220                                                                      
REMARK 220 EXPERIMENTAL DETAILS                                                 
REMARK 220  EXPERIMENT TYPE                : THEORETICAL MODELLING              
REMARK 220  DATE OF DATA COLLECTION        : 17-SEP-20                          
REMARK 220                                                                      
REMARK 220 REMARK: MODEL GENERATED BY ROSETTA                                   
REMARK 220  VERSION 2020.08+release.cb1caba                                     
ATOM      1  N   GLN A 158     -12.016 -12.395 -23.603  1.00  0.00           N  
ATOM      2  CA  GLN A 158     -11.969 -12.966 -22.241  1.00  0.00           C  
ATOM      3  C   GLN A 158     -12.554 -11.986 -21.232  1.00  0.00           C  
ATOM      4  O   GLN A 158     -13.092 -10.945 -21.605  1.00  0.00           O  
ATOM      5  CB  GLN A 158     -10.534 -13.324 -21.846  1.00  0.00           C  
ATOM      6  CG  GLN A 158      -9.891 -14.380 -22.729  1.00  0.00           C  
ATOM      7  CD  GLN A 158     -10.558 -15.735 -22.592  1.00  0.00           C  
ATOM      8  OE1 GLN A 158     -10.620 -16.303 -21.498  1.00  0.00           O  
ATOM      9  NE2 GLN A 158     -11.060 -16.261 -23.702  1.00  0.00           N  
ATOM     10 1H   GLN A 158     -11.629 -13.049 -24.253  1.00  0.00           H  
ATOM     11 2H   GLN A 158     -12.965 -12.201 -23.851  1.00  0.00           H  
ATOM     12 3H   GLN A 158     -11.486 -11.548 -23.628  1.00  0.00           H  
ATOM     13  HA  GLN A 158     -12.567 -13.877 -22.227  1.00  0.00           H  
ATOM     14 1HB  GLN A 158      -9.912 -12.430 -21.883  1.00  0.00           H  
ATOM     15 2HB  GLN A 158     -10.520 -13.690 -20.819  1.00  0.00           H  
ATOM     16 1HG  GLN A 158      -9.968 -14.064 -23.770  1.00  0.00           H  
ATOM     17 2HG  GLN A 158      -8.842 -14.485 -22.447  1.00  0.00           H  
ATOM     18 1HE2 GLN A 158     -11.513 -17.153 -23.673  1.00  0.00           H  
ATOM     19 2HE2 GLN A 158     -10.989 -15.766 -24.568  1.00  0.00           H  
ATOM     20  N   ARG A 159     -12.454 -12.331 -19.958  1.00  0.00           N  
ATOM     21  CA  ARG A 159     -12.963 -11.479 -18.889  1.00  0.00           C  
ATOM     22  C   ARG A 159     -12.021 -10.302 -18.654  1.00  0.00           C  
ATOM     23  O   ARG A 159     -10.801 -10.445 -18.767  1.00  0.00           O  
ATOM     24  CB  ARG A 159     -13.124 -12.269 -17.599  1.00  0.00           C  
ATOM     25  CG  ARG A 159     -13.675 -11.473 -16.426  1.00  0.00           C  
ATOM     26  CD  ARG A 159     -13.962 -12.344 -15.258  1.00  0.00           C  
ATOM     27  NE  ARG A 159     -14.310 -11.570 -14.077  1.00  0.00           N  
ATOM     28  CZ  ARG A 159     -14.680 -12.101 -12.895  1.00  0.00           C  
ATOM     29  NH1 ARG A 159     -14.746 -13.406 -12.753  1.00  0.00           N  
ATOM     30  NH2 ARG A 159     -14.979 -11.310 -11.879  1.00  0.00           N  
ATOM     31  H   ARG A 159     -12.025 -13.184 -19.727  1.00  0.00           H  
ATOM     32  HA  ARG A 159     -13.941 -11.098 -19.186  1.00  0.00           H  
ATOM     33 1HB  ARG A 159     -13.793 -13.111 -17.769  1.00  0.00           H  
ATOM     34 2HB  ARG A 159     -12.158 -12.674 -17.297  1.00  0.00           H  
ATOM     35 1HG  ARG A 159     -12.946 -10.720 -16.123  1.00  0.00           H  
ATOM     36 2HG  ARG A 159     -14.602 -10.981 -16.724  1.00  0.00           H  
ATOM     37 1HD  ARG A 159     -14.797 -13.004 -15.491  1.00  0.00           H  
ATOM     38 2HD  ARG A 159     -13.081 -12.942 -15.025  1.00  0.00           H  
ATOM     39  HE  ARG A 159     -14.272 -10.562 -14.148  1.00  0.00           H  
ATOM     40 1HH1 ARG A 159     -14.517 -14.012 -13.530  1.00  0.00           H  
ATOM     41 2HH1 ARG A 159     -15.023 -13.805 -11.868  1.00  0.00           H  
ATOM     42 1HH2 ARG A 159     -14.929 -10.306 -11.988  1.00  0.00           H  
ATOM     43 2HH2 ARG A 159     -15.256 -11.708 -10.995  1.00  0.00           H  
ATOM     44  N   ARG A 160     -12.586  -9.144 -18.344  1.00  0.00           N  
ATOM     45  CA  ARG A 160     -11.792  -7.949 -18.098  1.00  0.00           C  
ATOM     46  C   ARG A 160     -12.633  -6.875 -17.411  1.00  0.00           C  
ATOM     47  O   ARG A 160     -13.441  -6.198 -18.052  1.00  0.00           O  
ATOM     48  CB  ARG A 160     -11.230  -7.400 -19.401  1.00  0.00           C  
ATOM     49  CG  ARG A 160     -10.293  -6.213 -19.244  1.00  0.00           C  
ATOM     50  CD  ARG A 160      -9.731  -5.780 -20.549  1.00  0.00           C  
ATOM     51  NE  ARG A 160      -8.783  -4.690 -20.396  1.00  0.00           N  
ATOM     52  CZ  ARG A 160      -8.191  -4.041 -21.419  1.00  0.00           C  
ATOM     53  NH1 ARG A 160      -8.460  -4.384 -22.659  1.00  0.00           N  
ATOM     54  NH2 ARG A 160      -7.340  -3.059 -21.174  1.00  0.00           N  
ATOM     55  H   ARG A 160     -13.563  -9.090 -18.275  1.00  0.00           H  
ATOM     56  HA  ARG A 160     -10.960  -8.215 -17.446  1.00  0.00           H  
ATOM     57 1HB  ARG A 160     -10.683  -8.186 -19.920  1.00  0.00           H  
ATOM     58 2HB  ARG A 160     -12.050  -7.090 -20.049  1.00  0.00           H  
ATOM     59 1HG  ARG A 160     -10.838  -5.374 -18.810  1.00  0.00           H  
ATOM     60 2HG  ARG A 160      -9.466  -6.487 -18.588  1.00  0.00           H  
ATOM     61 1HD  ARG A 160      -9.215  -6.618 -21.019  1.00  0.00           H  
ATOM     62 2HD  ARG A 160     -10.538  -5.442 -21.198  1.00  0.00           H  
ATOM     63  HE  ARG A 160      -8.551  -4.396 -19.456  1.00  0.00           H  
ATOM     64 1HH1 ARG A 160      -9.110  -5.135 -22.844  1.00  0.00           H  
ATOM     65 2HH1 ARG A 160      -8.017  -3.899 -23.425  1.00  0.00           H  
ATOM     66 1HH2 ARG A 160      -7.133  -2.795 -20.221  1.00  0.00           H  
ATOM     67 2HH2 ARG A 160      -6.897  -2.573 -21.940  1.00  0.00           H  
ATOM     68  N   GLN A 161     -12.454  -6.736 -16.108  1.00  0.00           N  
ATOM     69  CA  GLN A 161     -13.186  -5.737 -15.341  1.00  0.00           C  
ATOM     70  C   GLN A 161     -12.283  -4.548 -15.024  1.00  0.00           C  
ATOM     71  O   GLN A 161     -11.141  -4.722 -14.597  1.00  0.00           O  
ATOM     72  CB  GLN A 161     -13.737  -6.344 -14.048  1.00  0.00           C  
ATOM     73  CG  GLN A 161     -14.805  -7.403 -14.263  1.00  0.00           C  
ATOM     74  CD  GLN A 161     -15.349  -7.949 -12.957  1.00  0.00           C  
ATOM     75  OE1 GLN A 161     -14.625  -8.584 -12.184  1.00  0.00           O  
ATOM     76  NE2 GLN A 161     -16.629  -7.707 -12.702  1.00  0.00           N  
ATOM     77  H   GLN A 161     -11.811  -7.320 -15.646  1.00  0.00           H  
ATOM     78  HA  GLN A 161     -14.024  -5.385 -15.943  1.00  0.00           H  
ATOM     79 1HB  GLN A 161     -12.922  -6.798 -13.483  1.00  0.00           H  
ATOM     80 2HB  GLN A 161     -14.164  -5.556 -13.429  1.00  0.00           H  
ATOM     81 1HG  GLN A 161     -15.632  -6.963 -14.820  1.00  0.00           H  
ATOM     82 2HG  GLN A 161     -14.373  -8.230 -14.826  1.00  0.00           H  
ATOM     83 1HE2 GLN A 161     -17.044  -8.042 -11.855  1.00  0.00           H  
ATOM     84 2HE2 GLN A 161     -17.180  -7.188 -13.356  1.00  0.00           H  
ATOM     85  N   LEU A 162     -12.793  -3.344 -15.237  1.00  0.00           N  
ATOM     86  CA  LEU A 162     -12.021  -2.140 -14.973  1.00  0.00           C  
ATOM     87  C   LEU A 162     -12.920  -0.927 -14.750  1.00  0.00           C  
ATOM     88  O   LEU A 162     -13.442  -0.340 -15.694  1.00  0.00           O  
ATOM     89  CB  LEU A 162     -11.064  -1.866 -16.140  1.00  0.00           C  
ATOM     90  CG  LEU A 162     -10.156  -0.640 -15.981  1.00  0.00           C  
ATOM     91  CD1 LEU A 162      -9.018  -0.717 -16.991  1.00  0.00           C  
ATOM     92  CD2 LEU A 162     -10.974   0.628 -16.175  1.00  0.00           C  
ATOM     93  H   LEU A 162     -13.712  -3.261 -15.574  1.00  0.00           H  
ATOM     94  HA  LEU A 162     -11.437  -2.296 -14.067  1.00  0.00           H  
ATOM     95 1HB  LEU A 162     -10.425  -2.736 -16.277  1.00  0.00           H  
ATOM     96 2HB  LEU A 162     -11.653  -1.727 -17.047  1.00  0.00           H  
ATOM     97  HG  LEU A 162      -9.716  -0.639 -14.983  1.00  0.00           H  
ATOM     98 1HD1 LEU A 162      -8.372   0.154 -16.878  1.00  0.00           H  
ATOM     99 2HD1 LEU A 162      -8.437  -1.623 -16.815  1.00  0.00           H  
ATOM    100 3HD1 LEU A 162      -9.427  -0.736 -18.000  1.00  0.00           H  
ATOM    101 1HD2 LEU A 162     -10.328   1.499 -16.062  1.00  0.00           H  
ATOM    102 2HD2 LEU A 162     -11.412   0.629 -17.175  1.00  0.00           H  
ATOM    103 3HD2 LEU A 162     -11.769   0.665 -15.431  1.00  0.00           H  
ATOM    104  N   THR A 163     -13.130  -0.568 -13.497  1.00  0.00           N  
ATOM    105  CA  THR A 163     -13.931   0.599 -13.185  1.00  0.00           C  
ATOM    106  C   THR A 163     -13.038   1.835 -13.283  1.00  0.00           C  
ATOM    107  O   THR A 163     -11.937   1.838 -12.733  1.00  0.00           O  
ATOM    108  CB  THR A 163     -14.563   0.499 -11.784  1.00  0.00           C  
ATOM    109  OG1 THR A 163     -15.438  -0.636 -11.732  1.00  0.00           O  
ATOM    110  CG2 THR A 163     -15.353   1.758 -11.464  1.00  0.00           C  
ATOM    111  H   THR A 163     -12.740  -1.095 -12.770  1.00  0.00           H  
ATOM    112  HA  THR A 163     -14.738   0.670 -13.915  1.00  0.00           H  
ATOM    113  HB  THR A 163     -13.778   0.370 -11.039  1.00  0.00           H  
ATOM    114  HG1 THR A 163     -15.039  -1.322 -11.192  1.00  0.00           H  
ATOM    115 1HG2 THR A 163     -15.793   1.669 -10.471  1.00  0.00           H  
ATOM    116 2HG2 THR A 163     -14.689   2.621 -11.492  1.00  0.00           H  
ATOM    117 3HG2 THR A 163     -16.146   1.887 -12.200  1.00  0.00           H  
ATOM    118  N   PRO A 164     -13.497   2.899 -13.960  1.00  0.00           N  
ATOM    119  CA  PRO A 164     -12.714   4.131 -14.141  1.00  0.00           C  
ATOM    120  C   PRO A 164     -12.220   4.737 -12.826  1.00  0.00           C  
ATOM    121  O   PRO A 164     -11.099   5.240 -12.749  1.00  0.00           O  
ATOM    122  CB  PRO A 164     -13.714   5.060 -14.836  1.00  0.00           C  
ATOM    123  CG  PRO A 164     -14.580   4.140 -15.627  1.00  0.00           C  
ATOM    124  CD  PRO A 164     -14.775   2.947 -14.730  1.00  0.00           C  
ATOM    125  HA  PRO A 164     -11.851   3.919 -14.789  1.00  0.00           H  
ATOM    126 1HB  PRO A 164     -14.276   5.637 -14.086  1.00  0.00           H  
ATOM    127 2HB  PRO A 164     -13.178   5.787 -15.464  1.00  0.00           H  
ATOM    128 1HG  PRO A 164     -15.528   4.637 -15.883  1.00  0.00           H  
ATOM    129 2HG  PRO A 164     -14.090   3.881 -16.576  1.00  0.00           H  
ATOM    130 1HD  PRO A 164     -15.638   3.119 -14.071  1.00  0.00           H  
ATOM    131 2HD  PRO A 164     -14.929   2.047 -15.344  1.00  0.00           H  
ATOM    132  N   GLN A 165     -13.054   4.663 -11.798  1.00  0.00           N  
ATOM    133  CA  GLN A 165     -12.719   5.223 -10.492  1.00  0.00           C  
ATOM    134  C   GLN A 165     -11.666   4.392  -9.762  1.00  0.00           C  
ATOM    135  O   GLN A 165     -10.776   4.940  -9.115  1.00  0.00           O  
ATOM    136  CB  GLN A 165     -13.978   5.338  -9.628  1.00  0.00           C  
ATOM    137  CG  GLN A 165     -14.990   6.352 -10.134  1.00  0.00           C  
ATOM    138  CD  GLN A 165     -16.239   6.400  -9.276  1.00  0.00           C  
ATOM    139  OE1 GLN A 165     -16.579   5.429  -8.593  1.00  0.00           O  
ATOM    140  NE2 GLN A 165     -16.933   7.532  -9.304  1.00  0.00           N  
ATOM    141  H   GLN A 165     -13.924   4.226 -11.924  1.00  0.00           H  
ATOM    142  HA  GLN A 165     -12.302   6.219 -10.639  1.00  0.00           H  
ATOM    143 1HB  GLN A 165     -14.471   4.368  -9.573  1.00  0.00           H  
ATOM    144 2HB  GLN A 165     -13.698   5.620  -8.613  1.00  0.00           H  
ATOM    145 1HG  GLN A 165     -14.532   7.341 -10.128  1.00  0.00           H  
ATOM    146 2HG  GLN A 165     -15.282   6.082 -11.149  1.00  0.00           H  
ATOM    147 1HE2 GLN A 165     -17.767   7.623  -8.758  1.00  0.00           H  
ATOM    148 2HE2 GLN A 165     -16.622   8.295  -9.871  1.00  0.00           H  
ATOM    149  N   GLN A 166     -11.757   3.072  -9.874  1.00  0.00           N  
ATOM    150  CA  GLN A 166     -10.822   2.186  -9.190  1.00  0.00           C  
ATOM    151  C   GLN A 166      -9.517   2.063  -9.956  1.00  0.00           C  
ATOM    152  O   GLN A 166      -8.440   2.098  -9.365  1.00  0.00           O  
ATOM    153  CB  GLN A 166     -11.442   0.800  -8.993  1.00  0.00           C  
ATOM    154  CG  GLN A 166     -10.530  -0.196  -8.297  1.00  0.00           C  
ATOM    155  CD  GLN A 166     -11.213  -1.527  -8.044  1.00  0.00           C  
ATOM    156  OE1 GLN A 166     -12.442  -1.606  -7.970  1.00  0.00           O  
ATOM    157  NE2 GLN A 166     -10.418  -2.583  -7.911  1.00  0.00           N  
ATOM    158  H   GLN A 166     -12.454   2.687 -10.440  1.00  0.00           H  
ATOM    159  HA  GLN A 166     -10.598   2.609  -8.211  1.00  0.00           H  
ATOM    160 1HB  GLN A 166     -12.354   0.890  -8.404  1.00  0.00           H  
ATOM    161 2HB  GLN A 166     -11.717   0.384  -9.962  1.00  0.00           H  
ATOM    162 1HG  GLN A 166      -9.657  -0.374  -8.924  1.00  0.00           H  
ATOM    163 2HG  GLN A 166     -10.223   0.218  -7.337  1.00  0.00           H  
ATOM    164 1HE2 GLN A 166     -10.812  -3.488  -7.743  1.00  0.00           H  
ATOM    165 2HE2 GLN A 166      -9.426  -2.474  -7.978  1.00  0.00           H  
ATOM    166  N   GLN A 167      -9.625   1.917 -11.272  1.00  0.00           N  
ATOM    167  CA  GLN A 167      -8.469   1.777 -12.140  1.00  0.00           C  
ATOM    168  C   GLN A 167      -7.449   2.886 -11.907  1.00  0.00           C  
ATOM    169  O   GLN A 167      -6.258   2.627 -11.753  1.00  0.00           O  
ATOM    170  CB  GLN A 167      -8.907   1.771 -13.607  1.00  0.00           C  
ATOM    171  CG  GLN A 167      -7.759   1.685 -14.599  1.00  0.00           C  
ATOM    172  CD  GLN A 167      -7.036   0.354 -14.533  1.00  0.00           C  
ATOM    173  OE1 GLN A 167      -7.455  -0.562 -13.821  1.00  0.00           O  
ATOM    174  NE2 GLN A 167      -5.943   0.237 -15.279  1.00  0.00           N  
ATOM    175  H   GLN A 167     -10.519   1.896 -11.678  1.00  0.00           H  
ATOM    176  HA  GLN A 167      -7.981   0.829 -11.916  1.00  0.00           H  
ATOM    177 1HB  GLN A 167      -9.569   0.924 -13.785  1.00  0.00           H  
ATOM    178 2HB  GLN A 167      -9.470   2.678 -13.823  1.00  0.00           H  
ATOM    179 1HG  GLN A 167      -8.153   1.811 -15.607  1.00  0.00           H  
ATOM    180 2HG  GLN A 167      -7.041   2.476 -14.377  1.00  0.00           H  
ATOM    181 1HE2 GLN A 167      -5.424  -0.618 -15.277  1.00  0.00           H  
ATOM    182 2HE2 GLN A 167      -5.638   1.005 -15.843  1.00  0.00           H  
ATOM    183  N   GLN A 168      -7.937   4.113 -11.843  1.00  0.00           N  
ATOM    184  CA  GLN A 168      -7.085   5.278 -11.654  1.00  0.00           C  
ATOM    185  C   GLN A 168      -6.316   5.237 -10.336  1.00  0.00           C  
ATOM    186  O   GLN A 168      -5.210   5.765 -10.240  1.00  0.00           O  
ATOM    187  CB  GLN A 168      -7.925   6.557 -11.721  1.00  0.00           C  
ATOM    188  CG  GLN A 168      -8.445   6.887 -13.110  1.00  0.00           C  
ATOM    189  CD  GLN A 168      -9.411   8.057 -13.103  1.00  0.00           C  
ATOM    190  OE1 GLN A 168      -9.678   8.652 -12.055  1.00  0.00           O  
ATOM    191  NE2 GLN A 168      -9.940   8.393 -14.273  1.00  0.00           N  
ATOM    192  H   GLN A 168      -8.906   4.243 -11.920  1.00  0.00           H  
ATOM    193  HA  GLN A 168      -6.346   5.299 -12.454  1.00  0.00           H  
ATOM    194 1HB  GLN A 168      -8.781   6.465 -11.054  1.00  0.00           H  
ATOM    195 2HB  GLN A 168      -7.329   7.401 -11.376  1.00  0.00           H  
ATOM    196 1HG  GLN A 168      -7.602   7.143 -13.752  1.00  0.00           H  
ATOM    197 2HG  GLN A 168      -8.967   6.016 -13.507  1.00  0.00           H  
ATOM    198 1HE2 GLN A 168     -10.584   9.157 -14.331  1.00  0.00           H  
ATOM    199 2HE2 GLN A 168      -9.696   7.883 -15.098  1.00  0.00           H  
ATOM    200  N   LEU A 169      -6.894   4.616  -9.325  1.00  0.00           N  
ATOM    201  CA  LEU A 169      -6.252   4.555  -8.026  1.00  0.00           C  
ATOM    202  C   LEU A 169      -5.281   3.380  -7.910  1.00  0.00           C  
ATOM    203  O   LEU A 169      -4.148   3.543  -7.454  1.00  0.00           O  
ATOM    204  CB  LEU A 169      -7.318   4.453  -6.928  1.00  0.00           C  
ATOM    205  CG  LEU A 169      -6.793   4.482  -5.487  1.00  0.00           C  
ATOM    206  CD1 LEU A 169      -6.097   5.811  -5.227  1.00  0.00           C  
ATOM    207  CD2 LEU A 169      -7.950   4.273  -4.521  1.00  0.00           C  
ATOM    208  H   LEU A 169      -7.756   4.169  -9.461  1.00  0.00           H  
ATOM    209  HA  LEU A 169      -5.678   5.470  -7.881  1.00  0.00           H  
ATOM    210 1HB  LEU A 169      -8.016   5.280  -7.043  1.00  0.00           H  
ATOM    211 2HB  LEU A 169      -7.866   3.520  -7.062  1.00  0.00           H  
ATOM    212  HG  LEU A 169      -6.058   3.689  -5.350  1.00  0.00           H  
ATOM    213 1HD1 LEU A 169      -5.724   5.832  -4.203  1.00  0.00           H  
ATOM    214 2HD1 LEU A 169      -5.262   5.926  -5.918  1.00  0.00           H  
ATOM    215 3HD1 LEU A 169      -6.804   6.627  -5.372  1.00  0.00           H  
ATOM    216 1HD2 LEU A 169      -7.576   4.293  -3.496  1.00  0.00           H  
ATOM    217 2HD2 LEU A 169      -8.684   5.067  -4.655  1.00  0.00           H  
ATOM    218 3HD2 LEU A 169      -8.418   3.308  -4.717  1.00  0.00           H  
ATOM    219  N   VAL A 170      -5.722   2.200  -8.332  1.00  0.00           N  
ATOM    220  CA  VAL A 170      -4.902   0.999  -8.214  1.00  0.00           C  
ATOM    221  C   VAL A 170      -3.789   0.914  -9.259  1.00  0.00           C  
ATOM    222  O   VAL A 170      -2.696   0.433  -8.966  1.00  0.00           O  
ATOM    223  CB  VAL A 170      -5.795  -0.250  -8.336  1.00  0.00           C  
ATOM    224  CG1 VAL A 170      -4.948  -1.513  -8.333  1.00  0.00           C  
ATOM    225  CG2 VAL A 170      -6.807  -0.276  -7.200  1.00  0.00           C  
ATOM    226  H   VAL A 170      -6.621   2.137  -8.726  1.00  0.00           H  
ATOM    227  HA  VAL A 170      -4.424   1.001  -7.234  1.00  0.00           H  
ATOM    228  HB  VAL A 170      -6.321  -0.217  -9.291  1.00  0.00           H  
ATOM    229 1HG1 VAL A 170      -5.596  -2.386  -8.421  1.00  0.00           H  
ATOM    230 2HG1 VAL A 170      -4.257  -1.489  -9.176  1.00  0.00           H  
ATOM    231 3HG1 VAL A 170      -4.385  -1.572  -7.402  1.00  0.00           H  
ATOM    232 1HG2 VAL A 170      -7.435  -1.161  -7.293  1.00  0.00           H  
ATOM    233 2HG2 VAL A 170      -6.281  -0.303  -6.245  1.00  0.00           H  
ATOM    234 3HG2 VAL A 170      -7.429   0.618  -7.246  1.00  0.00           H  
ATOM    235  N   ASN A 171      -4.053   1.377 -10.470  1.00  0.00           N  
ATOM    236  CA  ASN A 171      -3.052   1.320 -11.538  1.00  0.00           C  
ATOM    237  C   ASN A 171      -1.928   2.323 -11.293  1.00  0.00           C  
ATOM    238  O   ASN A 171      -0.785   2.112 -11.702  1.00  0.00           O  
ATOM    239  CB  ASN A 171      -3.697   1.562 -12.890  1.00  0.00           C  
ATOM    240  CG  ASN A 171      -2.788   1.209 -14.035  1.00  0.00           C  
ATOM    241  OD1 ASN A 171      -2.347   0.061 -14.162  1.00  0.00           O  
ATOM    242  ND2 ASN A 171      -2.501   2.173 -14.872  1.00  0.00           N  
ATOM    243  H   ASN A 171      -4.938   1.764 -10.655  1.00  0.00           H  
ATOM    244  HA  ASN A 171      -2.604   0.325 -11.540  1.00  0.00           H  
ATOM    245 1HB  ASN A 171      -4.610   0.970 -12.970  1.00  0.00           H  
ATOM    246 2HB  ASN A 171      -3.979   2.612 -12.976  1.00  0.00           H  
ATOM    247 1HD2 ASN A 171      -1.901   1.995 -15.653  1.00  0.00           H  
ATOM    248 2HD2 ASN A 171      -2.881   3.086 -14.731  1.00  0.00           H  
ATOM    249  N   GLN A 172      -2.252   3.402 -10.600  1.00  0.00           N  
ATOM    250  CA  GLN A 172      -1.276   4.444 -10.306  1.00  0.00           C  
ATOM    251  C   GLN A 172      -0.409   4.077  -9.107  1.00  0.00           C  
ATOM    252  O   GLN A 172       0.673   4.635  -8.924  1.00  0.00           O  
ATOM    253  CB  GLN A 172      -1.982   5.778 -10.050  1.00  0.00           C  
ATOM    254  CG  GLN A 172      -2.580   6.415 -11.292  1.00  0.00           C  
ATOM    255  CD  GLN A 172      -3.219   7.760 -11.003  1.00  0.00           C  
ATOM    256  OE1 GLN A 172      -3.182   8.250  -9.872  1.00  0.00           O  
ATOM    257  NE2 GLN A 172      -3.809   8.366 -12.027  1.00  0.00           N  
ATOM    258  H   GLN A 172      -3.169   3.504 -10.275  1.00  0.00           H  
ATOM    259  HA  GLN A 172      -0.619   4.556 -11.169  1.00  0.00           H  
ATOM    260 1HB  GLN A 172      -2.785   5.632  -9.327  1.00  0.00           H  
ATOM    261 2HB  GLN A 172      -1.276   6.486  -9.616  1.00  0.00           H  
ATOM    262 1HG  GLN A 172      -1.790   6.563 -12.028  1.00  0.00           H  
ATOM    263 2HG  GLN A 172      -3.347   5.752 -11.695  1.00  0.00           H  
ATOM    264 1HE2 GLN A 172      -4.249   9.256 -11.897  1.00  0.00           H  
ATOM    265 2HE2 GLN A 172      -3.816   7.933 -12.929  1.00  0.00           H  
ATOM    266  N   MET A 173      -0.880   3.129  -8.300  1.00  0.00           N  
ATOM    267  CA  MET A 173      -0.141   2.679  -7.114  1.00  0.00           C  
ATOM    268  C   MET A 173       1.107   1.888  -7.506  1.00  0.00           C  
ATOM    269  O   MET A 173       1.901   1.499  -6.654  1.00  0.00           O  
ATOM    270  CB  MET A 173      -1.044   1.835  -6.216  1.00  0.00           C  
ATOM    271  CG  MET A 173      -1.958   2.643  -5.306  1.00  0.00           C  
ATOM    272  SD  MET A 173      -1.045   3.684  -4.150  1.00  0.00           S  
ATOM    273  CE  MET A 173      -0.385   2.451  -3.032  1.00  0.00           C  
ATOM    274  H   MET A 173      -1.749   2.722  -8.499  1.00  0.00           H  
ATOM    275  HA  MET A 173       0.186   3.557  -6.556  1.00  0.00           H  
ATOM    276 1HB  MET A 173      -1.670   1.192  -6.833  1.00  0.00           H  
ATOM    277 2HB  MET A 173      -0.431   1.190  -5.587  1.00  0.00           H  
ATOM    278 1HG  MET A 173      -2.602   3.281  -5.910  1.00  0.00           H  
ATOM    279 2HG  MET A 173      -2.591   1.966  -4.733  1.00  0.00           H  
ATOM    280 1HE  MET A 173       0.206   2.940  -2.258  1.00  0.00           H  
ATOM    281 2HE  MET A 173      -1.206   1.901  -2.570  1.00  0.00           H  
ATOM    282 3HE  MET A 173       0.248   1.758  -3.588  1.00  0.00           H  
ATOM    283  N   LYS A 174       1.265   1.642  -8.799  1.00  0.00           N  
ATOM    284  CA  LYS A 174       2.421   0.919  -9.300  1.00  0.00           C  
ATOM    285  C   LYS A 174       3.640   1.815  -9.205  1.00  0.00           C  
ATOM    286  O   LYS A 174       4.701   1.407  -8.734  1.00  0.00           O  
ATOM    287  CB  LYS A 174       2.202   0.457 -10.742  1.00  0.00           C  
ATOM    288  CG  LYS A 174       1.173  -0.655 -10.896  1.00  0.00           C  
ATOM    289  CD  LYS A 174       0.876  -0.933 -12.362  1.00  0.00           C  
ATOM    290  CE  LYS A 174      -0.080  -2.107 -12.521  1.00  0.00           C  
ATOM    291  NZ  LYS A 174      -0.580  -2.233 -13.918  1.00  0.00           N  
ATOM    292  H   LYS A 174       0.598   1.971  -9.427  1.00  0.00           H  
ATOM    293  HA  LYS A 174       2.574   0.037  -8.677  1.00  0.00           H  
ATOM    294 1HB  LYS A 174       1.875   1.301 -11.348  1.00  0.00           H  
ATOM    295 2HB  LYS A 174       3.145   0.101 -11.157  1.00  0.00           H  
ATOM    296 1HG  LYS A 174       1.551  -1.567 -10.432  1.00  0.00           H  
ATOM    297 2HG  LYS A 174       0.250  -0.369 -10.394  1.00  0.00           H  
ATOM    298 1HD  LYS A 174       0.428  -0.047 -12.817  1.00  0.00           H  
ATOM    299 2HD  LYS A 174       1.804  -1.160 -12.886  1.00  0.00           H  
ATOM    300 1HE  LYS A 174       0.429  -3.029 -12.246  1.00  0.00           H  
ATOM    301 2HE  LYS A 174      -0.932  -1.975 -11.855  1.00  0.00           H  
ATOM    302 1HZ  LYS A 174      -1.208  -3.019 -13.981  1.00  0.00           H  
ATOM    303 2HZ  LYS A 174      -1.070  -1.388 -14.177  1.00  0.00           H  
ATOM    304 3HZ  LYS A 174       0.201  -2.374 -14.543  1.00  0.00           H  
ATOM    305  N   VAL A 175       3.472   3.053  -9.647  1.00  0.00           N  
ATOM    306  CA  VAL A 175       4.547   4.019  -9.596  1.00  0.00           C  
ATOM    307  C   VAL A 175       4.194   5.108  -8.603  1.00  0.00           C  
ATOM    308  O   VAL A 175       3.738   6.192  -8.973  1.00  0.00           O  
ATOM    309  CB  VAL A 175       4.793   4.636 -10.985  1.00  0.00           C  
ATOM    310  CG1 VAL A 175       5.975   5.593 -10.942  1.00  0.00           C  
ATOM    311  CG2 VAL A 175       5.029   3.534 -12.007  1.00  0.00           C  
ATOM    312  H   VAL A 175       2.602   3.324 -10.005  1.00  0.00           H  
ATOM    313  HA  VAL A 175       5.457   3.508  -9.278  1.00  0.00           H  
ATOM    314  HB  VAL A 175       3.919   5.219 -11.274  1.00  0.00           H  
ATOM    315 1HG1 VAL A 175       6.134   6.021 -11.932  1.00  0.00           H  
ATOM    316 2HG1 VAL A 175       5.770   6.393 -10.231  1.00  0.00           H  
ATOM    317 3HG1 VAL A 175       6.870   5.052 -10.632  1.00  0.00           H  
ATOM    318 1HG2 VAL A 175       5.201   3.978 -12.988  1.00  0.00           H  
ATOM    319 2HG2 VAL A 175       5.900   2.948 -11.715  1.00  0.00           H  
ATOM    320 3HG2 VAL A 175       4.153   2.886 -12.052  1.00  0.00           H  
ATOM    321  N   ALA A 176       4.412   4.808  -7.342  1.00  0.00           N  
ATOM    322  CA  ALA A 176       4.130   5.744  -6.275  1.00  0.00           C  
ATOM    323  C   ALA A 176       5.181   5.632  -5.178  1.00  0.00           C  
ATOM    324  O   ALA A 176       5.362   4.567  -4.590  1.00  0.00           O  
ATOM    325  CB  ALA A 176       2.737   5.504  -5.712  1.00  0.00           C  
ATOM    326  H   ALA A 176       4.738   3.912  -7.118  1.00  0.00           H  
ATOM    327  HA  ALA A 176       4.174   6.752  -6.688  1.00  0.00           H  
ATOM    328 1HB  ALA A 176       2.541   6.215  -4.909  1.00  0.00           H  
ATOM    329 2HB  ALA A 176       1.997   5.635  -6.502  1.00  0.00           H  
ATOM    330 3HB  ALA A 176       2.673   4.489  -5.321  1.00  0.00           H  
ATOM    331  N   PRO A 177       5.938   6.710  -4.936  1.00  0.00           N  
ATOM    332  CA  PRO A 177       6.955   6.738  -3.898  1.00  0.00           C  
ATOM    333  C   PRO A 177       6.377   7.101  -2.532  1.00  0.00           C  
ATOM    334  O   PRO A 177       5.520   7.983  -2.420  1.00  0.00           O  
ATOM    335  CB  PRO A 177       7.920   7.815  -4.404  1.00  0.00           C  
ATOM    336  CG  PRO A 177       7.033   8.837  -5.029  1.00  0.00           C  
ATOM    337  CD  PRO A 177       5.917   8.037  -5.646  1.00  0.00           C  
ATOM    338  HA  PRO A 177       7.448   5.756  -3.848  1.00  0.00           H  
ATOM    339 1HB  PRO A 177       8.510   8.215  -3.567  1.00  0.00           H  
ATOM    340 2HB  PRO A 177       8.632   7.375  -5.118  1.00  0.00           H  
ATOM    341 1HG  PRO A 177       6.675   9.545  -4.267  1.00  0.00           H  
ATOM    342 2HG  PRO A 177       7.593   9.425  -5.770  1.00  0.00           H  
ATOM    343 1HD  PRO A 177       4.959   8.553  -5.481  1.00  0.00           H  
ATOM    344 2HD  PRO A 177       6.108   7.909  -6.722  1.00  0.00           H  
ATOM    345  N   ILE A 178       6.852   6.415  -1.506  1.00  0.00           N  
ATOM    346  CA  ILE A 178       6.412   6.640  -0.137  1.00  0.00           C  
ATOM    347  C   ILE A 178       6.911   7.989   0.384  1.00  0.00           C  
ATOM    348  O   ILE A 178       8.119   8.227   0.445  1.00  0.00           O  
ATOM    349  CB  ILE A 178       6.904   5.512   0.789  1.00  0.00           C  
ATOM    350  CG1 ILE A 178       6.355   4.161   0.322  1.00  0.00           C  
ATOM    351  CG2 ILE A 178       6.495   5.788   2.227  1.00  0.00           C  
ATOM    352  CD1 ILE A 178       6.992   2.974   1.008  1.00  0.00           C  
ATOM    353  H   ILE A 178       7.526   5.718  -1.675  1.00  0.00           H  
ATOM    354  HA  ILE A 178       5.323   6.649  -0.121  1.00  0.00           H  
ATOM    355  HB  ILE A 178       7.990   5.447   0.736  1.00  0.00           H  
ATOM    356 1HG1 ILE A 178       5.282   4.123   0.501  1.00  0.00           H  
ATOM    357 2HG1 ILE A 178       6.510   4.057  -0.752  1.00  0.00           H  
ATOM    358 1HG2 ILE A 178       6.850   4.981   2.868  1.00  0.00           H  
ATOM    359 2HG2 ILE A 178       6.932   6.731   2.555  1.00  0.00           H  
ATOM    360 3HG2 ILE A 178       5.408   5.851   2.291  1.00  0.00           H  
ATOM    361 1HD1 ILE A 178       6.551   2.053   0.625  1.00  0.00           H  
ATOM    362 2HD1 ILE A 178       8.065   2.973   0.812  1.00  0.00           H  
ATOM    363 3HD1 ILE A 178       6.818   3.038   2.081  1.00  0.00           H  
ATOM    364  N   PRO A 179       5.983   8.898   0.732  1.00  0.00           N  
ATOM    365  CA  PRO A 179       6.327  10.225   1.255  1.00  0.00           C  
ATOM    366  C   PRO A 179       7.071  10.158   2.582  1.00  0.00           C  
ATOM    367  O   PRO A 179       7.006   9.158   3.299  1.00  0.00           O  
ATOM    368  CB  PRO A 179       4.956  10.889   1.420  1.00  0.00           C  
ATOM    369  CG  PRO A 179       4.074  10.148   0.474  1.00  0.00           C  
ATOM    370  CD  PRO A 179       4.546   8.721   0.563  1.00  0.00           C  
ATOM    371  HA  PRO A 179       6.939  10.759   0.513  1.00  0.00           H  
ATOM    372 1HB  PRO A 179       4.623  10.810   2.465  1.00  0.00           H  
ATOM    373 2HB  PRO A 179       5.027  11.962   1.186  1.00  0.00           H  
ATOM    374 1HG  PRO A 179       3.021  10.264   0.766  1.00  0.00           H  
ATOM    375 2HG  PRO A 179       4.171  10.564  -0.539  1.00  0.00           H  
ATOM    376 1HD  PRO A 179       4.082   8.235   1.434  1.00  0.00           H  
ATOM    377 2HD  PRO A 179       4.283   8.189  -0.363  1.00  0.00           H  
ATOM    378  N   LYS A 180       7.742  11.248   2.920  1.00  0.00           N  
ATOM    379  CA  LYS A 180       8.516  11.337   4.156  1.00  0.00           C  
ATOM    380  C   LYS A 180       7.624  11.176   5.380  1.00  0.00           C  
ATOM    381  O   LYS A 180       8.061  10.675   6.418  1.00  0.00           O  
ATOM    382  CB  LYS A 180       9.265  12.669   4.225  1.00  0.00           C  
ATOM    383  CG  LYS A 180      10.417  12.795   3.236  1.00  0.00           C  
ATOM    384  CD  LYS A 180      11.102  14.148   3.355  1.00  0.00           C  
ATOM    385  CE  LYS A 180      12.253  14.275   2.369  1.00  0.00           C  
ATOM    386  NZ  LYS A 180      12.911  15.608   2.450  1.00  0.00           N  
ATOM    387  H   LYS A 180       7.709  12.023   2.317  1.00  0.00           H  
ATOM    388  HA  LYS A 180       9.245  10.526   4.167  1.00  0.00           H  
ATOM    389 1HB  LYS A 180       8.570  13.487   4.035  1.00  0.00           H  
ATOM    390 2HB  LYS A 180       9.669  12.808   5.228  1.00  0.00           H  
ATOM    391 1HG  LYS A 180      11.148  12.009   3.427  1.00  0.00           H  
ATOM    392 2HG  LYS A 180      10.039  12.676   2.221  1.00  0.00           H  
ATOM    393 1HD  LYS A 180      10.378  14.941   3.161  1.00  0.00           H  
ATOM    394 2HD  LYS A 180      11.488  14.272   4.367  1.00  0.00           H  
ATOM    395 1HE  LYS A 180      12.995  13.505   2.574  1.00  0.00           H  
ATOM    396 2HE  LYS A 180      11.881  14.129   1.355  1.00  0.00           H  
ATOM    397 1HZ  LYS A 180      13.666  15.652   1.781  1.00  0.00           H  
ATOM    398 2HZ  LYS A 180      12.235  16.330   2.242  1.00  0.00           H  
ATOM    399 3HZ  LYS A 180      13.277  15.747   3.380  1.00  0.00           H  
ATOM    400  N   GLN A 181       6.375  11.598   5.250  1.00  0.00           N  
ATOM    401  CA  GLN A 181       5.408  11.494   6.336  1.00  0.00           C  
ATOM    402  C   GLN A 181       5.146  10.029   6.680  1.00  0.00           C  
ATOM    403  O   GLN A 181       4.888   9.680   7.833  1.00  0.00           O  
ATOM    404  CB  GLN A 181       4.098  12.191   5.960  1.00  0.00           C  
ATOM    405  CG  GLN A 181       4.202  13.704   5.868  1.00  0.00           C  
ATOM    406  CD  GLN A 181       2.901  14.348   5.428  1.00  0.00           C  
ATOM    407  OE1 GLN A 181       2.093  13.733   4.727  1.00  0.00           O  
ATOM    408  NE2 GLN A 181       2.690  15.594   5.837  1.00  0.00           N  
ATOM    409  H   GLN A 181       6.099  12.000   4.400  1.00  0.00           H  
ATOM    410  HA  GLN A 181       5.822  11.985   7.216  1.00  0.00           H  
ATOM    411 1HB  GLN A 181       3.751  11.819   4.996  1.00  0.00           H  
ATOM    412 2HB  GLN A 181       3.333  11.951   6.699  1.00  0.00           H  
ATOM    413 1HG  GLN A 181       4.465  14.100   6.849  1.00  0.00           H  
ATOM    414 2HG  GLN A 181       4.973  13.962   5.143  1.00  0.00           H  
ATOM    415 1HE2 GLN A 181       1.849  16.071   5.578  1.00  0.00           H  
ATOM    416 2HE2 GLN A 181       3.371  16.056   6.405  1.00  0.00           H  
ATOM    417  N   LEU A 182       5.231   9.176   5.671  1.00  0.00           N  
ATOM    418  CA  LEU A 182       4.985   7.754   5.846  1.00  0.00           C  
ATOM    419  C   LEU A 182       6.278   6.995   6.126  1.00  0.00           C  
ATOM    420  O   LEU A 182       6.263   5.978   6.816  1.00  0.00           O  
ATOM    421  CB  LEU A 182       4.307   7.180   4.596  1.00  0.00           C  
ATOM    422  CG  LEU A 182       2.774   7.229   4.588  1.00  0.00           C  
ATOM    423  CD1 LEU A 182       2.311   8.668   4.770  1.00  0.00           C  
ATOM    424  CD2 LEU A 182       2.254   6.648   3.281  1.00  0.00           C  
ATOM    425  H   LEU A 182       5.479   9.510   4.781  1.00  0.00           H  
ATOM    426  HA  LEU A 182       4.321   7.620   6.699  1.00  0.00           H  
ATOM    427 1HB  LEU A 182       4.661   7.730   3.725  1.00  0.00           H  
ATOM    428 2HB  LEU A 182       4.605   6.137   4.486  1.00  0.00           H  
ATOM    429  HG  LEU A 182       2.387   6.646   5.424  1.00  0.00           H  
ATOM    430 1HD1 LEU A 182       1.222   8.703   4.765  1.00  0.00           H  
ATOM    431 2HD1 LEU A 182       2.681   9.052   5.721  1.00  0.00           H  
ATOM    432 3HD1 LEU A 182       2.697   9.280   3.956  1.00  0.00           H  
ATOM    433 1HD2 LEU A 182       1.164   6.683   3.277  1.00  0.00           H  
ATOM    434 2HD2 LEU A 182       2.639   7.231   2.445  1.00  0.00           H  
ATOM    435 3HD2 LEU A 182       2.584   5.614   3.186  1.00  0.00           H  
ATOM    436  N   LEU A 183       7.393   7.504   5.602  1.00  0.00           N  
ATOM    437  CA  LEU A 183       8.704   6.872   5.793  1.00  0.00           C  
ATOM    438  C   LEU A 183       9.061   6.750   7.271  1.00  0.00           C  
ATOM    439  O   LEU A 183       9.811   5.860   7.667  1.00  0.00           O  
ATOM    440  CB  LEU A 183       9.791   7.677   5.069  1.00  0.00           C  
ATOM    441  CG  LEU A 183       9.808   7.547   3.541  1.00  0.00           C  
ATOM    442  CD1 LEU A 183      10.917   8.420   2.969  1.00  0.00           C  
ATOM    443  CD2 LEU A 183      10.008   6.088   3.158  1.00  0.00           C  
ATOM    444  H   LEU A 183       7.333   8.319   5.058  1.00  0.00           H  
ATOM    445  HA  LEU A 183       8.669   5.869   5.369  1.00  0.00           H  
ATOM    446 1HB  LEU A 183       9.660   8.731   5.311  1.00  0.00           H  
ATOM    447 2HB  LEU A 183      10.765   7.358   5.440  1.00  0.00           H  
ATOM    448  HG  LEU A 183       8.861   7.902   3.135  1.00  0.00           H  
ATOM    449 1HD1 LEU A 183      10.929   8.328   1.883  1.00  0.00           H  
ATOM    450 2HD1 LEU A 183      10.738   9.460   3.242  1.00  0.00           H  
ATOM    451 3HD1 LEU A 183      11.877   8.098   3.371  1.00  0.00           H  
ATOM    452 1HD2 LEU A 183      10.019   5.995   2.071  1.00  0.00           H  
ATOM    453 2HD2 LEU A 183      10.956   5.733   3.563  1.00  0.00           H  
ATOM    454 3HD2 LEU A 183       9.193   5.490   3.564  1.00  0.00           H  
ATOM    455  N   GLN A 184       8.520   7.649   8.080  1.00  0.00           N  
ATOM    456  CA  GLN A 184       8.772   7.642   9.516  1.00  0.00           C  
ATOM    457  C   GLN A 184       8.196   6.395  10.182  1.00  0.00           C  
ATOM    458  O   GLN A 184       8.633   6.003  11.265  1.00  0.00           O  
ATOM    459  CB  GLN A 184       8.185   8.898  10.165  1.00  0.00           C  
ATOM    460  CG  GLN A 184       8.910  10.183   9.803  1.00  0.00           C  
ATOM    461  CD  GLN A 184       8.303  11.400  10.477  1.00  0.00           C  
ATOM    462  OE1 GLN A 184       7.724  11.301  11.563  1.00  0.00           O  
ATOM    463  NE2 GLN A 184       8.433  12.555   9.837  1.00  0.00           N  
ATOM    464  H   GLN A 184       7.946   8.345   7.700  1.00  0.00           H  
ATOM    465  HA  GLN A 184       9.850   7.636   9.678  1.00  0.00           H  
ATOM    466 1HB  GLN A 184       7.141   9.006   9.869  1.00  0.00           H  
ATOM    467 2HB  GLN A 184       8.208   8.792  11.250  1.00  0.00           H  
ATOM    468 1HG  GLN A 184       9.950  10.101  10.118  1.00  0.00           H  
ATOM    469 2HG  GLN A 184       8.855  10.327   8.724  1.00  0.00           H  
ATOM    470 1HE2 GLN A 184       8.053  13.393  10.232  1.00  0.00           H  
ATOM    471 2HE2 GLN A 184       8.910  12.590   8.958  1.00  0.00           H  
ATOM    472  N   ARG A 185       7.222   5.771   9.528  1.00  0.00           N  
ATOM    473  CA  ARG A 185       6.577   4.580  10.068  1.00  0.00           C  
ATOM    474  C   ARG A 185       7.439   3.343   9.852  1.00  0.00           C  
ATOM    475  O   ARG A 185       7.341   2.372  10.601  1.00  0.00           O  
ATOM    476  CB  ARG A 185       5.217   4.367   9.420  1.00  0.00           C  
ATOM    477  CG  ARG A 185       4.155   5.382   9.812  1.00  0.00           C  
ATOM    478  CD  ARG A 185       2.832   5.048   9.225  1.00  0.00           C  
ATOM    479  NE  ARG A 185       1.806   5.997   9.625  1.00  0.00           N  
ATOM    480  CZ  ARG A 185       1.081   5.908  10.757  1.00  0.00           C  
ATOM    481  NH1 ARG A 185       1.280   4.910  11.588  1.00  0.00           N  
ATOM    482  NH2 ARG A 185       0.169   6.824  11.031  1.00  0.00           N  
ATOM    483  H   ARG A 185       6.941   6.112   8.650  1.00  0.00           H  
ATOM    484  HA  ARG A 185       6.433   4.720  11.140  1.00  0.00           H  
ATOM    485 1HB  ARG A 185       5.321   4.401   8.336  1.00  0.00           H  
ATOM    486 2HB  ARG A 185       4.840   3.378   9.682  1.00  0.00           H  
ATOM    487 1HG  ARG A 185       4.054   5.402  10.898  1.00  0.00           H  
ATOM    488 2HG  ARG A 185       4.448   6.371   9.456  1.00  0.00           H  
ATOM    489 1HD  ARG A 185       2.903   5.061   8.138  1.00  0.00           H  
ATOM    490 2HD  ARG A 185       2.527   4.057   9.557  1.00  0.00           H  
ATOM    491  HE  ARG A 185       1.625   6.780   9.010  1.00  0.00           H  
ATOM    492 1HH1 ARG A 185       1.977   4.208  11.379  1.00  0.00           H  
ATOM    493 2HH1 ARG A 185       0.736   4.842  12.436  1.00  0.00           H  
ATOM    494 1HH2 ARG A 185       0.016   7.593  10.392  1.00  0.00           H  
ATOM    495 2HH2 ARG A 185      -0.375   6.758  11.879  1.00  0.00           H  
ATOM    496  N   ILE A 186       8.274   3.384   8.823  1.00  0.00           N  
ATOM    497  CA  ILE A 186       9.169   2.275   8.510  1.00  0.00           C  
ATOM    498  C   ILE A 186      10.596   2.788   8.321  1.00  0.00           C  
ATOM    499  O   ILE A 186      11.022   3.085   7.205  1.00  0.00           O  
ATOM    500  CB  ILE A 186       8.709   1.531   7.243  1.00  0.00           C  
ATOM    501  CG1 ILE A 186       8.439   2.524   6.109  1.00  0.00           C  
ATOM    502  CG2 ILE A 186       7.469   0.700   7.534  1.00  0.00           C  
ATOM    503  CD1 ILE A 186       8.073   1.868   4.797  1.00  0.00           C  
ATOM    504  H   ILE A 186       8.299   4.187   8.261  1.00  0.00           H  
ATOM    505  HA  ILE A 186       9.155   1.574   9.343  1.00  0.00           H  
ATOM    506  HB  ILE A 186       9.505   0.871   6.900  1.00  0.00           H  
ATOM    507 1HG1 ILE A 186       7.626   3.190   6.396  1.00  0.00           H  
ATOM    508 2HG1 ILE A 186       9.323   3.140   5.946  1.00  0.00           H  
ATOM    509 1HG2 ILE A 186       7.158   0.181   6.628  1.00  0.00           H  
ATOM    510 2HG2 ILE A 186       7.695  -0.030   8.310  1.00  0.00           H  
ATOM    511 3HG2 ILE A 186       6.665   1.353   7.873  1.00  0.00           H  
ATOM    512 1HD1 ILE A 186       7.897   2.635   4.043  1.00  0.00           H  
ATOM    513 2HD1 ILE A 186       8.890   1.222   4.473  1.00  0.00           H  
ATOM    514 3HD1 ILE A 186       7.170   1.273   4.927  1.00  0.00           H  
ATOM    515  N   PRO A 187      11.351   2.908   9.421  1.00  0.00           N  
ATOM    516  CA  PRO A 187      12.720   3.411   9.388  1.00  0.00           C  
ATOM    517  C   PRO A 187      13.758   2.333   9.085  1.00  0.00           C  
ATOM    518  O   PRO A 187      13.455   1.139   9.120  1.00  0.00           O  
ATOM    519  CB  PRO A 187      12.898   3.970  10.803  1.00  0.00           C  
ATOM    520  CG  PRO A 187      12.126   3.031  11.667  1.00  0.00           C  
ATOM    521  CD  PRO A 187      10.915   2.677  10.846  1.00  0.00           C  
ATOM    522  HA  PRO A 187      12.795   4.207   8.632  1.00  0.00           H  
ATOM    523 1HB  PRO A 187      13.966   4.007  11.062  1.00  0.00           H  
ATOM    524 2HB  PRO A 187      12.520   5.002  10.851  1.00  0.00           H  
ATOM    525 1HG  PRO A 187      12.740   2.153  11.917  1.00  0.00           H  
ATOM    526 2HG  PRO A 187      11.865   3.518  12.618  1.00  0.00           H  
ATOM    527 1HD  PRO A 187      10.650   1.624  11.018  1.00  0.00           H  
ATOM    528 2HD  PRO A 187      10.080   3.339  11.120  1.00  0.00           H  
ATOM    529  N   ASN A 188      14.979   2.783   8.787  1.00  0.00           N  
ATOM    530  CA  ASN A 188      16.103   1.893   8.484  1.00  0.00           C  
ATOM    531  C   ASN A 188      15.767   0.949   7.333  1.00  0.00           C  
ATOM    532  O   ASN A 188      15.730  -0.273   7.506  1.00  0.00           O  
ATOM    533  CB  ASN A 188      16.510   1.106   9.716  1.00  0.00           C  
ATOM    534  CG  ASN A 188      16.934   1.992  10.855  1.00  0.00           C  
ATOM    535  OD1 ASN A 188      17.765   2.892  10.681  1.00  0.00           O  
ATOM    536  ND2 ASN A 188      16.380   1.756  12.016  1.00  0.00           N  
ATOM    537  H   ASN A 188      15.132   3.752   8.774  1.00  0.00           H  
ATOM    538  HA  ASN A 188      16.951   2.502   8.165  1.00  0.00           H  
ATOM    539 1HB  ASN A 188      15.674   0.487  10.045  1.00  0.00           H  
ATOM    540 2HB  ASN A 188      17.333   0.437   9.465  1.00  0.00           H  
ATOM    541 1HD2 ASN A 188      16.625   2.314  12.809  1.00  0.00           H  
ATOM    542 2HD2 ASN A 188      15.713   1.018  12.111  1.00  0.00           H  
ATOM    543  N   ILE A 189      15.512   1.513   6.163  1.00  0.00           N  
ATOM    544  CA  ILE A 189      15.184   0.709   4.997  1.00  0.00           C  
ATOM    545  C   ILE A 189      16.421   0.501   4.122  1.00  0.00           C  
ATOM    546  O   ILE A 189      17.003   1.461   3.620  1.00  0.00           O  
ATOM    547  CB  ILE A 189      14.065   1.370   4.171  1.00  0.00           C  
ATOM    548  CG1 ILE A 189      12.744   1.341   4.942  1.00  0.00           C  
ATOM    549  CG2 ILE A 189      13.916   0.674   2.826  1.00  0.00           C  
ATOM    550  CD1 ILE A 189      11.648   2.166   4.307  1.00  0.00           C  
ATOM    551  H   ILE A 189      15.568   2.487   6.079  1.00  0.00           H  
ATOM    552  HA  ILE A 189      14.833  -0.265   5.336  1.00  0.00           H  
ATOM    553  HB  ILE A 189      14.309   2.418   4.002  1.00  0.00           H  
ATOM    554 1HG1 ILE A 189      12.393   0.313   5.025  1.00  0.00           H  
ATOM    555 2HG1 ILE A 189      12.905   1.712   5.954  1.00  0.00           H  
ATOM    556 1HG2 ILE A 189      13.121   1.153   2.255  1.00  0.00           H  
ATOM    557 2HG2 ILE A 189      14.852   0.746   2.274  1.00  0.00           H  
ATOM    558 3HG2 ILE A 189      13.667  -0.375   2.985  1.00  0.00           H  
ATOM    559 1HD1 ILE A 189      10.742   2.096   4.911  1.00  0.00           H  
ATOM    560 2HD1 ILE A 189      11.964   3.207   4.248  1.00  0.00           H  
ATOM    561 3HD1 ILE A 189      11.444   1.790   3.305  1.00  0.00           H  
ATOM    562  N   PRO A 190      16.831  -0.769   3.930  1.00  0.00           N  
ATOM    563  CA  PRO A 190      18.009  -1.127   3.118  1.00  0.00           C  
ATOM    564  C   PRO A 190      18.013  -0.542   1.691  1.00  0.00           C  
ATOM    565  O   PRO A 190      19.017   0.044   1.284  1.00  0.00           O  
ATOM    566  CB  PRO A 190      17.920  -2.656   3.083  1.00  0.00           C  
ATOM    567  CG  PRO A 190      17.297  -3.015   4.389  1.00  0.00           C  
ATOM    568  CD  PRO A 190      16.243  -1.963   4.603  1.00  0.00           C  
ATOM    569  HA  PRO A 190      18.920  -0.789   3.634  1.00  0.00           H  
ATOM    570 1HB  PRO A 190      17.318  -2.978   2.220  1.00  0.00           H  
ATOM    571 2HB  PRO A 190      18.923  -3.089   2.955  1.00  0.00           H  
ATOM    572 1HG  PRO A 190      16.878  -4.032   4.342  1.00  0.00           H  
ATOM    573 2HG  PRO A 190      18.057  -3.021   5.183  1.00  0.00           H  
ATOM    574 1HD  PRO A 190      15.304  -2.281   4.125  1.00  0.00           H  
ATOM    575 2HD  PRO A 190      16.094  -1.806   5.682  1.00  0.00           H  
ATOM    576  N   PRO A 191      16.918  -0.679   0.897  1.00  0.00           N  
ATOM    577  CA  PRO A 191      16.887  -0.148  -0.471  1.00  0.00           C  
ATOM    578  C   PRO A 191      17.027   1.369  -0.505  1.00  0.00           C  
ATOM    579  O   PRO A 191      17.645   1.926  -1.412  1.00  0.00           O  
ATOM    580  CB  PRO A 191      15.511  -0.592  -0.978  1.00  0.00           C  
ATOM    581  CG  PRO A 191      14.734  -0.863   0.265  1.00  0.00           C  
ATOM    582  CD  PRO A 191      15.744  -1.439   1.221  1.00  0.00           C  
ATOM    583  HA  PRO A 191      17.693  -0.613  -1.058  1.00  0.00           H  
ATOM    584 1HB  PRO A 191      15.064   0.201  -1.596  1.00  0.00           H  
ATOM    585 2HB  PRO A 191      15.614  -1.480  -1.619  1.00  0.00           H  
ATOM    586 1HG  PRO A 191      14.279   0.066   0.639  1.00  0.00           H  
ATOM    587 2HG  PRO A 191      13.908  -1.558   0.052  1.00  0.00           H  
ATOM    588 1HD  PRO A 191      15.403  -1.283   2.254  1.00  0.00           H  
ATOM    589 2HD  PRO A 191      15.876  -2.512   1.014  1.00  0.00           H  
ATOM    590  N   ASN A 192      16.439   2.024   0.497  1.00  0.00           N  
ATOM    591  CA  ASN A 192      16.461   3.484   0.616  1.00  0.00           C  
ATOM    592  C   ASN A 192      15.739   4.142  -0.554  1.00  0.00           C  
ATOM    593  O   ASN A 192      15.877   5.342  -0.797  1.00  0.00           O  
ATOM    594  CB  ASN A 192      17.887   3.993   0.715  1.00  0.00           C  
ATOM    595  CG  ASN A 192      17.986   5.295   1.461  1.00  0.00           C  
ATOM    596  OD1 ASN A 192      17.297   5.501   2.467  1.00  0.00           O  
ATOM    597  ND2 ASN A 192      18.830   6.176   0.989  1.00  0.00           N  
ATOM    598  H   ASN A 192      15.983   1.506   1.191  1.00  0.00           H  
ATOM    599  HA  ASN A 192      15.928   3.765   1.526  1.00  0.00           H  
ATOM    600 1HB  ASN A 192      18.505   3.250   1.222  1.00  0.00           H  
ATOM    601 2HB  ASN A 192      18.295   4.130  -0.286  1.00  0.00           H  
ATOM    602 1HD2 ASN A 192      18.938   7.060   1.444  1.00  0.00           H  
ATOM    603 2HD2 ASN A 192      19.367   5.966   0.173  1.00  0.00           H  
ATOM    604  N   ILE A 193      14.963   3.345  -1.271  1.00  0.00           N  
ATOM    605  CA  ILE A 193      14.193   3.829  -2.403  1.00  0.00           C  
ATOM    606  C   ILE A 193      12.766   4.063  -1.944  1.00  0.00           C  
ATOM    607  O   ILE A 193      12.276   3.346  -1.075  1.00  0.00           O  
ATOM    608  CB  ILE A 193      14.218   2.833  -3.577  1.00  0.00           C  
ATOM    609  CG1 ILE A 193      15.653   2.618  -4.064  1.00  0.00           C  
ATOM    610  CG2 ILE A 193      13.335   3.327  -4.713  1.00  0.00           C  
ATOM    611  CD1 ILE A 193      15.814   1.430  -4.986  1.00  0.00           C  
ATOM    612  H   ILE A 193      14.902   2.400  -1.023  1.00  0.00           H  
ATOM    613  HA  ILE A 193      14.633   4.765  -2.745  1.00  0.00           H  
ATOM    614  HB  ILE A 193      13.852   1.864  -3.239  1.00  0.00           H  
ATOM    615 1HG1 ILE A 193      15.996   3.508  -4.591  1.00  0.00           H  
ATOM    616 2HG1 ILE A 193      16.311   2.473  -3.206  1.00  0.00           H  
ATOM    617 1HG2 ILE A 193      13.365   2.611  -5.534  1.00  0.00           H  
ATOM    618 2HG2 ILE A 193      12.311   3.430  -4.358  1.00  0.00           H  
ATOM    619 3HG2 ILE A 193      13.698   4.294  -5.060  1.00  0.00           H  
ATOM    620 1HD1 ILE A 193      16.858   1.342  -5.288  1.00  0.00           H  
ATOM    621 2HD1 ILE A 193      15.509   0.521  -4.465  1.00  0.00           H  
ATOM    622 3HD1 ILE A 193      15.192   1.569  -5.868  1.00  0.00           H  
ATOM    623  N   ASN A 194      12.099   5.055  -2.510  1.00  0.00           N  
ATOM    624  CA  ASN A 194      10.742   5.373  -2.087  1.00  0.00           C  
ATOM    625  C   ASN A 194       9.680   4.789  -3.014  1.00  0.00           C  
ATOM    626  O   ASN A 194       8.531   4.642  -2.611  1.00  0.00           O  
ATOM    627  CB  ASN A 194      10.571   6.877  -1.974  1.00  0.00           C  
ATOM    628  CG  ASN A 194      11.452   7.481  -0.916  1.00  0.00           C  
ATOM    629  OD1 ASN A 194      11.768   6.834   0.089  1.00  0.00           O  
ATOM    630  ND2 ASN A 194      11.855   8.708  -1.122  1.00  0.00           N  
ATOM    631  H   ASN A 194      12.521   5.581  -3.224  1.00  0.00           H  
ATOM    632  HA  ASN A 194      10.571   4.924  -1.107  1.00  0.00           H  
ATOM    633 1HB  ASN A 194      10.803   7.343  -2.933  1.00  0.00           H  
ATOM    634 2HB  ASN A 194       9.532   7.109  -1.741  1.00  0.00           H  
ATOM    635 1HD2 ASN A 194      12.443   9.161  -0.451  1.00  0.00           H  
ATOM    636 2HD2 ASN A 194      11.574   9.194  -1.950  1.00  0.00           H  
ATOM    637  N   THR A 195      10.044   4.426  -4.241  1.00  0.00           N  
ATOM    638  CA  THR A 195       9.060   3.891  -5.177  1.00  0.00           C  
ATOM    639  C   THR A 195       8.646   2.488  -4.757  1.00  0.00           C  
ATOM    640  O   THR A 195       9.495   1.626  -4.538  1.00  0.00           O  
ATOM    641  CB  THR A 195       9.607   3.866  -6.616  1.00  0.00           C  
ATOM    642  OG1 THR A 195       9.975   5.193  -7.014  1.00  0.00           O  
ATOM    643  CG2 THR A 195       8.559   3.325  -7.576  1.00  0.00           C  
ATOM    644  H   THR A 195      10.977   4.513  -4.518  1.00  0.00           H  
ATOM    645  HA  THR A 195       8.180   4.534  -5.159  1.00  0.00           H  
ATOM    646  HB  THR A 195      10.492   3.231  -6.658  1.00  0.00           H  
ATOM    647  HG1 THR A 195      10.511   5.152  -7.809  1.00  0.00           H  
ATOM    648 1HG2 THR A 195       8.964   3.314  -8.588  1.00  0.00           H  
ATOM    649 2HG2 THR A 195       8.286   2.311  -7.283  1.00  0.00           H  
ATOM    650 3HG2 THR A 195       7.675   3.960  -7.546  1.00  0.00           H  
ATOM    651  N   TRP A 196       7.335   2.252  -4.728  1.00  0.00           N  
ATOM    652  CA  TRP A 196       6.777   0.971  -4.294  1.00  0.00           C  
ATOM    653  C   TRP A 196       7.317  -0.211  -5.074  1.00  0.00           C  
ATOM    654  O   TRP A 196       7.583  -1.257  -4.494  1.00  0.00           O  
ATOM    655  CB  TRP A 196       5.253   0.994  -4.421  1.00  0.00           C  
ATOM    656  CG  TRP A 196       4.557   1.492  -3.190  1.00  0.00           C  
ATOM    657  CD1 TRP A 196       3.758   2.591  -3.093  1.00  0.00           C  
ATOM    658  CD2 TRP A 196       4.596   0.906  -1.866  1.00  0.00           C  
ATOM    659  NE1 TRP A 196       3.299   2.731  -1.807  1.00  0.00           N  
ATOM    660  CE2 TRP A 196       3.801   1.708  -1.042  1.00  0.00           C  
ATOM    661  CE3 TRP A 196       5.231  -0.217  -1.322  1.00  0.00           C  
ATOM    662  CZ2 TRP A 196       3.621   1.427   0.303  1.00  0.00           C  
ATOM    663  CZ3 TRP A 196       5.050  -0.499   0.027  1.00  0.00           C  
ATOM    664  CH2 TRP A 196       4.265   0.302   0.818  1.00  0.00           C  
ATOM    665  H   TRP A 196       6.718   2.975  -4.977  1.00  0.00           H  
ATOM    666  HA  TRP A 196       7.041   0.815  -3.248  1.00  0.00           H  
ATOM    667 1HB  TRP A 196       4.966   1.631  -5.257  1.00  0.00           H  
ATOM    668 2HB  TRP A 196       4.890  -0.011  -4.636  1.00  0.00           H  
ATOM    669  HD1 TRP A 196       3.518   3.261  -3.917  1.00  0.00           H  
ATOM    670  HE1 TRP A 196       2.692   3.467  -1.476  1.00  0.00           H  
ATOM    671  HE3 TRP A 196       5.853  -0.858  -1.946  1.00  0.00           H  
ATOM    672  HZ2 TRP A 196       3.002   2.051   0.948  1.00  0.00           H  
ATOM    673  HZ3 TRP A 196       5.549  -1.375   0.443  1.00  0.00           H  
ATOM    674  HH2 TRP A 196       4.144   0.051   1.872  1.00  0.00           H  
ATOM    675  N   GLN A 197       7.501  -0.040  -6.371  1.00  0.00           N  
ATOM    676  CA  GLN A 197       8.009  -1.113  -7.211  1.00  0.00           C  
ATOM    677  C   GLN A 197       9.357  -1.617  -6.706  1.00  0.00           C  
ATOM    678  O   GLN A 197       9.664  -2.802  -6.803  1.00  0.00           O  
ATOM    679  CB  GLN A 197       8.135  -0.641  -8.662  1.00  0.00           C  
ATOM    680  CG  GLN A 197       8.593  -1.719  -9.630  1.00  0.00           C  
ATOM    681  CD  GLN A 197       8.679  -1.216 -11.058  1.00  0.00           C  
ATOM    682  OE1 GLN A 197       9.292  -0.180 -11.330  1.00  0.00           O  
ATOM    683  NE2 GLN A 197       8.065  -1.948 -11.980  1.00  0.00           N  
ATOM    684  H   GLN A 197       7.285   0.827  -6.773  1.00  0.00           H  
ATOM    685  HA  GLN A 197       7.305  -1.944  -7.174  1.00  0.00           H  
ATOM    686 1HB  GLN A 197       7.172  -0.266  -9.008  1.00  0.00           H  
ATOM    687 2HB  GLN A 197       8.846   0.183  -8.716  1.00  0.00           H  
ATOM    688 1HG  GLN A 197       9.582  -2.066  -9.329  1.00  0.00           H  
ATOM    689 2HG  GLN A 197       7.883  -2.545  -9.600  1.00  0.00           H  
ATOM    690 1HE2 GLN A 197       8.087  -1.666 -12.940  1.00  0.00           H  
ATOM    691 2HE2 GLN A 197       7.579  -2.781 -11.716  1.00  0.00           H  
ATOM    692  N   GLN A 198      10.175  -0.711  -6.199  1.00  0.00           N  
ATOM    693  CA  GLN A 198      11.478  -1.081  -5.673  1.00  0.00           C  
ATOM    694  C   GLN A 198      11.403  -1.414  -4.177  1.00  0.00           C  
ATOM    695  O   GLN A 198      12.272  -2.104  -3.643  1.00  0.00           O  
ATOM    696  CB  GLN A 198      12.485   0.047  -5.913  1.00  0.00           C  
ATOM    697  CG  GLN A 198      12.708   0.383  -7.378  1.00  0.00           C  
ATOM    698  CD  GLN A 198      13.260  -0.792  -8.162  1.00  0.00           C  
ATOM    699  OE1 GLN A 198      14.304  -1.353  -7.815  1.00  0.00           O  
ATOM    700  NE2 GLN A 198      12.562  -1.173  -9.226  1.00  0.00           N  
ATOM    701  H   GLN A 198       9.892   0.225  -6.159  1.00  0.00           H  
ATOM    702  HA  GLN A 198      11.821  -1.974  -6.195  1.00  0.00           H  
ATOM    703 1HB  GLN A 198      12.144   0.952  -5.409  1.00  0.00           H  
ATOM    704 2HB  GLN A 198      13.447  -0.226  -5.480  1.00  0.00           H  
ATOM    705 1HG  GLN A 198      11.755   0.672  -7.822  1.00  0.00           H  
ATOM    706 2HG  GLN A 198      13.418   1.205  -7.447  1.00  0.00           H  
ATOM    707 1HE2 GLN A 198      12.878  -1.942  -9.783  1.00  0.00           H  
ATOM    708 2HE2 GLN A 198      11.721  -0.690  -9.472  1.00  0.00           H  
ATOM    709  N   VAL A 199      10.352  -0.934  -3.509  1.00  0.00           N  
ATOM    710  CA  VAL A 199      10.176  -1.172  -2.075  1.00  0.00           C  
ATOM    711  C   VAL A 199       9.600  -2.567  -1.810  1.00  0.00           C  
ATOM    712  O   VAL A 199       9.919  -3.196  -0.799  1.00  0.00           O  
ATOM    713  CB  VAL A 199       9.240  -0.109  -1.469  1.00  0.00           C  
ATOM    714  CG1 VAL A 199       8.811  -0.515  -0.067  1.00  0.00           C  
ATOM    715  CG2 VAL A 199       9.936   1.243  -1.450  1.00  0.00           C  
ATOM    716  H   VAL A 199       9.680  -0.403  -3.994  1.00  0.00           H  
ATOM    717  HA  VAL A 199      11.150  -1.099  -1.590  1.00  0.00           H  
ATOM    718  HB  VAL A 199       8.337  -0.045  -2.076  1.00  0.00           H  
ATOM    719 1HG1 VAL A 199       8.149   0.248   0.346  1.00  0.00           H  
ATOM    720 2HG1 VAL A 199       8.283  -1.467  -0.110  1.00  0.00           H  
ATOM    721 3HG1 VAL A 199       9.690  -0.614   0.569  1.00  0.00           H  
ATOM    722 1HG2 VAL A 199       9.269   1.990  -1.021  1.00  0.00           H  
ATOM    723 2HG2 VAL A 199      10.843   1.177  -0.848  1.00  0.00           H  
ATOM    724 3HG2 VAL A 199      10.198   1.532  -2.468  1.00  0.00           H  
ATOM    725  N   THR A 200       8.776  -3.060  -2.735  1.00  0.00           N  
ATOM    726  CA  THR A 200       8.155  -4.378  -2.600  1.00  0.00           C  
ATOM    727  C   THR A 200       9.204  -5.486  -2.514  1.00  0.00           C  
ATOM    728  O   THR A 200       8.948  -6.567  -1.971  1.00  0.00           O  
ATOM    729  CB  THR A 200       7.201  -4.662  -3.775  1.00  0.00           C  
ATOM    730  OG1 THR A 200       6.645  -5.976  -3.636  1.00  0.00           O  
ATOM    731  CG2 THR A 200       7.943  -4.568  -5.099  1.00  0.00           C  
ATOM    732  H   THR A 200       8.574  -2.521  -3.533  1.00  0.00           H  
ATOM    733  HA  THR A 200       7.577  -4.395  -1.676  1.00  0.00           H  
ATOM    734  HB  THR A 200       6.389  -3.936  -3.768  1.00  0.00           H  
ATOM    735  HG1 THR A 200       6.093  -6.007  -2.850  1.00  0.00           H  
ATOM    736 1HG2 THR A 200       7.254  -4.771  -5.918  1.00  0.00           H  
ATOM    737 2HG2 THR A 200       8.358  -3.567  -5.214  1.00  0.00           H  
ATOM    738 3HG2 THR A 200       8.751  -5.299  -5.116  1.00  0.00           H  
ATOM    739  N   ALA A 201      10.393  -5.191  -3.035  1.00  0.00           N  
ATOM    740  CA  ALA A 201      11.500  -6.131  -3.034  1.00  0.00           C  
ATOM    741  C   ALA A 201      11.877  -6.546  -1.615  1.00  0.00           C  
ATOM    742  O   ALA A 201      12.438  -7.620  -1.410  1.00  0.00           O  
ATOM    743  CB  ALA A 201      12.701  -5.530  -3.746  1.00  0.00           C  
ATOM    744  H   ALA A 201      10.525  -4.306  -3.437  1.00  0.00           H  
ATOM    745  HA  ALA A 201      11.184  -7.027  -3.567  1.00  0.00           H  
ATOM    746 1HB  ALA A 201      13.069  -4.686  -3.182  1.00  0.00           H  
ATOM    747 2HB  ALA A 201      12.407  -5.201  -4.731  1.00  0.00           H  
ATOM    748 3HB  ALA A 201      13.480  -6.275  -3.831  1.00  0.00           H  
ATOM    749  N   LEU A 202      11.555  -5.698  -0.639  1.00  0.00           N  
ATOM    750  CA  LEU A 202      11.852  -5.986   0.761  1.00  0.00           C  
ATOM    751  C   LEU A 202      11.164  -7.273   1.205  1.00  0.00           C  
ATOM    752  O   LEU A 202      11.734  -8.081   1.942  1.00  0.00           O  
ATOM    753  CB  LEU A 202      11.402  -4.821   1.652  1.00  0.00           C  
ATOM    754  CG  LEU A 202      12.311  -3.585   1.640  1.00  0.00           C  
ATOM    755  CD1 LEU A 202      11.575  -2.407   2.264  1.00  0.00           C  
ATOM    756  CD2 LEU A 202      13.595  -3.891   2.396  1.00  0.00           C  
ATOM    757  H   LEU A 202      11.099  -4.855  -0.870  1.00  0.00           H  
ATOM    758  HA  LEU A 202      12.929  -6.112   0.867  1.00  0.00           H  
ATOM    759 1HB  LEU A 202      10.409  -4.506   1.336  1.00  0.00           H  
ATOM    760 2HB  LEU A 202      11.338  -5.175   2.681  1.00  0.00           H  
ATOM    761  HG  LEU A 202      12.551  -3.320   0.610  1.00  0.00           H  
ATOM    762 1HD1 LEU A 202      12.220  -1.529   2.255  1.00  0.00           H  
ATOM    763 2HD1 LEU A 202      10.671  -2.198   1.692  1.00  0.00           H  
ATOM    764 3HD1 LEU A 202      11.307  -2.650   3.292  1.00  0.00           H  
ATOM    765 1HD2 LEU A 202      14.241  -3.012   2.387  1.00  0.00           H  
ATOM    766 2HD2 LEU A 202      13.356  -4.155   3.427  1.00  0.00           H  
ATOM    767 3HD2 LEU A 202      14.109  -4.725   1.918  1.00  0.00           H  
ATOM    768  N   ALA A 203       9.940  -7.462   0.736  1.00  0.00           N  
ATOM    769  CA  ALA A 203       9.168  -8.647   1.076  1.00  0.00           C  
ATOM    770  C   ALA A 203       9.582  -9.823   0.199  1.00  0.00           C  
ATOM    771  O   ALA A 203       9.557 -10.975   0.629  1.00  0.00           O  
ATOM    772  CB  ALA A 203       7.680  -8.368   0.926  1.00  0.00           C  
ATOM    773  H   ALA A 203       9.547  -6.788   0.138  1.00  0.00           H  
ATOM    774  HA  ALA A 203       9.381  -8.904   2.114  1.00  0.00           H  
ATOM    775 1HB  ALA A 203       7.121  -9.270   1.131  1.00  0.00           H  
ATOM    776 2HB  ALA A 203       7.476  -8.040  -0.081  1.00  0.00           H  
ATOM    777 3HB  ALA A 203       7.386  -7.597   1.623  1.00  0.00           H  
ATOM    778  N   GLN A 204       9.984  -9.521  -1.026  1.00  0.00           N  
ATOM    779  CA  GLN A 204      10.404 -10.548  -1.973  1.00  0.00           C  
ATOM    780  C   GLN A 204      11.764 -11.129  -1.585  1.00  0.00           C  
ATOM    781  O   GLN A 204      12.022 -12.314  -1.796  1.00  0.00           O  
ATOM    782  CB  GLN A 204      10.462  -9.976  -3.392  1.00  0.00           C  
ATOM    783  CG  GLN A 204       9.115  -9.544  -3.945  1.00  0.00           C  
ATOM    784  CD  GLN A 204       9.231  -8.894  -5.310  1.00  0.00           C  
ATOM    785  OE1 GLN A 204      10.059  -9.292  -6.135  1.00  0.00           O  
ATOM    786  NE2 GLN A 204       8.401  -7.887  -5.558  1.00  0.00           N  
ATOM    787  H   GLN A 204       9.997  -8.581  -1.307  1.00  0.00           H  
ATOM    788  HA  GLN A 204       9.674 -11.357  -1.953  1.00  0.00           H  
ATOM    789 1HB  GLN A 204      11.126  -9.111  -3.409  1.00  0.00           H  
ATOM    790 2HB  GLN A 204      10.880 -10.722  -4.068  1.00  0.00           H  
ATOM    791 1HG  GLN A 204       8.474 -10.421  -4.037  1.00  0.00           H  
ATOM    792 2HG  GLN A 204       8.667  -8.824  -3.260  1.00  0.00           H  
ATOM    793 1HE2 GLN A 204       8.432  -7.418  -6.442  1.00  0.00           H  
ATOM    794 2HE2 GLN A 204       7.746  -7.596  -4.861  1.00  0.00           H  
ATOM    795  N   GLN A 205      12.623 -10.297  -1.006  1.00  0.00           N  
ATOM    796  CA  GLN A 205      13.947 -10.740  -0.576  1.00  0.00           C  
ATOM    797  C   GLN A 205      13.877 -11.400   0.798  1.00  0.00           C  
ATOM    798  O   GLN A 205      14.899 -11.798   1.357  1.00  0.00           O  
ATOM    799  CB  GLN A 205      14.925  -9.563  -0.544  1.00  0.00           C  
ATOM    800  CG  GLN A 205      15.237  -8.976  -1.910  1.00  0.00           C  
ATOM    801  CD  GLN A 205      16.046  -7.696  -1.818  1.00  0.00           C  
ATOM    802  OE1 GLN A 205      16.060  -7.027  -0.781  1.00  0.00           O  
ATOM    803  NE2 GLN A 205      16.725  -7.346  -2.905  1.00  0.00           N  
ATOM    804  H   GLN A 205      12.368  -9.354  -0.881  1.00  0.00           H  
ATOM    805  HA  GLN A 205      14.314 -11.477  -1.290  1.00  0.00           H  
ATOM    806 1HB  GLN A 205      14.517  -8.768   0.079  1.00  0.00           H  
ATOM    807 2HB  GLN A 205      15.865  -9.883  -0.093  1.00  0.00           H  
ATOM    808 1HG  GLN A 205      15.813  -9.702  -2.484  1.00  0.00           H  
ATOM    809 2HG  GLN A 205      14.301  -8.753  -2.421  1.00  0.00           H  
ATOM    810 1HE2 GLN A 205      17.277  -6.511  -2.905  1.00  0.00           H  
ATOM    811 2HE2 GLN A 205      16.685  -7.917  -3.725  1.00  0.00           H  
ATOM    812  N   LYS A 206      12.661 -11.490   1.335  1.00  0.00           N  
ATOM    813  CA  LYS A 206      12.411 -12.108   2.638  1.00  0.00           C  
ATOM    814  C   LYS A 206      13.098 -11.346   3.771  1.00  0.00           C  
ATOM    815  O   LYS A 206      13.381 -11.908   4.831  1.00  0.00           O  
ATOM    816  CB  LYS A 206      12.876 -13.565   2.633  1.00  0.00           C  
ATOM    817  CG  LYS A 206      12.316 -14.400   1.489  1.00  0.00           C  
ATOM    818  CD  LYS A 206      10.800 -14.505   1.572  1.00  0.00           C  
ATOM    819  CE  LYS A 206      10.243 -15.382   0.460  1.00  0.00           C  
ATOM    820  NZ  LYS A 206       8.759 -15.465   0.508  1.00  0.00           N  
ATOM    821  H   LYS A 206      11.902 -11.132   0.833  1.00  0.00           H  
ATOM    822  HA  LYS A 206      11.338 -12.084   2.832  1.00  0.00           H  
ATOM    823 1HB  LYS A 206      13.964 -13.600   2.570  1.00  0.00           H  
ATOM    824 2HB  LYS A 206      12.586 -14.043   3.568  1.00  0.00           H  
ATOM    825 1HG  LYS A 206      12.588 -13.943   0.536  1.00  0.00           H  
ATOM    826 2HG  LYS A 206      12.743 -15.402   1.526  1.00  0.00           H  
ATOM    827 1HD  LYS A 206      10.518 -14.930   2.536  1.00  0.00           H  
ATOM    828 2HD  LYS A 206      10.362 -13.511   1.491  1.00  0.00           H  
ATOM    829 1HE  LYS A 206      10.541 -14.978  -0.506  1.00  0.00           H  
ATOM    830 2HE  LYS A 206      10.653 -16.388   0.551  1.00  0.00           H  
ATOM    831 1HZ  LYS A 206       8.429 -16.055  -0.243  1.00  0.00           H  
ATOM    832 2HZ  LYS A 206       8.470 -15.857   1.394  1.00  0.00           H  
ATOM    833 3HZ  LYS A 206       8.366 -14.540   0.406  1.00  0.00           H  
ATOM    834  N   LEU A 207      13.349 -10.061   3.549  1.00  0.00           N  
ATOM    835  CA  LEU A 207      13.990  -9.224   4.554  1.00  0.00           C  
ATOM    836  C   LEU A 207      12.946  -8.722   5.541  1.00  0.00           C  
ATOM    837  O   LEU A 207      13.220  -8.553   6.728  1.00  0.00           O  
ATOM    838  CB  LEU A 207      14.706  -8.038   3.895  1.00  0.00           C  
ATOM    839  CG  LEU A 207      15.871  -8.399   2.965  1.00  0.00           C  
ATOM    840  CD1 LEU A 207      16.412  -7.134   2.313  1.00  0.00           C  
ATOM    841  CD2 LEU A 207      16.955  -9.109   3.762  1.00  0.00           C  
ATOM    842  H   LEU A 207      13.095  -9.666   2.688  1.00  0.00           H  
ATOM    843  HA  LEU A 207      14.729  -9.824   5.083  1.00  0.00           H  
ATOM    844 1HB  LEU A 207      13.979  -7.475   3.311  1.00  0.00           H  
ATOM    845 2HB  LEU A 207      15.095  -7.388   4.677  1.00  0.00           H  
ATOM    846  HG  LEU A 207      15.515  -9.056   2.171  1.00  0.00           H  
ATOM    847 1HD1 LEU A 207      17.240  -7.389   1.652  1.00  0.00           H  
ATOM    848 2HD1 LEU A 207      15.621  -6.656   1.734  1.00  0.00           H  
ATOM    849 3HD1 LEU A 207      16.762  -6.448   3.084  1.00  0.00           H  
ATOM    850 1HD2 LEU A 207      17.785  -9.365   3.101  1.00  0.00           H  
ATOM    851 2HD2 LEU A 207      17.315  -8.452   4.554  1.00  0.00           H  
ATOM    852 3HD2 LEU A 207      16.547 -10.019   4.202  1.00  0.00           H  
ATOM    853  N   LEU A 208      11.745  -8.502   5.025  1.00  0.00           N  
ATOM    854  CA  LEU A 208      10.630  -8.025   5.825  1.00  0.00           C  
ATOM    855  C   LEU A 208      10.162  -9.114   6.782  1.00  0.00           C  
ATOM    856  O   LEU A 208       9.694 -10.170   6.351  1.00  0.00           O  
ATOM    857  CB  LEU A 208       9.471  -7.588   4.920  1.00  0.00           C  
ATOM    858  CG  LEU A 208       8.443  -6.649   5.563  1.00  0.00           C  
ATOM    859  CD1 LEU A 208       9.040  -5.254   5.693  1.00  0.00           C  
ATOM    860  CD2 LEU A 208       7.178  -6.625   4.717  1.00  0.00           C  
ATOM    861  H   LEU A 208      11.604  -8.670   4.072  1.00  0.00           H  
ATOM    862  HA  LEU A 208      10.963  -7.165   6.405  1.00  0.00           H  
ATOM    863 1HB  LEU A 208       9.883  -7.081   4.049  1.00  0.00           H  
ATOM    864 2HB  LEU A 208       8.941  -8.477   4.580  1.00  0.00           H  
ATOM    865  HG  LEU A 208       8.203  -7.003   6.565  1.00  0.00           H  
ATOM    866 1HD1 LEU A 208       8.309  -4.587   6.150  1.00  0.00           H  
ATOM    867 2HD1 LEU A 208       9.932  -5.297   6.319  1.00  0.00           H  
ATOM    868 3HD1 LEU A 208       9.306  -4.879   4.706  1.00  0.00           H  
ATOM    869 1HD2 LEU A 208       6.447  -5.958   5.175  1.00  0.00           H  
ATOM    870 2HD2 LEU A 208       7.417  -6.269   3.715  1.00  0.00           H  
ATOM    871 3HD2 LEU A 208       6.763  -7.631   4.656  1.00  0.00           H  
ATOM    872  N   THR A 209      10.306  -8.861   8.075  1.00  0.00           N  
ATOM    873  CA  THR A 209       9.894  -9.816   9.089  1.00  0.00           C  
ATOM    874  C   THR A 209       8.410  -9.626   9.399  1.00  0.00           C  
ATOM    875  O   THR A 209       7.823  -8.616   9.001  1.00  0.00           O  
ATOM    876  CB  THR A 209      10.729  -9.666  10.374  1.00  0.00           C  
ATOM    877  OG1 THR A 209      10.449  -8.400  10.984  1.00  0.00           O  
ATOM    878  CG2 THR A 209      12.214  -9.757  10.060  1.00  0.00           C  
ATOM    879  H   THR A 209      10.693  -7.999   8.355  1.00  0.00           H  
ATOM    880  HA  THR A 209      10.047 -10.822   8.699  1.00  0.00           H  
ATOM    881  HB  THR A 209      10.463 -10.457  11.075  1.00  0.00           H  
ATOM    882  HG1 THR A 209      10.786  -7.695  10.425  1.00  0.00           H  
ATOM    883 1HG2 THR A 209      12.789  -9.649  10.980  1.00  0.00           H  
ATOM    884 2HG2 THR A 209      12.432 -10.724   9.606  1.00  0.00           H  
ATOM    885 3HG2 THR A 209      12.488  -8.962   9.366  1.00  0.00           H  
ATOM    886  N   PRO A 210       7.767 -10.590  10.084  1.00  0.00           N  
ATOM    887  CA  PRO A 210       6.348 -10.479  10.443  1.00  0.00           C  
ATOM    888  C   PRO A 210       6.042  -9.171  11.168  1.00  0.00           C  
ATOM    889  O   PRO A 210       4.971  -8.586  10.998  1.00  0.00           O  
ATOM    890  CB  PRO A 210       6.131 -11.689  11.357  1.00  0.00           C  
ATOM    891  CG  PRO A 210       7.111 -12.698  10.867  1.00  0.00           C  
ATOM    892  CD  PRO A 210       8.342 -11.897  10.536  1.00  0.00           C  
ATOM    893  HA  PRO A 210       5.737 -10.558   9.532  1.00  0.00           H  
ATOM    894 1HB  PRO A 210       6.302 -11.403  12.406  1.00  0.00           H  
ATOM    895 2HB  PRO A 210       5.090 -12.035  11.283  1.00  0.00           H  
ATOM    896 1HG  PRO A 210       7.297 -13.457  11.641  1.00  0.00           H  
ATOM    897 2HG  PRO A 210       6.705 -13.229   9.993  1.00  0.00           H  
ATOM    898 1HD  PRO A 210       8.960 -11.784  11.439  1.00  0.00           H  
ATOM    899 2HD  PRO A 210       8.908 -12.402   9.739  1.00  0.00           H  
ATOM    900  N   GLN A 211       7.006  -8.702  11.954  1.00  0.00           N  
ATOM    901  CA  GLN A 211       6.851  -7.466  12.707  1.00  0.00           C  
ATOM    902  C   GLN A 211       6.868  -6.247  11.785  1.00  0.00           C  
ATOM    903  O   GLN A 211       6.293  -5.206  12.112  1.00  0.00           O  
ATOM    904  CB  GLN A 211       7.955  -7.343  13.760  1.00  0.00           C  
ATOM    905  CG  GLN A 211       7.865  -8.365  14.880  1.00  0.00           C  
ATOM    906  CD  GLN A 211       8.969  -8.199  15.907  1.00  0.00           C  
ATOM    907  OE1 GLN A 211      10.044  -7.674  15.603  1.00  0.00           O  
ATOM    908  NE2 GLN A 211       8.711  -8.646  17.130  1.00  0.00           N  
ATOM    909  H   GLN A 211       7.845  -9.210  12.034  1.00  0.00           H  
ATOM    910  HA  GLN A 211       5.886  -7.488  13.213  1.00  0.00           H  
ATOM    911 1HB  GLN A 211       8.928  -7.453  13.282  1.00  0.00           H  
ATOM    912 2HB  GLN A 211       7.921  -6.350  14.208  1.00  0.00           H  
ATOM    913 1HG  GLN A 211       6.907  -8.250  15.387  1.00  0.00           H  
ATOM    914 2HG  GLN A 211       7.943  -9.365  14.452  1.00  0.00           H  
ATOM    915 1HE2 GLN A 211       9.401  -8.564  17.850  1.00  0.00           H  
ATOM    916 2HE2 GLN A 211       7.826  -9.065  17.333  1.00  0.00           H  
ATOM    917  N   ASP A 212       7.497  -6.381  10.621  1.00  0.00           N  
ATOM    918  CA  ASP A 212       7.583  -5.273   9.681  1.00  0.00           C  
ATOM    919  C   ASP A 212       6.345  -5.276   8.808  1.00  0.00           C  
ATOM    920  O   ASP A 212       5.880  -4.234   8.343  1.00  0.00           O  
ATOM    921  CB  ASP A 212       8.834  -5.381   8.798  1.00  0.00           C  
ATOM    922  CG  ASP A 212      10.134  -5.346   9.576  1.00  0.00           C  
ATOM    923  OD1 ASP A 212      10.359  -4.387  10.342  1.00  0.00           O  
ATOM    924  OD2 ASP A 212      10.948  -6.284   9.408  1.00  0.00           O  
ATOM    925  H   ASP A 212       7.856  -7.260  10.360  1.00  0.00           H  
ATOM    926  HA  ASP A 212       7.633  -4.342  10.247  1.00  0.00           H  
ATOM    927 1HB  ASP A 212       8.798  -6.311   8.255  1.00  0.00           H  
ATOM    928 2HB  ASP A 212       8.837  -4.562   8.094  1.00  0.00           H  
ATOM    929  N   MET A 213       5.815  -6.476   8.610  1.00  0.00           N  
ATOM    930  CA  MET A 213       4.627  -6.691   7.800  1.00  0.00           C  
ATOM    931  C   MET A 213       3.453  -5.871   8.318  1.00  0.00           C  
ATOM    932  O   MET A 213       2.797  -5.152   7.562  1.00  0.00           O  
ATOM    933  CB  MET A 213       4.271  -8.176   7.771  1.00  0.00           C  
ATOM    934  CG  MET A 213       5.230  -9.038   6.963  1.00  0.00           C  
ATOM    935  SD  MET A 213       4.808 -10.791   7.022  1.00  0.00           S  
ATOM    936  CE  MET A 213       6.266 -11.516   6.279  1.00  0.00           C  
ATOM    937  H   MET A 213       6.248  -7.253   9.024  1.00  0.00           H  
ATOM    938  HA  MET A 213       4.837  -6.360   6.783  1.00  0.00           H  
ATOM    939 1HB  MET A 213       4.249  -8.564   8.789  1.00  0.00           H  
ATOM    940 2HB  MET A 213       3.272  -8.303   7.351  1.00  0.00           H  
ATOM    941 1HG  MET A 213       5.220  -8.716   5.923  1.00  0.00           H  
ATOM    942 2HG  MET A 213       6.242  -8.915   7.348  1.00  0.00           H  
ATOM    943 1HE  MET A 213       6.157 -12.600   6.244  1.00  0.00           H  
ATOM    944 2HE  MET A 213       6.389 -11.130   5.266  1.00  0.00           H  
ATOM    945 3HE  MET A 213       7.144 -11.259   6.873  1.00  0.00           H  
ATOM    946  N   GLU A 214       3.217  -5.964   9.619  1.00  0.00           N  
ATOM    947  CA  GLU A 214       2.117  -5.252  10.260  1.00  0.00           C  
ATOM    948  C   GLU A 214       2.273  -3.737  10.131  1.00  0.00           C  
ATOM    949  O   GLU A 214       1.288  -2.997  10.166  1.00  0.00           O  
ATOM    950  CB  GLU A 214       2.027  -5.640  11.738  1.00  0.00           C  
ATOM    951  CG  GLU A 214       1.545  -7.062  11.986  1.00  0.00           C  
ATOM    952  CD  GLU A 214       0.139  -7.295  11.509  1.00  0.00           C  
ATOM    953  OE1 GLU A 214      -0.733  -6.560  11.906  1.00  0.00           O  
ATOM    954  OE2 GLU A 214      -0.064  -8.211  10.746  1.00  0.00           O  
ATOM    955  H   GLU A 214       3.800  -6.531  10.168  1.00  0.00           H  
ATOM    956  HA  GLU A 214       1.187  -5.535   9.765  1.00  0.00           H  
ATOM    957 1HB  GLU A 214       3.007  -5.532  12.203  1.00  0.00           H  
ATOM    958 2HB  GLU A 214       1.345  -4.961  12.251  1.00  0.00           H  
ATOM    959 1HG  GLU A 214       2.211  -7.755  11.472  1.00  0.00           H  
ATOM    960 2HG  GLU A 214       1.601  -7.272  13.053  1.00  0.00           H  
ATOM    961  N   ALA A 215       3.509  -3.281   9.977  1.00  0.00           N  
ATOM    962  CA  ALA A 215       3.789  -1.858   9.850  1.00  0.00           C  
ATOM    963  C   ALA A 215       3.609  -1.386   8.410  1.00  0.00           C  
ATOM    964  O   ALA A 215       3.136  -0.274   8.163  1.00  0.00           O  
ATOM    965  CB  ALA A 215       5.199  -1.558  10.336  1.00  0.00           C  
ATOM    966  H   ALA A 215       4.254  -3.918   9.944  1.00  0.00           H  
ATOM    967  HA  ALA A 215       3.075  -1.316  10.470  1.00  0.00           H  
ATOM    968 1HB  ALA A 215       5.287  -1.832  11.377  1.00  0.00           H  
ATOM    969 2HB  ALA A 215       5.406  -0.505  10.221  1.00  0.00           H  
ATOM    970 3HB  ALA A 215       5.907  -2.131   9.754  1.00  0.00           H  
ATOM    971  N   ALA A 216       3.954  -2.252   7.462  1.00  0.00           N  
ATOM    972  CA  ALA A 216       3.845  -1.928   6.047  1.00  0.00           C  
ATOM    973  C   ALA A 216       2.389  -1.795   5.634  1.00  0.00           C  
ATOM    974  O   ALA A 216       2.058  -1.029   4.724  1.00  0.00           O  
ATOM    975  CB  ALA A 216       4.541  -2.990   5.208  1.00  0.00           C  
ATOM    976  H   ALA A 216       4.278  -3.139   7.722  1.00  0.00           H  
ATOM    977  HA  ALA A 216       4.333  -0.967   5.881  1.00  0.00           H  
ATOM    978 1HB  ALA A 216       4.492  -2.715   4.166  1.00  0.00           H  
ATOM    979 2HB  ALA A 216       4.047  -3.939   5.351  1.00  0.00           H  
ATOM    980 3HB  ALA A 216       5.575  -3.073   5.511  1.00  0.00           H  
ATOM    981  N   LYS A 217       1.524  -2.538   6.317  1.00  0.00           N  
ATOM    982  CA  LYS A 217       0.095  -2.511   6.036  1.00  0.00           C  
ATOM    983  C   LYS A 217      -0.461  -1.097   6.184  1.00  0.00           C  
ATOM    984  O   LYS A 217      -1.208  -0.616   5.329  1.00  0.00           O  
ATOM    985  CB  LYS A 217      -0.655  -3.453   6.978  1.00  0.00           C  
ATOM    986  CG  LYS A 217      -0.452  -4.923   6.666  1.00  0.00           C  
ATOM    987  CD  LYS A 217      -1.166  -5.802   7.680  1.00  0.00           C  
ATOM    988  CE  LYS A 217      -1.021  -7.275   7.344  1.00  0.00           C  
ATOM    989  NZ  LYS A 217      -1.669  -8.146   8.360  1.00  0.00           N  
ATOM    990  H   LYS A 217       1.860  -3.132   7.024  1.00  0.00           H  
ATOM    991  HA  LYS A 217      -0.061  -2.828   5.004  1.00  0.00           H  
ATOM    992 1HB  LYS A 217      -0.323  -3.271   7.989  1.00  0.00           H  
ATOM    993 2HB  LYS A 217      -1.711  -3.238   6.915  1.00  0.00           H  
ATOM    994 1HG  LYS A 217      -0.848  -5.128   5.683  1.00  0.00           H  
ATOM    995 2HG  LYS A 217       0.605  -5.145   6.686  1.00  0.00           H  
ATOM    996 1HD  LYS A 217      -0.746  -5.624   8.657  1.00  0.00           H  
ATOM    997 2HD  LYS A 217      -2.217  -5.548   7.688  1.00  0.00           H  
ATOM    998 1HE  LYS A 217      -1.478  -7.459   6.384  1.00  0.00           H  
ATOM    999 2HE  LYS A 217       0.029  -7.516   7.294  1.00  0.00           H  
ATOM   1000 1HZ  LYS A 217      -2.659  -7.856   8.498  1.00  0.00           H  
ATOM   1001 2HZ  LYS A 217      -1.167  -8.073   9.273  1.00  0.00           H  
ATOM   1002 3HZ  LYS A 217      -1.648  -9.138   8.047  1.00  0.00           H  
ATOM   1003  N   GLU A 218      -0.073  -0.436   7.264  1.00  0.00           N  
ATOM   1004  CA  GLU A 218      -0.534   0.924   7.529  1.00  0.00           C  
ATOM   1005  C   GLU A 218       0.011   1.888   6.503  1.00  0.00           C  
ATOM   1006  O   GLU A 218      -0.708   2.770   6.033  1.00  0.00           O  
ATOM   1007  CB  GLU A 218      -0.117   1.373   8.931  1.00  0.00           C  
ATOM   1008  CG  GLU A 218      -0.848   0.664  10.062  1.00  0.00           C  
ATOM   1009  CD  GLU A 218      -0.414   1.132  11.423  1.00  0.00           C  
ATOM   1010  OE1 GLU A 218       0.528   1.884  11.500  1.00  0.00           O  
ATOM   1011  OE2 GLU A 218      -1.025   0.736  12.388  1.00  0.00           O  
ATOM   1012  H   GLU A 218       0.538  -0.870   7.900  1.00  0.00           H  
ATOM   1013  HA  GLU A 218      -1.623   0.938   7.470  1.00  0.00           H  
ATOM   1014 1HB  GLU A 218       0.952   1.203   9.065  1.00  0.00           H  
ATOM   1015 2HB  GLU A 218      -0.294   2.443   9.038  1.00  0.00           H  
ATOM   1016 1HG  GLU A 218      -1.918   0.838   9.955  1.00  0.00           H  
ATOM   1017 2HG  GLU A 218      -0.672  -0.408   9.978  1.00  0.00           H  
ATOM   1018  N   VAL A 219       1.284   1.725   6.160  1.00  0.00           N  
ATOM   1019  CA  VAL A 219       1.942   2.595   5.192  1.00  0.00           C  
ATOM   1020  C   VAL A 219       1.206   2.590   3.853  1.00  0.00           C  
ATOM   1021  O   VAL A 219       0.867   3.647   3.321  1.00  0.00           O  
ATOM   1022  CB  VAL A 219       3.399   2.146   4.977  1.00  0.00           C  
ATOM   1023  CG1 VAL A 219       4.026   2.907   3.817  1.00  0.00           C  
ATOM   1024  CG2 VAL A 219       4.199   2.353   6.253  1.00  0.00           C  
ATOM   1025  H   VAL A 219       1.794   0.988   6.561  1.00  0.00           H  
ATOM   1026  HA  VAL A 219       1.943   3.612   5.585  1.00  0.00           H  
ATOM   1027  HB  VAL A 219       3.408   1.089   4.709  1.00  0.00           H  
ATOM   1028 1HG1 VAL A 219       5.056   2.577   3.679  1.00  0.00           H  
ATOM   1029 2HG1 VAL A 219       3.458   2.715   2.908  1.00  0.00           H  
ATOM   1030 3HG1 VAL A 219       4.015   3.975   4.035  1.00  0.00           H  
ATOM   1031 1HG2 VAL A 219       5.229   2.033   6.094  1.00  0.00           H  
ATOM   1032 2HG2 VAL A 219       4.185   3.409   6.523  1.00  0.00           H  
ATOM   1033 3HG2 VAL A 219       3.758   1.767   7.059  1.00  0.00           H  
ATOM   1034  N   TYR A 220       0.937   1.399   3.330  1.00  0.00           N  
ATOM   1035  CA  TYR A 220       0.255   1.269   2.048  1.00  0.00           C  
ATOM   1036  C   TYR A 220      -1.154   1.862   2.105  1.00  0.00           C  
ATOM   1037  O   TYR A 220      -1.587   2.539   1.169  1.00  0.00           O  
ATOM   1038  CB  TYR A 220       0.194  -0.200   1.619  1.00  0.00           C  
ATOM   1039  CG  TYR A 220      -0.227  -0.386   0.175  1.00  0.00           C  
ATOM   1040  CD1 TYR A 220       0.722  -0.475  -0.838  1.00  0.00           C  
ATOM   1041  CD2 TYR A 220      -1.569  -0.473  -0.178  1.00  0.00           C  
ATOM   1042  CE1 TYR A 220       0.345  -0.642  -2.157  1.00  0.00           C  
ATOM   1043  CE2 TYR A 220      -1.952  -0.640  -1.496  1.00  0.00           C  
ATOM   1044  CZ  TYR A 220      -0.992  -0.725  -2.480  1.00  0.00           C  
ATOM   1045  OH  TYR A 220      -1.374  -0.894  -3.793  1.00  0.00           O  
ATOM   1046  H   TYR A 220       1.206   0.589   3.816  1.00  0.00           H  
ATOM   1047  HA  TYR A 220       0.817   1.828   1.299  1.00  0.00           H  
ATOM   1048 1HB  TYR A 220       1.169  -0.647   1.742  1.00  0.00           H  
ATOM   1049 2HB  TYR A 220      -0.518  -0.722   2.242  1.00  0.00           H  
ATOM   1050  HD1 TYR A 220       1.769  -0.409  -0.584  1.00  0.00           H  
ATOM   1051  HD2 TYR A 220      -2.321  -0.406   0.596  1.00  0.00           H  
ATOM   1052  HE1 TYR A 220       1.098  -0.707  -2.929  1.00  0.00           H  
ATOM   1053  HE2 TYR A 220      -3.001  -0.701  -1.749  1.00  0.00           H  
ATOM   1054  HH  TYR A 220      -0.627  -1.227  -4.301  1.00  0.00           H  
ATOM   1055  N   LYS A 221      -1.858   1.621   3.207  1.00  0.00           N  
ATOM   1056  CA  LYS A 221      -3.216   2.129   3.368  1.00  0.00           C  
ATOM   1057  C   LYS A 221      -3.236   3.655   3.440  1.00  0.00           C  
ATOM   1058  O   LYS A 221      -4.019   4.310   2.745  1.00  0.00           O  
ATOM   1059  CB  LYS A 221      -3.862   1.535   4.621  1.00  0.00           C  
ATOM   1060  CG  LYS A 221      -4.293   0.081   4.477  1.00  0.00           C  
ATOM   1061  CD  LYS A 221      -5.182  -0.348   5.634  1.00  0.00           C  
ATOM   1062  CE  LYS A 221      -4.394  -0.446   6.932  1.00  0.00           C  
ATOM   1063  NZ  LYS A 221      -5.177  -1.110   8.010  1.00  0.00           N  
ATOM   1064  H   LYS A 221      -1.456   1.087   3.927  1.00  0.00           H  
ATOM   1065  HA  LYS A 221      -3.802   1.831   2.498  1.00  0.00           H  
ATOM   1066 1HB  LYS A 221      -3.162   1.595   5.455  1.00  0.00           H  
ATOM   1067 2HB  LYS A 221      -4.742   2.120   4.889  1.00  0.00           H  
ATOM   1068 1HG  LYS A 221      -4.841  -0.045   3.542  1.00  0.00           H  
ATOM   1069 2HG  LYS A 221      -3.412  -0.559   4.450  1.00  0.00           H  
ATOM   1070 1HD  LYS A 221      -5.989   0.375   5.762  1.00  0.00           H  
ATOM   1071 2HD  LYS A 221      -5.622  -1.321   5.414  1.00  0.00           H  
ATOM   1072 1HE  LYS A 221      -3.481  -1.013   6.761  1.00  0.00           H  
ATOM   1073 2HE  LYS A 221      -4.117   0.554   7.266  1.00  0.00           H  
ATOM   1074 1HZ  LYS A 221      -4.620  -1.154   8.852  1.00  0.00           H  
ATOM   1075 2HZ  LYS A 221      -6.018  -0.580   8.191  1.00  0.00           H  
ATOM   1076 3HZ  LYS A 221      -5.423  -2.045   7.720  1.00  0.00           H  
ATOM   1077  N   ILE A 222      -2.372   4.219   4.279  1.00  0.00           N  
ATOM   1078  CA  ILE A 222      -2.295   5.668   4.443  1.00  0.00           C  
ATOM   1079  C   ILE A 222      -1.892   6.342   3.132  1.00  0.00           C  
ATOM   1080  O   ILE A 222      -2.404   7.408   2.782  1.00  0.00           O  
ATOM   1081  CB  ILE A 222      -1.292   6.045   5.548  1.00  0.00           C  
ATOM   1082  CG1 ILE A 222      -1.801   5.576   6.914  1.00  0.00           C  
ATOM   1083  CG2 ILE A 222      -1.046   7.546   5.554  1.00  0.00           C  
ATOM   1084  CD1 ILE A 222      -0.754   5.616   8.002  1.00  0.00           C  
ATOM   1085  H   ILE A 222      -1.766   3.644   4.802  1.00  0.00           H  
ATOM   1086  HA  ILE A 222      -3.279   6.036   4.732  1.00  0.00           H  
ATOM   1087  HB  ILE A 222      -0.347   5.532   5.372  1.00  0.00           H  
ATOM   1088 1HG1 ILE A 222      -2.639   6.201   7.224  1.00  0.00           H  
ATOM   1089 2HG1 ILE A 222      -2.170   4.554   6.834  1.00  0.00           H  
ATOM   1090 1HG2 ILE A 222      -0.335   7.795   6.342  1.00  0.00           H  
ATOM   1091 2HG2 ILE A 222      -0.641   7.852   4.590  1.00  0.00           H  
ATOM   1092 3HG2 ILE A 222      -1.986   8.068   5.735  1.00  0.00           H  
ATOM   1093 1HD1 ILE A 222      -1.189   5.269   8.940  1.00  0.00           H  
ATOM   1094 2HD1 ILE A 222       0.081   4.969   7.730  1.00  0.00           H  
ATOM   1095 3HD1 ILE A 222      -0.395   6.637   8.126  1.00  0.00           H  
ATOM   1096  N   HIS A 223      -0.992   5.700   2.399  1.00  0.00           N  
ATOM   1097  CA  HIS A 223      -0.521   6.226   1.126  1.00  0.00           C  
ATOM   1098  C   HIS A 223      -1.675   6.334   0.131  1.00  0.00           C  
ATOM   1099  O   HIS A 223      -1.806   7.332  -0.576  1.00  0.00           O  
ATOM   1100  CB  HIS A 223       0.587   5.339   0.548  1.00  0.00           C  
ATOM   1101  CG  HIS A 223       1.374   5.996  -0.543  1.00  0.00           C  
ATOM   1102  ND1 HIS A 223       2.323   5.322  -1.283  1.00  0.00           N  
ATOM   1103  CD2 HIS A 223       1.356   7.264  -1.018  1.00  0.00           C  
ATOM   1104  CE1 HIS A 223       2.853   6.148  -2.168  1.00  0.00           C  
ATOM   1105  NE2 HIS A 223       2.285   7.332  -2.028  1.00  0.00           N  
ATOM   1106  H   HIS A 223      -0.625   4.850   2.729  1.00  0.00           H  
ATOM   1107  HA  HIS A 223      -0.110   7.224   1.275  1.00  0.00           H  
ATOM   1108 1HB  HIS A 223       1.277   5.054   1.343  1.00  0.00           H  
ATOM   1109 2HB  HIS A 223       0.150   4.424   0.150  1.00  0.00           H  
ATOM   1110  HD2 HIS A 223       0.723   8.078  -0.665  1.00  0.00           H  
ATOM   1111  HE1 HIS A 223       3.628   5.896  -2.892  1.00  0.00           H  
ATOM   1112  HE2 HIS A 223       2.493   8.157  -2.571  1.00  0.00           H  
ATOM   1113  N   GLN A 224      -2.516   5.305   0.101  1.00  0.00           N  
ATOM   1114  CA  GLN A 224      -3.664   5.273  -0.800  1.00  0.00           C  
ATOM   1115  C   GLN A 224      -4.630   6.418  -0.501  1.00  0.00           C  
ATOM   1116  O   GLN A 224      -5.229   6.992  -1.409  1.00  0.00           O  
ATOM   1117  CB  GLN A 224      -4.393   3.931  -0.692  1.00  0.00           C  
ATOM   1118  CG  GLN A 224      -5.466   3.718  -1.746  1.00  0.00           C  
ATOM   1119  CD  GLN A 224      -6.075   2.331  -1.680  1.00  0.00           C  
ATOM   1120  OE1 GLN A 224      -6.753   1.981  -0.710  1.00  0.00           O  
ATOM   1121  NE2 GLN A 224      -5.838   1.532  -2.714  1.00  0.00           N  
ATOM   1122  H   GLN A 224      -2.360   4.543   0.702  1.00  0.00           H  
ATOM   1123  HA  GLN A 224      -3.305   5.393  -1.822  1.00  0.00           H  
ATOM   1124 1HB  GLN A 224      -3.672   3.118  -0.777  1.00  0.00           H  
ATOM   1125 2HB  GLN A 224      -4.863   3.850   0.288  1.00  0.00           H  
ATOM   1126 1HG  GLN A 224      -6.260   4.449  -1.593  1.00  0.00           H  
ATOM   1127 2HG  GLN A 224      -5.022   3.850  -2.733  1.00  0.00           H  
ATOM   1128 1HE2 GLN A 224      -6.214   0.604  -2.726  1.00  0.00           H  
ATOM   1129 2HE2 GLN A 224      -5.283   1.856  -3.480  1.00  0.00           H  
ATOM   1130  N   GLN A 225      -4.759   6.753   0.777  1.00  0.00           N  
ATOM   1131  CA  GLN A 225      -5.650   7.823   1.205  1.00  0.00           C  
ATOM   1132  C   GLN A 225      -5.056   9.190   0.865  1.00  0.00           C  
ATOM   1133  O   GLN A 225      -5.761  10.087   0.401  1.00  0.00           O  
ATOM   1134  CB  GLN A 225      -5.923   7.725   2.708  1.00  0.00           C  
ATOM   1135  CG  GLN A 225      -7.086   8.578   3.186  1.00  0.00           C  
ATOM   1136  CD  GLN A 225      -8.410   8.137   2.592  1.00  0.00           C  
ATOM   1137  OE1 GLN A 225      -8.804   6.974   2.713  1.00  0.00           O  
ATOM   1138  NE2 GLN A 225      -9.106   9.066   1.946  1.00  0.00           N  
ATOM   1139  H   GLN A 225      -4.237   6.266   1.452  1.00  0.00           H  
ATOM   1140  HA  GLN A 225      -6.595   7.720   0.672  1.00  0.00           H  
ATOM   1141 1HB  GLN A 225      -6.135   6.689   2.973  1.00  0.00           H  
ATOM   1142 2HB  GLN A 225      -5.034   8.029   3.260  1.00  0.00           H  
ATOM   1143 1HG  GLN A 225      -7.156   8.503   4.272  1.00  0.00           H  
ATOM   1144 2HG  GLN A 225      -6.908   9.613   2.895  1.00  0.00           H  
ATOM   1145 1HE2 GLN A 225      -9.988   8.833   1.533  1.00  0.00           H  
ATOM   1146 2HE2 GLN A 225      -8.750   9.997   1.872  1.00  0.00           H  
ATOM   1147  N   LEU A 226      -3.754   9.332   1.090  1.00  0.00           N  
ATOM   1148  CA  LEU A 226      -3.056  10.583   0.813  1.00  0.00           C  
ATOM   1149  C   LEU A 226      -3.093  10.909  -0.678  1.00  0.00           C  
ATOM   1150  O   LEU A 226      -3.253  12.068  -1.064  1.00  0.00           O  
ATOM   1151  CB  LEU A 226      -1.601  10.496   1.291  1.00  0.00           C  
ATOM   1152  CG  LEU A 226      -1.394  10.562   2.809  1.00  0.00           C  
ATOM   1153  CD1 LEU A 226       0.091  10.446   3.125  1.00  0.00           C  
ATOM   1154  CD2 LEU A 226      -1.968  11.865   3.344  1.00  0.00           C  
ATOM   1155  H   LEU A 226      -3.248   8.575   1.461  1.00  0.00           H  
ATOM   1156  HA  LEU A 226      -3.556  11.385   1.355  1.00  0.00           H  
ATOM   1157 1HB  LEU A 226      -1.175   9.558   0.938  1.00  0.00           H  
ATOM   1158 2HB  LEU A 226      -1.039  11.317   0.844  1.00  0.00           H  
ATOM   1159  HG  LEU A 226      -1.902   9.721   3.282  1.00  0.00           H  
ATOM   1160 1HD1 LEU A 226       0.238  10.492   4.205  1.00  0.00           H  
ATOM   1161 2HD1 LEU A 226       0.470   9.496   2.749  1.00  0.00           H  
ATOM   1162 3HD1 LEU A 226       0.628  11.266   2.651  1.00  0.00           H  
ATOM   1163 1HD2 LEU A 226      -1.821  11.911   4.424  1.00  0.00           H  
ATOM   1164 2HD2 LEU A 226      -1.459  12.707   2.873  1.00  0.00           H  
ATOM   1165 3HD2 LEU A 226      -3.033  11.913   3.120  1.00  0.00           H  
ATOM   1166  N   LEU A 227      -2.954   9.877  -1.509  1.00  0.00           N  
ATOM   1167  CA  LEU A 227      -2.965  10.045  -2.961  1.00  0.00           C  
ATOM   1168  C   LEU A 227      -4.276  10.661  -3.440  1.00  0.00           C  
ATOM   1169  O   LEU A 227      -4.292  11.461  -4.374  1.00  0.00           O  
ATOM   1170  CB  LEU A 227      -2.741   8.699  -3.657  1.00  0.00           C  
ATOM   1171  CG  LEU A 227      -1.302   8.173  -3.623  1.00  0.00           C  
ATOM   1172  CD1 LEU A 227      -1.233   6.770  -4.212  1.00  0.00           C  
ATOM   1173  CD2 LEU A 227      -0.369   9.114  -4.377  1.00  0.00           C  
ATOM   1174  H   LEU A 227      -2.835   8.976  -1.134  1.00  0.00           H  
ATOM   1175  HA  LEU A 227      -2.152  10.715  -3.238  1.00  0.00           H  
ATOM   1176 1HB  LEU A 227      -3.382   7.967  -3.187  1.00  0.00           H  
ATOM   1177 2HB  LEU A 227      -3.037   8.800  -4.691  1.00  0.00           H  
ATOM   1178  HG  LEU A 227      -0.969   8.120  -2.595  1.00  0.00           H  
ATOM   1179 1HD1 LEU A 227      -1.572   6.794  -5.236  1.00  0.00           H  
ATOM   1180 2HD1 LEU A 227      -1.863   6.106  -3.638  1.00  0.00           H  
ATOM   1181 3HD1 LEU A 227      -0.212   6.416  -4.179  1.00  0.00           H  
ATOM   1182 1HD2 LEU A 227      -0.301  10.054  -3.848  1.00  0.00           H  
ATOM   1183 2HD2 LEU A 227      -0.754   9.286  -5.371  1.00  0.00           H  
ATOM   1184 3HD2 LEU A 227       0.613   8.669  -4.443  1.00  0.00           H  
ATOM   1185  N   PHE A 228      -5.374  10.294  -2.791  1.00  0.00           N  
ATOM   1186  CA  PHE A 228      -6.683  10.811  -3.162  1.00  0.00           C  
ATOM   1187  C   PHE A 228      -6.769  12.313  -2.907  1.00  0.00           C  
ATOM   1188  O   PHE A 228      -7.225  13.076  -3.761  1.00  0.00           O  
ATOM   1189  CB  PHE A 228      -7.783  10.089  -2.382  1.00  0.00           C  
ATOM   1190  CG  PHE A 228      -9.172  10.543  -2.732  1.00  0.00           C  
ATOM   1191  CD1 PHE A 228      -9.749  10.185  -3.941  1.00  0.00           C  
ATOM   1192  CD2 PHE A 228      -9.903  11.328  -1.854  1.00  0.00           C  
ATOM   1193  CE1 PHE A 228     -11.027  10.602  -4.264  1.00  0.00           C  
ATOM   1194  CE2 PHE A 228     -11.180  11.745  -2.173  1.00  0.00           C  
ATOM   1195  CZ  PHE A 228     -11.742  11.382  -3.381  1.00  0.00           C  
ATOM   1196  H   PHE A 228      -5.300   9.660  -2.045  1.00  0.00           H  
ATOM   1197  HA  PHE A 228      -6.836  10.633  -4.227  1.00  0.00           H  
ATOM   1198 1HB  PHE A 228      -7.718   9.018  -2.569  1.00  0.00           H  
ATOM   1199 2HB  PHE A 228      -7.634  10.244  -1.314  1.00  0.00           H  
ATOM   1200  HD1 PHE A 228      -9.184   9.568  -4.640  1.00  0.00           H  
ATOM   1201  HD2 PHE A 228      -9.458  11.615  -0.900  1.00  0.00           H  
ATOM   1202  HE1 PHE A 228     -11.469  10.314  -5.218  1.00  0.00           H  
ATOM   1203  HE2 PHE A 228     -11.744  12.362  -1.474  1.00  0.00           H  
ATOM   1204  HZ  PHE A 228     -12.749  11.712  -3.635  1.00  0.00           H  
ATOM   1205  N   LYS A 229      -6.302  12.736  -1.742  1.00  0.00           N  
ATOM   1206  CA  LYS A 229      -6.337  14.145  -1.374  1.00  0.00           C  
ATOM   1207  C   LYS A 229      -5.364  14.959  -2.219  1.00  0.00           C  
ATOM   1208  O   LYS A 229      -5.659  16.093  -2.599  1.00  0.00           O  
ATOM   1209  CB  LYS A 229      -6.017  14.318   0.112  1.00  0.00           C  
ATOM   1210  CG  LYS A 229      -7.093  13.792   1.052  1.00  0.00           C  
ATOM   1211  CD  LYS A 229      -6.698  13.988   2.508  1.00  0.00           C  
ATOM   1212  CE  LYS A 229      -7.768  13.454   3.449  1.00  0.00           C  
ATOM   1213  NZ  LYS A 229      -7.392  13.634   4.878  1.00  0.00           N  
ATOM   1214  H   LYS A 229      -5.918  12.086  -1.118  1.00  0.00           H  
ATOM   1215  HA  LYS A 229      -7.341  14.527  -1.561  1.00  0.00           H  
ATOM   1216 1HB  LYS A 229      -5.085  13.802   0.346  1.00  0.00           H  
ATOM   1217 2HB  LYS A 229      -5.869  15.376   0.331  1.00  0.00           H  
ATOM   1218 1HG  LYS A 229      -8.030  14.317   0.865  1.00  0.00           H  
ATOM   1219 2HG  LYS A 229      -7.249  12.729   0.867  1.00  0.00           H  
ATOM   1220 1HD  LYS A 229      -5.760  13.467   2.705  1.00  0.00           H  
ATOM   1221 2HD  LYS A 229      -6.552  15.050   2.705  1.00  0.00           H  
ATOM   1222 1HE  LYS A 229      -8.707  13.974   3.265  1.00  0.00           H  
ATOM   1223 2HE  LYS A 229      -7.923  12.392   3.260  1.00  0.00           H  
ATOM   1224 1HZ  LYS A 229      -8.126  13.268   5.468  1.00  0.00           H  
ATOM   1225 2HZ  LYS A 229      -6.531  13.140   5.066  1.00  0.00           H  
ATOM   1226 3HZ  LYS A 229      -7.265  14.617   5.071  1.00  0.00           H  
ATOM   1227  N   ALA A 230      -4.212  14.368  -2.518  1.00  0.00           N  
ATOM   1228  CA  ALA A 230      -3.190  15.036  -3.317  1.00  0.00           C  
ATOM   1229  C   ALA A 230      -3.684  15.303  -4.738  1.00  0.00           C  
ATOM   1230  O   ALA A 230      -3.207  16.218  -5.409  1.00  0.00           O  
ATOM   1231  CB  ALA A 230      -1.916  14.205  -3.347  1.00  0.00           C  
ATOM   1232  H   ALA A 230      -4.039  13.458  -2.184  1.00  0.00           H  
ATOM   1233  HA  ALA A 230      -2.973  15.999  -2.854  1.00  0.00           H  
ATOM   1234 1HB  ALA A 230      -1.161  14.716  -3.944  1.00  0.00           H  
ATOM   1235 2HB  ALA A 230      -1.545  14.071  -2.330  1.00  0.00           H  
ATOM   1236 3HB  ALA A 230      -2.127  13.231  -3.786  1.00  0.00           H  
ATOM   1237  N   ARG A 231      -4.629  14.492  -5.196  1.00  0.00           N  
ATOM   1238  CA  ARG A 231      -5.189  14.659  -6.531  1.00  0.00           C  
ATOM   1239  C   ARG A 231      -6.194  15.805  -6.558  1.00  0.00           C  
ATOM   1240  O   ARG A 231      -6.261  16.561  -7.528  1.00  0.00           O  
ATOM   1241  CB  ARG A 231      -5.868  13.378  -6.993  1.00  0.00           C  
ATOM   1242  CG  ARG A 231      -6.471  13.441  -8.387  1.00  0.00           C  
ATOM   1243  CD  ARG A 231      -6.989  12.118  -8.821  1.00  0.00           C  
ATOM   1244  NE  ARG A 231      -7.773  12.217 -10.042  1.00  0.00           N  
ATOM   1245  CZ  ARG A 231      -8.423  11.188 -10.620  1.00  0.00           C  
ATOM   1246  NH1 ARG A 231      -8.373   9.991 -10.076  1.00  0.00           N  
ATOM   1247  NH2 ARG A 231      -9.110  11.380 -11.732  1.00  0.00           N  
ATOM   1248  H   ARG A 231      -4.947  13.757  -4.629  1.00  0.00           H  
ATOM   1249  HA  ARG A 231      -4.376  14.889  -7.221  1.00  0.00           H  
ATOM   1250 1HB  ARG A 231      -5.148  12.561  -6.982  1.00  0.00           H  
ATOM   1251 2HB  ARG A 231      -6.667  13.119  -6.299  1.00  0.00           H  
ATOM   1252 1HG  ARG A 231      -7.297  14.152  -8.395  1.00  0.00           H  
ATOM   1253 2HG  ARG A 231      -5.710  13.761  -9.099  1.00  0.00           H  
ATOM   1254 1HD  ARG A 231      -6.154  11.443  -9.006  1.00  0.00           H  
ATOM   1255 2HD  ARG A 231      -7.625  11.703  -8.041  1.00  0.00           H  
ATOM   1256  HE  ARG A 231      -7.834  13.121 -10.489  1.00  0.00           H  
ATOM   1257 1HH1 ARG A 231      -7.848   9.844  -9.226  1.00  0.00           H  
ATOM   1258 2HH1 ARG A 231      -8.860   9.220 -10.508  1.00  0.00           H  
ATOM   1259 1HH2 ARG A 231      -9.148  12.300 -12.149  1.00  0.00           H  
ATOM   1260 2HH2 ARG A 231      -9.596  10.609 -12.164  1.00  0.00           H  
ATOM   1261  N   LEU A 232      -6.958  15.937  -5.481  1.00  0.00           N  
ATOM   1262  CA  LEU A 232      -7.972  16.982  -5.378  1.00  0.00           C  
ATOM   1263  C   LEU A 232      -7.338  18.345  -5.104  1.00  0.00           C  
ATOM   1264  O   LEU A 232      -7.615  19.312  -5.817  1.00  0.00           O  
ATOM   1265  CB  LEU A 232      -8.970  16.642  -4.264  1.00  0.00           C  
ATOM   1266  CG  LEU A 232      -9.824  15.389  -4.496  1.00  0.00           C  
ATOM   1267  CD1 LEU A 232     -10.650  15.098  -3.250  1.00  0.00           C  
ATOM   1268  CD2 LEU A 232     -10.720  15.602  -5.708  1.00  0.00           C  
ATOM   1269  H   LEU A 232      -6.836  15.317  -4.733  1.00  0.00           H  
ATOM   1270  HA  LEU A 232      -8.508  17.038  -6.325  1.00  0.00           H  
ATOM   1271 1HB  LEU A 232      -8.419  16.499  -3.336  1.00  0.00           H  
ATOM   1272 2HB  LEU A 232      -9.648  17.485  -4.135  1.00  0.00           H  
ATOM   1273  HG  LEU A 232      -9.173  14.532  -4.672  1.00  0.00           H  
ATOM   1274 1HD1 LEU A 232     -11.257  14.208  -3.415  1.00  0.00           H  
ATOM   1275 2HD1 LEU A 232      -9.984  14.931  -2.404  1.00  0.00           H  
ATOM   1276 3HD1 LEU A 232     -11.300  15.946  -3.039  1.00  0.00           H  
ATOM   1277 1HD2 LEU A 232     -11.326  14.711  -5.874  1.00  0.00           H  
ATOM   1278 2HD2 LEU A 232     -11.372  16.458  -5.533  1.00  0.00           H  
ATOM   1279 3HD2 LEU A 232     -10.103  15.790  -6.587  1.00  0.00           H  
ATOM   1280  N   GLN A 233      -6.489  18.401  -4.072  1.00  0.00           N  
ATOM   1281  CA  GLN A 233      -5.795  19.630  -3.668  1.00  0.00           C  
ATOM   1282  C   GLN A 233      -6.755  20.654  -3.068  1.00  0.00           C  
ATOM   1283  O   GLN A 233      -7.637  21.178  -3.749  1.00  0.00           O  
ATOM   1284  CB  GLN A 233      -5.063  20.247  -4.863  1.00  0.00           C  
ATOM   1285  CG  GLN A 233      -3.900  19.417  -5.377  1.00  0.00           C  
ATOM   1286  CD  GLN A 233      -2.707  19.447  -4.440  1.00  0.00           C  
ATOM   1287  OE1 GLN A 233      -2.457  20.450  -3.765  1.00  0.00           O  
ATOM   1288  NE2 GLN A 233      -1.964  18.348  -4.394  1.00  0.00           N  
ATOM   1289  H   GLN A 233      -6.323  17.580  -3.557  1.00  0.00           H  
ATOM   1290  HA  GLN A 233      -5.062  19.377  -2.902  1.00  0.00           H  
ATOM   1291 1HB  GLN A 233      -5.765  20.390  -5.685  1.00  0.00           H  
ATOM   1292 2HB  GLN A 233      -4.679  21.229  -4.586  1.00  0.00           H  
ATOM   1293 1HG  GLN A 233      -4.225  18.382  -5.483  1.00  0.00           H  
ATOM   1294 2HG  GLN A 233      -3.585  19.810  -6.344  1.00  0.00           H  
ATOM   1295 1HE2 GLN A 233      -1.164  18.310  -3.794  1.00  0.00           H  
ATOM   1296 2HE2 GLN A 233      -2.203  17.558  -4.958  1.00  0.00           H  
ATOM   1297  N   GLN A 234      -6.566  20.944  -1.788  1.00  0.00           N  
ATOM   1298  CA  GLN A 234      -7.408  21.907  -1.091  1.00  0.00           C  
ATOM   1299  C   GLN A 234      -6.859  23.317  -1.259  1.00  0.00           C  
ATOM   1300  O   GLN A 234      -7.578  24.304  -1.101  1.00  0.00           O  
ATOM   1301  CB  GLN A 234      -7.514  21.556   0.396  1.00  0.00           C  
ATOM   1302  CG  GLN A 234      -8.129  20.195   0.672  1.00  0.00           C  
ATOM   1303  CD  GLN A 234      -9.537  20.074   0.121  1.00  0.00           C  
ATOM   1304  OE1 GLN A 234     -10.416  20.878   0.440  1.00  0.00           O  
ATOM   1305  NE2 GLN A 234      -9.759  19.064  -0.714  1.00  0.00           N  
ATOM   1306  H   GLN A 234      -5.830  20.511  -1.304  1.00  0.00           H  
ATOM   1307  HA  GLN A 234      -8.406  21.873  -1.527  1.00  0.00           H  
ATOM   1308 1HB  GLN A 234      -6.521  21.574   0.845  1.00  0.00           H  
ATOM   1309 2HB  GLN A 234      -8.117  22.308   0.905  1.00  0.00           H  
ATOM   1310 1HG  GLN A 234      -7.511  19.427   0.205  1.00  0.00           H  
ATOM   1311 2HG  GLN A 234      -8.170  20.038   1.750  1.00  0.00           H  
ATOM   1312 1HE2 GLN A 234     -10.669  18.933  -1.111  1.00  0.00           H  
ATOM   1313 2HE2 GLN A 234      -9.018  18.435  -0.947  1.00  0.00           H  
ATOM   1314  N   GLN A 235      -5.578  23.406  -1.578  1.00  0.00           N  
ATOM   1315  CA  GLN A 235      -4.918  24.686  -1.773  1.00  0.00           C  
ATOM   1316  C   GLN A 235      -4.508  24.842  -3.231  1.00  0.00           C  
ATOM   1317  O   GLN A 235      -3.688  24.075  -3.737  1.00  0.00           O  
ATOM   1318  CB  GLN A 235      -3.695  24.812  -0.860  1.00  0.00           C  
ATOM   1319  CG  GLN A 235      -2.972  26.143  -0.969  1.00  0.00           C  
ATOM   1320  CD  GLN A 235      -1.813  26.253   0.005  1.00  0.00           C  
ATOM   1321  OE1 GLN A 235      -1.251  25.244   0.439  1.00  0.00           O  
ATOM   1322  NE2 GLN A 235      -1.450  27.482   0.354  1.00  0.00           N  
ATOM   1323  H   GLN A 235      -5.058  22.582  -1.690  1.00  0.00           H  
ATOM   1324  HA  GLN A 235      -5.621  25.480  -1.520  1.00  0.00           H  
ATOM   1325 1HB  GLN A 235      -4.001  24.678   0.178  1.00  0.00           H  
ATOM   1326 2HB  GLN A 235      -2.983  24.021  -1.095  1.00  0.00           H  
ATOM   1327 1HG  GLN A 235      -2.580  26.250  -1.980  1.00  0.00           H  
ATOM   1328 2HG  GLN A 235      -3.676  26.946  -0.754  1.00  0.00           H  
ATOM   1329 1HE2 GLN A 235      -0.691  27.617   0.993  1.00  0.00           H  
ATOM   1330 2HE2 GLN A 235      -1.934  28.273  -0.023  1.00  0.00           H  
ATOM   1331  N   GLN A 236      -5.078  25.823  -3.910  1.00  0.00           N  
ATOM   1332  CA  GLN A 236      -4.754  26.055  -5.308  1.00  0.00           C  
ATOM   1333  C   GLN A 236      -4.070  27.402  -5.482  1.00  0.00           C  
ATOM   1334  O   GLN A 236      -4.655  28.453  -5.205  1.00  0.00           O  
ATOM   1335  CB  GLN A 236      -6.016  25.989  -6.173  1.00  0.00           C  
ATOM   1336  CG  GLN A 236      -5.758  26.142  -7.662  1.00  0.00           C  
ATOM   1337  CD  GLN A 236      -7.035  26.072  -8.480  1.00  0.00           C  
ATOM   1338  OE1 GLN A 236      -7.744  25.063  -8.463  1.00  0.00           O  
ATOM   1339  NE2 GLN A 236      -7.333  27.146  -9.202  1.00  0.00           N  
ATOM   1340  H   GLN A 236      -5.726  26.410  -3.459  1.00  0.00           H  
ATOM   1341  HA  GLN A 236      -4.066  25.276  -5.637  1.00  0.00           H  
ATOM   1342 1HB  GLN A 236      -6.515  25.033  -6.014  1.00  0.00           H  
ATOM   1343 2HB  GLN A 236      -6.707  26.775  -5.868  1.00  0.00           H  
ATOM   1344 1HG  GLN A 236      -5.290  27.110  -7.841  1.00  0.00           H  
ATOM   1345 2HG  GLN A 236      -5.097  25.341  -7.991  1.00  0.00           H  
ATOM   1346 1HE2 GLN A 236      -8.163  27.158  -9.761  1.00  0.00           H  
ATOM   1347 2HE2 GLN A 236      -6.730  27.944  -9.186  1.00  0.00           H  
ATOM   1348  N   ALA A 237      -2.828  27.359  -5.938  1.00  0.00           N  
ATOM   1349  CA  ALA A 237      -2.048  28.565  -6.159  1.00  0.00           C  
ATOM   1350  C   ALA A 237      -2.369  29.166  -7.519  1.00  0.00           C  
ATOM   1351  O   ALA A 237      -2.182  30.362  -7.748  1.00  0.00           O  
ATOM   1352  CB  ALA A 237      -0.560  28.267  -6.045  1.00  0.00           C  
ATOM   1353  H   ALA A 237      -2.420  26.486  -6.134  1.00  0.00           H  
ATOM   1354  HA  ALA A 237      -2.321  29.290  -5.392  1.00  0.00           H  
ATOM   1355 1HB  ALA A 237       0.008  29.180  -6.217  1.00  0.00           H  
ATOM   1356 2HB  ALA A 237      -0.341  27.886  -5.047  1.00  0.00           H  
ATOM   1357 3HB  ALA A 237      -0.281  27.520  -6.786  1.00  0.00           H  
ATOM   1358  N   GLN A 238      -2.850  28.323  -8.421  1.00  0.00           N  
ATOM   1359  CA  GLN A 238      -3.206  28.760  -9.760  1.00  0.00           C  
ATOM   1360  C   GLN A 238      -4.543  29.487  -9.737  1.00  0.00           C  
ATOM   1361  O   GLN A 238      -4.739  30.404 -10.562  1.00  0.00           O  
ATOM   1362  OXT GLN A 238      -5.382  29.175  -8.938  1.00  0.00           O  
ATOM   1363  CB  GLN A 238      -3.266  27.569 -10.720  1.00  0.00           C  
ATOM   1364  CG  GLN A 238      -3.507  27.951 -12.171  1.00  0.00           C  
ATOM   1365  CD  GLN A 238      -3.460  26.753 -13.100  1.00  0.00           C  
ATOM   1366  OE1 GLN A 238      -3.445  25.603 -12.653  1.00  0.00           O  
ATOM   1367  NE2 GLN A 238      -3.437  27.015 -14.402  1.00  0.00           N  
ATOM   1368  H   GLN A 238      -2.979  27.385  -8.173  1.00  0.00           H  
ATOM   1369  HA  GLN A 238      -2.441  29.451 -10.113  1.00  0.00           H  
ATOM   1370 1HB  GLN A 238      -2.330  27.013 -10.670  1.00  0.00           H  
ATOM   1371 2HB  GLN A 238      -4.064  26.894 -10.413  1.00  0.00           H  
ATOM   1372 1HG  GLN A 238      -4.491  28.412 -12.256  1.00  0.00           H  
ATOM   1373 2HG  GLN A 238      -2.736  28.656 -12.483  1.00  0.00           H  
ATOM   1374 1HE2 GLN A 238      -3.406  26.265 -15.064  1.00  0.00           H  
ATOM   1375 2HE2 GLN A 238      -3.450  27.963 -14.722  1.00  0.00           H  
TER                                                                             
ATOM   1377  N   MET B   1      -7.727   3.258   1.666  1.00  0.00           N  
ATOM   1378  CA  MET B   1      -9.110   3.600   1.360  1.00  0.00           C  
ATOM   1379  C   MET B   1      -9.986   2.354   1.304  1.00  0.00           C  
ATOM   1380  O   MET B   1      -9.961   1.611   0.322  1.00  0.00           O  
ATOM   1381  CB  MET B   1      -9.185   4.365   0.041  1.00  0.00           C  
ATOM   1382  CG  MET B   1     -10.562   4.927  -0.285  1.00  0.00           C  
ATOM   1383  SD  MET B   1     -10.642   5.662  -1.930  1.00  0.00           S  
ATOM   1384  CE  MET B   1      -9.500   7.029  -1.745  1.00  0.00           C  
ATOM   1385 1H   MET B   1      -7.176   4.092   1.697  1.00  0.00           H  
ATOM   1386 2H   MET B   1      -7.684   2.798   2.553  1.00  0.00           H  
ATOM   1387 3H   MET B   1      -7.369   2.649   0.958  1.00  0.00           H  
ATOM   1388  HA  MET B   1      -9.493   4.237   2.158  1.00  0.00           H  
ATOM   1389 1HB  MET B   1      -8.482   5.197   0.063  1.00  0.00           H  
ATOM   1390 2HB  MET B   1      -8.889   3.709  -0.778  1.00  0.00           H  
ATOM   1391 1HG  MET B   1     -11.302   4.129  -0.227  1.00  0.00           H  
ATOM   1392 2HG  MET B   1     -10.826   5.690   0.447  1.00  0.00           H  
ATOM   1393 1HE  MET B   1      -9.441   7.582  -2.682  1.00  0.00           H  
ATOM   1394 2HE  MET B   1      -9.850   7.692  -0.953  1.00  0.00           H  
ATOM   1395 3HE  MET B   1      -8.512   6.646  -1.487  1.00  0.00           H  
ATOM   1396  N   ALA B   2     -10.760   2.132   2.360  1.00  0.00           N  
ATOM   1397  CA  ALA B   2     -11.576   0.929   2.472  1.00  0.00           C  
ATOM   1398  C   ALA B   2     -12.511   0.786   1.278  1.00  0.00           C  
ATOM   1399  O   ALA B   2     -13.136   1.755   0.847  1.00  0.00           O  
ATOM   1400  CB  ALA B   2     -12.373   0.948   3.768  1.00  0.00           C  
ATOM   1401  H   ALA B   2     -10.782   2.814   3.106  1.00  0.00           H  
ATOM   1402  HA  ALA B   2     -10.909   0.067   2.481  1.00  0.00           H  
ATOM   1403 1HB  ALA B   2     -12.978   0.044   3.837  1.00  0.00           H  
ATOM   1404 2HB  ALA B   2     -11.689   0.992   4.617  1.00  0.00           H  
ATOM   1405 3HB  ALA B   2     -13.024   1.822   3.782  1.00  0.00           H  
ATOM   1406  N   GLY B   3     -12.603  -0.429   0.747  1.00  0.00           N  
ATOM   1407  CA  GLY B   3     -13.448  -0.698  -0.409  1.00  0.00           C  
ATOM   1408  C   GLY B   3     -12.615  -0.865  -1.673  1.00  0.00           C  
ATOM   1409  O   GLY B   3     -13.082  -1.420  -2.667  1.00  0.00           O  
ATOM   1410  H   GLY B   3     -12.072  -1.184   1.155  1.00  0.00           H  
ATOM   1411 1HA  GLY B   3     -14.032  -1.601  -0.231  1.00  0.00           H  
ATOM   1412 2HA  GLY B   3     -14.155   0.121  -0.541  1.00  0.00           H  
ATOM   1413  N   TRP B   4     -11.378  -0.381  -1.629  1.00  0.00           N  
ATOM   1414  CA  TRP B   4     -10.463  -0.515  -2.755  1.00  0.00           C  
ATOM   1415  C   TRP B   4      -9.376  -1.543  -2.463  1.00  0.00           C  
ATOM   1416  O   TRP B   4      -9.078  -1.834  -1.305  1.00  0.00           O  
ATOM   1417  CB  TRP B   4      -9.820   0.834  -3.083  1.00  0.00           C  
ATOM   1418  CG  TRP B   4     -10.721   1.755  -3.849  1.00  0.00           C  
ATOM   1419  CD1 TRP B   4     -10.636   2.062  -5.174  1.00  0.00           C  
ATOM   1420  CD2 TRP B   4     -11.854   2.498  -3.338  1.00  0.00           C  
ATOM   1421  NE1 TRP B   4     -11.632   2.941  -5.521  1.00  0.00           N  
ATOM   1422  CE2 TRP B   4     -12.387   3.217  -4.410  1.00  0.00           C  
ATOM   1423  CE3 TRP B   4     -12.449   2.607  -2.075  1.00  0.00           C  
ATOM   1424  CZ2 TRP B   4     -13.492   4.042  -4.263  1.00  0.00           C  
ATOM   1425  CZ3 TRP B   4     -13.557   3.433  -1.928  1.00  0.00           C  
ATOM   1426  CH2 TRP B   4     -14.065   4.131  -2.994  1.00  0.00           C  
ATOM   1427  H   TRP B   4     -11.063   0.090  -0.794  1.00  0.00           H  
ATOM   1428  HA  TRP B   4     -11.030  -0.852  -3.623  1.00  0.00           H  
ATOM   1429 1HB  TRP B   4      -9.528   1.332  -2.158  1.00  0.00           H  
ATOM   1430 2HB  TRP B   4      -8.916   0.674  -3.668  1.00  0.00           H  
ATOM   1431  HD1 TRP B   4      -9.886   1.667  -5.858  1.00  0.00           H  
ATOM   1432  HE1 TRP B   4     -11.784   3.323  -6.443  1.00  0.00           H  
ATOM   1433  HE3 TRP B   4     -12.052   2.053  -1.225  1.00  0.00           H  
ATOM   1434  HZ2 TRP B   4     -13.910   4.605  -5.098  1.00  0.00           H  
ATOM   1435  HZ3 TRP B   4     -14.014   3.513  -0.941  1.00  0.00           H  
ATOM   1436  HH2 TRP B   4     -14.936   4.769  -2.844  1.00  0.00           H  
ATOM   1437  N   ASP B   5      -8.787  -2.091  -3.520  1.00  0.00           N  
ATOM   1438  CA  ASP B   5      -7.748  -3.105  -3.380  1.00  0.00           C  
ATOM   1439  C   ASP B   5      -6.576  -2.583  -2.560  1.00  0.00           C  
ATOM   1440  O   ASP B   5      -6.143  -1.445  -2.734  1.00  0.00           O  
ATOM   1441  CB  ASP B   5      -7.254  -3.560  -4.756  1.00  0.00           C  
ATOM   1442  CG  ASP B   5      -8.319  -4.302  -5.553  1.00  0.00           C  
ATOM   1443  OD1 ASP B   5      -9.341  -4.618  -4.991  1.00  0.00           O  
ATOM   1444  OD2 ASP B   5      -8.100  -4.545  -6.715  1.00  0.00           O  
ATOM   1445  H   ASP B   5      -9.066  -1.797  -4.446  1.00  0.00           H  
ATOM   1446  HA  ASP B   5      -8.172  -3.965  -2.861  1.00  0.00           H  
ATOM   1447 1HB  ASP B   5      -6.929  -2.693  -5.331  1.00  0.00           H  
ATOM   1448 2HB  ASP B   5      -6.391  -4.215  -4.634  1.00  0.00           H  
ATOM   1449  N   ASN B   6      -6.066  -3.424  -1.665  1.00  0.00           N  
ATOM   1450  CA  ASN B   6      -4.916  -3.064  -0.846  1.00  0.00           C  
ATOM   1451  C   ASN B   6      -4.014  -4.267  -0.604  1.00  0.00           C  
ATOM   1452  O   ASN B   6      -4.476  -5.408  -0.592  1.00  0.00           O  
ATOM   1453  CB  ASN B   6      -5.368  -2.462   0.472  1.00  0.00           C  
ATOM   1454  CG  ASN B   6      -5.676  -0.994   0.360  1.00  0.00           C  
ATOM   1455  OD1 ASN B   6      -4.786  -0.148   0.498  1.00  0.00           O  
ATOM   1456  ND2 ASN B   6      -6.922  -0.677   0.114  1.00  0.00           N  
ATOM   1457  H   ASN B   6      -6.487  -4.334  -1.550  1.00  0.00           H  
ATOM   1458  HA  ASN B   6      -4.326  -2.321  -1.385  1.00  0.00           H  
ATOM   1459 1HB  ASN B   6      -6.259  -2.983   0.824  1.00  0.00           H  
ATOM   1460 2HB  ASN B   6      -4.589  -2.601   1.221  1.00  0.00           H  
ATOM   1461 1HD2 ASN B   6      -7.186   0.284   0.029  1.00  0.00           H  
ATOM   1462 2HD2 ASN B   6      -7.609  -1.395   0.010  1.00  0.00           H  
ATOM   1463  N   TRP B   7      -2.726  -4.006  -0.411  1.00  0.00           N  
ATOM   1464  CA  TRP B   7      -1.759  -5.066  -0.155  1.00  0.00           C  
ATOM   1465  C   TRP B   7      -1.957  -5.669   1.230  1.00  0.00           C  
ATOM   1466  O   TRP B   7      -1.315  -6.657   1.586  1.00  0.00           O  
ATOM   1467  CB  TRP B   7      -0.332  -4.529  -0.283  1.00  0.00           C  
ATOM   1468  CG  TRP B   7       0.070  -4.231  -1.695  1.00  0.00           C  
ATOM   1469  CD1 TRP B   7      -0.710  -4.345  -2.807  1.00  0.00           C  
ATOM   1470  CD2 TRP B   7       1.360  -3.763  -2.157  1.00  0.00           C  
ATOM   1471  NE1 TRP B   7       0.002  -3.984  -3.924  1.00  0.00           N  
ATOM   1472  CE2 TRP B   7       1.270  -3.623  -3.545  1.00  0.00           C  
ATOM   1473  CE3 TRP B   7       2.566  -3.455  -1.514  1.00  0.00           C  
ATOM   1474  CZ2 TRP B   7       2.342  -3.190  -4.310  1.00  0.00           C  
ATOM   1475  CZ3 TRP B   7       3.640  -3.020  -2.281  1.00  0.00           C  
ATOM   1476  CH2 TRP B   7       3.530  -2.890  -3.643  1.00  0.00           C  
ATOM   1477  H   TRP B   7      -2.409  -3.048  -0.443  1.00  0.00           H  
ATOM   1478  HA  TRP B   7      -1.904  -5.852  -0.896  1.00  0.00           H  
ATOM   1479 1HB  TRP B   7      -0.234  -3.615   0.302  1.00  0.00           H  
ATOM   1480 2HB  TRP B   7       0.368  -5.257   0.126  1.00  0.00           H  
ATOM   1481  HD1 TRP B   7      -1.747  -4.675  -2.808  1.00  0.00           H  
ATOM   1482  HE1 TRP B   7      -0.349  -3.984  -4.871  1.00  0.00           H  
ATOM   1483  HE3 TRP B   7       2.658  -3.554  -0.433  1.00  0.00           H  
ATOM   1484  HZ2 TRP B   7       2.274  -3.081  -5.392  1.00  0.00           H  
ATOM   1485  HZ3 TRP B   7       4.575  -2.783  -1.773  1.00  0.00           H  
ATOM   1486  HH2 TRP B   7       4.392  -2.545  -4.214  1.00  0.00           H  
ATOM   1487  N   GLU B   8      -2.850  -5.067   2.010  1.00  0.00           N  
ATOM   1488  CA  GLU B   8      -3.163  -5.567   3.343  1.00  0.00           C  
ATOM   1489  C   GLU B   8      -3.607  -7.024   3.294  1.00  0.00           C  
ATOM   1490  O   GLU B   8      -3.364  -7.788   4.228  1.00  0.00           O  
ATOM   1491  CB  GLU B   8      -4.256  -4.712   3.989  1.00  0.00           C  
ATOM   1492  CG  GLU B   8      -4.562  -5.072   5.436  1.00  0.00           C  
ATOM   1493  CD  GLU B   8      -5.522  -4.115   6.087  1.00  0.00           C  
ATOM   1494  OE1 GLU B   8      -6.445  -3.693   5.433  1.00  0.00           O  
ATOM   1495  OE2 GLU B   8      -5.331  -3.805   7.239  1.00  0.00           O  
ATOM   1496  H   GLU B   8      -3.321  -4.240   1.670  1.00  0.00           H  
ATOM   1497  HA  GLU B   8      -2.264  -5.506   3.956  1.00  0.00           H  
ATOM   1498 1HB  GLU B   8      -3.961  -3.663   3.961  1.00  0.00           H  
ATOM   1499 2HB  GLU B   8      -5.179  -4.809   3.418  1.00  0.00           H  
ATOM   1500 1HG  GLU B   8      -4.989  -6.074   5.468  1.00  0.00           H  
ATOM   1501 2HG  GLU B   8      -3.631  -5.086   6.001  1.00  0.00           H  
ATOM   1502  N   SER B   9      -4.260  -7.400   2.201  1.00  0.00           N  
ATOM   1503  CA  SER B   9      -4.810  -8.745   2.063  1.00  0.00           C  
ATOM   1504  C   SER B   9      -3.793  -9.695   1.445  1.00  0.00           C  
ATOM   1505  O   SER B   9      -4.061 -10.885   1.279  1.00  0.00           O  
ATOM   1506  CB  SER B   9      -6.065  -8.712   1.213  1.00  0.00           C  
ATOM   1507  OG  SER B   9      -5.768  -8.346  -0.107  1.00  0.00           O  
ATOM   1508  H   SER B   9      -4.379  -6.740   1.445  1.00  0.00           H  
ATOM   1509  HA  SER B   9      -5.068  -9.117   3.056  1.00  0.00           H  
ATOM   1510 1HB  SER B   9      -6.538  -9.693   1.223  1.00  0.00           H  
ATOM   1511 2HB  SER B   9      -6.774  -8.003   1.639  1.00  0.00           H  
ATOM   1512  HG  SER B   9      -5.206  -7.570  -0.046  1.00  0.00           H  
ATOM   1513  N   ASP B  10      -2.624  -9.163   1.105  1.00  0.00           N  
ATOM   1514  CA  ASP B  10      -1.608  -9.933   0.398  1.00  0.00           C  
ATOM   1515  C   ASP B  10      -0.585 -10.515   1.366  1.00  0.00           C  
ATOM   1516  O   ASP B  10      -0.482 -10.079   2.512  1.00  0.00           O  
ATOM   1517  CB  ASP B  10      -0.898  -9.060  -0.639  1.00  0.00           C  
ATOM   1518  CG  ASP B  10      -0.221  -9.873  -1.735  1.00  0.00           C  
ATOM   1519  OD1 ASP B  10       0.111 -11.008  -1.486  1.00  0.00           O  
ATOM   1520  OD2 ASP B  10      -0.042  -9.351  -2.809  1.00  0.00           O  
ATOM   1521  H   ASP B  10      -2.434  -8.200   1.344  1.00  0.00           H  
ATOM   1522  HA  ASP B  10      -2.097 -10.760  -0.118  1.00  0.00           H  
ATOM   1523 1HB  ASP B  10      -1.619  -8.385  -1.101  1.00  0.00           H  
ATOM   1524 2HB  ASP B  10      -0.145  -8.446  -0.145  1.00  0.00           H  
ATOM   1525  N   MET B  11       0.167 -11.505   0.897  1.00  0.00           N  
ATOM   1526  CA  MET B  11       1.251 -12.083   1.684  1.00  0.00           C  
ATOM   1527  C   MET B  11       2.586 -11.439   1.339  1.00  0.00           C  
ATOM   1528  O   MET B  11       3.588 -11.660   2.018  1.00  0.00           O  
ATOM   1529  CB  MET B  11       1.317 -13.593   1.464  1.00  0.00           C  
ATOM   1530  CG  MET B  11       0.105 -14.357   1.978  1.00  0.00           C  
ATOM   1531  SD  MET B  11      -0.031 -14.317   3.776  1.00  0.00           S  
ATOM   1532  CE  MET B  11      -1.320 -13.094   3.991  1.00  0.00           C  
ATOM   1533  H   MET B  11      -0.015 -11.867  -0.028  1.00  0.00           H  
ATOM   1534  HA  MET B  11       1.055 -11.891   2.738  1.00  0.00           H  
ATOM   1535 1HB  MET B  11       1.416 -13.801   0.400  1.00  0.00           H  
ATOM   1536 2HB  MET B  11       2.201 -13.995   1.960  1.00  0.00           H  
ATOM   1537 1HG  MET B  11      -0.802 -13.928   1.554  1.00  0.00           H  
ATOM   1538 2HG  MET B  11       0.170 -15.398   1.661  1.00  0.00           H  
ATOM   1539 1HE  MET B  11      -1.519 -12.957   5.054  1.00  0.00           H  
ATOM   1540 2HE  MET B  11      -0.999 -12.146   3.556  1.00  0.00           H  
ATOM   1541 3HE  MET B  11      -2.230 -13.432   3.493  1.00  0.00           H  
ATOM   1542  N   VAL B  12       2.595 -10.639   0.277  1.00  0.00           N  
ATOM   1543  CA  VAL B  12       3.787  -9.896  -0.113  1.00  0.00           C  
ATOM   1544  C   VAL B  12       3.516  -8.397  -0.145  1.00  0.00           C  
ATOM   1545  O   VAL B  12       2.533  -7.947  -0.735  1.00  0.00           O  
ATOM   1546  CB  VAL B  12       4.274 -10.356  -1.500  1.00  0.00           C  
ATOM   1547  CG1 VAL B  12       5.493  -9.553  -1.930  1.00  0.00           C  
ATOM   1548  CG2 VAL B  12       4.591 -11.843  -1.470  1.00  0.00           C  
ATOM   1549  H   VAL B  12       1.754 -10.544  -0.275  1.00  0.00           H  
ATOM   1550  HA  VAL B  12       4.573 -10.093   0.618  1.00  0.00           H  
ATOM   1551  HB  VAL B  12       3.490 -10.165  -2.232  1.00  0.00           H  
ATOM   1552 1HG1 VAL B  12       5.824  -9.891  -2.912  1.00  0.00           H  
ATOM   1553 2HG1 VAL B  12       5.233  -8.496  -1.979  1.00  0.00           H  
ATOM   1554 3HG1 VAL B  12       6.297  -9.697  -1.208  1.00  0.00           H  
ATOM   1555 1HG2 VAL B  12       4.934 -12.162  -2.454  1.00  0.00           H  
ATOM   1556 2HG2 VAL B  12       5.372 -12.034  -0.734  1.00  0.00           H  
ATOM   1557 3HG2 VAL B  12       3.694 -12.401  -1.200  1.00  0.00           H  
ATOM   1558  N   TRP B  13       4.393  -7.628   0.493  1.00  0.00           N  
ATOM   1559  CA  TRP B  13       4.257  -6.177   0.526  1.00  0.00           C  
ATOM   1560  C   TRP B  13       5.410  -5.499  -0.201  1.00  0.00           C  
ATOM   1561  O   TRP B  13       5.402  -5.423  -1.398  1.00  0.00           O  
ATOM   1562  OXT TRP B  13       6.327  -5.041   0.424  1.00  0.00           O  
ATOM   1563  CB  TRP B  13       4.198  -5.680   1.972  1.00  0.00           C  
ATOM   1564  CG  TRP B  13       2.999  -6.171   2.725  1.00  0.00           C  
ATOM   1565  CD1 TRP B  13       1.841  -5.487   2.949  1.00  0.00           C  
ATOM   1566  CD2 TRP B  13       2.832  -7.462   3.360  1.00  0.00           C  
ATOM   1567  NE1 TRP B  13       0.970  -6.259   3.678  1.00  0.00           N  
ATOM   1568  CE2 TRP B  13       1.559  -7.471   3.937  1.00  0.00           C  
ATOM   1569  CE3 TRP B  13       3.648  -8.593   3.483  1.00  0.00           C  
ATOM   1570  CZ2 TRP B  13       1.076  -8.568   4.631  1.00  0.00           C  
ATOM   1571  CZ3 TRP B  13       3.163  -9.694   4.179  1.00  0.00           C  
ATOM   1572  CH2 TRP B  13       1.910  -9.682   4.737  1.00  0.00           C  
ATOM   1573  H   TRP B  13       5.173  -8.060   0.966  1.00  0.00           H  
ATOM   1574  HA  TRP B  13       3.328  -5.905   0.026  1.00  0.00           H  
ATOM   1575 1HB  TRP B  13       5.093  -6.003   2.505  1.00  0.00           H  
ATOM   1576 2HB  TRP B  13       4.187  -4.591   1.982  1.00  0.00           H  
ATOM   1577  HD1 TRP B  13       1.638  -4.476   2.601  1.00  0.00           H  
ATOM   1578  HE1 TRP B  13       0.046  -5.980   3.976  1.00  0.00           H  
ATOM   1579  HE3 TRP B  13       4.642  -8.609   3.039  1.00  0.00           H  
ATOM   1580  HZ2 TRP B  13       0.083  -8.578   5.083  1.00  0.00           H  
ATOM   1581  HZ3 TRP B  13       3.805 -10.571   4.270  1.00  0.00           H  
ATOM   1582  HH2 TRP B  13       1.560 -10.563   5.276  1.00  0.00           H  
TER                                                                             
I_bsa 1366.17
I_hb 5
I_pack 0.026
I_sc -42.734
I_unsat 13
pep_sc -8.775
pep_sc_noref -14.992
reweighted_sc -113.882
rmsALL 12.484
rmsALL_CAPRI_if 5.029
rmsALL_allIF 5.504
rmsALL_if 8.629
rmsBB 10.661
rmsBB_CAPRI_if 4.148
rmsBB_allIF 4.789
rmsBB_if 7.931
rmsBB_intrf_lowres 9.803
rmsBB_lowres 12.483
rmsCA 10.719
rmsCA_if 7.89
rmsCA_intrf_lowres 9.841
rmsCA_lowres 12.534
rmsSC_CAPRI_if 5.241
rmsSC_allIF 5.549
score -62.373
score_lowres_opt 7.353
score_lowres_start 26.194
silent_score -62.373
startRMSall 0
startRMSallif 0
startRMSbb 0
startRMSca 0
time 91
