# Supplementary material for: Simple biochemical features underlie transcriptional activation domain diversity and dynamic, fuzzy binding to Mediator
Source: eLife. 2021 Apr 27;10:e68068. doi: 10.7554/eLife.68068 (PMC8137143; doi:10.7554/eLife.68068)
Supplement: Figure 6—source data 2. — The 10 best-scoring models from different binding poses are provided as pdb files. Top500.txt contains the score, cluster number, and RMSD to best model for the 500 best-scoring models. [file elife-68068-fig6-data2.zip › Med15-cAD structural models/ABD1/Pul4_139/2lpb_Pul4_139_prepack_05404.pdb]

HEADER                                            17-SEP-20   XXXX              
EXPDTA    THEORETICAL MODEL                                                     
REMARK 220                                                                      
REMARK 220 EXPERIMENTAL DETAILS                                                 
REMARK 220  EXPERIMENT TYPE                : THEORETICAL MODELLING              
REMARK 220  DATE OF DATA COLLECTION        : 17-SEP-20                          
REMARK 220                                                                      
REMARK 220 REMARK: MODEL GENERATED BY ROSETTA                                   
REMARK 220  VERSION 2020.08+release.cb1caba                                     
ATOM      1  N   GLN A 158     -12.016 -12.395 -23.603  1.00  0.00           N  
ATOM      2  CA  GLN A 158     -11.969 -12.966 -22.241  1.00  0.00           C  
ATOM      3  C   GLN A 158     -12.554 -11.986 -21.232  1.00  0.00           C  
ATOM      4  O   GLN A 158     -13.092 -10.945 -21.605  1.00  0.00           O  
ATOM      5  CB  GLN A 158     -10.534 -13.324 -21.846  1.00  0.00           C  
ATOM      6  CG  GLN A 158      -9.893 -14.385 -22.724  1.00  0.00           C  
ATOM      7  CD  GLN A 158     -10.563 -15.739 -22.579  1.00  0.00           C  
ATOM      8  OE1 GLN A 158     -10.629 -16.300 -21.482  1.00  0.00           O  
ATOM      9  NE2 GLN A 158     -11.064 -16.271 -23.688  1.00  0.00           N  
ATOM     10 1H   GLN A 158     -11.629 -13.049 -24.253  1.00  0.00           H  
ATOM     11 2H   GLN A 158     -12.965 -12.201 -23.851  1.00  0.00           H  
ATOM     12 3H   GLN A 158     -11.486 -11.548 -23.628  1.00  0.00           H  
ATOM     13  HA  GLN A 158     -12.567 -13.877 -22.227  1.00  0.00           H  
ATOM     14 1HB  GLN A 158      -9.911 -12.431 -21.888  1.00  0.00           H  
ATOM     15 2HB  GLN A 158     -10.519 -13.685 -20.817  1.00  0.00           H  
ATOM     16 1HG  GLN A 158      -9.970 -14.075 -23.766  1.00  0.00           H  
ATOM     17 2HG  GLN A 158      -8.845 -14.491 -22.443  1.00  0.00           H  
ATOM     18 1HE2 GLN A 158     -11.518 -17.163 -23.654  1.00  0.00           H  
ATOM     19 2HE2 GLN A 158     -10.989 -15.782 -24.557  1.00  0.00           H  
ATOM     20  N   ARG A 159     -12.454 -12.331 -19.958  1.00  0.00           N  
ATOM     21  CA  ARG A 159     -12.963 -11.479 -18.889  1.00  0.00           C  
ATOM     22  C   ARG A 159     -12.021 -10.302 -18.654  1.00  0.00           C  
ATOM     23  O   ARG A 159     -10.801 -10.445 -18.767  1.00  0.00           O  
ATOM     24  CB  ARG A 159     -13.124 -12.269 -17.599  1.00  0.00           C  
ATOM     25  CG  ARG A 159     -14.191 -13.351 -17.640  1.00  0.00           C  
ATOM     26  CD  ARG A 159     -14.288 -14.077 -16.347  1.00  0.00           C  
ATOM     27  NE  ARG A 159     -15.295 -15.125 -16.388  1.00  0.00           N  
ATOM     28  CZ  ARG A 159     -15.548 -15.983 -15.381  1.00  0.00           C  
ATOM     29  NH1 ARG A 159     -14.858 -15.906 -14.264  1.00  0.00           N  
ATOM     30  NH2 ARG A 159     -16.487 -16.902 -15.515  1.00  0.00           N  
ATOM     31  H   ARG A 159     -12.025 -13.184 -19.727  1.00  0.00           H  
ATOM     32  HA  ARG A 159     -13.941 -11.098 -19.186  1.00  0.00           H  
ATOM     33 1HB  ARG A 159     -12.179 -12.747 -17.345  1.00  0.00           H  
ATOM     34 2HB  ARG A 159     -13.376 -11.589 -16.784  1.00  0.00           H  
ATOM     35 1HG  ARG A 159     -15.160 -12.900 -17.853  1.00  0.00           H  
ATOM     36 2HG  ARG A 159     -13.947 -14.073 -18.421  1.00  0.00           H  
ATOM     37 1HD  ARG A 159     -13.328 -14.537 -16.115  1.00  0.00           H  
ATOM     38 2HD  ARG A 159     -14.555 -13.377 -15.557  1.00  0.00           H  
ATOM     39  HE  ARG A 159     -15.847 -15.214 -17.231  1.00  0.00           H  
ATOM     40 1HH1 ARG A 159     -14.140 -15.203 -14.161  1.00  0.00           H  
ATOM     41 2HH1 ARG A 159     -15.048 -16.549 -13.509  1.00  0.00           H  
ATOM     42 1HH2 ARG A 159     -17.017 -16.961 -16.374  1.00  0.00           H  
ATOM     43 2HH2 ARG A 159     -16.676 -17.545 -14.761  1.00  0.00           H  
ATOM     44  N   ARG A 160     -12.586  -9.144 -18.344  1.00  0.00           N  
ATOM     45  CA  ARG A 160     -11.792  -7.949 -18.098  1.00  0.00           C  
ATOM     46  C   ARG A 160     -12.633  -6.875 -17.411  1.00  0.00           C  
ATOM     47  O   ARG A 160     -13.441  -6.198 -18.052  1.00  0.00           O  
ATOM     48  CB  ARG A 160     -11.230  -7.400 -19.401  1.00  0.00           C  
ATOM     49  CG  ARG A 160     -10.294  -6.212 -19.244  1.00  0.00           C  
ATOM     50  CD  ARG A 160      -9.732  -5.780 -20.549  1.00  0.00           C  
ATOM     51  NE  ARG A 160      -8.783  -4.689 -20.396  1.00  0.00           N  
ATOM     52  CZ  ARG A 160      -8.196  -4.036 -21.418  1.00  0.00           C  
ATOM     53  NH1 ARG A 160      -8.471  -4.375 -22.658  1.00  0.00           N  
ATOM     54  NH2 ARG A 160      -7.344  -3.056 -21.174  1.00  0.00           N  
ATOM     55  H   ARG A 160     -13.563  -9.090 -18.275  1.00  0.00           H  
ATOM     56  HA  ARG A 160     -10.960  -8.215 -17.446  1.00  0.00           H  
ATOM     57 1HB  ARG A 160     -10.681  -8.185 -19.920  1.00  0.00           H  
ATOM     58 2HB  ARG A 160     -12.050  -7.091 -20.049  1.00  0.00           H  
ATOM     59 1HG  ARG A 160     -10.841  -5.374 -18.812  1.00  0.00           H  
ATOM     60 2HG  ARG A 160      -9.467  -6.485 -18.587  1.00  0.00           H  
ATOM     61 1HD  ARG A 160      -9.217  -6.617 -21.018  1.00  0.00           H  
ATOM     62 2HD  ARG A 160     -10.538  -5.441 -21.199  1.00  0.00           H  
ATOM     63  HE  ARG A 160      -8.546  -4.400 -19.456  1.00  0.00           H  
ATOM     64 1HH1 ARG A 160      -9.122  -5.124 -22.845  1.00  0.00           H  
ATOM     65 2HH1 ARG A 160      -8.032  -3.885 -23.424  1.00  0.00           H  
ATOM     66 1HH2 ARG A 160      -7.133  -2.796 -20.220  1.00  0.00           H  
ATOM     67 2HH2 ARG A 160      -6.905  -2.566 -21.939  1.00  0.00           H  
ATOM     68  N   GLN A 161     -12.454  -6.736 -16.108  1.00  0.00           N  
ATOM     69  CA  GLN A 161     -13.186  -5.737 -15.341  1.00  0.00           C  
ATOM     70  C   GLN A 161     -12.283  -4.548 -15.024  1.00  0.00           C  
ATOM     71  O   GLN A 161     -11.141  -4.722 -14.597  1.00  0.00           O  
ATOM     72  CB  GLN A 161     -13.737  -6.344 -14.048  1.00  0.00           C  
ATOM     73  CG  GLN A 161     -14.568  -5.384 -13.214  1.00  0.00           C  
ATOM     74  CD  GLN A 161     -15.148  -6.045 -11.979  1.00  0.00           C  
ATOM     75  OE1 GLN A 161     -14.580  -6.999 -11.442  1.00  0.00           O  
ATOM     76  NE2 GLN A 161     -16.288  -5.540 -11.518  1.00  0.00           N  
ATOM     77  H   GLN A 161     -11.811  -7.320 -15.646  1.00  0.00           H  
ATOM     78  HA  GLN A 161     -14.024  -5.385 -15.943  1.00  0.00           H  
ATOM     79 1HB  GLN A 161     -14.358  -7.207 -14.287  1.00  0.00           H  
ATOM     80 2HB  GLN A 161     -12.910  -6.696 -13.431  1.00  0.00           H  
ATOM     81 1HG  GLN A 161     -13.936  -4.556 -12.894  1.00  0.00           H  
ATOM     82 2HG  GLN A 161     -15.393  -5.011 -13.823  1.00  0.00           H  
ATOM     83 1HE2 GLN A 161     -16.719  -5.934 -10.706  1.00  0.00           H  
ATOM     84 2HE2 GLN A 161     -16.716  -4.764 -11.984  1.00  0.00           H  
ATOM     85  N   LEU A 162     -12.793  -3.344 -15.237  1.00  0.00           N  
ATOM     86  CA  LEU A 162     -12.021  -2.140 -14.973  1.00  0.00           C  
ATOM     87  C   LEU A 162     -12.920  -0.927 -14.750  1.00  0.00           C  
ATOM     88  O   LEU A 162     -13.442  -0.340 -15.694  1.00  0.00           O  
ATOM     89  CB  LEU A 162     -11.064  -1.866 -16.140  1.00  0.00           C  
ATOM     90  CG  LEU A 162     -10.156  -0.640 -15.981  1.00  0.00           C  
ATOM     91  CD1 LEU A 162      -9.018  -0.717 -16.991  1.00  0.00           C  
ATOM     92  CD2 LEU A 162     -10.973   0.627 -16.175  1.00  0.00           C  
ATOM     93  H   LEU A 162     -13.712  -3.261 -15.574  1.00  0.00           H  
ATOM     94  HA  LEU A 162     -11.437  -2.296 -14.067  1.00  0.00           H  
ATOM     95 1HB  LEU A 162     -10.425  -2.737 -16.278  1.00  0.00           H  
ATOM     96 2HB  LEU A 162     -11.653  -1.727 -17.047  1.00  0.00           H  
ATOM     97  HG  LEU A 162      -9.716  -0.639 -14.983  1.00  0.00           H  
ATOM     98 1HD1 LEU A 162      -8.371   0.154 -16.877  1.00  0.00           H  
ATOM     99 2HD1 LEU A 162      -8.437  -1.623 -16.816  1.00  0.00           H  
ATOM    100 3HD1 LEU A 162      -9.427  -0.736 -17.999  1.00  0.00           H  
ATOM    101 1HD2 LEU A 162     -10.328   1.498 -16.062  1.00  0.00           H  
ATOM    102 2HD2 LEU A 162     -11.412   0.628 -17.174  1.00  0.00           H  
ATOM    103 3HD2 LEU A 162     -11.768   0.665 -15.430  1.00  0.00           H  
ATOM    104  N   THR A 163     -13.130  -0.568 -13.497  1.00  0.00           N  
ATOM    105  CA  THR A 163     -13.931   0.599 -13.185  1.00  0.00           C  
ATOM    106  C   THR A 163     -13.038   1.835 -13.283  1.00  0.00           C  
ATOM    107  O   THR A 163     -11.937   1.838 -12.733  1.00  0.00           O  
ATOM    108  CB  THR A 163     -14.563   0.499 -11.784  1.00  0.00           C  
ATOM    109  OG1 THR A 163     -15.445  -0.631 -11.735  1.00  0.00           O  
ATOM    110  CG2 THR A 163     -15.345   1.762 -11.460  1.00  0.00           C  
ATOM    111  H   THR A 163     -12.740  -1.095 -12.770  1.00  0.00           H  
ATOM    112  HA  THR A 163     -14.738   0.670 -13.915  1.00  0.00           H  
ATOM    113  HB  THR A 163     -13.778   0.363 -11.041  1.00  0.00           H  
ATOM    114  HG1 THR A 163     -15.729  -0.775 -10.829  1.00  0.00           H  
ATOM    115 1HG2 THR A 163     -15.785   1.673 -10.467  1.00  0.00           H  
ATOM    116 2HG2 THR A 163     -14.675   2.621 -11.486  1.00  0.00           H  
ATOM    117 3HG2 THR A 163     -16.138   1.898 -12.196  1.00  0.00           H  
ATOM    118  N   PRO A 164     -13.497   2.899 -13.960  1.00  0.00           N  
ATOM    119  CA  PRO A 164     -12.714   4.131 -14.141  1.00  0.00           C  
ATOM    120  C   PRO A 164     -12.220   4.737 -12.826  1.00  0.00           C  
ATOM    121  O   PRO A 164     -11.099   5.240 -12.749  1.00  0.00           O  
ATOM    122  CB  PRO A 164     -13.714   5.060 -14.836  1.00  0.00           C  
ATOM    123  CG  PRO A 164     -14.581   4.140 -15.626  1.00  0.00           C  
ATOM    124  CD  PRO A 164     -14.775   2.947 -14.729  1.00  0.00           C  
ATOM    125  HA  PRO A 164     -11.851   3.919 -14.789  1.00  0.00           H  
ATOM    126 1HB  PRO A 164     -14.276   5.637 -14.086  1.00  0.00           H  
ATOM    127 2HB  PRO A 164     -13.178   5.787 -15.464  1.00  0.00           H  
ATOM    128 1HG  PRO A 164     -15.528   4.637 -15.883  1.00  0.00           H  
ATOM    129 2HG  PRO A 164     -14.090   3.881 -16.576  1.00  0.00           H  
ATOM    130 1HD  PRO A 164     -15.638   3.121 -14.069  1.00  0.00           H  
ATOM    131 2HD  PRO A 164     -14.931   2.048 -15.343  1.00  0.00           H  
ATOM    132  N   GLN A 165     -13.054   4.663 -11.798  1.00  0.00           N  
ATOM    133  CA  GLN A 165     -12.719   5.223 -10.492  1.00  0.00           C  
ATOM    134  C   GLN A 165     -11.666   4.392  -9.762  1.00  0.00           C  
ATOM    135  O   GLN A 165     -10.776   4.940  -9.115  1.00  0.00           O  
ATOM    136  CB  GLN A 165     -13.978   5.338  -9.628  1.00  0.00           C  
ATOM    137  CG  GLN A 165     -14.990   6.351 -10.134  1.00  0.00           C  
ATOM    138  CD  GLN A 165     -16.245   6.391  -9.282  1.00  0.00           C  
ATOM    139  OE1 GLN A 165     -16.594   5.410  -8.621  1.00  0.00           O  
ATOM    140  NE2 GLN A 165     -16.929   7.530  -9.292  1.00  0.00           N  
ATOM    141  H   GLN A 165     -13.924   4.226 -11.924  1.00  0.00           H  
ATOM    142  HA  GLN A 165     -12.302   6.219 -10.639  1.00  0.00           H  
ATOM    143 1HB  GLN A 165     -14.471   4.368  -9.573  1.00  0.00           H  
ATOM    144 2HB  GLN A 165     -13.698   5.621  -8.613  1.00  0.00           H  
ATOM    145 1HG  GLN A 165     -14.536   7.342 -10.122  1.00  0.00           H  
ATOM    146 2HG  GLN A 165     -15.277   6.085 -11.152  1.00  0.00           H  
ATOM    147 1HE2 GLN A 165     -17.765   7.616  -8.749  1.00  0.00           H  
ATOM    148 2HE2 GLN A 165     -16.610   8.301  -9.843  1.00  0.00           H  
ATOM    149  N   GLN A 166     -11.757   3.072  -9.874  1.00  0.00           N  
ATOM    150  CA  GLN A 166     -10.822   2.186  -9.190  1.00  0.00           C  
ATOM    151  C   GLN A 166      -9.517   2.063  -9.956  1.00  0.00           C  
ATOM    152  O   GLN A 166      -8.440   2.098  -9.365  1.00  0.00           O  
ATOM    153  CB  GLN A 166     -11.442   0.800  -8.993  1.00  0.00           C  
ATOM    154  CG  GLN A 166     -12.640   0.781  -8.059  1.00  0.00           C  
ATOM    155  CD  GLN A 166     -13.227  -0.609  -7.899  1.00  0.00           C  
ATOM    156  OE1 GLN A 166     -13.111  -1.453  -8.792  1.00  0.00           O  
ATOM    157  NE2 GLN A 166     -13.863  -0.854  -6.759  1.00  0.00           N  
ATOM    158  H   GLN A 166     -12.454   2.687 -10.440  1.00  0.00           H  
ATOM    159  HA  GLN A 166     -10.598   2.609  -8.211  1.00  0.00           H  
ATOM    160 1HB  GLN A 166     -11.760   0.404  -9.957  1.00  0.00           H  
ATOM    161 2HB  GLN A 166     -10.691   0.120  -8.591  1.00  0.00           H  
ATOM    162 1HG  GLN A 166     -12.328   1.135  -7.077  1.00  0.00           H  
ATOM    163 2HG  GLN A 166     -13.413   1.434  -8.464  1.00  0.00           H  
ATOM    164 1HE2 GLN A 166     -14.270  -1.754  -6.597  1.00  0.00           H  
ATOM    165 2HE2 GLN A 166     -13.933  -0.141  -6.062  1.00  0.00           H  
ATOM    166  N   GLN A 167      -9.625   1.917 -11.272  1.00  0.00           N  
ATOM    167  CA  GLN A 167      -8.469   1.777 -12.140  1.00  0.00           C  
ATOM    168  C   GLN A 167      -7.449   2.886 -11.907  1.00  0.00           C  
ATOM    169  O   GLN A 167      -6.258   2.627 -11.753  1.00  0.00           O  
ATOM    170  CB  GLN A 167      -8.907   1.771 -13.607  1.00  0.00           C  
ATOM    171  CG  GLN A 167      -7.759   1.685 -14.599  1.00  0.00           C  
ATOM    172  CD  GLN A 167      -7.036   0.353 -14.534  1.00  0.00           C  
ATOM    173  OE1 GLN A 167      -7.457  -0.563 -13.822  1.00  0.00           O  
ATOM    174  NE2 GLN A 167      -5.942   0.237 -15.277  1.00  0.00           N  
ATOM    175  H   GLN A 167     -10.519   1.896 -11.678  1.00  0.00           H  
ATOM    176  HA  GLN A 167      -7.981   0.829 -11.916  1.00  0.00           H  
ATOM    177 1HB  GLN A 167      -9.569   0.924 -13.785  1.00  0.00           H  
ATOM    178 2HB  GLN A 167      -9.470   2.678 -13.822  1.00  0.00           H  
ATOM    179 1HG  GLN A 167      -8.154   1.811 -15.607  1.00  0.00           H  
ATOM    180 2HG  GLN A 167      -7.041   2.475 -14.377  1.00  0.00           H  
ATOM    181 1HE2 GLN A 167      -5.423  -0.619 -15.275  1.00  0.00           H  
ATOM    182 2HE2 GLN A 167      -5.636   1.005 -15.840  1.00  0.00           H  
ATOM    183  N   GLN A 168      -7.937   4.113 -11.843  1.00  0.00           N  
ATOM    184  CA  GLN A 168      -7.085   5.278 -11.654  1.00  0.00           C  
ATOM    185  C   GLN A 168      -6.316   5.237 -10.336  1.00  0.00           C  
ATOM    186  O   GLN A 168      -5.210   5.765 -10.240  1.00  0.00           O  
ATOM    187  CB  GLN A 168      -7.925   6.557 -11.721  1.00  0.00           C  
ATOM    188  CG  GLN A 168      -8.444   6.887 -13.110  1.00  0.00           C  
ATOM    189  CD  GLN A 168      -9.420   8.049 -13.101  1.00  0.00           C  
ATOM    190  OE1 GLN A 168      -9.484   8.817 -12.137  1.00  0.00           O  
ATOM    191  NE2 GLN A 168     -10.188   8.184 -14.176  1.00  0.00           N  
ATOM    192  H   GLN A 168      -8.906   4.243 -11.920  1.00  0.00           H  
ATOM    193  HA  GLN A 168      -6.346   5.299 -12.454  1.00  0.00           H  
ATOM    194 1HB  GLN A 168      -8.782   6.464 -11.054  1.00  0.00           H  
ATOM    195 2HB  GLN A 168      -7.330   7.401 -11.374  1.00  0.00           H  
ATOM    196 1HG  GLN A 168      -7.602   7.154 -13.748  1.00  0.00           H  
ATOM    197 2HG  GLN A 168      -8.957   6.014 -13.513  1.00  0.00           H  
ATOM    198 1HE2 GLN A 168     -10.851   8.932 -14.227  1.00  0.00           H  
ATOM    199 2HE2 GLN A 168     -10.104   7.538 -14.936  1.00  0.00           H  
ATOM    200  N   LEU A 169      -6.894   4.616  -9.325  1.00  0.00           N  
ATOM    201  CA  LEU A 169      -6.252   4.555  -8.026  1.00  0.00           C  
ATOM    202  C   LEU A 169      -5.281   3.380  -7.910  1.00  0.00           C  
ATOM    203  O   LEU A 169      -4.148   3.543  -7.454  1.00  0.00           O  
ATOM    204  CB  LEU A 169      -7.318   4.453  -6.928  1.00  0.00           C  
ATOM    205  CG  LEU A 169      -6.788   4.419  -5.489  1.00  0.00           C  
ATOM    206  CD1 LEU A 169      -6.060   5.720  -5.184  1.00  0.00           C  
ATOM    207  CD2 LEU A 169      -7.948   4.203  -4.526  1.00  0.00           C  
ATOM    208  H   LEU A 169      -7.756   4.169  -9.461  1.00  0.00           H  
ATOM    209  HA  LEU A 169      -5.678   5.470  -7.881  1.00  0.00           H  
ATOM    210 1HB  LEU A 169      -7.988   5.306  -7.014  1.00  0.00           H  
ATOM    211 2HB  LEU A 169      -7.898   3.543  -7.089  1.00  0.00           H  
ATOM    212  HG  LEU A 169      -6.073   3.602  -5.383  1.00  0.00           H  
ATOM    213 1HD1 LEU A 169      -5.683   5.696  -4.161  1.00  0.00           H  
ATOM    214 2HD1 LEU A 169      -5.224   5.839  -5.874  1.00  0.00           H  
ATOM    215 3HD1 LEU A 169      -6.747   6.557  -5.297  1.00  0.00           H  
ATOM    216 1HD2 LEU A 169      -7.571   4.177  -3.503  1.00  0.00           H  
ATOM    217 2HD2 LEU A 169      -8.663   5.019  -4.629  1.00  0.00           H  
ATOM    218 3HD2 LEU A 169      -8.440   3.257  -4.755  1.00  0.00           H  
ATOM    219  N   VAL A 170      -5.722   2.200  -8.332  1.00  0.00           N  
ATOM    220  CA  VAL A 170      -4.902   0.999  -8.214  1.00  0.00           C  
ATOM    221  C   VAL A 170      -3.789   0.914  -9.259  1.00  0.00           C  
ATOM    222  O   VAL A 170      -2.696   0.433  -8.966  1.00  0.00           O  
ATOM    223  CB  VAL A 170      -5.795  -0.250  -8.336  1.00  0.00           C  
ATOM    224  CG1 VAL A 170      -4.947  -1.513  -8.344  1.00  0.00           C  
ATOM    225  CG2 VAL A 170      -6.800  -0.281  -7.195  1.00  0.00           C  
ATOM    226  H   VAL A 170      -6.621   2.137  -8.726  1.00  0.00           H  
ATOM    227  HA  VAL A 170      -4.424   1.001  -7.234  1.00  0.00           H  
ATOM    228  HB  VAL A 170      -6.326  -0.213  -9.287  1.00  0.00           H  
ATOM    229 1HG1 VAL A 170      -5.595  -2.385  -8.431  1.00  0.00           H  
ATOM    230 2HG1 VAL A 170      -4.261  -1.485  -9.189  1.00  0.00           H  
ATOM    231 3HG1 VAL A 170      -4.379  -1.575  -7.415  1.00  0.00           H  
ATOM    232 1HG2 VAL A 170      -7.429  -1.166  -7.288  1.00  0.00           H  
ATOM    233 2HG2 VAL A 170      -6.268  -0.312  -6.243  1.00  0.00           H  
ATOM    234 3HG2 VAL A 170      -7.424   0.613  -7.234  1.00  0.00           H  
ATOM    235  N   ASN A 171      -4.053   1.377 -10.470  1.00  0.00           N  
ATOM    236  CA  ASN A 171      -3.052   1.320 -11.538  1.00  0.00           C  
ATOM    237  C   ASN A 171      -1.928   2.323 -11.293  1.00  0.00           C  
ATOM    238  O   ASN A 171      -0.785   2.112 -11.702  1.00  0.00           O  
ATOM    239  CB  ASN A 171      -3.697   1.562 -12.890  1.00  0.00           C  
ATOM    240  CG  ASN A 171      -2.795   1.193 -14.035  1.00  0.00           C  
ATOM    241  OD1 ASN A 171      -2.391   0.033 -14.173  1.00  0.00           O  
ATOM    242  ND2 ASN A 171      -2.471   2.157 -14.858  1.00  0.00           N  
ATOM    243  H   ASN A 171      -4.938   1.764 -10.655  1.00  0.00           H  
ATOM    244  HA  ASN A 171      -2.604   0.325 -11.540  1.00  0.00           H  
ATOM    245 1HB  ASN A 171      -4.616   0.979 -12.965  1.00  0.00           H  
ATOM    246 2HB  ASN A 171      -3.968   2.614 -12.981  1.00  0.00           H  
ATOM    247 1HD2 ASN A 171      -1.873   1.969 -15.638  1.00  0.00           H  
ATOM    248 2HD2 ASN A 171      -2.821   3.081 -14.708  1.00  0.00           H  
ATOM    249  N   GLN A 172      -2.252   3.402 -10.600  1.00  0.00           N  
ATOM    250  CA  GLN A 172      -1.276   4.444 -10.306  1.00  0.00           C  
ATOM    251  C   GLN A 172      -0.409   4.077  -9.107  1.00  0.00           C  
ATOM    252  O   GLN A 172       0.673   4.635  -8.924  1.00  0.00           O  
ATOM    253  CB  GLN A 172      -1.982   5.778 -10.050  1.00  0.00           C  
ATOM    254  CG  GLN A 172      -1.039   6.944  -9.809  1.00  0.00           C  
ATOM    255  CD  GLN A 172      -1.776   8.261  -9.652  1.00  0.00           C  
ATOM    256  OE1 GLN A 172      -2.913   8.300  -9.173  1.00  0.00           O  
ATOM    257  NE2 GLN A 172      -1.132   9.351 -10.057  1.00  0.00           N  
ATOM    258  H   GLN A 172      -3.169   3.504 -10.275  1.00  0.00           H  
ATOM    259  HA  GLN A 172      -0.619   4.556 -11.169  1.00  0.00           H  
ATOM    260 1HB  GLN A 172      -2.612   6.027 -10.903  1.00  0.00           H  
ATOM    261 2HB  GLN A 172      -2.631   5.685  -9.179  1.00  0.00           H  
ATOM    262 1HG  GLN A 172      -0.474   6.759  -8.895  1.00  0.00           H  
ATOM    263 2HG  GLN A 172      -0.360   7.032 -10.657  1.00  0.00           H  
ATOM    264 1HE2 GLN A 172      -1.568  10.248  -9.978  1.00  0.00           H  
ATOM    265 2HE2 GLN A 172      -0.212   9.274 -10.439  1.00  0.00           H  
ATOM    266  N   MET A 173      -0.880   3.129  -8.300  1.00  0.00           N  
ATOM    267  CA  MET A 173      -0.141   2.679  -7.114  1.00  0.00           C  
ATOM    268  C   MET A 173       1.107   1.888  -7.506  1.00  0.00           C  
ATOM    269  O   MET A 173       1.901   1.499  -6.654  1.00  0.00           O  
ATOM    270  CB  MET A 173      -1.044   1.835  -6.216  1.00  0.00           C  
ATOM    271  CG  MET A 173      -1.992   2.642  -5.340  1.00  0.00           C  
ATOM    272  SD  MET A 173      -1.128   3.823  -4.285  1.00  0.00           S  
ATOM    273  CE  MET A 173      -0.336   2.720  -3.119  1.00  0.00           C  
ATOM    274  H   MET A 173      -1.749   2.722  -8.499  1.00  0.00           H  
ATOM    275  HA  MET A 173       0.186   3.557  -6.556  1.00  0.00           H  
ATOM    276 1HB  MET A 173      -1.645   1.167  -6.831  1.00  0.00           H  
ATOM    277 2HB  MET A 173      -0.430   1.215  -5.562  1.00  0.00           H  
ATOM    278 1HG  MET A 173      -2.692   3.190  -5.970  1.00  0.00           H  
ATOM    279 2HG  MET A 173      -2.563   1.966  -4.704  1.00  0.00           H  
ATOM    280 1HE  MET A 173       0.239   3.303  -2.399  1.00  0.00           H  
ATOM    281 2HE  MET A 173      -1.095   2.139  -2.594  1.00  0.00           H  
ATOM    282 3HE  MET A 173       0.332   2.043  -3.654  1.00  0.00           H  
ATOM    283  N   LYS A 174       1.265   1.642  -8.799  1.00  0.00           N  
ATOM    284  CA  LYS A 174       2.421   0.919  -9.300  1.00  0.00           C  
ATOM    285  C   LYS A 174       3.640   1.815  -9.205  1.00  0.00           C  
ATOM    286  O   LYS A 174       4.701   1.407  -8.734  1.00  0.00           O  
ATOM    287  CB  LYS A 174       2.202   0.457 -10.742  1.00  0.00           C  
ATOM    288  CG  LYS A 174       1.178  -0.660 -10.895  1.00  0.00           C  
ATOM    289  CD  LYS A 174       0.999  -1.049 -12.355  1.00  0.00           C  
ATOM    290  CE  LYS A 174       0.008  -2.193 -12.507  1.00  0.00           C  
ATOM    291  NZ  LYS A 174      -0.196  -2.567 -13.933  1.00  0.00           N  
ATOM    292  H   LYS A 174       0.598   1.971  -9.427  1.00  0.00           H  
ATOM    293  HA  LYS A 174       2.574   0.037  -8.677  1.00  0.00           H  
ATOM    294 1HB  LYS A 174       1.870   1.301 -11.348  1.00  0.00           H  
ATOM    295 2HB  LYS A 174       3.146   0.105 -11.159  1.00  0.00           H  
ATOM    296 1HG  LYS A 174       1.506  -1.535 -10.333  1.00  0.00           H  
ATOM    297 2HG  LYS A 174       0.219  -0.332 -10.496  1.00  0.00           H  
ATOM    298 1HD  LYS A 174       0.638  -0.188 -12.920  1.00  0.00           H  
ATOM    299 2HD  LYS A 174       1.959  -1.355 -12.770  1.00  0.00           H  
ATOM    300 1HE  LYS A 174       0.371  -3.063 -11.964  1.00  0.00           H  
ATOM    301 2HE  LYS A 174      -0.952  -1.901 -12.081  1.00  0.00           H  
ATOM    302 1HZ  LYS A 174      -0.859  -3.327 -13.990  1.00  0.00           H  
ATOM    303 2HZ  LYS A 174      -0.551  -1.771 -14.443  1.00  0.00           H  
ATOM    304 3HZ  LYS A 174       0.684  -2.858 -14.334  1.00  0.00           H  
ATOM    305  N   VAL A 175       3.472   3.053  -9.647  1.00  0.00           N  
ATOM    306  CA  VAL A 175       4.547   4.019  -9.596  1.00  0.00           C  
ATOM    307  C   VAL A 175       4.194   5.108  -8.603  1.00  0.00           C  
ATOM    308  O   VAL A 175       3.738   6.192  -8.973  1.00  0.00           O  
ATOM    309  CB  VAL A 175       4.793   4.636 -10.985  1.00  0.00           C  
ATOM    310  CG1 VAL A 175       5.975   5.594 -10.941  1.00  0.00           C  
ATOM    311  CG2 VAL A 175       5.029   3.534 -12.008  1.00  0.00           C  
ATOM    312  H   VAL A 175       2.602   3.324 -10.005  1.00  0.00           H  
ATOM    313  HA  VAL A 175       5.457   3.508  -9.278  1.00  0.00           H  
ATOM    314  HB  VAL A 175       3.918   5.219 -11.274  1.00  0.00           H  
ATOM    315 1HG1 VAL A 175       6.135   6.021 -11.931  1.00  0.00           H  
ATOM    316 2HG1 VAL A 175       5.768   6.394 -10.231  1.00  0.00           H  
ATOM    317 3HG1 VAL A 175       6.869   5.053 -10.632  1.00  0.00           H  
ATOM    318 1HG2 VAL A 175       5.202   3.978 -12.988  1.00  0.00           H  
ATOM    319 2HG2 VAL A 175       5.901   2.948 -11.715  1.00  0.00           H  
ATOM    320 3HG2 VAL A 175       4.154   2.886 -12.052  1.00  0.00           H  
ATOM    321  N   ALA A 176       4.412   4.808  -7.342  1.00  0.00           N  
ATOM    322  CA  ALA A 176       4.130   5.744  -6.275  1.00  0.00           C  
ATOM    323  C   ALA A 176       5.181   5.632  -5.178  1.00  0.00           C  
ATOM    324  O   ALA A 176       5.362   4.567  -4.590  1.00  0.00           O  
ATOM    325  CB  ALA A 176       2.737   5.504  -5.712  1.00  0.00           C  
ATOM    326  H   ALA A 176       4.738   3.912  -7.118  1.00  0.00           H  
ATOM    327  HA  ALA A 176       4.174   6.752  -6.688  1.00  0.00           H  
ATOM    328 1HB  ALA A 176       2.541   6.215  -4.909  1.00  0.00           H  
ATOM    329 2HB  ALA A 176       1.997   5.635  -6.502  1.00  0.00           H  
ATOM    330 3HB  ALA A 176       2.673   4.489  -5.321  1.00  0.00           H  
ATOM    331  N   PRO A 177       5.938   6.710  -4.936  1.00  0.00           N  
ATOM    332  CA  PRO A 177       6.955   6.738  -3.898  1.00  0.00           C  
ATOM    333  C   PRO A 177       6.377   7.101  -2.532  1.00  0.00           C  
ATOM    334  O   PRO A 177       5.520   7.983  -2.420  1.00  0.00           O  
ATOM    335  CB  PRO A 177       7.920   7.815  -4.404  1.00  0.00           C  
ATOM    336  CG  PRO A 177       7.033   8.838  -5.028  1.00  0.00           C  
ATOM    337  CD  PRO A 177       5.917   8.037  -5.646  1.00  0.00           C  
ATOM    338  HA  PRO A 177       7.448   5.756  -3.848  1.00  0.00           H  
ATOM    339 1HB  PRO A 177       8.510   8.215  -3.567  1.00  0.00           H  
ATOM    340 2HB  PRO A 177       8.632   7.375  -5.119  1.00  0.00           H  
ATOM    341 1HG  PRO A 177       6.674   9.545  -4.266  1.00  0.00           H  
ATOM    342 2HG  PRO A 177       7.593   9.425  -5.769  1.00  0.00           H  
ATOM    343 1HD  PRO A 177       4.960   8.554  -5.480  1.00  0.00           H  
ATOM    344 2HD  PRO A 177       6.108   7.911  -6.722  1.00  0.00           H  
ATOM    345  N   ILE A 178       6.852   6.415  -1.506  1.00  0.00           N  
ATOM    346  CA  ILE A 178       6.412   6.640  -0.137  1.00  0.00           C  
ATOM    347  C   ILE A 178       6.911   7.989   0.384  1.00  0.00           C  
ATOM    348  O   ILE A 178       8.119   8.227   0.445  1.00  0.00           O  
ATOM    349  CB  ILE A 178       6.904   5.512   0.789  1.00  0.00           C  
ATOM    350  CG1 ILE A 178       6.364   4.160   0.315  1.00  0.00           C  
ATOM    351  CG2 ILE A 178       6.486   5.783   2.225  1.00  0.00           C  
ATOM    352  CD1 ILE A 178       7.015   2.974   0.990  1.00  0.00           C  
ATOM    353  H   ILE A 178       7.526   5.718  -1.675  1.00  0.00           H  
ATOM    354  HA  ILE A 178       5.323   6.649  -0.121  1.00  0.00           H  
ATOM    355  HB  ILE A 178       7.990   5.452   0.741  1.00  0.00           H  
ATOM    356 1HG1 ILE A 178       5.292   4.112   0.501  1.00  0.00           H  
ATOM    357 2HG1 ILE A 178       6.514   4.064  -0.760  1.00  0.00           H  
ATOM    358 1HG2 ILE A 178       6.841   4.976   2.866  1.00  0.00           H  
ATOM    359 2HG2 ILE A 178       6.917   6.727   2.558  1.00  0.00           H  
ATOM    360 3HG2 ILE A 178       5.398   5.840   2.284  1.00  0.00           H  
ATOM    361 1HD1 ILE A 178       6.580   2.051   0.602  1.00  0.00           H  
ATOM    362 2HD1 ILE A 178       8.086   2.982   0.788  1.00  0.00           H  
ATOM    363 3HD1 ILE A 178       6.848   3.028   2.064  1.00  0.00           H  
ATOM    364  N   PRO A 179       5.983   8.898   0.732  1.00  0.00           N  
ATOM    365  CA  PRO A 179       6.327  10.225   1.255  1.00  0.00           C  
ATOM    366  C   PRO A 179       7.071  10.158   2.582  1.00  0.00           C  
ATOM    367  O   PRO A 179       7.006   9.158   3.299  1.00  0.00           O  
ATOM    368  CB  PRO A 179       4.956  10.889   1.420  1.00  0.00           C  
ATOM    369  CG  PRO A 179       4.075  10.150   0.473  1.00  0.00           C  
ATOM    370  CD  PRO A 179       4.543   8.721   0.563  1.00  0.00           C  
ATOM    371  HA  PRO A 179       6.939  10.759   0.513  1.00  0.00           H  
ATOM    372 1HB  PRO A 179       4.623  10.808   2.465  1.00  0.00           H  
ATOM    373 2HB  PRO A 179       5.028  11.962   1.188  1.00  0.00           H  
ATOM    374 1HG  PRO A 179       3.021  10.269   0.763  1.00  0.00           H  
ATOM    375 2HG  PRO A 179       4.175  10.565  -0.541  1.00  0.00           H  
ATOM    376 1HD  PRO A 179       4.074   8.236   1.431  1.00  0.00           H  
ATOM    377 2HD  PRO A 179       4.284   8.190  -0.366  1.00  0.00           H  
ATOM    378  N   LYS A 180       7.742  11.248   2.920  1.00  0.00           N  
ATOM    379  CA  LYS A 180       8.516  11.337   4.156  1.00  0.00           C  
ATOM    380  C   LYS A 180       7.624  11.176   5.380  1.00  0.00           C  
ATOM    381  O   LYS A 180       8.061  10.675   6.418  1.00  0.00           O  
ATOM    382  CB  LYS A 180       9.265  12.669   4.225  1.00  0.00           C  
ATOM    383  CG  LYS A 180      10.417  12.795   3.236  1.00  0.00           C  
ATOM    384  CD  LYS A 180      11.102  14.148   3.355  1.00  0.00           C  
ATOM    385  CE  LYS A 180      12.253  14.275   2.369  1.00  0.00           C  
ATOM    386  NZ  LYS A 180      12.910  15.608   2.449  1.00  0.00           N  
ATOM    387  H   LYS A 180       7.709  12.023   2.317  1.00  0.00           H  
ATOM    388  HA  LYS A 180       9.245  10.526   4.167  1.00  0.00           H  
ATOM    389 1HB  LYS A 180       8.570  13.487   4.035  1.00  0.00           H  
ATOM    390 2HB  LYS A 180       9.669  12.808   5.228  1.00  0.00           H  
ATOM    391 1HG  LYS A 180      11.148  12.008   3.427  1.00  0.00           H  
ATOM    392 2HG  LYS A 180      10.039  12.676   2.221  1.00  0.00           H  
ATOM    393 1HD  LYS A 180      10.378  14.941   3.161  1.00  0.00           H  
ATOM    394 2HD  LYS A 180      11.488  14.272   4.367  1.00  0.00           H  
ATOM    395 1HE  LYS A 180      12.995  13.505   2.575  1.00  0.00           H  
ATOM    396 2HE  LYS A 180      11.881  14.129   1.355  1.00  0.00           H  
ATOM    397 1HZ  LYS A 180      13.666  15.652   1.780  1.00  0.00           H  
ATOM    398 2HZ  LYS A 180      12.234  16.330   2.242  1.00  0.00           H  
ATOM    399 3HZ  LYS A 180      13.277  15.747   3.380  1.00  0.00           H  
ATOM    400  N   GLN A 181       6.375  11.598   5.250  1.00  0.00           N  
ATOM    401  CA  GLN A 181       5.408  11.494   6.336  1.00  0.00           C  
ATOM    402  C   GLN A 181       5.146  10.029   6.680  1.00  0.00           C  
ATOM    403  O   GLN A 181       4.888   9.680   7.833  1.00  0.00           O  
ATOM    404  CB  GLN A 181       4.098  12.191   5.960  1.00  0.00           C  
ATOM    405  CG  GLN A 181       4.203  13.704   5.866  1.00  0.00           C  
ATOM    406  CD  GLN A 181       2.897  14.349   5.440  1.00  0.00           C  
ATOM    407  OE1 GLN A 181       2.046  13.708   4.818  1.00  0.00           O  
ATOM    408  NE2 GLN A 181       2.733  15.624   5.772  1.00  0.00           N  
ATOM    409  H   GLN A 181       6.099  12.000   4.400  1.00  0.00           H  
ATOM    410  HA  GLN A 181       5.822  11.985   7.216  1.00  0.00           H  
ATOM    411 1HB  GLN A 181       3.750  11.818   4.997  1.00  0.00           H  
ATOM    412 2HB  GLN A 181       3.334  11.953   6.700  1.00  0.00           H  
ATOM    413 1HG  GLN A 181       4.477  14.100   6.843  1.00  0.00           H  
ATOM    414 2HG  GLN A 181       4.966  13.960   5.131  1.00  0.00           H  
ATOM    415 1HE2 GLN A 181       1.892  16.104   5.518  1.00  0.00           H  
ATOM    416 2HE2 GLN A 181       3.448  16.106   6.277  1.00  0.00           H  
ATOM    417  N   LEU A 182       5.231   9.176   5.671  1.00  0.00           N  
ATOM    418  CA  LEU A 182       4.985   7.754   5.846  1.00  0.00           C  
ATOM    419  C   LEU A 182       6.278   6.995   6.126  1.00  0.00           C  
ATOM    420  O   LEU A 182       6.263   5.978   6.816  1.00  0.00           O  
ATOM    421  CB  LEU A 182       4.307   7.180   4.596  1.00  0.00           C  
ATOM    422  CG  LEU A 182       2.790   7.390   4.505  1.00  0.00           C  
ATOM    423  CD1 LEU A 182       2.494   8.873   4.320  1.00  0.00           C  
ATOM    424  CD2 LEU A 182       2.232   6.572   3.351  1.00  0.00           C  
ATOM    425  H   LEU A 182       5.479   9.510   4.781  1.00  0.00           H  
ATOM    426  HA  LEU A 182       4.321   7.620   6.699  1.00  0.00           H  
ATOM    427 1HB  LEU A 182       4.758   7.636   3.716  1.00  0.00           H  
ATOM    428 2HB  LEU A 182       4.495   6.107   4.560  1.00  0.00           H  
ATOM    429  HG  LEU A 182       2.322   7.071   5.436  1.00  0.00           H  
ATOM    430 1HD1 LEU A 182       1.415   9.022   4.255  1.00  0.00           H  
ATOM    431 2HD1 LEU A 182       2.887   9.431   5.169  1.00  0.00           H  
ATOM    432 3HD1 LEU A 182       2.964   9.225   3.402  1.00  0.00           H  
ATOM    433 1HD2 LEU A 182       1.154   6.722   3.286  1.00  0.00           H  
ATOM    434 2HD2 LEU A 182       2.698   6.893   2.418  1.00  0.00           H  
ATOM    435 3HD2 LEU A 182       2.443   5.516   3.518  1.00  0.00           H  
ATOM    436  N   LEU A 183       7.393   7.504   5.602  1.00  0.00           N  
ATOM    437  CA  LEU A 183       8.704   6.872   5.793  1.00  0.00           C  
ATOM    438  C   LEU A 183       9.061   6.750   7.271  1.00  0.00           C  
ATOM    439  O   LEU A 183       9.811   5.860   7.667  1.00  0.00           O  
ATOM    440  CB  LEU A 183       9.791   7.677   5.069  1.00  0.00           C  
ATOM    441  CG  LEU A 183       9.806   7.550   3.541  1.00  0.00           C  
ATOM    442  CD1 LEU A 183      10.913   8.425   2.969  1.00  0.00           C  
ATOM    443  CD2 LEU A 183      10.006   6.092   3.154  1.00  0.00           C  
ATOM    444  H   LEU A 183       7.333   8.319   5.058  1.00  0.00           H  
ATOM    445  HA  LEU A 183       8.669   5.869   5.369  1.00  0.00           H  
ATOM    446 1HB  LEU A 183       9.662   8.731   5.312  1.00  0.00           H  
ATOM    447 2HB  LEU A 183      10.765   7.356   5.438  1.00  0.00           H  
ATOM    448  HG  LEU A 183       8.857   7.905   3.137  1.00  0.00           H  
ATOM    449 1HD1 LEU A 183      10.923   8.335   1.882  1.00  0.00           H  
ATOM    450 2HD1 LEU A 183      10.733   9.464   3.244  1.00  0.00           H  
ATOM    451 3HD1 LEU A 183      11.873   8.103   3.369  1.00  0.00           H  
ATOM    452 1HD2 LEU A 183      10.016   6.002   2.068  1.00  0.00           H  
ATOM    453 2HD2 LEU A 183      10.954   5.736   3.557  1.00  0.00           H  
ATOM    454 3HD2 LEU A 183       9.192   5.492   3.561  1.00  0.00           H  
ATOM    455  N   GLN A 184       8.520   7.649   8.080  1.00  0.00           N  
ATOM    456  CA  GLN A 184       8.772   7.642   9.516  1.00  0.00           C  
ATOM    457  C   GLN A 184       8.196   6.395  10.182  1.00  0.00           C  
ATOM    458  O   GLN A 184       8.633   6.003  11.265  1.00  0.00           O  
ATOM    459  CB  GLN A 184       8.185   8.898  10.165  1.00  0.00           C  
ATOM    460  CG  GLN A 184       8.910  10.183   9.804  1.00  0.00           C  
ATOM    461  CD  GLN A 184       8.303  11.399  10.477  1.00  0.00           C  
ATOM    462  OE1 GLN A 184       7.723  11.301  11.561  1.00  0.00           O  
ATOM    463  NE2 GLN A 184       8.433  12.555   9.836  1.00  0.00           N  
ATOM    464  H   GLN A 184       7.946   8.345   7.700  1.00  0.00           H  
ATOM    465  HA  GLN A 184       9.850   7.636   9.678  1.00  0.00           H  
ATOM    466 1HB  GLN A 184       7.141   9.007   9.869  1.00  0.00           H  
ATOM    467 2HB  GLN A 184       8.208   8.792  11.250  1.00  0.00           H  
ATOM    468 1HG  GLN A 184       9.951  10.101  10.120  1.00  0.00           H  
ATOM    469 2HG  GLN A 184       8.857  10.326   8.725  1.00  0.00           H  
ATOM    470 1HE2 GLN A 184       8.053  13.392  10.231  1.00  0.00           H  
ATOM    471 2HE2 GLN A 184       8.911  12.590   8.959  1.00  0.00           H  
ATOM    472  N   ARG A 185       7.222   5.771   9.528  1.00  0.00           N  
ATOM    473  CA  ARG A 185       6.577   4.580  10.068  1.00  0.00           C  
ATOM    474  C   ARG A 185       7.439   3.343   9.852  1.00  0.00           C  
ATOM    475  O   ARG A 185       7.341   2.372  10.601  1.00  0.00           O  
ATOM    476  CB  ARG A 185       5.217   4.367   9.420  1.00  0.00           C  
ATOM    477  CG  ARG A 185       4.160   5.392   9.799  1.00  0.00           C  
ATOM    478  CD  ARG A 185       2.823   5.025   9.265  1.00  0.00           C  
ATOM    479  NE  ARG A 185       1.805   5.993   9.642  1.00  0.00           N  
ATOM    480  CZ  ARG A 185       1.148   5.993  10.818  1.00  0.00           C  
ATOM    481  NH1 ARG A 185       1.413   5.073  11.719  1.00  0.00           N  
ATOM    482  NH2 ARG A 185       0.237   6.918  11.067  1.00  0.00           N  
ATOM    483  H   ARG A 185       6.941   6.112   8.650  1.00  0.00           H  
ATOM    484  HA  ARG A 185       6.433   4.720  11.140  1.00  0.00           H  
ATOM    485 1HB  ARG A 185       5.323   4.387   8.336  1.00  0.00           H  
ATOM    486 2HB  ARG A 185       4.835   3.383   9.693  1.00  0.00           H  
ATOM    487 1HG  ARG A 185       4.090   5.459  10.884  1.00  0.00           H  
ATOM    488 2HG  ARG A 185       4.436   6.366   9.392  1.00  0.00           H  
ATOM    489 1HD  ARG A 185       2.865   4.982   8.177  1.00  0.00           H  
ATOM    490 2HD  ARG A 185       2.530   4.052   9.656  1.00  0.00           H  
ATOM    491  HE  ARG A 185       1.574   6.717   8.975  1.00  0.00           H  
ATOM    492 1HH1 ARG A 185       2.110   4.366  11.529  1.00  0.00           H  
ATOM    493 2HH1 ARG A 185       0.921   5.073  12.601  1.00  0.00           H  
ATOM    494 1HH2 ARG A 185       0.033   7.625  10.375  1.00  0.00           H  
ATOM    495 2HH2 ARG A 185      -0.254   6.917  11.948  1.00  0.00           H  
ATOM    496  N   ILE A 186       8.274   3.384   8.823  1.00  0.00           N  
ATOM    497  CA  ILE A 186       9.169   2.275   8.510  1.00  0.00           C  
ATOM    498  C   ILE A 186      10.596   2.788   8.321  1.00  0.00           C  
ATOM    499  O   ILE A 186      11.022   3.085   7.205  1.00  0.00           O  
ATOM    500  CB  ILE A 186       8.709   1.531   7.243  1.00  0.00           C  
ATOM    501  CG1 ILE A 186       7.246   1.104   7.376  1.00  0.00           C  
ATOM    502  CG2 ILE A 186       9.598   0.325   6.983  1.00  0.00           C  
ATOM    503  CD1 ILE A 186       7.028  -0.037   8.345  1.00  0.00           C  
ATOM    504  H   ILE A 186       8.299   4.187   8.261  1.00  0.00           H  
ATOM    505  HA  ILE A 186       9.155   1.574   9.343  1.00  0.00           H  
ATOM    506  HB  ILE A 186       8.765   2.203   6.386  1.00  0.00           H  
ATOM    507 1HG1 ILE A 186       6.647   1.952   7.707  1.00  0.00           H  
ATOM    508 2HG1 ILE A 186       6.865   0.798   6.401  1.00  0.00           H  
ATOM    509 1HG2 ILE A 186       9.259  -0.191   6.085  1.00  0.00           H  
ATOM    510 2HG2 ILE A 186      10.627   0.653   6.846  1.00  0.00           H  
ATOM    511 3HG2 ILE A 186       9.544  -0.356   7.833  1.00  0.00           H  
ATOM    512 1HD1 ILE A 186       5.966  -0.282   8.385  1.00  0.00           H  
ATOM    513 2HD1 ILE A 186       7.590  -0.910   8.012  1.00  0.00           H  
ATOM    514 3HD1 ILE A 186       7.369   0.259   9.336  1.00  0.00           H  
ATOM    515  N   PRO A 187      11.351   2.908   9.421  1.00  0.00           N  
ATOM    516  CA  PRO A 187      12.720   3.411   9.388  1.00  0.00           C  
ATOM    517  C   PRO A 187      13.758   2.333   9.085  1.00  0.00           C  
ATOM    518  O   PRO A 187      13.455   1.139   9.120  1.00  0.00           O  
ATOM    519  CB  PRO A 187      12.898   3.970  10.803  1.00  0.00           C  
ATOM    520  CG  PRO A 187      12.126   3.032  11.667  1.00  0.00           C  
ATOM    521  CD  PRO A 187      10.914   2.677  10.845  1.00  0.00           C  
ATOM    522  HA  PRO A 187      12.795   4.207   8.632  1.00  0.00           H  
ATOM    523 1HB  PRO A 187      13.966   4.007  11.062  1.00  0.00           H  
ATOM    524 2HB  PRO A 187      12.519   5.002  10.850  1.00  0.00           H  
ATOM    525 1HG  PRO A 187      12.740   2.154  11.917  1.00  0.00           H  
ATOM    526 2HG  PRO A 187      11.865   3.518  12.618  1.00  0.00           H  
ATOM    527 1HD  PRO A 187      10.650   1.624  11.018  1.00  0.00           H  
ATOM    528 2HD  PRO A 187      10.079   3.338  11.120  1.00  0.00           H  
ATOM    529  N   ASN A 188      14.979   2.783   8.787  1.00  0.00           N  
ATOM    530  CA  ASN A 188      16.103   1.893   8.484  1.00  0.00           C  
ATOM    531  C   ASN A 188      15.767   0.949   7.333  1.00  0.00           C  
ATOM    532  O   ASN A 188      15.730  -0.273   7.506  1.00  0.00           O  
ATOM    533  CB  ASN A 188      16.510   1.106   9.716  1.00  0.00           C  
ATOM    534  CG  ASN A 188      16.934   1.992  10.854  1.00  0.00           C  
ATOM    535  OD1 ASN A 188      17.762   2.893  10.680  1.00  0.00           O  
ATOM    536  ND2 ASN A 188      16.381   1.754  12.017  1.00  0.00           N  
ATOM    537  H   ASN A 188      15.132   3.752   8.774  1.00  0.00           H  
ATOM    538  HA  ASN A 188      16.951   2.502   8.165  1.00  0.00           H  
ATOM    539 1HB  ASN A 188      15.674   0.487  10.045  1.00  0.00           H  
ATOM    540 2HB  ASN A 188      17.333   0.437   9.466  1.00  0.00           H  
ATOM    541 1HD2 ASN A 188      16.626   2.312  12.811  1.00  0.00           H  
ATOM    542 2HD2 ASN A 188      15.716   1.014  12.112  1.00  0.00           H  
ATOM    543  N   ILE A 189      15.512   1.513   6.163  1.00  0.00           N  
ATOM    544  CA  ILE A 189      15.184   0.709   4.997  1.00  0.00           C  
ATOM    545  C   ILE A 189      16.421   0.501   4.122  1.00  0.00           C  
ATOM    546  O   ILE A 189      17.003   1.461   3.620  1.00  0.00           O  
ATOM    547  CB  ILE A 189      14.065   1.370   4.171  1.00  0.00           C  
ATOM    548  CG1 ILE A 189      12.742   1.333   4.939  1.00  0.00           C  
ATOM    549  CG2 ILE A 189      13.922   0.680   2.823  1.00  0.00           C  
ATOM    550  CD1 ILE A 189      11.640   2.143   4.295  1.00  0.00           C  
ATOM    551  H   ILE A 189      15.568   2.487   6.079  1.00  0.00           H  
ATOM    552  HA  ILE A 189      14.833  -0.265   5.336  1.00  0.00           H  
ATOM    553  HB  ILE A 189      14.306   2.420   4.007  1.00  0.00           H  
ATOM    554 1HG1 ILE A 189      12.401   0.302   5.026  1.00  0.00           H  
ATOM    555 2HG1 ILE A 189      12.897   1.711   5.949  1.00  0.00           H  
ATOM    556 1HG2 ILE A 189      13.126   1.159   2.252  1.00  0.00           H  
ATOM    557 2HG2 ILE A 189      14.859   0.756   2.273  1.00  0.00           H  
ATOM    558 3HG2 ILE A 189      13.676  -0.371   2.976  1.00  0.00           H  
ATOM    559 1HD1 ILE A 189      10.733   2.069   4.898  1.00  0.00           H  
ATOM    560 2HD1 ILE A 189      11.947   3.188   4.230  1.00  0.00           H  
ATOM    561 3HD1 ILE A 189      11.443   1.760   3.295  1.00  0.00           H  
ATOM    562  N   PRO A 190      16.831  -0.769   3.930  1.00  0.00           N  
ATOM    563  CA  PRO A 190      18.009  -1.127   3.118  1.00  0.00           C  
ATOM    564  C   PRO A 190      18.013  -0.542   1.691  1.00  0.00           C  
ATOM    565  O   PRO A 190      19.017   0.044   1.284  1.00  0.00           O  
ATOM    566  CB  PRO A 190      17.920  -2.656   3.083  1.00  0.00           C  
ATOM    567  CG  PRO A 190      17.297  -3.015   4.389  1.00  0.00           C  
ATOM    568  CD  PRO A 190      16.242  -1.962   4.602  1.00  0.00           C  
ATOM    569  HA  PRO A 190      18.920  -0.789   3.634  1.00  0.00           H  
ATOM    570 1HB  PRO A 190      17.319  -2.978   2.220  1.00  0.00           H  
ATOM    571 2HB  PRO A 190      18.923  -3.089   2.955  1.00  0.00           H  
ATOM    572 1HG  PRO A 190      16.877  -4.031   4.342  1.00  0.00           H  
ATOM    573 2HG  PRO A 190      18.056  -3.022   5.183  1.00  0.00           H  
ATOM    574 1HD  PRO A 190      15.304  -2.279   4.124  1.00  0.00           H  
ATOM    575 2HD  PRO A 190      16.093  -1.806   5.681  1.00  0.00           H  
ATOM    576  N   PRO A 191      16.918  -0.679   0.897  1.00  0.00           N  
ATOM    577  CA  PRO A 191      16.887  -0.148  -0.471  1.00  0.00           C  
ATOM    578  C   PRO A 191      17.027   1.369  -0.505  1.00  0.00           C  
ATOM    579  O   PRO A 191      17.645   1.926  -1.412  1.00  0.00           O  
ATOM    580  CB  PRO A 191      15.511  -0.592  -0.978  1.00  0.00           C  
ATOM    581  CG  PRO A 191      14.734  -0.863   0.265  1.00  0.00           C  
ATOM    582  CD  PRO A 191      15.745  -1.440   1.221  1.00  0.00           C  
ATOM    583  HA  PRO A 191      17.693  -0.613  -1.058  1.00  0.00           H  
ATOM    584 1HB  PRO A 191      15.064   0.201  -1.596  1.00  0.00           H  
ATOM    585 2HB  PRO A 191      15.615  -1.480  -1.619  1.00  0.00           H  
ATOM    586 1HG  PRO A 191      14.280   0.066   0.639  1.00  0.00           H  
ATOM    587 2HG  PRO A 191      13.907  -1.558   0.052  1.00  0.00           H  
ATOM    588 1HD  PRO A 191      15.403  -1.284   2.254  1.00  0.00           H  
ATOM    589 2HD  PRO A 191      15.876  -2.511   1.013  1.00  0.00           H  
ATOM    590  N   ASN A 192      16.439   2.024   0.497  1.00  0.00           N  
ATOM    591  CA  ASN A 192      16.461   3.484   0.616  1.00  0.00           C  
ATOM    592  C   ASN A 192      15.739   4.142  -0.554  1.00  0.00           C  
ATOM    593  O   ASN A 192      15.877   5.342  -0.797  1.00  0.00           O  
ATOM    594  CB  ASN A 192      17.887   3.993   0.715  1.00  0.00           C  
ATOM    595  CG  ASN A 192      17.986   5.294   1.461  1.00  0.00           C  
ATOM    596  OD1 ASN A 192      17.297   5.502   2.467  1.00  0.00           O  
ATOM    597  ND2 ASN A 192      18.829   6.176   0.987  1.00  0.00           N  
ATOM    598  H   ASN A 192      15.983   1.506   1.191  1.00  0.00           H  
ATOM    599  HA  ASN A 192      15.928   3.765   1.526  1.00  0.00           H  
ATOM    600 1HB  ASN A 192      18.505   3.250   1.221  1.00  0.00           H  
ATOM    601 2HB  ASN A 192      18.296   4.130  -0.286  1.00  0.00           H  
ATOM    602 1HD2 ASN A 192      18.936   7.061   1.443  1.00  0.00           H  
ATOM    603 2HD2 ASN A 192      19.366   5.967   0.172  1.00  0.00           H  
ATOM    604  N   ILE A 193      14.963   3.345  -1.271  1.00  0.00           N  
ATOM    605  CA  ILE A 193      14.193   3.829  -2.403  1.00  0.00           C  
ATOM    606  C   ILE A 193      12.766   4.063  -1.944  1.00  0.00           C  
ATOM    607  O   ILE A 193      12.276   3.346  -1.075  1.00  0.00           O  
ATOM    608  CB  ILE A 193      14.218   2.833  -3.577  1.00  0.00           C  
ATOM    609  CG1 ILE A 193      15.654   2.618  -4.064  1.00  0.00           C  
ATOM    610  CG2 ILE A 193      13.335   3.326  -4.712  1.00  0.00           C  
ATOM    611  CD1 ILE A 193      15.814   1.431  -4.985  1.00  0.00           C  
ATOM    612  H   ILE A 193      14.902   2.400  -1.023  1.00  0.00           H  
ATOM    613  HA  ILE A 193      14.633   4.765  -2.745  1.00  0.00           H  
ATOM    614  HB  ILE A 193      13.852   1.864  -3.239  1.00  0.00           H  
ATOM    615 1HG1 ILE A 193      15.995   3.509  -4.591  1.00  0.00           H  
ATOM    616 2HG1 ILE A 193      16.312   2.474  -3.206  1.00  0.00           H  
ATOM    617 1HG2 ILE A 193      13.365   2.610  -5.533  1.00  0.00           H  
ATOM    618 2HG2 ILE A 193      12.310   3.428  -4.358  1.00  0.00           H  
ATOM    619 3HG2 ILE A 193      13.697   4.294  -5.061  1.00  0.00           H  
ATOM    620 1HD1 ILE A 193      16.858   1.343  -5.288  1.00  0.00           H  
ATOM    621 2HD1 ILE A 193      15.510   0.522  -4.466  1.00  0.00           H  
ATOM    622 3HD1 ILE A 193      15.191   1.569  -5.869  1.00  0.00           H  
ATOM    623  N   ASN A 194      12.099   5.055  -2.510  1.00  0.00           N  
ATOM    624  CA  ASN A 194      10.742   5.373  -2.087  1.00  0.00           C  
ATOM    625  C   ASN A 194       9.680   4.789  -3.014  1.00  0.00           C  
ATOM    626  O   ASN A 194       8.531   4.642  -2.611  1.00  0.00           O  
ATOM    627  CB  ASN A 194      10.571   6.877  -1.974  1.00  0.00           C  
ATOM    628  CG  ASN A 194      11.451   7.481  -0.915  1.00  0.00           C  
ATOM    629  OD1 ASN A 194      11.765   6.834   0.091  1.00  0.00           O  
ATOM    630  ND2 ASN A 194      11.854   8.708  -1.120  1.00  0.00           N  
ATOM    631  H   ASN A 194      12.521   5.581  -3.224  1.00  0.00           H  
ATOM    632  HA  ASN A 194      10.571   4.924  -1.107  1.00  0.00           H  
ATOM    633 1HB  ASN A 194      10.804   7.342  -2.932  1.00  0.00           H  
ATOM    634 2HB  ASN A 194       9.531   7.108  -1.742  1.00  0.00           H  
ATOM    635 1HD2 ASN A 194      12.441   9.161  -0.448  1.00  0.00           H  
ATOM    636 2HD2 ASN A 194      11.575   9.194  -1.948  1.00  0.00           H  
ATOM    637  N   THR A 195      10.044   4.426  -4.241  1.00  0.00           N  
ATOM    638  CA  THR A 195       9.060   3.891  -5.177  1.00  0.00           C  
ATOM    639  C   THR A 195       8.646   2.488  -4.757  1.00  0.00           C  
ATOM    640  O   THR A 195       9.495   1.626  -4.538  1.00  0.00           O  
ATOM    641  CB  THR A 195       9.607   3.866  -6.616  1.00  0.00           C  
ATOM    642  OG1 THR A 195       9.979   5.193  -7.012  1.00  0.00           O  
ATOM    643  CG2 THR A 195       8.557   3.330  -7.577  1.00  0.00           C  
ATOM    644  H   THR A 195      10.977   4.513  -4.518  1.00  0.00           H  
ATOM    645  HA  THR A 195       8.180   4.534  -5.159  1.00  0.00           H  
ATOM    646  HB  THR A 195      10.490   3.228  -6.658  1.00  0.00           H  
ATOM    647  HG1 THR A 195      10.516   5.150  -7.807  1.00  0.00           H  
ATOM    648 1HG2 THR A 195       8.962   3.319  -8.588  1.00  0.00           H  
ATOM    649 2HG2 THR A 195       8.281   2.317  -7.285  1.00  0.00           H  
ATOM    650 3HG2 THR A 195       7.676   3.970  -7.546  1.00  0.00           H  
ATOM    651  N   TRP A 196       7.335   2.252  -4.728  1.00  0.00           N  
ATOM    652  CA  TRP A 196       6.777   0.971  -4.294  1.00  0.00           C  
ATOM    653  C   TRP A 196       7.317  -0.211  -5.074  1.00  0.00           C  
ATOM    654  O   TRP A 196       7.583  -1.257  -4.494  1.00  0.00           O  
ATOM    655  CB  TRP A 196       5.253   0.994  -4.421  1.00  0.00           C  
ATOM    656  CG  TRP A 196       4.558   1.501  -3.193  1.00  0.00           C  
ATOM    657  CD1 TRP A 196       3.729   2.580  -3.113  1.00  0.00           C  
ATOM    658  CD2 TRP A 196       4.627   0.949  -1.857  1.00  0.00           C  
ATOM    659  NE1 TRP A 196       3.282   2.738  -1.825  1.00  0.00           N  
ATOM    660  CE2 TRP A 196       3.820   1.747  -1.043  1.00  0.00           C  
ATOM    661  CE3 TRP A 196       5.299  -0.144  -1.294  1.00  0.00           C  
ATOM    662  CZ2 TRP A 196       3.663   1.493   0.311  1.00  0.00           C  
ATOM    663  CZ3 TRP A 196       5.141  -0.399   0.063  1.00  0.00           C  
ATOM    664  CH2 TRP A 196       4.343   0.398   0.844  1.00  0.00           C  
ATOM    665  H   TRP A 196       6.718   2.975  -4.977  1.00  0.00           H  
ATOM    666  HA  TRP A 196       7.041   0.815  -3.248  1.00  0.00           H  
ATOM    667 1HB  TRP A 196       4.967   1.625  -5.262  1.00  0.00           H  
ATOM    668 2HB  TRP A 196       4.890  -0.012  -4.628  1.00  0.00           H  
ATOM    669  HD1 TRP A 196       3.462   3.224  -3.949  1.00  0.00           H  
ATOM    670  HE1 TRP A 196       2.658   3.465  -1.504  1.00  0.00           H  
ATOM    671  HE3 TRP A 196       5.932  -0.782  -1.911  1.00  0.00           H  
ATOM    672  HZ2 TRP A 196       3.034   2.116   0.948  1.00  0.00           H  
ATOM    673  HZ3 TRP A 196       5.669  -1.251   0.493  1.00  0.00           H  
ATOM    674  HH2 TRP A 196       4.241   0.169   1.905  1.00  0.00           H  
ATOM    675  N   GLN A 197       7.501  -0.040  -6.371  1.00  0.00           N  
ATOM    676  CA  GLN A 197       8.009  -1.113  -7.211  1.00  0.00           C  
ATOM    677  C   GLN A 197       9.357  -1.617  -6.706  1.00  0.00           C  
ATOM    678  O   GLN A 197       9.664  -2.802  -6.803  1.00  0.00           O  
ATOM    679  CB  GLN A 197       8.135  -0.641  -8.662  1.00  0.00           C  
ATOM    680  CG  GLN A 197       6.829  -0.656  -9.437  1.00  0.00           C  
ATOM    681  CD  GLN A 197       6.919   0.119 -10.738  1.00  0.00           C  
ATOM    682  OE1 GLN A 197       7.759   1.011 -10.889  1.00  0.00           O  
ATOM    683  NE2 GLN A 197       6.053  -0.218 -11.687  1.00  0.00           N  
ATOM    684  H   GLN A 197       7.285   0.827  -6.773  1.00  0.00           H  
ATOM    685  HA  GLN A 197       7.305  -1.944  -7.174  1.00  0.00           H  
ATOM    686 1HB  GLN A 197       8.526   0.376  -8.681  1.00  0.00           H  
ATOM    687 2HB  GLN A 197       8.847  -1.275  -9.190  1.00  0.00           H  
ATOM    688 1HG  GLN A 197       6.568  -1.688  -9.671  1.00  0.00           H  
ATOM    689 2HG  GLN A 197       6.049  -0.204  -8.824  1.00  0.00           H  
ATOM    690 1HE2 GLN A 197       6.065   0.258 -12.568  1.00  0.00           H  
ATOM    691 2HE2 GLN A 197       5.389  -0.947 -11.523  1.00  0.00           H  
ATOM    692  N   GLN A 198      10.175  -0.711  -6.199  1.00  0.00           N  
ATOM    693  CA  GLN A 198      11.478  -1.081  -5.673  1.00  0.00           C  
ATOM    694  C   GLN A 198      11.403  -1.414  -4.177  1.00  0.00           C  
ATOM    695  O   GLN A 198      12.272  -2.104  -3.643  1.00  0.00           O  
ATOM    696  CB  GLN A 198      12.485   0.047  -5.913  1.00  0.00           C  
ATOM    697  CG  GLN A 198      12.720   0.371  -7.378  1.00  0.00           C  
ATOM    698  CD  GLN A 198      13.303  -0.801  -8.144  1.00  0.00           C  
ATOM    699  OE1 GLN A 198      14.362  -1.327  -7.790  1.00  0.00           O  
ATOM    700  NE2 GLN A 198      12.614  -1.219  -9.199  1.00  0.00           N  
ATOM    701  H   GLN A 198       9.892   0.225  -6.159  1.00  0.00           H  
ATOM    702  HA  GLN A 198      11.821  -1.974  -6.195  1.00  0.00           H  
ATOM    703 1HB  GLN A 198      12.138   0.955  -5.419  1.00  0.00           H  
ATOM    704 2HB  GLN A 198      13.444  -0.221  -5.469  1.00  0.00           H  
ATOM    705 1HG  GLN A 198      11.768   0.640  -7.837  1.00  0.00           H  
ATOM    706 2HG  GLN A 198      13.417   1.206  -7.448  1.00  0.00           H  
ATOM    707 1HE2 GLN A 198      12.950  -1.989  -9.744  1.00  0.00           H  
ATOM    708 2HE2 GLN A 198      11.760  -0.764  -9.451  1.00  0.00           H  
ATOM    709  N   VAL A 199      10.352  -0.934  -3.509  1.00  0.00           N  
ATOM    710  CA  VAL A 199      10.176  -1.172  -2.075  1.00  0.00           C  
ATOM    711  C   VAL A 199       9.600  -2.567  -1.810  1.00  0.00           C  
ATOM    712  O   VAL A 199       9.919  -3.196  -0.799  1.00  0.00           O  
ATOM    713  CB  VAL A 199       9.240  -0.109  -1.469  1.00  0.00           C  
ATOM    714  CG1 VAL A 199       8.808  -0.517  -0.069  1.00  0.00           C  
ATOM    715  CG2 VAL A 199       9.938   1.242  -1.447  1.00  0.00           C  
ATOM    716  H   VAL A 199       9.680  -0.403  -3.994  1.00  0.00           H  
ATOM    717  HA  VAL A 199      11.150  -1.099  -1.590  1.00  0.00           H  
ATOM    718  HB  VAL A 199       8.338  -0.043  -2.078  1.00  0.00           H  
ATOM    719 1HG1 VAL A 199       8.147   0.246   0.344  1.00  0.00           H  
ATOM    720 2HG1 VAL A 199       8.279  -1.469  -0.113  1.00  0.00           H  
ATOM    721 3HG1 VAL A 199       9.686  -0.617   0.569  1.00  0.00           H  
ATOM    722 1HG2 VAL A 199       9.270   1.989  -1.018  1.00  0.00           H  
ATOM    723 2HG2 VAL A 199      10.843   1.175  -0.843  1.00  0.00           H  
ATOM    724 3HG2 VAL A 199      10.201   1.533  -2.464  1.00  0.00           H  
ATOM    725  N   THR A 200       8.776  -3.060  -2.735  1.00  0.00           N  
ATOM    726  CA  THR A 200       8.155  -4.378  -2.600  1.00  0.00           C  
ATOM    727  C   THR A 200       9.204  -5.486  -2.514  1.00  0.00           C  
ATOM    728  O   THR A 200       8.948  -6.567  -1.971  1.00  0.00           O  
ATOM    729  CB  THR A 200       7.201  -4.662  -3.775  1.00  0.00           C  
ATOM    730  OG1 THR A 200       7.862  -4.368  -5.013  1.00  0.00           O  
ATOM    731  CG2 THR A 200       5.946  -3.811  -3.661  1.00  0.00           C  
ATOM    732  H   THR A 200       8.574  -2.521  -3.533  1.00  0.00           H  
ATOM    733  HA  THR A 200       7.577  -4.395  -1.676  1.00  0.00           H  
ATOM    734  HB  THR A 200       6.921  -5.715  -3.770  1.00  0.00           H  
ATOM    735  HG1 THR A 200       8.222  -3.478  -4.979  1.00  0.00           H  
ATOM    736 1HG2 THR A 200       5.283  -4.025  -4.499  1.00  0.00           H  
ATOM    737 2HG2 THR A 200       5.434  -4.041  -2.726  1.00  0.00           H  
ATOM    738 3HG2 THR A 200       6.219  -2.757  -3.675  1.00  0.00           H  
ATOM    739  N   ALA A 201      10.393  -5.191  -3.035  1.00  0.00           N  
ATOM    740  CA  ALA A 201      11.500  -6.131  -3.034  1.00  0.00           C  
ATOM    741  C   ALA A 201      11.877  -6.546  -1.615  1.00  0.00           C  
ATOM    742  O   ALA A 201      12.438  -7.620  -1.410  1.00  0.00           O  
ATOM    743  CB  ALA A 201      12.701  -5.530  -3.746  1.00  0.00           C  
ATOM    744  H   ALA A 201      10.525  -4.306  -3.437  1.00  0.00           H  
ATOM    745  HA  ALA A 201      11.184  -7.027  -3.567  1.00  0.00           H  
ATOM    746 1HB  ALA A 201      13.069  -4.686  -3.182  1.00  0.00           H  
ATOM    747 2HB  ALA A 201      12.407  -5.201  -4.731  1.00  0.00           H  
ATOM    748 3HB  ALA A 201      13.480  -6.275  -3.831  1.00  0.00           H  
ATOM    749  N   LEU A 202      11.555  -5.698  -0.639  1.00  0.00           N  
ATOM    750  CA  LEU A 202      11.852  -5.986   0.761  1.00  0.00           C  
ATOM    751  C   LEU A 202      11.164  -7.273   1.205  1.00  0.00           C  
ATOM    752  O   LEU A 202      11.734  -8.081   1.942  1.00  0.00           O  
ATOM    753  CB  LEU A 202      11.402  -4.821   1.652  1.00  0.00           C  
ATOM    754  CG  LEU A 202      12.312  -3.586   1.641  1.00  0.00           C  
ATOM    755  CD1 LEU A 202      11.578  -2.409   2.270  1.00  0.00           C  
ATOM    756  CD2 LEU A 202      13.597  -3.895   2.394  1.00  0.00           C  
ATOM    757  H   LEU A 202      11.099  -4.855  -0.870  1.00  0.00           H  
ATOM    758  HA  LEU A 202      12.929  -6.112   0.867  1.00  0.00           H  
ATOM    759 1HB  LEU A 202      10.410  -4.505   1.335  1.00  0.00           H  
ATOM    760 2HB  LEU A 202      11.337  -5.176   2.681  1.00  0.00           H  
ATOM    761  HG  LEU A 202      12.550  -3.318   0.611  1.00  0.00           H  
ATOM    762 1HD1 LEU A 202      12.224  -1.531   2.262  1.00  0.00           H  
ATOM    763 2HD1 LEU A 202      10.673  -2.198   1.701  1.00  0.00           H  
ATOM    764 3HD1 LEU A 202      11.312  -2.654   3.298  1.00  0.00           H  
ATOM    765 1HD2 LEU A 202      14.244  -3.017   2.385  1.00  0.00           H  
ATOM    766 2HD2 LEU A 202      13.361  -4.161   3.424  1.00  0.00           H  
ATOM    767 3HD2 LEU A 202      14.110  -4.727   1.912  1.00  0.00           H  
ATOM    768  N   ALA A 203       9.940  -7.462   0.736  1.00  0.00           N  
ATOM    769  CA  ALA A 203       9.168  -8.647   1.076  1.00  0.00           C  
ATOM    770  C   ALA A 203       9.582  -9.823   0.199  1.00  0.00           C  
ATOM    771  O   ALA A 203       9.557 -10.975   0.629  1.00  0.00           O  
ATOM    772  CB  ALA A 203       7.680  -8.368   0.926  1.00  0.00           C  
ATOM    773  H   ALA A 203       9.547  -6.788   0.138  1.00  0.00           H  
ATOM    774  HA  ALA A 203       9.381  -8.904   2.114  1.00  0.00           H  
ATOM    775 1HB  ALA A 203       7.121  -9.270   1.131  1.00  0.00           H  
ATOM    776 2HB  ALA A 203       7.476  -8.040  -0.081  1.00  0.00           H  
ATOM    777 3HB  ALA A 203       7.386  -7.597   1.623  1.00  0.00           H  
ATOM    778  N   GLN A 204       9.984  -9.521  -1.026  1.00  0.00           N  
ATOM    779  CA  GLN A 204      10.404 -10.548  -1.973  1.00  0.00           C  
ATOM    780  C   GLN A 204      11.764 -11.129  -1.585  1.00  0.00           C  
ATOM    781  O   GLN A 204      12.022 -12.314  -1.796  1.00  0.00           O  
ATOM    782  CB  GLN A 204      10.462  -9.976  -3.392  1.00  0.00           C  
ATOM    783  CG  GLN A 204      10.678 -11.019  -4.475  1.00  0.00           C  
ATOM    784  CD  GLN A 204      10.655 -10.420  -5.868  1.00  0.00           C  
ATOM    785  OE1 GLN A 204      11.455  -9.538  -6.193  1.00  0.00           O  
ATOM    786  NE2 GLN A 204       9.737 -10.896  -6.701  1.00  0.00           N  
ATOM    787  H   GLN A 204       9.997  -8.581  -1.307  1.00  0.00           H  
ATOM    788  HA  GLN A 204       9.674 -11.357  -1.953  1.00  0.00           H  
ATOM    789 1HB  GLN A 204       9.533  -9.451  -3.611  1.00  0.00           H  
ATOM    790 2HB  GLN A 204      11.272  -9.250  -3.459  1.00  0.00           H  
ATOM    791 1HG  GLN A 204      11.648 -11.492  -4.322  1.00  0.00           H  
ATOM    792 2HG  GLN A 204       9.885 -11.764  -4.411  1.00  0.00           H  
ATOM    793 1HE2 GLN A 204       9.674 -10.539  -7.634  1.00  0.00           H  
ATOM    794 2HE2 GLN A 204       9.108 -11.611  -6.397  1.00  0.00           H  
ATOM    795  N   GLN A 205      12.623 -10.297  -1.006  1.00  0.00           N  
ATOM    796  CA  GLN A 205      13.947 -10.740  -0.576  1.00  0.00           C  
ATOM    797  C   GLN A 205      13.877 -11.400   0.798  1.00  0.00           C  
ATOM    798  O   GLN A 205      14.899 -11.798   1.357  1.00  0.00           O  
ATOM    799  CB  GLN A 205      14.925  -9.563  -0.544  1.00  0.00           C  
ATOM    800  CG  GLN A 205      15.238  -8.976  -1.910  1.00  0.00           C  
ATOM    801  CD  GLN A 205      16.045  -7.695  -1.818  1.00  0.00           C  
ATOM    802  OE1 GLN A 205      16.055  -7.024  -0.783  1.00  0.00           O  
ATOM    803  NE2 GLN A 205      16.727  -7.347  -2.904  1.00  0.00           N  
ATOM    804  H   GLN A 205      12.368  -9.354  -0.881  1.00  0.00           H  
ATOM    805  HA  GLN A 205      14.314 -11.477  -1.290  1.00  0.00           H  
ATOM    806 1HB  GLN A 205      14.517  -8.766   0.079  1.00  0.00           H  
ATOM    807 2HB  GLN A 205      15.865  -9.882  -0.092  1.00  0.00           H  
ATOM    808 1HG  GLN A 205      15.815  -9.702  -2.482  1.00  0.00           H  
ATOM    809 2HG  GLN A 205      14.302  -8.754  -2.422  1.00  0.00           H  
ATOM    810 1HE2 GLN A 205      17.277  -6.511  -2.903  1.00  0.00           H  
ATOM    811 2HE2 GLN A 205      16.690  -7.920  -3.723  1.00  0.00           H  
ATOM    812  N   LYS A 206      12.661 -11.490   1.335  1.00  0.00           N  
ATOM    813  CA  LYS A 206      12.411 -12.108   2.638  1.00  0.00           C  
ATOM    814  C   LYS A 206      13.098 -11.346   3.771  1.00  0.00           C  
ATOM    815  O   LYS A 206      13.381 -11.908   4.831  1.00  0.00           O  
ATOM    816  CB  LYS A 206      12.876 -13.565   2.633  1.00  0.00           C  
ATOM    817  CG  LYS A 206      12.367 -14.383   1.454  1.00  0.00           C  
ATOM    818  CD  LYS A 206      10.847 -14.381   1.395  1.00  0.00           C  
ATOM    819  CE  LYS A 206      10.336 -15.187   0.209  1.00  0.00           C  
ATOM    820  NZ  LYS A 206       8.860 -15.077   0.055  1.00  0.00           N  
ATOM    821  H   LYS A 206      11.902 -11.132   0.833  1.00  0.00           H  
ATOM    822  HA  LYS A 206      11.338 -12.084   2.832  1.00  0.00           H  
ATOM    823 1HB  LYS A 206      13.966 -13.600   2.618  1.00  0.00           H  
ATOM    824 2HB  LYS A 206      12.546 -14.055   3.548  1.00  0.00           H  
ATOM    825 1HG  LYS A 206      12.759 -13.968   0.525  1.00  0.00           H  
ATOM    826 2HG  LYS A 206      12.716 -15.412   1.547  1.00  0.00           H  
ATOM    827 1HD  LYS A 206      10.445 -14.808   2.314  1.00  0.00           H  
ATOM    828 2HD  LYS A 206      10.488 -13.355   1.304  1.00  0.00           H  
ATOM    829 1HE  LYS A 206      10.812 -14.831  -0.704  1.00  0.00           H  
ATOM    830 2HE  LYS A 206      10.597 -16.236   0.343  1.00  0.00           H  
ATOM    831 1HZ  LYS A 206       8.562 -15.625  -0.739  1.00  0.00           H  
ATOM    832 2HZ  LYS A 206       8.408 -15.421   0.891  1.00  0.00           H  
ATOM    833 3HZ  LYS A 206       8.607 -14.109  -0.089  1.00  0.00           H  
ATOM    834  N   LEU A 207      13.349 -10.061   3.549  1.00  0.00           N  
ATOM    835  CA  LEU A 207      13.990  -9.224   4.554  1.00  0.00           C  
ATOM    836  C   LEU A 207      12.946  -8.722   5.541  1.00  0.00           C  
ATOM    837  O   LEU A 207      13.220  -8.553   6.728  1.00  0.00           O  
ATOM    838  CB  LEU A 207      14.703  -8.039   3.898  1.00  0.00           C  
ATOM    839  CG  LEU A 207      15.859  -8.401   2.966  1.00  0.00           C  
ATOM    840  CD1 LEU A 207      16.419  -7.151   2.307  1.00  0.00           C  
ATOM    841  CD2 LEU A 207      16.954  -9.137   3.724  1.00  0.00           C  
ATOM    842  H   LEU A 207      13.095  -9.666   2.688  1.00  0.00           H  
ATOM    843  HA  LEU A 207      14.729  -9.824   5.083  1.00  0.00           H  
ATOM    844 1HB  LEU A 207      13.973  -7.480   3.329  1.00  0.00           H  
ATOM    845 2HB  LEU A 207      15.088  -7.402   4.679  1.00  0.00           H  
ATOM    846  HG  LEU A 207      15.492  -9.056   2.188  1.00  0.00           H  
ATOM    847 1HD1 LEU A 207      16.781  -6.474   3.067  1.00  0.00           H  
ATOM    848 2HD1 LEU A 207      15.644  -6.665   1.732  1.00  0.00           H  
ATOM    849 3HD1 LEU A 207      17.234  -7.424   1.652  1.00  0.00           H  
ATOM    850 1HD2 LEU A 207      16.540 -10.019   4.187  1.00  0.00           H  
ATOM    851 2HD2 LEU A 207      17.362  -8.486   4.484  1.00  0.00           H  
ATOM    852 3HD2 LEU A 207      17.739  -9.425   3.037  1.00  0.00           H  
ATOM    853  N   LEU A 208      11.745  -8.502   5.025  1.00  0.00           N  
ATOM    854  CA  LEU A 208      10.630  -8.025   5.825  1.00  0.00           C  
ATOM    855  C   LEU A 208      10.162  -9.114   6.782  1.00  0.00           C  
ATOM    856  O   LEU A 208       9.694 -10.170   6.351  1.00  0.00           O  
ATOM    857  CB  LEU A 208       9.482  -7.603   4.904  1.00  0.00           C  
ATOM    858  CG  LEU A 208       8.458  -6.643   5.514  1.00  0.00           C  
ATOM    859  CD1 LEU A 208       9.048  -5.245   5.650  1.00  0.00           C  
ATOM    860  CD2 LEU A 208       7.194  -6.608   4.671  1.00  0.00           C  
ATOM    861  H   LEU A 208      11.604  -8.670   4.072  1.00  0.00           H  
ATOM    862  HA  LEU A 208      10.963  -7.165   6.405  1.00  0.00           H  
ATOM    863 1HB  LEU A 208       9.909  -7.129   4.031  1.00  0.00           H  
ATOM    864 2HB  LEU A 208       8.962  -8.495   4.587  1.00  0.00           H  
ATOM    865  HG  LEU A 208       8.191  -6.990   6.502  1.00  0.00           H  
ATOM    866 1HD1 LEU A 208       8.280  -4.560   5.969  1.00  0.00           H  
ATOM    867 2HD1 LEU A 208       9.439  -4.927   4.695  1.00  0.00           H  
ATOM    868 3HD1 LEU A 208       9.846  -5.258   6.378  1.00  0.00           H  
ATOM    869 1HD2 LEU A 208       6.759  -7.596   4.632  1.00  0.00           H  
ATOM    870 2HD2 LEU A 208       7.436  -6.282   3.671  1.00  0.00           H  
ATOM    871 3HD2 LEU A 208       6.485  -5.922   5.110  1.00  0.00           H  
ATOM    872  N   THR A 209      10.306  -8.861   8.075  1.00  0.00           N  
ATOM    873  CA  THR A 209       9.894  -9.816   9.089  1.00  0.00           C  
ATOM    874  C   THR A 209       8.410  -9.626   9.399  1.00  0.00           C  
ATOM    875  O   THR A 209       7.823  -8.616   9.001  1.00  0.00           O  
ATOM    876  CB  THR A 209      10.729  -9.666  10.374  1.00  0.00           C  
ATOM    877  OG1 THR A 209      10.450  -8.398  10.984  1.00  0.00           O  
ATOM    878  CG2 THR A 209      12.214  -9.758  10.059  1.00  0.00           C  
ATOM    879  H   THR A 209      10.693  -7.999   8.355  1.00  0.00           H  
ATOM    880  HA  THR A 209      10.047 -10.822   8.699  1.00  0.00           H  
ATOM    881  HB  THR A 209      10.463 -10.457  11.075  1.00  0.00           H  
ATOM    882  HG1 THR A 209      10.785  -7.695  10.423  1.00  0.00           H  
ATOM    883 1HG2 THR A 209      12.788  -9.650  10.979  1.00  0.00           H  
ATOM    884 2HG2 THR A 209      12.432 -10.725   9.607  1.00  0.00           H  
ATOM    885 3HG2 THR A 209      12.489  -8.963   9.367  1.00  0.00           H  
ATOM    886  N   PRO A 210       7.767 -10.590  10.084  1.00  0.00           N  
ATOM    887  CA  PRO A 210       6.348 -10.479  10.443  1.00  0.00           C  
ATOM    888  C   PRO A 210       6.042  -9.171  11.168  1.00  0.00           C  
ATOM    889  O   PRO A 210       4.971  -8.586  10.998  1.00  0.00           O  
ATOM    890  CB  PRO A 210       6.131 -11.689  11.357  1.00  0.00           C  
ATOM    891  CG  PRO A 210       7.112 -12.698  10.867  1.00  0.00           C  
ATOM    892  CD  PRO A 210       8.342 -11.895  10.537  1.00  0.00           C  
ATOM    893  HA  PRO A 210       5.737 -10.558   9.532  1.00  0.00           H  
ATOM    894 1HB  PRO A 210       6.301 -11.403  12.406  1.00  0.00           H  
ATOM    895 2HB  PRO A 210       5.090 -12.035  11.283  1.00  0.00           H  
ATOM    896 1HG  PRO A 210       7.297 -13.456  11.642  1.00  0.00           H  
ATOM    897 2HG  PRO A 210       6.706 -13.230   9.993  1.00  0.00           H  
ATOM    898 1HD  PRO A 210       8.960 -11.781  11.440  1.00  0.00           H  
ATOM    899 2HD  PRO A 210       8.908 -12.402   9.741  1.00  0.00           H  
ATOM    900  N   GLN A 211       7.006  -8.702  11.954  1.00  0.00           N  
ATOM    901  CA  GLN A 211       6.851  -7.466  12.707  1.00  0.00           C  
ATOM    902  C   GLN A 211       6.868  -6.247  11.785  1.00  0.00           C  
ATOM    903  O   GLN A 211       6.293  -5.206  12.112  1.00  0.00           O  
ATOM    904  CB  GLN A 211       7.955  -7.343  13.760  1.00  0.00           C  
ATOM    905  CG  GLN A 211       7.866  -8.366  14.879  1.00  0.00           C  
ATOM    906  CD  GLN A 211       8.971  -8.201  15.904  1.00  0.00           C  
ATOM    907  OE1 GLN A 211      10.045  -7.675  15.601  1.00  0.00           O  
ATOM    908  NE2 GLN A 211       8.714  -8.651  17.128  1.00  0.00           N  
ATOM    909  H   GLN A 211       7.845  -9.210  12.034  1.00  0.00           H  
ATOM    910  HA  GLN A 211       5.886  -7.488  13.213  1.00  0.00           H  
ATOM    911 1HB  GLN A 211       8.928  -7.451  13.282  1.00  0.00           H  
ATOM    912 2HB  GLN A 211       7.921  -6.351  14.209  1.00  0.00           H  
ATOM    913 1HG  GLN A 211       6.908  -8.252  15.387  1.00  0.00           H  
ATOM    914 2HG  GLN A 211       7.944  -9.366  14.450  1.00  0.00           H  
ATOM    915 1HE2 GLN A 211       9.406  -8.568  17.847  1.00  0.00           H  
ATOM    916 2HE2 GLN A 211       7.829  -9.070  17.331  1.00  0.00           H  
ATOM    917  N   ASP A 212       7.497  -6.381  10.621  1.00  0.00           N  
ATOM    918  CA  ASP A 212       7.583  -5.273   9.681  1.00  0.00           C  
ATOM    919  C   ASP A 212       6.345  -5.276   8.808  1.00  0.00           C  
ATOM    920  O   ASP A 212       5.880  -4.234   8.343  1.00  0.00           O  
ATOM    921  CB  ASP A 212       8.834  -5.381   8.798  1.00  0.00           C  
ATOM    922  CG  ASP A 212      10.135  -5.338   9.575  1.00  0.00           C  
ATOM    923  OD1 ASP A 212      10.357  -4.373  10.334  1.00  0.00           O  
ATOM    924  OD2 ASP A 212      10.950  -6.276   9.414  1.00  0.00           O  
ATOM    925  H   ASP A 212       7.856  -7.260  10.360  1.00  0.00           H  
ATOM    926  HA  ASP A 212       7.633  -4.342  10.247  1.00  0.00           H  
ATOM    927 1HB  ASP A 212       8.801  -6.314   8.260  1.00  0.00           H  
ATOM    928 2HB  ASP A 212       8.834  -4.566   8.090  1.00  0.00           H  
ATOM    929  N   MET A 213       5.815  -6.476   8.610  1.00  0.00           N  
ATOM    930  CA  MET A 213       4.627  -6.691   7.800  1.00  0.00           C  
ATOM    931  C   MET A 213       3.453  -5.871   8.318  1.00  0.00           C  
ATOM    932  O   MET A 213       2.797  -5.152   7.562  1.00  0.00           O  
ATOM    933  CB  MET A 213       4.271  -8.176   7.771  1.00  0.00           C  
ATOM    934  CG  MET A 213       5.217  -9.035   6.944  1.00  0.00           C  
ATOM    935  SD  MET A 213       4.790 -10.787   6.995  1.00  0.00           S  
ATOM    936  CE  MET A 213       6.294 -11.520   6.357  1.00  0.00           C  
ATOM    937  H   MET A 213       6.248  -7.253   9.024  1.00  0.00           H  
ATOM    938  HA  MET A 213       4.837  -6.360   6.783  1.00  0.00           H  
ATOM    939 1HB  MET A 213       4.266  -8.568   8.787  1.00  0.00           H  
ATOM    940 2HB  MET A 213       3.266  -8.302   7.367  1.00  0.00           H  
ATOM    941 1HG  MET A 213       5.195  -8.704   5.906  1.00  0.00           H  
ATOM    942 2HG  MET A 213       6.235  -8.918   7.317  1.00  0.00           H  
ATOM    943 1HE  MET A 213       6.186 -12.604   6.327  1.00  0.00           H  
ATOM    944 2HE  MET A 213       6.483 -11.145   5.350  1.00  0.00           H  
ATOM    945 3HE  MET A 213       7.131 -11.256   7.005  1.00  0.00           H  
ATOM    946  N   GLU A 214       3.217  -5.964   9.619  1.00  0.00           N  
ATOM    947  CA  GLU A 214       2.117  -5.252  10.260  1.00  0.00           C  
ATOM    948  C   GLU A 214       2.273  -3.737  10.131  1.00  0.00           C  
ATOM    949  O   GLU A 214       1.288  -2.997  10.166  1.00  0.00           O  
ATOM    950  CB  GLU A 214       2.027  -5.640  11.738  1.00  0.00           C  
ATOM    951  CG  GLU A 214       3.170  -5.116  12.596  1.00  0.00           C  
ATOM    952  CD  GLU A 214       3.017  -5.467  14.050  1.00  0.00           C  
ATOM    953  OE1 GLU A 214       2.019  -6.049  14.400  1.00  0.00           O  
ATOM    954  OE2 GLU A 214       3.900  -5.151  14.812  1.00  0.00           O  
ATOM    955  H   GLU A 214       3.800  -6.531  10.168  1.00  0.00           H  
ATOM    956  HA  GLU A 214       1.187  -5.535   9.765  1.00  0.00           H  
ATOM    957 1HB  GLU A 214       1.094  -5.262  12.157  1.00  0.00           H  
ATOM    958 2HB  GLU A 214       2.010  -6.726  11.828  1.00  0.00           H  
ATOM    959 1HG  GLU A 214       4.107  -5.535  12.230  1.00  0.00           H  
ATOM    960 2HG  GLU A 214       3.222  -4.034  12.491  1.00  0.00           H  
ATOM    961  N   ALA A 215       3.509  -3.281   9.977  1.00  0.00           N  
ATOM    962  CA  ALA A 215       3.789  -1.858   9.850  1.00  0.00           C  
ATOM    963  C   ALA A 215       3.609  -1.386   8.410  1.00  0.00           C  
ATOM    964  O   ALA A 215       3.136  -0.274   8.163  1.00  0.00           O  
ATOM    965  CB  ALA A 215       5.198  -1.552  10.337  1.00  0.00           C  
ATOM    966  H   ALA A 215       4.254  -3.918   9.944  1.00  0.00           H  
ATOM    967  HA  ALA A 215       3.075  -1.316  10.470  1.00  0.00           H  
ATOM    968 1HB  ALA A 215       5.393  -0.484  10.238  1.00  0.00           H  
ATOM    969 2HB  ALA A 215       5.293  -1.843  11.383  1.00  0.00           H  
ATOM    970 3HB  ALA A 215       5.918  -2.108   9.739  1.00  0.00           H  
ATOM    971  N   ALA A 216       3.954  -2.252   7.462  1.00  0.00           N  
ATOM    972  CA  ALA A 216       3.845  -1.928   6.047  1.00  0.00           C  
ATOM    973  C   ALA A 216       2.389  -1.795   5.634  1.00  0.00           C  
ATOM    974  O   ALA A 216       2.058  -1.029   4.724  1.00  0.00           O  
ATOM    975  CB  ALA A 216       4.541  -2.990   5.208  1.00  0.00           C  
ATOM    976  H   ALA A 216       4.278  -3.139   7.722  1.00  0.00           H  
ATOM    977  HA  ALA A 216       4.333  -0.967   5.881  1.00  0.00           H  
ATOM    978 1HB  ALA A 216       4.492  -2.715   4.166  1.00  0.00           H  
ATOM    979 2HB  ALA A 216       4.047  -3.939   5.351  1.00  0.00           H  
ATOM    980 3HB  ALA A 216       5.575  -3.073   5.511  1.00  0.00           H  
ATOM    981  N   LYS A 217       1.524  -2.538   6.317  1.00  0.00           N  
ATOM    982  CA  LYS A 217       0.095  -2.511   6.036  1.00  0.00           C  
ATOM    983  C   LYS A 217      -0.461  -1.097   6.184  1.00  0.00           C  
ATOM    984  O   LYS A 217      -1.208  -0.616   5.329  1.00  0.00           O  
ATOM    985  CB  LYS A 217      -0.652  -3.474   6.961  1.00  0.00           C  
ATOM    986  CG  LYS A 217      -2.152  -3.552   6.709  1.00  0.00           C  
ATOM    987  CD  LYS A 217      -2.819  -4.546   7.647  1.00  0.00           C  
ATOM    988  CE  LYS A 217      -4.333  -4.513   7.504  1.00  0.00           C  
ATOM    989  NZ  LYS A 217      -4.782  -5.076   6.201  1.00  0.00           N  
ATOM    990  H   LYS A 217       1.860  -3.132   7.024  1.00  0.00           H  
ATOM    991  HA  LYS A 217      -0.061  -2.828   5.004  1.00  0.00           H  
ATOM    992 1HB  LYS A 217      -0.241  -4.478   6.849  1.00  0.00           H  
ATOM    993 2HB  LYS A 217      -0.502  -3.172   7.998  1.00  0.00           H  
ATOM    994 1HG  LYS A 217      -2.598  -2.568   6.858  1.00  0.00           H  
ATOM    995 2HG  LYS A 217      -2.332  -3.859   5.679  1.00  0.00           H  
ATOM    996 1HD  LYS A 217      -2.463  -5.552   7.424  1.00  0.00           H  
ATOM    997 2HD  LYS A 217      -2.556  -4.306   8.677  1.00  0.00           H  
ATOM    998 1HE  LYS A 217      -4.787  -5.088   8.310  1.00  0.00           H  
ATOM    999 2HE  LYS A 217      -4.684  -3.484   7.580  1.00  0.00           H  
ATOM   1000 1HZ  LYS A 217      -5.789  -5.036   6.145  1.00  0.00           H  
ATOM   1001 2HZ  LYS A 217      -4.381  -4.538   5.445  1.00  0.00           H  
ATOM   1002 3HZ  LYS A 217      -4.479  -6.037   6.127  1.00  0.00           H  
ATOM   1003  N   GLU A 218      -0.073  -0.436   7.264  1.00  0.00           N  
ATOM   1004  CA  GLU A 218      -0.534   0.924   7.529  1.00  0.00           C  
ATOM   1005  C   GLU A 218       0.011   1.888   6.503  1.00  0.00           C  
ATOM   1006  O   GLU A 218      -0.708   2.770   6.033  1.00  0.00           O  
ATOM   1007  CB  GLU A 218      -0.117   1.373   8.931  1.00  0.00           C  
ATOM   1008  CG  GLU A 218      -0.837   0.654  10.062  1.00  0.00           C  
ATOM   1009  CD  GLU A 218      -2.314   0.934  10.086  1.00  0.00           C  
ATOM   1010  OE1 GLU A 218      -2.682   2.084  10.085  1.00  0.00           O  
ATOM   1011  OE2 GLU A 218      -3.076  -0.004  10.106  1.00  0.00           O  
ATOM   1012  H   GLU A 218       0.538  -0.870   7.900  1.00  0.00           H  
ATOM   1013  HA  GLU A 218      -1.623   0.938   7.470  1.00  0.00           H  
ATOM   1014 1HB  GLU A 218       0.954   1.213   9.061  1.00  0.00           H  
ATOM   1015 2HB  GLU A 218      -0.303   2.441   9.042  1.00  0.00           H  
ATOM   1016 1HG  GLU A 218      -0.685  -0.419   9.952  1.00  0.00           H  
ATOM   1017 2HG  GLU A 218      -0.399   0.960  11.011  1.00  0.00           H  
ATOM   1018  N   VAL A 219       1.284   1.725   6.160  1.00  0.00           N  
ATOM   1019  CA  VAL A 219       1.942   2.595   5.192  1.00  0.00           C  
ATOM   1020  C   VAL A 219       1.206   2.590   3.853  1.00  0.00           C  
ATOM   1021  O   VAL A 219       0.867   3.647   3.321  1.00  0.00           O  
ATOM   1022  CB  VAL A 219       3.399   2.146   4.977  1.00  0.00           C  
ATOM   1023  CG1 VAL A 219       4.018   2.890   3.802  1.00  0.00           C  
ATOM   1024  CG2 VAL A 219       4.205   2.376   6.246  1.00  0.00           C  
ATOM   1025  H   VAL A 219       1.794   0.988   6.561  1.00  0.00           H  
ATOM   1026  HA  VAL A 219       1.943   3.612   5.585  1.00  0.00           H  
ATOM   1027  HB  VAL A 219       3.409   1.085   4.726  1.00  0.00           H  
ATOM   1028 1HG1 VAL A 219       5.048   2.559   3.664  1.00  0.00           H  
ATOM   1029 2HG1 VAL A 219       3.446   2.681   2.898  1.00  0.00           H  
ATOM   1030 3HG1 VAL A 219       4.005   3.961   4.002  1.00  0.00           H  
ATOM   1031 1HG2 VAL A 219       5.234   2.055   6.087  1.00  0.00           H  
ATOM   1032 2HG2 VAL A 219       4.190   3.437   6.498  1.00  0.00           H  
ATOM   1033 3HG2 VAL A 219       3.769   1.802   7.064  1.00  0.00           H  
ATOM   1034  N   TYR A 220       0.937   1.399   3.330  1.00  0.00           N  
ATOM   1035  CA  TYR A 220       0.255   1.269   2.048  1.00  0.00           C  
ATOM   1036  C   TYR A 220      -1.154   1.862   2.105  1.00  0.00           C  
ATOM   1037  O   TYR A 220      -1.587   2.539   1.169  1.00  0.00           O  
ATOM   1038  CB  TYR A 220       0.197  -0.200   1.623  1.00  0.00           C  
ATOM   1039  CG  TYR A 220      -0.283  -0.406   0.203  1.00  0.00           C  
ATOM   1040  CD1 TYR A 220       0.613  -0.317  -0.852  1.00  0.00           C  
ATOM   1041  CD2 TYR A 220      -1.619  -0.684  -0.043  1.00  0.00           C  
ATOM   1042  CE1 TYR A 220       0.175  -0.505  -2.149  1.00  0.00           C  
ATOM   1043  CE2 TYR A 220      -2.058  -0.872  -1.340  1.00  0.00           C  
ATOM   1044  CZ  TYR A 220      -1.166  -0.783  -2.389  1.00  0.00           C  
ATOM   1045  OH  TYR A 220      -1.603  -0.971  -3.681  1.00  0.00           O  
ATOM   1046  H   TYR A 220       1.206   0.589   3.816  1.00  0.00           H  
ATOM   1047  HA  TYR A 220       0.817   1.828   1.299  1.00  0.00           H  
ATOM   1048 1HB  TYR A 220       1.189  -0.645   1.714  1.00  0.00           H  
ATOM   1049 2HB  TYR A 220      -0.469  -0.746   2.290  1.00  0.00           H  
ATOM   1050  HD1 TYR A 220       1.664  -0.099  -0.658  1.00  0.00           H  
ATOM   1051  HD2 TYR A 220      -2.323  -0.752   0.786  1.00  0.00           H  
ATOM   1052  HE1 TYR A 220       0.879  -0.436  -2.977  1.00  0.00           H  
ATOM   1053  HE2 TYR A 220      -3.108  -1.089  -1.534  1.00  0.00           H  
ATOM   1054  HH  TYR A 220      -0.857  -0.906  -4.282  1.00  0.00           H  
ATOM   1055  N   LYS A 221      -1.858   1.621   3.207  1.00  0.00           N  
ATOM   1056  CA  LYS A 221      -3.216   2.129   3.368  1.00  0.00           C  
ATOM   1057  C   LYS A 221      -3.236   3.655   3.440  1.00  0.00           C  
ATOM   1058  O   LYS A 221      -4.019   4.310   2.745  1.00  0.00           O  
ATOM   1059  CB  LYS A 221      -3.862   1.535   4.621  1.00  0.00           C  
ATOM   1060  CG  LYS A 221      -5.293   1.992   4.868  1.00  0.00           C  
ATOM   1061  CD  LYS A 221      -5.889   1.310   6.090  1.00  0.00           C  
ATOM   1062  CE  LYS A 221      -7.299   1.808   6.372  1.00  0.00           C  
ATOM   1063  NZ  LYS A 221      -7.894   1.149   7.566  1.00  0.00           N  
ATOM   1064  H   LYS A 221      -1.456   1.087   3.927  1.00  0.00           H  
ATOM   1065  HA  LYS A 221      -3.802   1.831   2.498  1.00  0.00           H  
ATOM   1066 1HB  LYS A 221      -3.866   0.447   4.547  1.00  0.00           H  
ATOM   1067 2HB  LYS A 221      -3.270   1.801   5.497  1.00  0.00           H  
ATOM   1068 1HG  LYS A 221      -5.309   3.072   5.021  1.00  0.00           H  
ATOM   1069 2HG  LYS A 221      -5.905   1.758   3.997  1.00  0.00           H  
ATOM   1070 1HD  LYS A 221      -5.919   0.232   5.927  1.00  0.00           H  
ATOM   1071 2HD  LYS A 221      -5.263   1.511   6.960  1.00  0.00           H  
ATOM   1072 1HE  LYS A 221      -7.278   2.884   6.538  1.00  0.00           H  
ATOM   1073 2HE  LYS A 221      -7.934   1.609   5.509  1.00  0.00           H  
ATOM   1074 1HZ  LYS A 221      -8.826   1.506   7.718  1.00  0.00           H  
ATOM   1075 2HZ  LYS A 221      -7.935   0.151   7.415  1.00  0.00           H  
ATOM   1076 3HZ  LYS A 221      -7.323   1.343   8.377  1.00  0.00           H  
ATOM   1077  N   ILE A 222      -2.372   4.219   4.279  1.00  0.00           N  
ATOM   1078  CA  ILE A 222      -2.295   5.668   4.443  1.00  0.00           C  
ATOM   1079  C   ILE A 222      -1.892   6.342   3.132  1.00  0.00           C  
ATOM   1080  O   ILE A 222      -2.404   7.408   2.782  1.00  0.00           O  
ATOM   1081  CB  ILE A 222      -1.292   6.045   5.548  1.00  0.00           C  
ATOM   1082  CG1 ILE A 222      -1.820   5.612   6.919  1.00  0.00           C  
ATOM   1083  CG2 ILE A 222      -1.016   7.540   5.529  1.00  0.00           C  
ATOM   1084  CD1 ILE A 222      -0.779   5.652   8.014  1.00  0.00           C  
ATOM   1085  H   ILE A 222      -1.766   3.644   4.802  1.00  0.00           H  
ATOM   1086  HA  ILE A 222      -3.279   6.036   4.732  1.00  0.00           H  
ATOM   1087  HB  ILE A 222      -0.356   5.510   5.388  1.00  0.00           H  
ATOM   1088 1HG1 ILE A 222      -2.647   6.258   7.210  1.00  0.00           H  
ATOM   1089 2HG1 ILE A 222      -2.207   4.595   6.855  1.00  0.00           H  
ATOM   1090 1HG2 ILE A 222      -0.306   7.789   6.316  1.00  0.00           H  
ATOM   1091 2HG2 ILE A 222      -0.599   7.821   4.563  1.00  0.00           H  
ATOM   1092 3HG2 ILE A 222      -1.946   8.084   5.693  1.00  0.00           H  
ATOM   1093 1HD1 ILE A 222      -1.229   5.332   8.955  1.00  0.00           H  
ATOM   1094 2HD1 ILE A 222       0.044   4.984   7.759  1.00  0.00           H  
ATOM   1095 3HD1 ILE A 222      -0.402   6.668   8.121  1.00  0.00           H  
ATOM   1096  N   HIS A 223      -0.992   5.700   2.399  1.00  0.00           N  
ATOM   1097  CA  HIS A 223      -0.521   6.226   1.126  1.00  0.00           C  
ATOM   1098  C   HIS A 223      -1.675   6.334   0.131  1.00  0.00           C  
ATOM   1099  O   HIS A 223      -1.806   7.332  -0.576  1.00  0.00           O  
ATOM   1100  CB  HIS A 223       0.587   5.339   0.548  1.00  0.00           C  
ATOM   1101  CG  HIS A 223       1.366   5.991  -0.552  1.00  0.00           C  
ATOM   1102  ND1 HIS A 223       2.348   5.330  -1.260  1.00  0.00           N  
ATOM   1103  CD2 HIS A 223       1.309   7.243  -1.065  1.00  0.00           C  
ATOM   1104  CE1 HIS A 223       2.861   6.148  -2.163  1.00  0.00           C  
ATOM   1105  NE2 HIS A 223       2.249   7.313  -2.064  1.00  0.00           N  
ATOM   1106  H   HIS A 223      -0.625   4.850   2.729  1.00  0.00           H  
ATOM   1107  HA  HIS A 223      -0.110   7.224   1.275  1.00  0.00           H  
ATOM   1108 1HB  HIS A 223       1.283   5.062   1.340  1.00  0.00           H  
ATOM   1109 2HB  HIS A 223       0.151   4.420   0.159  1.00  0.00           H  
ATOM   1110  HD2 HIS A 223       0.643   8.044  -0.745  1.00  0.00           H  
ATOM   1111  HE1 HIS A 223       3.653   5.902  -2.869  1.00  0.00           H  
ATOM   1112  HE2 HIS A 223       2.435   8.129  -2.630  1.00  0.00           H  
ATOM   1113  N   GLN A 224      -2.516   5.305   0.101  1.00  0.00           N  
ATOM   1114  CA  GLN A 224      -3.664   5.273  -0.800  1.00  0.00           C  
ATOM   1115  C   GLN A 224      -4.630   6.418  -0.501  1.00  0.00           C  
ATOM   1116  O   GLN A 224      -5.229   6.992  -1.409  1.00  0.00           O  
ATOM   1117  CB  GLN A 224      -4.393   3.931  -0.692  1.00  0.00           C  
ATOM   1118  CG  GLN A 224      -5.489   3.733  -1.724  1.00  0.00           C  
ATOM   1119  CD  GLN A 224      -6.125   2.359  -1.637  1.00  0.00           C  
ATOM   1120  OE1 GLN A 224      -6.640   1.963  -0.588  1.00  0.00           O  
ATOM   1121  NE2 GLN A 224      -6.093   1.622  -2.741  1.00  0.00           N  
ATOM   1122  H   GLN A 224      -2.360   4.543   0.702  1.00  0.00           H  
ATOM   1123  HA  GLN A 224      -3.305   5.393  -1.822  1.00  0.00           H  
ATOM   1124 1HB  GLN A 224      -3.676   3.118  -0.803  1.00  0.00           H  
ATOM   1125 2HB  GLN A 224      -4.841   3.839   0.297  1.00  0.00           H  
ATOM   1126 1HG  GLN A 224      -6.266   4.480  -1.562  1.00  0.00           H  
ATOM   1127 2HG  GLN A 224      -5.062   3.850  -2.720  1.00  0.00           H  
ATOM   1128 1HE2 GLN A 224      -6.497   0.706  -2.744  1.00  0.00           H  
ATOM   1129 2HE2 GLN A 224      -5.665   1.980  -3.570  1.00  0.00           H  
ATOM   1130  N   GLN A 225      -4.759   6.753   0.777  1.00  0.00           N  
ATOM   1131  CA  GLN A 225      -5.650   7.823   1.205  1.00  0.00           C  
ATOM   1132  C   GLN A 225      -5.056   9.190   0.865  1.00  0.00           C  
ATOM   1133  O   GLN A 225      -5.761  10.087   0.401  1.00  0.00           O  
ATOM   1134  CB  GLN A 225      -5.923   7.725   2.708  1.00  0.00           C  
ATOM   1135  CG  GLN A 225      -6.717   6.497   3.118  1.00  0.00           C  
ATOM   1136  CD  GLN A 225      -6.887   6.392   4.622  1.00  0.00           C  
ATOM   1137  OE1 GLN A 225      -6.104   6.958   5.390  1.00  0.00           O  
ATOM   1138  NE2 GLN A 225      -7.912   5.665   5.052  1.00  0.00           N  
ATOM   1139  H   GLN A 225      -4.237   6.266   1.452  1.00  0.00           H  
ATOM   1140  HA  GLN A 225      -6.595   7.720   0.672  1.00  0.00           H  
ATOM   1141 1HB  GLN A 225      -4.978   7.710   3.250  1.00  0.00           H  
ATOM   1142 2HB  GLN A 225      -6.474   8.607   3.036  1.00  0.00           H  
ATOM   1143 1HG  GLN A 225      -7.707   6.549   2.665  1.00  0.00           H  
ATOM   1144 2HG  GLN A 225      -6.195   5.606   2.770  1.00  0.00           H  
ATOM   1145 1HE2 GLN A 225      -8.074   5.559   6.034  1.00  0.00           H  
ATOM   1146 2HE2 GLN A 225      -8.523   5.223   4.395  1.00  0.00           H  
ATOM   1147  N   LEU A 226      -3.754   9.332   1.090  1.00  0.00           N  
ATOM   1148  CA  LEU A 226      -3.056  10.583   0.813  1.00  0.00           C  
ATOM   1149  C   LEU A 226      -3.093  10.909  -0.678  1.00  0.00           C  
ATOM   1150  O   LEU A 226      -3.253  12.068  -1.064  1.00  0.00           O  
ATOM   1151  CB  LEU A 226      -1.601  10.496   1.291  1.00  0.00           C  
ATOM   1152  CG  LEU A 226      -0.779  11.784   1.154  1.00  0.00           C  
ATOM   1153  CD1 LEU A 226      -1.472  12.912   1.907  1.00  0.00           C  
ATOM   1154  CD2 LEU A 226       0.625  11.550   1.692  1.00  0.00           C  
ATOM   1155  H   LEU A 226      -3.248   8.575   1.461  1.00  0.00           H  
ATOM   1156  HA  LEU A 226      -3.556  11.385   1.355  1.00  0.00           H  
ATOM   1157 1HB  LEU A 226      -1.597  10.210   2.342  1.00  0.00           H  
ATOM   1158 2HB  LEU A 226      -1.093   9.717   0.721  1.00  0.00           H  
ATOM   1159  HG  LEU A 226      -0.722  12.070   0.104  1.00  0.00           H  
ATOM   1160 1HD1 LEU A 226      -0.887  13.827   1.811  1.00  0.00           H  
ATOM   1161 2HD1 LEU A 226      -2.466  13.071   1.489  1.00  0.00           H  
ATOM   1162 3HD1 LEU A 226      -1.558  12.647   2.961  1.00  0.00           H  
ATOM   1163 1HD2 LEU A 226       1.210  12.464   1.595  1.00  0.00           H  
ATOM   1164 2HD2 LEU A 226       0.569  11.265   2.743  1.00  0.00           H  
ATOM   1165 3HD2 LEU A 226       1.104  10.751   1.125  1.00  0.00           H  
ATOM   1166  N   LEU A 227      -2.954   9.877  -1.509  1.00  0.00           N  
ATOM   1167  CA  LEU A 227      -2.965  10.045  -2.961  1.00  0.00           C  
ATOM   1168  C   LEU A 227      -4.276  10.661  -3.440  1.00  0.00           C  
ATOM   1169  O   LEU A 227      -4.292  11.461  -4.374  1.00  0.00           O  
ATOM   1170  CB  LEU A 227      -2.748   8.693  -3.652  1.00  0.00           C  
ATOM   1171  CG  LEU A 227      -2.681   8.732  -5.184  1.00  0.00           C  
ATOM   1172  CD1 LEU A 227      -1.580   9.689  -5.620  1.00  0.00           C  
ATOM   1173  CD2 LEU A 227      -2.429   7.329  -5.717  1.00  0.00           C  
ATOM   1174  H   LEU A 227      -2.835   8.976  -1.134  1.00  0.00           H  
ATOM   1175  HA  LEU A 227      -2.152  10.715  -3.238  1.00  0.00           H  
ATOM   1176 1HB  LEU A 227      -1.815   8.265  -3.290  1.00  0.00           H  
ATOM   1177 2HB  LEU A 227      -3.562   8.025  -3.373  1.00  0.00           H  
ATOM   1178  HG  LEU A 227      -3.625   9.107  -5.580  1.00  0.00           H  
ATOM   1179 1HD1 LEU A 227      -1.532   9.716  -6.709  1.00  0.00           H  
ATOM   1180 2HD1 LEU A 227      -1.795  10.688  -5.242  1.00  0.00           H  
ATOM   1181 3HD1 LEU A 227      -0.624   9.348  -5.225  1.00  0.00           H  
ATOM   1182 1HD2 LEU A 227      -2.383   7.356  -6.806  1.00  0.00           H  
ATOM   1183 2HD2 LEU A 227      -1.484   6.954  -5.323  1.00  0.00           H  
ATOM   1184 3HD2 LEU A 227      -3.240   6.670  -5.405  1.00  0.00           H  
ATOM   1185  N   PHE A 228      -5.374  10.294  -2.791  1.00  0.00           N  
ATOM   1186  CA  PHE A 228      -6.683  10.811  -3.162  1.00  0.00           C  
ATOM   1187  C   PHE A 228      -6.769  12.313  -2.907  1.00  0.00           C  
ATOM   1188  O   PHE A 228      -7.225  13.076  -3.761  1.00  0.00           O  
ATOM   1189  CB  PHE A 228      -7.783  10.089  -2.382  1.00  0.00           C  
ATOM   1190  CG  PHE A 228      -9.170  10.565  -2.709  1.00  0.00           C  
ATOM   1191  CD1 PHE A 228      -9.768  10.226  -3.913  1.00  0.00           C  
ATOM   1192  CD2 PHE A 228      -9.879  11.351  -1.814  1.00  0.00           C  
ATOM   1193  CE1 PHE A 228     -11.045  10.663  -4.217  1.00  0.00           C  
ATOM   1194  CE2 PHE A 228     -11.154  11.788  -2.113  1.00  0.00           C  
ATOM   1195  CZ  PHE A 228     -11.738  11.444  -3.317  1.00  0.00           C  
ATOM   1196  H   PHE A 228      -5.300   9.660  -2.045  1.00  0.00           H  
ATOM   1197  HA  PHE A 228      -6.836  10.633  -4.227  1.00  0.00           H  
ATOM   1198 1HB  PHE A 228      -7.733   9.021  -2.587  1.00  0.00           H  
ATOM   1199 2HB  PHE A 228      -7.620  10.225  -1.314  1.00  0.00           H  
ATOM   1200  HD1 PHE A 228      -9.221   9.608  -4.625  1.00  0.00           H  
ATOM   1201  HD2 PHE A 228      -9.418  11.624  -0.864  1.00  0.00           H  
ATOM   1202  HE1 PHE A 228     -11.502  10.390  -5.167  1.00  0.00           H  
ATOM   1203  HE2 PHE A 228     -11.701  12.406  -1.401  1.00  0.00           H  
ATOM   1204  HZ  PHE A 228     -12.743  11.789  -3.554  1.00  0.00           H  
ATOM   1205  N   LYS A 229      -6.302  12.736  -1.742  1.00  0.00           N  
ATOM   1206  CA  LYS A 229      -6.337  14.145  -1.374  1.00  0.00           C  
ATOM   1207  C   LYS A 229      -5.364  14.959  -2.219  1.00  0.00           C  
ATOM   1208  O   LYS A 229      -5.659  16.093  -2.599  1.00  0.00           O  
ATOM   1209  CB  LYS A 229      -6.017  14.318   0.112  1.00  0.00           C  
ATOM   1210  CG  LYS A 229      -7.091  13.787   1.052  1.00  0.00           C  
ATOM   1211  CD  LYS A 229      -6.689  13.970   2.508  1.00  0.00           C  
ATOM   1212  CE  LYS A 229      -7.753  13.425   3.449  1.00  0.00           C  
ATOM   1213  NZ  LYS A 229      -7.362  13.572   4.877  1.00  0.00           N  
ATOM   1214  H   LYS A 229      -5.918  12.086  -1.118  1.00  0.00           H  
ATOM   1215  HA  LYS A 229      -7.341  14.527  -1.561  1.00  0.00           H  
ATOM   1216 1HB  LYS A 229      -5.084  13.805   0.345  1.00  0.00           H  
ATOM   1217 2HB  LYS A 229      -5.873  15.376   0.332  1.00  0.00           H  
ATOM   1218 1HG  LYS A 229      -8.027  14.317   0.873  1.00  0.00           H  
ATOM   1219 2HG  LYS A 229      -7.251  12.727   0.859  1.00  0.00           H  
ATOM   1220 1HD  LYS A 229      -5.749  13.449   2.696  1.00  0.00           H  
ATOM   1221 2HD  LYS A 229      -6.545  15.030   2.715  1.00  0.00           H  
ATOM   1222 1HE  LYS A 229      -8.690  13.955   3.286  1.00  0.00           H  
ATOM   1223 2HE  LYS A 229      -7.918  12.368   3.239  1.00  0.00           H  
ATOM   1224 1HZ  LYS A 229      -8.092  13.200   5.468  1.00  0.00           H  
ATOM   1225 2HZ  LYS A 229      -6.503  13.069   5.046  1.00  0.00           H  
ATOM   1226 3HZ  LYS A 229      -7.226  14.550   5.090  1.00  0.00           H  
ATOM   1227  N   ALA A 230      -4.212  14.368  -2.518  1.00  0.00           N  
ATOM   1228  CA  ALA A 230      -3.190  15.036  -3.317  1.00  0.00           C  
ATOM   1229  C   ALA A 230      -3.684  15.303  -4.738  1.00  0.00           C  
ATOM   1230  O   ALA A 230      -3.207  16.218  -5.409  1.00  0.00           O  
ATOM   1231  CB  ALA A 230      -1.916  14.205  -3.347  1.00  0.00           C  
ATOM   1232  H   ALA A 230      -4.039  13.458  -2.184  1.00  0.00           H  
ATOM   1233  HA  ALA A 230      -2.973  15.999  -2.854  1.00  0.00           H  
ATOM   1234 1HB  ALA A 230      -1.161  14.716  -3.944  1.00  0.00           H  
ATOM   1235 2HB  ALA A 230      -1.545  14.071  -2.330  1.00  0.00           H  
ATOM   1236 3HB  ALA A 230      -2.127  13.231  -3.786  1.00  0.00           H  
ATOM   1237  N   ARG A 231      -4.629  14.492  -5.196  1.00  0.00           N  
ATOM   1238  CA  ARG A 231      -5.189  14.659  -6.531  1.00  0.00           C  
ATOM   1239  C   ARG A 231      -6.194  15.805  -6.558  1.00  0.00           C  
ATOM   1240  O   ARG A 231      -6.261  16.561  -7.528  1.00  0.00           O  
ATOM   1241  CB  ARG A 231      -5.868  13.378  -6.993  1.00  0.00           C  
ATOM   1242  CG  ARG A 231      -4.919  12.258  -7.387  1.00  0.00           C  
ATOM   1243  CD  ARG A 231      -5.650  11.003  -7.701  1.00  0.00           C  
ATOM   1244  NE  ARG A 231      -6.428  11.119  -8.924  1.00  0.00           N  
ATOM   1245  CZ  ARG A 231      -7.241  10.159  -9.408  1.00  0.00           C  
ATOM   1246  NH1 ARG A 231      -7.370   9.022  -8.763  1.00  0.00           N  
ATOM   1247  NH2 ARG A 231      -7.906  10.363 -10.531  1.00  0.00           N  
ATOM   1248  H   ARG A 231      -4.947  13.757  -4.629  1.00  0.00           H  
ATOM   1249  HA  ARG A 231      -4.376  14.889  -7.221  1.00  0.00           H  
ATOM   1250 1HB  ARG A 231      -6.511  13.001  -6.199  1.00  0.00           H  
ATOM   1251 2HB  ARG A 231      -6.502  13.592  -7.853  1.00  0.00           H  
ATOM   1252 1HG  ARG A 231      -4.353  12.554  -8.271  1.00  0.00           H  
ATOM   1253 2HG  ARG A 231      -4.230  12.057  -6.566  1.00  0.00           H  
ATOM   1254 1HD  ARG A 231      -4.938  10.188  -7.826  1.00  0.00           H  
ATOM   1255 2HD  ARG A 231      -6.332  10.766  -6.884  1.00  0.00           H  
ATOM   1256  HE  ARG A 231      -6.354  11.982  -9.447  1.00  0.00           H  
ATOM   1257 1HH1 ARG A 231      -6.861   8.866  -7.905  1.00  0.00           H  
ATOM   1258 2HH1 ARG A 231      -7.979   8.303  -9.127  1.00  0.00           H  
ATOM   1259 1HH2 ARG A 231      -7.806  11.239 -11.027  1.00  0.00           H  
ATOM   1260 2HH2 ARG A 231      -8.515   9.644 -10.894  1.00  0.00           H  
ATOM   1261  N   LEU A 232      -6.958  15.937  -5.481  1.00  0.00           N  
ATOM   1262  CA  LEU A 232      -7.972  16.982  -5.378  1.00  0.00           C  
ATOM   1263  C   LEU A 232      -7.338  18.345  -5.104  1.00  0.00           C  
ATOM   1264  O   LEU A 232      -7.615  19.312  -5.817  1.00  0.00           O  
ATOM   1265  CB  LEU A 232      -8.970  16.642  -4.264  1.00  0.00           C  
ATOM   1266  CG  LEU A 232      -9.832  15.394  -4.502  1.00  0.00           C  
ATOM   1267  CD1 LEU A 232     -10.657  15.103  -3.256  1.00  0.00           C  
ATOM   1268  CD2 LEU A 232     -10.728  15.619  -5.710  1.00  0.00           C  
ATOM   1269  H   LEU A 232      -6.836  15.317  -4.733  1.00  0.00           H  
ATOM   1270  HA  LEU A 232      -8.508  17.038  -6.325  1.00  0.00           H  
ATOM   1271 1HB  LEU A 232      -8.419  16.492  -3.338  1.00  0.00           H  
ATOM   1272 2HB  LEU A 232      -9.642  17.489  -4.130  1.00  0.00           H  
ATOM   1273  HG  LEU A 232      -9.186  14.536  -4.683  1.00  0.00           H  
ATOM   1274 1HD1 LEU A 232     -11.269  14.216  -3.423  1.00  0.00           H  
ATOM   1275 2HD1 LEU A 232      -9.991  14.928  -2.410  1.00  0.00           H  
ATOM   1276 3HD1 LEU A 232     -11.302  15.954  -3.038  1.00  0.00           H  
ATOM   1277 1HD2 LEU A 232     -11.339  14.733  -5.880  1.00  0.00           H  
ATOM   1278 2HD2 LEU A 232     -11.375  16.478  -5.530  1.00  0.00           H  
ATOM   1279 3HD2 LEU A 232     -10.112  15.808  -6.590  1.00  0.00           H  
ATOM   1280  N   GLN A 233      -6.489  18.401  -4.072  1.00  0.00           N  
ATOM   1281  CA  GLN A 233      -5.795  19.630  -3.668  1.00  0.00           C  
ATOM   1282  C   GLN A 233      -6.755  20.654  -3.068  1.00  0.00           C  
ATOM   1283  O   GLN A 233      -7.637  21.178  -3.749  1.00  0.00           O  
ATOM   1284  CB  GLN A 233      -5.063  20.247  -4.863  1.00  0.00           C  
ATOM   1285  CG  GLN A 233      -3.900  19.417  -5.377  1.00  0.00           C  
ATOM   1286  CD  GLN A 233      -2.707  19.448  -4.439  1.00  0.00           C  
ATOM   1287  OE1 GLN A 233      -2.457  20.450  -3.764  1.00  0.00           O  
ATOM   1288  NE2 GLN A 233      -1.966  18.347  -4.392  1.00  0.00           N  
ATOM   1289  H   GLN A 233      -6.323  17.580  -3.557  1.00  0.00           H  
ATOM   1290  HA  GLN A 233      -5.062  19.377  -2.902  1.00  0.00           H  
ATOM   1291 1HB  GLN A 233      -5.764  20.390  -5.686  1.00  0.00           H  
ATOM   1292 2HB  GLN A 233      -4.680  21.230  -4.587  1.00  0.00           H  
ATOM   1293 1HG  GLN A 233      -4.224  18.382  -5.484  1.00  0.00           H  
ATOM   1294 2HG  GLN A 233      -3.584  19.811  -6.343  1.00  0.00           H  
ATOM   1295 1HE2 GLN A 233      -1.166  18.308  -3.791  1.00  0.00           H  
ATOM   1296 2HE2 GLN A 233      -2.205  17.558  -4.956  1.00  0.00           H  
ATOM   1297  N   GLN A 234      -6.566  20.944  -1.788  1.00  0.00           N  
ATOM   1298  CA  GLN A 234      -7.408  21.907  -1.091  1.00  0.00           C  
ATOM   1299  C   GLN A 234      -6.859  23.317  -1.259  1.00  0.00           C  
ATOM   1300  O   GLN A 234      -7.578  24.304  -1.101  1.00  0.00           O  
ATOM   1301  CB  GLN A 234      -7.514  21.556   0.396  1.00  0.00           C  
ATOM   1302  CG  GLN A 234      -8.129  20.195   0.672  1.00  0.00           C  
ATOM   1303  CD  GLN A 234      -9.537  20.074   0.120  1.00  0.00           C  
ATOM   1304  OE1 GLN A 234     -10.415  20.878   0.441  1.00  0.00           O  
ATOM   1305  NE2 GLN A 234      -9.759  19.065  -0.714  1.00  0.00           N  
ATOM   1306  H   GLN A 234      -5.830  20.511  -1.304  1.00  0.00           H  
ATOM   1307  HA  GLN A 234      -8.406  21.873  -1.527  1.00  0.00           H  
ATOM   1308 1HB  GLN A 234      -6.521  21.575   0.845  1.00  0.00           H  
ATOM   1309 2HB  GLN A 234      -8.117  22.308   0.905  1.00  0.00           H  
ATOM   1310 1HG  GLN A 234      -7.512  19.427   0.205  1.00  0.00           H  
ATOM   1311 2HG  GLN A 234      -8.170  20.038   1.750  1.00  0.00           H  
ATOM   1312 1HE2 GLN A 234     -10.669  18.934  -1.110  1.00  0.00           H  
ATOM   1313 2HE2 GLN A 234      -9.019  18.436  -0.947  1.00  0.00           H  
ATOM   1314  N   GLN A 235      -5.578  23.406  -1.578  1.00  0.00           N  
ATOM   1315  CA  GLN A 235      -4.918  24.686  -1.773  1.00  0.00           C  
ATOM   1316  C   GLN A 235      -4.508  24.842  -3.231  1.00  0.00           C  
ATOM   1317  O   GLN A 235      -3.688  24.075  -3.737  1.00  0.00           O  
ATOM   1318  CB  GLN A 235      -3.695  24.812  -0.860  1.00  0.00           C  
ATOM   1319  CG  GLN A 235      -2.972  26.142  -0.969  1.00  0.00           C  
ATOM   1320  CD  GLN A 235      -1.813  26.253   0.004  1.00  0.00           C  
ATOM   1321  OE1 GLN A 235      -1.241  25.245   0.427  1.00  0.00           O  
ATOM   1322  NE2 GLN A 235      -1.461  27.481   0.367  1.00  0.00           N  
ATOM   1323  H   GLN A 235      -5.058  22.582  -1.690  1.00  0.00           H  
ATOM   1324  HA  GLN A 235      -5.621  25.480  -1.520  1.00  0.00           H  
ATOM   1325 1HB  GLN A 235      -4.001  24.679   0.178  1.00  0.00           H  
ATOM   1326 2HB  GLN A 235      -2.983  24.021  -1.095  1.00  0.00           H  
ATOM   1327 1HG  GLN A 235      -2.579  26.250  -1.980  1.00  0.00           H  
ATOM   1328 2HG  GLN A 235      -3.676  26.946  -0.755  1.00  0.00           H  
ATOM   1329 1HE2 GLN A 235      -0.704  27.616   1.007  1.00  0.00           H  
ATOM   1330 2HE2 GLN A 235      -1.952  28.271   0.000  1.00  0.00           H  
ATOM   1331  N   GLN A 236      -5.078  25.823  -3.910  1.00  0.00           N  
ATOM   1332  CA  GLN A 236      -4.754  26.055  -5.308  1.00  0.00           C  
ATOM   1333  C   GLN A 236      -4.070  27.402  -5.482  1.00  0.00           C  
ATOM   1334  O   GLN A 236      -4.655  28.453  -5.205  1.00  0.00           O  
ATOM   1335  CB  GLN A 236      -6.016  25.989  -6.173  1.00  0.00           C  
ATOM   1336  CG  GLN A 236      -5.759  26.142  -7.662  1.00  0.00           C  
ATOM   1337  CD  GLN A 236      -7.035  26.072  -8.480  1.00  0.00           C  
ATOM   1338  OE1 GLN A 236      -7.743  25.062  -8.464  1.00  0.00           O  
ATOM   1339  NE2 GLN A 236      -7.333  27.147  -9.200  1.00  0.00           N  
ATOM   1340  H   GLN A 236      -5.726  26.410  -3.459  1.00  0.00           H  
ATOM   1341  HA  GLN A 236      -4.066  25.276  -5.637  1.00  0.00           H  
ATOM   1342 1HB  GLN A 236      -6.516  25.034  -6.014  1.00  0.00           H  
ATOM   1343 2HB  GLN A 236      -6.707  26.774  -5.868  1.00  0.00           H  
ATOM   1344 1HG  GLN A 236      -5.290  27.109  -7.841  1.00  0.00           H  
ATOM   1345 2HG  GLN A 236      -5.098  25.340  -7.990  1.00  0.00           H  
ATOM   1346 1HE2 GLN A 236      -8.163  27.159  -9.760  1.00  0.00           H  
ATOM   1347 2HE2 GLN A 236      -6.730  27.944  -9.184  1.00  0.00           H  
ATOM   1348  N   ALA A 237      -2.828  27.359  -5.938  1.00  0.00           N  
ATOM   1349  CA  ALA A 237      -2.048  28.565  -6.159  1.00  0.00           C  
ATOM   1350  C   ALA A 237      -2.369  29.166  -7.519  1.00  0.00           C  
ATOM   1351  O   ALA A 237      -2.182  30.362  -7.748  1.00  0.00           O  
ATOM   1352  CB  ALA A 237      -0.560  28.267  -6.045  1.00  0.00           C  
ATOM   1353  H   ALA A 237      -2.420  26.486  -6.134  1.00  0.00           H  
ATOM   1354  HA  ALA A 237      -2.321  29.290  -5.392  1.00  0.00           H  
ATOM   1355 1HB  ALA A 237       0.008  29.180  -6.217  1.00  0.00           H  
ATOM   1356 2HB  ALA A 237      -0.341  27.886  -5.047  1.00  0.00           H  
ATOM   1357 3HB  ALA A 237      -0.281  27.520  -6.786  1.00  0.00           H  
ATOM   1358  N   GLN A 238      -2.850  28.323  -8.421  1.00  0.00           N  
ATOM   1359  CA  GLN A 238      -3.206  28.760  -9.760  1.00  0.00           C  
ATOM   1360  C   GLN A 238      -4.543  29.487  -9.737  1.00  0.00           C  
ATOM   1361  O   GLN A 238      -4.739  30.404 -10.562  1.00  0.00           O  
ATOM   1362  OXT GLN A 238      -5.382  29.175  -8.938  1.00  0.00           O  
ATOM   1363  CB  GLN A 238      -3.266  27.569 -10.720  1.00  0.00           C  
ATOM   1364  CG  GLN A 238      -3.507  27.951 -12.171  1.00  0.00           C  
ATOM   1365  CD  GLN A 238      -3.461  26.753 -13.100  1.00  0.00           C  
ATOM   1366  OE1 GLN A 238      -3.445  25.603 -12.652  1.00  0.00           O  
ATOM   1367  NE2 GLN A 238      -3.439  27.015 -14.402  1.00  0.00           N  
ATOM   1368  H   GLN A 238      -2.979  27.385  -8.173  1.00  0.00           H  
ATOM   1369  HA  GLN A 238      -2.441  29.451 -10.113  1.00  0.00           H  
ATOM   1370 1HB  GLN A 238      -2.330  27.014 -10.670  1.00  0.00           H  
ATOM   1371 2HB  GLN A 238      -4.064  26.894 -10.413  1.00  0.00           H  
ATOM   1372 1HG  GLN A 238      -4.492  28.412 -12.256  1.00  0.00           H  
ATOM   1373 2HG  GLN A 238      -2.737  28.656 -12.483  1.00  0.00           H  
ATOM   1374 1HE2 GLN A 238      -3.408  26.265 -15.064  1.00  0.00           H  
ATOM   1375 2HE2 GLN A 238      -3.452  27.962 -14.722  1.00  0.00           H  
TER                                                                             
ATOM   1377  N   THR B   1       8.024  -4.979  -7.566  1.00  0.00           N  
ATOM   1378  CA  THR B   1       8.359  -6.352  -7.928  1.00  0.00           C  
ATOM   1379  C   THR B   1       7.109  -7.215  -8.032  1.00  0.00           C  
ATOM   1380  O   THR B   1       6.526  -7.351  -9.107  1.00  0.00           O  
ATOM   1381  CB  THR B   1       9.332  -6.972  -6.908  1.00  0.00           C  
ATOM   1382  OG1 THR B   1       8.749  -6.925  -5.599  1.00  0.00           O  
ATOM   1383  CG2 THR B   1      10.651  -6.214  -6.900  1.00  0.00           C  
ATOM   1384 1H   THR B   1       8.862  -4.436  -7.505  1.00  0.00           H  
ATOM   1385 2H   THR B   1       7.424  -4.587  -8.264  1.00  0.00           H  
ATOM   1386 3H   THR B   1       7.557  -4.971  -6.682  1.00  0.00           H  
ATOM   1387  HA  THR B   1       8.844  -6.344  -8.904  1.00  0.00           H  
ATOM   1388  HB  THR B   1       9.519  -8.013  -7.170  1.00  0.00           H  
ATOM   1389  HG1 THR B   1       8.490  -6.022  -5.397  1.00  0.00           H  
ATOM   1390 1HG2 THR B   1      11.325  -6.667  -6.173  1.00  0.00           H  
ATOM   1391 2HG2 THR B   1      11.101  -6.258  -7.891  1.00  0.00           H  
ATOM   1392 3HG2 THR B   1      10.471  -5.175  -6.629  1.00  0.00           H  
ATOM   1393  N   ASP B   2       6.703  -7.798  -6.910  1.00  0.00           N  
ATOM   1394  CA  ASP B   2       5.517  -8.645  -6.871  1.00  0.00           C  
ATOM   1395  C   ASP B   2       4.491  -8.113  -5.878  1.00  0.00           C  
ATOM   1396  O   ASP B   2       4.552  -8.415  -4.686  1.00  0.00           O  
ATOM   1397  CB  ASP B   2       5.896 -10.082  -6.502  1.00  0.00           C  
ATOM   1398  CG  ASP B   2       4.706 -11.032  -6.522  1.00  0.00           C  
ATOM   1399  OD1 ASP B   2       3.602 -10.574  -6.351  1.00  0.00           O  
ATOM   1400  OD2 ASP B   2       4.914 -12.207  -6.708  1.00  0.00           O  
ATOM   1401  H   ASP B   2       7.230  -7.650  -6.060  1.00  0.00           H  
ATOM   1402  HA  ASP B   2       5.062  -8.649  -7.862  1.00  0.00           H  
ATOM   1403 1HB  ASP B   2       6.649 -10.450  -7.199  1.00  0.00           H  
ATOM   1404 2HB  ASP B   2       6.338 -10.097  -5.505  1.00  0.00           H  
ATOM   1405  N   PHE B   3       3.549  -7.320  -6.377  1.00  0.00           N  
ATOM   1406  CA  PHE B   3       2.603  -6.620  -5.517  1.00  0.00           C  
ATOM   1407  C   PHE B   3       1.633  -7.593  -4.859  1.00  0.00           C  
ATOM   1408  O   PHE B   3       1.195  -7.379  -3.730  1.00  0.00           O  
ATOM   1409  CB  PHE B   3       1.822  -5.577  -6.318  1.00  0.00           C  
ATOM   1410  CG  PHE B   3       2.529  -4.258  -6.447  1.00  0.00           C  
ATOM   1411  CD1 PHE B   3       3.174  -3.913  -7.626  1.00  0.00           C  
ATOM   1412  CD2 PHE B   3       2.551  -3.360  -5.391  1.00  0.00           C  
ATOM   1413  CE1 PHE B   3       3.825  -2.700  -7.746  1.00  0.00           C  
ATOM   1414  CE2 PHE B   3       3.200  -2.146  -5.509  1.00  0.00           C  
ATOM   1415  CZ  PHE B   3       3.838  -1.816  -6.688  1.00  0.00           C  
ATOM   1416  H   PHE B   3       3.488  -7.199  -7.378  1.00  0.00           H  
ATOM   1417  HA  PHE B   3       3.162  -6.110  -4.731  1.00  0.00           H  
ATOM   1418 1HB  PHE B   3       1.628  -5.959  -7.320  1.00  0.00           H  
ATOM   1419 2HB  PHE B   3       0.858  -5.401  -5.843  1.00  0.00           H  
ATOM   1420  HD1 PHE B   3       3.162  -4.612  -8.463  1.00  0.00           H  
ATOM   1421  HD2 PHE B   3       2.048  -3.621  -4.460  1.00  0.00           H  
ATOM   1422  HE1 PHE B   3       4.327  -2.442  -8.678  1.00  0.00           H  
ATOM   1423  HE2 PHE B   3       3.210  -1.449  -4.672  1.00  0.00           H  
ATOM   1424  HZ  PHE B   3       4.351  -0.861  -6.782  1.00  0.00           H  
ATOM   1425  N   ASP B   4       1.301  -8.664  -5.574  1.00  0.00           N  
ATOM   1426  CA  ASP B   4       0.337  -9.642  -5.085  1.00  0.00           C  
ATOM   1427  C   ASP B   4       0.855 -10.348  -3.838  1.00  0.00           C  
ATOM   1428  O   ASP B   4       0.132 -10.502  -2.855  1.00  0.00           O  
ATOM   1429  CB  ASP B   4       0.022 -10.673  -6.171  1.00  0.00           C  
ATOM   1430  CG  ASP B   4      -0.819 -10.103  -7.304  1.00  0.00           C  
ATOM   1431  OD1 ASP B   4      -1.339  -9.023  -7.147  1.00  0.00           O  
ATOM   1432  OD2 ASP B   4      -0.934 -10.751  -8.317  1.00  0.00           O  
ATOM   1433  H   ASP B   4       1.727  -8.802  -6.479  1.00  0.00           H  
ATOM   1434  HA  ASP B   4      -0.583  -9.119  -4.823  1.00  0.00           H  
ATOM   1435 1HB  ASP B   4       0.953 -11.059  -6.587  1.00  0.00           H  
ATOM   1436 2HB  ASP B   4      -0.513 -11.515  -5.729  1.00  0.00           H  
ATOM   1437  N   ASP B   5       2.112 -10.776  -3.886  1.00  0.00           N  
ATOM   1438  CA  ASP B   5       2.742 -11.430  -2.746  1.00  0.00           C  
ATOM   1439  C   ASP B   5       3.001 -10.440  -1.618  1.00  0.00           C  
ATOM   1440  O   ASP B   5       2.840 -10.768  -0.442  1.00  0.00           O  
ATOM   1441  CB  ASP B   5       4.058 -12.090  -3.167  1.00  0.00           C  
ATOM   1442  CG  ASP B   5       4.580 -13.082  -2.136  1.00  0.00           C  
ATOM   1443  OD1 ASP B   5       3.922 -14.069  -1.905  1.00  0.00           O  
ATOM   1444  OD2 ASP B   5       5.630 -12.843  -1.590  1.00  0.00           O  
ATOM   1445  H   ASP B   5       2.644 -10.645  -4.734  1.00  0.00           H  
ATOM   1446  HA  ASP B   5       2.069 -12.203  -2.375  1.00  0.00           H  
ATOM   1447 1HB  ASP B   5       3.917 -12.612  -4.114  1.00  0.00           H  
ATOM   1448 2HB  ASP B   5       4.816 -11.322  -3.326  1.00  0.00           H  
ATOM   1449  N   PHE B   6       3.402  -9.226  -1.982  1.00  0.00           N  
ATOM   1450  CA  PHE B   6       3.621  -8.166  -1.006  1.00  0.00           C  
ATOM   1451  C   PHE B   6       2.360  -7.894  -0.196  1.00  0.00           C  
ATOM   1452  O   PHE B   6       2.376  -7.954   1.033  1.00  0.00           O  
ATOM   1453  CB  PHE B   6       4.072  -6.882  -1.705  1.00  0.00           C  
ATOM   1454  CG  PHE B   6       4.211  -5.706  -0.781  1.00  0.00           C  
ATOM   1455  CD1 PHE B   6       5.286  -5.614   0.090  1.00  0.00           C  
ATOM   1456  CD2 PHE B   6       3.267  -4.690  -0.780  1.00  0.00           C  
ATOM   1457  CE1 PHE B   6       5.415  -4.532   0.941  1.00  0.00           C  
ATOM   1458  CE2 PHE B   6       3.394  -3.607   0.068  1.00  0.00           C  
ATOM   1459  CZ  PHE B   6       4.469  -3.529   0.930  1.00  0.00           C  
ATOM   1460  H   PHE B   6       3.561  -9.035  -2.962  1.00  0.00           H  
ATOM   1461  HA  PHE B   6       4.407  -8.484  -0.320  1.00  0.00           H  
ATOM   1462 1HB  PHE B   6       5.033  -7.050  -2.189  1.00  0.00           H  
ATOM   1463 2HB  PHE B   6       3.355  -6.620  -2.483  1.00  0.00           H  
ATOM   1464  HD1 PHE B   6       6.035  -6.406   0.098  1.00  0.00           H  
ATOM   1465  HD2 PHE B   6       2.417  -4.752  -1.460  1.00  0.00           H  
ATOM   1466  HE1 PHE B   6       6.265  -4.472   1.621  1.00  0.00           H  
ATOM   1467  HE2 PHE B   6       2.645  -2.816   0.059  1.00  0.00           H  
ATOM   1468  HZ  PHE B   6       4.570  -2.677   1.601  1.00  0.00           H  
ATOM   1469  N   LEU B   7       1.268  -7.594  -0.894  1.00  0.00           N  
ATOM   1470  CA  LEU B   7       0.016  -7.239  -0.238  1.00  0.00           C  
ATOM   1471  C   LEU B   7      -0.559  -8.424   0.528  1.00  0.00           C  
ATOM   1472  O   LEU B   7      -1.213  -8.252   1.557  1.00  0.00           O  
ATOM   1473  CB  LEU B   7      -1.003  -6.747  -1.273  1.00  0.00           C  
ATOM   1474  CG  LEU B   7      -0.668  -5.415  -1.957  1.00  0.00           C  
ATOM   1475  CD1 LEU B   7      -1.707  -5.118  -3.029  1.00  0.00           C  
ATOM   1476  CD2 LEU B   7      -0.625  -4.307  -0.915  1.00  0.00           C  
ATOM   1477  H   LEU B   7       1.309  -7.613  -1.902  1.00  0.00           H  
ATOM   1478  HA  LEU B   7       0.213  -6.434   0.470  1.00  0.00           H  
ATOM   1479 1HB  LEU B   7      -1.101  -7.503  -2.051  1.00  0.00           H  
ATOM   1480 2HB  LEU B   7      -1.970  -6.633  -0.783  1.00  0.00           H  
ATOM   1481  HG  LEU B   7       0.304  -5.491  -2.446  1.00  0.00           H  
ATOM   1482 1HD1 LEU B   7      -1.468  -4.172  -3.515  1.00  0.00           H  
ATOM   1483 2HD1 LEU B   7      -1.703  -5.917  -3.771  1.00  0.00           H  
ATOM   1484 3HD1 LEU B   7      -2.693  -5.052  -2.571  1.00  0.00           H  
ATOM   1485 1HD2 LEU B   7      -0.385  -3.360  -1.401  1.00  0.00           H  
ATOM   1486 2HD2 LEU B   7      -1.596  -4.229  -0.426  1.00  0.00           H  
ATOM   1487 3HD2 LEU B   7       0.139  -4.536  -0.171  1.00  0.00           H  
ATOM   1488  N   LYS B   8      -0.311  -9.626   0.021  1.00  0.00           N  
ATOM   1489  CA  LYS B   8      -0.678 -10.847   0.728  1.00  0.00           C  
ATOM   1490  C   LYS B   8      -0.059 -10.885   2.120  1.00  0.00           C  
ATOM   1491  O   LYS B   8      -0.754 -11.108   3.112  1.00  0.00           O  
ATOM   1492  CB  LYS B   8      -0.250 -12.079  -0.071  1.00  0.00           C  
ATOM   1493  CG  LYS B   8      -0.536 -13.407   0.617  1.00  0.00           C  
ATOM   1494  CD  LYS B   8       0.182 -14.555  -0.076  1.00  0.00           C  
ATOM   1495  CE  LYS B   8       1.678 -14.519   0.198  1.00  0.00           C  
ATOM   1496  NZ  LYS B   8       2.411 -15.554  -0.581  1.00  0.00           N  
ATOM   1497  H   LYS B   8       0.145  -9.696  -0.878  1.00  0.00           H  
ATOM   1498  HA  LYS B   8      -1.762 -10.867   0.846  1.00  0.00           H  
ATOM   1499 1HB  LYS B   8      -0.762 -12.084  -1.034  1.00  0.00           H  
ATOM   1500 2HB  LYS B   8       0.821 -12.030  -0.270  1.00  0.00           H  
ATOM   1501 1HG  LYS B   8      -0.207 -13.357   1.656  1.00  0.00           H  
ATOM   1502 2HG  LYS B   8      -1.609 -13.599   0.604  1.00  0.00           H  
ATOM   1503 1HD  LYS B   8      -0.222 -15.504   0.280  1.00  0.00           H  
ATOM   1504 2HD  LYS B   8       0.017 -14.490  -1.151  1.00  0.00           H  
ATOM   1505 1HE  LYS B   8       2.072 -13.538  -0.064  1.00  0.00           H  
ATOM   1506 2HE  LYS B   8       1.858 -14.687   1.260  1.00  0.00           H  
ATOM   1507 1HZ  LYS B   8       3.398 -15.497  -0.371  1.00  0.00           H  
ATOM   1508 2HZ  LYS B   8       2.067 -16.470  -0.332  1.00  0.00           H  
ATOM   1509 3HZ  LYS B   8       2.268 -15.397  -1.568  1.00  0.00           H  
ATOM   1510  N   LEU B   9       1.250 -10.670   2.185  1.00  0.00           N  
ATOM   1511  CA  LEU B   9       1.976 -10.739   3.449  1.00  0.00           C  
ATOM   1512  C   LEU B   9       1.548  -9.623   4.392  1.00  0.00           C  
ATOM   1513  O   LEU B   9       1.456  -9.821   5.603  1.00  0.00           O  
ATOM   1514  CB  LEU B   9       3.486 -10.653   3.199  1.00  0.00           C  
ATOM   1515  CG  LEU B   9       4.116 -11.868   2.504  1.00  0.00           C  
ATOM   1516  CD1 LEU B   9       5.555 -11.547   2.126  1.00  0.00           C  
ATOM   1517  CD2 LEU B   9       4.049 -13.073   3.430  1.00  0.00           C  
ATOM   1518  H   LEU B   9       1.756 -10.451   1.339  1.00  0.00           H  
ATOM   1519  HA  LEU B   9       1.753 -11.694   3.924  1.00  0.00           H  
ATOM   1520 1HB  LEU B   9       3.687  -9.778   2.582  1.00  0.00           H  
ATOM   1521 2HB  LEU B   9       3.991 -10.520   4.156  1.00  0.00           H  
ATOM   1522  HG  LEU B   9       3.570 -12.085   1.586  1.00  0.00           H  
ATOM   1523 1HD1 LEU B   9       6.003 -12.410   1.632  1.00  0.00           H  
ATOM   1524 2HD1 LEU B   9       5.572 -10.694   1.448  1.00  0.00           H  
ATOM   1525 3HD1 LEU B   9       6.123 -11.309   3.024  1.00  0.00           H  
ATOM   1526 1HD2 LEU B   9       4.496 -13.936   2.937  1.00  0.00           H  
ATOM   1527 2HD2 LEU B   9       4.596 -12.857   4.349  1.00  0.00           H  
ATOM   1528 3HD2 LEU B   9       3.008 -13.290   3.670  1.00  0.00           H  
ATOM   1529  N   LEU B  10       1.287  -8.447   3.831  1.00  0.00           N  
ATOM   1530  CA  LEU B  10       0.766  -7.326   4.605  1.00  0.00           C  
ATOM   1531  C   LEU B  10      -0.596  -7.654   5.201  1.00  0.00           C  
ATOM   1532  O   LEU B  10      -0.900  -7.267   6.330  1.00  0.00           O  
ATOM   1533  CB  LEU B  10       0.656  -6.077   3.721  1.00  0.00           C  
ATOM   1534  CG  LEU B  10       1.848  -5.113   3.780  1.00  0.00           C  
ATOM   1535  CD1 LEU B  10       3.126  -5.863   3.430  1.00  0.00           C  
ATOM   1536  CD2 LEU B  10       1.613  -3.955   2.822  1.00  0.00           C  
ATOM   1537  H   LEU B  10       1.452  -8.327   2.841  1.00  0.00           H  
ATOM   1538  HA  LEU B  10       1.457  -7.118   5.421  1.00  0.00           H  
ATOM   1539 1HB  LEU B  10       0.537  -6.393   2.686  1.00  0.00           H  
ATOM   1540 2HB  LEU B  10      -0.235  -5.521   4.014  1.00  0.00           H  
ATOM   1541  HG  LEU B  10       1.955  -4.728   4.795  1.00  0.00           H  
ATOM   1542 1HD1 LEU B  10       3.973  -5.178   3.472  1.00  0.00           H  
ATOM   1543 2HD1 LEU B  10       3.279  -6.673   4.142  1.00  0.00           H  
ATOM   1544 3HD1 LEU B  10       3.042  -6.274   2.424  1.00  0.00           H  
ATOM   1545 1HD2 LEU B  10       2.459  -3.269   2.865  1.00  0.00           H  
ATOM   1546 2HD2 LEU B  10       1.507  -4.338   1.807  1.00  0.00           H  
ATOM   1547 3HD2 LEU B  10       0.703  -3.426   3.107  1.00  0.00           H  
ATOM   1548  N   GLY B  11      -1.415  -8.366   4.436  1.00  0.00           N  
ATOM   1549  CA  GLY B  11      -2.782  -8.667   4.847  1.00  0.00           C  
ATOM   1550  C   GLY B  11      -3.779  -7.734   4.175  1.00  0.00           C  
ATOM   1551  O   GLY B  11      -4.877  -7.510   4.687  1.00  0.00           O  
ATOM   1552  H   GLY B  11      -1.082  -8.711   3.546  1.00  0.00           H  
ATOM   1553 1HA  GLY B  11      -3.018  -9.701   4.593  1.00  0.00           H  
ATOM   1554 2HA  GLY B  11      -2.865  -8.576   5.929  1.00  0.00           H  
ATOM   1555  N   ASP B  12      -3.393  -7.189   3.027  1.00  0.00           N  
ATOM   1556  CA  ASP B  12      -4.276  -6.325   2.252  1.00  0.00           C  
ATOM   1557  C   ASP B  12      -4.948  -7.095   1.122  1.00  0.00           C  
ATOM   1558  O   ASP B  12      -6.014  -6.707   0.643  1.00  0.00           O  
ATOM   1559  CB  ASP B  12      -3.497  -5.140   1.676  1.00  0.00           C  
ATOM   1560  CG  ASP B  12      -3.016  -4.170   2.747  1.00  0.00           C  
ATOM   1561  OD1 ASP B  12      -3.692  -4.027   3.738  1.00  0.00           O  
ATOM   1562  OD2 ASP B  12      -1.977  -3.582   2.564  1.00  0.00           O  
ATOM   1563  H   ASP B  12      -2.462  -7.378   2.682  1.00  0.00           H  
ATOM   1564  HA  ASP B  12      -5.054  -5.942   2.913  1.00  0.00           H  
ATOM   1565 1HB  ASP B  12      -2.632  -5.507   1.123  1.00  0.00           H  
ATOM   1566 2HB  ASP B  12      -4.129  -4.597   0.972  1.00  0.00           H  
ATOM   1567  N   ASN B  13      -4.319  -8.187   0.702  1.00  0.00           N  
ATOM   1568  CA  ASN B  13      -4.835  -8.991  -0.400  1.00  0.00           C  
ATOM   1569  C   ASN B  13      -4.739 -10.479  -0.089  1.00  0.00           C  
ATOM   1570  O   ASN B  13      -5.562 -10.999   0.611  1.00  0.00           O  
ATOM   1571  OXT ASN B  13      -3.840 -11.130  -0.543  1.00  0.00           O  
ATOM   1572  CB  ASN B  13      -4.099  -8.666  -1.687  1.00  0.00           C  
ATOM   1573  CG  ASN B  13      -4.686  -9.367  -2.881  1.00  0.00           C  
ATOM   1574  OD1 ASN B  13      -4.754 -10.601  -2.919  1.00  0.00           O  
ATOM   1575  ND2 ASN B  13      -5.111  -8.605  -3.856  1.00  0.00           N  
ATOM   1576  H   ASN B  13      -3.463  -8.468   1.158  1.00  0.00           H  
ATOM   1577  HA  ASN B  13      -5.892  -8.756  -0.535  1.00  0.00           H  
ATOM   1578 1HB  ASN B  13      -4.129  -7.590  -1.862  1.00  0.00           H  
ATOM   1579 2HB  ASN B  13      -3.052  -8.953  -1.590  1.00  0.00           H  
ATOM   1580 1HD2 ASN B  13      -5.510  -9.017  -4.675  1.00  0.00           H  
ATOM   1581 2HD2 ASN B  13      -5.035  -7.611  -3.782  1.00  0.00           H  
TER                                                                             
I_bsa 1146.34
I_hb 4
I_pack -0.029
I_sc -38.65
I_unsat 4
pep_sc -27.669
pep_sc_noref -26.402
reweighted_sc -141.754
rmsALL 17.091
rmsALL_CAPRI_if 8.012
rmsALL_allIF 8.481
rmsALL_if 12.16
rmsBB 17.363
rmsBB_CAPRI_if 7.563
rmsBB_allIF 8.16
rmsBB_if 12.097
rmsBB_intrf_lowres 12.209
rmsBB_lowres 16.737
rmsCA 17.465
rmsCA_if 11.955
rmsCA_intrf_lowres 12.083
rmsCA_lowres 16.875
rmsSC_CAPRI_if 8.275
rmsSC_allIF 8.641
score -75.434
score_lowres_opt -6.392
score_lowres_start 27.21
silent_score -75.434
startRMSall 0
startRMSallif 0
startRMSbb 0
startRMSca 0
time 66
