# Supplementary material for: Simple biochemical features underlie transcriptional activation domain diversity and dynamic, fuzzy binding to Mediator
Source: eLife. 2021 Apr 27;10:e68068. doi: 10.7554/eLife.68068 (PMC8137143; doi:10.7554/eLife.68068)
Supplement: Figure 6—source data 2. — The 10 best-scoring models from different binding poses are provided as pdb files. Top500.txt contains the score, cluster number, and RMSD to best model for the 500 best-scoring models. [file elife-68068-fig6-data2.zip › Med15-cAD structural models/ABD1/Pul4_139/2lpb_Pul4_139_prepack_13211.pdb]

HEADER                                            17-SEP-20   XXXX              
EXPDTA    THEORETICAL MODEL                                                     
REMARK 220                                                                      
REMARK 220 EXPERIMENTAL DETAILS                                                 
REMARK 220  EXPERIMENT TYPE                : THEORETICAL MODELLING              
REMARK 220  DATE OF DATA COLLECTION        : 17-SEP-20                          
REMARK 220                                                                      
REMARK 220 REMARK: MODEL GENERATED BY ROSETTA                                   
REMARK 220  VERSION 2020.08+release.cb1caba                                     
ATOM      1  N   GLN A 158     -12.016 -12.395 -23.603  1.00  0.00           N  
ATOM      2  CA  GLN A 158     -11.969 -12.966 -22.241  1.00  0.00           C  
ATOM      3  C   GLN A 158     -12.554 -11.986 -21.232  1.00  0.00           C  
ATOM      4  O   GLN A 158     -13.092 -10.945 -21.605  1.00  0.00           O  
ATOM      5  CB  GLN A 158     -10.534 -13.324 -21.846  1.00  0.00           C  
ATOM      6  CG  GLN A 158      -9.890 -14.380 -22.728  1.00  0.00           C  
ATOM      7  CD  GLN A 158     -10.557 -15.735 -22.591  1.00  0.00           C  
ATOM      8  OE1 GLN A 158     -10.620 -16.303 -21.497  1.00  0.00           O  
ATOM      9  NE2 GLN A 158     -11.059 -16.261 -23.702  1.00  0.00           N  
ATOM     10 1H   GLN A 158     -11.629 -13.049 -24.253  1.00  0.00           H  
ATOM     11 2H   GLN A 158     -12.965 -12.201 -23.851  1.00  0.00           H  
ATOM     12 3H   GLN A 158     -11.486 -11.548 -23.628  1.00  0.00           H  
ATOM     13  HA  GLN A 158     -12.567 -13.877 -22.227  1.00  0.00           H  
ATOM     14 1HB  GLN A 158      -9.912 -12.430 -21.883  1.00  0.00           H  
ATOM     15 2HB  GLN A 158     -10.520 -13.690 -20.819  1.00  0.00           H  
ATOM     16 1HG  GLN A 158      -9.967 -14.064 -23.770  1.00  0.00           H  
ATOM     17 2HG  GLN A 158      -8.842 -14.484 -22.448  1.00  0.00           H  
ATOM     18 1HE2 GLN A 158     -11.512 -17.155 -23.673  1.00  0.00           H  
ATOM     19 2HE2 GLN A 158     -10.986 -15.767 -24.568  1.00  0.00           H  
ATOM     20  N   ARG A 159     -12.454 -12.331 -19.958  1.00  0.00           N  
ATOM     21  CA  ARG A 159     -12.963 -11.479 -18.889  1.00  0.00           C  
ATOM     22  C   ARG A 159     -12.021 -10.302 -18.654  1.00  0.00           C  
ATOM     23  O   ARG A 159     -10.801 -10.445 -18.767  1.00  0.00           O  
ATOM     24  CB  ARG A 159     -13.124 -12.269 -17.599  1.00  0.00           C  
ATOM     25  CG  ARG A 159     -13.892 -11.550 -16.501  1.00  0.00           C  
ATOM     26  CD  ARG A 159     -14.133 -12.434 -15.331  1.00  0.00           C  
ATOM     27  NE  ARG A 159     -12.908 -12.714 -14.601  1.00  0.00           N  
ATOM     28  CZ  ARG A 159     -12.780 -13.667 -13.657  1.00  0.00           C  
ATOM     29  NH1 ARG A 159     -13.810 -14.421 -13.341  1.00  0.00           N  
ATOM     30  NH2 ARG A 159     -11.620 -13.844 -13.049  1.00  0.00           N  
ATOM     31  H   ARG A 159     -12.025 -13.184 -19.727  1.00  0.00           H  
ATOM     32  HA  ARG A 159     -13.941 -11.098 -19.186  1.00  0.00           H  
ATOM     33 1HB  ARG A 159     -13.643 -13.203 -17.807  1.00  0.00           H  
ATOM     34 2HB  ARG A 159     -12.141 -12.522 -17.202  1.00  0.00           H  
ATOM     35 1HG  ARG A 159     -13.322 -10.684 -16.164  1.00  0.00           H  
ATOM     36 2HG  ARG A 159     -14.857 -11.222 -16.887  1.00  0.00           H  
ATOM     37 1HD  ARG A 159     -14.833 -11.951 -14.649  1.00  0.00           H  
ATOM     38 2HD  ARG A 159     -14.552 -13.380 -15.670  1.00  0.00           H  
ATOM     39  HE  ARG A 159     -12.093 -12.155 -14.817  1.00  0.00           H  
ATOM     40 1HH1 ARG A 159     -14.697 -14.285 -13.805  1.00  0.00           H  
ATOM     41 2HH1 ARG A 159     -13.714 -15.135 -12.633  1.00  0.00           H  
ATOM     42 1HH2 ARG A 159     -10.828 -13.265 -13.292  1.00  0.00           H  
ATOM     43 2HH2 ARG A 159     -11.525 -14.558 -12.342  1.00  0.00           H  
ATOM     44  N   ARG A 160     -12.586  -9.144 -18.344  1.00  0.00           N  
ATOM     45  CA  ARG A 160     -11.792  -7.949 -18.098  1.00  0.00           C  
ATOM     46  C   ARG A 160     -12.633  -6.875 -17.411  1.00  0.00           C  
ATOM     47  O   ARG A 160     -13.441  -6.198 -18.052  1.00  0.00           O  
ATOM     48  CB  ARG A 160     -11.230  -7.400 -19.401  1.00  0.00           C  
ATOM     49  CG  ARG A 160     -10.327  -6.186 -19.248  1.00  0.00           C  
ATOM     50  CD  ARG A 160      -9.929  -5.628 -20.565  1.00  0.00           C  
ATOM     51  NE  ARG A 160      -9.160  -4.402 -20.424  1.00  0.00           N  
ATOM     52  CZ  ARG A 160      -8.870  -3.561 -21.436  1.00  0.00           C  
ATOM     53  NH1 ARG A 160      -9.291  -3.826 -22.653  1.00  0.00           N  
ATOM     54  NH2 ARG A 160      -8.163  -2.468 -21.205  1.00  0.00           N  
ATOM     55  H   ARG A 160     -13.563  -9.090 -18.275  1.00  0.00           H  
ATOM     56  HA  ARG A 160     -10.960  -8.215 -17.446  1.00  0.00           H  
ATOM     57 1HB  ARG A 160     -10.655  -8.177 -19.905  1.00  0.00           H  
ATOM     58 2HB  ARG A 160     -12.050  -7.120 -20.062  1.00  0.00           H  
ATOM     59 1HG  ARG A 160     -10.853  -5.410 -18.691  1.00  0.00           H  
ATOM     60 2HG  ARG A 160      -9.423  -6.471 -18.708  1.00  0.00           H  
ATOM     61 1HD  ARG A 160      -9.316  -6.355 -21.098  1.00  0.00           H  
ATOM     62 2HD  ARG A 160     -10.820  -5.407 -21.151  1.00  0.00           H  
ATOM     63  HE  ARG A 160      -8.819  -4.164 -19.502  1.00  0.00           H  
ATOM     64 1HH1 ARG A 160      -9.832  -4.661 -22.829  1.00  0.00           H  
ATOM     65 2HH1 ARG A 160      -9.074  -3.195 -23.411  1.00  0.00           H  
ATOM     66 1HH2 ARG A 160      -7.839  -2.264 -20.269  1.00  0.00           H  
ATOM     67 2HH2 ARG A 160      -7.946  -1.838 -21.962  1.00  0.00           H  
ATOM     68  N   GLN A 161     -12.454  -6.736 -16.108  1.00  0.00           N  
ATOM     69  CA  GLN A 161     -13.186  -5.737 -15.341  1.00  0.00           C  
ATOM     70  C   GLN A 161     -12.283  -4.548 -15.024  1.00  0.00           C  
ATOM     71  O   GLN A 161     -11.141  -4.722 -14.597  1.00  0.00           O  
ATOM     72  CB  GLN A 161     -13.737  -6.344 -14.048  1.00  0.00           C  
ATOM     73  CG  GLN A 161     -14.570  -5.385 -13.215  1.00  0.00           C  
ATOM     74  CD  GLN A 161     -15.145  -6.044 -11.976  1.00  0.00           C  
ATOM     75  OE1 GLN A 161     -14.673  -7.098 -11.540  1.00  0.00           O  
ATOM     76  NE2 GLN A 161     -16.170  -5.426 -11.400  1.00  0.00           N  
ATOM     77  H   GLN A 161     -11.811  -7.320 -15.646  1.00  0.00           H  
ATOM     78  HA  GLN A 161     -14.024  -5.385 -15.943  1.00  0.00           H  
ATOM     79 1HB  GLN A 161     -14.357  -7.208 -14.287  1.00  0.00           H  
ATOM     80 2HB  GLN A 161     -12.910  -6.695 -13.430  1.00  0.00           H  
ATOM     81 1HG  GLN A 161     -13.940  -4.553 -12.899  1.00  0.00           H  
ATOM     82 2HG  GLN A 161     -15.397  -5.018 -13.822  1.00  0.00           H  
ATOM     83 1HE2 GLN A 161     -16.591  -5.813 -10.579  1.00  0.00           H  
ATOM     84 2HE2 GLN A 161     -16.521  -4.573 -11.786  1.00  0.00           H  
ATOM     85  N   LEU A 162     -12.793  -3.344 -15.237  1.00  0.00           N  
ATOM     86  CA  LEU A 162     -12.021  -2.140 -14.973  1.00  0.00           C  
ATOM     87  C   LEU A 162     -12.920  -0.927 -14.750  1.00  0.00           C  
ATOM     88  O   LEU A 162     -13.442  -0.340 -15.694  1.00  0.00           O  
ATOM     89  CB  LEU A 162     -11.044  -1.861 -16.126  1.00  0.00           C  
ATOM     90  CG  LEU A 162     -11.685  -1.457 -17.460  1.00  0.00           C  
ATOM     91  CD1 LEU A 162     -10.640  -0.875 -18.398  1.00  0.00           C  
ATOM     92  CD2 LEU A 162     -12.375  -2.646 -18.107  1.00  0.00           C  
ATOM     93  H   LEU A 162     -13.712  -3.261 -15.574  1.00  0.00           H  
ATOM     94  HA  LEU A 162     -11.437  -2.296 -14.067  1.00  0.00           H  
ATOM     95 1HB  LEU A 162     -10.378  -1.068 -15.818  1.00  0.00           H  
ATOM     96 2HB  LEU A 162     -10.456  -2.751 -16.295  1.00  0.00           H  
ATOM     97  HG  LEU A 162     -12.430  -0.695 -17.278  1.00  0.00           H  
ATOM     98 1HD1 LEU A 162     -10.271   0.056 -17.994  1.00  0.00           H  
ATOM     99 2HD1 LEU A 162     -11.086  -0.696 -19.365  1.00  0.00           H  
ATOM    100 3HD1 LEU A 162      -9.823  -1.569 -18.502  1.00  0.00           H  
ATOM    101 1HD2 LEU A 162     -12.771  -2.353 -19.070  1.00  0.00           H  
ATOM    102 2HD2 LEU A 162     -13.182  -2.981 -17.474  1.00  0.00           H  
ATOM    103 3HD2 LEU A 162     -11.662  -3.448 -18.239  1.00  0.00           H  
ATOM    104  N   THR A 163     -13.130  -0.568 -13.497  1.00  0.00           N  
ATOM    105  CA  THR A 163     -13.931   0.599 -13.185  1.00  0.00           C  
ATOM    106  C   THR A 163     -13.038   1.835 -13.283  1.00  0.00           C  
ATOM    107  O   THR A 163     -11.937   1.838 -12.733  1.00  0.00           O  
ATOM    108  CB  THR A 163     -14.563   0.499 -11.784  1.00  0.00           C  
ATOM    109  OG1 THR A 163     -15.431  -0.641 -11.730  1.00  0.00           O  
ATOM    110  CG2 THR A 163     -15.361   1.754 -11.468  1.00  0.00           C  
ATOM    111  H   THR A 163     -12.740  -1.095 -12.770  1.00  0.00           H  
ATOM    112  HA  THR A 163     -14.738   0.670 -13.915  1.00  0.00           H  
ATOM    113  HB  THR A 163     -13.778   0.376 -11.039  1.00  0.00           H  
ATOM    114  HG1 THR A 163     -16.162  -0.515 -12.340  1.00  0.00           H  
ATOM    115 1HG2 THR A 163     -15.800   1.666 -10.474  1.00  0.00           H  
ATOM    116 2HG2 THR A 163     -14.701   2.621 -11.497  1.00  0.00           H  
ATOM    117 3HG2 THR A 163     -16.154   1.877 -12.205  1.00  0.00           H  
ATOM    118  N   PRO A 164     -13.497   2.899 -13.960  1.00  0.00           N  
ATOM    119  CA  PRO A 164     -12.714   4.131 -14.141  1.00  0.00           C  
ATOM    120  C   PRO A 164     -12.220   4.737 -12.826  1.00  0.00           C  
ATOM    121  O   PRO A 164     -11.099   5.240 -12.749  1.00  0.00           O  
ATOM    122  CB  PRO A 164     -13.714   5.060 -14.836  1.00  0.00           C  
ATOM    123  CG  PRO A 164     -14.580   4.140 -15.627  1.00  0.00           C  
ATOM    124  CD  PRO A 164     -14.776   2.947 -14.730  1.00  0.00           C  
ATOM    125  HA  PRO A 164     -11.851   3.919 -14.789  1.00  0.00           H  
ATOM    126 1HB  PRO A 164     -14.276   5.637 -14.086  1.00  0.00           H  
ATOM    127 2HB  PRO A 164     -13.178   5.787 -15.463  1.00  0.00           H  
ATOM    128 1HG  PRO A 164     -15.527   4.637 -15.884  1.00  0.00           H  
ATOM    129 2HG  PRO A 164     -14.090   3.881 -16.576  1.00  0.00           H  
ATOM    130 1HD  PRO A 164     -15.638   3.121 -14.070  1.00  0.00           H  
ATOM    131 2HD  PRO A 164     -14.932   2.048 -15.344  1.00  0.00           H  
ATOM    132  N   GLN A 165     -13.054   4.663 -11.798  1.00  0.00           N  
ATOM    133  CA  GLN A 165     -12.719   5.223 -10.492  1.00  0.00           C  
ATOM    134  C   GLN A 165     -11.666   4.392  -9.762  1.00  0.00           C  
ATOM    135  O   GLN A 165     -10.776   4.940  -9.115  1.00  0.00           O  
ATOM    136  CB  GLN A 165     -13.978   5.338  -9.628  1.00  0.00           C  
ATOM    137  CG  GLN A 165     -14.990   6.351 -10.134  1.00  0.00           C  
ATOM    138  CD  GLN A 165     -16.243   6.394  -9.279  1.00  0.00           C  
ATOM    139  OE1 GLN A 165     -16.594   5.413  -8.619  1.00  0.00           O  
ATOM    140  NE2 GLN A 165     -16.925   7.534  -9.288  1.00  0.00           N  
ATOM    141  H   GLN A 165     -13.924   4.226 -11.924  1.00  0.00           H  
ATOM    142  HA  GLN A 165     -12.302   6.219 -10.639  1.00  0.00           H  
ATOM    143 1HB  GLN A 165     -14.471   4.368  -9.573  1.00  0.00           H  
ATOM    144 2HB  GLN A 165     -13.698   5.621  -8.613  1.00  0.00           H  
ATOM    145 1HG  GLN A 165     -14.534   7.342 -10.123  1.00  0.00           H  
ATOM    146 2HG  GLN A 165     -15.278   6.085 -11.151  1.00  0.00           H  
ATOM    147 1HE2 GLN A 165     -17.760   7.622  -8.743  1.00  0.00           H  
ATOM    148 2HE2 GLN A 165     -16.604   8.305  -9.839  1.00  0.00           H  
ATOM    149  N   GLN A 166     -11.757   3.072  -9.874  1.00  0.00           N  
ATOM    150  CA  GLN A 166     -10.822   2.186  -9.190  1.00  0.00           C  
ATOM    151  C   GLN A 166      -9.517   2.063  -9.956  1.00  0.00           C  
ATOM    152  O   GLN A 166      -8.440   2.098  -9.365  1.00  0.00           O  
ATOM    153  CB  GLN A 166     -11.442   0.800  -8.993  1.00  0.00           C  
ATOM    154  CG  GLN A 166     -10.632  -0.123  -8.098  1.00  0.00           C  
ATOM    155  CD  GLN A 166     -11.453  -1.282  -7.568  1.00  0.00           C  
ATOM    156  OE1 GLN A 166     -12.465  -1.086  -6.889  1.00  0.00           O  
ATOM    157  NE2 GLN A 166     -11.022  -2.501  -7.875  1.00  0.00           N  
ATOM    158  H   GLN A 166     -12.454   2.687 -10.440  1.00  0.00           H  
ATOM    159  HA  GLN A 166     -10.598   2.609  -8.211  1.00  0.00           H  
ATOM    160 1HB  GLN A 166     -12.435   0.904  -8.557  1.00  0.00           H  
ATOM    161 2HB  GLN A 166     -11.558   0.313  -9.961  1.00  0.00           H  
ATOM    162 1HG  GLN A 166      -9.798  -0.528  -8.671  1.00  0.00           H  
ATOM    163 2HG  GLN A 166     -10.258   0.449  -7.248  1.00  0.00           H  
ATOM    164 1HE2 GLN A 166     -11.523  -3.305  -7.553  1.00  0.00           H  
ATOM    165 2HE2 GLN A 166     -10.197  -2.615  -8.428  1.00  0.00           H  
ATOM    166  N   GLN A 167      -9.625   1.917 -11.272  1.00  0.00           N  
ATOM    167  CA  GLN A 167      -8.469   1.777 -12.140  1.00  0.00           C  
ATOM    168  C   GLN A 167      -7.449   2.886 -11.907  1.00  0.00           C  
ATOM    169  O   GLN A 167      -6.258   2.627 -11.753  1.00  0.00           O  
ATOM    170  CB  GLN A 167      -8.907   1.771 -13.607  1.00  0.00           C  
ATOM    171  CG  GLN A 167      -7.771   1.562 -14.595  1.00  0.00           C  
ATOM    172  CD  GLN A 167      -8.237   1.635 -16.036  1.00  0.00           C  
ATOM    173  OE1 GLN A 167      -9.263   2.249 -16.341  1.00  0.00           O  
ATOM    174  NE2 GLN A 167      -7.485   1.007 -16.933  1.00  0.00           N  
ATOM    175  H   GLN A 167     -10.519   1.896 -11.678  1.00  0.00           H  
ATOM    176  HA  GLN A 167      -7.981   0.829 -11.916  1.00  0.00           H  
ATOM    177 1HB  GLN A 167      -9.639   0.979 -13.765  1.00  0.00           H  
ATOM    178 2HB  GLN A 167      -9.391   2.717 -13.847  1.00  0.00           H  
ATOM    179 1HG  GLN A 167      -7.020   2.336 -14.438  1.00  0.00           H  
ATOM    180 2HG  GLN A 167      -7.333   0.578 -14.426  1.00  0.00           H  
ATOM    181 1HE2 GLN A 167      -7.742   1.021 -17.900  1.00  0.00           H  
ATOM    182 2HE2 GLN A 167      -6.661   0.521 -16.642  1.00  0.00           H  
ATOM    183  N   GLN A 168      -7.937   4.113 -11.843  1.00  0.00           N  
ATOM    184  CA  GLN A 168      -7.085   5.278 -11.654  1.00  0.00           C  
ATOM    185  C   GLN A 168      -6.316   5.237 -10.336  1.00  0.00           C  
ATOM    186  O   GLN A 168      -5.210   5.765 -10.240  1.00  0.00           O  
ATOM    187  CB  GLN A 168      -7.925   6.557 -11.721  1.00  0.00           C  
ATOM    188  CG  GLN A 168      -8.448   6.885 -13.109  1.00  0.00           C  
ATOM    189  CD  GLN A 168      -9.439   8.033 -13.097  1.00  0.00           C  
ATOM    190  OE1 GLN A 168      -9.458   8.845 -12.168  1.00  0.00           O  
ATOM    191  NE2 GLN A 168     -10.272   8.107 -14.130  1.00  0.00           N  
ATOM    192  H   GLN A 168      -8.906   4.243 -11.920  1.00  0.00           H  
ATOM    193  HA  GLN A 168      -6.346   5.299 -12.454  1.00  0.00           H  
ATOM    194 1HB  GLN A 168      -8.780   6.466 -11.051  1.00  0.00           H  
ATOM    195 2HB  GLN A 168      -7.329   7.402 -11.378  1.00  0.00           H  
ATOM    196 1HG  GLN A 168      -7.609   7.165 -13.747  1.00  0.00           H  
ATOM    197 2HG  GLN A 168      -8.949   6.006 -13.515  1.00  0.00           H  
ATOM    198 1HE2 GLN A 168     -10.947   8.843 -14.176  1.00  0.00           H  
ATOM    199 2HE2 GLN A 168     -10.223   7.426 -14.861  1.00  0.00           H  
ATOM    200  N   LEU A 169      -6.894   4.616  -9.325  1.00  0.00           N  
ATOM    201  CA  LEU A 169      -6.252   4.555  -8.026  1.00  0.00           C  
ATOM    202  C   LEU A 169      -5.281   3.380  -7.910  1.00  0.00           C  
ATOM    203  O   LEU A 169      -4.148   3.543  -7.454  1.00  0.00           O  
ATOM    204  CB  LEU A 169      -7.318   4.453  -6.928  1.00  0.00           C  
ATOM    205  CG  LEU A 169      -6.786   4.329  -5.494  1.00  0.00           C  
ATOM    206  CD1 LEU A 169      -5.998   5.582  -5.135  1.00  0.00           C  
ATOM    207  CD2 LEU A 169      -7.950   4.122  -4.537  1.00  0.00           C  
ATOM    208  H   LEU A 169      -7.756   4.169  -9.461  1.00  0.00           H  
ATOM    209  HA  LEU A 169      -5.678   5.470  -7.881  1.00  0.00           H  
ATOM    210 1HB  LEU A 169      -7.948   5.339  -6.972  1.00  0.00           H  
ATOM    211 2HB  LEU A 169      -7.939   3.580  -7.127  1.00  0.00           H  
ATOM    212  HG  LEU A 169      -6.107   3.479  -5.430  1.00  0.00           H  
ATOM    213 1HD1 LEU A 169      -5.620   5.494  -4.116  1.00  0.00           H  
ATOM    214 2HD1 LEU A 169      -5.161   5.695  -5.823  1.00  0.00           H  
ATOM    215 3HD1 LEU A 169      -6.648   6.453  -5.207  1.00  0.00           H  
ATOM    216 1HD2 LEU A 169      -7.572   4.034  -3.518  1.00  0.00           H  
ATOM    217 2HD2 LEU A 169      -8.629   4.973  -4.599  1.00  0.00           H  
ATOM    218 3HD2 LEU A 169      -8.485   3.211  -4.806  1.00  0.00           H  
ATOM    219  N   VAL A 170      -5.722   2.200  -8.332  1.00  0.00           N  
ATOM    220  CA  VAL A 170      -4.902   0.999  -8.214  1.00  0.00           C  
ATOM    221  C   VAL A 170      -3.789   0.914  -9.259  1.00  0.00           C  
ATOM    222  O   VAL A 170      -2.696   0.433  -8.966  1.00  0.00           O  
ATOM    223  CB  VAL A 170      -5.795  -0.250  -8.336  1.00  0.00           C  
ATOM    224  CG1 VAL A 170      -4.951  -1.515  -8.299  1.00  0.00           C  
ATOM    225  CG2 VAL A 170      -6.829  -0.258  -7.220  1.00  0.00           C  
ATOM    226  H   VAL A 170      -6.621   2.137  -8.726  1.00  0.00           H  
ATOM    227  HA  VAL A 170      -4.424   1.001  -7.234  1.00  0.00           H  
ATOM    228  HB  VAL A 170      -6.302  -0.230  -9.301  1.00  0.00           H  
ATOM    229 1HG1 VAL A 170      -5.598  -2.387  -8.387  1.00  0.00           H  
ATOM    230 2HG1 VAL A 170      -4.243  -1.504  -9.128  1.00  0.00           H  
ATOM    231 3HG1 VAL A 170      -4.407  -1.561  -7.356  1.00  0.00           H  
ATOM    232 1HG2 VAL A 170      -7.457  -1.143  -7.313  1.00  0.00           H  
ATOM    233 2HG2 VAL A 170      -6.322  -0.272  -6.255  1.00  0.00           H  
ATOM    234 3HG2 VAL A 170      -7.449   0.636  -7.291  1.00  0.00           H  
ATOM    235  N   ASN A 171      -4.053   1.377 -10.470  1.00  0.00           N  
ATOM    236  CA  ASN A 171      -3.052   1.320 -11.538  1.00  0.00           C  
ATOM    237  C   ASN A 171      -1.928   2.323 -11.293  1.00  0.00           C  
ATOM    238  O   ASN A 171      -0.785   2.112 -11.702  1.00  0.00           O  
ATOM    239  CB  ASN A 171      -3.697   1.562 -12.890  1.00  0.00           C  
ATOM    240  CG  ASN A 171      -2.782   1.226 -14.035  1.00  0.00           C  
ATOM    241  OD1 ASN A 171      -2.328   0.083 -14.168  1.00  0.00           O  
ATOM    242  ND2 ASN A 171      -2.503   2.199 -14.865  1.00  0.00           N  
ATOM    243  H   ASN A 171      -4.938   1.764 -10.655  1.00  0.00           H  
ATOM    244  HA  ASN A 171      -2.604   0.325 -11.540  1.00  0.00           H  
ATOM    245 1HB  ASN A 171      -4.602   0.960 -12.975  1.00  0.00           H  
ATOM    246 2HB  ASN A 171      -3.991   2.609 -12.971  1.00  0.00           H  
ATOM    247 1HD2 ASN A 171      -1.899   2.033 -15.645  1.00  0.00           H  
ATOM    248 2HD2 ASN A 171      -2.892   3.107 -14.718  1.00  0.00           H  
ATOM    249  N   GLN A 172      -2.252   3.402 -10.600  1.00  0.00           N  
ATOM    250  CA  GLN A 172      -1.276   4.444 -10.306  1.00  0.00           C  
ATOM    251  C   GLN A 172      -0.409   4.077  -9.107  1.00  0.00           C  
ATOM    252  O   GLN A 172       0.673   4.635  -8.924  1.00  0.00           O  
ATOM    253  CB  GLN A 172      -1.982   5.778 -10.050  1.00  0.00           C  
ATOM    254  CG  GLN A 172      -2.580   6.415 -11.293  1.00  0.00           C  
ATOM    255  CD  GLN A 172      -3.206   7.767 -11.006  1.00  0.00           C  
ATOM    256  OE1 GLN A 172      -3.168   8.257  -9.874  1.00  0.00           O  
ATOM    257  NE2 GLN A 172      -3.787   8.378 -12.032  1.00  0.00           N  
ATOM    258  H   GLN A 172      -3.169   3.504 -10.275  1.00  0.00           H  
ATOM    259  HA  GLN A 172      -0.619   4.556 -11.169  1.00  0.00           H  
ATOM    260 1HB  GLN A 172      -2.785   5.632  -9.327  1.00  0.00           H  
ATOM    261 2HB  GLN A 172      -1.276   6.486  -9.615  1.00  0.00           H  
ATOM    262 1HG  GLN A 172      -1.791   6.554 -12.032  1.00  0.00           H  
ATOM    263 2HG  GLN A 172      -3.353   5.757 -11.690  1.00  0.00           H  
ATOM    264 1HE2 GLN A 172      -4.217   9.272 -11.904  1.00  0.00           H  
ATOM    265 2HE2 GLN A 172      -3.794   7.945 -12.934  1.00  0.00           H  
ATOM    266  N   MET A 173      -0.880   3.129  -8.300  1.00  0.00           N  
ATOM    267  CA  MET A 173      -0.141   2.679  -7.114  1.00  0.00           C  
ATOM    268  C   MET A 173       1.107   1.888  -7.506  1.00  0.00           C  
ATOM    269  O   MET A 173       1.901   1.499  -6.654  1.00  0.00           O  
ATOM    270  CB  MET A 173      -1.044   1.835  -6.216  1.00  0.00           C  
ATOM    271  CG  MET A 173      -1.986   2.642  -5.334  1.00  0.00           C  
ATOM    272  SD  MET A 173      -1.118   3.855  -4.318  1.00  0.00           S  
ATOM    273  CE  MET A 173      -0.227   2.782  -3.197  1.00  0.00           C  
ATOM    274  H   MET A 173      -1.749   2.722  -8.499  1.00  0.00           H  
ATOM    275  HA  MET A 173       0.186   3.557  -6.556  1.00  0.00           H  
ATOM    276 1HB  MET A 173      -1.650   1.172  -6.831  1.00  0.00           H  
ATOM    277 2HB  MET A 173      -0.430   1.210  -5.567  1.00  0.00           H  
ATOM    278 1HG  MET A 173      -2.708   3.168  -5.957  1.00  0.00           H  
ATOM    279 2HG  MET A 173      -2.532   1.969  -4.674  1.00  0.00           H  
ATOM    280 1HE  MET A 173       0.359   3.386  -2.503  1.00  0.00           H  
ATOM    281 2HE  MET A 173      -0.936   2.170  -2.637  1.00  0.00           H  
ATOM    282 3HE  MET A 173       0.440   2.133  -3.766  1.00  0.00           H  
ATOM    283  N   LYS A 174       1.265   1.642  -8.799  1.00  0.00           N  
ATOM    284  CA  LYS A 174       2.421   0.919  -9.300  1.00  0.00           C  
ATOM    285  C   LYS A 174       3.640   1.815  -9.205  1.00  0.00           C  
ATOM    286  O   LYS A 174       4.701   1.407  -8.734  1.00  0.00           O  
ATOM    287  CB  LYS A 174       2.205   0.473 -10.750  1.00  0.00           C  
ATOM    288  CG  LYS A 174       1.187  -0.645 -10.900  1.00  0.00           C  
ATOM    289  CD  LYS A 174       0.878  -0.921 -12.363  1.00  0.00           C  
ATOM    290  CE  LYS A 174      -0.043  -2.123 -12.524  1.00  0.00           C  
ATOM    291  NZ  LYS A 174      -0.562  -2.242 -13.915  1.00  0.00           N  
ATOM    292  H   LYS A 174       0.598   1.971  -9.427  1.00  0.00           H  
ATOM    293  HA  LYS A 174       2.574   0.037  -8.677  1.00  0.00           H  
ATOM    294 1HB  LYS A 174       1.865   1.320 -11.329  1.00  0.00           H  
ATOM    295 2HB  LYS A 174       3.149   0.131 -11.150  1.00  0.00           H  
ATOM    296 1HG  LYS A 174       1.585  -1.542 -10.450  1.00  0.00           H  
ATOM    297 2HG  LYS A 174       0.276  -0.359 -10.396  1.00  0.00           H  
ATOM    298 1HD  LYS A 174       0.396  -0.052 -12.790  1.00  0.00           H  
ATOM    299 2HD  LYS A 174       1.803  -1.115 -12.887  1.00  0.00           H  
ATOM    300 1HE  LYS A 174       0.510  -3.018 -12.280  1.00  0.00           H  
ATOM    301 2HE  LYS A 174      -0.875  -2.018 -11.842  1.00  0.00           H  
ATOM    302 1HZ  LYS A 174      -1.252  -3.016 -13.971  1.00  0.00           H  
ATOM    303 2HZ  LYS A 174       0.215  -2.438 -14.576  1.00  0.00           H  
ATOM    304 3HZ  LYS A 174      -1.030  -1.353 -14.199  1.00  0.00           H  
ATOM    305  N   VAL A 175       3.472   3.053  -9.647  1.00  0.00           N  
ATOM    306  CA  VAL A 175       4.547   4.019  -9.596  1.00  0.00           C  
ATOM    307  C   VAL A 175       4.194   5.108  -8.603  1.00  0.00           C  
ATOM    308  O   VAL A 175       3.738   6.192  -8.973  1.00  0.00           O  
ATOM    309  CB  VAL A 175       4.793   4.636 -10.985  1.00  0.00           C  
ATOM    310  CG1 VAL A 175       5.976   5.592 -10.942  1.00  0.00           C  
ATOM    311  CG2 VAL A 175       5.027   3.534 -12.008  1.00  0.00           C  
ATOM    312  H   VAL A 175       2.602   3.324 -10.005  1.00  0.00           H  
ATOM    313  HA  VAL A 175       5.457   3.508  -9.278  1.00  0.00           H  
ATOM    314  HB  VAL A 175       3.919   5.220 -11.273  1.00  0.00           H  
ATOM    315 1HG1 VAL A 175       6.136   6.019 -11.932  1.00  0.00           H  
ATOM    316 2HG1 VAL A 175       5.771   6.392 -10.231  1.00  0.00           H  
ATOM    317 3HG1 VAL A 175       6.870   5.050 -10.633  1.00  0.00           H  
ATOM    318 1HG2 VAL A 175       5.200   3.978 -12.988  1.00  0.00           H  
ATOM    319 2HG2 VAL A 175       5.898   2.947 -11.716  1.00  0.00           H  
ATOM    320 3HG2 VAL A 175       4.151   2.887 -12.052  1.00  0.00           H  
ATOM    321  N   ALA A 176       4.412   4.808  -7.342  1.00  0.00           N  
ATOM    322  CA  ALA A 176       4.130   5.744  -6.275  1.00  0.00           C  
ATOM    323  C   ALA A 176       5.181   5.632  -5.178  1.00  0.00           C  
ATOM    324  O   ALA A 176       5.362   4.567  -4.590  1.00  0.00           O  
ATOM    325  CB  ALA A 176       2.736   5.497  -5.714  1.00  0.00           C  
ATOM    326  H   ALA A 176       4.738   3.912  -7.118  1.00  0.00           H  
ATOM    327  HA  ALA A 176       4.174   6.752  -6.688  1.00  0.00           H  
ATOM    328 1HB  ALA A 176       2.681   4.494  -5.314  1.00  0.00           H  
ATOM    329 2HB  ALA A 176       2.004   5.610  -6.501  1.00  0.00           H  
ATOM    330 3HB  ALA A 176       2.531   6.210  -4.930  1.00  0.00           H  
ATOM    331  N   PRO A 177       5.938   6.710  -4.936  1.00  0.00           N  
ATOM    332  CA  PRO A 177       6.955   6.738  -3.898  1.00  0.00           C  
ATOM    333  C   PRO A 177       6.377   7.101  -2.532  1.00  0.00           C  
ATOM    334  O   PRO A 177       5.520   7.983  -2.420  1.00  0.00           O  
ATOM    335  CB  PRO A 177       7.920   7.815  -4.404  1.00  0.00           C  
ATOM    336  CG  PRO A 177       7.033   8.837  -5.028  1.00  0.00           C  
ATOM    337  CD  PRO A 177       5.917   8.037  -5.646  1.00  0.00           C  
ATOM    338  HA  PRO A 177       7.448   5.756  -3.848  1.00  0.00           H  
ATOM    339 1HB  PRO A 177       8.509   8.216  -3.567  1.00  0.00           H  
ATOM    340 2HB  PRO A 177       8.633   7.375  -5.118  1.00  0.00           H  
ATOM    341 1HG  PRO A 177       6.674   9.545  -4.267  1.00  0.00           H  
ATOM    342 2HG  PRO A 177       7.593   9.425  -5.770  1.00  0.00           H  
ATOM    343 1HD  PRO A 177       4.960   8.554  -5.481  1.00  0.00           H  
ATOM    344 2HD  PRO A 177       6.109   7.910  -6.723  1.00  0.00           H  
ATOM    345  N   ILE A 178       6.852   6.415  -1.506  1.00  0.00           N  
ATOM    346  CA  ILE A 178       6.412   6.640  -0.137  1.00  0.00           C  
ATOM    347  C   ILE A 178       6.911   7.989   0.384  1.00  0.00           C  
ATOM    348  O   ILE A 178       8.119   8.227   0.445  1.00  0.00           O  
ATOM    349  CB  ILE A 178       6.904   5.512   0.789  1.00  0.00           C  
ATOM    350  CG1 ILE A 178       6.364   4.160   0.316  1.00  0.00           C  
ATOM    351  CG2 ILE A 178       6.486   5.783   2.225  1.00  0.00           C  
ATOM    352  CD1 ILE A 178       7.016   2.974   0.988  1.00  0.00           C  
ATOM    353  H   ILE A 178       7.526   5.718  -1.675  1.00  0.00           H  
ATOM    354  HA  ILE A 178       5.323   6.649  -0.121  1.00  0.00           H  
ATOM    355  HB  ILE A 178       7.990   5.452   0.741  1.00  0.00           H  
ATOM    356 1HG1 ILE A 178       5.292   4.111   0.503  1.00  0.00           H  
ATOM    357 2HG1 ILE A 178       6.512   4.065  -0.760  1.00  0.00           H  
ATOM    358 1HG2 ILE A 178       6.841   4.976   2.866  1.00  0.00           H  
ATOM    359 2HG2 ILE A 178       6.917   6.727   2.558  1.00  0.00           H  
ATOM    360 3HG2 ILE A 178       5.398   5.840   2.284  1.00  0.00           H  
ATOM    361 1HD1 ILE A 178       6.581   2.051   0.600  1.00  0.00           H  
ATOM    362 2HD1 ILE A 178       8.087   2.982   0.784  1.00  0.00           H  
ATOM    363 3HD1 ILE A 178       6.851   3.028   2.063  1.00  0.00           H  
ATOM    364  N   PRO A 179       5.983   8.898   0.732  1.00  0.00           N  
ATOM    365  CA  PRO A 179       6.327  10.225   1.255  1.00  0.00           C  
ATOM    366  C   PRO A 179       7.071  10.158   2.582  1.00  0.00           C  
ATOM    367  O   PRO A 179       7.006   9.158   3.299  1.00  0.00           O  
ATOM    368  CB  PRO A 179       4.956  10.889   1.420  1.00  0.00           C  
ATOM    369  CG  PRO A 179       4.075  10.150   0.473  1.00  0.00           C  
ATOM    370  CD  PRO A 179       4.543   8.721   0.564  1.00  0.00           C  
ATOM    371  HA  PRO A 179       6.939  10.759   0.513  1.00  0.00           H  
ATOM    372 1HB  PRO A 179       4.623  10.808   2.465  1.00  0.00           H  
ATOM    373 2HB  PRO A 179       5.028  11.962   1.188  1.00  0.00           H  
ATOM    374 1HG  PRO A 179       3.021  10.269   0.763  1.00  0.00           H  
ATOM    375 2HG  PRO A 179       4.175  10.564  -0.541  1.00  0.00           H  
ATOM    376 1HD  PRO A 179       4.075   8.237   1.433  1.00  0.00           H  
ATOM    377 2HD  PRO A 179       4.283   8.189  -0.364  1.00  0.00           H  
ATOM    378  N   LYS A 180       7.742  11.248   2.920  1.00  0.00           N  
ATOM    379  CA  LYS A 180       8.516  11.337   4.156  1.00  0.00           C  
ATOM    380  C   LYS A 180       7.624  11.176   5.380  1.00  0.00           C  
ATOM    381  O   LYS A 180       8.061  10.675   6.418  1.00  0.00           O  
ATOM    382  CB  LYS A 180       9.265  12.669   4.225  1.00  0.00           C  
ATOM    383  CG  LYS A 180      10.417  12.795   3.236  1.00  0.00           C  
ATOM    384  CD  LYS A 180      11.102  14.148   3.355  1.00  0.00           C  
ATOM    385  CE  LYS A 180      12.253  14.275   2.369  1.00  0.00           C  
ATOM    386  NZ  LYS A 180      12.911  15.608   2.449  1.00  0.00           N  
ATOM    387  H   LYS A 180       7.709  12.023   2.317  1.00  0.00           H  
ATOM    388  HA  LYS A 180       9.245  10.526   4.167  1.00  0.00           H  
ATOM    389 1HB  LYS A 180       8.570  13.487   4.035  1.00  0.00           H  
ATOM    390 2HB  LYS A 180       9.669  12.808   5.228  1.00  0.00           H  
ATOM    391 1HG  LYS A 180      11.148  12.008   3.427  1.00  0.00           H  
ATOM    392 2HG  LYS A 180      10.039  12.676   2.221  1.00  0.00           H  
ATOM    393 1HD  LYS A 180      10.378  14.941   3.161  1.00  0.00           H  
ATOM    394 2HD  LYS A 180      11.488  14.272   4.367  1.00  0.00           H  
ATOM    395 1HE  LYS A 180      12.995  13.505   2.575  1.00  0.00           H  
ATOM    396 2HE  LYS A 180      11.881  14.129   1.355  1.00  0.00           H  
ATOM    397 1HZ  LYS A 180      13.666  15.652   1.780  1.00  0.00           H  
ATOM    398 2HZ  LYS A 180      12.234  16.330   2.242  1.00  0.00           H  
ATOM    399 3HZ  LYS A 180      13.277  15.747   3.380  1.00  0.00           H  
ATOM    400  N   GLN A 181       6.375  11.598   5.250  1.00  0.00           N  
ATOM    401  CA  GLN A 181       5.408  11.494   6.336  1.00  0.00           C  
ATOM    402  C   GLN A 181       5.146  10.029   6.680  1.00  0.00           C  
ATOM    403  O   GLN A 181       4.888   9.680   7.833  1.00  0.00           O  
ATOM    404  CB  GLN A 181       4.098  12.191   5.960  1.00  0.00           C  
ATOM    405  CG  GLN A 181       4.203  13.704   5.865  1.00  0.00           C  
ATOM    406  CD  GLN A 181       2.897  14.349   5.440  1.00  0.00           C  
ATOM    407  OE1 GLN A 181       2.047  13.708   4.815  1.00  0.00           O  
ATOM    408  NE2 GLN A 181       2.732  15.624   5.773  1.00  0.00           N  
ATOM    409  H   GLN A 181       6.099  12.000   4.400  1.00  0.00           H  
ATOM    410  HA  GLN A 181       5.822  11.985   7.216  1.00  0.00           H  
ATOM    411 1HB  GLN A 181       3.750  11.818   4.997  1.00  0.00           H  
ATOM    412 2HB  GLN A 181       3.334  11.953   6.700  1.00  0.00           H  
ATOM    413 1HG  GLN A 181       4.476  14.101   6.843  1.00  0.00           H  
ATOM    414 2HG  GLN A 181       4.966  13.960   5.131  1.00  0.00           H  
ATOM    415 1HE2 GLN A 181       1.891  16.103   5.519  1.00  0.00           H  
ATOM    416 2HE2 GLN A 181       3.447  16.105   6.280  1.00  0.00           H  
ATOM    417  N   LEU A 182       5.231   9.176   5.671  1.00  0.00           N  
ATOM    418  CA  LEU A 182       4.985   7.754   5.846  1.00  0.00           C  
ATOM    419  C   LEU A 182       6.278   6.995   6.126  1.00  0.00           C  
ATOM    420  O   LEU A 182       6.263   5.978   6.816  1.00  0.00           O  
ATOM    421  CB  LEU A 182       4.307   7.180   4.596  1.00  0.00           C  
ATOM    422  CG  LEU A 182       2.790   7.389   4.505  1.00  0.00           C  
ATOM    423  CD1 LEU A 182       2.492   8.872   4.323  1.00  0.00           C  
ATOM    424  CD2 LEU A 182       2.233   6.573   3.350  1.00  0.00           C  
ATOM    425  H   LEU A 182       5.479   9.510   4.781  1.00  0.00           H  
ATOM    426  HA  LEU A 182       4.321   7.620   6.699  1.00  0.00           H  
ATOM    427 1HB  LEU A 182       4.758   7.637   3.716  1.00  0.00           H  
ATOM    428 2HB  LEU A 182       4.496   6.107   4.559  1.00  0.00           H  
ATOM    429  HG  LEU A 182       2.322   7.067   5.436  1.00  0.00           H  
ATOM    430 1HD1 LEU A 182       1.414   9.021   4.259  1.00  0.00           H  
ATOM    431 2HD1 LEU A 182       2.885   9.429   5.174  1.00  0.00           H  
ATOM    432 3HD1 LEU A 182       2.962   9.227   3.407  1.00  0.00           H  
ATOM    433 1HD2 LEU A 182       1.154   6.722   3.286  1.00  0.00           H  
ATOM    434 2HD2 LEU A 182       2.698   6.896   2.418  1.00  0.00           H  
ATOM    435 3HD2 LEU A 182       2.444   5.516   3.514  1.00  0.00           H  
ATOM    436  N   LEU A 183       7.393   7.504   5.602  1.00  0.00           N  
ATOM    437  CA  LEU A 183       8.704   6.872   5.793  1.00  0.00           C  
ATOM    438  C   LEU A 183       9.061   6.750   7.271  1.00  0.00           C  
ATOM    439  O   LEU A 183       9.811   5.860   7.667  1.00  0.00           O  
ATOM    440  CB  LEU A 183       9.791   7.677   5.069  1.00  0.00           C  
ATOM    441  CG  LEU A 183       9.806   7.550   3.541  1.00  0.00           C  
ATOM    442  CD1 LEU A 183      10.913   8.425   2.969  1.00  0.00           C  
ATOM    443  CD2 LEU A 183      10.007   6.092   3.154  1.00  0.00           C  
ATOM    444  H   LEU A 183       7.333   8.319   5.058  1.00  0.00           H  
ATOM    445  HA  LEU A 183       8.669   5.869   5.369  1.00  0.00           H  
ATOM    446 1HB  LEU A 183       9.662   8.731   5.312  1.00  0.00           H  
ATOM    447 2HB  LEU A 183      10.765   7.356   5.438  1.00  0.00           H  
ATOM    448  HG  LEU A 183       8.857   7.905   3.136  1.00  0.00           H  
ATOM    449 1HD1 LEU A 183      10.923   8.335   1.882  1.00  0.00           H  
ATOM    450 2HD1 LEU A 183      10.733   9.465   3.244  1.00  0.00           H  
ATOM    451 3HD1 LEU A 183      11.873   8.104   3.369  1.00  0.00           H  
ATOM    452 1HD2 LEU A 183      10.017   6.002   2.068  1.00  0.00           H  
ATOM    453 2HD2 LEU A 183      10.955   5.736   3.557  1.00  0.00           H  
ATOM    454 3HD2 LEU A 183       9.193   5.492   3.561  1.00  0.00           H  
ATOM    455  N   GLN A 184       8.520   7.649   8.080  1.00  0.00           N  
ATOM    456  CA  GLN A 184       8.772   7.642   9.516  1.00  0.00           C  
ATOM    457  C   GLN A 184       8.196   6.395  10.182  1.00  0.00           C  
ATOM    458  O   GLN A 184       8.633   6.003  11.265  1.00  0.00           O  
ATOM    459  CB  GLN A 184       8.185   8.898  10.165  1.00  0.00           C  
ATOM    460  CG  GLN A 184       8.909  10.183   9.803  1.00  0.00           C  
ATOM    461  CD  GLN A 184       8.303  11.399  10.477  1.00  0.00           C  
ATOM    462  OE1 GLN A 184       7.722  11.300  11.561  1.00  0.00           O  
ATOM    463  NE2 GLN A 184       8.435  12.556   9.838  1.00  0.00           N  
ATOM    464  H   GLN A 184       7.946   8.345   7.700  1.00  0.00           H  
ATOM    465  HA  GLN A 184       9.850   7.636   9.678  1.00  0.00           H  
ATOM    466 1HB  GLN A 184       7.141   9.006   9.870  1.00  0.00           H  
ATOM    467 2HB  GLN A 184       8.209   8.793  11.250  1.00  0.00           H  
ATOM    468 1HG  GLN A 184       9.950  10.102  10.116  1.00  0.00           H  
ATOM    469 2HG  GLN A 184       8.854  10.327   8.724  1.00  0.00           H  
ATOM    470 1HE2 GLN A 184       8.056  13.393  10.234  1.00  0.00           H  
ATOM    471 2HE2 GLN A 184       8.914  12.592   8.961  1.00  0.00           H  
ATOM    472  N   ARG A 185       7.222   5.771   9.528  1.00  0.00           N  
ATOM    473  CA  ARG A 185       6.577   4.580  10.068  1.00  0.00           C  
ATOM    474  C   ARG A 185       7.439   3.343   9.852  1.00  0.00           C  
ATOM    475  O   ARG A 185       7.341   2.372  10.601  1.00  0.00           O  
ATOM    476  CB  ARG A 185       5.217   4.367   9.420  1.00  0.00           C  
ATOM    477  CG  ARG A 185       4.155   5.380   9.815  1.00  0.00           C  
ATOM    478  CD  ARG A 185       2.830   5.043   9.231  1.00  0.00           C  
ATOM    479  NE  ARG A 185       1.803   5.990   9.636  1.00  0.00           N  
ATOM    480  CZ  ARG A 185       1.079   5.896  10.768  1.00  0.00           C  
ATOM    481  NH1 ARG A 185       1.282   4.895  11.596  1.00  0.00           N  
ATOM    482  NH2 ARG A 185       0.166   6.809  11.047  1.00  0.00           N  
ATOM    483  H   ARG A 185       6.941   6.112   8.650  1.00  0.00           H  
ATOM    484  HA  ARG A 185       6.433   4.720  11.140  1.00  0.00           H  
ATOM    485 1HB  ARG A 185       5.320   4.403   8.336  1.00  0.00           H  
ATOM    486 2HB  ARG A 185       4.842   3.376   9.680  1.00  0.00           H  
ATOM    487 1HG  ARG A 185       4.056   5.400  10.900  1.00  0.00           H  
ATOM    488 2HG  ARG A 185       4.444   6.369   9.459  1.00  0.00           H  
ATOM    489 1HD  ARG A 185       2.898   5.058   8.144  1.00  0.00           H  
ATOM    490 2HD  ARG A 185       2.529   4.050   9.562  1.00  0.00           H  
ATOM    491  HE  ARG A 185       1.618   6.774   9.024  1.00  0.00           H  
ATOM    492 1HH1 ARG A 185       1.981   4.196  11.383  1.00  0.00           H  
ATOM    493 2HH1 ARG A 185       0.740   4.825  12.445  1.00  0.00           H  
ATOM    494 1HH2 ARG A 185       0.010   7.578  10.410  1.00  0.00           H  
ATOM    495 2HH2 ARG A 185      -0.375   6.739  11.895  1.00  0.00           H  
ATOM    496  N   ILE A 186       8.274   3.384   8.823  1.00  0.00           N  
ATOM    497  CA  ILE A 186       9.169   2.275   8.510  1.00  0.00           C  
ATOM    498  C   ILE A 186      10.596   2.788   8.321  1.00  0.00           C  
ATOM    499  O   ILE A 186      11.022   3.085   7.205  1.00  0.00           O  
ATOM    500  CB  ILE A 186       8.709   1.531   7.243  1.00  0.00           C  
ATOM    501  CG1 ILE A 186       7.248   1.096   7.380  1.00  0.00           C  
ATOM    502  CG2 ILE A 186       9.603   0.330   6.977  1.00  0.00           C  
ATOM    503  CD1 ILE A 186       7.040  -0.048   8.346  1.00  0.00           C  
ATOM    504  H   ILE A 186       8.299   4.187   8.261  1.00  0.00           H  
ATOM    505  HA  ILE A 186       9.155   1.574   9.343  1.00  0.00           H  
ATOM    506  HB  ILE A 186       8.759   2.204   6.387  1.00  0.00           H  
ATOM    507 1HG1 ILE A 186       6.647   1.940   7.715  1.00  0.00           H  
ATOM    508 2HG1 ILE A 186       6.866   0.791   6.405  1.00  0.00           H  
ATOM    509 1HG2 ILE A 186       9.264  -0.185   6.080  1.00  0.00           H  
ATOM    510 2HG2 ILE A 186      10.630   0.664   6.838  1.00  0.00           H  
ATOM    511 3HG2 ILE A 186       9.556  -0.353   7.827  1.00  0.00           H  
ATOM    512 1HD1 ILE A 186       5.980  -0.299   8.389  1.00  0.00           H  
ATOM    513 2HD1 ILE A 186       7.606  -0.917   8.009  1.00  0.00           H  
ATOM    514 3HD1 ILE A 186       7.382   0.247   9.337  1.00  0.00           H  
ATOM    515  N   PRO A 187      11.351   2.908   9.421  1.00  0.00           N  
ATOM    516  CA  PRO A 187      12.720   3.411   9.388  1.00  0.00           C  
ATOM    517  C   PRO A 187      13.758   2.333   9.085  1.00  0.00           C  
ATOM    518  O   PRO A 187      13.455   1.139   9.120  1.00  0.00           O  
ATOM    519  CB  PRO A 187      12.898   3.970  10.803  1.00  0.00           C  
ATOM    520  CG  PRO A 187      12.125   3.032  11.667  1.00  0.00           C  
ATOM    521  CD  PRO A 187      10.914   2.677  10.845  1.00  0.00           C  
ATOM    522  HA  PRO A 187      12.795   4.207   8.632  1.00  0.00           H  
ATOM    523 1HB  PRO A 187      13.966   4.006  11.062  1.00  0.00           H  
ATOM    524 2HB  PRO A 187      12.520   5.002  10.850  1.00  0.00           H  
ATOM    525 1HG  PRO A 187      12.740   2.154  11.917  1.00  0.00           H  
ATOM    526 2HG  PRO A 187      11.865   3.518  12.618  1.00  0.00           H  
ATOM    527 1HD  PRO A 187      10.649   1.624  11.018  1.00  0.00           H  
ATOM    528 2HD  PRO A 187      10.079   3.339  11.120  1.00  0.00           H  
ATOM    529  N   ASN A 188      14.979   2.783   8.787  1.00  0.00           N  
ATOM    530  CA  ASN A 188      16.103   1.893   8.484  1.00  0.00           C  
ATOM    531  C   ASN A 188      15.767   0.949   7.333  1.00  0.00           C  
ATOM    532  O   ASN A 188      15.730  -0.273   7.506  1.00  0.00           O  
ATOM    533  CB  ASN A 188      16.510   1.106   9.716  1.00  0.00           C  
ATOM    534  CG  ASN A 188      16.935   1.992  10.854  1.00  0.00           C  
ATOM    535  OD1 ASN A 188      17.762   2.894  10.678  1.00  0.00           O  
ATOM    536  ND2 ASN A 188      16.385   1.753  12.017  1.00  0.00           N  
ATOM    537  H   ASN A 188      15.132   3.752   8.774  1.00  0.00           H  
ATOM    538  HA  ASN A 188      16.951   2.502   8.165  1.00  0.00           H  
ATOM    539 1HB  ASN A 188      15.673   0.488  10.045  1.00  0.00           H  
ATOM    540 2HB  ASN A 188      17.333   0.437   9.466  1.00  0.00           H  
ATOM    541 1HD2 ASN A 188      16.630   2.311  12.811  1.00  0.00           H  
ATOM    542 2HD2 ASN A 188      15.721   1.012  12.113  1.00  0.00           H  
ATOM    543  N   ILE A 189      15.512   1.513   6.163  1.00  0.00           N  
ATOM    544  CA  ILE A 189      15.184   0.709   4.997  1.00  0.00           C  
ATOM    545  C   ILE A 189      16.421   0.501   4.122  1.00  0.00           C  
ATOM    546  O   ILE A 189      17.003   1.461   3.620  1.00  0.00           O  
ATOM    547  CB  ILE A 189      14.065   1.370   4.171  1.00  0.00           C  
ATOM    548  CG1 ILE A 189      12.751   1.370   4.956  1.00  0.00           C  
ATOM    549  CG2 ILE A 189      13.894   0.654   2.840  1.00  0.00           C  
ATOM    550  CD1 ILE A 189      11.656   2.190   4.312  1.00  0.00           C  
ATOM    551  H   ILE A 189      15.568   2.487   6.079  1.00  0.00           H  
ATOM    552  HA  ILE A 189      14.833  -0.265   5.336  1.00  0.00           H  
ATOM    553  HB  ILE A 189      14.320   2.412   3.982  1.00  0.00           H  
ATOM    554 1HG1 ILE A 189      12.393   0.348   5.065  1.00  0.00           H  
ATOM    555 2HG1 ILE A 189      12.926   1.763   5.957  1.00  0.00           H  
ATOM    556 1HG2 ILE A 189      13.099   1.133   2.269  1.00  0.00           H  
ATOM    557 2HG2 ILE A 189      14.825   0.703   2.277  1.00  0.00           H  
ATOM    558 3HG2 ILE A 189      13.633  -0.390   3.019  1.00  0.00           H  
ATOM    559 1HD1 ILE A 189      10.756   2.143   4.928  1.00  0.00           H  
ATOM    560 2HD1 ILE A 189      11.982   3.228   4.226  1.00  0.00           H  
ATOM    561 3HD1 ILE A 189      11.439   1.793   3.321  1.00  0.00           H  
ATOM    562  N   PRO A 190      16.831  -0.769   3.930  1.00  0.00           N  
ATOM    563  CA  PRO A 190      18.009  -1.127   3.118  1.00  0.00           C  
ATOM    564  C   PRO A 190      18.013  -0.542   1.691  1.00  0.00           C  
ATOM    565  O   PRO A 190      19.017   0.044   1.284  1.00  0.00           O  
ATOM    566  CB  PRO A 190      17.920  -2.656   3.083  1.00  0.00           C  
ATOM    567  CG  PRO A 190      17.294  -3.015   4.387  1.00  0.00           C  
ATOM    568  CD  PRO A 190      16.237  -1.965   4.597  1.00  0.00           C  
ATOM    569  HA  PRO A 190      18.920  -0.789   3.634  1.00  0.00           H  
ATOM    570 1HB  PRO A 190      17.320  -2.978   2.218  1.00  0.00           H  
ATOM    571 2HB  PRO A 190      18.923  -3.089   2.957  1.00  0.00           H  
ATOM    572 1HG  PRO A 190      16.878  -4.032   4.341  1.00  0.00           H  
ATOM    573 2HG  PRO A 190      18.052  -3.018   5.184  1.00  0.00           H  
ATOM    574 1HD  PRO A 190      15.302  -2.282   4.112  1.00  0.00           H  
ATOM    575 2HD  PRO A 190      16.081  -1.811   5.675  1.00  0.00           H  
ATOM    576  N   PRO A 191      16.918  -0.679   0.897  1.00  0.00           N  
ATOM    577  CA  PRO A 191      16.887  -0.148  -0.471  1.00  0.00           C  
ATOM    578  C   PRO A 191      17.027   1.369  -0.505  1.00  0.00           C  
ATOM    579  O   PRO A 191      17.645   1.926  -1.412  1.00  0.00           O  
ATOM    580  CB  PRO A 191      15.511  -0.592  -0.978  1.00  0.00           C  
ATOM    581  CG  PRO A 191      14.733  -0.858   0.265  1.00  0.00           C  
ATOM    582  CD  PRO A 191      15.738  -1.448   1.218  1.00  0.00           C  
ATOM    583  HA  PRO A 191      17.693  -0.613  -1.058  1.00  0.00           H  
ATOM    584 1HB  PRO A 191      15.065   0.200  -1.599  1.00  0.00           H  
ATOM    585 2HB  PRO A 191      15.614  -1.482  -1.616  1.00  0.00           H  
ATOM    586 1HG  PRO A 191      14.288   0.075   0.642  1.00  0.00           H  
ATOM    587 2HG  PRO A 191      13.898  -1.544   0.051  1.00  0.00           H  
ATOM    588 1HD  PRO A 191      15.393  -1.302   2.252  1.00  0.00           H  
ATOM    589 2HD  PRO A 191      15.867  -2.518   1.000  1.00  0.00           H  
ATOM    590  N   ASN A 192      16.439   2.024   0.497  1.00  0.00           N  
ATOM    591  CA  ASN A 192      16.461   3.484   0.616  1.00  0.00           C  
ATOM    592  C   ASN A 192      15.739   4.142  -0.554  1.00  0.00           C  
ATOM    593  O   ASN A 192      15.877   5.342  -0.797  1.00  0.00           O  
ATOM    594  CB  ASN A 192      17.887   3.993   0.715  1.00  0.00           C  
ATOM    595  CG  ASN A 192      17.986   5.295   1.461  1.00  0.00           C  
ATOM    596  OD1 ASN A 192      17.297   5.502   2.466  1.00  0.00           O  
ATOM    597  ND2 ASN A 192      18.829   6.176   0.987  1.00  0.00           N  
ATOM    598  H   ASN A 192      15.983   1.506   1.191  1.00  0.00           H  
ATOM    599  HA  ASN A 192      15.928   3.765   1.526  1.00  0.00           H  
ATOM    600 1HB  ASN A 192      18.505   3.250   1.221  1.00  0.00           H  
ATOM    601 2HB  ASN A 192      18.296   4.130  -0.286  1.00  0.00           H  
ATOM    602 1HD2 ASN A 192      18.936   7.061   1.442  1.00  0.00           H  
ATOM    603 2HD2 ASN A 192      19.366   5.967   0.171  1.00  0.00           H  
ATOM    604  N   ILE A 193      14.963   3.345  -1.271  1.00  0.00           N  
ATOM    605  CA  ILE A 193      14.193   3.829  -2.403  1.00  0.00           C  
ATOM    606  C   ILE A 193      12.766   4.063  -1.944  1.00  0.00           C  
ATOM    607  O   ILE A 193      12.276   3.346  -1.075  1.00  0.00           O  
ATOM    608  CB  ILE A 193      14.218   2.833  -3.577  1.00  0.00           C  
ATOM    609  CG1 ILE A 193      15.652   2.630  -4.074  1.00  0.00           C  
ATOM    610  CG2 ILE A 193      13.322   3.318  -4.706  1.00  0.00           C  
ATOM    611  CD1 ILE A 193      15.813   1.452  -5.008  1.00  0.00           C  
ATOM    612  H   ILE A 193      14.902   2.400  -1.023  1.00  0.00           H  
ATOM    613  HA  ILE A 193      14.633   4.765  -2.745  1.00  0.00           H  
ATOM    614  HB  ILE A 193      13.863   1.861  -3.236  1.00  0.00           H  
ATOM    615 1HG1 ILE A 193      15.985   3.527  -4.595  1.00  0.00           H  
ATOM    616 2HG1 ILE A 193      16.315   2.482  -3.222  1.00  0.00           H  
ATOM    617 1HG2 ILE A 193      13.353   2.603  -5.527  1.00  0.00           H  
ATOM    618 2HG2 ILE A 193      12.299   3.412  -4.344  1.00  0.00           H  
ATOM    619 3HG2 ILE A 193      13.674   4.289  -5.057  1.00  0.00           H  
ATOM    620 1HD1 ILE A 193      16.856   1.374  -5.318  1.00  0.00           H  
ATOM    621 2HD1 ILE A 193      15.517   0.538  -4.495  1.00  0.00           H  
ATOM    622 3HD1 ILE A 193      15.185   1.596  -5.887  1.00  0.00           H  
ATOM    623  N   ASN A 194      12.099   5.055  -2.510  1.00  0.00           N  
ATOM    624  CA  ASN A 194      10.742   5.373  -2.087  1.00  0.00           C  
ATOM    625  C   ASN A 194       9.680   4.789  -3.014  1.00  0.00           C  
ATOM    626  O   ASN A 194       8.531   4.642  -2.611  1.00  0.00           O  
ATOM    627  CB  ASN A 194      10.571   6.877  -1.974  1.00  0.00           C  
ATOM    628  CG  ASN A 194      11.451   7.481  -0.915  1.00  0.00           C  
ATOM    629  OD1 ASN A 194      11.766   6.834   0.090  1.00  0.00           O  
ATOM    630  ND2 ASN A 194      11.854   8.708  -1.121  1.00  0.00           N  
ATOM    631  H   ASN A 194      12.521   5.581  -3.224  1.00  0.00           H  
ATOM    632  HA  ASN A 194      10.571   4.924  -1.107  1.00  0.00           H  
ATOM    633 1HB  ASN A 194      10.804   7.342  -2.932  1.00  0.00           H  
ATOM    634 2HB  ASN A 194       9.532   7.108  -1.742  1.00  0.00           H  
ATOM    635 1HD2 ASN A 194      12.442   9.161  -0.449  1.00  0.00           H  
ATOM    636 2HD2 ASN A 194      11.575   9.194  -1.948  1.00  0.00           H  
ATOM    637  N   THR A 195      10.044   4.426  -4.241  1.00  0.00           N  
ATOM    638  CA  THR A 195       9.060   3.891  -5.177  1.00  0.00           C  
ATOM    639  C   THR A 195       8.646   2.488  -4.757  1.00  0.00           C  
ATOM    640  O   THR A 195       9.495   1.626  -4.538  1.00  0.00           O  
ATOM    641  CB  THR A 195       9.607   3.866  -6.616  1.00  0.00           C  
ATOM    642  OG1 THR A 195       9.967   5.194  -7.016  1.00  0.00           O  
ATOM    643  CG2 THR A 195       8.561   3.318  -7.576  1.00  0.00           C  
ATOM    644  H   THR A 195      10.977   4.513  -4.518  1.00  0.00           H  
ATOM    645  HA  THR A 195       8.180   4.534  -5.159  1.00  0.00           H  
ATOM    646  HB  THR A 195      10.495   3.236  -6.657  1.00  0.00           H  
ATOM    647  HG1 THR A 195      10.507   5.154  -7.810  1.00  0.00           H  
ATOM    648 1HG2 THR A 195       8.966   3.307  -8.587  1.00  0.00           H  
ATOM    649 2HG2 THR A 195       8.294   2.304  -7.280  1.00  0.00           H  
ATOM    650 3HG2 THR A 195       7.675   3.950  -7.546  1.00  0.00           H  
ATOM    651  N   TRP A 196       7.335   2.252  -4.728  1.00  0.00           N  
ATOM    652  CA  TRP A 196       6.777   0.971  -4.294  1.00  0.00           C  
ATOM    653  C   TRP A 196       7.317  -0.211  -5.074  1.00  0.00           C  
ATOM    654  O   TRP A 196       7.583  -1.257  -4.494  1.00  0.00           O  
ATOM    655  CB  TRP A 196       5.252   0.995  -4.367  1.00  0.00           C  
ATOM    656  CG  TRP A 196       4.626   1.469  -3.090  1.00  0.00           C  
ATOM    657  CD1 TRP A 196       3.882   2.595  -2.908  1.00  0.00           C  
ATOM    658  CD2 TRP A 196       4.705   0.832  -1.810  1.00  0.00           C  
ATOM    659  NE1 TRP A 196       3.498   2.701  -1.595  1.00  0.00           N  
ATOM    660  CE2 TRP A 196       3.988   1.630  -0.900  1.00  0.00           C  
ATOM    661  CE3 TRP A 196       5.313  -0.336  -1.346  1.00  0.00           C  
ATOM    662  CZ2 TRP A 196       3.862   1.294   0.446  1.00  0.00           C  
ATOM    663  CZ3 TRP A 196       5.191  -0.668  -0.011  1.00  0.00           C  
ATOM    664  CH2 TRP A 196       4.469   0.146   0.871  1.00  0.00           C  
ATOM    665  H   TRP A 196       6.718   2.975  -4.977  1.00  0.00           H  
ATOM    666  HA  TRP A 196       7.041   0.815  -3.248  1.00  0.00           H  
ATOM    667 1HB  TRP A 196       4.943   1.657  -5.162  1.00  0.00           H  
ATOM    668 2HB  TRP A 196       4.889  -0.002  -4.572  1.00  0.00           H  
ATOM    669  HD1 TRP A 196       3.641   3.297  -3.691  1.00  0.00           H  
ATOM    670  HE1 TRP A 196       2.957   3.432  -1.217  1.00  0.00           H  
ATOM    671  HE3 TRP A 196       5.872  -0.975  -2.014  1.00  0.00           H  
ATOM    672  HZ2 TRP A 196       3.311   1.912   1.140  1.00  0.00           H  
ATOM    673  HZ3 TRP A 196       5.658  -1.563   0.363  1.00  0.00           H  
ATOM    674  HH2 TRP A 196       4.401  -0.152   1.907  1.00  0.00           H  
ATOM    675  N   GLN A 197       7.501  -0.040  -6.371  1.00  0.00           N  
ATOM    676  CA  GLN A 197       8.009  -1.113  -7.211  1.00  0.00           C  
ATOM    677  C   GLN A 197       9.357  -1.617  -6.706  1.00  0.00           C  
ATOM    678  O   GLN A 197       9.664  -2.802  -6.803  1.00  0.00           O  
ATOM    679  CB  GLN A 197       8.135  -0.641  -8.662  1.00  0.00           C  
ATOM    680  CG  GLN A 197       8.546  -1.731  -9.637  1.00  0.00           C  
ATOM    681  CD  GLN A 197       7.487  -2.807  -9.783  1.00  0.00           C  
ATOM    682  OE1 GLN A 197       6.319  -2.515 -10.055  1.00  0.00           O  
ATOM    683  NE2 GLN A 197       7.889  -4.060  -9.603  1.00  0.00           N  
ATOM    684  H   GLN A 197       7.285   0.827  -6.773  1.00  0.00           H  
ATOM    685  HA  GLN A 197       7.305  -1.944  -7.174  1.00  0.00           H  
ATOM    686 1HB  GLN A 197       7.181  -0.233  -8.996  1.00  0.00           H  
ATOM    687 2HB  GLN A 197       8.873   0.159  -8.722  1.00  0.00           H  
ATOM    688 1HG  GLN A 197       8.715  -1.283 -10.617  1.00  0.00           H  
ATOM    689 2HG  GLN A 197       9.462  -2.199  -9.278  1.00  0.00           H  
ATOM    690 1HE2 GLN A 197       7.234  -4.812  -9.686  1.00  0.00           H  
ATOM    691 2HE2 GLN A 197       8.845  -4.252  -9.384  1.00  0.00           H  
ATOM    692  N   GLN A 198      10.175  -0.711  -6.199  1.00  0.00           N  
ATOM    693  CA  GLN A 198      11.478  -1.081  -5.673  1.00  0.00           C  
ATOM    694  C   GLN A 198      11.403  -1.414  -4.177  1.00  0.00           C  
ATOM    695  O   GLN A 198      12.272  -2.104  -3.643  1.00  0.00           O  
ATOM    696  CB  GLN A 198      12.485   0.047  -5.913  1.00  0.00           C  
ATOM    697  CG  GLN A 198      13.002   0.127  -7.339  1.00  0.00           C  
ATOM    698  CD  GLN A 198      12.029   0.825  -8.269  1.00  0.00           C  
ATOM    699  OE1 GLN A 198      10.908   1.164  -7.878  1.00  0.00           O  
ATOM    700  NE2 GLN A 198      12.450   1.043  -9.510  1.00  0.00           N  
ATOM    701  H   GLN A 198       9.892   0.225  -6.159  1.00  0.00           H  
ATOM    702  HA  GLN A 198      11.821  -1.974  -6.195  1.00  0.00           H  
ATOM    703 1HB  GLN A 198      12.024   1.004  -5.668  1.00  0.00           H  
ATOM    704 2HB  GLN A 198      13.341  -0.082  -5.251  1.00  0.00           H  
ATOM    705 1HG  GLN A 198      13.939   0.685  -7.343  1.00  0.00           H  
ATOM    706 2HG  GLN A 198      13.168  -0.883  -7.711  1.00  0.00           H  
ATOM    707 1HE2 GLN A 198      11.851   1.499 -10.169  1.00  0.00           H  
ATOM    708 2HE2 GLN A 198      13.366   0.752  -9.786  1.00  0.00           H  
ATOM    709  N   VAL A 199      10.352  -0.934  -3.509  1.00  0.00           N  
ATOM    710  CA  VAL A 199      10.176  -1.172  -2.075  1.00  0.00           C  
ATOM    711  C   VAL A 199       9.600  -2.567  -1.810  1.00  0.00           C  
ATOM    712  O   VAL A 199       9.919  -3.196  -0.799  1.00  0.00           O  
ATOM    713  CB  VAL A 199       9.240  -0.109  -1.469  1.00  0.00           C  
ATOM    714  CG1 VAL A 199       8.811  -0.515  -0.067  1.00  0.00           C  
ATOM    715  CG2 VAL A 199       9.936   1.243  -1.450  1.00  0.00           C  
ATOM    716  H   VAL A 199       9.680  -0.403  -3.994  1.00  0.00           H  
ATOM    717  HA  VAL A 199      11.150  -1.099  -1.590  1.00  0.00           H  
ATOM    718  HB  VAL A 199       8.337  -0.045  -2.076  1.00  0.00           H  
ATOM    719 1HG1 VAL A 199       8.150   0.248   0.346  1.00  0.00           H  
ATOM    720 2HG1 VAL A 199       8.284  -1.467  -0.109  1.00  0.00           H  
ATOM    721 3HG1 VAL A 199       9.691  -0.613   0.569  1.00  0.00           H  
ATOM    722 1HG2 VAL A 199       9.269   1.990  -1.022  1.00  0.00           H  
ATOM    723 2HG2 VAL A 199      10.843   1.178  -0.848  1.00  0.00           H  
ATOM    724 3HG2 VAL A 199      10.197   1.532  -2.469  1.00  0.00           H  
ATOM    725  N   THR A 200       8.776  -3.060  -2.735  1.00  0.00           N  
ATOM    726  CA  THR A 200       8.155  -4.378  -2.600  1.00  0.00           C  
ATOM    727  C   THR A 200       9.204  -5.486  -2.514  1.00  0.00           C  
ATOM    728  O   THR A 200       8.948  -6.567  -1.971  1.00  0.00           O  
ATOM    729  CB  THR A 200       7.201  -4.662  -3.775  1.00  0.00           C  
ATOM    730  OG1 THR A 200       6.257  -3.591  -3.897  1.00  0.00           O  
ATOM    731  CG2 THR A 200       6.455  -5.968  -3.552  1.00  0.00           C  
ATOM    732  H   THR A 200       8.574  -2.521  -3.533  1.00  0.00           H  
ATOM    733  HA  THR A 200       7.577  -4.395  -1.676  1.00  0.00           H  
ATOM    734  HB  THR A 200       7.774  -4.730  -4.700  1.00  0.00           H  
ATOM    735  HG1 THR A 200       6.726  -2.754  -3.944  1.00  0.00           H  
ATOM    736 1HG2 THR A 200       5.786  -6.153  -4.393  1.00  0.00           H  
ATOM    737 2HG2 THR A 200       7.170  -6.787  -3.471  1.00  0.00           H  
ATOM    738 3HG2 THR A 200       5.873  -5.903  -2.634  1.00  0.00           H  
ATOM    739  N   ALA A 201      10.393  -5.191  -3.035  1.00  0.00           N  
ATOM    740  CA  ALA A 201      11.500  -6.131  -3.034  1.00  0.00           C  
ATOM    741  C   ALA A 201      11.877  -6.546  -1.615  1.00  0.00           C  
ATOM    742  O   ALA A 201      12.438  -7.620  -1.410  1.00  0.00           O  
ATOM    743  CB  ALA A 201      12.701  -5.530  -3.746  1.00  0.00           C  
ATOM    744  H   ALA A 201      10.525  -4.306  -3.437  1.00  0.00           H  
ATOM    745  HA  ALA A 201      11.184  -7.027  -3.567  1.00  0.00           H  
ATOM    746 1HB  ALA A 201      13.069  -4.686  -3.182  1.00  0.00           H  
ATOM    747 2HB  ALA A 201      12.407  -5.201  -4.731  1.00  0.00           H  
ATOM    748 3HB  ALA A 201      13.480  -6.275  -3.831  1.00  0.00           H  
ATOM    749  N   LEU A 202      11.555  -5.698  -0.639  1.00  0.00           N  
ATOM    750  CA  LEU A 202      11.852  -5.986   0.761  1.00  0.00           C  
ATOM    751  C   LEU A 202      11.164  -7.273   1.205  1.00  0.00           C  
ATOM    752  O   LEU A 202      11.734  -8.081   1.942  1.00  0.00           O  
ATOM    753  CB  LEU A 202      11.402  -4.821   1.652  1.00  0.00           C  
ATOM    754  CG  LEU A 202      11.923  -4.848   3.095  1.00  0.00           C  
ATOM    755  CD1 LEU A 202      13.435  -4.677   3.094  1.00  0.00           C  
ATOM    756  CD2 LEU A 202      11.248  -3.746   3.899  1.00  0.00           C  
ATOM    757  H   LEU A 202      11.099  -4.855  -0.870  1.00  0.00           H  
ATOM    758  HA  LEU A 202      12.929  -6.112   0.867  1.00  0.00           H  
ATOM    759 1HB  LEU A 202      11.734  -3.888   1.198  1.00  0.00           H  
ATOM    760 2HB  LEU A 202      10.313  -4.815   1.692  1.00  0.00           H  
ATOM    761  HG  LEU A 202      11.697  -5.815   3.545  1.00  0.00           H  
ATOM    762 1HD1 LEU A 202      13.806  -4.697   4.119  1.00  0.00           H  
ATOM    763 2HD1 LEU A 202      13.893  -5.489   2.528  1.00  0.00           H  
ATOM    764 3HD1 LEU A 202      13.693  -3.724   2.633  1.00  0.00           H  
ATOM    765 1HD2 LEU A 202      11.618  -3.766   4.925  1.00  0.00           H  
ATOM    766 2HD2 LEU A 202      11.474  -2.779   3.450  1.00  0.00           H  
ATOM    767 3HD2 LEU A 202      10.170  -3.903   3.898  1.00  0.00           H  
ATOM    768  N   ALA A 203       9.940  -7.462   0.736  1.00  0.00           N  
ATOM    769  CA  ALA A 203       9.168  -8.647   1.076  1.00  0.00           C  
ATOM    770  C   ALA A 203       9.582  -9.823   0.199  1.00  0.00           C  
ATOM    771  O   ALA A 203       9.557 -10.975   0.629  1.00  0.00           O  
ATOM    772  CB  ALA A 203       7.680  -8.368   0.926  1.00  0.00           C  
ATOM    773  H   ALA A 203       9.547  -6.788   0.138  1.00  0.00           H  
ATOM    774  HA  ALA A 203       9.381  -8.904   2.114  1.00  0.00           H  
ATOM    775 1HB  ALA A 203       7.121  -9.270   1.131  1.00  0.00           H  
ATOM    776 2HB  ALA A 203       7.476  -8.040  -0.081  1.00  0.00           H  
ATOM    777 3HB  ALA A 203       7.386  -7.597   1.623  1.00  0.00           H  
ATOM    778  N   GLN A 204       9.984  -9.521  -1.026  1.00  0.00           N  
ATOM    779  CA  GLN A 204      10.404 -10.548  -1.973  1.00  0.00           C  
ATOM    780  C   GLN A 204      11.764 -11.129  -1.585  1.00  0.00           C  
ATOM    781  O   GLN A 204      12.022 -12.314  -1.796  1.00  0.00           O  
ATOM    782  CB  GLN A 204      10.462  -9.976  -3.392  1.00  0.00           C  
ATOM    783  CG  GLN A 204       9.117  -9.529  -3.939  1.00  0.00           C  
ATOM    784  CD  GLN A 204       9.240  -8.837  -5.283  1.00  0.00           C  
ATOM    785  OE1 GLN A 204      10.341  -8.490  -5.720  1.00  0.00           O  
ATOM    786  NE2 GLN A 204       8.109  -8.631  -5.947  1.00  0.00           N  
ATOM    787  H   GLN A 204       9.997  -8.581  -1.307  1.00  0.00           H  
ATOM    788  HA  GLN A 204       9.674 -11.357  -1.953  1.00  0.00           H  
ATOM    789 1HB  GLN A 204      11.135  -9.119  -3.411  1.00  0.00           H  
ATOM    790 2HB  GLN A 204      10.869 -10.726  -4.070  1.00  0.00           H  
ATOM    791 1HG  GLN A 204       8.478 -10.404  -4.062  1.00  0.00           H  
ATOM    792 2HG  GLN A 204       8.664  -8.832  -3.235  1.00  0.00           H  
ATOM    793 1HE2 GLN A 204       8.127  -8.179  -6.840  1.00  0.00           H  
ATOM    794 2HE2 GLN A 204       7.237  -8.928  -5.556  1.00  0.00           H  
ATOM    795  N   GLN A 205      12.623 -10.297  -1.006  1.00  0.00           N  
ATOM    796  CA  GLN A 205      13.947 -10.740  -0.576  1.00  0.00           C  
ATOM    797  C   GLN A 205      13.877 -11.400   0.798  1.00  0.00           C  
ATOM    798  O   GLN A 205      14.899 -11.798   1.357  1.00  0.00           O  
ATOM    799  CB  GLN A 205      14.925  -9.563  -0.544  1.00  0.00           C  
ATOM    800  CG  GLN A 205      15.236  -8.974  -1.909  1.00  0.00           C  
ATOM    801  CD  GLN A 205      16.051  -7.698  -1.818  1.00  0.00           C  
ATOM    802  OE1 GLN A 205      16.088  -7.042  -0.774  1.00  0.00           O  
ATOM    803  NE2 GLN A 205      16.710  -7.338  -2.913  1.00  0.00           N  
ATOM    804  H   GLN A 205      12.368  -9.354  -0.881  1.00  0.00           H  
ATOM    805  HA  GLN A 205      14.314 -11.477  -1.290  1.00  0.00           H  
ATOM    806 1HB  GLN A 205      14.518  -8.767   0.081  1.00  0.00           H  
ATOM    807 2HB  GLN A 205      15.865  -9.883  -0.094  1.00  0.00           H  
ATOM    808 1HG  GLN A 205      15.805  -9.702  -2.487  1.00  0.00           H  
ATOM    809 2HG  GLN A 205      14.298  -8.745  -2.417  1.00  0.00           H  
ATOM    810 1HE2 GLN A 205      17.265  -6.504  -2.913  1.00  0.00           H  
ATOM    811 2HE2 GLN A 205      16.653  -7.899  -3.739  1.00  0.00           H  
ATOM    812  N   LYS A 206      12.661 -11.490   1.335  1.00  0.00           N  
ATOM    813  CA  LYS A 206      12.411 -12.108   2.638  1.00  0.00           C  
ATOM    814  C   LYS A 206      13.098 -11.346   3.771  1.00  0.00           C  
ATOM    815  O   LYS A 206      13.381 -11.908   4.831  1.00  0.00           O  
ATOM    816  CB  LYS A 206      12.876 -13.565   2.633  1.00  0.00           C  
ATOM    817  CG  LYS A 206      12.317 -14.399   1.489  1.00  0.00           C  
ATOM    818  CD  LYS A 206      10.801 -14.503   1.569  1.00  0.00           C  
ATOM    819  CE  LYS A 206      10.244 -15.379   0.456  1.00  0.00           C  
ATOM    820  NZ  LYS A 206       8.760 -15.459   0.501  1.00  0.00           N  
ATOM    821  H   LYS A 206      11.902 -11.132   0.833  1.00  0.00           H  
ATOM    822  HA  LYS A 206      11.338 -12.084   2.832  1.00  0.00           H  
ATOM    823 1HB  LYS A 206      13.964 -13.600   2.571  1.00  0.00           H  
ATOM    824 2HB  LYS A 206      12.586 -14.043   3.568  1.00  0.00           H  
ATOM    825 1HG  LYS A 206      12.591 -13.944   0.536  1.00  0.00           H  
ATOM    826 2HG  LYS A 206      12.743 -15.402   1.527  1.00  0.00           H  
ATOM    827 1HD  LYS A 206      10.515 -14.928   2.532  1.00  0.00           H  
ATOM    828 2HD  LYS A 206      10.364 -13.507   1.487  1.00  0.00           H  
ATOM    829 1HE  LYS A 206      10.545 -14.974  -0.510  1.00  0.00           H  
ATOM    830 2HE  LYS A 206      10.653 -16.384   0.546  1.00  0.00           H  
ATOM    831 1HZ  LYS A 206       8.431 -16.049  -0.251  1.00  0.00           H  
ATOM    832 2HZ  LYS A 206       8.470 -15.852   1.387  1.00  0.00           H  
ATOM    833 3HZ  LYS A 206       8.368 -14.534   0.399  1.00  0.00           H  
ATOM    834  N   LEU A 207      13.349 -10.061   3.549  1.00  0.00           N  
ATOM    835  CA  LEU A 207      13.990  -9.224   4.554  1.00  0.00           C  
ATOM    836  C   LEU A 207      12.946  -8.722   5.541  1.00  0.00           C  
ATOM    837  O   LEU A 207      13.220  -8.553   6.728  1.00  0.00           O  
ATOM    838  CB  LEU A 207      14.706  -8.038   3.895  1.00  0.00           C  
ATOM    839  CG  LEU A 207      15.895  -8.397   2.996  1.00  0.00           C  
ATOM    840  CD1 LEU A 207      16.437  -7.133   2.341  1.00  0.00           C  
ATOM    841  CD2 LEU A 207      16.969  -9.086   3.824  1.00  0.00           C  
ATOM    842  H   LEU A 207      13.095  -9.666   2.688  1.00  0.00           H  
ATOM    843  HA  LEU A 207      14.729  -9.824   5.083  1.00  0.00           H  
ATOM    844 1HB  LEU A 207      13.985  -7.491   3.289  1.00  0.00           H  
ATOM    845 2HB  LEU A 207      15.071  -7.374   4.677  1.00  0.00           H  
ATOM    846  HG  LEU A 207      15.564  -9.066   2.201  1.00  0.00           H  
ATOM    847 1HD1 LEU A 207      17.282  -7.387   1.702  1.00  0.00           H  
ATOM    848 2HD1 LEU A 207      15.654  -6.670   1.740  1.00  0.00           H  
ATOM    849 3HD1 LEU A 207      16.763  -6.435   3.112  1.00  0.00           H  
ATOM    850 1HD2 LEU A 207      17.814  -9.342   3.184  1.00  0.00           H  
ATOM    851 2HD2 LEU A 207      17.304  -8.417   4.616  1.00  0.00           H  
ATOM    852 3HD2 LEU A 207      16.561  -9.996   4.265  1.00  0.00           H  
ATOM    853  N   LEU A 208      11.745  -8.502   5.025  1.00  0.00           N  
ATOM    854  CA  LEU A 208      10.630  -8.025   5.825  1.00  0.00           C  
ATOM    855  C   LEU A 208      10.162  -9.114   6.782  1.00  0.00           C  
ATOM    856  O   LEU A 208       9.694 -10.170   6.351  1.00  0.00           O  
ATOM    857  CB  LEU A 208       9.471  -7.588   4.920  1.00  0.00           C  
ATOM    858  CG  LEU A 208       8.249  -7.004   5.640  1.00  0.00           C  
ATOM    859  CD1 LEU A 208       7.562  -5.991   4.734  1.00  0.00           C  
ATOM    860  CD2 LEU A 208       7.298  -8.129   6.020  1.00  0.00           C  
ATOM    861  H   LEU A 208      11.604  -8.670   4.072  1.00  0.00           H  
ATOM    862  HA  LEU A 208      10.963  -7.165   6.405  1.00  0.00           H  
ATOM    863 1HB  LEU A 208       9.838  -6.834   4.225  1.00  0.00           H  
ATOM    864 2HB  LEU A 208       9.136  -8.450   4.344  1.00  0.00           H  
ATOM    865  HG  LEU A 208       8.572  -6.481   6.540  1.00  0.00           H  
ATOM    866 1HD1 LEU A 208       6.694  -5.575   5.245  1.00  0.00           H  
ATOM    867 2HD1 LEU A 208       8.259  -5.187   4.493  1.00  0.00           H  
ATOM    868 3HD1 LEU A 208       7.243  -6.482   3.816  1.00  0.00           H  
ATOM    869 1HD2 LEU A 208       6.430  -7.714   6.533  1.00  0.00           H  
ATOM    870 2HD2 LEU A 208       6.973  -8.651   5.121  1.00  0.00           H  
ATOM    871 3HD2 LEU A 208       7.809  -8.829   6.682  1.00  0.00           H  
ATOM    872  N   THR A 209      10.306  -8.861   8.075  1.00  0.00           N  
ATOM    873  CA  THR A 209       9.894  -9.816   9.089  1.00  0.00           C  
ATOM    874  C   THR A 209       8.410  -9.626   9.399  1.00  0.00           C  
ATOM    875  O   THR A 209       7.823  -8.616   9.001  1.00  0.00           O  
ATOM    876  CB  THR A 209      10.729  -9.666  10.374  1.00  0.00           C  
ATOM    877  OG1 THR A 209      10.462  -8.392  10.975  1.00  0.00           O  
ATOM    878  CG2 THR A 209      12.214  -9.775  10.062  1.00  0.00           C  
ATOM    879  H   THR A 209      10.693  -7.999   8.355  1.00  0.00           H  
ATOM    880  HA  THR A 209      10.047 -10.822   8.699  1.00  0.00           H  
ATOM    881  HB  THR A 209      10.454 -10.450  11.080  1.00  0.00           H  
ATOM    882  HG1 THR A 209      10.777  -7.694  10.396  1.00  0.00           H  
ATOM    883 1HG2 THR A 209      12.788  -9.667  10.982  1.00  0.00           H  
ATOM    884 2HG2 THR A 209      12.422 -10.747   9.616  1.00  0.00           H  
ATOM    885 3HG2 THR A 209      12.497  -8.987   9.364  1.00  0.00           H  
ATOM    886  N   PRO A 210       7.767 -10.590  10.084  1.00  0.00           N  
ATOM    887  CA  PRO A 210       6.348 -10.479  10.443  1.00  0.00           C  
ATOM    888  C   PRO A 210       6.042  -9.171  11.168  1.00  0.00           C  
ATOM    889  O   PRO A 210       4.971  -8.586  10.998  1.00  0.00           O  
ATOM    890  CB  PRO A 210       6.131 -11.689  11.357  1.00  0.00           C  
ATOM    891  CG  PRO A 210       7.112 -12.699  10.867  1.00  0.00           C  
ATOM    892  CD  PRO A 210       8.342 -11.896  10.538  1.00  0.00           C  
ATOM    893  HA  PRO A 210       5.737 -10.558   9.532  1.00  0.00           H  
ATOM    894 1HB  PRO A 210       6.302 -11.403  12.406  1.00  0.00           H  
ATOM    895 2HB  PRO A 210       5.090 -12.035  11.284  1.00  0.00           H  
ATOM    896 1HG  PRO A 210       7.296 -13.457  11.642  1.00  0.00           H  
ATOM    897 2HG  PRO A 210       6.707 -13.229   9.993  1.00  0.00           H  
ATOM    898 1HD  PRO A 210       8.960 -11.782  11.441  1.00  0.00           H  
ATOM    899 2HD  PRO A 210       8.909 -12.402   9.742  1.00  0.00           H  
ATOM    900  N   GLN A 211       7.006  -8.702  11.954  1.00  0.00           N  
ATOM    901  CA  GLN A 211       6.851  -7.466  12.707  1.00  0.00           C  
ATOM    902  C   GLN A 211       6.868  -6.247  11.785  1.00  0.00           C  
ATOM    903  O   GLN A 211       6.293  -5.206  12.112  1.00  0.00           O  
ATOM    904  CB  GLN A 211       7.955  -7.343  13.760  1.00  0.00           C  
ATOM    905  CG  GLN A 211       7.865  -8.365  14.880  1.00  0.00           C  
ATOM    906  CD  GLN A 211       8.970  -8.201  15.905  1.00  0.00           C  
ATOM    907  OE1 GLN A 211      10.046  -7.678  15.600  1.00  0.00           O  
ATOM    908  NE2 GLN A 211       8.713  -8.647  17.129  1.00  0.00           N  
ATOM    909  H   GLN A 211       7.845  -9.210  12.034  1.00  0.00           H  
ATOM    910  HA  GLN A 211       5.886  -7.488  13.213  1.00  0.00           H  
ATOM    911 1HB  GLN A 211       8.928  -7.453  13.282  1.00  0.00           H  
ATOM    912 2HB  GLN A 211       7.922  -6.350  14.208  1.00  0.00           H  
ATOM    913 1HG  GLN A 211       6.908  -8.250  15.388  1.00  0.00           H  
ATOM    914 2HG  GLN A 211       7.942  -9.365  14.451  1.00  0.00           H  
ATOM    915 1HE2 GLN A 211       9.405  -8.565  17.848  1.00  0.00           H  
ATOM    916 2HE2 GLN A 211       7.827  -9.064  17.333  1.00  0.00           H  
ATOM    917  N   ASP A 212       7.497  -6.381  10.621  1.00  0.00           N  
ATOM    918  CA  ASP A 212       7.583  -5.273   9.681  1.00  0.00           C  
ATOM    919  C   ASP A 212       6.345  -5.276   8.808  1.00  0.00           C  
ATOM    920  O   ASP A 212       5.880  -4.234   8.343  1.00  0.00           O  
ATOM    921  CB  ASP A 212       8.841  -5.375   8.815  1.00  0.00           C  
ATOM    922  CG  ASP A 212      10.125  -5.179   9.610  1.00  0.00           C  
ATOM    923  OD1 ASP A 212      10.258  -4.160  10.245  1.00  0.00           O  
ATOM    924  OD2 ASP A 212      10.960  -6.051   9.576  1.00  0.00           O  
ATOM    925  H   ASP A 212       7.856  -7.260  10.360  1.00  0.00           H  
ATOM    926  HA  ASP A 212       7.633  -4.342  10.247  1.00  0.00           H  
ATOM    927 1HB  ASP A 212       8.874  -6.354   8.336  1.00  0.00           H  
ATOM    928 2HB  ASP A 212       8.802  -4.625   8.025  1.00  0.00           H  
ATOM    929  N   MET A 213       5.815  -6.476   8.610  1.00  0.00           N  
ATOM    930  CA  MET A 213       4.627  -6.691   7.800  1.00  0.00           C  
ATOM    931  C   MET A 213       3.453  -5.871   8.318  1.00  0.00           C  
ATOM    932  O   MET A 213       2.797  -5.152   7.562  1.00  0.00           O  
ATOM    933  CB  MET A 213       4.271  -8.176   7.771  1.00  0.00           C  
ATOM    934  CG  MET A 213       3.101  -8.526   6.862  1.00  0.00           C  
ATOM    935  SD  MET A 213       2.580 -10.244   7.030  1.00  0.00           S  
ATOM    936  CE  MET A 213       2.006 -10.261   8.725  1.00  0.00           C  
ATOM    937  H   MET A 213       6.248  -7.253   9.024  1.00  0.00           H  
ATOM    938  HA  MET A 213       4.837  -6.360   6.783  1.00  0.00           H  
ATOM    939 1HB  MET A 213       5.134  -8.750   7.439  1.00  0.00           H  
ATOM    940 2HB  MET A 213       4.023  -8.510   8.779  1.00  0.00           H  
ATOM    941 1HG  MET A 213       2.253  -7.884   7.098  1.00  0.00           H  
ATOM    942 2HG  MET A 213       3.382  -8.351   5.824  1.00  0.00           H  
ATOM    943 1HE  MET A 213       1.651 -11.260   8.980  1.00  0.00           H  
ATOM    944 2HE  MET A 213       2.827  -9.987   9.390  1.00  0.00           H  
ATOM    945 3HE  MET A 213       1.191  -9.545   8.841  1.00  0.00           H  
ATOM    946  N   GLU A 214       3.217  -5.964   9.619  1.00  0.00           N  
ATOM    947  CA  GLU A 214       2.117  -5.252  10.260  1.00  0.00           C  
ATOM    948  C   GLU A 214       2.273  -3.737  10.131  1.00  0.00           C  
ATOM    949  O   GLU A 214       1.288  -2.997  10.166  1.00  0.00           O  
ATOM    950  CB  GLU A 214       2.027  -5.640  11.738  1.00  0.00           C  
ATOM    951  CG  GLU A 214       1.510  -7.050  11.987  1.00  0.00           C  
ATOM    952  CD  GLU A 214       0.096  -7.246  11.515  1.00  0.00           C  
ATOM    953  OE1 GLU A 214      -0.757  -6.497  11.925  1.00  0.00           O  
ATOM    954  OE2 GLU A 214      -0.131  -8.150  10.744  1.00  0.00           O  
ATOM    955  H   GLU A 214       3.800  -6.531  10.168  1.00  0.00           H  
ATOM    956  HA  GLU A 214       1.187  -5.535   9.765  1.00  0.00           H  
ATOM    957 1HB  GLU A 214       3.012  -5.559  12.196  1.00  0.00           H  
ATOM    958 2HB  GLU A 214       1.366  -4.944  12.256  1.00  0.00           H  
ATOM    959 1HG  GLU A 214       2.155  -7.758  11.470  1.00  0.00           H  
ATOM    960 2HG  GLU A 214       1.565  -7.262  13.054  1.00  0.00           H  
ATOM    961  N   ALA A 215       3.509  -3.281   9.977  1.00  0.00           N  
ATOM    962  CA  ALA A 215       3.789  -1.858   9.850  1.00  0.00           C  
ATOM    963  C   ALA A 215       3.609  -1.386   8.410  1.00  0.00           C  
ATOM    964  O   ALA A 215       3.136  -0.274   8.163  1.00  0.00           O  
ATOM    965  CB  ALA A 215       5.198  -1.552  10.337  1.00  0.00           C  
ATOM    966  H   ALA A 215       4.254  -3.918   9.944  1.00  0.00           H  
ATOM    967  HA  ALA A 215       3.075  -1.316  10.470  1.00  0.00           H  
ATOM    968 1HB  ALA A 215       5.393  -0.484  10.238  1.00  0.00           H  
ATOM    969 2HB  ALA A 215       5.293  -1.843  11.383  1.00  0.00           H  
ATOM    970 3HB  ALA A 215       5.918  -2.108   9.739  1.00  0.00           H  
ATOM    971  N   ALA A 216       3.954  -2.252   7.462  1.00  0.00           N  
ATOM    972  CA  ALA A 216       3.845  -1.928   6.047  1.00  0.00           C  
ATOM    973  C   ALA A 216       2.389  -1.795   5.634  1.00  0.00           C  
ATOM    974  O   ALA A 216       2.058  -1.029   4.724  1.00  0.00           O  
ATOM    975  CB  ALA A 216       4.541  -2.990   5.208  1.00  0.00           C  
ATOM    976  H   ALA A 216       4.278  -3.139   7.722  1.00  0.00           H  
ATOM    977  HA  ALA A 216       4.333  -0.967   5.881  1.00  0.00           H  
ATOM    978 1HB  ALA A 216       4.492  -2.715   4.166  1.00  0.00           H  
ATOM    979 2HB  ALA A 216       4.047  -3.939   5.351  1.00  0.00           H  
ATOM    980 3HB  ALA A 216       5.575  -3.073   5.511  1.00  0.00           H  
ATOM    981  N   LYS A 217       1.524  -2.538   6.317  1.00  0.00           N  
ATOM    982  CA  LYS A 217       0.095  -2.511   6.036  1.00  0.00           C  
ATOM    983  C   LYS A 217      -0.461  -1.097   6.184  1.00  0.00           C  
ATOM    984  O   LYS A 217      -1.208  -0.616   5.329  1.00  0.00           O  
ATOM    985  CB  LYS A 217      -0.652  -3.474   6.961  1.00  0.00           C  
ATOM    986  CG  LYS A 217      -0.463  -4.946   6.621  1.00  0.00           C  
ATOM    987  CD  LYS A 217      -1.187  -5.840   7.617  1.00  0.00           C  
ATOM    988  CE  LYS A 217      -1.019  -7.311   7.265  1.00  0.00           C  
ATOM    989  NZ  LYS A 217      -1.634  -8.201   8.286  1.00  0.00           N  
ATOM    990  H   LYS A 217       1.860  -3.132   7.024  1.00  0.00           H  
ATOM    991  HA  LYS A 217      -0.061  -2.828   5.004  1.00  0.00           H  
ATOM    992 1HB  LYS A 217      -0.320  -3.322   7.988  1.00  0.00           H  
ATOM    993 2HB  LYS A 217      -1.720  -3.257   6.926  1.00  0.00           H  
ATOM    994 1HG  LYS A 217      -0.851  -5.142   5.621  1.00  0.00           H  
ATOM    995 2HG  LYS A 217       0.599  -5.189   6.633  1.00  0.00           H  
ATOM    996 1HD  LYS A 217      -0.789  -5.667   8.618  1.00  0.00           H  
ATOM    997 2HD  LYS A 217      -2.249  -5.596   7.619  1.00  0.00           H  
ATOM    998 1HE  LYS A 217      -1.484  -7.509   6.300  1.00  0.00           H  
ATOM    999 2HE  LYS A 217       0.042  -7.548   7.187  1.00  0.00           H  
ATOM   1000 1HZ  LYS A 217      -1.501  -9.166   8.017  1.00  0.00           H  
ATOM   1001 2HZ  LYS A 217      -1.196  -8.039   9.183  1.00  0.00           H  
ATOM   1002 3HZ  LYS A 217      -2.622  -8.004   8.354  1.00  0.00           H  
ATOM   1003  N   GLU A 218      -0.073  -0.436   7.264  1.00  0.00           N  
ATOM   1004  CA  GLU A 218      -0.534   0.924   7.529  1.00  0.00           C  
ATOM   1005  C   GLU A 218       0.011   1.888   6.503  1.00  0.00           C  
ATOM   1006  O   GLU A 218      -0.708   2.770   6.033  1.00  0.00           O  
ATOM   1007  CB  GLU A 218      -0.117   1.373   8.931  1.00  0.00           C  
ATOM   1008  CG  GLU A 218      -0.846   0.662  10.062  1.00  0.00           C  
ATOM   1009  CD  GLU A 218      -0.410   1.128  11.423  1.00  0.00           C  
ATOM   1010  OE1 GLU A 218       0.532   1.879  11.500  1.00  0.00           O  
ATOM   1011  OE2 GLU A 218      -1.021   0.733  12.388  1.00  0.00           O  
ATOM   1012  H   GLU A 218       0.538  -0.870   7.900  1.00  0.00           H  
ATOM   1013  HA  GLU A 218      -1.623   0.938   7.470  1.00  0.00           H  
ATOM   1014 1HB  GLU A 218       0.952   1.205   9.064  1.00  0.00           H  
ATOM   1015 2HB  GLU A 218      -0.295   2.443   9.039  1.00  0.00           H  
ATOM   1016 1HG  GLU A 218      -1.916   0.836   9.957  1.00  0.00           H  
ATOM   1017 2HG  GLU A 218      -0.670  -0.410   9.977  1.00  0.00           H  
ATOM   1018  N   VAL A 219       1.284   1.725   6.160  1.00  0.00           N  
ATOM   1019  CA  VAL A 219       1.942   2.595   5.192  1.00  0.00           C  
ATOM   1020  C   VAL A 219       1.206   2.590   3.853  1.00  0.00           C  
ATOM   1021  O   VAL A 219       0.867   3.647   3.321  1.00  0.00           O  
ATOM   1022  CB  VAL A 219       3.399   2.146   4.977  1.00  0.00           C  
ATOM   1023  CG1 VAL A 219       4.029   2.915   3.825  1.00  0.00           C  
ATOM   1024  CG2 VAL A 219       4.197   2.343   6.257  1.00  0.00           C  
ATOM   1025  H   VAL A 219       1.794   0.988   6.561  1.00  0.00           H  
ATOM   1026  HA  VAL A 219       1.943   3.612   5.585  1.00  0.00           H  
ATOM   1027  HB  VAL A 219       3.408   1.091   4.701  1.00  0.00           H  
ATOM   1028 1HG1 VAL A 219       5.059   2.585   3.687  1.00  0.00           H  
ATOM   1029 2HG1 VAL A 219       3.464   2.731   2.912  1.00  0.00           H  
ATOM   1030 3HG1 VAL A 219       4.018   3.981   4.051  1.00  0.00           H  
ATOM   1031 1HG2 VAL A 219       5.226   2.022   6.098  1.00  0.00           H  
ATOM   1032 2HG2 VAL A 219       4.183   3.397   6.535  1.00  0.00           H  
ATOM   1033 3HG2 VAL A 219       3.752   1.750   7.057  1.00  0.00           H  
ATOM   1034  N   TYR A 220       0.937   1.399   3.330  1.00  0.00           N  
ATOM   1035  CA  TYR A 220       0.255   1.269   2.048  1.00  0.00           C  
ATOM   1036  C   TYR A 220      -1.154   1.862   2.105  1.00  0.00           C  
ATOM   1037  O   TYR A 220      -1.587   2.539   1.169  1.00  0.00           O  
ATOM   1038  CB  TYR A 220       0.197  -0.200   1.623  1.00  0.00           C  
ATOM   1039  CG  TYR A 220      -0.215  -0.402   0.181  1.00  0.00           C  
ATOM   1040  CD1 TYR A 220       0.686  -0.141  -0.841  1.00  0.00           C  
ATOM   1041  CD2 TYR A 220      -1.493  -0.849  -0.118  1.00  0.00           C  
ATOM   1042  CE1 TYR A 220       0.309  -0.326  -2.157  1.00  0.00           C  
ATOM   1043  CE2 TYR A 220      -1.870  -1.034  -1.434  1.00  0.00           C  
ATOM   1044  CZ  TYR A 220      -0.974  -0.774  -2.451  1.00  0.00           C  
ATOM   1045  OH  TYR A 220      -1.349  -0.958  -3.762  1.00  0.00           O  
ATOM   1046  H   TYR A 220       1.206   0.589   3.816  1.00  0.00           H  
ATOM   1047  HA  TYR A 220       0.817   1.828   1.299  1.00  0.00           H  
ATOM   1048 1HB  TYR A 220       1.177  -0.659   1.764  1.00  0.00           H  
ATOM   1049 2HB  TYR A 220      -0.509  -0.735   2.257  1.00  0.00           H  
ATOM   1050  HD1 TYR A 220       1.691   0.210  -0.605  1.00  0.00           H  
ATOM   1051  HD2 TYR A 220      -2.201  -1.053   0.685  1.00  0.00           H  
ATOM   1052  HE1 TYR A 220       1.017  -0.121  -2.960  1.00  0.00           H  
ATOM   1053  HE2 TYR A 220      -2.875  -1.384  -1.670  1.00  0.00           H  
ATOM   1054  HH  TYR A 220      -0.690  -0.566  -4.340  1.00  0.00           H  
ATOM   1055  N   LYS A 221      -1.858   1.621   3.207  1.00  0.00           N  
ATOM   1056  CA  LYS A 221      -3.216   2.129   3.368  1.00  0.00           C  
ATOM   1057  C   LYS A 221      -3.236   3.655   3.440  1.00  0.00           C  
ATOM   1058  O   LYS A 221      -4.019   4.310   2.745  1.00  0.00           O  
ATOM   1059  CB  LYS A 221      -3.862   1.535   4.621  1.00  0.00           C  
ATOM   1060  CG  LYS A 221      -4.252   0.069   4.492  1.00  0.00           C  
ATOM   1061  CD  LYS A 221      -4.908  -0.443   5.766  1.00  0.00           C  
ATOM   1062  CE  LYS A 221      -5.178  -1.938   5.689  1.00  0.00           C  
ATOM   1063  NZ  LYS A 221      -6.052  -2.288   4.536  1.00  0.00           N  
ATOM   1064  H   LYS A 221      -1.456   1.087   3.927  1.00  0.00           H  
ATOM   1065  HA  LYS A 221      -3.802   1.831   2.498  1.00  0.00           H  
ATOM   1066 1HB  LYS A 221      -3.175   1.625   5.462  1.00  0.00           H  
ATOM   1067 2HB  LYS A 221      -4.761   2.100   4.869  1.00  0.00           H  
ATOM   1068 1HG  LYS A 221      -4.949  -0.051   3.661  1.00  0.00           H  
ATOM   1069 2HG  LYS A 221      -3.364  -0.528   4.286  1.00  0.00           H  
ATOM   1070 1HD  LYS A 221      -4.256  -0.243   6.617  1.00  0.00           H  
ATOM   1071 2HD  LYS A 221      -5.852   0.079   5.924  1.00  0.00           H  
ATOM   1072 1HE  LYS A 221      -4.235  -2.473   5.590  1.00  0.00           H  
ATOM   1073 2HE  LYS A 221      -5.662  -2.268   6.608  1.00  0.00           H  
ATOM   1074 1HZ  LYS A 221      -6.207  -3.286   4.521  1.00  0.00           H  
ATOM   1075 2HZ  LYS A 221      -6.938  -1.811   4.628  1.00  0.00           H  
ATOM   1076 3HZ  LYS A 221      -5.605  -2.004   3.676  1.00  0.00           H  
ATOM   1077  N   ILE A 222      -2.372   4.219   4.279  1.00  0.00           N  
ATOM   1078  CA  ILE A 222      -2.295   5.668   4.443  1.00  0.00           C  
ATOM   1079  C   ILE A 222      -1.892   6.342   3.132  1.00  0.00           C  
ATOM   1080  O   ILE A 222      -2.404   7.408   2.782  1.00  0.00           O  
ATOM   1081  CB  ILE A 222      -1.292   6.045   5.548  1.00  0.00           C  
ATOM   1082  CG1 ILE A 222      -1.821   5.613   6.919  1.00  0.00           C  
ATOM   1083  CG2 ILE A 222      -1.014   7.540   5.527  1.00  0.00           C  
ATOM   1084  CD1 ILE A 222      -0.781   5.654   8.015  1.00  0.00           C  
ATOM   1085  H   ILE A 222      -1.766   3.644   4.802  1.00  0.00           H  
ATOM   1086  HA  ILE A 222      -3.279   6.036   4.732  1.00  0.00           H  
ATOM   1087  HB  ILE A 222      -0.357   5.509   5.389  1.00  0.00           H  
ATOM   1088 1HG1 ILE A 222      -2.648   6.260   7.209  1.00  0.00           H  
ATOM   1089 2HG1 ILE A 222      -2.209   4.596   6.856  1.00  0.00           H  
ATOM   1090 1HG2 ILE A 222      -0.304   7.789   6.315  1.00  0.00           H  
ATOM   1091 2HG2 ILE A 222      -0.597   7.820   4.561  1.00  0.00           H  
ATOM   1092 3HG2 ILE A 222      -1.945   8.085   5.692  1.00  0.00           H  
ATOM   1093 1HD1 ILE A 222      -1.230   5.335   8.956  1.00  0.00           H  
ATOM   1094 2HD1 ILE A 222       0.043   4.985   7.760  1.00  0.00           H  
ATOM   1095 3HD1 ILE A 222      -0.403   6.670   8.121  1.00  0.00           H  
ATOM   1096  N   HIS A 223      -0.992   5.700   2.399  1.00  0.00           N  
ATOM   1097  CA  HIS A 223      -0.521   6.226   1.126  1.00  0.00           C  
ATOM   1098  C   HIS A 223      -1.675   6.334   0.131  1.00  0.00           C  
ATOM   1099  O   HIS A 223      -1.806   7.332  -0.576  1.00  0.00           O  
ATOM   1100  CB  HIS A 223       0.587   5.339   0.548  1.00  0.00           C  
ATOM   1101  CG  HIS A 223       1.346   5.980  -0.572  1.00  0.00           C  
ATOM   1102  ND1 HIS A 223       2.398   5.356  -1.209  1.00  0.00           N  
ATOM   1103  CD2 HIS A 223       1.207   7.187  -1.169  1.00  0.00           C  
ATOM   1104  CE1 HIS A 223       2.874   6.153  -2.150  1.00  0.00           C  
ATOM   1105  NE2 HIS A 223       2.169   7.269  -2.145  1.00  0.00           N  
ATOM   1106  H   HIS A 223      -0.625   4.850   2.729  1.00  0.00           H  
ATOM   1107  HA  HIS A 223      -0.110   7.224   1.275  1.00  0.00           H  
ATOM   1108 1HB  HIS A 223       1.295   5.081   1.336  1.00  0.00           H  
ATOM   1109 2HB  HIS A 223       0.154   4.410   0.179  1.00  0.00           H  
ATOM   1110  HD2 HIS A 223       0.471   7.951  -0.920  1.00  0.00           H  
ATOM   1111  HE1 HIS A 223       3.705   5.927  -2.818  1.00  0.00           H  
ATOM   1112  HE2 HIS A 223       2.309   8.059  -2.759  1.00  0.00           H  
ATOM   1113  N   GLN A 224      -2.516   5.305   0.101  1.00  0.00           N  
ATOM   1114  CA  GLN A 224      -3.664   5.273  -0.800  1.00  0.00           C  
ATOM   1115  C   GLN A 224      -4.630   6.418  -0.501  1.00  0.00           C  
ATOM   1116  O   GLN A 224      -5.229   6.992  -1.409  1.00  0.00           O  
ATOM   1117  CB  GLN A 224      -4.393   3.931  -0.692  1.00  0.00           C  
ATOM   1118  CG  GLN A 224      -3.671   2.775  -1.364  1.00  0.00           C  
ATOM   1119  CD  GLN A 224      -4.410   1.460  -1.204  1.00  0.00           C  
ATOM   1120  OE1 GLN A 224      -4.807   1.086  -0.096  1.00  0.00           O  
ATOM   1121  NE2 GLN A 224      -4.598   0.749  -2.309  1.00  0.00           N  
ATOM   1122  H   GLN A 224      -2.360   4.543   0.702  1.00  0.00           H  
ATOM   1123  HA  GLN A 224      -3.305   5.393  -1.822  1.00  0.00           H  
ATOM   1124 1HB  GLN A 224      -4.531   3.675   0.359  1.00  0.00           H  
ATOM   1125 2HB  GLN A 224      -5.382   4.017  -1.141  1.00  0.00           H  
ATOM   1126 1HG  GLN A 224      -3.580   2.988  -2.429  1.00  0.00           H  
ATOM   1127 2HG  GLN A 224      -2.682   2.669  -0.918  1.00  0.00           H  
ATOM   1128 1HE2 GLN A 224      -5.079  -0.128  -2.266  1.00  0.00           H  
ATOM   1129 2HE2 GLN A 224      -4.259   1.089  -3.187  1.00  0.00           H  
ATOM   1130  N   GLN A 225      -4.759   6.753   0.777  1.00  0.00           N  
ATOM   1131  CA  GLN A 225      -5.650   7.823   1.205  1.00  0.00           C  
ATOM   1132  C   GLN A 225      -5.056   9.190   0.865  1.00  0.00           C  
ATOM   1133  O   GLN A 225      -5.761  10.087   0.401  1.00  0.00           O  
ATOM   1134  CB  GLN A 225      -5.923   7.725   2.708  1.00  0.00           C  
ATOM   1135  CG  GLN A 225      -6.709   6.491   3.119  1.00  0.00           C  
ATOM   1136  CD  GLN A 225      -6.831   6.358   4.625  1.00  0.00           C  
ATOM   1137  OE1 GLN A 225      -6.053   6.948   5.380  1.00  0.00           O  
ATOM   1138  NE2 GLN A 225      -7.810   5.580   5.072  1.00  0.00           N  
ATOM   1139  H   GLN A 225      -4.237   6.266   1.452  1.00  0.00           H  
ATOM   1140  HA  GLN A 225      -6.595   7.720   0.672  1.00  0.00           H  
ATOM   1141 1HB  GLN A 225      -4.978   7.718   3.251  1.00  0.00           H  
ATOM   1142 2HB  GLN A 225      -6.481   8.603   3.035  1.00  0.00           H  
ATOM   1143 1HG  GLN A 225      -7.712   6.556   2.699  1.00  0.00           H  
ATOM   1144 2HG  GLN A 225      -6.201   5.606   2.738  1.00  0.00           H  
ATOM   1145 1HE2 GLN A 225      -7.940   5.453   6.056  1.00  0.00           H  
ATOM   1146 2HE2 GLN A 225      -8.419   5.120   4.425  1.00  0.00           H  
ATOM   1147  N   LEU A 226      -3.754   9.332   1.090  1.00  0.00           N  
ATOM   1148  CA  LEU A 226      -3.056  10.583   0.813  1.00  0.00           C  
ATOM   1149  C   LEU A 226      -3.093  10.909  -0.678  1.00  0.00           C  
ATOM   1150  O   LEU A 226      -3.253  12.068  -1.064  1.00  0.00           O  
ATOM   1151  CB  LEU A 226      -1.601  10.496   1.291  1.00  0.00           C  
ATOM   1152  CG  LEU A 226      -0.779  11.784   1.155  1.00  0.00           C  
ATOM   1153  CD1 LEU A 226      -1.472  12.912   1.907  1.00  0.00           C  
ATOM   1154  CD2 LEU A 226       0.625  11.550   1.694  1.00  0.00           C  
ATOM   1155  H   LEU A 226      -3.248   8.575   1.461  1.00  0.00           H  
ATOM   1156  HA  LEU A 226      -3.556  11.385   1.355  1.00  0.00           H  
ATOM   1157 1HB  LEU A 226      -1.597  10.210   2.341  1.00  0.00           H  
ATOM   1158 2HB  LEU A 226      -1.093   9.718   0.720  1.00  0.00           H  
ATOM   1159  HG  LEU A 226      -0.721  12.071   0.104  1.00  0.00           H  
ATOM   1160 1HD1 LEU A 226      -0.888  13.827   1.811  1.00  0.00           H  
ATOM   1161 2HD1 LEU A 226      -2.466  13.071   1.489  1.00  0.00           H  
ATOM   1162 3HD1 LEU A 226      -1.559  12.647   2.961  1.00  0.00           H  
ATOM   1163 1HD2 LEU A 226       1.209  12.465   1.597  1.00  0.00           H  
ATOM   1164 2HD2 LEU A 226       0.568  11.265   2.744  1.00  0.00           H  
ATOM   1165 3HD2 LEU A 226       1.104  10.751   1.127  1.00  0.00           H  
ATOM   1166  N   LEU A 227      -2.954   9.877  -1.509  1.00  0.00           N  
ATOM   1167  CA  LEU A 227      -2.965  10.045  -2.961  1.00  0.00           C  
ATOM   1168  C   LEU A 227      -4.276  10.661  -3.440  1.00  0.00           C  
ATOM   1169  O   LEU A 227      -4.292  11.461  -4.374  1.00  0.00           O  
ATOM   1170  CB  LEU A 227      -2.748   8.693  -3.652  1.00  0.00           C  
ATOM   1171  CG  LEU A 227      -2.624   8.739  -5.180  1.00  0.00           C  
ATOM   1172  CD1 LEU A 227      -1.482   9.669  -5.569  1.00  0.00           C  
ATOM   1173  CD2 LEU A 227      -2.391   7.334  -5.714  1.00  0.00           C  
ATOM   1174  H   LEU A 227      -2.835   8.976  -1.134  1.00  0.00           H  
ATOM   1175  HA  LEU A 227      -2.152  10.715  -3.238  1.00  0.00           H  
ATOM   1176 1HB  LEU A 227      -1.837   8.245  -3.259  1.00  0.00           H  
ATOM   1177 2HB  LEU A 227      -3.584   8.039  -3.407  1.00  0.00           H  
ATOM   1178  HG  LEU A 227      -3.542   9.142  -5.608  1.00  0.00           H  
ATOM   1179 1HD1 LEU A 227      -1.394   9.701  -6.655  1.00  0.00           H  
ATOM   1180 2HD1 LEU A 227      -1.684  10.670  -5.192  1.00  0.00           H  
ATOM   1181 3HD1 LEU A 227      -0.551   9.299  -5.142  1.00  0.00           H  
ATOM   1182 1HD2 LEU A 227      -2.304   7.366  -6.800  1.00  0.00           H  
ATOM   1183 2HD2 LEU A 227      -1.471   6.930  -5.287  1.00  0.00           H  
ATOM   1184 3HD2 LEU A 227      -3.230   6.695  -5.436  1.00  0.00           H  
ATOM   1185  N   PHE A 228      -5.374  10.294  -2.791  1.00  0.00           N  
ATOM   1186  CA  PHE A 228      -6.683  10.811  -3.162  1.00  0.00           C  
ATOM   1187  C   PHE A 228      -6.769  12.313  -2.907  1.00  0.00           C  
ATOM   1188  O   PHE A 228      -7.225  13.076  -3.761  1.00  0.00           O  
ATOM   1189  CB  PHE A 228      -7.783  10.089  -2.382  1.00  0.00           C  
ATOM   1190  CG  PHE A 228      -9.170  10.566  -2.708  1.00  0.00           C  
ATOM   1191  CD1 PHE A 228      -9.769  10.228  -3.913  1.00  0.00           C  
ATOM   1192  CD2 PHE A 228      -9.878  11.352  -1.813  1.00  0.00           C  
ATOM   1193  CE1 PHE A 228     -11.045  10.666  -4.215  1.00  0.00           C  
ATOM   1194  CE2 PHE A 228     -11.154  11.790  -2.111  1.00  0.00           C  
ATOM   1195  CZ  PHE A 228     -11.737  11.446  -3.314  1.00  0.00           C  
ATOM   1196  H   PHE A 228      -5.300   9.660  -2.045  1.00  0.00           H  
ATOM   1197  HA  PHE A 228      -6.836  10.633  -4.227  1.00  0.00           H  
ATOM   1198 1HB  PHE A 228      -7.733   9.021  -2.588  1.00  0.00           H  
ATOM   1199 2HB  PHE A 228      -7.620  10.224  -1.314  1.00  0.00           H  
ATOM   1200  HD1 PHE A 228      -9.222   9.610  -4.625  1.00  0.00           H  
ATOM   1201  HD2 PHE A 228      -9.416  11.624  -0.863  1.00  0.00           H  
ATOM   1202  HE1 PHE A 228     -11.503  10.393  -5.165  1.00  0.00           H  
ATOM   1203  HE2 PHE A 228     -11.700  12.407  -1.398  1.00  0.00           H  
ATOM   1204  HZ  PHE A 228     -12.742  11.792  -3.551  1.00  0.00           H  
ATOM   1205  N   LYS A 229      -6.302  12.736  -1.742  1.00  0.00           N  
ATOM   1206  CA  LYS A 229      -6.337  14.145  -1.374  1.00  0.00           C  
ATOM   1207  C   LYS A 229      -5.364  14.959  -2.219  1.00  0.00           C  
ATOM   1208  O   LYS A 229      -5.659  16.093  -2.599  1.00  0.00           O  
ATOM   1209  CB  LYS A 229      -6.017  14.318   0.112  1.00  0.00           C  
ATOM   1210  CG  LYS A 229      -7.091  13.787   1.052  1.00  0.00           C  
ATOM   1211  CD  LYS A 229      -6.689  13.970   2.508  1.00  0.00           C  
ATOM   1212  CE  LYS A 229      -7.753  13.424   3.449  1.00  0.00           C  
ATOM   1213  NZ  LYS A 229      -7.362  13.571   4.877  1.00  0.00           N  
ATOM   1214  H   LYS A 229      -5.918  12.086  -1.118  1.00  0.00           H  
ATOM   1215  HA  LYS A 229      -7.341  14.527  -1.561  1.00  0.00           H  
ATOM   1216 1HB  LYS A 229      -5.084  13.805   0.345  1.00  0.00           H  
ATOM   1217 2HB  LYS A 229      -5.873  15.376   0.332  1.00  0.00           H  
ATOM   1218 1HG  LYS A 229      -8.027  14.317   0.873  1.00  0.00           H  
ATOM   1219 2HG  LYS A 229      -7.251  12.727   0.859  1.00  0.00           H  
ATOM   1220 1HD  LYS A 229      -5.749  13.450   2.695  1.00  0.00           H  
ATOM   1221 2HD  LYS A 229      -6.545  15.030   2.716  1.00  0.00           H  
ATOM   1222 1HE  LYS A 229      -8.690  13.954   3.286  1.00  0.00           H  
ATOM   1223 2HE  LYS A 229      -7.917  12.367   3.239  1.00  0.00           H  
ATOM   1224 1HZ  LYS A 229      -8.091  13.198   5.468  1.00  0.00           H  
ATOM   1225 2HZ  LYS A 229      -6.502  13.068   5.046  1.00  0.00           H  
ATOM   1226 3HZ  LYS A 229      -7.226  14.549   5.090  1.00  0.00           H  
ATOM   1227  N   ALA A 230      -4.212  14.368  -2.518  1.00  0.00           N  
ATOM   1228  CA  ALA A 230      -3.190  15.036  -3.317  1.00  0.00           C  
ATOM   1229  C   ALA A 230      -3.684  15.303  -4.738  1.00  0.00           C  
ATOM   1230  O   ALA A 230      -3.207  16.218  -5.409  1.00  0.00           O  
ATOM   1231  CB  ALA A 230      -1.916  14.205  -3.347  1.00  0.00           C  
ATOM   1232  H   ALA A 230      -4.039  13.458  -2.184  1.00  0.00           H  
ATOM   1233  HA  ALA A 230      -2.973  15.999  -2.854  1.00  0.00           H  
ATOM   1234 1HB  ALA A 230      -1.161  14.716  -3.944  1.00  0.00           H  
ATOM   1235 2HB  ALA A 230      -1.545  14.071  -2.330  1.00  0.00           H  
ATOM   1236 3HB  ALA A 230      -2.127  13.231  -3.786  1.00  0.00           H  
ATOM   1237  N   ARG A 231      -4.629  14.492  -5.196  1.00  0.00           N  
ATOM   1238  CA  ARG A 231      -5.189  14.659  -6.531  1.00  0.00           C  
ATOM   1239  C   ARG A 231      -6.194  15.805  -6.558  1.00  0.00           C  
ATOM   1240  O   ARG A 231      -6.261  16.561  -7.528  1.00  0.00           O  
ATOM   1241  CB  ARG A 231      -5.868  13.378  -6.993  1.00  0.00           C  
ATOM   1242  CG  ARG A 231      -4.919  12.256  -7.382  1.00  0.00           C  
ATOM   1243  CD  ARG A 231      -5.651  11.000  -7.693  1.00  0.00           C  
ATOM   1244  NE  ARG A 231      -6.412  11.108  -8.927  1.00  0.00           N  
ATOM   1245  CZ  ARG A 231      -7.231  10.151  -9.406  1.00  0.00           C  
ATOM   1246  NH1 ARG A 231      -7.384   9.026  -8.744  1.00  0.00           N  
ATOM   1247  NH2 ARG A 231      -7.881  10.345 -10.540  1.00  0.00           N  
ATOM   1248  H   ARG A 231      -4.947  13.757  -4.629  1.00  0.00           H  
ATOM   1249  HA  ARG A 231      -4.376  14.889  -7.221  1.00  0.00           H  
ATOM   1250 1HB  ARG A 231      -6.514  13.003  -6.200  1.00  0.00           H  
ATOM   1251 2HB  ARG A 231      -6.498  13.591  -7.856  1.00  0.00           H  
ATOM   1252 1HG  ARG A 231      -4.351  12.549  -8.266  1.00  0.00           H  
ATOM   1253 2HG  ARG A 231      -4.232  12.057  -6.559  1.00  0.00           H  
ATOM   1254 1HD  ARG A 231      -4.940  10.182  -7.800  1.00  0.00           H  
ATOM   1255 2HD  ARG A 231      -6.343  10.774  -6.883  1.00  0.00           H  
ATOM   1256  HE  ARG A 231      -6.320  11.961  -9.462  1.00  0.00           H  
ATOM   1257 1HH1 ARG A 231      -6.887   8.877  -7.878  1.00  0.00           H  
ATOM   1258 2HH1 ARG A 231      -7.998   8.309  -9.104  1.00  0.00           H  
ATOM   1259 1HH2 ARG A 231      -7.764  11.212 -11.048  1.00  0.00           H  
ATOM   1260 2HH2 ARG A 231      -8.495   9.629 -10.898  1.00  0.00           H  
ATOM   1261  N   LEU A 232      -6.958  15.937  -5.481  1.00  0.00           N  
ATOM   1262  CA  LEU A 232      -7.972  16.982  -5.378  1.00  0.00           C  
ATOM   1263  C   LEU A 232      -7.338  18.345  -5.104  1.00  0.00           C  
ATOM   1264  O   LEU A 232      -7.615  19.312  -5.817  1.00  0.00           O  
ATOM   1265  CB  LEU A 232      -8.970  16.642  -4.264  1.00  0.00           C  
ATOM   1266  CG  LEU A 232      -9.833  15.395  -4.502  1.00  0.00           C  
ATOM   1267  CD1 LEU A 232     -10.658  15.104  -3.256  1.00  0.00           C  
ATOM   1268  CD2 LEU A 232     -10.728  15.621  -5.711  1.00  0.00           C  
ATOM   1269  H   LEU A 232      -6.836  15.317  -4.733  1.00  0.00           H  
ATOM   1270  HA  LEU A 232      -8.508  17.038  -6.325  1.00  0.00           H  
ATOM   1271 1HB  LEU A 232      -8.419  16.491  -3.338  1.00  0.00           H  
ATOM   1272 2HB  LEU A 232      -9.642  17.489  -4.129  1.00  0.00           H  
ATOM   1273  HG  LEU A 232      -9.187  14.536  -4.683  1.00  0.00           H  
ATOM   1274 1HD1 LEU A 232     -11.271  14.217  -3.424  1.00  0.00           H  
ATOM   1275 2HD1 LEU A 232      -9.992  14.928  -2.411  1.00  0.00           H  
ATOM   1276 3HD1 LEU A 232     -11.303  15.955  -3.039  1.00  0.00           H  
ATOM   1277 1HD2 LEU A 232     -11.340  14.734  -5.881  1.00  0.00           H  
ATOM   1278 2HD2 LEU A 232     -11.375  16.480  -5.530  1.00  0.00           H  
ATOM   1279 3HD2 LEU A 232     -10.112  15.809  -6.590  1.00  0.00           H  
ATOM   1280  N   GLN A 233      -6.489  18.401  -4.072  1.00  0.00           N  
ATOM   1281  CA  GLN A 233      -5.795  19.630  -3.668  1.00  0.00           C  
ATOM   1282  C   GLN A 233      -6.755  20.654  -3.068  1.00  0.00           C  
ATOM   1283  O   GLN A 233      -7.637  21.178  -3.749  1.00  0.00           O  
ATOM   1284  CB  GLN A 233      -5.063  20.247  -4.863  1.00  0.00           C  
ATOM   1285  CG  GLN A 233      -3.900  19.417  -5.377  1.00  0.00           C  
ATOM   1286  CD  GLN A 233      -2.707  19.448  -4.439  1.00  0.00           C  
ATOM   1287  OE1 GLN A 233      -2.457  20.450  -3.764  1.00  0.00           O  
ATOM   1288  NE2 GLN A 233      -1.966  18.347  -4.392  1.00  0.00           N  
ATOM   1289  H   GLN A 233      -6.323  17.580  -3.557  1.00  0.00           H  
ATOM   1290  HA  GLN A 233      -5.062  19.377  -2.902  1.00  0.00           H  
ATOM   1291 1HB  GLN A 233      -5.764  20.390  -5.686  1.00  0.00           H  
ATOM   1292 2HB  GLN A 233      -4.680  21.230  -4.587  1.00  0.00           H  
ATOM   1293 1HG  GLN A 233      -4.224  18.382  -5.483  1.00  0.00           H  
ATOM   1294 2HG  GLN A 233      -3.584  19.811  -6.343  1.00  0.00           H  
ATOM   1295 1HE2 GLN A 233      -1.166  18.309  -3.790  1.00  0.00           H  
ATOM   1296 2HE2 GLN A 233      -2.204  17.558  -4.956  1.00  0.00           H  
ATOM   1297  N   GLN A 234      -6.566  20.944  -1.788  1.00  0.00           N  
ATOM   1298  CA  GLN A 234      -7.408  21.907  -1.091  1.00  0.00           C  
ATOM   1299  C   GLN A 234      -6.859  23.317  -1.259  1.00  0.00           C  
ATOM   1300  O   GLN A 234      -7.578  24.304  -1.101  1.00  0.00           O  
ATOM   1301  CB  GLN A 234      -7.514  21.556   0.396  1.00  0.00           C  
ATOM   1302  CG  GLN A 234      -8.129  20.195   0.672  1.00  0.00           C  
ATOM   1303  CD  GLN A 234      -9.537  20.074   0.120  1.00  0.00           C  
ATOM   1304  OE1 GLN A 234     -10.415  20.879   0.441  1.00  0.00           O  
ATOM   1305  NE2 GLN A 234      -9.760  19.065  -0.713  1.00  0.00           N  
ATOM   1306  H   GLN A 234      -5.830  20.511  -1.304  1.00  0.00           H  
ATOM   1307  HA  GLN A 234      -8.406  21.873  -1.527  1.00  0.00           H  
ATOM   1308 1HB  GLN A 234      -6.521  21.574   0.845  1.00  0.00           H  
ATOM   1309 2HB  GLN A 234      -8.117  22.308   0.905  1.00  0.00           H  
ATOM   1310 1HG  GLN A 234      -7.512  19.427   0.205  1.00  0.00           H  
ATOM   1311 2HG  GLN A 234      -8.170  20.038   1.750  1.00  0.00           H  
ATOM   1312 1HE2 GLN A 234     -10.670  18.934  -1.109  1.00  0.00           H  
ATOM   1313 2HE2 GLN A 234      -9.019  18.435  -0.946  1.00  0.00           H  
ATOM   1314  N   GLN A 235      -5.578  23.406  -1.578  1.00  0.00           N  
ATOM   1315  CA  GLN A 235      -4.918  24.686  -1.773  1.00  0.00           C  
ATOM   1316  C   GLN A 235      -4.508  24.842  -3.231  1.00  0.00           C  
ATOM   1317  O   GLN A 235      -3.688  24.075  -3.737  1.00  0.00           O  
ATOM   1318  CB  GLN A 235      -3.695  24.812  -0.860  1.00  0.00           C  
ATOM   1319  CG  GLN A 235      -2.972  26.142  -0.969  1.00  0.00           C  
ATOM   1320  CD  GLN A 235      -1.813  26.253   0.005  1.00  0.00           C  
ATOM   1321  OE1 GLN A 235      -1.248  25.245   0.436  1.00  0.00           O  
ATOM   1322  NE2 GLN A 235      -1.452  27.482   0.357  1.00  0.00           N  
ATOM   1323  H   GLN A 235      -5.058  22.582  -1.690  1.00  0.00           H  
ATOM   1324  HA  GLN A 235      -5.621  25.480  -1.520  1.00  0.00           H  
ATOM   1325 1HB  GLN A 235      -4.001  24.679   0.178  1.00  0.00           H  
ATOM   1326 2HB  GLN A 235      -2.983  24.022  -1.096  1.00  0.00           H  
ATOM   1327 1HG  GLN A 235      -2.579  26.250  -1.980  1.00  0.00           H  
ATOM   1328 2HG  GLN A 235      -3.676  26.946  -0.754  1.00  0.00           H  
ATOM   1329 1HE2 GLN A 235      -0.695  27.617   0.997  1.00  0.00           H  
ATOM   1330 2HE2 GLN A 235      -1.937  28.272  -0.017  1.00  0.00           H  
ATOM   1331  N   GLN A 236      -5.078  25.823  -3.910  1.00  0.00           N  
ATOM   1332  CA  GLN A 236      -4.754  26.055  -5.308  1.00  0.00           C  
ATOM   1333  C   GLN A 236      -4.070  27.402  -5.482  1.00  0.00           C  
ATOM   1334  O   GLN A 236      -4.655  28.453  -5.205  1.00  0.00           O  
ATOM   1335  CB  GLN A 236      -6.016  25.989  -6.173  1.00  0.00           C  
ATOM   1336  CG  GLN A 236      -5.759  26.142  -7.662  1.00  0.00           C  
ATOM   1337  CD  GLN A 236      -7.035  26.073  -8.480  1.00  0.00           C  
ATOM   1338  OE1 GLN A 236      -7.743  25.063  -8.464  1.00  0.00           O  
ATOM   1339  NE2 GLN A 236      -7.333  27.146  -9.201  1.00  0.00           N  
ATOM   1340  H   GLN A 236      -5.726  26.410  -3.459  1.00  0.00           H  
ATOM   1341  HA  GLN A 236      -4.066  25.276  -5.637  1.00  0.00           H  
ATOM   1342 1HB  GLN A 236      -6.516  25.034  -6.015  1.00  0.00           H  
ATOM   1343 2HB  GLN A 236      -6.707  26.774  -5.867  1.00  0.00           H  
ATOM   1344 1HG  GLN A 236      -5.291  27.110  -7.841  1.00  0.00           H  
ATOM   1345 2HG  GLN A 236      -5.097  25.341  -7.991  1.00  0.00           H  
ATOM   1346 1HE2 GLN A 236      -8.163  27.159  -9.760  1.00  0.00           H  
ATOM   1347 2HE2 GLN A 236      -6.730  27.944  -9.185  1.00  0.00           H  
ATOM   1348  N   ALA A 237      -2.828  27.359  -5.938  1.00  0.00           N  
ATOM   1349  CA  ALA A 237      -2.048  28.565  -6.159  1.00  0.00           C  
ATOM   1350  C   ALA A 237      -2.369  29.166  -7.519  1.00  0.00           C  
ATOM   1351  O   ALA A 237      -2.182  30.362  -7.748  1.00  0.00           O  
ATOM   1352  CB  ALA A 237      -0.560  28.267  -6.045  1.00  0.00           C  
ATOM   1353  H   ALA A 237      -2.420  26.486  -6.134  1.00  0.00           H  
ATOM   1354  HA  ALA A 237      -2.321  29.290  -5.392  1.00  0.00           H  
ATOM   1355 1HB  ALA A 237       0.008  29.180  -6.217  1.00  0.00           H  
ATOM   1356 2HB  ALA A 237      -0.341  27.886  -5.047  1.00  0.00           H  
ATOM   1357 3HB  ALA A 237      -0.281  27.520  -6.786  1.00  0.00           H  
ATOM   1358  N   GLN A 238      -2.850  28.323  -8.421  1.00  0.00           N  
ATOM   1359  CA  GLN A 238      -3.206  28.760  -9.760  1.00  0.00           C  
ATOM   1360  C   GLN A 238      -4.543  29.487  -9.737  1.00  0.00           C  
ATOM   1361  O   GLN A 238      -4.739  30.404 -10.562  1.00  0.00           O  
ATOM   1362  OXT GLN A 238      -5.382  29.175  -8.938  1.00  0.00           O  
ATOM   1363  CB  GLN A 238      -3.266  27.569 -10.720  1.00  0.00           C  
ATOM   1364  CG  GLN A 238      -3.507  27.951 -12.171  1.00  0.00           C  
ATOM   1365  CD  GLN A 238      -3.460  26.753 -13.100  1.00  0.00           C  
ATOM   1366  OE1 GLN A 238      -3.445  25.603 -12.652  1.00  0.00           O  
ATOM   1367  NE2 GLN A 238      -3.438  27.015 -14.402  1.00  0.00           N  
ATOM   1368  H   GLN A 238      -2.979  27.385  -8.173  1.00  0.00           H  
ATOM   1369  HA  GLN A 238      -2.441  29.451 -10.113  1.00  0.00           H  
ATOM   1370 1HB  GLN A 238      -2.330  27.014 -10.670  1.00  0.00           H  
ATOM   1371 2HB  GLN A 238      -4.064  26.894 -10.413  1.00  0.00           H  
ATOM   1372 1HG  GLN A 238      -4.492  28.412 -12.256  1.00  0.00           H  
ATOM   1373 2HG  GLN A 238      -2.737  28.656 -12.483  1.00  0.00           H  
ATOM   1374 1HE2 GLN A 238      -3.407  26.265 -15.064  1.00  0.00           H  
ATOM   1375 2HE2 GLN A 238      -3.451  27.962 -14.722  1.00  0.00           H  
TER                                                                             
ATOM   1377  N   THR B   1       4.037  -3.458  -5.463  1.00  0.00           N  
ATOM   1378  CA  THR B   1       2.949  -3.475  -4.492  1.00  0.00           C  
ATOM   1379  C   THR B   1       2.761  -4.866  -3.900  1.00  0.00           C  
ATOM   1380  O   THR B   1       3.280  -5.169  -2.826  1.00  0.00           O  
ATOM   1381  CB  THR B   1       1.630  -3.002  -5.129  1.00  0.00           C  
ATOM   1382  OG1 THR B   1       1.320  -3.825  -6.261  1.00  0.00           O  
ATOM   1383  CG2 THR B   1       1.743  -1.552  -5.576  1.00  0.00           C  
ATOM   1384 1H   THR B   1       4.138  -2.535  -5.835  1.00  0.00           H  
ATOM   1385 2H   THR B   1       4.889  -3.731  -5.016  1.00  0.00           H  
ATOM   1386 3H   THR B   1       3.832  -4.095  -6.206  1.00  0.00           H  
ATOM   1387  HA  THR B   1       3.201  -2.795  -3.678  1.00  0.00           H  
ATOM   1388  HB  THR B   1       0.823  -3.089  -4.401  1.00  0.00           H  
ATOM   1389  HG1 THR B   1       1.026  -3.270  -6.988  1.00  0.00           H  
ATOM   1390 1HG2 THR B   1       0.801  -1.235  -6.023  1.00  0.00           H  
ATOM   1391 2HG2 THR B   1       1.967  -0.922  -4.716  1.00  0.00           H  
ATOM   1392 3HG2 THR B   1       2.542  -1.460  -6.311  1.00  0.00           H  
ATOM   1393  N   ASP B   2       2.014  -5.707  -4.605  1.00  0.00           N  
ATOM   1394  CA  ASP B   2       1.779  -7.078  -4.165  1.00  0.00           C  
ATOM   1395  C   ASP B   2       1.187  -7.112  -2.762  1.00  0.00           C  
ATOM   1396  O   ASP B   2       1.566  -7.944  -1.938  1.00  0.00           O  
ATOM   1397  CB  ASP B   2       3.082  -7.881  -4.195  1.00  0.00           C  
ATOM   1398  CG  ASP B   2       3.665  -8.012  -5.596  1.00  0.00           C  
ATOM   1399  OD1 ASP B   2       2.904  -8.039  -6.535  1.00  0.00           O  
ATOM   1400  OD2 ASP B   2       4.865  -8.085  -5.714  1.00  0.00           O  
ATOM   1401  H   ASP B   2       1.597  -5.390  -5.469  1.00  0.00           H  
ATOM   1402  HA  ASP B   2       1.067  -7.543  -4.847  1.00  0.00           H  
ATOM   1403 1HB  ASP B   2       3.820  -7.401  -3.554  1.00  0.00           H  
ATOM   1404 2HB  ASP B   2       2.902  -8.880  -3.797  1.00  0.00           H  
ATOM   1405  N   PHE B   3       0.255  -6.203  -2.497  1.00  0.00           N  
ATOM   1406  CA  PHE B   3      -0.518  -6.236  -1.261  1.00  0.00           C  
ATOM   1407  C   PHE B   3      -1.844  -6.956  -1.460  1.00  0.00           C  
ATOM   1408  O   PHE B   3      -2.398  -6.966  -2.558  1.00  0.00           O  
ATOM   1409  CB  PHE B   3      -0.774  -4.816  -0.752  1.00  0.00           C  
ATOM   1410  CG  PHE B   3       0.427  -4.173  -0.119  1.00  0.00           C  
ATOM   1411  CD1 PHE B   3       1.377  -3.527  -0.897  1.00  0.00           C  
ATOM   1412  CD2 PHE B   3       0.610  -4.213   1.255  1.00  0.00           C  
ATOM   1413  CE1 PHE B   3       2.482  -2.936  -0.315  1.00  0.00           C  
ATOM   1414  CE2 PHE B   3       1.713  -3.621   1.839  1.00  0.00           C  
ATOM   1415  CZ  PHE B   3       2.650  -2.982   1.052  1.00  0.00           C  
ATOM   1416  H   PHE B   3       0.077  -5.470  -3.169  1.00  0.00           H  
ATOM   1417  HA  PHE B   3       0.057  -6.778  -0.508  1.00  0.00           H  
ATOM   1418 1HB  PHE B   3      -1.100  -4.187  -1.579  1.00  0.00           H  
ATOM   1419 2HB  PHE B   3      -1.578  -4.832  -0.017  1.00  0.00           H  
ATOM   1420  HD1 PHE B   3       1.243  -3.490  -1.978  1.00  0.00           H  
ATOM   1421  HD2 PHE B   3      -0.131  -4.718   1.876  1.00  0.00           H  
ATOM   1422  HE1 PHE B   3       3.221  -2.432  -0.938  1.00  0.00           H  
ATOM   1423  HE2 PHE B   3       1.845  -3.659   2.920  1.00  0.00           H  
ATOM   1424  HZ  PHE B   3       3.522  -2.517   1.511  1.00  0.00           H  
ATOM   1425  N   ASP B   4      -2.352  -7.559  -0.388  1.00  0.00           N  
ATOM   1426  CA  ASP B   4      -3.634  -8.251  -0.435  1.00  0.00           C  
ATOM   1427  C   ASP B   4      -4.736  -7.333  -0.950  1.00  0.00           C  
ATOM   1428  O   ASP B   4      -5.530  -7.722  -1.806  1.00  0.00           O  
ATOM   1429  CB  ASP B   4      -4.008  -8.780   0.952  1.00  0.00           C  
ATOM   1430  CG  ASP B   4      -3.134  -9.945   1.397  1.00  0.00           C  
ATOM   1431  OD1 ASP B   4      -2.460 -10.507   0.567  1.00  0.00           O  
ATOM   1432  OD2 ASP B   4      -3.151 -10.262   2.563  1.00  0.00           O  
ATOM   1433  H   ASP B   4      -1.835  -7.536   0.479  1.00  0.00           H  
ATOM   1434  HA  ASP B   4      -3.546  -9.096  -1.118  1.00  0.00           H  
ATOM   1435 1HB  ASP B   4      -3.918  -7.977   1.684  1.00  0.00           H  
ATOM   1436 2HB  ASP B   4      -5.049  -9.105   0.949  1.00  0.00           H  
ATOM   1437  N   ASP B   5      -4.778  -6.114  -0.424  1.00  0.00           N  
ATOM   1438  CA  ASP B   5      -5.768  -5.132  -0.846  1.00  0.00           C  
ATOM   1439  C   ASP B   5      -5.559  -4.729  -2.300  1.00  0.00           C  
ATOM   1440  O   ASP B   5      -6.518  -4.551  -3.050  1.00  0.00           O  
ATOM   1441  CB  ASP B   5      -5.707  -3.891   0.047  1.00  0.00           C  
ATOM   1442  CG  ASP B   5      -6.209  -4.153   1.461  1.00  0.00           C  
ATOM   1443  OD1 ASP B   5      -6.824  -5.171   1.673  1.00  0.00           O  
ATOM   1444  OD2 ASP B   5      -5.973  -3.333   2.315  1.00  0.00           O  
ATOM   1445  H   ASP B   5      -4.107  -5.862   0.287  1.00  0.00           H  
ATOM   1446  HA  ASP B   5      -6.759  -5.578  -0.755  1.00  0.00           H  
ATOM   1447 1HB  ASP B   5      -4.679  -3.533   0.103  1.00  0.00           H  
ATOM   1448 2HB  ASP B   5      -6.308  -3.095  -0.394  1.00  0.00           H  
ATOM   1449  N   PHE B   6      -4.297  -4.588  -2.695  1.00  0.00           N  
ATOM   1450  CA  PHE B   6      -3.957  -4.222  -4.064  1.00  0.00           C  
ATOM   1451  C   PHE B   6      -4.462  -5.264  -5.054  1.00  0.00           C  
ATOM   1452  O   PHE B   6      -5.175  -4.938  -6.002  1.00  0.00           O  
ATOM   1453  CB  PHE B   6      -2.443  -4.060  -4.213  1.00  0.00           C  
ATOM   1454  CG  PHE B   6      -1.992  -3.861  -5.633  1.00  0.00           C  
ATOM   1455  CD1 PHE B   6      -2.109  -2.622  -6.245  1.00  0.00           C  
ATOM   1456  CD2 PHE B   6      -1.452  -4.912  -6.358  1.00  0.00           C  
ATOM   1457  CE1 PHE B   6      -1.694  -2.438  -7.551  1.00  0.00           C  
ATOM   1458  CE2 PHE B   6      -1.036  -4.731  -7.663  1.00  0.00           C  
ATOM   1459  CZ  PHE B   6      -1.158  -3.492  -8.260  1.00  0.00           C  
ATOM   1460  H   PHE B   6      -3.554  -4.738  -2.026  1.00  0.00           H  
ATOM   1461  HA  PHE B   6      -4.435  -3.269  -4.296  1.00  0.00           H  
ATOM   1462 1HB  PHE B   6      -2.110  -3.204  -3.628  1.00  0.00           H  
ATOM   1463 2HB  PHE B   6      -1.942  -4.942  -3.818  1.00  0.00           H  
ATOM   1464  HD1 PHE B   6      -2.532  -1.789  -5.685  1.00  0.00           H  
ATOM   1465  HD2 PHE B   6      -1.356  -5.891  -5.886  1.00  0.00           H  
ATOM   1466  HE1 PHE B   6      -1.792  -1.460  -8.020  1.00  0.00           H  
ATOM   1467  HE2 PHE B   6      -0.612  -5.565  -8.221  1.00  0.00           H  
ATOM   1468  HZ  PHE B   6      -0.832  -3.348  -9.289  1.00  0.00           H  
ATOM   1469  N   LEU B   7      -4.086  -6.519  -4.827  1.00  0.00           N  
ATOM   1470  CA  LEU B   7      -4.397  -7.591  -5.765  1.00  0.00           C  
ATOM   1471  C   LEU B   7      -5.901  -7.812  -5.869  1.00  0.00           C  
ATOM   1472  O   LEU B   7      -6.426  -8.074  -6.952  1.00  0.00           O  
ATOM   1473  CB  LEU B   7      -3.711  -8.892  -5.328  1.00  0.00           C  
ATOM   1474  CG  LEU B   7      -2.179  -8.892  -5.396  1.00  0.00           C  
ATOM   1475  CD1 LEU B   7      -1.642 -10.174  -4.775  1.00  0.00           C  
ATOM   1476  CD2 LEU B   7      -1.734  -8.758  -6.845  1.00  0.00           C  
ATOM   1477  H   LEU B   7      -3.573  -6.733  -3.985  1.00  0.00           H  
ATOM   1478  HA  LEU B   7      -4.021  -7.310  -6.748  1.00  0.00           H  
ATOM   1479 1HB  LEU B   7      -3.997  -9.107  -4.300  1.00  0.00           H  
ATOM   1480 2HB  LEU B   7      -4.071  -9.704  -5.960  1.00  0.00           H  
ATOM   1481  HG  LEU B   7      -1.789  -8.053  -4.818  1.00  0.00           H  
ATOM   1482 1HD1 LEU B   7      -0.553 -10.174  -4.823  1.00  0.00           H  
ATOM   1483 2HD1 LEU B   7      -1.959 -10.235  -3.734  1.00  0.00           H  
ATOM   1484 3HD1 LEU B   7      -2.029 -11.033  -5.323  1.00  0.00           H  
ATOM   1485 1HD2 LEU B   7      -0.645  -8.757  -6.893  1.00  0.00           H  
ATOM   1486 2HD2 LEU B   7      -2.122  -9.597  -7.423  1.00  0.00           H  
ATOM   1487 3HD2 LEU B   7      -2.117  -7.824  -7.258  1.00  0.00           H  
ATOM   1488  N   LYS B   8      -6.589  -7.703  -4.738  1.00  0.00           N  
ATOM   1489  CA  LYS B   8      -8.043  -7.809  -4.713  1.00  0.00           C  
ATOM   1490  C   LYS B   8      -8.689  -6.751  -5.599  1.00  0.00           C  
ATOM   1491  O   LYS B   8      -9.624  -7.042  -6.347  1.00  0.00           O  
ATOM   1492  CB  LYS B   8      -8.565  -7.686  -3.281  1.00  0.00           C  
ATOM   1493  CG  LYS B   8     -10.077  -7.811  -3.148  1.00  0.00           C  
ATOM   1494  CD  LYS B   8     -10.513  -7.730  -1.693  1.00  0.00           C  
ATOM   1495  CE  LYS B   8     -12.027  -7.808  -1.563  1.00  0.00           C  
ATOM   1496  NZ  LYS B   8     -12.468  -7.732  -0.144  1.00  0.00           N  
ATOM   1497  H   LYS B   8      -6.093  -7.542  -3.874  1.00  0.00           H  
ATOM   1498  HA  LYS B   8      -8.325  -8.788  -5.104  1.00  0.00           H  
ATOM   1499 1HB  LYS B   8      -8.109  -8.457  -2.660  1.00  0.00           H  
ATOM   1500 2HB  LYS B   8      -8.272  -6.719  -2.870  1.00  0.00           H  
ATOM   1501 1HG  LYS B   8     -10.559  -7.009  -3.708  1.00  0.00           H  
ATOM   1502 2HG  LYS B   8     -10.399  -8.766  -3.563  1.00  0.00           H  
ATOM   1503 1HD  LYS B   8     -10.065  -8.553  -1.133  1.00  0.00           H  
ATOM   1504 2HD  LYS B   8     -10.169  -6.791  -1.262  1.00  0.00           H  
ATOM   1505 1HE  LYS B   8     -12.482  -6.988  -2.116  1.00  0.00           H  
ATOM   1506 2HE  LYS B   8     -12.381  -8.746  -1.990  1.00  0.00           H  
ATOM   1507 1HZ  LYS B   8     -13.476  -7.787  -0.100  1.00  0.00           H  
ATOM   1508 2HZ  LYS B   8     -12.067  -8.500   0.376  1.00  0.00           H  
ATOM   1509 3HZ  LYS B   8     -12.162  -6.857   0.258  1.00  0.00           H  
ATOM   1510  N   LEU B   9      -8.187  -5.525  -5.508  1.00  0.00           N  
ATOM   1511  CA  LEU B   9      -8.754  -4.408  -6.256  1.00  0.00           C  
ATOM   1512  C   LEU B   9      -8.202  -4.356  -7.673  1.00  0.00           C  
ATOM   1513  O   LEU B   9      -8.807  -3.761  -8.565  1.00  0.00           O  
ATOM   1514  CB  LEU B   9      -8.459  -3.085  -5.537  1.00  0.00           C  
ATOM   1515  CG  LEU B   9      -9.079  -2.934  -4.142  1.00  0.00           C  
ATOM   1516  CD1 LEU B   9      -8.595  -1.635  -3.510  1.00  0.00           C  
ATOM   1517  CD2 LEU B   9     -10.596  -2.956  -4.254  1.00  0.00           C  
ATOM   1518  H   LEU B   9      -7.391  -5.362  -4.908  1.00  0.00           H  
ATOM   1519  HA  LEU B   9      -9.834  -4.543  -6.313  1.00  0.00           H  
ATOM   1520 1HB  LEU B   9      -7.381  -2.979  -5.434  1.00  0.00           H  
ATOM   1521 2HB  LEU B   9      -8.827  -2.265  -6.154  1.00  0.00           H  
ATOM   1522  HG  LEU B   9      -8.750  -3.756  -3.506  1.00  0.00           H  
ATOM   1523 1HD1 LEU B   9      -9.035  -1.527  -2.518  1.00  0.00           H  
ATOM   1524 2HD1 LEU B   9      -7.509  -1.654  -3.424  1.00  0.00           H  
ATOM   1525 3HD1 LEU B   9      -8.896  -0.794  -4.133  1.00  0.00           H  
ATOM   1526 1HD2 LEU B   9     -11.036  -2.849  -3.262  1.00  0.00           H  
ATOM   1527 2HD2 LEU B   9     -10.926  -2.133  -4.889  1.00  0.00           H  
ATOM   1528 3HD2 LEU B   9     -10.914  -3.902  -4.692  1.00  0.00           H  
ATOM   1529  N   LEU B  10      -7.048  -4.982  -7.877  1.00  0.00           N  
ATOM   1530  CA  LEU B  10      -6.432  -5.046  -9.198  1.00  0.00           C  
ATOM   1531  C   LEU B  10      -7.276  -5.871 -10.160  1.00  0.00           C  
ATOM   1532  O   LEU B  10      -7.601  -5.422 -11.260  1.00  0.00           O  
ATOM   1533  CB  LEU B  10      -5.025  -5.647  -9.099  1.00  0.00           C  
ATOM   1534  CG  LEU B  10      -4.269  -5.794 -10.426  1.00  0.00           C  
ATOM   1535  CD1 LEU B  10      -3.978  -4.415 -11.002  1.00  0.00           C  
ATOM   1536  CD2 LEU B  10      -2.983  -6.573 -10.195  1.00  0.00           C  
ATOM   1537  H   LEU B  10      -6.585  -5.428  -7.097  1.00  0.00           H  
ATOM   1538  HA  LEU B  10      -6.355  -4.033  -9.593  1.00  0.00           H  
ATOM   1539 1HB  LEU B  10      -4.424  -5.017  -8.445  1.00  0.00           H  
ATOM   1540 2HB  LEU B  10      -5.100  -6.636  -8.649  1.00  0.00           H  
ATOM   1541  HG  LEU B  10      -4.894  -6.330 -11.143  1.00  0.00           H  
ATOM   1542 1HD1 LEU B  10      -3.442  -4.520 -11.945  1.00  0.00           H  
ATOM   1543 2HD1 LEU B  10      -4.916  -3.888 -11.176  1.00  0.00           H  
ATOM   1544 3HD1 LEU B  10      -3.368  -3.849 -10.299  1.00  0.00           H  
ATOM   1545 1HD2 LEU B  10      -2.447  -6.679 -11.138  1.00  0.00           H  
ATOM   1546 2HD2 LEU B  10      -2.358  -6.038  -9.480  1.00  0.00           H  
ATOM   1547 3HD2 LEU B  10      -3.222  -7.561  -9.800  1.00  0.00           H  
ATOM   1548  N   GLY B  11      -7.626  -7.082  -9.741  1.00  0.00           N  
ATOM   1549  CA  GLY B  11      -8.367  -8.005 -10.594  1.00  0.00           C  
ATOM   1550  C   GLY B  11      -7.531  -8.445 -11.788  1.00  0.00           C  
ATOM   1551  O   GLY B  11      -6.305  -8.525 -11.705  1.00  0.00           O  
ATOM   1552  H   GLY B  11      -7.375  -7.372  -8.806  1.00  0.00           H  
ATOM   1553 1HA  GLY B  11      -8.665  -8.878 -10.013  1.00  0.00           H  
ATOM   1554 2HA  GLY B  11      -9.280  -7.524 -10.943  1.00  0.00           H  
ATOM   1555  N   ASP B  12      -8.200  -8.732 -12.899  1.00  0.00           N  
ATOM   1556  CA  ASP B  12      -7.534  -9.276 -14.077  1.00  0.00           C  
ATOM   1557  C   ASP B  12      -6.920  -8.168 -14.924  1.00  0.00           C  
ATOM   1558  O   ASP B  12      -7.328  -7.948 -16.065  1.00  0.00           O  
ATOM   1559  CB  ASP B  12      -8.518 -10.087 -14.924  1.00  0.00           C  
ATOM   1560  CG  ASP B  12      -8.984 -11.361 -14.232  1.00  0.00           C  
ATOM   1561  OD1 ASP B  12      -8.171 -12.015 -13.623  1.00  0.00           O  
ATOM   1562  OD2 ASP B  12     -10.149 -11.667 -14.318  1.00  0.00           O  
ATOM   1563  H   ASP B  12      -9.197  -8.568 -12.929  1.00  0.00           H  
ATOM   1564  HA  ASP B  12      -6.732  -9.936 -13.747  1.00  0.00           H  
ATOM   1565 1HB  ASP B  12      -9.391  -9.475 -15.154  1.00  0.00           H  
ATOM   1566 2HB  ASP B  12      -8.048 -10.356 -15.870  1.00  0.00           H  
ATOM   1567  N   ASN B  13      -5.939  -7.473 -14.359  1.00  0.00           N  
ATOM   1568  CA  ASN B  13      -5.305  -6.351 -15.040  1.00  0.00           C  
ATOM   1569  C   ASN B  13      -3.789  -6.415 -14.914  1.00  0.00           C  
ATOM   1570  O   ASN B  13      -3.158  -7.141 -15.630  1.00  0.00           O  
ATOM   1571  OXT ASN B  13      -3.225  -5.738 -14.099  1.00  0.00           O  
ATOM   1572  CB  ASN B  13      -5.831  -5.033 -14.500  1.00  0.00           C  
ATOM   1573  CG  ASN B  13      -7.257  -4.772 -14.900  1.00  0.00           C  
ATOM   1574  OD1 ASN B  13      -7.534  -4.387 -16.041  1.00  0.00           O  
ATOM   1575  ND2 ASN B  13      -8.167  -4.975 -13.981  1.00  0.00           N  
ATOM   1576  H   ASN B  13      -5.624  -7.730 -13.435  1.00  0.00           H  
ATOM   1577  HA  ASN B  13      -5.545  -6.411 -16.103  1.00  0.00           H  
ATOM   1578 1HB  ASN B  13      -5.765  -5.034 -13.411  1.00  0.00           H  
ATOM   1579 2HB  ASN B  13      -5.208  -4.216 -14.865  1.00  0.00           H  
ATOM   1580 1HD2 ASN B  13      -9.132  -4.818 -14.190  1.00  0.00           H  
ATOM   1581 2HD2 ASN B  13      -7.897  -5.287 -13.071  1.00  0.00           H  
TER                                                                             
I_bsa 1166.6
I_hb 5
I_pack -0.083
I_sc -36.878
I_unsat 5
pep_sc -28.281
pep_sc_noref -27.014
reweighted_sc -133.763
rmsALL 15.721
rmsALL_CAPRI_if 7.699
rmsALL_allIF 9.305
rmsALL_if 11.318
rmsBB 15.369
rmsBB_CAPRI_if 6.514
rmsBB_allIF 8.27
rmsBB_if 10.006
rmsBB_intrf_lowres 10.921
rmsBB_lowres 16.231
rmsCA 15.403
rmsCA_if 10.026
rmsCA_intrf_lowres 10.943
rmsCA_lowres 16.271
rmsSC_CAPRI_if 8.511
rmsSC_allIF 9.974
score -68.605
score_lowres_opt 1.938
score_lowres_start 27.21
silent_score -68.605
startRMSall 0
startRMSallif 0
startRMSbb 0
startRMSca 0
time 73
