# Supplementary material for: Simple biochemical features underlie transcriptional activation domain diversity and dynamic, fuzzy binding to Mediator
Source: eLife. 2021 Apr 27;10:e68068. doi: 10.7554/eLife.68068 (PMC8137143; doi:10.7554/eLife.68068)
Supplement: Figure 6—source data 2. — The 10 best-scoring models from different binding poses are provided as pdb files. Top500.txt contains the score, cluster number, and RMSD to best model for the 500 best-scoring models. [file elife-68068-fig6-data2.zip › Med15-cAD structural models/ABD1/Pul4_139/2lpb_Pul4_139_prepack_30165.pdb]

HEADER                                            17-SEP-20   XXXX              
EXPDTA    THEORETICAL MODEL                                                     
REMARK 220                                                                      
REMARK 220 EXPERIMENTAL DETAILS                                                 
REMARK 220  EXPERIMENT TYPE                : THEORETICAL MODELLING              
REMARK 220  DATE OF DATA COLLECTION        : 17-SEP-20                          
REMARK 220                                                                      
REMARK 220 REMARK: MODEL GENERATED BY ROSETTA                                   
REMARK 220  VERSION 2020.08+release.cb1caba                                     
ATOM      1  N   GLN A 158     -12.016 -12.395 -23.603  1.00  0.00           N  
ATOM      2  CA  GLN A 158     -11.969 -12.966 -22.241  1.00  0.00           C  
ATOM      3  C   GLN A 158     -12.554 -11.986 -21.232  1.00  0.00           C  
ATOM      4  O   GLN A 158     -13.092 -10.945 -21.605  1.00  0.00           O  
ATOM      5  CB  GLN A 158     -10.534 -13.324 -21.846  1.00  0.00           C  
ATOM      6  CG  GLN A 158      -9.893 -14.385 -22.724  1.00  0.00           C  
ATOM      7  CD  GLN A 158     -10.563 -15.739 -22.579  1.00  0.00           C  
ATOM      8  OE1 GLN A 158     -10.628 -16.300 -21.482  1.00  0.00           O  
ATOM      9  NE2 GLN A 158     -11.064 -16.270 -23.688  1.00  0.00           N  
ATOM     10 1H   GLN A 158     -11.629 -13.049 -24.253  1.00  0.00           H  
ATOM     11 2H   GLN A 158     -12.965 -12.201 -23.851  1.00  0.00           H  
ATOM     12 3H   GLN A 158     -11.486 -11.548 -23.628  1.00  0.00           H  
ATOM     13  HA  GLN A 158     -12.567 -13.877 -22.227  1.00  0.00           H  
ATOM     14 1HB  GLN A 158      -9.911 -12.431 -21.888  1.00  0.00           H  
ATOM     15 2HB  GLN A 158     -10.519 -13.685 -20.817  1.00  0.00           H  
ATOM     16 1HG  GLN A 158      -9.970 -14.075 -23.766  1.00  0.00           H  
ATOM     17 2HG  GLN A 158      -8.845 -14.491 -22.443  1.00  0.00           H  
ATOM     18 1HE2 GLN A 158     -11.518 -17.163 -23.654  1.00  0.00           H  
ATOM     19 2HE2 GLN A 158     -10.989 -15.782 -24.557  1.00  0.00           H  
ATOM     20  N   ARG A 159     -12.454 -12.331 -19.958  1.00  0.00           N  
ATOM     21  CA  ARG A 159     -12.963 -11.479 -18.889  1.00  0.00           C  
ATOM     22  C   ARG A 159     -12.021 -10.302 -18.654  1.00  0.00           C  
ATOM     23  O   ARG A 159     -10.801 -10.445 -18.767  1.00  0.00           O  
ATOM     24  CB  ARG A 159     -13.124 -12.269 -17.599  1.00  0.00           C  
ATOM     25  CG  ARG A 159     -14.191 -13.351 -17.640  1.00  0.00           C  
ATOM     26  CD  ARG A 159     -14.288 -14.077 -16.347  1.00  0.00           C  
ATOM     27  NE  ARG A 159     -15.295 -15.125 -16.388  1.00  0.00           N  
ATOM     28  CZ  ARG A 159     -15.548 -15.983 -15.381  1.00  0.00           C  
ATOM     29  NH1 ARG A 159     -14.858 -15.906 -14.264  1.00  0.00           N  
ATOM     30  NH2 ARG A 159     -16.487 -16.902 -15.515  1.00  0.00           N  
ATOM     31  H   ARG A 159     -12.025 -13.184 -19.727  1.00  0.00           H  
ATOM     32  HA  ARG A 159     -13.941 -11.098 -19.186  1.00  0.00           H  
ATOM     33 1HB  ARG A 159     -12.179 -12.747 -17.345  1.00  0.00           H  
ATOM     34 2HB  ARG A 159     -13.376 -11.589 -16.784  1.00  0.00           H  
ATOM     35 1HG  ARG A 159     -15.160 -12.900 -17.853  1.00  0.00           H  
ATOM     36 2HG  ARG A 159     -13.947 -14.073 -18.421  1.00  0.00           H  
ATOM     37 1HD  ARG A 159     -13.328 -14.537 -16.115  1.00  0.00           H  
ATOM     38 2HD  ARG A 159     -14.555 -13.377 -15.557  1.00  0.00           H  
ATOM     39  HE  ARG A 159     -15.847 -15.214 -17.231  1.00  0.00           H  
ATOM     40 1HH1 ARG A 159     -14.140 -15.203 -14.161  1.00  0.00           H  
ATOM     41 2HH1 ARG A 159     -15.048 -16.549 -13.509  1.00  0.00           H  
ATOM     42 1HH2 ARG A 159     -17.017 -16.961 -16.374  1.00  0.00           H  
ATOM     43 2HH2 ARG A 159     -16.676 -17.545 -14.761  1.00  0.00           H  
ATOM     44  N   ARG A 160     -12.586  -9.144 -18.344  1.00  0.00           N  
ATOM     45  CA  ARG A 160     -11.792  -7.949 -18.098  1.00  0.00           C  
ATOM     46  C   ARG A 160     -12.633  -6.875 -17.411  1.00  0.00           C  
ATOM     47  O   ARG A 160     -13.441  -6.198 -18.052  1.00  0.00           O  
ATOM     48  CB  ARG A 160     -11.230  -7.400 -19.401  1.00  0.00           C  
ATOM     49  CG  ARG A 160     -10.295  -6.212 -19.244  1.00  0.00           C  
ATOM     50  CD  ARG A 160      -9.734  -5.779 -20.550  1.00  0.00           C  
ATOM     51  NE  ARG A 160      -8.786  -4.686 -20.396  1.00  0.00           N  
ATOM     52  CZ  ARG A 160      -8.199  -4.033 -21.418  1.00  0.00           C  
ATOM     53  NH1 ARG A 160      -8.472  -4.374 -22.658  1.00  0.00           N  
ATOM     54  NH2 ARG A 160      -7.349  -3.052 -21.175  1.00  0.00           N  
ATOM     55  H   ARG A 160     -13.563  -9.090 -18.275  1.00  0.00           H  
ATOM     56  HA  ARG A 160     -10.960  -8.215 -17.446  1.00  0.00           H  
ATOM     57 1HB  ARG A 160     -10.681  -8.185 -19.919  1.00  0.00           H  
ATOM     58 2HB  ARG A 160     -12.050  -7.092 -20.050  1.00  0.00           H  
ATOM     59 1HG  ARG A 160     -10.842  -5.373 -18.812  1.00  0.00           H  
ATOM     60 2HG  ARG A 160      -9.468  -6.483 -18.587  1.00  0.00           H  
ATOM     61 1HD  ARG A 160      -9.217  -6.615 -21.018  1.00  0.00           H  
ATOM     62 2HD  ARG A 160     -10.540  -5.441 -21.199  1.00  0.00           H  
ATOM     63  HE  ARG A 160      -8.552  -4.396 -19.456  1.00  0.00           H  
ATOM     64 1HH1 ARG A 160      -9.122  -5.125 -22.845  1.00  0.00           H  
ATOM     65 2HH1 ARG A 160      -8.032  -3.885 -23.425  1.00  0.00           H  
ATOM     66 1HH2 ARG A 160      -7.140  -2.790 -20.221  1.00  0.00           H  
ATOM     67 2HH2 ARG A 160      -6.910  -2.563 -21.940  1.00  0.00           H  
ATOM     68  N   GLN A 161     -12.454  -6.736 -16.108  1.00  0.00           N  
ATOM     69  CA  GLN A 161     -13.186  -5.737 -15.341  1.00  0.00           C  
ATOM     70  C   GLN A 161     -12.283  -4.548 -15.024  1.00  0.00           C  
ATOM     71  O   GLN A 161     -11.141  -4.722 -14.597  1.00  0.00           O  
ATOM     72  CB  GLN A 161     -13.737  -6.344 -14.048  1.00  0.00           C  
ATOM     73  CG  GLN A 161     -14.568  -5.384 -13.214  1.00  0.00           C  
ATOM     74  CD  GLN A 161     -15.148  -6.045 -11.979  1.00  0.00           C  
ATOM     75  OE1 GLN A 161     -14.580  -6.999 -11.442  1.00  0.00           O  
ATOM     76  NE2 GLN A 161     -16.288  -5.539 -11.518  1.00  0.00           N  
ATOM     77  H   GLN A 161     -11.811  -7.320 -15.646  1.00  0.00           H  
ATOM     78  HA  GLN A 161     -14.024  -5.385 -15.943  1.00  0.00           H  
ATOM     79 1HB  GLN A 161     -14.358  -7.207 -14.287  1.00  0.00           H  
ATOM     80 2HB  GLN A 161     -12.910  -6.696 -13.431  1.00  0.00           H  
ATOM     81 1HG  GLN A 161     -13.936  -4.556 -12.894  1.00  0.00           H  
ATOM     82 2HG  GLN A 161     -15.393  -5.012 -13.823  1.00  0.00           H  
ATOM     83 1HE2 GLN A 161     -16.719  -5.934 -10.705  1.00  0.00           H  
ATOM     84 2HE2 GLN A 161     -16.716  -4.764 -11.984  1.00  0.00           H  
ATOM     85  N   LEU A 162     -12.793  -3.344 -15.237  1.00  0.00           N  
ATOM     86  CA  LEU A 162     -12.021  -2.140 -14.973  1.00  0.00           C  
ATOM     87  C   LEU A 162     -12.920  -0.927 -14.750  1.00  0.00           C  
ATOM     88  O   LEU A 162     -13.442  -0.340 -15.694  1.00  0.00           O  
ATOM     89  CB  LEU A 162     -11.064  -1.866 -16.140  1.00  0.00           C  
ATOM     90  CG  LEU A 162     -10.156  -0.640 -15.981  1.00  0.00           C  
ATOM     91  CD1 LEU A 162      -9.018  -0.717 -16.991  1.00  0.00           C  
ATOM     92  CD2 LEU A 162     -10.974   0.627 -16.175  1.00  0.00           C  
ATOM     93  H   LEU A 162     -13.712  -3.261 -15.574  1.00  0.00           H  
ATOM     94  HA  LEU A 162     -11.437  -2.296 -14.067  1.00  0.00           H  
ATOM     95 1HB  LEU A 162     -10.425  -2.736 -16.277  1.00  0.00           H  
ATOM     96 2HB  LEU A 162     -11.653  -1.727 -17.047  1.00  0.00           H  
ATOM     97  HG  LEU A 162      -9.716  -0.639 -14.983  1.00  0.00           H  
ATOM     98 1HD1 LEU A 162      -8.371   0.154 -16.877  1.00  0.00           H  
ATOM     99 2HD1 LEU A 162      -8.437  -1.623 -16.817  1.00  0.00           H  
ATOM    100 3HD1 LEU A 162      -9.427  -0.736 -17.999  1.00  0.00           H  
ATOM    101 1HD2 LEU A 162     -10.328   1.498 -16.062  1.00  0.00           H  
ATOM    102 2HD2 LEU A 162     -11.412   0.628 -17.174  1.00  0.00           H  
ATOM    103 3HD2 LEU A 162     -11.768   0.665 -15.430  1.00  0.00           H  
ATOM    104  N   THR A 163     -13.130  -0.568 -13.497  1.00  0.00           N  
ATOM    105  CA  THR A 163     -13.931   0.599 -13.185  1.00  0.00           C  
ATOM    106  C   THR A 163     -13.038   1.835 -13.283  1.00  0.00           C  
ATOM    107  O   THR A 163     -11.937   1.838 -12.733  1.00  0.00           O  
ATOM    108  CB  THR A 163     -14.563   0.499 -11.784  1.00  0.00           C  
ATOM    109  OG1 THR A 163     -15.445  -0.631 -11.735  1.00  0.00           O  
ATOM    110  CG2 THR A 163     -15.345   1.762 -11.460  1.00  0.00           C  
ATOM    111  H   THR A 163     -12.740  -1.095 -12.770  1.00  0.00           H  
ATOM    112  HA  THR A 163     -14.738   0.670 -13.915  1.00  0.00           H  
ATOM    113  HB  THR A 163     -13.778   0.363 -11.041  1.00  0.00           H  
ATOM    114  HG1 THR A 163     -15.729  -0.775 -10.829  1.00  0.00           H  
ATOM    115 1HG2 THR A 163     -15.785   1.673 -10.467  1.00  0.00           H  
ATOM    116 2HG2 THR A 163     -14.675   2.621 -11.486  1.00  0.00           H  
ATOM    117 3HG2 THR A 163     -16.138   1.898 -12.196  1.00  0.00           H  
ATOM    118  N   PRO A 164     -13.497   2.899 -13.960  1.00  0.00           N  
ATOM    119  CA  PRO A 164     -12.714   4.131 -14.141  1.00  0.00           C  
ATOM    120  C   PRO A 164     -12.220   4.737 -12.826  1.00  0.00           C  
ATOM    121  O   PRO A 164     -11.099   5.240 -12.749  1.00  0.00           O  
ATOM    122  CB  PRO A 164     -13.714   5.060 -14.836  1.00  0.00           C  
ATOM    123  CG  PRO A 164     -14.580   4.140 -15.627  1.00  0.00           C  
ATOM    124  CD  PRO A 164     -14.775   2.947 -14.730  1.00  0.00           C  
ATOM    125  HA  PRO A 164     -11.851   3.919 -14.789  1.00  0.00           H  
ATOM    126 1HB  PRO A 164     -14.277   5.636 -14.086  1.00  0.00           H  
ATOM    127 2HB  PRO A 164     -13.178   5.788 -15.463  1.00  0.00           H  
ATOM    128 1HG  PRO A 164     -15.527   4.637 -15.884  1.00  0.00           H  
ATOM    129 2HG  PRO A 164     -14.089   3.881 -16.576  1.00  0.00           H  
ATOM    130 1HD  PRO A 164     -15.638   3.120 -14.071  1.00  0.00           H  
ATOM    131 2HD  PRO A 164     -14.930   2.048 -15.344  1.00  0.00           H  
ATOM    132  N   GLN A 165     -13.054   4.663 -11.798  1.00  0.00           N  
ATOM    133  CA  GLN A 165     -12.719   5.223 -10.492  1.00  0.00           C  
ATOM    134  C   GLN A 165     -11.666   4.392  -9.762  1.00  0.00           C  
ATOM    135  O   GLN A 165     -10.776   4.940  -9.115  1.00  0.00           O  
ATOM    136  CB  GLN A 165     -13.978   5.338  -9.628  1.00  0.00           C  
ATOM    137  CG  GLN A 165     -14.990   6.351 -10.134  1.00  0.00           C  
ATOM    138  CD  GLN A 165     -16.245   6.391  -9.282  1.00  0.00           C  
ATOM    139  OE1 GLN A 165     -16.594   5.409  -8.622  1.00  0.00           O  
ATOM    140  NE2 GLN A 165     -16.930   7.529  -9.293  1.00  0.00           N  
ATOM    141  H   GLN A 165     -13.924   4.226 -11.924  1.00  0.00           H  
ATOM    142  HA  GLN A 165     -12.302   6.219 -10.639  1.00  0.00           H  
ATOM    143 1HB  GLN A 165     -14.471   4.368  -9.573  1.00  0.00           H  
ATOM    144 2HB  GLN A 165     -13.698   5.621  -8.613  1.00  0.00           H  
ATOM    145 1HG  GLN A 165     -14.536   7.342 -10.122  1.00  0.00           H  
ATOM    146 2HG  GLN A 165     -15.276   6.085 -11.153  1.00  0.00           H  
ATOM    147 1HE2 GLN A 165     -17.765   7.615  -8.749  1.00  0.00           H  
ATOM    148 2HE2 GLN A 165     -16.610   8.300  -9.843  1.00  0.00           H  
ATOM    149  N   GLN A 166     -11.757   3.072  -9.874  1.00  0.00           N  
ATOM    150  CA  GLN A 166     -10.822   2.186  -9.190  1.00  0.00           C  
ATOM    151  C   GLN A 166      -9.517   2.063  -9.956  1.00  0.00           C  
ATOM    152  O   GLN A 166      -8.440   2.098  -9.365  1.00  0.00           O  
ATOM    153  CB  GLN A 166     -11.442   0.800  -8.993  1.00  0.00           C  
ATOM    154  CG  GLN A 166     -12.640   0.781  -8.059  1.00  0.00           C  
ATOM    155  CD  GLN A 166     -13.226  -0.609  -7.899  1.00  0.00           C  
ATOM    156  OE1 GLN A 166     -13.110  -1.453  -8.791  1.00  0.00           O  
ATOM    157  NE2 GLN A 166     -13.862  -0.854  -6.758  1.00  0.00           N  
ATOM    158  H   GLN A 166     -12.454   2.687 -10.440  1.00  0.00           H  
ATOM    159  HA  GLN A 166     -10.598   2.609  -8.211  1.00  0.00           H  
ATOM    160 1HB  GLN A 166     -11.760   0.404  -9.957  1.00  0.00           H  
ATOM    161 2HB  GLN A 166     -10.691   0.120  -8.591  1.00  0.00           H  
ATOM    162 1HG  GLN A 166     -12.328   1.135  -7.077  1.00  0.00           H  
ATOM    163 2HG  GLN A 166     -13.413   1.434  -8.464  1.00  0.00           H  
ATOM    164 1HE2 GLN A 166     -14.269  -1.754  -6.596  1.00  0.00           H  
ATOM    165 2HE2 GLN A 166     -13.932  -0.141  -6.062  1.00  0.00           H  
ATOM    166  N   GLN A 167      -9.625   1.917 -11.272  1.00  0.00           N  
ATOM    167  CA  GLN A 167      -8.469   1.777 -12.140  1.00  0.00           C  
ATOM    168  C   GLN A 167      -7.449   2.886 -11.907  1.00  0.00           C  
ATOM    169  O   GLN A 167      -6.258   2.627 -11.753  1.00  0.00           O  
ATOM    170  CB  GLN A 167      -8.907   1.771 -13.607  1.00  0.00           C  
ATOM    171  CG  GLN A 167      -7.758   1.686 -14.599  1.00  0.00           C  
ATOM    172  CD  GLN A 167      -7.035   0.354 -14.534  1.00  0.00           C  
ATOM    173  OE1 GLN A 167      -7.455  -0.562 -13.822  1.00  0.00           O  
ATOM    174  NE2 GLN A 167      -5.942   0.239 -15.279  1.00  0.00           N  
ATOM    175  H   GLN A 167     -10.519   1.896 -11.678  1.00  0.00           H  
ATOM    176  HA  GLN A 167      -7.981   0.829 -11.916  1.00  0.00           H  
ATOM    177 1HB  GLN A 167      -9.569   0.923 -13.786  1.00  0.00           H  
ATOM    178 2HB  GLN A 167      -9.471   2.678 -13.822  1.00  0.00           H  
ATOM    179 1HG  GLN A 167      -8.154   1.812 -15.607  1.00  0.00           H  
ATOM    180 2HG  GLN A 167      -7.042   2.476 -14.376  1.00  0.00           H  
ATOM    181 1HE2 GLN A 167      -5.422  -0.616 -15.277  1.00  0.00           H  
ATOM    182 2HE2 GLN A 167      -5.637   1.007 -15.842  1.00  0.00           H  
ATOM    183  N   GLN A 168      -7.937   4.113 -11.843  1.00  0.00           N  
ATOM    184  CA  GLN A 168      -7.085   5.278 -11.654  1.00  0.00           C  
ATOM    185  C   GLN A 168      -6.316   5.237 -10.336  1.00  0.00           C  
ATOM    186  O   GLN A 168      -5.210   5.765 -10.240  1.00  0.00           O  
ATOM    187  CB  GLN A 168      -7.925   6.557 -11.721  1.00  0.00           C  
ATOM    188  CG  GLN A 168      -8.447   6.885 -13.109  1.00  0.00           C  
ATOM    189  CD  GLN A 168      -9.459   8.016 -13.094  1.00  0.00           C  
ATOM    190  OE1 GLN A 168      -9.392   8.916 -12.253  1.00  0.00           O  
ATOM    191  NE2 GLN A 168     -10.406   7.974 -14.024  1.00  0.00           N  
ATOM    192  H   GLN A 168      -8.906   4.243 -11.920  1.00  0.00           H  
ATOM    193  HA  GLN A 168      -6.346   5.299 -12.454  1.00  0.00           H  
ATOM    194 1HB  GLN A 168      -8.780   6.465 -11.052  1.00  0.00           H  
ATOM    195 2HB  GLN A 168      -7.329   7.402 -11.377  1.00  0.00           H  
ATOM    196 1HG  GLN A 168      -7.611   7.185 -13.741  1.00  0.00           H  
ATOM    197 2HG  GLN A 168      -8.930   6.000 -13.524  1.00  0.00           H  
ATOM    198 1HE2 GLN A 168     -11.101   8.692 -14.064  1.00  0.00           H  
ATOM    199 2HE2 GLN A 168     -10.424   7.224 -14.687  1.00  0.00           H  
ATOM    200  N   LEU A 169      -6.894   4.616  -9.325  1.00  0.00           N  
ATOM    201  CA  LEU A 169      -6.252   4.555  -8.026  1.00  0.00           C  
ATOM    202  C   LEU A 169      -5.281   3.380  -7.910  1.00  0.00           C  
ATOM    203  O   LEU A 169      -4.148   3.543  -7.454  1.00  0.00           O  
ATOM    204  CB  LEU A 169      -7.318   4.453  -6.928  1.00  0.00           C  
ATOM    205  CG  LEU A 169      -8.199   5.694  -6.738  1.00  0.00           C  
ATOM    206  CD1 LEU A 169      -9.286   5.394  -5.715  1.00  0.00           C  
ATOM    207  CD2 LEU A 169      -7.337   6.865  -6.292  1.00  0.00           C  
ATOM    208  H   LEU A 169      -7.756   4.169  -9.461  1.00  0.00           H  
ATOM    209  HA  LEU A 169      -5.678   5.470  -7.881  1.00  0.00           H  
ATOM    210 1HB  LEU A 169      -7.973   3.613  -7.157  1.00  0.00           H  
ATOM    211 2HB  LEU A 169      -6.821   4.251  -5.979  1.00  0.00           H  
ATOM    212  HG  LEU A 169      -8.688   5.941  -7.681  1.00  0.00           H  
ATOM    213 1HD1 LEU A 169      -9.912   6.276  -5.580  1.00  0.00           H  
ATOM    214 2HD1 LEU A 169      -9.899   4.565  -6.068  1.00  0.00           H  
ATOM    215 3HD1 LEU A 169      -8.827   5.127  -4.764  1.00  0.00           H  
ATOM    216 1HD2 LEU A 169      -7.963   7.748  -6.158  1.00  0.00           H  
ATOM    217 2HD2 LEU A 169      -6.849   6.620  -5.349  1.00  0.00           H  
ATOM    218 3HD2 LEU A 169      -6.580   7.069  -7.050  1.00  0.00           H  
ATOM    219  N   VAL A 170      -5.722   2.200  -8.332  1.00  0.00           N  
ATOM    220  CA  VAL A 170      -4.902   0.999  -8.214  1.00  0.00           C  
ATOM    221  C   VAL A 170      -3.789   0.914  -9.259  1.00  0.00           C  
ATOM    222  O   VAL A 170      -2.696   0.433  -8.966  1.00  0.00           O  
ATOM    223  CB  VAL A 170      -5.795  -0.250  -8.336  1.00  0.00           C  
ATOM    224  CG1 VAL A 170      -4.946  -1.513  -8.353  1.00  0.00           C  
ATOM    225  CG2 VAL A 170      -6.794  -0.286  -7.189  1.00  0.00           C  
ATOM    226  H   VAL A 170      -6.621   2.137  -8.726  1.00  0.00           H  
ATOM    227  HA  VAL A 170      -4.424   1.001  -7.234  1.00  0.00           H  
ATOM    228  HB  VAL A 170      -6.332  -0.210  -9.284  1.00  0.00           H  
ATOM    229 1HG1 VAL A 170      -5.594  -2.385  -8.440  1.00  0.00           H  
ATOM    230 2HG1 VAL A 170      -4.265  -1.480  -9.202  1.00  0.00           H  
ATOM    231 3HG1 VAL A 170      -4.373  -1.577  -7.428  1.00  0.00           H  
ATOM    232 1HG2 VAL A 170      -7.423  -1.171  -7.282  1.00  0.00           H  
ATOM    233 2HG2 VAL A 170      -6.257  -0.320  -6.241  1.00  0.00           H  
ATOM    234 3HG2 VAL A 170      -7.418   0.607  -7.221  1.00  0.00           H  
ATOM    235  N   ASN A 171      -4.053   1.377 -10.470  1.00  0.00           N  
ATOM    236  CA  ASN A 171      -3.052   1.320 -11.538  1.00  0.00           C  
ATOM    237  C   ASN A 171      -1.928   2.323 -11.293  1.00  0.00           C  
ATOM    238  O   ASN A 171      -0.785   2.112 -11.702  1.00  0.00           O  
ATOM    239  CB  ASN A 171      -3.697   1.562 -12.890  1.00  0.00           C  
ATOM    240  CG  ASN A 171      -2.788   1.211 -14.035  1.00  0.00           C  
ATOM    241  OD1 ASN A 171      -2.343   0.065 -14.161  1.00  0.00           O  
ATOM    242  ND2 ASN A 171      -2.503   2.176 -14.872  1.00  0.00           N  
ATOM    243  H   ASN A 171      -4.938   1.764 -10.655  1.00  0.00           H  
ATOM    244  HA  ASN A 171      -2.604   0.325 -11.540  1.00  0.00           H  
ATOM    245 1HB  ASN A 171      -4.608   0.968 -12.971  1.00  0.00           H  
ATOM    246 2HB  ASN A 171      -3.981   2.611 -12.975  1.00  0.00           H  
ATOM    247 1HD2 ASN A 171      -1.902   2.001 -15.652  1.00  0.00           H  
ATOM    248 2HD2 ASN A 171      -2.885   3.089 -14.731  1.00  0.00           H  
ATOM    249  N   GLN A 172      -2.252   3.402 -10.600  1.00  0.00           N  
ATOM    250  CA  GLN A 172      -1.276   4.444 -10.306  1.00  0.00           C  
ATOM    251  C   GLN A 172      -0.409   4.077  -9.107  1.00  0.00           C  
ATOM    252  O   GLN A 172       0.673   4.635  -8.924  1.00  0.00           O  
ATOM    253  CB  GLN A 172      -1.982   5.778 -10.050  1.00  0.00           C  
ATOM    254  CG  GLN A 172      -1.039   6.952  -9.850  1.00  0.00           C  
ATOM    255  CD  GLN A 172      -1.771   8.280  -9.803  1.00  0.00           C  
ATOM    256  OE1 GLN A 172      -2.760   8.435  -9.080  1.00  0.00           O  
ATOM    257  NE2 GLN A 172      -1.290   9.248 -10.574  1.00  0.00           N  
ATOM    258  H   GLN A 172      -3.169   3.504 -10.275  1.00  0.00           H  
ATOM    259  HA  GLN A 172      -0.619   4.556 -11.169  1.00  0.00           H  
ATOM    260 1HB  GLN A 172      -2.636   6.011 -10.889  1.00  0.00           H  
ATOM    261 2HB  GLN A 172      -2.607   5.694  -9.161  1.00  0.00           H  
ATOM    262 1HG  GLN A 172      -0.507   6.822  -8.908  1.00  0.00           H  
ATOM    263 2HG  GLN A 172      -0.331   6.982 -10.678  1.00  0.00           H  
ATOM    264 1HE2 GLN A 172      -1.731  10.147 -10.585  1.00  0.00           H  
ATOM    265 2HE2 GLN A 172      -0.486   9.080 -11.145  1.00  0.00           H  
ATOM    266  N   MET A 173      -0.880   3.129  -8.300  1.00  0.00           N  
ATOM    267  CA  MET A 173      -0.141   2.679  -7.114  1.00  0.00           C  
ATOM    268  C   MET A 173       1.107   1.888  -7.506  1.00  0.00           C  
ATOM    269  O   MET A 173       1.901   1.499  -6.654  1.00  0.00           O  
ATOM    270  CB  MET A 173      -1.044   1.835  -6.216  1.00  0.00           C  
ATOM    271  CG  MET A 173      -1.990   2.642  -5.338  1.00  0.00           C  
ATOM    272  SD  MET A 173      -1.124   3.832  -4.294  1.00  0.00           S  
ATOM    273  CE  MET A 173      -0.347   2.739  -3.108  1.00  0.00           C  
ATOM    274  H   MET A 173      -1.749   2.722  -8.499  1.00  0.00           H  
ATOM    275  HA  MET A 173       0.186   3.557  -6.556  1.00  0.00           H  
ATOM    276 1HB  MET A 173      -1.647   1.169  -6.831  1.00  0.00           H  
ATOM    277 2HB  MET A 173      -0.430   1.214  -5.564  1.00  0.00           H  
ATOM    278 1HG  MET A 173      -2.696   3.184  -5.966  1.00  0.00           H  
ATOM    279 2HG  MET A 173      -2.554   1.967  -4.695  1.00  0.00           H  
ATOM    280 1HE  MET A 173       0.227   3.328  -2.392  1.00  0.00           H  
ATOM    281 2HE  MET A 173      -1.114   2.171  -2.579  1.00  0.00           H  
ATOM    282 3HE  MET A 173       0.319   2.051  -3.629  1.00  0.00           H  
ATOM    283  N   LYS A 174       1.265   1.642  -8.799  1.00  0.00           N  
ATOM    284  CA  LYS A 174       2.421   0.919  -9.300  1.00  0.00           C  
ATOM    285  C   LYS A 174       3.640   1.815  -9.205  1.00  0.00           C  
ATOM    286  O   LYS A 174       4.701   1.407  -8.734  1.00  0.00           O  
ATOM    287  CB  LYS A 174       2.202   0.457 -10.742  1.00  0.00           C  
ATOM    288  CG  LYS A 174       1.170  -0.652 -10.896  1.00  0.00           C  
ATOM    289  CD  LYS A 174       0.872  -0.928 -12.362  1.00  0.00           C  
ATOM    290  CE  LYS A 174      -0.092  -2.095 -12.522  1.00  0.00           C  
ATOM    291  NZ  LYS A 174      -0.585  -2.223 -13.920  1.00  0.00           N  
ATOM    292  H   LYS A 174       0.598   1.971  -9.427  1.00  0.00           H  
ATOM    293  HA  LYS A 174       2.574   0.037  -8.677  1.00  0.00           H  
ATOM    294 1HB  LYS A 174       1.878   1.303 -11.350  1.00  0.00           H  
ATOM    295 2HB  LYS A 174       3.144   0.097 -11.155  1.00  0.00           H  
ATOM    296 1HG  LYS A 174       1.544  -1.565 -10.432  1.00  0.00           H  
ATOM    297 2HG  LYS A 174       0.246  -0.363 -10.396  1.00  0.00           H  
ATOM    298 1HD  LYS A 174       0.433  -0.040 -12.819  1.00  0.00           H  
ATOM    299 2HD  LYS A 174       1.800  -1.163 -12.884  1.00  0.00           H  
ATOM    300 1HE  LYS A 174       0.407  -3.020 -12.240  1.00  0.00           H  
ATOM    301 2HE  LYS A 174      -0.947  -1.954 -11.861  1.00  0.00           H  
ATOM    302 1HZ  LYS A 174      -1.221  -3.006 -13.984  1.00  0.00           H  
ATOM    303 2HZ  LYS A 174      -1.068  -1.375 -14.187  1.00  0.00           H  
ATOM    304 3HZ  LYS A 174       0.197  -2.373 -14.541  1.00  0.00           H  
ATOM    305  N   VAL A 175       3.472   3.053  -9.647  1.00  0.00           N  
ATOM    306  CA  VAL A 175       4.547   4.019  -9.596  1.00  0.00           C  
ATOM    307  C   VAL A 175       4.194   5.108  -8.603  1.00  0.00           C  
ATOM    308  O   VAL A 175       3.738   6.192  -8.973  1.00  0.00           O  
ATOM    309  CB  VAL A 175       4.793   4.636 -10.985  1.00  0.00           C  
ATOM    310  CG1 VAL A 175       5.974   5.594 -10.941  1.00  0.00           C  
ATOM    311  CG2 VAL A 175       5.030   3.534 -12.008  1.00  0.00           C  
ATOM    312  H   VAL A 175       2.602   3.324 -10.005  1.00  0.00           H  
ATOM    313  HA  VAL A 175       5.457   3.508  -9.278  1.00  0.00           H  
ATOM    314  HB  VAL A 175       3.918   5.219 -11.274  1.00  0.00           H  
ATOM    315 1HG1 VAL A 175       6.134   6.021 -11.931  1.00  0.00           H  
ATOM    316 2HG1 VAL A 175       5.768   6.394 -10.231  1.00  0.00           H  
ATOM    317 3HG1 VAL A 175       6.869   5.053 -10.632  1.00  0.00           H  
ATOM    318 1HG2 VAL A 175       5.203   3.978 -12.988  1.00  0.00           H  
ATOM    319 2HG2 VAL A 175       5.901   2.949 -11.715  1.00  0.00           H  
ATOM    320 3HG2 VAL A 175       4.155   2.886 -12.052  1.00  0.00           H  
ATOM    321  N   ALA A 176       4.412   4.808  -7.342  1.00  0.00           N  
ATOM    322  CA  ALA A 176       4.130   5.744  -6.275  1.00  0.00           C  
ATOM    323  C   ALA A 176       5.181   5.632  -5.178  1.00  0.00           C  
ATOM    324  O   ALA A 176       5.362   4.567  -4.590  1.00  0.00           O  
ATOM    325  CB  ALA A 176       2.737   5.504  -5.712  1.00  0.00           C  
ATOM    326  H   ALA A 176       4.738   3.912  -7.118  1.00  0.00           H  
ATOM    327  HA  ALA A 176       4.174   6.752  -6.688  1.00  0.00           H  
ATOM    328 1HB  ALA A 176       2.541   6.215  -4.909  1.00  0.00           H  
ATOM    329 2HB  ALA A 176       1.997   5.635  -6.502  1.00  0.00           H  
ATOM    330 3HB  ALA A 176       2.673   4.489  -5.321  1.00  0.00           H  
ATOM    331  N   PRO A 177       5.938   6.710  -4.936  1.00  0.00           N  
ATOM    332  CA  PRO A 177       6.955   6.738  -3.898  1.00  0.00           C  
ATOM    333  C   PRO A 177       6.377   7.101  -2.532  1.00  0.00           C  
ATOM    334  O   PRO A 177       5.520   7.983  -2.420  1.00  0.00           O  
ATOM    335  CB  PRO A 177       7.920   7.815  -4.404  1.00  0.00           C  
ATOM    336  CG  PRO A 177       7.033   8.837  -5.028  1.00  0.00           C  
ATOM    337  CD  PRO A 177       5.917   8.037  -5.646  1.00  0.00           C  
ATOM    338  HA  PRO A 177       7.448   5.756  -3.848  1.00  0.00           H  
ATOM    339 1HB  PRO A 177       8.509   8.216  -3.567  1.00  0.00           H  
ATOM    340 2HB  PRO A 177       8.633   7.375  -5.119  1.00  0.00           H  
ATOM    341 1HG  PRO A 177       6.674   9.545  -4.266  1.00  0.00           H  
ATOM    342 2HG  PRO A 177       7.593   9.425  -5.770  1.00  0.00           H  
ATOM    343 1HD  PRO A 177       4.960   8.554  -5.481  1.00  0.00           H  
ATOM    344 2HD  PRO A 177       6.108   7.910  -6.722  1.00  0.00           H  
ATOM    345  N   ILE A 178       6.852   6.415  -1.506  1.00  0.00           N  
ATOM    346  CA  ILE A 178       6.412   6.640  -0.137  1.00  0.00           C  
ATOM    347  C   ILE A 178       6.911   7.989   0.384  1.00  0.00           C  
ATOM    348  O   ILE A 178       8.119   8.227   0.445  1.00  0.00           O  
ATOM    349  CB  ILE A 178       6.904   5.512   0.789  1.00  0.00           C  
ATOM    350  CG1 ILE A 178       6.353   4.162   0.324  1.00  0.00           C  
ATOM    351  CG2 ILE A 178       6.498   5.790   2.227  1.00  0.00           C  
ATOM    352  CD1 ILE A 178       6.995   2.974   1.003  1.00  0.00           C  
ATOM    353  H   ILE A 178       7.526   5.718  -1.675  1.00  0.00           H  
ATOM    354  HA  ILE A 178       5.323   6.649  -0.121  1.00  0.00           H  
ATOM    355  HB  ILE A 178       7.990   5.445   0.734  1.00  0.00           H  
ATOM    356 1HG1 ILE A 178       5.280   4.123   0.510  1.00  0.00           H  
ATOM    357 2HG1 ILE A 178       6.501   4.059  -0.751  1.00  0.00           H  
ATOM    358 1HG2 ILE A 178       6.853   4.983   2.868  1.00  0.00           H  
ATOM    359 2HG2 ILE A 178       6.936   6.732   2.554  1.00  0.00           H  
ATOM    360 3HG2 ILE A 178       5.411   5.853   2.293  1.00  0.00           H  
ATOM    361 1HD1 ILE A 178       6.553   2.053   0.621  1.00  0.00           H  
ATOM    362 2HD1 ILE A 178       8.066   2.973   0.800  1.00  0.00           H  
ATOM    363 3HD1 ILE A 178       6.830   3.036   2.078  1.00  0.00           H  
ATOM    364  N   PRO A 179       5.983   8.898   0.732  1.00  0.00           N  
ATOM    365  CA  PRO A 179       6.327  10.225   1.255  1.00  0.00           C  
ATOM    366  C   PRO A 179       7.071  10.158   2.582  1.00  0.00           C  
ATOM    367  O   PRO A 179       7.006   9.158   3.299  1.00  0.00           O  
ATOM    368  CB  PRO A 179       4.956  10.889   1.420  1.00  0.00           C  
ATOM    369  CG  PRO A 179       4.075  10.150   0.472  1.00  0.00           C  
ATOM    370  CD  PRO A 179       4.543   8.721   0.563  1.00  0.00           C  
ATOM    371  HA  PRO A 179       6.939  10.759   0.513  1.00  0.00           H  
ATOM    372 1HB  PRO A 179       4.622  10.808   2.465  1.00  0.00           H  
ATOM    373 2HB  PRO A 179       5.028  11.962   1.188  1.00  0.00           H  
ATOM    374 1HG  PRO A 179       3.021  10.269   0.762  1.00  0.00           H  
ATOM    375 2HG  PRO A 179       4.175  10.565  -0.542  1.00  0.00           H  
ATOM    376 1HD  PRO A 179       4.074   8.236   1.431  1.00  0.00           H  
ATOM    377 2HD  PRO A 179       4.284   8.191  -0.366  1.00  0.00           H  
ATOM    378  N   LYS A 180       7.742  11.248   2.920  1.00  0.00           N  
ATOM    379  CA  LYS A 180       8.516  11.337   4.156  1.00  0.00           C  
ATOM    380  C   LYS A 180       7.624  11.176   5.380  1.00  0.00           C  
ATOM    381  O   LYS A 180       8.061  10.675   6.418  1.00  0.00           O  
ATOM    382  CB  LYS A 180       9.265  12.669   4.225  1.00  0.00           C  
ATOM    383  CG  LYS A 180      10.417  12.795   3.236  1.00  0.00           C  
ATOM    384  CD  LYS A 180      11.102  14.148   3.355  1.00  0.00           C  
ATOM    385  CE  LYS A 180      12.253  14.275   2.369  1.00  0.00           C  
ATOM    386  NZ  LYS A 180      12.910  15.608   2.449  1.00  0.00           N  
ATOM    387  H   LYS A 180       7.709  12.023   2.317  1.00  0.00           H  
ATOM    388  HA  LYS A 180       9.245  10.526   4.167  1.00  0.00           H  
ATOM    389 1HB  LYS A 180       8.570  13.487   4.035  1.00  0.00           H  
ATOM    390 2HB  LYS A 180       9.669  12.808   5.228  1.00  0.00           H  
ATOM    391 1HG  LYS A 180      11.148  12.008   3.427  1.00  0.00           H  
ATOM    392 2HG  LYS A 180      10.039  12.676   2.221  1.00  0.00           H  
ATOM    393 1HD  LYS A 180      10.378  14.941   3.161  1.00  0.00           H  
ATOM    394 2HD  LYS A 180      11.488  14.272   4.367  1.00  0.00           H  
ATOM    395 1HE  LYS A 180      12.995  13.505   2.575  1.00  0.00           H  
ATOM    396 2HE  LYS A 180      11.881  14.129   1.355  1.00  0.00           H  
ATOM    397 1HZ  LYS A 180      13.666  15.652   1.780  1.00  0.00           H  
ATOM    398 2HZ  LYS A 180      12.234  16.330   2.242  1.00  0.00           H  
ATOM    399 3HZ  LYS A 180      13.277  15.747   3.380  1.00  0.00           H  
ATOM    400  N   GLN A 181       6.375  11.598   5.250  1.00  0.00           N  
ATOM    401  CA  GLN A 181       5.408  11.494   6.336  1.00  0.00           C  
ATOM    402  C   GLN A 181       5.146  10.029   6.680  1.00  0.00           C  
ATOM    403  O   GLN A 181       4.888   9.680   7.833  1.00  0.00           O  
ATOM    404  CB  GLN A 181       4.098  12.191   5.960  1.00  0.00           C  
ATOM    405  CG  GLN A 181       4.203  13.704   5.865  1.00  0.00           C  
ATOM    406  CD  GLN A 181       2.897  14.349   5.439  1.00  0.00           C  
ATOM    407  OE1 GLN A 181       2.047  13.708   4.816  1.00  0.00           O  
ATOM    408  NE2 GLN A 181       2.732  15.624   5.772  1.00  0.00           N  
ATOM    409  H   GLN A 181       6.099  12.000   4.400  1.00  0.00           H  
ATOM    410  HA  GLN A 181       5.822  11.985   7.216  1.00  0.00           H  
ATOM    411 1HB  GLN A 181       3.750  11.818   4.997  1.00  0.00           H  
ATOM    412 2HB  GLN A 181       3.334  11.953   6.700  1.00  0.00           H  
ATOM    413 1HG  GLN A 181       4.476  14.101   6.843  1.00  0.00           H  
ATOM    414 2HG  GLN A 181       4.966  13.960   5.132  1.00  0.00           H  
ATOM    415 1HE2 GLN A 181       1.891  16.103   5.517  1.00  0.00           H  
ATOM    416 2HE2 GLN A 181       3.448  16.106   6.278  1.00  0.00           H  
ATOM    417  N   LEU A 182       5.231   9.176   5.671  1.00  0.00           N  
ATOM    418  CA  LEU A 182       4.985   7.754   5.846  1.00  0.00           C  
ATOM    419  C   LEU A 182       6.278   6.995   6.126  1.00  0.00           C  
ATOM    420  O   LEU A 182       6.263   5.978   6.816  1.00  0.00           O  
ATOM    421  CB  LEU A 182       4.307   7.180   4.596  1.00  0.00           C  
ATOM    422  CG  LEU A 182       2.790   7.391   4.504  1.00  0.00           C  
ATOM    423  CD1 LEU A 182       2.494   8.873   4.319  1.00  0.00           C  
ATOM    424  CD2 LEU A 182       2.232   6.572   3.350  1.00  0.00           C  
ATOM    425  H   LEU A 182       5.479   9.510   4.781  1.00  0.00           H  
ATOM    426  HA  LEU A 182       4.321   7.620   6.699  1.00  0.00           H  
ATOM    427 1HB  LEU A 182       4.758   7.636   3.716  1.00  0.00           H  
ATOM    428 2HB  LEU A 182       4.495   6.107   4.560  1.00  0.00           H  
ATOM    429  HG  LEU A 182       2.322   7.071   5.436  1.00  0.00           H  
ATOM    430 1HD1 LEU A 182       1.416   9.023   4.255  1.00  0.00           H  
ATOM    431 2HD1 LEU A 182       2.887   9.432   5.169  1.00  0.00           H  
ATOM    432 3HD1 LEU A 182       2.964   9.225   3.402  1.00  0.00           H  
ATOM    433 1HD2 LEU A 182       1.154   6.722   3.286  1.00  0.00           H  
ATOM    434 2HD2 LEU A 182       2.698   6.893   2.418  1.00  0.00           H  
ATOM    435 3HD2 LEU A 182       2.443   5.516   3.517  1.00  0.00           H  
ATOM    436  N   LEU A 183       7.393   7.504   5.602  1.00  0.00           N  
ATOM    437  CA  LEU A 183       8.704   6.872   5.793  1.00  0.00           C  
ATOM    438  C   LEU A 183       9.061   6.750   7.271  1.00  0.00           C  
ATOM    439  O   LEU A 183       9.811   5.860   7.667  1.00  0.00           O  
ATOM    440  CB  LEU A 183       9.791   7.677   5.069  1.00  0.00           C  
ATOM    441  CG  LEU A 183       9.806   7.549   3.541  1.00  0.00           C  
ATOM    442  CD1 LEU A 183      10.914   8.424   2.969  1.00  0.00           C  
ATOM    443  CD2 LEU A 183      10.007   6.091   3.155  1.00  0.00           C  
ATOM    444  H   LEU A 183       7.333   8.319   5.058  1.00  0.00           H  
ATOM    445  HA  LEU A 183       8.669   5.869   5.369  1.00  0.00           H  
ATOM    446 1HB  LEU A 183       9.662   8.731   5.311  1.00  0.00           H  
ATOM    447 2HB  LEU A 183      10.765   7.357   5.439  1.00  0.00           H  
ATOM    448  HG  LEU A 183       8.858   7.904   3.136  1.00  0.00           H  
ATOM    449 1HD1 LEU A 183      10.925   8.333   1.883  1.00  0.00           H  
ATOM    450 2HD1 LEU A 183      10.734   9.463   3.243  1.00  0.00           H  
ATOM    451 3HD1 LEU A 183      11.874   8.102   3.370  1.00  0.00           H  
ATOM    452 1HD2 LEU A 183      10.018   6.000   2.069  1.00  0.00           H  
ATOM    453 2HD2 LEU A 183      10.956   5.735   3.559  1.00  0.00           H  
ATOM    454 3HD2 LEU A 183       9.193   5.491   3.562  1.00  0.00           H  
ATOM    455  N   GLN A 184       8.520   7.649   8.080  1.00  0.00           N  
ATOM    456  CA  GLN A 184       8.772   7.642   9.516  1.00  0.00           C  
ATOM    457  C   GLN A 184       8.196   6.395  10.182  1.00  0.00           C  
ATOM    458  O   GLN A 184       8.633   6.003  11.265  1.00  0.00           O  
ATOM    459  CB  GLN A 184       8.185   8.898  10.165  1.00  0.00           C  
ATOM    460  CG  GLN A 184       8.908  10.184   9.801  1.00  0.00           C  
ATOM    461  CD  GLN A 184       8.301  11.400  10.475  1.00  0.00           C  
ATOM    462  OE1 GLN A 184       7.719  11.301  11.558  1.00  0.00           O  
ATOM    463  NE2 GLN A 184       8.433  12.556   9.835  1.00  0.00           N  
ATOM    464  H   GLN A 184       7.946   8.345   7.700  1.00  0.00           H  
ATOM    465  HA  GLN A 184       9.850   7.636   9.678  1.00  0.00           H  
ATOM    466 1HB  GLN A 184       7.141   9.005   9.872  1.00  0.00           H  
ATOM    467 2HB  GLN A 184       8.210   8.793  11.250  1.00  0.00           H  
ATOM    468 1HG  GLN A 184       9.949  10.103  10.114  1.00  0.00           H  
ATOM    469 2HG  GLN A 184       8.852  10.326   8.722  1.00  0.00           H  
ATOM    470 1HE2 GLN A 184       8.053  13.393  10.230  1.00  0.00           H  
ATOM    471 2HE2 GLN A 184       8.913  12.591   8.958  1.00  0.00           H  
ATOM    472  N   ARG A 185       7.222   5.771   9.528  1.00  0.00           N  
ATOM    473  CA  ARG A 185       6.577   4.580  10.068  1.00  0.00           C  
ATOM    474  C   ARG A 185       7.439   3.343   9.852  1.00  0.00           C  
ATOM    475  O   ARG A 185       7.341   2.372  10.601  1.00  0.00           O  
ATOM    476  CB  ARG A 185       5.217   4.367   9.420  1.00  0.00           C  
ATOM    477  CG  ARG A 185       4.158   5.388   9.805  1.00  0.00           C  
ATOM    478  CD  ARG A 185       2.823   5.023   9.265  1.00  0.00           C  
ATOM    479  NE  ARG A 185       1.802   5.984   9.653  1.00  0.00           N  
ATOM    480  CZ  ARG A 185       1.137   5.962  10.825  1.00  0.00           C  
ATOM    481  NH1 ARG A 185       1.398   5.027  11.711  1.00  0.00           N  
ATOM    482  NH2 ARG A 185       0.224   6.882  11.085  1.00  0.00           N  
ATOM    483  H   ARG A 185       6.941   6.112   8.650  1.00  0.00           H  
ATOM    484  HA  ARG A 185       6.433   4.720  11.140  1.00  0.00           H  
ATOM    485 1HB  ARG A 185       5.322   4.393   8.336  1.00  0.00           H  
ATOM    486 2HB  ARG A 185       4.837   3.380   9.688  1.00  0.00           H  
ATOM    487 1HG  ARG A 185       4.086   5.445  10.891  1.00  0.00           H  
ATOM    488 2HG  ARG A 185       4.433   6.365   9.407  1.00  0.00           H  
ATOM    489 1HD  ARG A 185       2.866   4.993   8.177  1.00  0.00           H  
ATOM    490 2HD  ARG A 185       2.532   4.045   9.644  1.00  0.00           H  
ATOM    491  HE  ARG A 185       1.573   6.719   8.997  1.00  0.00           H  
ATOM    492 1HH1 ARG A 185       2.097   4.324  11.513  1.00  0.00           H  
ATOM    493 2HH1 ARG A 185       0.901   5.011  12.590  1.00  0.00           H  
ATOM    494 1HH2 ARG A 185       0.023   7.601  10.403  1.00  0.00           H  
ATOM    495 2HH2 ARG A 185      -0.273   6.866  11.962  1.00  0.00           H  
ATOM    496  N   ILE A 186       8.274   3.384   8.823  1.00  0.00           N  
ATOM    497  CA  ILE A 186       9.169   2.275   8.510  1.00  0.00           C  
ATOM    498  C   ILE A 186      10.596   2.788   8.321  1.00  0.00           C  
ATOM    499  O   ILE A 186      11.022   3.085   7.205  1.00  0.00           O  
ATOM    500  CB  ILE A 186       8.709   1.531   7.243  1.00  0.00           C  
ATOM    501  CG1 ILE A 186       7.247   1.101   7.378  1.00  0.00           C  
ATOM    502  CG2 ILE A 186       9.600   0.327   6.981  1.00  0.00           C  
ATOM    503  CD1 ILE A 186       7.034  -0.047   8.339  1.00  0.00           C  
ATOM    504  H   ILE A 186       8.299   4.187   8.261  1.00  0.00           H  
ATOM    505  HA  ILE A 186       9.155   1.574   9.343  1.00  0.00           H  
ATOM    506  HB  ILE A 186       8.763   2.203   6.387  1.00  0.00           H  
ATOM    507 1HG1 ILE A 186       6.648   1.945   7.716  1.00  0.00           H  
ATOM    508 2HG1 ILE A 186       6.864   0.802   6.401  1.00  0.00           H  
ATOM    509 1HG2 ILE A 186       9.261  -0.189   6.083  1.00  0.00           H  
ATOM    510 2HG2 ILE A 186      10.628   0.657   6.843  1.00  0.00           H  
ATOM    511 3HG2 ILE A 186       9.549  -0.355   7.831  1.00  0.00           H  
ATOM    512 1HD1 ILE A 186       5.973  -0.294   8.380  1.00  0.00           H  
ATOM    513 2HD1 ILE A 186       7.596  -0.917   7.998  1.00  0.00           H  
ATOM    514 3HD1 ILE A 186       7.377   0.243   9.331  1.00  0.00           H  
ATOM    515  N   PRO A 187      11.351   2.908   9.421  1.00  0.00           N  
ATOM    516  CA  PRO A 187      12.720   3.411   9.388  1.00  0.00           C  
ATOM    517  C   PRO A 187      13.758   2.333   9.085  1.00  0.00           C  
ATOM    518  O   PRO A 187      13.455   1.139   9.120  1.00  0.00           O  
ATOM    519  CB  PRO A 187      12.898   3.970  10.803  1.00  0.00           C  
ATOM    520  CG  PRO A 187      12.126   3.031  11.667  1.00  0.00           C  
ATOM    521  CD  PRO A 187      10.915   2.677  10.846  1.00  0.00           C  
ATOM    522  HA  PRO A 187      12.795   4.207   8.632  1.00  0.00           H  
ATOM    523 1HB  PRO A 187      13.966   4.007  11.062  1.00  0.00           H  
ATOM    524 2HB  PRO A 187      12.519   5.002  10.850  1.00  0.00           H  
ATOM    525 1HG  PRO A 187      12.741   2.154  11.917  1.00  0.00           H  
ATOM    526 2HG  PRO A 187      11.865   3.518  12.618  1.00  0.00           H  
ATOM    527 1HD  PRO A 187      10.650   1.623  11.018  1.00  0.00           H  
ATOM    528 2HD  PRO A 187      10.079   3.338  11.121  1.00  0.00           H  
ATOM    529  N   ASN A 188      14.979   2.783   8.787  1.00  0.00           N  
ATOM    530  CA  ASN A 188      16.103   1.893   8.484  1.00  0.00           C  
ATOM    531  C   ASN A 188      15.767   0.949   7.333  1.00  0.00           C  
ATOM    532  O   ASN A 188      15.730  -0.273   7.506  1.00  0.00           O  
ATOM    533  CB  ASN A 188      16.510   1.106   9.716  1.00  0.00           C  
ATOM    534  CG  ASN A 188      16.934   1.992  10.854  1.00  0.00           C  
ATOM    535  OD1 ASN A 188      17.763   2.893  10.679  1.00  0.00           O  
ATOM    536  ND2 ASN A 188      16.382   1.754  12.017  1.00  0.00           N  
ATOM    537  H   ASN A 188      15.132   3.752   8.774  1.00  0.00           H  
ATOM    538  HA  ASN A 188      16.951   2.502   8.165  1.00  0.00           H  
ATOM    539 1HB  ASN A 188      15.673   0.487  10.045  1.00  0.00           H  
ATOM    540 2HB  ASN A 188      17.333   0.437   9.466  1.00  0.00           H  
ATOM    541 1HD2 ASN A 188      16.627   2.312  12.811  1.00  0.00           H  
ATOM    542 2HD2 ASN A 188      15.717   1.014  12.112  1.00  0.00           H  
ATOM    543  N   ILE A 189      15.512   1.513   6.163  1.00  0.00           N  
ATOM    544  CA  ILE A 189      15.184   0.709   4.997  1.00  0.00           C  
ATOM    545  C   ILE A 189      16.421   0.501   4.122  1.00  0.00           C  
ATOM    546  O   ILE A 189      17.003   1.461   3.620  1.00  0.00           O  
ATOM    547  CB  ILE A 189      14.065   1.370   4.171  1.00  0.00           C  
ATOM    548  CG1 ILE A 189      12.742   1.333   4.939  1.00  0.00           C  
ATOM    549  CG2 ILE A 189      13.922   0.680   2.823  1.00  0.00           C  
ATOM    550  CD1 ILE A 189      11.640   2.144   4.295  1.00  0.00           C  
ATOM    551  H   ILE A 189      15.568   2.487   6.079  1.00  0.00           H  
ATOM    552  HA  ILE A 189      14.833  -0.265   5.336  1.00  0.00           H  
ATOM    553  HB  ILE A 189      14.306   2.420   4.007  1.00  0.00           H  
ATOM    554 1HG1 ILE A 189      12.401   0.302   5.026  1.00  0.00           H  
ATOM    555 2HG1 ILE A 189      12.897   1.712   5.949  1.00  0.00           H  
ATOM    556 1HG2 ILE A 189      13.126   1.158   2.252  1.00  0.00           H  
ATOM    557 2HG2 ILE A 189      14.858   0.756   2.273  1.00  0.00           H  
ATOM    558 3HG2 ILE A 189      13.676  -0.372   2.976  1.00  0.00           H  
ATOM    559 1HD1 ILE A 189      10.734   2.070   4.898  1.00  0.00           H  
ATOM    560 2HD1 ILE A 189      11.947   3.189   4.230  1.00  0.00           H  
ATOM    561 3HD1 ILE A 189      11.443   1.760   3.295  1.00  0.00           H  
ATOM    562  N   PRO A 190      16.831  -0.769   3.930  1.00  0.00           N  
ATOM    563  CA  PRO A 190      18.009  -1.127   3.118  1.00  0.00           C  
ATOM    564  C   PRO A 190      18.013  -0.542   1.691  1.00  0.00           C  
ATOM    565  O   PRO A 190      19.017   0.044   1.284  1.00  0.00           O  
ATOM    566  CB  PRO A 190      17.920  -2.656   3.083  1.00  0.00           C  
ATOM    567  CG  PRO A 190      17.296  -3.015   4.388  1.00  0.00           C  
ATOM    568  CD  PRO A 190      16.242  -1.962   4.601  1.00  0.00           C  
ATOM    569  HA  PRO A 190      18.920  -0.789   3.634  1.00  0.00           H  
ATOM    570 1HB  PRO A 190      17.319  -2.978   2.219  1.00  0.00           H  
ATOM    571 2HB  PRO A 190      18.923  -3.089   2.956  1.00  0.00           H  
ATOM    572 1HG  PRO A 190      16.876  -4.031   4.341  1.00  0.00           H  
ATOM    573 2HG  PRO A 190      18.055  -3.022   5.183  1.00  0.00           H  
ATOM    574 1HD  PRO A 190      15.303  -2.278   4.122  1.00  0.00           H  
ATOM    575 2HD  PRO A 190      16.092  -1.806   5.680  1.00  0.00           H  
ATOM    576  N   PRO A 191      16.918  -0.679   0.897  1.00  0.00           N  
ATOM    577  CA  PRO A 191      16.887  -0.148  -0.471  1.00  0.00           C  
ATOM    578  C   PRO A 191      17.027   1.369  -0.505  1.00  0.00           C  
ATOM    579  O   PRO A 191      17.645   1.926  -1.412  1.00  0.00           O  
ATOM    580  CB  PRO A 191      15.511  -0.592  -0.978  1.00  0.00           C  
ATOM    581  CG  PRO A 191      14.734  -0.862   0.265  1.00  0.00           C  
ATOM    582  CD  PRO A 191      15.745  -1.439   1.221  1.00  0.00           C  
ATOM    583  HA  PRO A 191      17.693  -0.613  -1.058  1.00  0.00           H  
ATOM    584 1HB  PRO A 191      15.064   0.201  -1.596  1.00  0.00           H  
ATOM    585 2HB  PRO A 191      15.615  -1.480  -1.619  1.00  0.00           H  
ATOM    586 1HG  PRO A 191      14.279   0.067   0.639  1.00  0.00           H  
ATOM    587 2HG  PRO A 191      13.907  -1.558   0.052  1.00  0.00           H  
ATOM    588 1HD  PRO A 191      15.403  -1.282   2.254  1.00  0.00           H  
ATOM    589 2HD  PRO A 191      15.876  -2.511   1.014  1.00  0.00           H  
ATOM    590  N   ASN A 192      16.439   2.024   0.497  1.00  0.00           N  
ATOM    591  CA  ASN A 192      16.461   3.484   0.616  1.00  0.00           C  
ATOM    592  C   ASN A 192      15.739   4.142  -0.554  1.00  0.00           C  
ATOM    593  O   ASN A 192      15.877   5.342  -0.797  1.00  0.00           O  
ATOM    594  CB  ASN A 192      17.887   3.993   0.715  1.00  0.00           C  
ATOM    595  CG  ASN A 192      17.986   5.294   1.461  1.00  0.00           C  
ATOM    596  OD1 ASN A 192      17.297   5.502   2.467  1.00  0.00           O  
ATOM    597  ND2 ASN A 192      18.829   6.176   0.987  1.00  0.00           N  
ATOM    598  H   ASN A 192      15.983   1.506   1.191  1.00  0.00           H  
ATOM    599  HA  ASN A 192      15.928   3.765   1.526  1.00  0.00           H  
ATOM    600 1HB  ASN A 192      18.505   3.250   1.221  1.00  0.00           H  
ATOM    601 2HB  ASN A 192      18.296   4.130  -0.286  1.00  0.00           H  
ATOM    602 1HD2 ASN A 192      18.936   7.061   1.443  1.00  0.00           H  
ATOM    603 2HD2 ASN A 192      19.366   5.967   0.171  1.00  0.00           H  
ATOM    604  N   ILE A 193      14.963   3.345  -1.271  1.00  0.00           N  
ATOM    605  CA  ILE A 193      14.193   3.829  -2.403  1.00  0.00           C  
ATOM    606  C   ILE A 193      12.766   4.063  -1.944  1.00  0.00           C  
ATOM    607  O   ILE A 193      12.276   3.346  -1.075  1.00  0.00           O  
ATOM    608  CB  ILE A 193      14.218   2.833  -3.577  1.00  0.00           C  
ATOM    609  CG1 ILE A 193      15.654   2.618  -4.064  1.00  0.00           C  
ATOM    610  CG2 ILE A 193      13.335   3.326  -4.712  1.00  0.00           C  
ATOM    611  CD1 ILE A 193      15.814   1.431  -4.986  1.00  0.00           C  
ATOM    612  H   ILE A 193      14.902   2.400  -1.023  1.00  0.00           H  
ATOM    613  HA  ILE A 193      14.633   4.765  -2.745  1.00  0.00           H  
ATOM    614  HB  ILE A 193      13.852   1.864  -3.239  1.00  0.00           H  
ATOM    615 1HG1 ILE A 193      15.995   3.509  -4.591  1.00  0.00           H  
ATOM    616 2HG1 ILE A 193      16.312   2.475  -3.207  1.00  0.00           H  
ATOM    617 1HG2 ILE A 193      13.365   2.610  -5.533  1.00  0.00           H  
ATOM    618 2HG2 ILE A 193      12.310   3.428  -4.358  1.00  0.00           H  
ATOM    619 3HG2 ILE A 193      13.697   4.294  -5.061  1.00  0.00           H  
ATOM    620 1HD1 ILE A 193      16.858   1.344  -5.288  1.00  0.00           H  
ATOM    621 2HD1 ILE A 193      15.510   0.522  -4.466  1.00  0.00           H  
ATOM    622 3HD1 ILE A 193      15.191   1.570  -5.869  1.00  0.00           H  
ATOM    623  N   ASN A 194      12.099   5.055  -2.510  1.00  0.00           N  
ATOM    624  CA  ASN A 194      10.742   5.373  -2.087  1.00  0.00           C  
ATOM    625  C   ASN A 194       9.680   4.789  -3.014  1.00  0.00           C  
ATOM    626  O   ASN A 194       8.531   4.642  -2.611  1.00  0.00           O  
ATOM    627  CB  ASN A 194      10.571   6.877  -1.974  1.00  0.00           C  
ATOM    628  CG  ASN A 194      11.451   7.481  -0.915  1.00  0.00           C  
ATOM    629  OD1 ASN A 194      11.765   6.834   0.090  1.00  0.00           O  
ATOM    630  ND2 ASN A 194      11.854   8.708  -1.120  1.00  0.00           N  
ATOM    631  H   ASN A 194      12.521   5.581  -3.224  1.00  0.00           H  
ATOM    632  HA  ASN A 194      10.571   4.924  -1.107  1.00  0.00           H  
ATOM    633 1HB  ASN A 194      10.804   7.342  -2.932  1.00  0.00           H  
ATOM    634 2HB  ASN A 194       9.532   7.108  -1.742  1.00  0.00           H  
ATOM    635 1HD2 ASN A 194      12.442   9.161  -0.449  1.00  0.00           H  
ATOM    636 2HD2 ASN A 194      11.575   9.194  -1.948  1.00  0.00           H  
ATOM    637  N   THR A 195      10.044   4.426  -4.241  1.00  0.00           N  
ATOM    638  CA  THR A 195       9.060   3.891  -5.177  1.00  0.00           C  
ATOM    639  C   THR A 195       8.646   2.488  -4.757  1.00  0.00           C  
ATOM    640  O   THR A 195       9.495   1.626  -4.538  1.00  0.00           O  
ATOM    641  CB  THR A 195       9.607   3.866  -6.616  1.00  0.00           C  
ATOM    642  OG1 THR A 195       9.979   5.193  -7.012  1.00  0.00           O  
ATOM    643  CG2 THR A 195       8.557   3.330  -7.577  1.00  0.00           C  
ATOM    644  H   THR A 195      10.977   4.513  -4.518  1.00  0.00           H  
ATOM    645  HA  THR A 195       8.180   4.534  -5.159  1.00  0.00           H  
ATOM    646  HB  THR A 195      10.490   3.228  -6.658  1.00  0.00           H  
ATOM    647  HG1 THR A 195      10.516   5.150  -7.807  1.00  0.00           H  
ATOM    648 1HG2 THR A 195       8.962   3.319  -8.588  1.00  0.00           H  
ATOM    649 2HG2 THR A 195       8.281   2.317  -7.285  1.00  0.00           H  
ATOM    650 3HG2 THR A 195       7.676   3.969  -7.546  1.00  0.00           H  
ATOM    651  N   TRP A 196       7.335   2.252  -4.728  1.00  0.00           N  
ATOM    652  CA  TRP A 196       6.777   0.971  -4.294  1.00  0.00           C  
ATOM    653  C   TRP A 196       7.317  -0.211  -5.074  1.00  0.00           C  
ATOM    654  O   TRP A 196       7.583  -1.257  -4.494  1.00  0.00           O  
ATOM    655  CB  TRP A 196       5.253   0.994  -4.421  1.00  0.00           C  
ATOM    656  CG  TRP A 196       4.557   1.493  -3.190  1.00  0.00           C  
ATOM    657  CD1 TRP A 196       3.765   2.597  -3.092  1.00  0.00           C  
ATOM    658  CD2 TRP A 196       4.588   0.903  -1.868  1.00  0.00           C  
ATOM    659  NE1 TRP A 196       3.304   2.737  -1.807  1.00  0.00           N  
ATOM    660  CE2 TRP A 196       3.796   1.708  -1.044  1.00  0.00           C  
ATOM    661  CE3 TRP A 196       5.213  -0.227  -1.326  1.00  0.00           C  
ATOM    662  CZ2 TRP A 196       3.611   1.424   0.300  1.00  0.00           C  
ATOM    663  CZ3 TRP A 196       5.026  -0.512   0.021  1.00  0.00           C  
ATOM    664  CH2 TRP A 196       4.245   0.292   0.812  1.00  0.00           C  
ATOM    665  H   TRP A 196       6.718   2.975  -4.977  1.00  0.00           H  
ATOM    666  HA  TRP A 196       7.041   0.815  -3.248  1.00  0.00           H  
ATOM    667 1HB  TRP A 196       4.966   1.631  -5.258  1.00  0.00           H  
ATOM    668 2HB  TRP A 196       4.890  -0.011  -4.635  1.00  0.00           H  
ATOM    669  HD1 TRP A 196       3.533   3.272  -3.915  1.00  0.00           H  
ATOM    670  HE1 TRP A 196       2.701   3.476  -1.475  1.00  0.00           H  
ATOM    671  HE3 TRP A 196       5.833  -0.870  -1.950  1.00  0.00           H  
ATOM    672  HZ2 TRP A 196       2.994   2.050   0.944  1.00  0.00           H  
ATOM    673  HZ3 TRP A 196       5.518  -1.393   0.436  1.00  0.00           H  
ATOM    674  HH2 TRP A 196       4.119   0.038   1.865  1.00  0.00           H  
ATOM    675  N   GLN A 197       7.501  -0.040  -6.371  1.00  0.00           N  
ATOM    676  CA  GLN A 197       8.009  -1.113  -7.211  1.00  0.00           C  
ATOM    677  C   GLN A 197       9.357  -1.617  -6.706  1.00  0.00           C  
ATOM    678  O   GLN A 197       9.664  -2.802  -6.803  1.00  0.00           O  
ATOM    679  CB  GLN A 197       8.135  -0.641  -8.662  1.00  0.00           C  
ATOM    680  CG  GLN A 197       6.829  -0.658  -9.438  1.00  0.00           C  
ATOM    681  CD  GLN A 197       6.919   0.115 -10.740  1.00  0.00           C  
ATOM    682  OE1 GLN A 197       7.761   1.005 -10.893  1.00  0.00           O  
ATOM    683  NE2 GLN A 197       6.052  -0.221 -11.688  1.00  0.00           N  
ATOM    684  H   GLN A 197       7.285   0.827  -6.773  1.00  0.00           H  
ATOM    685  HA  GLN A 197       7.305  -1.944  -7.174  1.00  0.00           H  
ATOM    686 1HB  GLN A 197       8.525   0.377  -8.681  1.00  0.00           H  
ATOM    687 2HB  GLN A 197       8.848  -1.274  -9.190  1.00  0.00           H  
ATOM    688 1HG  GLN A 197       6.570  -1.691  -9.671  1.00  0.00           H  
ATOM    689 2HG  GLN A 197       6.049  -0.206  -8.825  1.00  0.00           H  
ATOM    690 1HE2 GLN A 197       6.063   0.254 -12.568  1.00  0.00           H  
ATOM    691 2HE2 GLN A 197       5.386  -0.948 -11.522  1.00  0.00           H  
ATOM    692  N   GLN A 198      10.175  -0.711  -6.199  1.00  0.00           N  
ATOM    693  CA  GLN A 198      11.478  -1.081  -5.673  1.00  0.00           C  
ATOM    694  C   GLN A 198      11.403  -1.414  -4.177  1.00  0.00           C  
ATOM    695  O   GLN A 198      12.272  -2.104  -3.643  1.00  0.00           O  
ATOM    696  CB  GLN A 198      12.485   0.047  -5.913  1.00  0.00           C  
ATOM    697  CG  GLN A 198      12.720   0.370  -7.379  1.00  0.00           C  
ATOM    698  CD  GLN A 198      13.305  -0.802  -8.143  1.00  0.00           C  
ATOM    699  OE1 GLN A 198      14.368  -1.322  -7.791  1.00  0.00           O  
ATOM    700  NE2 GLN A 198      12.615  -1.224  -9.196  1.00  0.00           N  
ATOM    701  H   GLN A 198       9.892   0.225  -6.159  1.00  0.00           H  
ATOM    702  HA  GLN A 198      11.821  -1.974  -6.195  1.00  0.00           H  
ATOM    703 1HB  GLN A 198      12.138   0.956  -5.419  1.00  0.00           H  
ATOM    704 2HB  GLN A 198      13.444  -0.220  -5.468  1.00  0.00           H  
ATOM    705 1HG  GLN A 198      11.769   0.638  -7.838  1.00  0.00           H  
ATOM    706 2HG  GLN A 198      13.417   1.206  -7.448  1.00  0.00           H  
ATOM    707 1HE2 GLN A 198      12.951  -1.995  -9.739  1.00  0.00           H  
ATOM    708 2HE2 GLN A 198      11.758  -0.773  -9.446  1.00  0.00           H  
ATOM    709  N   VAL A 199      10.352  -0.934  -3.509  1.00  0.00           N  
ATOM    710  CA  VAL A 199      10.176  -1.172  -2.075  1.00  0.00           C  
ATOM    711  C   VAL A 199       9.600  -2.567  -1.810  1.00  0.00           C  
ATOM    712  O   VAL A 199       9.919  -3.196  -0.799  1.00  0.00           O  
ATOM    713  CB  VAL A 199       9.240  -0.109  -1.469  1.00  0.00           C  
ATOM    714  CG1 VAL A 199       8.809  -0.516  -0.068  1.00  0.00           C  
ATOM    715  CG2 VAL A 199       9.937   1.243  -1.448  1.00  0.00           C  
ATOM    716  H   VAL A 199       9.680  -0.403  -3.994  1.00  0.00           H  
ATOM    717  HA  VAL A 199      11.150  -1.099  -1.590  1.00  0.00           H  
ATOM    718  HB  VAL A 199       8.338  -0.044  -2.077  1.00  0.00           H  
ATOM    719 1HG1 VAL A 199       8.148   0.247   0.345  1.00  0.00           H  
ATOM    720 2HG1 VAL A 199       8.281  -1.468  -0.111  1.00  0.00           H  
ATOM    721 3HG1 VAL A 199       9.688  -0.616   0.569  1.00  0.00           H  
ATOM    722 1HG2 VAL A 199       9.269   1.990  -1.020  1.00  0.00           H  
ATOM    723 2HG2 VAL A 199      10.843   1.176  -0.845  1.00  0.00           H  
ATOM    724 3HG2 VAL A 199      10.199   1.533  -2.466  1.00  0.00           H  
ATOM    725  N   THR A 200       8.776  -3.060  -2.735  1.00  0.00           N  
ATOM    726  CA  THR A 200       8.155  -4.378  -2.600  1.00  0.00           C  
ATOM    727  C   THR A 200       9.204  -5.486  -2.514  1.00  0.00           C  
ATOM    728  O   THR A 200       8.948  -6.567  -1.971  1.00  0.00           O  
ATOM    729  CB  THR A 200       7.201  -4.662  -3.775  1.00  0.00           C  
ATOM    730  OG1 THR A 200       6.382  -5.797  -3.465  1.00  0.00           O  
ATOM    731  CG2 THR A 200       7.989  -4.942  -5.046  1.00  0.00           C  
ATOM    732  H   THR A 200       8.574  -2.521  -3.533  1.00  0.00           H  
ATOM    733  HA  THR A 200       7.577  -4.395  -1.676  1.00  0.00           H  
ATOM    734  HB  THR A 200       6.556  -3.799  -3.937  1.00  0.00           H  
ATOM    735  HG1 THR A 200       6.528  -6.484  -4.120  1.00  0.00           H  
ATOM    736 1HG2 THR A 200       7.299  -5.140  -5.866  1.00  0.00           H  
ATOM    737 2HG2 THR A 200       8.604  -4.076  -5.290  1.00  0.00           H  
ATOM    738 3HG2 THR A 200       8.629  -5.810  -4.893  1.00  0.00           H  
ATOM    739  N   ALA A 201      10.393  -5.191  -3.035  1.00  0.00           N  
ATOM    740  CA  ALA A 201      11.500  -6.131  -3.034  1.00  0.00           C  
ATOM    741  C   ALA A 201      11.877  -6.546  -1.615  1.00  0.00           C  
ATOM    742  O   ALA A 201      12.438  -7.620  -1.410  1.00  0.00           O  
ATOM    743  CB  ALA A 201      12.701  -5.530  -3.746  1.00  0.00           C  
ATOM    744  H   ALA A 201      10.525  -4.306  -3.437  1.00  0.00           H  
ATOM    745  HA  ALA A 201      11.184  -7.027  -3.567  1.00  0.00           H  
ATOM    746 1HB  ALA A 201      13.069  -4.686  -3.182  1.00  0.00           H  
ATOM    747 2HB  ALA A 201      12.407  -5.201  -4.731  1.00  0.00           H  
ATOM    748 3HB  ALA A 201      13.480  -6.275  -3.831  1.00  0.00           H  
ATOM    749  N   LEU A 202      11.555  -5.698  -0.639  1.00  0.00           N  
ATOM    750  CA  LEU A 202      11.852  -5.986   0.761  1.00  0.00           C  
ATOM    751  C   LEU A 202      11.164  -7.273   1.205  1.00  0.00           C  
ATOM    752  O   LEU A 202      11.734  -8.081   1.942  1.00  0.00           O  
ATOM    753  CB  LEU A 202      11.402  -4.821   1.652  1.00  0.00           C  
ATOM    754  CG  LEU A 202      12.312  -3.586   1.642  1.00  0.00           C  
ATOM    755  CD1 LEU A 202      11.579  -2.409   2.271  1.00  0.00           C  
ATOM    756  CD2 LEU A 202      13.597  -3.896   2.396  1.00  0.00           C  
ATOM    757  H   LEU A 202      11.099  -4.855  -0.870  1.00  0.00           H  
ATOM    758  HA  LEU A 202      12.929  -6.112   0.867  1.00  0.00           H  
ATOM    759 1HB  LEU A 202      10.410  -4.504   1.335  1.00  0.00           H  
ATOM    760 2HB  LEU A 202      11.336  -5.176   2.681  1.00  0.00           H  
ATOM    761  HG  LEU A 202      12.551  -3.319   0.612  1.00  0.00           H  
ATOM    762 1HD1 LEU A 202      12.225  -1.532   2.264  1.00  0.00           H  
ATOM    763 2HD1 LEU A 202      10.674  -2.197   1.700  1.00  0.00           H  
ATOM    764 3HD1 LEU A 202      11.312  -2.654   3.298  1.00  0.00           H  
ATOM    765 1HD2 LEU A 202      14.244  -3.018   2.388  1.00  0.00           H  
ATOM    766 2HD2 LEU A 202      13.359  -4.162   3.426  1.00  0.00           H  
ATOM    767 3HD2 LEU A 202      14.110  -4.729   1.915  1.00  0.00           H  
ATOM    768  N   ALA A 203       9.940  -7.462   0.736  1.00  0.00           N  
ATOM    769  CA  ALA A 203       9.168  -8.647   1.076  1.00  0.00           C  
ATOM    770  C   ALA A 203       9.582  -9.823   0.199  1.00  0.00           C  
ATOM    771  O   ALA A 203       9.557 -10.975   0.629  1.00  0.00           O  
ATOM    772  CB  ALA A 203       7.680  -8.368   0.926  1.00  0.00           C  
ATOM    773  H   ALA A 203       9.547  -6.788   0.138  1.00  0.00           H  
ATOM    774  HA  ALA A 203       9.381  -8.904   2.114  1.00  0.00           H  
ATOM    775 1HB  ALA A 203       7.121  -9.270   1.131  1.00  0.00           H  
ATOM    776 2HB  ALA A 203       7.476  -8.040  -0.081  1.00  0.00           H  
ATOM    777 3HB  ALA A 203       7.386  -7.597   1.623  1.00  0.00           H  
ATOM    778  N   GLN A 204       9.984  -9.521  -1.026  1.00  0.00           N  
ATOM    779  CA  GLN A 204      10.404 -10.548  -1.973  1.00  0.00           C  
ATOM    780  C   GLN A 204      11.764 -11.129  -1.585  1.00  0.00           C  
ATOM    781  O   GLN A 204      12.022 -12.314  -1.796  1.00  0.00           O  
ATOM    782  CB  GLN A 204      10.462  -9.976  -3.392  1.00  0.00           C  
ATOM    783  CG  GLN A 204       9.115  -9.543  -3.944  1.00  0.00           C  
ATOM    784  CD  GLN A 204       9.235  -8.863  -5.295  1.00  0.00           C  
ATOM    785  OE1 GLN A 204      10.313  -8.828  -5.895  1.00  0.00           O  
ATOM    786  NE2 GLN A 204       8.127  -8.318  -5.783  1.00  0.00           N  
ATOM    787  H   GLN A 204       9.997  -8.581  -1.307  1.00  0.00           H  
ATOM    788  HA  GLN A 204       9.674 -11.357  -1.953  1.00  0.00           H  
ATOM    789 1HB  GLN A 204      11.127  -9.112  -3.409  1.00  0.00           H  
ATOM    790 2HB  GLN A 204      10.879 -10.723  -4.068  1.00  0.00           H  
ATOM    791 1HG  GLN A 204       8.481 -10.422  -4.059  1.00  0.00           H  
ATOM    792 2HG  GLN A 204       8.657  -8.840  -3.248  1.00  0.00           H  
ATOM    793 1HE2 GLN A 204       8.144  -7.855  -6.670  1.00  0.00           H  
ATOM    794 2HE2 GLN A 204       7.273  -8.369  -5.263  1.00  0.00           H  
ATOM    795  N   GLN A 205      12.623 -10.297  -1.006  1.00  0.00           N  
ATOM    796  CA  GLN A 205      13.947 -10.740  -0.576  1.00  0.00           C  
ATOM    797  C   GLN A 205      13.877 -11.400   0.798  1.00  0.00           C  
ATOM    798  O   GLN A 205      14.899 -11.798   1.357  1.00  0.00           O  
ATOM    799  CB  GLN A 205      14.925  -9.563  -0.544  1.00  0.00           C  
ATOM    800  CG  GLN A 205      15.238  -8.977  -1.910  1.00  0.00           C  
ATOM    801  CD  GLN A 205      16.050  -7.698  -1.818  1.00  0.00           C  
ATOM    802  OE1 GLN A 205      16.066  -7.030  -0.782  1.00  0.00           O  
ATOM    803  NE2 GLN A 205      16.729  -7.350  -2.906  1.00  0.00           N  
ATOM    804  H   GLN A 205      12.368  -9.354  -0.881  1.00  0.00           H  
ATOM    805  HA  GLN A 205      14.314 -11.477  -1.290  1.00  0.00           H  
ATOM    806 1HB  GLN A 205      14.517  -8.766   0.079  1.00  0.00           H  
ATOM    807 2HB  GLN A 205      15.865  -9.882  -0.092  1.00  0.00           H  
ATOM    808 1HG  GLN A 205      15.811  -9.704  -2.484  1.00  0.00           H  
ATOM    809 2HG  GLN A 205      14.302  -8.751  -2.420  1.00  0.00           H  
ATOM    810 1HE2 GLN A 205      17.283  -6.516  -2.905  1.00  0.00           H  
ATOM    811 2HE2 GLN A 205      16.688  -7.921  -3.726  1.00  0.00           H  
ATOM    812  N   LYS A 206      12.661 -11.490   1.335  1.00  0.00           N  
ATOM    813  CA  LYS A 206      12.411 -12.108   2.638  1.00  0.00           C  
ATOM    814  C   LYS A 206      13.098 -11.346   3.771  1.00  0.00           C  
ATOM    815  O   LYS A 206      13.381 -11.908   4.831  1.00  0.00           O  
ATOM    816  CB  LYS A 206      12.876 -13.565   2.633  1.00  0.00           C  
ATOM    817  CG  LYS A 206      12.201 -14.437   1.583  1.00  0.00           C  
ATOM    818  CD  LYS A 206      12.830 -15.821   1.526  1.00  0.00           C  
ATOM    819  CE  LYS A 206      12.133 -16.705   0.502  1.00  0.00           C  
ATOM    820  NZ  LYS A 206      12.301 -16.190  -0.884  1.00  0.00           N  
ATOM    821  H   LYS A 206      11.902 -11.132   0.833  1.00  0.00           H  
ATOM    822  HA  LYS A 206      11.338 -12.084   2.832  1.00  0.00           H  
ATOM    823 1HB  LYS A 206      13.952 -13.603   2.458  1.00  0.00           H  
ATOM    824 2HB  LYS A 206      12.687 -14.011   3.609  1.00  0.00           H  
ATOM    825 1HG  LYS A 206      11.141 -14.538   1.820  1.00  0.00           H  
ATOM    826 2HG  LYS A 206      12.292 -13.965   0.605  1.00  0.00           H  
ATOM    827 1HD  LYS A 206      13.884 -15.731   1.259  1.00  0.00           H  
ATOM    828 2HD  LYS A 206      12.760 -16.293   2.506  1.00  0.00           H  
ATOM    829 1HE  LYS A 206      12.542 -17.713   0.554  1.00  0.00           H  
ATOM    830 2HE  LYS A 206      11.068 -16.757   0.730  1.00  0.00           H  
ATOM    831 1HZ  LYS A 206      11.825 -16.803  -1.532  1.00  0.00           H  
ATOM    832 2HZ  LYS A 206      11.908 -15.262  -0.949  1.00  0.00           H  
ATOM    833 3HZ  LYS A 206      13.284 -16.156  -1.114  1.00  0.00           H  
ATOM    834  N   LEU A 207      13.349 -10.061   3.549  1.00  0.00           N  
ATOM    835  CA  LEU A 207      13.990  -9.224   4.554  1.00  0.00           C  
ATOM    836  C   LEU A 207      12.946  -8.722   5.541  1.00  0.00           C  
ATOM    837  O   LEU A 207      13.220  -8.553   6.728  1.00  0.00           O  
ATOM    838  CB  LEU A 207      14.703  -8.039   3.898  1.00  0.00           C  
ATOM    839  CG  LEU A 207      15.860  -8.401   2.966  1.00  0.00           C  
ATOM    840  CD1 LEU A 207      16.420  -7.151   2.307  1.00  0.00           C  
ATOM    841  CD2 LEU A 207      16.954  -9.137   3.725  1.00  0.00           C  
ATOM    842  H   LEU A 207      13.095  -9.666   2.688  1.00  0.00           H  
ATOM    843  HA  LEU A 207      14.729  -9.824   5.083  1.00  0.00           H  
ATOM    844 1HB  LEU A 207      13.973  -7.480   3.329  1.00  0.00           H  
ATOM    845 2HB  LEU A 207      15.087  -7.402   4.679  1.00  0.00           H  
ATOM    846  HG  LEU A 207      15.493  -9.056   2.188  1.00  0.00           H  
ATOM    847 1HD1 LEU A 207      16.781  -6.474   3.067  1.00  0.00           H  
ATOM    848 2HD1 LEU A 207      15.645  -6.665   1.733  1.00  0.00           H  
ATOM    849 3HD1 LEU A 207      17.235  -7.424   1.654  1.00  0.00           H  
ATOM    850 1HD2 LEU A 207      16.540 -10.019   4.188  1.00  0.00           H  
ATOM    851 2HD2 LEU A 207      17.362  -8.486   4.486  1.00  0.00           H  
ATOM    852 3HD2 LEU A 207      17.739  -9.424   3.039  1.00  0.00           H  
ATOM    853  N   LEU A 208      11.745  -8.502   5.025  1.00  0.00           N  
ATOM    854  CA  LEU A 208      10.630  -8.025   5.825  1.00  0.00           C  
ATOM    855  C   LEU A 208      10.162  -9.114   6.782  1.00  0.00           C  
ATOM    856  O   LEU A 208       9.694 -10.170   6.351  1.00  0.00           O  
ATOM    857  CB  LEU A 208       9.482  -7.603   4.904  1.00  0.00           C  
ATOM    858  CG  LEU A 208       8.463  -6.635   5.511  1.00  0.00           C  
ATOM    859  CD1 LEU A 208       9.062  -5.241   5.643  1.00  0.00           C  
ATOM    860  CD2 LEU A 208       7.200  -6.595   4.667  1.00  0.00           C  
ATOM    861  H   LEU A 208      11.604  -8.670   4.072  1.00  0.00           H  
ATOM    862  HA  LEU A 208      10.963  -7.165   6.405  1.00  0.00           H  
ATOM    863 1HB  LEU A 208       9.909  -7.135   4.027  1.00  0.00           H  
ATOM    864 2HB  LEU A 208       8.958  -8.494   4.593  1.00  0.00           H  
ATOM    865  HG  LEU A 208       8.194  -6.979   6.500  1.00  0.00           H  
ATOM    866 1HD1 LEU A 208       8.296  -4.550   5.960  1.00  0.00           H  
ATOM    867 2HD1 LEU A 208       9.454  -4.927   4.688  1.00  0.00           H  
ATOM    868 3HD1 LEU A 208       9.859  -5.256   6.371  1.00  0.00           H  
ATOM    869 1HD2 LEU A 208       6.759  -7.581   4.631  1.00  0.00           H  
ATOM    870 2HD2 LEU A 208       7.444  -6.274   3.666  1.00  0.00           H  
ATOM    871 3HD2 LEU A 208       6.495  -5.904   5.104  1.00  0.00           H  
ATOM    872  N   THR A 209      10.306  -8.861   8.075  1.00  0.00           N  
ATOM    873  CA  THR A 209       9.894  -9.816   9.089  1.00  0.00           C  
ATOM    874  C   THR A 209       8.410  -9.626   9.399  1.00  0.00           C  
ATOM    875  O   THR A 209       7.823  -8.616   9.001  1.00  0.00           O  
ATOM    876  CB  THR A 209      10.724  -9.645  10.385  1.00  0.00           C  
ATOM    877  OG1 THR A 209      10.440  -8.381  10.999  1.00  0.00           O  
ATOM    878  CG2 THR A 209      12.213  -9.744  10.093  1.00  0.00           C  
ATOM    879  H   THR A 209      10.693  -7.999   8.355  1.00  0.00           H  
ATOM    880  HA  THR A 209      10.047 -10.822   8.699  1.00  0.00           H  
ATOM    881  HB  THR A 209      10.455 -10.433  11.071  1.00  0.00           H  
ATOM    882  HG1 THR A 209      10.784  -7.663  10.435  1.00  0.00           H  
ATOM    883 1HG2 THR A 209      12.769  -9.645  11.015  1.00  0.00           H  
ATOM    884 2HG2 THR A 209      12.500  -8.956   9.415  1.00  0.00           H  
ATOM    885 3HG2 THR A 209      12.429 -10.702   9.643  1.00  0.00           H  
ATOM    886  N   PRO A 210       7.767 -10.590  10.084  1.00  0.00           N  
ATOM    887  CA  PRO A 210       6.348 -10.479  10.443  1.00  0.00           C  
ATOM    888  C   PRO A 210       6.042  -9.171  11.168  1.00  0.00           C  
ATOM    889  O   PRO A 210       4.971  -8.586  10.998  1.00  0.00           O  
ATOM    890  CB  PRO A 210       6.131 -11.689  11.357  1.00  0.00           C  
ATOM    891  CG  PRO A 210       7.113 -12.698  10.867  1.00  0.00           C  
ATOM    892  CD  PRO A 210       8.342 -11.895  10.537  1.00  0.00           C  
ATOM    893  HA  PRO A 210       5.737 -10.558   9.532  1.00  0.00           H  
ATOM    894 1HB  PRO A 210       6.301 -11.403  12.406  1.00  0.00           H  
ATOM    895 2HB  PRO A 210       5.090 -12.035  11.283  1.00  0.00           H  
ATOM    896 1HG  PRO A 210       7.298 -13.456  11.643  1.00  0.00           H  
ATOM    897 2HG  PRO A 210       6.707 -13.230   9.994  1.00  0.00           H  
ATOM    898 1HD  PRO A 210       8.960 -11.781  11.440  1.00  0.00           H  
ATOM    899 2HD  PRO A 210       8.909 -12.401   9.741  1.00  0.00           H  
ATOM    900  N   GLN A 211       7.006  -8.702  11.954  1.00  0.00           N  
ATOM    901  CA  GLN A 211       6.851  -7.466  12.707  1.00  0.00           C  
ATOM    902  C   GLN A 211       6.868  -6.247  11.785  1.00  0.00           C  
ATOM    903  O   GLN A 211       6.293  -5.206  12.112  1.00  0.00           O  
ATOM    904  CB  GLN A 211       7.955  -7.343  13.760  1.00  0.00           C  
ATOM    905  CG  GLN A 211       7.865  -8.365  14.880  1.00  0.00           C  
ATOM    906  CD  GLN A 211       8.969  -8.199  15.906  1.00  0.00           C  
ATOM    907  OE1 GLN A 211      10.044  -7.674  15.603  1.00  0.00           O  
ATOM    908  NE2 GLN A 211       8.712  -8.648  17.130  1.00  0.00           N  
ATOM    909  H   GLN A 211       7.845  -9.210  12.034  1.00  0.00           H  
ATOM    910  HA  GLN A 211       5.886  -7.488  13.213  1.00  0.00           H  
ATOM    911 1HB  GLN A 211       8.928  -7.453  13.282  1.00  0.00           H  
ATOM    912 2HB  GLN A 211       7.922  -6.350  14.208  1.00  0.00           H  
ATOM    913 1HG  GLN A 211       6.907  -8.250  15.387  1.00  0.00           H  
ATOM    914 2HG  GLN A 211       7.943  -9.365  14.452  1.00  0.00           H  
ATOM    915 1HE2 GLN A 211       9.403  -8.565  17.849  1.00  0.00           H  
ATOM    916 2HE2 GLN A 211       7.827  -9.068  17.332  1.00  0.00           H  
ATOM    917  N   ASP A 212       7.497  -6.381  10.621  1.00  0.00           N  
ATOM    918  CA  ASP A 212       7.583  -5.273   9.681  1.00  0.00           C  
ATOM    919  C   ASP A 212       6.345  -5.276   8.808  1.00  0.00           C  
ATOM    920  O   ASP A 212       5.880  -4.234   8.343  1.00  0.00           O  
ATOM    921  CB  ASP A 212       8.834  -5.381   8.798  1.00  0.00           C  
ATOM    922  CG  ASP A 212      10.135  -5.332   9.574  1.00  0.00           C  
ATOM    923  OD1 ASP A 212      10.354  -4.363  10.331  1.00  0.00           O  
ATOM    924  OD2 ASP A 212      10.953  -6.266   9.415  1.00  0.00           O  
ATOM    925  H   ASP A 212       7.856  -7.260  10.360  1.00  0.00           H  
ATOM    926  HA  ASP A 212       7.633  -4.342  10.247  1.00  0.00           H  
ATOM    927 1HB  ASP A 212       8.804  -6.316   8.263  1.00  0.00           H  
ATOM    928 2HB  ASP A 212       8.832  -4.568   8.087  1.00  0.00           H  
ATOM    929  N   MET A 213       5.815  -6.476   8.610  1.00  0.00           N  
ATOM    930  CA  MET A 213       4.627  -6.691   7.800  1.00  0.00           C  
ATOM    931  C   MET A 213       3.453  -5.871   8.318  1.00  0.00           C  
ATOM    932  O   MET A 213       2.797  -5.152   7.562  1.00  0.00           O  
ATOM    933  CB  MET A 213       4.271  -8.176   7.771  1.00  0.00           C  
ATOM    934  CG  MET A 213       3.084  -8.522   6.883  1.00  0.00           C  
ATOM    935  SD  MET A 213       3.382  -8.139   5.145  1.00  0.00           S  
ATOM    936  CE  MET A 213       4.482  -9.476   4.688  1.00  0.00           C  
ATOM    937  H   MET A 213       6.248  -7.253   9.024  1.00  0.00           H  
ATOM    938  HA  MET A 213       4.837  -6.360   6.783  1.00  0.00           H  
ATOM    939 1HB  MET A 213       5.128  -8.749   7.421  1.00  0.00           H  
ATOM    940 2HB  MET A 213       4.041  -8.515   8.782  1.00  0.00           H  
ATOM    941 1HG  MET A 213       2.864  -9.586   6.968  1.00  0.00           H  
ATOM    942 2HG  MET A 213       2.208  -7.965   7.213  1.00  0.00           H  
ATOM    943 1HE  MET A 213       4.756  -9.378   3.637  1.00  0.00           H  
ATOM    944 2HE  MET A 213       5.381  -9.435   5.304  1.00  0.00           H  
ATOM    945 3HE  MET A 213       3.978 -10.431   4.843  1.00  0.00           H  
ATOM    946  N   GLU A 214       3.217  -5.964   9.619  1.00  0.00           N  
ATOM    947  CA  GLU A 214       2.117  -5.252  10.260  1.00  0.00           C  
ATOM    948  C   GLU A 214       2.273  -3.737  10.131  1.00  0.00           C  
ATOM    949  O   GLU A 214       1.288  -2.997  10.166  1.00  0.00           O  
ATOM    950  CB  GLU A 214       2.027  -5.640  11.738  1.00  0.00           C  
ATOM    951  CG  GLU A 214       1.552  -7.064  11.986  1.00  0.00           C  
ATOM    952  CD  GLU A 214       0.133  -7.293  11.546  1.00  0.00           C  
ATOM    953  OE1 GLU A 214      -0.723  -6.541  11.948  1.00  0.00           O  
ATOM    954  OE2 GLU A 214      -0.097  -8.221  10.806  1.00  0.00           O  
ATOM    955  H   GLU A 214       3.800  -6.531  10.168  1.00  0.00           H  
ATOM    956  HA  GLU A 214       1.187  -5.535   9.765  1.00  0.00           H  
ATOM    957 1HB  GLU A 214       3.006  -5.527  12.204  1.00  0.00           H  
ATOM    958 2HB  GLU A 214       1.341  -4.965  12.250  1.00  0.00           H  
ATOM    959 1HG  GLU A 214       2.202  -7.752  11.447  1.00  0.00           H  
ATOM    960 2HG  GLU A 214       1.637  -7.285  13.049  1.00  0.00           H  
ATOM    961  N   ALA A 215       3.509  -3.281   9.977  1.00  0.00           N  
ATOM    962  CA  ALA A 215       3.789  -1.858   9.850  1.00  0.00           C  
ATOM    963  C   ALA A 215       3.609  -1.386   8.410  1.00  0.00           C  
ATOM    964  O   ALA A 215       3.136  -0.274   8.163  1.00  0.00           O  
ATOM    965  CB  ALA A 215       5.199  -1.558  10.336  1.00  0.00           C  
ATOM    966  H   ALA A 215       4.254  -3.918   9.944  1.00  0.00           H  
ATOM    967  HA  ALA A 215       3.075  -1.316  10.470  1.00  0.00           H  
ATOM    968 1HB  ALA A 215       5.287  -1.832  11.377  1.00  0.00           H  
ATOM    969 2HB  ALA A 215       5.406  -0.505  10.221  1.00  0.00           H  
ATOM    970 3HB  ALA A 215       5.907  -2.131   9.754  1.00  0.00           H  
ATOM    971  N   ALA A 216       3.954  -2.252   7.462  1.00  0.00           N  
ATOM    972  CA  ALA A 216       3.845  -1.928   6.047  1.00  0.00           C  
ATOM    973  C   ALA A 216       2.389  -1.795   5.634  1.00  0.00           C  
ATOM    974  O   ALA A 216       2.058  -1.029   4.724  1.00  0.00           O  
ATOM    975  CB  ALA A 216       4.541  -2.990   5.208  1.00  0.00           C  
ATOM    976  H   ALA A 216       4.278  -3.139   7.722  1.00  0.00           H  
ATOM    977  HA  ALA A 216       4.333  -0.967   5.881  1.00  0.00           H  
ATOM    978 1HB  ALA A 216       4.492  -2.715   4.166  1.00  0.00           H  
ATOM    979 2HB  ALA A 216       4.047  -3.939   5.351  1.00  0.00           H  
ATOM    980 3HB  ALA A 216       5.575  -3.073   5.511  1.00  0.00           H  
ATOM    981  N   LYS A 217       1.524  -2.538   6.317  1.00  0.00           N  
ATOM    982  CA  LYS A 217       0.095  -2.511   6.036  1.00  0.00           C  
ATOM    983  C   LYS A 217      -0.461  -1.097   6.184  1.00  0.00           C  
ATOM    984  O   LYS A 217      -1.208  -0.616   5.329  1.00  0.00           O  
ATOM    985  CB  LYS A 217      -0.652  -3.474   6.961  1.00  0.00           C  
ATOM    986  CG  LYS A 217      -0.473  -4.946   6.613  1.00  0.00           C  
ATOM    987  CD  LYS A 217      -1.053  -5.843   7.696  1.00  0.00           C  
ATOM    988  CE  LYS A 217      -2.573  -5.875   7.635  1.00  0.00           C  
ATOM    989  NZ  LYS A 217      -3.066  -6.490   6.372  1.00  0.00           N  
ATOM    990  H   LYS A 217       1.860  -3.132   7.024  1.00  0.00           H  
ATOM    991  HA  LYS A 217      -0.061  -2.828   5.004  1.00  0.00           H  
ATOM    992 1HB  LYS A 217      -0.314  -3.328   7.987  1.00  0.00           H  
ATOM    993 2HB  LYS A 217      -1.719  -3.251   6.933  1.00  0.00           H  
ATOM    994 1HG  LYS A 217      -0.974  -5.160   5.669  1.00  0.00           H  
ATOM    995 2HG  LYS A 217       0.588  -5.166   6.500  1.00  0.00           H  
ATOM    996 1HD  LYS A 217      -0.671  -6.857   7.571  1.00  0.00           H  
ATOM    997 2HD  LYS A 217      -0.746  -5.476   8.676  1.00  0.00           H  
ATOM    998 1HE  LYS A 217      -2.959  -6.446   8.478  1.00  0.00           H  
ATOM    999 2HE  LYS A 217      -2.961  -4.859   7.704  1.00  0.00           H  
ATOM   1000 1HZ  LYS A 217      -4.076  -6.492   6.370  1.00  0.00           H  
ATOM   1001 2HZ  LYS A 217      -2.729  -5.957   5.583  1.00  0.00           H  
ATOM   1002 3HZ  LYS A 217      -2.728  -7.439   6.305  1.00  0.00           H  
ATOM   1003  N   GLU A 218      -0.073  -0.436   7.264  1.00  0.00           N  
ATOM   1004  CA  GLU A 218      -0.534   0.924   7.529  1.00  0.00           C  
ATOM   1005  C   GLU A 218       0.011   1.888   6.503  1.00  0.00           C  
ATOM   1006  O   GLU A 218      -0.708   2.770   6.033  1.00  0.00           O  
ATOM   1007  CB  GLU A 218      -0.117   1.373   8.931  1.00  0.00           C  
ATOM   1008  CG  GLU A 218      -0.794   0.613  10.062  1.00  0.00           C  
ATOM   1009  CD  GLU A 218      -2.293   0.713  10.019  1.00  0.00           C  
ATOM   1010  OE1 GLU A 218      -2.795   1.810   9.965  1.00  0.00           O  
ATOM   1011  OE2 GLU A 218      -2.938  -0.309  10.041  1.00  0.00           O  
ATOM   1012  H   GLU A 218       0.538  -0.870   7.900  1.00  0.00           H  
ATOM   1013  HA  GLU A 218      -1.623   0.938   7.470  1.00  0.00           H  
ATOM   1014 1HB  GLU A 218       0.961   1.254   9.046  1.00  0.00           H  
ATOM   1015 2HB  GLU A 218      -0.344   2.432   9.057  1.00  0.00           H  
ATOM   1016 1HG  GLU A 218      -0.509  -0.437  10.002  1.00  0.00           H  
ATOM   1017 2HG  GLU A 218      -0.435   1.003  11.014  1.00  0.00           H  
ATOM   1018  N   VAL A 219       1.284   1.725   6.160  1.00  0.00           N  
ATOM   1019  CA  VAL A 219       1.942   2.595   5.192  1.00  0.00           C  
ATOM   1020  C   VAL A 219       1.206   2.590   3.853  1.00  0.00           C  
ATOM   1021  O   VAL A 219       0.867   3.647   3.321  1.00  0.00           O  
ATOM   1022  CB  VAL A 219       3.399   2.146   4.977  1.00  0.00           C  
ATOM   1023  CG1 VAL A 219       4.016   2.885   3.798  1.00  0.00           C  
ATOM   1024  CG2 VAL A 219       4.207   2.382   6.244  1.00  0.00           C  
ATOM   1025  H   VAL A 219       1.794   0.988   6.561  1.00  0.00           H  
ATOM   1026  HA  VAL A 219       1.943   3.612   5.585  1.00  0.00           H  
ATOM   1027  HB  VAL A 219       3.410   1.084   4.730  1.00  0.00           H  
ATOM   1028 1HG1 VAL A 219       5.046   2.555   3.660  1.00  0.00           H  
ATOM   1029 2HG1 VAL A 219       3.444   2.673   2.896  1.00  0.00           H  
ATOM   1030 3HG1 VAL A 219       4.003   3.957   3.994  1.00  0.00           H  
ATOM   1031 1HG2 VAL A 219       5.236   2.061   6.085  1.00  0.00           H  
ATOM   1032 2HG2 VAL A 219       4.191   3.444   6.492  1.00  0.00           H  
ATOM   1033 3HG2 VAL A 219       3.772   1.810   7.064  1.00  0.00           H  
ATOM   1034  N   TYR A 220       0.937   1.399   3.330  1.00  0.00           N  
ATOM   1035  CA  TYR A 220       0.255   1.269   2.048  1.00  0.00           C  
ATOM   1036  C   TYR A 220      -1.154   1.862   2.105  1.00  0.00           C  
ATOM   1037  O   TYR A 220      -1.587   2.539   1.169  1.00  0.00           O  
ATOM   1038  CB  TYR A 220       0.197  -0.200   1.623  1.00  0.00           C  
ATOM   1039  CG  TYR A 220      -0.222  -0.403   0.184  1.00  0.00           C  
ATOM   1040  CD1 TYR A 220       0.711  -0.278  -0.835  1.00  0.00           C  
ATOM   1041  CD2 TYR A 220      -1.540  -0.713  -0.117  1.00  0.00           C  
ATOM   1042  CE1 TYR A 220       0.328  -0.463  -2.150  1.00  0.00           C  
ATOM   1043  CE2 TYR A 220      -1.923  -0.898  -1.432  1.00  0.00           C  
ATOM   1044  CZ  TYR A 220      -0.995  -0.774  -2.445  1.00  0.00           C  
ATOM   1045  OH  TYR A 220      -1.377  -0.959  -3.754  1.00  0.00           O  
ATOM   1046  H   TYR A 220       1.206   0.589   3.816  1.00  0.00           H  
ATOM   1047  HA  TYR A 220       0.817   1.828   1.299  1.00  0.00           H  
ATOM   1048 1HB  TYR A 220       1.178  -0.657   1.759  1.00  0.00           H  
ATOM   1049 2HB  TYR A 220      -0.505  -0.736   2.260  1.00  0.00           H  
ATOM   1050  HD1 TYR A 220       1.747  -0.035  -0.599  1.00  0.00           H  
ATOM   1051  HD2 TYR A 220      -2.274  -0.809   0.683  1.00  0.00           H  
ATOM   1052  HE1 TYR A 220       1.061  -0.366  -2.950  1.00  0.00           H  
ATOM   1053  HE2 TYR A 220      -2.959  -1.141  -1.668  1.00  0.00           H  
ATOM   1054  HH  TYR A 220      -2.293  -1.245  -3.782  1.00  0.00           H  
ATOM   1055  N   LYS A 221      -1.858   1.621   3.207  1.00  0.00           N  
ATOM   1056  CA  LYS A 221      -3.216   2.129   3.368  1.00  0.00           C  
ATOM   1057  C   LYS A 221      -3.236   3.655   3.440  1.00  0.00           C  
ATOM   1058  O   LYS A 221      -4.019   4.310   2.745  1.00  0.00           O  
ATOM   1059  CB  LYS A 221      -3.862   1.535   4.621  1.00  0.00           C  
ATOM   1060  CG  LYS A 221      -4.284   0.078   4.480  1.00  0.00           C  
ATOM   1061  CD  LYS A 221      -5.098  -0.379   5.681  1.00  0.00           C  
ATOM   1062  CE  LYS A 221      -4.268  -0.356   6.956  1.00  0.00           C  
ATOM   1063  NZ  LYS A 221      -5.045  -0.827   8.135  1.00  0.00           N  
ATOM   1064  H   LYS A 221      -1.456   1.087   3.927  1.00  0.00           H  
ATOM   1065  HA  LYS A 221      -3.802   1.831   2.498  1.00  0.00           H  
ATOM   1066 1HB  LYS A 221      -3.165   1.603   5.456  1.00  0.00           H  
ATOM   1067 2HB  LYS A 221      -4.747   2.115   4.884  1.00  0.00           H  
ATOM   1068 1HG  LYS A 221      -4.884  -0.042   3.578  1.00  0.00           H  
ATOM   1069 2HG  LYS A 221      -3.398  -0.550   4.393  1.00  0.00           H  
ATOM   1070 1HD  LYS A 221      -5.961   0.277   5.807  1.00  0.00           H  
ATOM   1071 2HD  LYS A 221      -5.458  -1.394   5.511  1.00  0.00           H  
ATOM   1072 1HE  LYS A 221      -3.395  -0.995   6.833  1.00  0.00           H  
ATOM   1073 2HE  LYS A 221      -3.923   0.660   7.147  1.00  0.00           H  
ATOM   1074 1HZ  LYS A 221      -4.460  -0.796   8.958  1.00  0.00           H  
ATOM   1075 2HZ  LYS A 221      -5.848  -0.229   8.270  1.00  0.00           H  
ATOM   1076 3HZ  LYS A 221      -5.355  -1.775   7.978  1.00  0.00           H  
ATOM   1077  N   ILE A 222      -2.372   4.219   4.279  1.00  0.00           N  
ATOM   1078  CA  ILE A 222      -2.295   5.668   4.443  1.00  0.00           C  
ATOM   1079  C   ILE A 222      -1.892   6.342   3.132  1.00  0.00           C  
ATOM   1080  O   ILE A 222      -2.404   7.408   2.782  1.00  0.00           O  
ATOM   1081  CB  ILE A 222      -1.292   6.045   5.548  1.00  0.00           C  
ATOM   1082  CG1 ILE A 222      -1.821   5.615   6.919  1.00  0.00           C  
ATOM   1083  CG2 ILE A 222      -1.014   7.540   5.527  1.00  0.00           C  
ATOM   1084  CD1 ILE A 222      -0.782   5.657   8.016  1.00  0.00           C  
ATOM   1085  H   ILE A 222      -1.766   3.644   4.802  1.00  0.00           H  
ATOM   1086  HA  ILE A 222      -3.279   6.036   4.732  1.00  0.00           H  
ATOM   1087  HB  ILE A 222      -0.357   5.509   5.389  1.00  0.00           H  
ATOM   1088 1HG1 ILE A 222      -2.649   6.261   7.208  1.00  0.00           H  
ATOM   1089 2HG1 ILE A 222      -2.208   4.597   6.857  1.00  0.00           H  
ATOM   1090 1HG2 ILE A 222      -0.304   7.789   6.315  1.00  0.00           H  
ATOM   1091 2HG2 ILE A 222      -0.595   7.818   4.561  1.00  0.00           H  
ATOM   1092 3HG2 ILE A 222      -1.943   8.085   5.690  1.00  0.00           H  
ATOM   1093 1HD1 ILE A 222      -1.232   5.339   8.957  1.00  0.00           H  
ATOM   1094 2HD1 ILE A 222       0.042   4.989   7.762  1.00  0.00           H  
ATOM   1095 3HD1 ILE A 222      -0.405   6.674   8.121  1.00  0.00           H  
ATOM   1096  N   HIS A 223      -0.992   5.700   2.399  1.00  0.00           N  
ATOM   1097  CA  HIS A 223      -0.521   6.226   1.126  1.00  0.00           C  
ATOM   1098  C   HIS A 223      -1.675   6.334   0.131  1.00  0.00           C  
ATOM   1099  O   HIS A 223      -1.806   7.332  -0.576  1.00  0.00           O  
ATOM   1100  CB  HIS A 223       0.587   5.339   0.548  1.00  0.00           C  
ATOM   1101  CG  HIS A 223       1.366   5.991  -0.552  1.00  0.00           C  
ATOM   1102  ND1 HIS A 223       2.354   5.333  -1.254  1.00  0.00           N  
ATOM   1103  CD2 HIS A 223       1.302   7.240  -1.072  1.00  0.00           C  
ATOM   1104  CE1 HIS A 223       2.865   6.150  -2.159  1.00  0.00           C  
ATOM   1105  NE2 HIS A 223       2.245   7.312  -2.068  1.00  0.00           N  
ATOM   1106  H   HIS A 223      -0.625   4.850   2.729  1.00  0.00           H  
ATOM   1107  HA  HIS A 223      -0.110   7.224   1.275  1.00  0.00           H  
ATOM   1108 1HB  HIS A 223       1.283   5.062   1.340  1.00  0.00           H  
ATOM   1109 2HB  HIS A 223       0.151   4.420   0.159  1.00  0.00           H  
ATOM   1110  HD2 HIS A 223       0.630   8.038  -0.758  1.00  0.00           H  
ATOM   1111  HE1 HIS A 223       3.662   5.906  -2.861  1.00  0.00           H  
ATOM   1112  HE2 HIS A 223       2.428   8.126  -2.637  1.00  0.00           H  
ATOM   1113  N   GLN A 224      -2.516   5.305   0.101  1.00  0.00           N  
ATOM   1114  CA  GLN A 224      -3.664   5.273  -0.800  1.00  0.00           C  
ATOM   1115  C   GLN A 224      -4.630   6.418  -0.501  1.00  0.00           C  
ATOM   1116  O   GLN A 224      -5.229   6.992  -1.409  1.00  0.00           O  
ATOM   1117  CB  GLN A 224      -4.393   3.931  -0.692  1.00  0.00           C  
ATOM   1118  CG  GLN A 224      -5.544   3.767  -1.670  1.00  0.00           C  
ATOM   1119  CD  GLN A 224      -5.070   3.650  -3.106  1.00  0.00           C  
ATOM   1120  OE1 GLN A 224      -4.525   2.620  -3.513  1.00  0.00           O  
ATOM   1121  NE2 GLN A 224      -5.277   4.707  -3.884  1.00  0.00           N  
ATOM   1122  H   GLN A 224      -2.360   4.543   0.702  1.00  0.00           H  
ATOM   1123  HA  GLN A 224      -3.305   5.393  -1.822  1.00  0.00           H  
ATOM   1124 1HB  GLN A 224      -3.686   3.119  -0.864  1.00  0.00           H  
ATOM   1125 2HB  GLN A 224      -4.788   3.812   0.317  1.00  0.00           H  
ATOM   1126 1HG  GLN A 224      -6.095   2.861  -1.417  1.00  0.00           H  
ATOM   1127 2HG  GLN A 224      -6.197   4.636  -1.595  1.00  0.00           H  
ATOM   1128 1HE2 GLN A 224      -4.986   4.688  -4.842  1.00  0.00           H  
ATOM   1129 2HE2 GLN A 224      -5.723   5.521  -3.513  1.00  0.00           H  
ATOM   1130  N   GLN A 225      -4.759   6.753   0.777  1.00  0.00           N  
ATOM   1131  CA  GLN A 225      -5.650   7.823   1.205  1.00  0.00           C  
ATOM   1132  C   GLN A 225      -5.056   9.190   0.865  1.00  0.00           C  
ATOM   1133  O   GLN A 225      -5.761  10.087   0.401  1.00  0.00           O  
ATOM   1134  CB  GLN A 225      -5.923   7.725   2.708  1.00  0.00           C  
ATOM   1135  CG  GLN A 225      -6.709   6.492   3.119  1.00  0.00           C  
ATOM   1136  CD  GLN A 225      -6.831   6.358   4.625  1.00  0.00           C  
ATOM   1137  OE1 GLN A 225      -6.053   6.949   5.380  1.00  0.00           O  
ATOM   1138  NE2 GLN A 225      -7.808   5.578   5.072  1.00  0.00           N  
ATOM   1139  H   GLN A 225      -4.237   6.266   1.452  1.00  0.00           H  
ATOM   1140  HA  GLN A 225      -6.595   7.720   0.672  1.00  0.00           H  
ATOM   1141 1HB  GLN A 225      -4.978   7.717   3.251  1.00  0.00           H  
ATOM   1142 2HB  GLN A 225      -6.480   8.603   3.035  1.00  0.00           H  
ATOM   1143 1HG  GLN A 225      -7.713   6.558   2.699  1.00  0.00           H  
ATOM   1144 2HG  GLN A 225      -6.203   5.607   2.736  1.00  0.00           H  
ATOM   1145 1HE2 GLN A 225      -7.937   5.450   6.056  1.00  0.00           H  
ATOM   1146 2HE2 GLN A 225      -8.417   5.117   4.426  1.00  0.00           H  
ATOM   1147  N   LEU A 226      -3.754   9.332   1.090  1.00  0.00           N  
ATOM   1148  CA  LEU A 226      -3.056  10.583   0.813  1.00  0.00           C  
ATOM   1149  C   LEU A 226      -3.093  10.909  -0.678  1.00  0.00           C  
ATOM   1150  O   LEU A 226      -3.253  12.068  -1.064  1.00  0.00           O  
ATOM   1151  CB  LEU A 226      -1.601  10.496   1.291  1.00  0.00           C  
ATOM   1152  CG  LEU A 226      -0.779  11.784   1.154  1.00  0.00           C  
ATOM   1153  CD1 LEU A 226      -1.472  12.912   1.907  1.00  0.00           C  
ATOM   1154  CD2 LEU A 226       0.625  11.550   1.693  1.00  0.00           C  
ATOM   1155  H   LEU A 226      -3.248   8.575   1.461  1.00  0.00           H  
ATOM   1156  HA  LEU A 226      -3.556  11.385   1.355  1.00  0.00           H  
ATOM   1157 1HB  LEU A 226      -1.597  10.210   2.341  1.00  0.00           H  
ATOM   1158 2HB  LEU A 226      -1.093   9.717   0.721  1.00  0.00           H  
ATOM   1159  HG  LEU A 226      -0.721  12.070   0.104  1.00  0.00           H  
ATOM   1160 1HD1 LEU A 226      -0.887  13.827   1.811  1.00  0.00           H  
ATOM   1161 2HD1 LEU A 226      -2.466  13.071   1.489  1.00  0.00           H  
ATOM   1162 3HD1 LEU A 226      -1.558  12.647   2.960  1.00  0.00           H  
ATOM   1163 1HD2 LEU A 226       1.210  12.464   1.595  1.00  0.00           H  
ATOM   1164 2HD2 LEU A 226       0.569  11.265   2.743  1.00  0.00           H  
ATOM   1165 3HD2 LEU A 226       1.104  10.751   1.126  1.00  0.00           H  
ATOM   1166  N   LEU A 227      -2.954   9.877  -1.509  1.00  0.00           N  
ATOM   1167  CA  LEU A 227      -2.965  10.045  -2.961  1.00  0.00           C  
ATOM   1168  C   LEU A 227      -4.276  10.661  -3.440  1.00  0.00           C  
ATOM   1169  O   LEU A 227      -4.292  11.461  -4.374  1.00  0.00           O  
ATOM   1170  CB  LEU A 227      -2.748   8.693  -3.652  1.00  0.00           C  
ATOM   1171  CG  LEU A 227      -2.728   8.725  -5.186  1.00  0.00           C  
ATOM   1172  CD1 LEU A 227      -1.602   9.635  -5.660  1.00  0.00           C  
ATOM   1173  CD2 LEU A 227      -2.550   7.312  -5.721  1.00  0.00           C  
ATOM   1174  H   LEU A 227      -2.835   8.976  -1.134  1.00  0.00           H  
ATOM   1175  HA  LEU A 227      -2.152  10.715  -3.238  1.00  0.00           H  
ATOM   1176 1HB  LEU A 227      -1.798   8.281  -3.316  1.00  0.00           H  
ATOM   1177 2HB  LEU A 227      -3.543   8.014  -3.345  1.00  0.00           H  
ATOM   1178  HG  LEU A 227      -3.667   9.138  -5.553  1.00  0.00           H  
ATOM   1179 1HD1 LEU A 227      -1.588   9.657  -6.749  1.00  0.00           H  
ATOM   1180 2HD1 LEU A 227      -1.764  10.643  -5.278  1.00  0.00           H  
ATOM   1181 3HD1 LEU A 227      -0.649   9.256  -5.293  1.00  0.00           H  
ATOM   1182 1HD2 LEU A 227      -2.537   7.334  -6.811  1.00  0.00           H  
ATOM   1183 2HD2 LEU A 227      -1.610   6.899  -5.355  1.00  0.00           H  
ATOM   1184 3HD2 LEU A 227      -3.377   6.688  -5.381  1.00  0.00           H  
ATOM   1185  N   PHE A 228      -5.374  10.294  -2.791  1.00  0.00           N  
ATOM   1186  CA  PHE A 228      -6.683  10.811  -3.162  1.00  0.00           C  
ATOM   1187  C   PHE A 228      -6.769  12.313  -2.907  1.00  0.00           C  
ATOM   1188  O   PHE A 228      -7.225  13.076  -3.761  1.00  0.00           O  
ATOM   1189  CB  PHE A 228      -7.783  10.089  -2.382  1.00  0.00           C  
ATOM   1190  CG  PHE A 228      -9.174  10.506  -2.769  1.00  0.00           C  
ATOM   1191  CD1 PHE A 228      -9.734  10.079  -3.963  1.00  0.00           C  
ATOM   1192  CD2 PHE A 228      -9.924  11.326  -1.940  1.00  0.00           C  
ATOM   1193  CE1 PHE A 228     -11.014  10.462  -4.320  1.00  0.00           C  
ATOM   1194  CE2 PHE A 228     -11.202  11.710  -2.293  1.00  0.00           C  
ATOM   1195  CZ  PHE A 228     -11.748  11.277  -3.486  1.00  0.00           C  
ATOM   1196  H   PHE A 228      -5.300   9.660  -2.045  1.00  0.00           H  
ATOM   1197  HA  PHE A 228      -6.836  10.633  -4.227  1.00  0.00           H  
ATOM   1198 1HB  PHE A 228      -7.694   9.015  -2.538  1.00  0.00           H  
ATOM   1199 2HB  PHE A 228      -7.656  10.276  -1.317  1.00  0.00           H  
ATOM   1200  HD1 PHE A 228      -9.154   9.433  -4.622  1.00  0.00           H  
ATOM   1201  HD2 PHE A 228      -9.492  11.669  -0.998  1.00  0.00           H  
ATOM   1202  HE1 PHE A 228     -11.441  10.119  -5.262  1.00  0.00           H  
ATOM   1203  HE2 PHE A 228     -11.781  12.354  -1.632  1.00  0.00           H  
ATOM   1204  HZ  PHE A 228     -12.756  11.580  -3.766  1.00  0.00           H  
ATOM   1205  N   LYS A 229      -6.302  12.736  -1.742  1.00  0.00           N  
ATOM   1206  CA  LYS A 229      -6.337  14.145  -1.374  1.00  0.00           C  
ATOM   1207  C   LYS A 229      -5.364  14.959  -2.219  1.00  0.00           C  
ATOM   1208  O   LYS A 229      -5.659  16.093  -2.599  1.00  0.00           O  
ATOM   1209  CB  LYS A 229      -6.017  14.318   0.112  1.00  0.00           C  
ATOM   1210  CG  LYS A 229      -7.091  13.787   1.052  1.00  0.00           C  
ATOM   1211  CD  LYS A 229      -6.689  13.970   2.508  1.00  0.00           C  
ATOM   1212  CE  LYS A 229      -7.753  13.424   3.449  1.00  0.00           C  
ATOM   1213  NZ  LYS A 229      -7.362  13.572   4.877  1.00  0.00           N  
ATOM   1214  H   LYS A 229      -5.918  12.086  -1.118  1.00  0.00           H  
ATOM   1215  HA  LYS A 229      -7.341  14.527  -1.561  1.00  0.00           H  
ATOM   1216 1HB  LYS A 229      -5.084  13.805   0.345  1.00  0.00           H  
ATOM   1217 2HB  LYS A 229      -5.873  15.376   0.332  1.00  0.00           H  
ATOM   1218 1HG  LYS A 229      -8.027  14.318   0.873  1.00  0.00           H  
ATOM   1219 2HG  LYS A 229      -7.251  12.727   0.859  1.00  0.00           H  
ATOM   1220 1HD  LYS A 229      -5.749  13.449   2.695  1.00  0.00           H  
ATOM   1221 2HD  LYS A 229      -6.545  15.030   2.716  1.00  0.00           H  
ATOM   1222 1HE  LYS A 229      -8.690  13.954   3.286  1.00  0.00           H  
ATOM   1223 2HE  LYS A 229      -7.918  12.367   3.239  1.00  0.00           H  
ATOM   1224 1HZ  LYS A 229      -8.091  13.199   5.468  1.00  0.00           H  
ATOM   1225 2HZ  LYS A 229      -6.503  13.069   5.046  1.00  0.00           H  
ATOM   1226 3HZ  LYS A 229      -7.226  14.550   5.090  1.00  0.00           H  
ATOM   1227  N   ALA A 230      -4.212  14.368  -2.518  1.00  0.00           N  
ATOM   1228  CA  ALA A 230      -3.190  15.036  -3.317  1.00  0.00           C  
ATOM   1229  C   ALA A 230      -3.684  15.303  -4.738  1.00  0.00           C  
ATOM   1230  O   ALA A 230      -3.207  16.218  -5.409  1.00  0.00           O  
ATOM   1231  CB  ALA A 230      -1.916  14.205  -3.347  1.00  0.00           C  
ATOM   1232  H   ALA A 230      -4.039  13.458  -2.184  1.00  0.00           H  
ATOM   1233  HA  ALA A 230      -2.973  15.999  -2.854  1.00  0.00           H  
ATOM   1234 1HB  ALA A 230      -1.161  14.716  -3.944  1.00  0.00           H  
ATOM   1235 2HB  ALA A 230      -1.545  14.071  -2.330  1.00  0.00           H  
ATOM   1236 3HB  ALA A 230      -2.127  13.231  -3.786  1.00  0.00           H  
ATOM   1237  N   ARG A 231      -4.629  14.492  -5.196  1.00  0.00           N  
ATOM   1238  CA  ARG A 231      -5.189  14.659  -6.531  1.00  0.00           C  
ATOM   1239  C   ARG A 231      -6.194  15.805  -6.558  1.00  0.00           C  
ATOM   1240  O   ARG A 231      -6.261  16.561  -7.528  1.00  0.00           O  
ATOM   1241  CB  ARG A 231      -5.868  13.378  -6.993  1.00  0.00           C  
ATOM   1242  CG  ARG A 231      -4.919  12.257  -7.385  1.00  0.00           C  
ATOM   1243  CD  ARG A 231      -5.654  11.019  -7.753  1.00  0.00           C  
ATOM   1244  NE  ARG A 231      -6.352  11.158  -9.020  1.00  0.00           N  
ATOM   1245  CZ  ARG A 231      -7.198  10.243  -9.533  1.00  0.00           C  
ATOM   1246  NH1 ARG A 231      -7.439   9.131  -8.875  1.00  0.00           N  
ATOM   1247  NH2 ARG A 231      -7.785  10.464 -10.695  1.00  0.00           N  
ATOM   1248  H   ARG A 231      -4.947  13.757  -4.629  1.00  0.00           H  
ATOM   1249  HA  ARG A 231      -4.376  14.889  -7.221  1.00  0.00           H  
ATOM   1250 1HB  ARG A 231      -6.513  13.002  -6.199  1.00  0.00           H  
ATOM   1251 2HB  ARG A 231      -6.500  13.591  -7.854  1.00  0.00           H  
ATOM   1252 1HG  ARG A 231      -4.322  12.569  -8.243  1.00  0.00           H  
ATOM   1253 2HG  ARG A 231      -4.259  12.028  -6.548  1.00  0.00           H  
ATOM   1254 1HD  ARG A 231      -4.951  10.191  -7.840  1.00  0.00           H  
ATOM   1255 2HD  ARG A 231      -6.388  10.790  -6.982  1.00  0.00           H  
ATOM   1256  HE  ARG A 231      -6.192  12.002  -9.554  1.00  0.00           H  
ATOM   1257 1HH1 ARG A 231      -6.990   8.962  -7.987  1.00  0.00           H  
ATOM   1258 2HH1 ARG A 231      -8.072   8.445  -9.260  1.00  0.00           H  
ATOM   1259 1HH2 ARG A 231      -7.600  11.321 -11.201  1.00  0.00           H  
ATOM   1260 2HH2 ARG A 231      -8.419   9.779 -11.079  1.00  0.00           H  
ATOM   1261  N   LEU A 232      -6.958  15.937  -5.481  1.00  0.00           N  
ATOM   1262  CA  LEU A 232      -7.972  16.982  -5.378  1.00  0.00           C  
ATOM   1263  C   LEU A 232      -7.338  18.345  -5.104  1.00  0.00           C  
ATOM   1264  O   LEU A 232      -7.615  19.312  -5.817  1.00  0.00           O  
ATOM   1265  CB  LEU A 232      -8.970  16.642  -4.264  1.00  0.00           C  
ATOM   1266  CG  LEU A 232      -9.829  15.392  -4.499  1.00  0.00           C  
ATOM   1267  CD1 LEU A 232     -10.648  15.097  -3.251  1.00  0.00           C  
ATOM   1268  CD2 LEU A 232     -10.729  15.614  -5.705  1.00  0.00           C  
ATOM   1269  H   LEU A 232      -6.836  15.317  -4.733  1.00  0.00           H  
ATOM   1270  HA  LEU A 232      -8.508  17.038  -6.325  1.00  0.00           H  
ATOM   1271 1HB  LEU A 232      -8.419  16.495  -3.337  1.00  0.00           H  
ATOM   1272 2HB  LEU A 232      -9.645  17.487  -4.132  1.00  0.00           H  
ATOM   1273  HG  LEU A 232      -9.180  14.535  -4.683  1.00  0.00           H  
ATOM   1274 1HD1 LEU A 232     -11.258  14.208  -3.417  1.00  0.00           H  
ATOM   1275 2HD1 LEU A 232      -9.979  14.924  -2.408  1.00  0.00           H  
ATOM   1276 3HD1 LEU A 232     -11.296  15.945  -3.031  1.00  0.00           H  
ATOM   1277 1HD2 LEU A 232     -11.338  14.725  -5.873  1.00  0.00           H  
ATOM   1278 2HD2 LEU A 232     -11.379  16.470  -5.522  1.00  0.00           H  
ATOM   1279 3HD2 LEU A 232     -10.116  15.805  -6.587  1.00  0.00           H  
ATOM   1280  N   GLN A 233      -6.489  18.401  -4.072  1.00  0.00           N  
ATOM   1281  CA  GLN A 233      -5.795  19.630  -3.668  1.00  0.00           C  
ATOM   1282  C   GLN A 233      -6.755  20.654  -3.068  1.00  0.00           C  
ATOM   1283  O   GLN A 233      -7.637  21.178  -3.749  1.00  0.00           O  
ATOM   1284  CB  GLN A 233      -5.063  20.247  -4.863  1.00  0.00           C  
ATOM   1285  CG  GLN A 233      -3.900  19.417  -5.377  1.00  0.00           C  
ATOM   1286  CD  GLN A 233      -2.707  19.448  -4.439  1.00  0.00           C  
ATOM   1287  OE1 GLN A 233      -2.457  20.450  -3.763  1.00  0.00           O  
ATOM   1288  NE2 GLN A 233      -1.966  18.347  -4.391  1.00  0.00           N  
ATOM   1289  H   GLN A 233      -6.323  17.580  -3.557  1.00  0.00           H  
ATOM   1290  HA  GLN A 233      -5.062  19.377  -2.902  1.00  0.00           H  
ATOM   1291 1HB  GLN A 233      -5.764  20.389  -5.686  1.00  0.00           H  
ATOM   1292 2HB  GLN A 233      -4.680  21.230  -4.587  1.00  0.00           H  
ATOM   1293 1HG  GLN A 233      -4.224  18.382  -5.483  1.00  0.00           H  
ATOM   1294 2HG  GLN A 233      -3.584  19.811  -6.342  1.00  0.00           H  
ATOM   1295 1HE2 GLN A 233      -1.166  18.309  -3.790  1.00  0.00           H  
ATOM   1296 2HE2 GLN A 233      -2.204  17.558  -4.955  1.00  0.00           H  
ATOM   1297  N   GLN A 234      -6.566  20.944  -1.788  1.00  0.00           N  
ATOM   1298  CA  GLN A 234      -7.408  21.907  -1.091  1.00  0.00           C  
ATOM   1299  C   GLN A 234      -6.859  23.317  -1.259  1.00  0.00           C  
ATOM   1300  O   GLN A 234      -7.578  24.304  -1.101  1.00  0.00           O  
ATOM   1301  CB  GLN A 234      -7.514  21.556   0.396  1.00  0.00           C  
ATOM   1302  CG  GLN A 234      -8.128  20.195   0.672  1.00  0.00           C  
ATOM   1303  CD  GLN A 234      -9.537  20.074   0.120  1.00  0.00           C  
ATOM   1304  OE1 GLN A 234     -10.415  20.878   0.441  1.00  0.00           O  
ATOM   1305  NE2 GLN A 234      -9.759  19.065  -0.714  1.00  0.00           N  
ATOM   1306  H   GLN A 234      -5.830  20.511  -1.304  1.00  0.00           H  
ATOM   1307  HA  GLN A 234      -8.406  21.873  -1.527  1.00  0.00           H  
ATOM   1308 1HB  GLN A 234      -6.521  21.575   0.845  1.00  0.00           H  
ATOM   1309 2HB  GLN A 234      -8.117  22.308   0.905  1.00  0.00           H  
ATOM   1310 1HG  GLN A 234      -7.512  19.427   0.205  1.00  0.00           H  
ATOM   1311 2HG  GLN A 234      -8.169  20.038   1.750  1.00  0.00           H  
ATOM   1312 1HE2 GLN A 234     -10.669  18.934  -1.109  1.00  0.00           H  
ATOM   1313 2HE2 GLN A 234      -9.018  18.435  -0.947  1.00  0.00           H  
ATOM   1314  N   GLN A 235      -5.578  23.406  -1.578  1.00  0.00           N  
ATOM   1315  CA  GLN A 235      -4.918  24.686  -1.773  1.00  0.00           C  
ATOM   1316  C   GLN A 235      -4.508  24.842  -3.231  1.00  0.00           C  
ATOM   1317  O   GLN A 235      -3.688  24.075  -3.737  1.00  0.00           O  
ATOM   1318  CB  GLN A 235      -3.695  24.812  -0.860  1.00  0.00           C  
ATOM   1319  CG  GLN A 235      -2.972  26.142  -0.969  1.00  0.00           C  
ATOM   1320  CD  GLN A 235      -1.813  26.253   0.004  1.00  0.00           C  
ATOM   1321  OE1 GLN A 235      -1.244  25.245   0.431  1.00  0.00           O  
ATOM   1322  NE2 GLN A 235      -1.457  27.481   0.363  1.00  0.00           N  
ATOM   1323  H   GLN A 235      -5.058  22.582  -1.690  1.00  0.00           H  
ATOM   1324  HA  GLN A 235      -5.621  25.480  -1.520  1.00  0.00           H  
ATOM   1325 1HB  GLN A 235      -4.001  24.679   0.178  1.00  0.00           H  
ATOM   1326 2HB  GLN A 235      -2.983  24.021  -1.096  1.00  0.00           H  
ATOM   1327 1HG  GLN A 235      -2.579  26.250  -1.980  1.00  0.00           H  
ATOM   1328 2HG  GLN A 235      -3.676  26.946  -0.754  1.00  0.00           H  
ATOM   1329 1HE2 GLN A 235      -0.700  27.617   1.003  1.00  0.00           H  
ATOM   1330 2HE2 GLN A 235      -1.946  28.272  -0.006  1.00  0.00           H  
ATOM   1331  N   GLN A 236      -5.078  25.823  -3.910  1.00  0.00           N  
ATOM   1332  CA  GLN A 236      -4.754  26.055  -5.308  1.00  0.00           C  
ATOM   1333  C   GLN A 236      -4.070  27.402  -5.482  1.00  0.00           C  
ATOM   1334  O   GLN A 236      -4.655  28.453  -5.205  1.00  0.00           O  
ATOM   1335  CB  GLN A 236      -6.016  25.989  -6.173  1.00  0.00           C  
ATOM   1336  CG  GLN A 236      -5.759  26.142  -7.662  1.00  0.00           C  
ATOM   1337  CD  GLN A 236      -7.035  26.072  -8.480  1.00  0.00           C  
ATOM   1338  OE1 GLN A 236      -7.743  25.062  -8.464  1.00  0.00           O  
ATOM   1339  NE2 GLN A 236      -7.333  27.146  -9.200  1.00  0.00           N  
ATOM   1340  H   GLN A 236      -5.726  26.410  -3.459  1.00  0.00           H  
ATOM   1341  HA  GLN A 236      -4.066  25.276  -5.637  1.00  0.00           H  
ATOM   1342 1HB  GLN A 236      -6.516  25.034  -6.014  1.00  0.00           H  
ATOM   1343 2HB  GLN A 236      -6.707  26.774  -5.868  1.00  0.00           H  
ATOM   1344 1HG  GLN A 236      -5.290  27.110  -7.841  1.00  0.00           H  
ATOM   1345 2HG  GLN A 236      -5.097  25.341  -7.990  1.00  0.00           H  
ATOM   1346 1HE2 GLN A 236      -8.163  27.159  -9.760  1.00  0.00           H  
ATOM   1347 2HE2 GLN A 236      -6.730  27.944  -9.185  1.00  0.00           H  
ATOM   1348  N   ALA A 237      -2.828  27.359  -5.938  1.00  0.00           N  
ATOM   1349  CA  ALA A 237      -2.048  28.565  -6.159  1.00  0.00           C  
ATOM   1350  C   ALA A 237      -2.369  29.166  -7.519  1.00  0.00           C  
ATOM   1351  O   ALA A 237      -2.182  30.362  -7.748  1.00  0.00           O  
ATOM   1352  CB  ALA A 237      -0.560  28.267  -6.045  1.00  0.00           C  
ATOM   1353  H   ALA A 237      -2.420  26.486  -6.134  1.00  0.00           H  
ATOM   1354  HA  ALA A 237      -2.321  29.290  -5.392  1.00  0.00           H  
ATOM   1355 1HB  ALA A 237       0.008  29.180  -6.217  1.00  0.00           H  
ATOM   1356 2HB  ALA A 237      -0.341  27.886  -5.047  1.00  0.00           H  
ATOM   1357 3HB  ALA A 237      -0.281  27.520  -6.786  1.00  0.00           H  
ATOM   1358  N   GLN A 238      -2.850  28.323  -8.421  1.00  0.00           N  
ATOM   1359  CA  GLN A 238      -3.206  28.760  -9.760  1.00  0.00           C  
ATOM   1360  C   GLN A 238      -4.543  29.487  -9.737  1.00  0.00           C  
ATOM   1361  O   GLN A 238      -4.739  30.404 -10.562  1.00  0.00           O  
ATOM   1362  OXT GLN A 238      -5.382  29.175  -8.938  1.00  0.00           O  
ATOM   1363  CB  GLN A 238      -3.266  27.569 -10.720  1.00  0.00           C  
ATOM   1364  CG  GLN A 238      -3.507  27.951 -12.171  1.00  0.00           C  
ATOM   1365  CD  GLN A 238      -3.460  26.753 -13.100  1.00  0.00           C  
ATOM   1366  OE1 GLN A 238      -3.445  25.603 -12.652  1.00  0.00           O  
ATOM   1367  NE2 GLN A 238      -3.438  27.015 -14.402  1.00  0.00           N  
ATOM   1368  H   GLN A 238      -2.979  27.385  -8.173  1.00  0.00           H  
ATOM   1369  HA  GLN A 238      -2.441  29.451 -10.113  1.00  0.00           H  
ATOM   1370 1HB  GLN A 238      -2.330  27.014 -10.670  1.00  0.00           H  
ATOM   1371 2HB  GLN A 238      -4.064  26.894 -10.413  1.00  0.00           H  
ATOM   1372 1HG  GLN A 238      -4.492  28.412 -12.256  1.00  0.00           H  
ATOM   1373 2HG  GLN A 238      -2.737  28.656 -12.483  1.00  0.00           H  
ATOM   1374 1HE2 GLN A 238      -3.408  26.265 -15.064  1.00  0.00           H  
ATOM   1375 2HE2 GLN A 238      -3.452  27.962 -14.722  1.00  0.00           H  
TER                                                                             
ATOM   1377  N   THR B   1      -7.428  -2.546  -1.152  1.00  0.00           N  
ATOM   1378  CA  THR B   1      -6.231  -1.725  -1.298  1.00  0.00           C  
ATOM   1379  C   THR B   1      -5.333  -1.836  -0.073  1.00  0.00           C  
ATOM   1380  O   THR B   1      -4.647  -0.883   0.293  1.00  0.00           O  
ATOM   1381  CB  THR B   1      -6.598  -0.249  -1.538  1.00  0.00           C  
ATOM   1382  OG1 THR B   1      -7.429   0.219  -0.468  1.00  0.00           O  
ATOM   1383  CG2 THR B   1      -7.338  -0.091  -2.857  1.00  0.00           C  
ATOM   1384 1H   THR B   1      -7.998  -2.454  -1.969  1.00  0.00           H  
ATOM   1385 2H   THR B   1      -7.164  -3.504  -1.037  1.00  0.00           H  
ATOM   1386 3H   THR B   1      -7.944  -2.244  -0.350  1.00  0.00           H  
ATOM   1387  HA  THR B   1      -5.669  -2.084  -2.161  1.00  0.00           H  
ATOM   1388  HB  THR B   1      -5.689   0.352  -1.563  1.00  0.00           H  
ATOM   1389  HG1 THR B   1      -7.741  -0.530   0.045  1.00  0.00           H  
ATOM   1390 1HG2 THR B   1      -7.588   0.959  -3.010  1.00  0.00           H  
ATOM   1391 2HG2 THR B   1      -6.703  -0.435  -3.674  1.00  0.00           H  
ATOM   1392 3HG2 THR B   1      -8.252  -0.682  -2.834  1.00  0.00           H  
ATOM   1393  N   ASP B   2      -5.342  -3.005   0.557  1.00  0.00           N  
ATOM   1394  CA  ASP B   2      -4.386  -3.314   1.614  1.00  0.00           C  
ATOM   1395  C   ASP B   2      -3.055  -3.776   1.034  1.00  0.00           C  
ATOM   1396  O   ASP B   2      -2.997  -4.280  -0.088  1.00  0.00           O  
ATOM   1397  CB  ASP B   2      -4.945  -4.392   2.545  1.00  0.00           C  
ATOM   1398  CG  ASP B   2      -4.213  -4.461   3.879  1.00  0.00           C  
ATOM   1399  OD1 ASP B   2      -3.283  -5.224   3.985  1.00  0.00           O  
ATOM   1400  OD2 ASP B   2      -4.592  -3.749   4.778  1.00  0.00           O  
ATOM   1401  H   ASP B   2      -6.030  -3.698   0.298  1.00  0.00           H  
ATOM   1402  HA  ASP B   2      -4.209  -2.409   2.195  1.00  0.00           H  
ATOM   1403 1HB  ASP B   2      -6.001  -4.196   2.736  1.00  0.00           H  
ATOM   1404 2HB  ASP B   2      -4.876  -5.366   2.059  1.00  0.00           H  
ATOM   1405  N   PHE B   3      -1.988  -3.602   1.806  1.00  0.00           N  
ATOM   1406  CA  PHE B   3      -0.693  -4.179   1.463  1.00  0.00           C  
ATOM   1407  C   PHE B   3      -0.828  -5.646   1.079  1.00  0.00           C  
ATOM   1408  O   PHE B   3      -0.198  -6.111   0.130  1.00  0.00           O  
ATOM   1409  CB  PHE B   3       0.281  -4.042   2.635  1.00  0.00           C  
ATOM   1410  CG  PHE B   3       1.683  -4.475   2.312  1.00  0.00           C  
ATOM   1411  CD1 PHE B   3       2.594  -3.578   1.774  1.00  0.00           C  
ATOM   1412  CD2 PHE B   3       2.093  -5.779   2.544  1.00  0.00           C  
ATOM   1413  CE1 PHE B   3       3.884  -3.975   1.477  1.00  0.00           C  
ATOM   1414  CE2 PHE B   3       3.382  -6.178   2.249  1.00  0.00           C  
ATOM   1415  CZ  PHE B   3       4.278  -5.274   1.714  1.00  0.00           C  
ATOM   1416  H   PHE B   3      -2.075  -3.056   2.650  1.00  0.00           H  
ATOM   1417  HA  PHE B   3      -0.288  -3.637   0.607  1.00  0.00           H  
ATOM   1418 1HB  PHE B   3       0.312  -3.003   2.962  1.00  0.00           H  
ATOM   1419 2HB  PHE B   3      -0.074  -4.638   3.474  1.00  0.00           H  
ATOM   1420  HD1 PHE B   3       2.283  -2.550   1.588  1.00  0.00           H  
ATOM   1421  HD2 PHE B   3       1.385  -6.492   2.967  1.00  0.00           H  
ATOM   1422  HE1 PHE B   3       4.590  -3.260   1.054  1.00  0.00           H  
ATOM   1423  HE2 PHE B   3       3.692  -7.206   2.437  1.00  0.00           H  
ATOM   1424  HZ  PHE B   3       5.294  -5.588   1.479  1.00  0.00           H  
ATOM   1425  N   ASP B   4      -1.655  -6.374   1.824  1.00  0.00           N  
ATOM   1426  CA  ASP B   4      -1.724  -7.825   1.697  1.00  0.00           C  
ATOM   1427  C   ASP B   4      -2.657  -8.235   0.565  1.00  0.00           C  
ATOM   1428  O   ASP B   4      -2.841  -9.423   0.300  1.00  0.00           O  
ATOM   1429  CB  ASP B   4      -2.194  -8.456   3.010  1.00  0.00           C  
ATOM   1430  CG  ASP B   4      -1.161  -8.348   4.123  1.00  0.00           C  
ATOM   1431  OD1 ASP B   4       0.005  -8.258   3.819  1.00  0.00           O  
ATOM   1432  OD2 ASP B   4      -1.547  -8.356   5.268  1.00  0.00           O  
ATOM   1433  H   ASP B   4      -2.251  -5.910   2.493  1.00  0.00           H  
ATOM   1434  HA  ASP B   4      -0.725  -8.200   1.469  1.00  0.00           H  
ATOM   1435 1HB  ASP B   4      -3.113  -7.970   3.339  1.00  0.00           H  
ATOM   1436 2HB  ASP B   4      -2.422  -9.510   2.846  1.00  0.00           H  
ATOM   1437  N   ASP B   5      -3.244  -7.246  -0.099  1.00  0.00           N  
ATOM   1438  CA  ASP B   5      -4.161  -7.502  -1.202  1.00  0.00           C  
ATOM   1439  C   ASP B   5      -3.403  -7.813  -2.487  1.00  0.00           C  
ATOM   1440  O   ASP B   5      -3.987  -8.272  -3.468  1.00  0.00           O  
ATOM   1441  CB  ASP B   5      -5.083  -6.300  -1.424  1.00  0.00           C  
ATOM   1442  CG  ASP B   5      -6.119  -6.136  -0.321  1.00  0.00           C  
ATOM   1443  OD1 ASP B   5      -6.252  -7.031   0.480  1.00  0.00           O  
ATOM   1444  OD2 ASP B   5      -6.768  -5.118  -0.289  1.00  0.00           O  
ATOM   1445  H   ASP B   5      -3.050  -6.291   0.168  1.00  0.00           H  
ATOM   1446  HA  ASP B   5      -4.774  -8.368  -0.950  1.00  0.00           H  
ATOM   1447 1HB  ASP B   5      -4.486  -5.389  -1.480  1.00  0.00           H  
ATOM   1448 2HB  ASP B   5      -5.602  -6.410  -2.377  1.00  0.00           H  
ATOM   1449  N   PHE B   6      -2.098  -7.561  -2.474  1.00  0.00           N  
ATOM   1450  CA  PHE B   6      -1.271  -7.735  -3.662  1.00  0.00           C  
ATOM   1451  C   PHE B   6      -0.130  -8.710  -3.401  1.00  0.00           C  
ATOM   1452  O   PHE B   6       0.716  -8.472  -2.539  1.00  0.00           O  
ATOM   1453  CB  PHE B   6      -0.705  -6.390  -4.120  1.00  0.00           C  
ATOM   1454  CG  PHE B   6      -1.756  -5.352  -4.394  1.00  0.00           C  
ATOM   1455  CD1 PHE B   6      -2.267  -4.574  -3.366  1.00  0.00           C  
ATOM   1456  CD2 PHE B   6      -2.236  -5.152  -5.680  1.00  0.00           C  
ATOM   1457  CE1 PHE B   6      -3.234  -3.619  -3.617  1.00  0.00           C  
ATOM   1458  CE2 PHE B   6      -3.201  -4.197  -5.934  1.00  0.00           C  
ATOM   1459  CZ  PHE B   6      -3.701  -3.430  -4.900  1.00  0.00           C  
ATOM   1460  H   PHE B   6      -1.668  -7.239  -1.617  1.00  0.00           H  
ATOM   1461  HA  PHE B   6      -1.894  -8.142  -4.460  1.00  0.00           H  
ATOM   1462 1HB  PHE B   6      -0.032  -6.000  -3.358  1.00  0.00           H  
ATOM   1463 2HB  PHE B   6      -0.122  -6.532  -5.029  1.00  0.00           H  
ATOM   1464  HD1 PHE B   6      -1.897  -4.723  -2.351  1.00  0.00           H  
ATOM   1465  HD2 PHE B   6      -1.841  -5.758  -6.496  1.00  0.00           H  
ATOM   1466  HE1 PHE B   6      -3.628  -3.015  -2.800  1.00  0.00           H  
ATOM   1467  HE2 PHE B   6      -3.569  -4.049  -6.949  1.00  0.00           H  
ATOM   1468  HZ  PHE B   6      -4.464  -2.678  -5.099  1.00  0.00           H  
ATOM   1469  N   LEU B   7      -0.113  -9.807  -4.151  1.00  0.00           N  
ATOM   1470  CA  LEU B   7       0.912 -10.830  -3.985  1.00  0.00           C  
ATOM   1471  C   LEU B   7       2.308 -10.240  -4.145  1.00  0.00           C  
ATOM   1472  O   LEU B   7       3.249 -10.656  -3.468  1.00  0.00           O  
ATOM   1473  CB  LEU B   7       0.706 -11.957  -5.006  1.00  0.00           C  
ATOM   1474  CG  LEU B   7       1.653 -13.157  -4.873  1.00  0.00           C  
ATOM   1475  CD1 LEU B   7       1.491 -13.782  -3.494  1.00  0.00           C  
ATOM   1476  CD2 LEU B   7       1.350 -14.166  -5.970  1.00  0.00           C  
ATOM   1477  H   LEU B   7      -0.829  -9.934  -4.851  1.00  0.00           H  
ATOM   1478  HA  LEU B   7       0.827 -11.246  -2.982  1.00  0.00           H  
ATOM   1479 1HB  LEU B   7      -0.314 -12.328  -4.912  1.00  0.00           H  
ATOM   1480 2HB  LEU B   7       0.830 -11.546  -6.007  1.00  0.00           H  
ATOM   1481  HG  LEU B   7       2.685 -12.818  -4.966  1.00  0.00           H  
ATOM   1482 1HD1 LEU B   7       2.164 -14.634  -3.399  1.00  0.00           H  
ATOM   1483 2HD1 LEU B   7       1.732 -13.043  -2.729  1.00  0.00           H  
ATOM   1484 3HD1 LEU B   7       0.462 -14.116  -3.365  1.00  0.00           H  
ATOM   1485 1HD2 LEU B   7       2.024 -15.019  -5.876  1.00  0.00           H  
ATOM   1486 2HD2 LEU B   7       0.319 -14.507  -5.877  1.00  0.00           H  
ATOM   1487 3HD2 LEU B   7       1.491 -13.698  -6.944  1.00  0.00           H  
ATOM   1488  N   LYS B   8       2.435  -9.270  -5.043  1.00  0.00           N  
ATOM   1489  CA  LYS B   8       3.718  -8.624  -5.296  1.00  0.00           C  
ATOM   1490  C   LYS B   8       4.254  -7.950  -4.039  1.00  0.00           C  
ATOM   1491  O   LYS B   8       5.466  -7.839  -3.853  1.00  0.00           O  
ATOM   1492  CB  LYS B   8       3.588  -7.601  -6.426  1.00  0.00           C  
ATOM   1493  CG  LYS B   8       3.380  -8.211  -7.806  1.00  0.00           C  
ATOM   1494  CD  LYS B   8       3.259  -7.134  -8.874  1.00  0.00           C  
ATOM   1495  CE  LYS B   8       3.067  -7.742 -10.255  1.00  0.00           C  
ATOM   1496  NZ  LYS B   8       2.918  -6.699 -11.307  1.00  0.00           N  
ATOM   1497  H   LYS B   8       1.623  -8.972  -5.564  1.00  0.00           H  
ATOM   1498  HA  LYS B   8       4.436  -9.387  -5.598  1.00  0.00           H  
ATOM   1499 1HB  LYS B   8       2.746  -6.939  -6.223  1.00  0.00           H  
ATOM   1500 2HB  LYS B   8       4.487  -6.985  -6.465  1.00  0.00           H  
ATOM   1501 1HG  LYS B   8       4.224  -8.858  -8.049  1.00  0.00           H  
ATOM   1502 2HG  LYS B   8       2.472  -8.813  -7.805  1.00  0.00           H  
ATOM   1503 1HD  LYS B   8       2.408  -6.491  -8.647  1.00  0.00           H  
ATOM   1504 2HD  LYS B   8       4.162  -6.523  -8.879  1.00  0.00           H  
ATOM   1505 1HE  LYS B   8       3.924  -8.367 -10.500  1.00  0.00           H  
ATOM   1506 2HE  LYS B   8       2.176  -8.370 -10.256  1.00  0.00           H  
ATOM   1507 1HZ  LYS B   8       2.792  -7.142 -12.206  1.00  0.00           H  
ATOM   1508 2HZ  LYS B   8       2.113  -6.124 -11.100  1.00  0.00           H  
ATOM   1509 3HZ  LYS B   8       3.747  -6.122 -11.329  1.00  0.00           H  
ATOM   1510  N   LEU B   9       3.344  -7.501  -3.182  1.00  0.00           N  
ATOM   1511  CA  LEU B   9       3.724  -6.845  -1.936  1.00  0.00           C  
ATOM   1512  C   LEU B   9       3.954  -7.861  -0.826  1.00  0.00           C  
ATOM   1513  O   LEU B   9       4.900  -7.741  -0.047  1.00  0.00           O  
ATOM   1514  CB  LEU B   9       2.639  -5.849  -1.509  1.00  0.00           C  
ATOM   1515  CG  LEU B   9       2.435  -4.647  -2.440  1.00  0.00           C  
ATOM   1516  CD1 LEU B   9       1.266  -3.809  -1.940  1.00  0.00           C  
ATOM   1517  CD2 LEU B   9       3.714  -3.824  -2.494  1.00  0.00           C  
ATOM   1518  H   LEU B   9       2.364  -7.619  -3.397  1.00  0.00           H  
ATOM   1519  HA  LEU B   9       4.654  -6.301  -2.101  1.00  0.00           H  
ATOM   1520 1HB  LEU B   9       1.690  -6.378  -1.439  1.00  0.00           H  
ATOM   1521 2HB  LEU B   9       2.890  -5.464  -0.521  1.00  0.00           H  
ATOM   1522  HG  LEU B   9       2.189  -5.000  -3.441  1.00  0.00           H  
ATOM   1523 1HD1 LEU B   9       1.121  -2.955  -2.602  1.00  0.00           H  
ATOM   1524 2HD1 LEU B   9       0.361  -4.417  -1.930  1.00  0.00           H  
ATOM   1525 3HD1 LEU B   9       1.477  -3.455  -0.932  1.00  0.00           H  
ATOM   1526 1HD2 LEU B   9       3.569  -2.970  -3.156  1.00  0.00           H  
ATOM   1527 2HD2 LEU B   9       3.961  -3.469  -1.493  1.00  0.00           H  
ATOM   1528 3HD2 LEU B   9       4.529  -4.442  -2.871  1.00  0.00           H  
ATOM   1529  N   LEU B  10       3.084  -8.862  -0.756  1.00  0.00           N  
ATOM   1530  CA  LEU B  10       3.182  -9.895   0.269  1.00  0.00           C  
ATOM   1531  C   LEU B  10       4.497 -10.654   0.162  1.00  0.00           C  
ATOM   1532  O   LEU B  10       5.083 -11.047   1.172  1.00  0.00           O  
ATOM   1533  CB  LEU B  10       2.008 -10.875   0.150  1.00  0.00           C  
ATOM   1534  CG  LEU B  10       1.868 -11.887   1.294  1.00  0.00           C  
ATOM   1535  CD1 LEU B  10       1.641 -11.146   2.604  1.00  0.00           C  
ATOM   1536  CD2 LEU B  10       0.715 -12.834   0.995  1.00  0.00           C  
ATOM   1537  H   LEU B  10       2.335  -8.911  -1.433  1.00  0.00           H  
ATOM   1538  HA  LEU B  10       3.141  -9.416   1.247  1.00  0.00           H  
ATOM   1539 1HB  LEU B  10       1.083 -10.303   0.098  1.00  0.00           H  
ATOM   1540 2HB  LEU B  10       2.117 -11.436  -0.778  1.00  0.00           H  
ATOM   1541  HG  LEU B  10       2.791 -12.459   1.389  1.00  0.00           H  
ATOM   1542 1HD1 LEU B  10       1.542 -11.865   3.417  1.00  0.00           H  
ATOM   1543 2HD1 LEU B  10       2.490 -10.490   2.803  1.00  0.00           H  
ATOM   1544 3HD1 LEU B  10       0.732 -10.551   2.533  1.00  0.00           H  
ATOM   1545 1HD2 LEU B  10       0.615 -13.554   1.808  1.00  0.00           H  
ATOM   1546 2HD2 LEU B  10      -0.210 -12.263   0.901  1.00  0.00           H  
ATOM   1547 3HD2 LEU B  10       0.911 -13.364   0.063  1.00  0.00           H  
ATOM   1548  N   GLY B  11       4.956 -10.860  -1.067  1.00  0.00           N  
ATOM   1549  CA  GLY B  11       6.201 -11.580  -1.311  1.00  0.00           C  
ATOM   1550  C   GLY B  11       6.108 -13.022  -0.834  1.00  0.00           C  
ATOM   1551  O   GLY B  11       5.131 -13.717  -1.113  1.00  0.00           O  
ATOM   1552  H   GLY B  11       4.430 -10.508  -1.855  1.00  0.00           H  
ATOM   1553 1HA  GLY B  11       6.431 -11.560  -2.376  1.00  0.00           H  
ATOM   1554 2HA  GLY B  11       7.019 -11.076  -0.797  1.00  0.00           H  
ATOM   1555  N   ASP B  12       7.131 -13.470  -0.113  1.00  0.00           N  
ATOM   1556  CA  ASP B  12       7.188 -14.847   0.365  1.00  0.00           C  
ATOM   1557  C   ASP B  12       6.850 -14.930   1.848  1.00  0.00           C  
ATOM   1558  O   ASP B  12       7.154 -15.924   2.508  1.00  0.00           O  
ATOM   1559  CB  ASP B  12       8.576 -15.443   0.118  1.00  0.00           C  
ATOM   1560  CG  ASP B  12       8.901 -15.595  -1.362  1.00  0.00           C  
ATOM   1561  OD1 ASP B  12       7.993 -15.545  -2.158  1.00  0.00           O  
ATOM   1562  OD2 ASP B  12      10.053 -15.760  -1.683  1.00  0.00           O  
ATOM   1563  H   ASP B  12       7.888 -12.840   0.109  1.00  0.00           H  
ATOM   1564  HA  ASP B  12       6.454 -15.435  -0.186  1.00  0.00           H  
ATOM   1565 1HB  ASP B  12       9.333 -14.807   0.577  1.00  0.00           H  
ATOM   1566 2HB  ASP B  12       8.641 -16.423   0.591  1.00  0.00           H  
ATOM   1567  N   ASN B  13       6.222 -13.880   2.365  1.00  0.00           N  
ATOM   1568  CA  ASN B  13       5.895 -13.807   3.784  1.00  0.00           C  
ATOM   1569  C   ASN B  13       4.418 -14.092   4.025  1.00  0.00           C  
ATOM   1570  O   ASN B  13       4.020 -15.222   4.041  1.00  0.00           O  
ATOM   1571  OXT ASN B  13       3.653 -13.184   4.197  1.00  0.00           O  
ATOM   1572  CB  ASN B  13       6.278 -12.453   4.352  1.00  0.00           C  
ATOM   1573  CG  ASN B  13       7.762 -12.213   4.326  1.00  0.00           C  
ATOM   1574  OD1 ASN B  13       8.548 -13.065   4.756  1.00  0.00           O  
ATOM   1575  ND2 ASN B  13       8.160 -11.070   3.828  1.00  0.00           N  
ATOM   1576  H   ASN B  13       5.964 -13.114   1.761  1.00  0.00           H  
ATOM   1577  HA  ASN B  13       6.463 -14.577   4.310  1.00  0.00           H  
ATOM   1578 1HB  ASN B  13       5.784 -11.666   3.779  1.00  0.00           H  
ATOM   1579 2HB  ASN B  13       5.927 -12.377   5.381  1.00  0.00           H  
ATOM   1580 1HD2 ASN B  13       9.137 -10.856   3.786  1.00  0.00           H  
ATOM   1581 2HD2 ASN B  13       7.489 -10.411   3.491  1.00  0.00           H  
TER                                                                             
I_bsa 1246.63
I_hb 4
I_pack -0.012
I_sc -34.455
I_unsat 10
pep_sc -26.887
pep_sc_noref -25.621
reweighted_sc -131.967
rmsALL 10.61
rmsALL_CAPRI_if 6.156
rmsALL_allIF 6.303
rmsALL_if 8.873
rmsBB 9.739
rmsBB_CAPRI_if 4.445
rmsBB_allIF 4.656
rmsBB_if 7.102
rmsBB_intrf_lowres 7.845
rmsBB_lowres 10.259
rmsCA 9.777
rmsCA_if 7.236
rmsCA_intrf_lowres 7.923
rmsCA_lowres 10.263
rmsSC_CAPRI_if 7.123
rmsSC_allIF 7.028
score -70.625
score_lowres_opt -8.324
score_lowres_start 27.21
silent_score -70.625
startRMSall 0
startRMSallif 0
startRMSbb 0
startRMSca 0
time 78
