# Supplementary material for: Simple biochemical features underlie transcriptional activation domain diversity and dynamic, fuzzy binding to Mediator
Source: eLife. 2021 Apr 27;10:e68068. doi: 10.7554/eLife.68068 (PMC8137143; doi:10.7554/eLife.68068)
Supplement: Figure 6—source data 2. — The 10 best-scoring models from different binding poses are provided as pdb files. Top500.txt contains the score, cluster number, and RMSD to best model for the 500 best-scoring models. [file elife-68068-fig6-data2.zip › Med15-cAD structural models/ABD1/Pul4_139/2lpb_Pul4_139_prepack_48644.pdb]

HEADER                                            17-SEP-20   XXXX              
EXPDTA    THEORETICAL MODEL                                                     
REMARK 220                                                                      
REMARK 220 EXPERIMENTAL DETAILS                                                 
REMARK 220  EXPERIMENT TYPE                : THEORETICAL MODELLING              
REMARK 220  DATE OF DATA COLLECTION        : 17-SEP-20                          
REMARK 220                                                                      
REMARK 220 REMARK: MODEL GENERATED BY ROSETTA                                   
REMARK 220  VERSION 2020.08+release.cb1caba                                     
ATOM      1  N   GLN A 158     -12.016 -12.395 -23.603  1.00  0.00           N  
ATOM      2  CA  GLN A 158     -11.969 -12.966 -22.241  1.00  0.00           C  
ATOM      3  C   GLN A 158     -12.554 -11.986 -21.232  1.00  0.00           C  
ATOM      4  O   GLN A 158     -13.092 -10.945 -21.605  1.00  0.00           O  
ATOM      5  CB  GLN A 158     -10.534 -13.324 -21.846  1.00  0.00           C  
ATOM      6  CG  GLN A 158      -9.893 -14.386 -22.723  1.00  0.00           C  
ATOM      7  CD  GLN A 158     -10.564 -15.739 -22.577  1.00  0.00           C  
ATOM      8  OE1 GLN A 158     -10.629 -16.300 -21.480  1.00  0.00           O  
ATOM      9  NE2 GLN A 158     -11.065 -16.272 -23.685  1.00  0.00           N  
ATOM     10 1H   GLN A 158     -11.629 -13.049 -24.253  1.00  0.00           H  
ATOM     11 2H   GLN A 158     -12.965 -12.201 -23.851  1.00  0.00           H  
ATOM     12 3H   GLN A 158     -11.486 -11.548 -23.628  1.00  0.00           H  
ATOM     13  HA  GLN A 158     -12.567 -13.877 -22.227  1.00  0.00           H  
ATOM     14 1HB  GLN A 158      -9.911 -12.431 -21.889  1.00  0.00           H  
ATOM     15 2HB  GLN A 158     -10.519 -13.684 -20.817  1.00  0.00           H  
ATOM     16 1HG  GLN A 158      -9.970 -14.076 -23.766  1.00  0.00           H  
ATOM     17 2HG  GLN A 158      -8.845 -14.492 -22.442  1.00  0.00           H  
ATOM     18 1HE2 GLN A 158     -11.519 -17.164 -23.651  1.00  0.00           H  
ATOM     19 2HE2 GLN A 158     -10.990 -15.784 -24.555  1.00  0.00           H  
ATOM     20  N   ARG A 159     -12.454 -12.331 -19.958  1.00  0.00           N  
ATOM     21  CA  ARG A 159     -12.963 -11.479 -18.889  1.00  0.00           C  
ATOM     22  C   ARG A 159     -12.021 -10.302 -18.654  1.00  0.00           C  
ATOM     23  O   ARG A 159     -10.801 -10.445 -18.767  1.00  0.00           O  
ATOM     24  CB  ARG A 159     -13.124 -12.269 -17.599  1.00  0.00           C  
ATOM     25  CG  ARG A 159     -14.191 -13.351 -17.640  1.00  0.00           C  
ATOM     26  CD  ARG A 159     -14.288 -14.077 -16.347  1.00  0.00           C  
ATOM     27  NE  ARG A 159     -15.295 -15.125 -16.388  1.00  0.00           N  
ATOM     28  CZ  ARG A 159     -15.548 -15.983 -15.381  1.00  0.00           C  
ATOM     29  NH1 ARG A 159     -14.858 -15.906 -14.264  1.00  0.00           N  
ATOM     30  NH2 ARG A 159     -16.487 -16.902 -15.516  1.00  0.00           N  
ATOM     31  H   ARG A 159     -12.025 -13.184 -19.727  1.00  0.00           H  
ATOM     32  HA  ARG A 159     -13.941 -11.098 -19.186  1.00  0.00           H  
ATOM     33 1HB  ARG A 159     -12.179 -12.747 -17.344  1.00  0.00           H  
ATOM     34 2HB  ARG A 159     -13.376 -11.589 -16.784  1.00  0.00           H  
ATOM     35 1HG  ARG A 159     -15.160 -12.900 -17.853  1.00  0.00           H  
ATOM     36 2HG  ARG A 159     -13.947 -14.073 -18.421  1.00  0.00           H  
ATOM     37 1HD  ARG A 159     -13.328 -14.537 -16.115  1.00  0.00           H  
ATOM     38 2HD  ARG A 159     -14.555 -13.377 -15.557  1.00  0.00           H  
ATOM     39  HE  ARG A 159     -15.846 -15.215 -17.231  1.00  0.00           H  
ATOM     40 1HH1 ARG A 159     -14.140 -15.203 -14.161  1.00  0.00           H  
ATOM     41 2HH1 ARG A 159     -15.048 -16.549 -13.509  1.00  0.00           H  
ATOM     42 1HH2 ARG A 159     -17.016 -16.962 -16.374  1.00  0.00           H  
ATOM     43 2HH2 ARG A 159     -16.675 -17.546 -14.761  1.00  0.00           H  
ATOM     44  N   ARG A 160     -12.586  -9.144 -18.344  1.00  0.00           N  
ATOM     45  CA  ARG A 160     -11.792  -7.949 -18.098  1.00  0.00           C  
ATOM     46  C   ARG A 160     -12.633  -6.875 -17.411  1.00  0.00           C  
ATOM     47  O   ARG A 160     -13.441  -6.198 -18.052  1.00  0.00           O  
ATOM     48  CB  ARG A 160     -11.230  -7.400 -19.401  1.00  0.00           C  
ATOM     49  CG  ARG A 160     -10.294  -6.212 -19.244  1.00  0.00           C  
ATOM     50  CD  ARG A 160      -9.733  -5.780 -20.549  1.00  0.00           C  
ATOM     51  NE  ARG A 160      -8.783  -4.689 -20.396  1.00  0.00           N  
ATOM     52  CZ  ARG A 160      -8.186  -4.045 -21.418  1.00  0.00           C  
ATOM     53  NH1 ARG A 160      -8.450  -4.393 -22.657  1.00  0.00           N  
ATOM     54  NH2 ARG A 160      -7.335  -3.064 -21.174  1.00  0.00           N  
ATOM     55  H   ARG A 160     -13.563  -9.090 -18.275  1.00  0.00           H  
ATOM     56  HA  ARG A 160     -10.960  -8.215 -17.446  1.00  0.00           H  
ATOM     57 1HB  ARG A 160     -10.681  -8.185 -19.919  1.00  0.00           H  
ATOM     58 2HB  ARG A 160     -12.050  -7.091 -20.049  1.00  0.00           H  
ATOM     59 1HG  ARG A 160     -10.841  -5.374 -18.811  1.00  0.00           H  
ATOM     60 2HG  ARG A 160      -9.468  -6.485 -18.587  1.00  0.00           H  
ATOM     61 1HD  ARG A 160      -9.217  -6.616 -21.018  1.00  0.00           H  
ATOM     62 2HD  ARG A 160     -10.539  -5.441 -21.199  1.00  0.00           H  
ATOM     63  HE  ARG A 160      -8.555  -4.393 -19.456  1.00  0.00           H  
ATOM     64 1HH1 ARG A 160      -9.100  -5.143 -22.844  1.00  0.00           H  
ATOM     65 2HH1 ARG A 160      -8.002  -3.911 -23.423  1.00  0.00           H  
ATOM     66 1HH2 ARG A 160      -7.133  -2.796 -20.220  1.00  0.00           H  
ATOM     67 2HH2 ARG A 160      -6.888  -2.581 -21.939  1.00  0.00           H  
ATOM     68  N   GLN A 161     -12.454  -6.736 -16.108  1.00  0.00           N  
ATOM     69  CA  GLN A 161     -13.186  -5.737 -15.341  1.00  0.00           C  
ATOM     70  C   GLN A 161     -12.283  -4.548 -15.024  1.00  0.00           C  
ATOM     71  O   GLN A 161     -11.141  -4.722 -14.597  1.00  0.00           O  
ATOM     72  CB  GLN A 161     -13.737  -6.344 -14.048  1.00  0.00           C  
ATOM     73  CG  GLN A 161     -14.568  -5.384 -13.214  1.00  0.00           C  
ATOM     74  CD  GLN A 161     -15.148  -6.044 -11.978  1.00  0.00           C  
ATOM     75  OE1 GLN A 161     -14.581  -7.001 -11.444  1.00  0.00           O  
ATOM     76  NE2 GLN A 161     -16.285  -5.537 -11.515  1.00  0.00           N  
ATOM     77  H   GLN A 161     -11.811  -7.320 -15.646  1.00  0.00           H  
ATOM     78  HA  GLN A 161     -14.024  -5.385 -15.943  1.00  0.00           H  
ATOM     79 1HB  GLN A 161     -14.358  -7.207 -14.287  1.00  0.00           H  
ATOM     80 2HB  GLN A 161     -12.910  -6.696 -13.431  1.00  0.00           H  
ATOM     81 1HG  GLN A 161     -13.936  -4.556 -12.894  1.00  0.00           H  
ATOM     82 2HG  GLN A 161     -15.393  -5.011 -13.822  1.00  0.00           H  
ATOM     83 1HE2 GLN A 161     -16.716  -5.931 -10.702  1.00  0.00           H  
ATOM     84 2HE2 GLN A 161     -16.712  -4.760 -11.979  1.00  0.00           H  
ATOM     85  N   LEU A 162     -12.793  -3.344 -15.237  1.00  0.00           N  
ATOM     86  CA  LEU A 162     -12.021  -2.140 -14.973  1.00  0.00           C  
ATOM     87  C   LEU A 162     -12.920  -0.927 -14.750  1.00  0.00           C  
ATOM     88  O   LEU A 162     -13.442  -0.340 -15.694  1.00  0.00           O  
ATOM     89  CB  LEU A 162     -11.064  -1.866 -16.140  1.00  0.00           C  
ATOM     90  CG  LEU A 162     -10.156  -0.640 -15.982  1.00  0.00           C  
ATOM     91  CD1 LEU A 162      -9.019  -0.716 -16.991  1.00  0.00           C  
ATOM     92  CD2 LEU A 162     -10.975   0.627 -16.175  1.00  0.00           C  
ATOM     93  H   LEU A 162     -13.712  -3.261 -15.574  1.00  0.00           H  
ATOM     94  HA  LEU A 162     -11.437  -2.296 -14.067  1.00  0.00           H  
ATOM     95 1HB  LEU A 162     -10.425  -2.736 -16.277  1.00  0.00           H  
ATOM     96 2HB  LEU A 162     -11.653  -1.727 -17.047  1.00  0.00           H  
ATOM     97  HG  LEU A 162      -9.716  -0.639 -14.984  1.00  0.00           H  
ATOM     98 1HD1 LEU A 162      -8.372   0.155 -16.878  1.00  0.00           H  
ATOM     99 2HD1 LEU A 162      -8.437  -1.622 -16.817  1.00  0.00           H  
ATOM    100 3HD1 LEU A 162      -9.428  -0.735 -18.000  1.00  0.00           H  
ATOM    101 1HD2 LEU A 162     -10.329   1.499 -16.062  1.00  0.00           H  
ATOM    102 2HD2 LEU A 162     -11.413   0.628 -17.174  1.00  0.00           H  
ATOM    103 3HD2 LEU A 162     -11.769   0.665 -15.429  1.00  0.00           H  
ATOM    104  N   THR A 163     -13.130  -0.568 -13.497  1.00  0.00           N  
ATOM    105  CA  THR A 163     -13.931   0.599 -13.185  1.00  0.00           C  
ATOM    106  C   THR A 163     -13.038   1.835 -13.283  1.00  0.00           C  
ATOM    107  O   THR A 163     -11.937   1.838 -12.733  1.00  0.00           O  
ATOM    108  CB  THR A 163     -14.563   0.499 -11.784  1.00  0.00           C  
ATOM    109  OG1 THR A 163     -15.443  -0.632 -11.734  1.00  0.00           O  
ATOM    110  CG2 THR A 163     -15.347   1.761 -11.461  1.00  0.00           C  
ATOM    111  H   THR A 163     -12.740  -1.095 -12.770  1.00  0.00           H  
ATOM    112  HA  THR A 163     -14.738   0.670 -13.915  1.00  0.00           H  
ATOM    113  HB  THR A 163     -13.778   0.365 -11.040  1.00  0.00           H  
ATOM    114  HG1 THR A 163     -15.754  -0.756 -10.834  1.00  0.00           H  
ATOM    115 1HG2 THR A 163     -15.787   1.672 -10.468  1.00  0.00           H  
ATOM    116 2HG2 THR A 163     -14.679   2.621 -11.487  1.00  0.00           H  
ATOM    117 3HG2 THR A 163     -16.140   1.895 -12.197  1.00  0.00           H  
ATOM    118  N   PRO A 164     -13.497   2.899 -13.960  1.00  0.00           N  
ATOM    119  CA  PRO A 164     -12.714   4.131 -14.141  1.00  0.00           C  
ATOM    120  C   PRO A 164     -12.220   4.737 -12.826  1.00  0.00           C  
ATOM    121  O   PRO A 164     -11.099   5.240 -12.749  1.00  0.00           O  
ATOM    122  CB  PRO A 164     -13.714   5.060 -14.836  1.00  0.00           C  
ATOM    123  CG  PRO A 164     -14.580   4.140 -15.627  1.00  0.00           C  
ATOM    124  CD  PRO A 164     -14.775   2.947 -14.730  1.00  0.00           C  
ATOM    125  HA  PRO A 164     -11.851   3.919 -14.789  1.00  0.00           H  
ATOM    126 1HB  PRO A 164     -14.277   5.636 -14.086  1.00  0.00           H  
ATOM    127 2HB  PRO A 164     -13.178   5.788 -15.463  1.00  0.00           H  
ATOM    128 1HG  PRO A 164     -15.527   4.637 -15.884  1.00  0.00           H  
ATOM    129 2HG  PRO A 164     -14.089   3.881 -16.576  1.00  0.00           H  
ATOM    130 1HD  PRO A 164     -15.638   3.120 -14.071  1.00  0.00           H  
ATOM    131 2HD  PRO A 164     -14.930   2.048 -15.344  1.00  0.00           H  
ATOM    132  N   GLN A 165     -13.054   4.663 -11.798  1.00  0.00           N  
ATOM    133  CA  GLN A 165     -12.719   5.223 -10.492  1.00  0.00           C  
ATOM    134  C   GLN A 165     -11.666   4.392  -9.762  1.00  0.00           C  
ATOM    135  O   GLN A 165     -10.776   4.940  -9.115  1.00  0.00           O  
ATOM    136  CB  GLN A 165     -13.978   5.338  -9.628  1.00  0.00           C  
ATOM    137  CG  GLN A 165     -14.990   6.351 -10.134  1.00  0.00           C  
ATOM    138  CD  GLN A 165     -16.245   6.391  -9.282  1.00  0.00           C  
ATOM    139  OE1 GLN A 165     -16.594   5.410  -8.621  1.00  0.00           O  
ATOM    140  NE2 GLN A 165     -16.930   7.529  -9.293  1.00  0.00           N  
ATOM    141  H   GLN A 165     -13.924   4.226 -11.924  1.00  0.00           H  
ATOM    142  HA  GLN A 165     -12.302   6.219 -10.639  1.00  0.00           H  
ATOM    143 1HB  GLN A 165     -14.471   4.368  -9.573  1.00  0.00           H  
ATOM    144 2HB  GLN A 165     -13.698   5.621  -8.613  1.00  0.00           H  
ATOM    145 1HG  GLN A 165     -14.536   7.342 -10.121  1.00  0.00           H  
ATOM    146 2HG  GLN A 165     -15.276   6.085 -11.152  1.00  0.00           H  
ATOM    147 1HE2 GLN A 165     -17.765   7.615  -8.749  1.00  0.00           H  
ATOM    148 2HE2 GLN A 165     -16.610   8.300  -9.844  1.00  0.00           H  
ATOM    149  N   GLN A 166     -11.757   3.072  -9.874  1.00  0.00           N  
ATOM    150  CA  GLN A 166     -10.822   2.186  -9.190  1.00  0.00           C  
ATOM    151  C   GLN A 166      -9.517   2.063  -9.956  1.00  0.00           C  
ATOM    152  O   GLN A 166      -8.440   2.098  -9.365  1.00  0.00           O  
ATOM    153  CB  GLN A 166     -11.442   0.800  -8.993  1.00  0.00           C  
ATOM    154  CG  GLN A 166     -12.640   0.781  -8.060  1.00  0.00           C  
ATOM    155  CD  GLN A 166     -13.230  -0.608  -7.904  1.00  0.00           C  
ATOM    156  OE1 GLN A 166     -13.113  -1.451  -8.797  1.00  0.00           O  
ATOM    157  NE2 GLN A 166     -13.869  -0.854  -6.765  1.00  0.00           N  
ATOM    158  H   GLN A 166     -12.454   2.687 -10.440  1.00  0.00           H  
ATOM    159  HA  GLN A 166     -10.598   2.609  -8.211  1.00  0.00           H  
ATOM    160 1HB  GLN A 166     -11.759   0.403  -9.958  1.00  0.00           H  
ATOM    161 2HB  GLN A 166     -10.691   0.120  -8.590  1.00  0.00           H  
ATOM    162 1HG  GLN A 166     -12.329   1.133  -7.077  1.00  0.00           H  
ATOM    163 2HG  GLN A 166     -13.412   1.437  -8.464  1.00  0.00           H  
ATOM    164 1HE2 GLN A 166     -14.278  -1.753  -6.605  1.00  0.00           H  
ATOM    165 2HE2 GLN A 166     -13.940  -0.142  -6.068  1.00  0.00           H  
ATOM    166  N   GLN A 167      -9.625   1.917 -11.272  1.00  0.00           N  
ATOM    167  CA  GLN A 167      -8.469   1.777 -12.140  1.00  0.00           C  
ATOM    168  C   GLN A 167      -7.449   2.886 -11.907  1.00  0.00           C  
ATOM    169  O   GLN A 167      -6.258   2.627 -11.753  1.00  0.00           O  
ATOM    170  CB  GLN A 167      -8.907   1.771 -13.607  1.00  0.00           C  
ATOM    171  CG  GLN A 167      -7.759   1.685 -14.599  1.00  0.00           C  
ATOM    172  CD  GLN A 167      -7.036   0.352 -14.534  1.00  0.00           C  
ATOM    173  OE1 GLN A 167      -7.458  -0.564 -13.823  1.00  0.00           O  
ATOM    174  NE2 GLN A 167      -5.942   0.237 -15.277  1.00  0.00           N  
ATOM    175  H   GLN A 167     -10.519   1.896 -11.678  1.00  0.00           H  
ATOM    176  HA  GLN A 167      -7.981   0.829 -11.916  1.00  0.00           H  
ATOM    177 1HB  GLN A 167      -9.569   0.924 -13.785  1.00  0.00           H  
ATOM    178 2HB  GLN A 167      -9.470   2.678 -13.823  1.00  0.00           H  
ATOM    179 1HG  GLN A 167      -8.154   1.811 -15.607  1.00  0.00           H  
ATOM    180 2HG  GLN A 167      -7.041   2.474 -14.377  1.00  0.00           H  
ATOM    181 1HE2 GLN A 167      -5.423  -0.619 -15.274  1.00  0.00           H  
ATOM    182 2HE2 GLN A 167      -5.636   1.005 -15.839  1.00  0.00           H  
ATOM    183  N   GLN A 168      -7.937   4.113 -11.843  1.00  0.00           N  
ATOM    184  CA  GLN A 168      -7.085   5.278 -11.654  1.00  0.00           C  
ATOM    185  C   GLN A 168      -6.316   5.237 -10.336  1.00  0.00           C  
ATOM    186  O   GLN A 168      -5.210   5.765 -10.240  1.00  0.00           O  
ATOM    187  CB  GLN A 168      -7.925   6.557 -11.721  1.00  0.00           C  
ATOM    188  CG  GLN A 168      -8.440   6.890 -13.111  1.00  0.00           C  
ATOM    189  CD  GLN A 168      -9.382   8.080 -13.109  1.00  0.00           C  
ATOM    190  OE1 GLN A 168      -9.564   8.742 -12.084  1.00  0.00           O  
ATOM    191  NE2 GLN A 168      -9.988   8.356 -14.258  1.00  0.00           N  
ATOM    192  H   GLN A 168      -8.906   4.243 -11.920  1.00  0.00           H  
ATOM    193  HA  GLN A 168      -6.346   5.299 -12.454  1.00  0.00           H  
ATOM    194 1HB  GLN A 168      -8.784   6.463 -11.056  1.00  0.00           H  
ATOM    195 2HB  GLN A 168      -7.331   7.401 -11.371  1.00  0.00           H  
ATOM    196 1HG  GLN A 168      -7.594   7.125 -13.755  1.00  0.00           H  
ATOM    197 2HG  GLN A 168      -8.981   6.028 -13.504  1.00  0.00           H  
ATOM    198 1HE2 GLN A 168     -10.620   9.130 -14.317  1.00  0.00           H  
ATOM    199 2HE2 GLN A 168      -9.812   7.791 -15.065  1.00  0.00           H  
ATOM    200  N   LEU A 169      -6.894   4.616  -9.325  1.00  0.00           N  
ATOM    201  CA  LEU A 169      -6.252   4.555  -8.026  1.00  0.00           C  
ATOM    202  C   LEU A 169      -5.281   3.380  -7.910  1.00  0.00           C  
ATOM    203  O   LEU A 169      -4.148   3.543  -7.454  1.00  0.00           O  
ATOM    204  CB  LEU A 169      -7.318   4.453  -6.928  1.00  0.00           C  
ATOM    205  CG  LEU A 169      -6.786   4.343  -5.493  1.00  0.00           C  
ATOM    206  CD1 LEU A 169      -6.000   5.599  -5.145  1.00  0.00           C  
ATOM    207  CD2 LEU A 169      -7.951   4.144  -4.534  1.00  0.00           C  
ATOM    208  H   LEU A 169      -7.756   4.169  -9.461  1.00  0.00           H  
ATOM    209  HA  LEU A 169      -5.678   5.470  -7.881  1.00  0.00           H  
ATOM    210 1HB  LEU A 169      -7.954   5.335  -6.979  1.00  0.00           H  
ATOM    211 2HB  LEU A 169      -7.934   3.574  -7.121  1.00  0.00           H  
ATOM    212  HG  LEU A 169      -6.107   3.493  -5.420  1.00  0.00           H  
ATOM    213 1HD1 LEU A 169      -5.621   5.521  -4.125  1.00  0.00           H  
ATOM    214 2HD1 LEU A 169      -5.161   5.706  -5.835  1.00  0.00           H  
ATOM    215 3HD1 LEU A 169      -6.649   6.470  -5.225  1.00  0.00           H  
ATOM    216 1HD2 LEU A 169      -7.572   4.065  -3.514  1.00  0.00           H  
ATOM    217 2HD2 LEU A 169      -8.629   4.994  -4.604  1.00  0.00           H  
ATOM    218 3HD2 LEU A 169      -8.485   3.230  -4.795  1.00  0.00           H  
ATOM    219  N   VAL A 170      -5.722   2.200  -8.332  1.00  0.00           N  
ATOM    220  CA  VAL A 170      -4.902   0.999  -8.214  1.00  0.00           C  
ATOM    221  C   VAL A 170      -3.789   0.914  -9.259  1.00  0.00           C  
ATOM    222  O   VAL A 170      -2.696   0.433  -8.966  1.00  0.00           O  
ATOM    223  CB  VAL A 170      -5.795  -0.250  -8.336  1.00  0.00           C  
ATOM    224  CG1 VAL A 170      -4.948  -1.513  -8.338  1.00  0.00           C  
ATOM    225  CG2 VAL A 170      -6.803  -0.278  -7.197  1.00  0.00           C  
ATOM    226  H   VAL A 170      -6.621   2.137  -8.726  1.00  0.00           H  
ATOM    227  HA  VAL A 170      -4.424   1.001  -7.234  1.00  0.00           H  
ATOM    228  HB  VAL A 170      -6.324  -0.215  -9.289  1.00  0.00           H  
ATOM    229 1HG1 VAL A 170      -5.595  -2.386  -8.426  1.00  0.00           H  
ATOM    230 2HG1 VAL A 170      -4.259  -1.487  -9.182  1.00  0.00           H  
ATOM    231 3HG1 VAL A 170      -4.382  -1.573  -7.409  1.00  0.00           H  
ATOM    232 1HG2 VAL A 170      -7.432  -1.163  -7.290  1.00  0.00           H  
ATOM    233 2HG2 VAL A 170      -6.275  -0.307  -6.244  1.00  0.00           H  
ATOM    234 3HG2 VAL A 170      -7.426   0.615  -7.240  1.00  0.00           H  
ATOM    235  N   ASN A 171      -4.053   1.377 -10.470  1.00  0.00           N  
ATOM    236  CA  ASN A 171      -3.052   1.320 -11.538  1.00  0.00           C  
ATOM    237  C   ASN A 171      -1.928   2.323 -11.293  1.00  0.00           C  
ATOM    238  O   ASN A 171      -0.785   2.112 -11.702  1.00  0.00           O  
ATOM    239  CB  ASN A 171      -3.697   1.562 -12.890  1.00  0.00           C  
ATOM    240  CG  ASN A 171      -2.796   1.191 -14.035  1.00  0.00           C  
ATOM    241  OD1 ASN A 171      -2.393   0.030 -14.172  1.00  0.00           O  
ATOM    242  ND2 ASN A 171      -2.472   2.154 -14.859  1.00  0.00           N  
ATOM    243  H   ASN A 171      -4.938   1.764 -10.655  1.00  0.00           H  
ATOM    244  HA  ASN A 171      -2.604   0.325 -11.540  1.00  0.00           H  
ATOM    245 1HB  ASN A 171      -4.617   0.981 -12.964  1.00  0.00           H  
ATOM    246 2HB  ASN A 171      -3.967   2.614 -12.982  1.00  0.00           H  
ATOM    247 1HD2 ASN A 171      -1.874   1.965 -15.639  1.00  0.00           H  
ATOM    248 2HD2 ASN A 171      -2.820   3.079 -14.710  1.00  0.00           H  
ATOM    249  N   GLN A 172      -2.252   3.402 -10.600  1.00  0.00           N  
ATOM    250  CA  GLN A 172      -1.276   4.444 -10.306  1.00  0.00           C  
ATOM    251  C   GLN A 172      -0.409   4.077  -9.107  1.00  0.00           C  
ATOM    252  O   GLN A 172       0.673   4.635  -8.924  1.00  0.00           O  
ATOM    253  CB  GLN A 172      -1.982   5.778 -10.050  1.00  0.00           C  
ATOM    254  CG  GLN A 172      -1.039   6.952  -9.850  1.00  0.00           C  
ATOM    255  CD  GLN A 172      -1.772   8.279  -9.794  1.00  0.00           C  
ATOM    256  OE1 GLN A 172      -2.765   8.427  -9.077  1.00  0.00           O  
ATOM    257  NE2 GLN A 172      -1.286   9.255 -10.553  1.00  0.00           N  
ATOM    258  H   GLN A 172      -3.169   3.504 -10.275  1.00  0.00           H  
ATOM    259  HA  GLN A 172      -0.619   4.556 -11.169  1.00  0.00           H  
ATOM    260 1HB  GLN A 172      -2.636   6.012 -10.889  1.00  0.00           H  
ATOM    261 2HB  GLN A 172      -2.607   5.694  -9.161  1.00  0.00           H  
ATOM    262 1HG  GLN A 172      -0.503   6.819  -8.910  1.00  0.00           H  
ATOM    263 2HG  GLN A 172      -0.334   6.986 -10.680  1.00  0.00           H  
ATOM    264 1HE2 GLN A 172      -1.727  10.153 -10.558  1.00  0.00           H  
ATOM    265 2HE2 GLN A 172      -0.478   9.093 -11.120  1.00  0.00           H  
ATOM    266  N   MET A 173      -0.880   3.129  -8.300  1.00  0.00           N  
ATOM    267  CA  MET A 173      -0.141   2.679  -7.114  1.00  0.00           C  
ATOM    268  C   MET A 173       1.107   1.888  -7.506  1.00  0.00           C  
ATOM    269  O   MET A 173       1.901   1.499  -6.654  1.00  0.00           O  
ATOM    270  CB  MET A 173      -1.044   1.835  -6.216  1.00  0.00           C  
ATOM    271  CG  MET A 173      -1.987   2.642  -5.335  1.00  0.00           C  
ATOM    272  SD  MET A 173      -1.122   3.859  -4.323  1.00  0.00           S  
ATOM    273  CE  MET A 173      -0.250   2.791  -3.181  1.00  0.00           C  
ATOM    274  H   MET A 173      -1.749   2.722  -8.499  1.00  0.00           H  
ATOM    275  HA  MET A 173       0.186   3.557  -6.556  1.00  0.00           H  
ATOM    276 1HB  MET A 173      -1.649   1.170  -6.831  1.00  0.00           H  
ATOM    277 2HB  MET A 173      -0.430   1.212  -5.565  1.00  0.00           H  
ATOM    278 1HG  MET A 173      -2.710   3.165  -5.960  1.00  0.00           H  
ATOM    279 2HG  MET A 173      -2.532   1.969  -4.674  1.00  0.00           H  
ATOM    280 1HE  MET A 173       0.333   3.398  -2.487  1.00  0.00           H  
ATOM    281 2HE  MET A 173      -0.969   2.190  -2.623  1.00  0.00           H  
ATOM    282 3HE  MET A 173       0.418   2.132  -3.737  1.00  0.00           H  
ATOM    283  N   LYS A 174       1.265   1.642  -8.799  1.00  0.00           N  
ATOM    284  CA  LYS A 174       2.421   0.919  -9.300  1.00  0.00           C  
ATOM    285  C   LYS A 174       3.640   1.815  -9.205  1.00  0.00           C  
ATOM    286  O   LYS A 174       4.701   1.407  -8.734  1.00  0.00           O  
ATOM    287  CB  LYS A 174       2.202   0.457 -10.742  1.00  0.00           C  
ATOM    288  CG  LYS A 174       1.180  -0.662 -10.895  1.00  0.00           C  
ATOM    289  CD  LYS A 174       1.005  -1.053 -12.355  1.00  0.00           C  
ATOM    290  CE  LYS A 174       0.015  -2.199 -12.506  1.00  0.00           C  
ATOM    291  NZ  LYS A 174      -0.188  -2.575 -13.932  1.00  0.00           N  
ATOM    292  H   LYS A 174       0.598   1.971  -9.427  1.00  0.00           H  
ATOM    293  HA  LYS A 174       2.574   0.037  -8.677  1.00  0.00           H  
ATOM    294 1HB  LYS A 174       1.868   1.300 -11.347  1.00  0.00           H  
ATOM    295 2HB  LYS A 174       3.146   0.108 -11.159  1.00  0.00           H  
ATOM    296 1HG  LYS A 174       1.510  -1.535 -10.331  1.00  0.00           H  
ATOM    297 2HG  LYS A 174       0.220  -0.335 -10.497  1.00  0.00           H  
ATOM    298 1HD  LYS A 174       0.642  -0.194 -12.921  1.00  0.00           H  
ATOM    299 2HD  LYS A 174       1.966  -1.360 -12.768  1.00  0.00           H  
ATOM    300 1HE  LYS A 174       0.380  -3.069 -11.962  1.00  0.00           H  
ATOM    301 2HE  LYS A 174      -0.946  -1.909 -12.080  1.00  0.00           H  
ATOM    302 1HZ  LYS A 174      -0.850  -3.336 -13.989  1.00  0.00           H  
ATOM    303 2HZ  LYS A 174      -0.545  -1.780 -14.443  1.00  0.00           H  
ATOM    304 3HZ  LYS A 174       0.693  -2.864 -14.332  1.00  0.00           H  
ATOM    305  N   VAL A 175       3.472   3.053  -9.647  1.00  0.00           N  
ATOM    306  CA  VAL A 175       4.547   4.019  -9.596  1.00  0.00           C  
ATOM    307  C   VAL A 175       4.194   5.108  -8.603  1.00  0.00           C  
ATOM    308  O   VAL A 175       3.738   6.192  -8.973  1.00  0.00           O  
ATOM    309  CB  VAL A 175       4.793   4.636 -10.985  1.00  0.00           C  
ATOM    310  CG1 VAL A 175       5.976   5.592 -10.942  1.00  0.00           C  
ATOM    311  CG2 VAL A 175       5.027   3.534 -12.008  1.00  0.00           C  
ATOM    312  H   VAL A 175       2.602   3.324 -10.005  1.00  0.00           H  
ATOM    313  HA  VAL A 175       5.457   3.508  -9.278  1.00  0.00           H  
ATOM    314  HB  VAL A 175       3.919   5.220 -11.273  1.00  0.00           H  
ATOM    315 1HG1 VAL A 175       6.136   6.019 -11.932  1.00  0.00           H  
ATOM    316 2HG1 VAL A 175       5.771   6.392 -10.231  1.00  0.00           H  
ATOM    317 3HG1 VAL A 175       6.870   5.050 -10.633  1.00  0.00           H  
ATOM    318 1HG2 VAL A 175       5.200   3.978 -12.988  1.00  0.00           H  
ATOM    319 2HG2 VAL A 175       5.898   2.947 -11.716  1.00  0.00           H  
ATOM    320 3HG2 VAL A 175       4.151   2.887 -12.052  1.00  0.00           H  
ATOM    321  N   ALA A 176       4.412   4.808  -7.342  1.00  0.00           N  
ATOM    322  CA  ALA A 176       4.130   5.744  -6.275  1.00  0.00           C  
ATOM    323  C   ALA A 176       5.181   5.632  -5.178  1.00  0.00           C  
ATOM    324  O   ALA A 176       5.362   4.567  -4.590  1.00  0.00           O  
ATOM    325  CB  ALA A 176       2.737   5.504  -5.712  1.00  0.00           C  
ATOM    326  H   ALA A 176       4.738   3.912  -7.118  1.00  0.00           H  
ATOM    327  HA  ALA A 176       4.174   6.752  -6.688  1.00  0.00           H  
ATOM    328 1HB  ALA A 176       2.541   6.215  -4.909  1.00  0.00           H  
ATOM    329 2HB  ALA A 176       1.997   5.635  -6.502  1.00  0.00           H  
ATOM    330 3HB  ALA A 176       2.673   4.489  -5.321  1.00  0.00           H  
ATOM    331  N   PRO A 177       5.938   6.710  -4.936  1.00  0.00           N  
ATOM    332  CA  PRO A 177       6.955   6.738  -3.898  1.00  0.00           C  
ATOM    333  C   PRO A 177       6.377   7.101  -2.532  1.00  0.00           C  
ATOM    334  O   PRO A 177       5.520   7.983  -2.420  1.00  0.00           O  
ATOM    335  CB  PRO A 177       7.920   7.815  -4.404  1.00  0.00           C  
ATOM    336  CG  PRO A 177       7.033   8.837  -5.028  1.00  0.00           C  
ATOM    337  CD  PRO A 177       5.917   8.037  -5.646  1.00  0.00           C  
ATOM    338  HA  PRO A 177       7.448   5.756  -3.848  1.00  0.00           H  
ATOM    339 1HB  PRO A 177       8.509   8.216  -3.567  1.00  0.00           H  
ATOM    340 2HB  PRO A 177       8.633   7.375  -5.118  1.00  0.00           H  
ATOM    341 1HG  PRO A 177       6.674   9.545  -4.266  1.00  0.00           H  
ATOM    342 2HG  PRO A 177       7.593   9.425  -5.770  1.00  0.00           H  
ATOM    343 1HD  PRO A 177       4.960   8.554  -5.481  1.00  0.00           H  
ATOM    344 2HD  PRO A 177       6.108   7.910  -6.722  1.00  0.00           H  
ATOM    345  N   ILE A 178       6.852   6.415  -1.506  1.00  0.00           N  
ATOM    346  CA  ILE A 178       6.412   6.640  -0.137  1.00  0.00           C  
ATOM    347  C   ILE A 178       6.911   7.989   0.384  1.00  0.00           C  
ATOM    348  O   ILE A 178       8.119   8.227   0.445  1.00  0.00           O  
ATOM    349  CB  ILE A 178       6.904   5.512   0.789  1.00  0.00           C  
ATOM    350  CG1 ILE A 178       6.354   4.161   0.322  1.00  0.00           C  
ATOM    351  CG2 ILE A 178       6.496   5.789   2.227  1.00  0.00           C  
ATOM    352  CD1 ILE A 178       6.997   2.974   1.003  1.00  0.00           C  
ATOM    353  H   ILE A 178       7.526   5.718  -1.675  1.00  0.00           H  
ATOM    354  HA  ILE A 178       5.323   6.649  -0.121  1.00  0.00           H  
ATOM    355  HB  ILE A 178       7.990   5.446   0.735  1.00  0.00           H  
ATOM    356 1HG1 ILE A 178       5.282   4.122   0.508  1.00  0.00           H  
ATOM    357 2HG1 ILE A 178       6.504   4.059  -0.752  1.00  0.00           H  
ATOM    358 1HG2 ILE A 178       6.851   4.982   2.868  1.00  0.00           H  
ATOM    359 2HG2 ILE A 178       6.934   6.731   2.555  1.00  0.00           H  
ATOM    360 3HG2 ILE A 178       5.409   5.852   2.292  1.00  0.00           H  
ATOM    361 1HD1 ILE A 178       6.555   2.053   0.620  1.00  0.00           H  
ATOM    362 2HD1 ILE A 178       8.068   2.974   0.801  1.00  0.00           H  
ATOM    363 3HD1 ILE A 178       6.830   3.035   2.077  1.00  0.00           H  
ATOM    364  N   PRO A 179       5.983   8.898   0.732  1.00  0.00           N  
ATOM    365  CA  PRO A 179       6.327  10.225   1.255  1.00  0.00           C  
ATOM    366  C   PRO A 179       7.071  10.158   2.582  1.00  0.00           C  
ATOM    367  O   PRO A 179       7.006   9.158   3.299  1.00  0.00           O  
ATOM    368  CB  PRO A 179       4.956  10.889   1.420  1.00  0.00           C  
ATOM    369  CG  PRO A 179       4.075  10.150   0.473  1.00  0.00           C  
ATOM    370  CD  PRO A 179       4.543   8.721   0.563  1.00  0.00           C  
ATOM    371  HA  PRO A 179       6.939  10.759   0.513  1.00  0.00           H  
ATOM    372 1HB  PRO A 179       4.623  10.808   2.465  1.00  0.00           H  
ATOM    373 2HB  PRO A 179       5.028  11.962   1.188  1.00  0.00           H  
ATOM    374 1HG  PRO A 179       3.021  10.269   0.763  1.00  0.00           H  
ATOM    375 2HG  PRO A 179       4.175  10.565  -0.541  1.00  0.00           H  
ATOM    376 1HD  PRO A 179       4.075   8.236   1.431  1.00  0.00           H  
ATOM    377 2HD  PRO A 179       4.284   8.190  -0.365  1.00  0.00           H  
ATOM    378  N   LYS A 180       7.742  11.248   2.920  1.00  0.00           N  
ATOM    379  CA  LYS A 180       8.516  11.337   4.156  1.00  0.00           C  
ATOM    380  C   LYS A 180       7.624  11.176   5.380  1.00  0.00           C  
ATOM    381  O   LYS A 180       8.061  10.675   6.418  1.00  0.00           O  
ATOM    382  CB  LYS A 180       9.265  12.669   4.225  1.00  0.00           C  
ATOM    383  CG  LYS A 180      10.417  12.795   3.236  1.00  0.00           C  
ATOM    384  CD  LYS A 180      11.102  14.148   3.355  1.00  0.00           C  
ATOM    385  CE  LYS A 180      12.253  14.275   2.369  1.00  0.00           C  
ATOM    386  NZ  LYS A 180      12.910  15.608   2.449  1.00  0.00           N  
ATOM    387  H   LYS A 180       7.709  12.023   2.317  1.00  0.00           H  
ATOM    388  HA  LYS A 180       9.245  10.526   4.167  1.00  0.00           H  
ATOM    389 1HB  LYS A 180       8.570  13.487   4.035  1.00  0.00           H  
ATOM    390 2HB  LYS A 180       9.669  12.808   5.228  1.00  0.00           H  
ATOM    391 1HG  LYS A 180      11.148  12.008   3.427  1.00  0.00           H  
ATOM    392 2HG  LYS A 180      10.039  12.676   2.221  1.00  0.00           H  
ATOM    393 1HD  LYS A 180      10.378  14.941   3.161  1.00  0.00           H  
ATOM    394 2HD  LYS A 180      11.488  14.272   4.367  1.00  0.00           H  
ATOM    395 1HE  LYS A 180      12.995  13.505   2.575  1.00  0.00           H  
ATOM    396 2HE  LYS A 180      11.880  14.129   1.355  1.00  0.00           H  
ATOM    397 1HZ  LYS A 180      13.666  15.652   1.780  1.00  0.00           H  
ATOM    398 2HZ  LYS A 180      12.234  16.330   2.241  1.00  0.00           H  
ATOM    399 3HZ  LYS A 180      13.277  15.748   3.380  1.00  0.00           H  
ATOM    400  N   GLN A 181       6.375  11.598   5.250  1.00  0.00           N  
ATOM    401  CA  GLN A 181       5.408  11.494   6.336  1.00  0.00           C  
ATOM    402  C   GLN A 181       5.146  10.029   6.680  1.00  0.00           C  
ATOM    403  O   GLN A 181       4.888   9.680   7.833  1.00  0.00           O  
ATOM    404  CB  GLN A 181       4.098  12.191   5.960  1.00  0.00           C  
ATOM    405  CG  GLN A 181       4.203  13.704   5.866  1.00  0.00           C  
ATOM    406  CD  GLN A 181       2.897  14.349   5.439  1.00  0.00           C  
ATOM    407  OE1 GLN A 181       2.049  13.710   4.811  1.00  0.00           O  
ATOM    408  NE2 GLN A 181       2.730  15.622   5.777  1.00  0.00           N  
ATOM    409  H   GLN A 181       6.099  12.000   4.400  1.00  0.00           H  
ATOM    410  HA  GLN A 181       5.822  11.985   7.216  1.00  0.00           H  
ATOM    411 1HB  GLN A 181       3.750  11.818   4.997  1.00  0.00           H  
ATOM    412 2HB  GLN A 181       3.334  11.953   6.700  1.00  0.00           H  
ATOM    413 1HG  GLN A 181       4.476  14.100   6.844  1.00  0.00           H  
ATOM    414 2HG  GLN A 181       4.966  13.960   5.133  1.00  0.00           H  
ATOM    415 1HE2 GLN A 181       1.889  16.102   5.523  1.00  0.00           H  
ATOM    416 2HE2 GLN A 181       3.443  16.103   6.287  1.00  0.00           H  
ATOM    417  N   LEU A 182       5.231   9.176   5.671  1.00  0.00           N  
ATOM    418  CA  LEU A 182       4.985   7.754   5.846  1.00  0.00           C  
ATOM    419  C   LEU A 182       6.278   6.995   6.126  1.00  0.00           C  
ATOM    420  O   LEU A 182       6.263   5.978   6.816  1.00  0.00           O  
ATOM    421  CB  LEU A 182       4.307   7.180   4.596  1.00  0.00           C  
ATOM    422  CG  LEU A 182       2.790   7.390   4.505  1.00  0.00           C  
ATOM    423  CD1 LEU A 182       2.494   8.873   4.320  1.00  0.00           C  
ATOM    424  CD2 LEU A 182       2.232   6.573   3.350  1.00  0.00           C  
ATOM    425  H   LEU A 182       5.479   9.510   4.781  1.00  0.00           H  
ATOM    426  HA  LEU A 182       4.321   7.620   6.699  1.00  0.00           H  
ATOM    427 1HB  LEU A 182       4.758   7.636   3.716  1.00  0.00           H  
ATOM    428 2HB  LEU A 182       4.495   6.107   4.560  1.00  0.00           H  
ATOM    429  HG  LEU A 182       2.322   7.070   5.436  1.00  0.00           H  
ATOM    430 1HD1 LEU A 182       1.415   9.022   4.256  1.00  0.00           H  
ATOM    431 2HD1 LEU A 182       2.887   9.431   5.170  1.00  0.00           H  
ATOM    432 3HD1 LEU A 182       2.964   9.226   3.403  1.00  0.00           H  
ATOM    433 1HD2 LEU A 182       1.154   6.722   3.286  1.00  0.00           H  
ATOM    434 2HD2 LEU A 182       2.698   6.894   2.418  1.00  0.00           H  
ATOM    435 3HD2 LEU A 182       2.443   5.516   3.517  1.00  0.00           H  
ATOM    436  N   LEU A 183       7.393   7.504   5.602  1.00  0.00           N  
ATOM    437  CA  LEU A 183       8.704   6.872   5.793  1.00  0.00           C  
ATOM    438  C   LEU A 183       9.061   6.750   7.271  1.00  0.00           C  
ATOM    439  O   LEU A 183       9.811   5.860   7.667  1.00  0.00           O  
ATOM    440  CB  LEU A 183       9.791   7.677   5.069  1.00  0.00           C  
ATOM    441  CG  LEU A 183       9.806   7.550   3.541  1.00  0.00           C  
ATOM    442  CD1 LEU A 183      10.913   8.425   2.969  1.00  0.00           C  
ATOM    443  CD2 LEU A 183      10.007   6.091   3.155  1.00  0.00           C  
ATOM    444  H   LEU A 183       7.333   8.319   5.058  1.00  0.00           H  
ATOM    445  HA  LEU A 183       8.669   5.869   5.369  1.00  0.00           H  
ATOM    446 1HB  LEU A 183       9.662   8.731   5.312  1.00  0.00           H  
ATOM    447 2HB  LEU A 183      10.765   7.356   5.438  1.00  0.00           H  
ATOM    448  HG  LEU A 183       8.858   7.904   3.136  1.00  0.00           H  
ATOM    449 1HD1 LEU A 183      10.924   8.334   1.883  1.00  0.00           H  
ATOM    450 2HD1 LEU A 183      10.733   9.464   3.244  1.00  0.00           H  
ATOM    451 3HD1 LEU A 183      11.873   8.103   3.369  1.00  0.00           H  
ATOM    452 1HD2 LEU A 183      10.017   6.001   2.068  1.00  0.00           H  
ATOM    453 2HD2 LEU A 183      10.956   5.736   3.558  1.00  0.00           H  
ATOM    454 3HD2 LEU A 183       9.193   5.492   3.562  1.00  0.00           H  
ATOM    455  N   GLN A 184       8.520   7.649   8.080  1.00  0.00           N  
ATOM    456  CA  GLN A 184       8.772   7.642   9.516  1.00  0.00           C  
ATOM    457  C   GLN A 184       8.196   6.395  10.182  1.00  0.00           C  
ATOM    458  O   GLN A 184       8.633   6.003  11.265  1.00  0.00           O  
ATOM    459  CB  GLN A 184       8.185   8.898  10.165  1.00  0.00           C  
ATOM    460  CG  GLN A 184       8.907  10.184   9.801  1.00  0.00           C  
ATOM    461  CD  GLN A 184       8.297  11.400  10.470  1.00  0.00           C  
ATOM    462  OE1 GLN A 184       7.708  11.302  11.549  1.00  0.00           O  
ATOM    463  NE2 GLN A 184       8.434  12.557   9.830  1.00  0.00           N  
ATOM    464  H   GLN A 184       7.946   8.345   7.700  1.00  0.00           H  
ATOM    465  HA  GLN A 184       9.850   7.636   9.678  1.00  0.00           H  
ATOM    466 1HB  GLN A 184       7.140   9.005   9.872  1.00  0.00           H  
ATOM    467 2HB  GLN A 184       8.210   8.793  11.250  1.00  0.00           H  
ATOM    468 1HG  GLN A 184       9.948  10.105  10.118  1.00  0.00           H  
ATOM    469 2HG  GLN A 184       8.855  10.324   8.721  1.00  0.00           H  
ATOM    470 1HE2 GLN A 184       8.052  13.394  10.223  1.00  0.00           H  
ATOM    471 2HE2 GLN A 184       8.919  12.591   8.957  1.00  0.00           H  
ATOM    472  N   ARG A 185       7.222   5.771   9.528  1.00  0.00           N  
ATOM    473  CA  ARG A 185       6.577   4.580  10.068  1.00  0.00           C  
ATOM    474  C   ARG A 185       7.439   3.343   9.852  1.00  0.00           C  
ATOM    475  O   ARG A 185       7.341   2.372  10.601  1.00  0.00           O  
ATOM    476  CB  ARG A 185       5.217   4.367   9.420  1.00  0.00           C  
ATOM    477  CG  ARG A 185       4.155   5.380   9.815  1.00  0.00           C  
ATOM    478  CD  ARG A 185       2.831   5.043   9.230  1.00  0.00           C  
ATOM    479  NE  ARG A 185       1.803   5.990   9.636  1.00  0.00           N  
ATOM    480  CZ  ARG A 185       1.080   5.896  10.768  1.00  0.00           C  
ATOM    481  NH1 ARG A 185       1.283   4.895  11.596  1.00  0.00           N  
ATOM    482  NH2 ARG A 185       0.166   6.809  11.048  1.00  0.00           N  
ATOM    483  H   ARG A 185       6.941   6.112   8.650  1.00  0.00           H  
ATOM    484  HA  ARG A 185       6.433   4.720  11.140  1.00  0.00           H  
ATOM    485 1HB  ARG A 185       5.320   4.402   8.336  1.00  0.00           H  
ATOM    486 2HB  ARG A 185       4.842   3.377   9.680  1.00  0.00           H  
ATOM    487 1HG  ARG A 185       4.056   5.401  10.900  1.00  0.00           H  
ATOM    488 2HG  ARG A 185       4.445   6.370   9.458  1.00  0.00           H  
ATOM    489 1HD  ARG A 185       2.899   5.059   8.143  1.00  0.00           H  
ATOM    490 2HD  ARG A 185       2.529   4.051   9.561  1.00  0.00           H  
ATOM    491  HE  ARG A 185       1.618   6.774   9.024  1.00  0.00           H  
ATOM    492 1HH1 ARG A 185       1.983   4.197  11.383  1.00  0.00           H  
ATOM    493 2HH1 ARG A 185       0.742   4.824  12.446  1.00  0.00           H  
ATOM    494 1HH2 ARG A 185       0.010   7.578  10.411  1.00  0.00           H  
ATOM    495 2HH2 ARG A 185      -0.374   6.738  11.896  1.00  0.00           H  
ATOM    496  N   ILE A 186       8.274   3.384   8.823  1.00  0.00           N  
ATOM    497  CA  ILE A 186       9.169   2.275   8.510  1.00  0.00           C  
ATOM    498  C   ILE A 186      10.596   2.788   8.321  1.00  0.00           C  
ATOM    499  O   ILE A 186      11.022   3.085   7.205  1.00  0.00           O  
ATOM    500  CB  ILE A 186       8.709   1.531   7.243  1.00  0.00           C  
ATOM    501  CG1 ILE A 186       7.246   1.104   7.376  1.00  0.00           C  
ATOM    502  CG2 ILE A 186       9.597   0.324   6.983  1.00  0.00           C  
ATOM    503  CD1 ILE A 186       7.027  -0.035   8.345  1.00  0.00           C  
ATOM    504  H   ILE A 186       8.299   4.187   8.261  1.00  0.00           H  
ATOM    505  HA  ILE A 186       9.155   1.574   9.343  1.00  0.00           H  
ATOM    506  HB  ILE A 186       8.766   2.202   6.386  1.00  0.00           H  
ATOM    507 1HG1 ILE A 186       6.647   1.953   7.706  1.00  0.00           H  
ATOM    508 2HG1 ILE A 186       6.865   0.798   6.400  1.00  0.00           H  
ATOM    509 1HG2 ILE A 186       9.258  -0.191   6.085  1.00  0.00           H  
ATOM    510 2HG2 ILE A 186      10.627   0.652   6.846  1.00  0.00           H  
ATOM    511 3HG2 ILE A 186       9.544  -0.356   7.834  1.00  0.00           H  
ATOM    512 1HD1 ILE A 186       5.965  -0.280   8.385  1.00  0.00           H  
ATOM    513 2HD1 ILE A 186       7.589  -0.909   8.013  1.00  0.00           H  
ATOM    514 3HD1 ILE A 186       7.367   0.261   9.337  1.00  0.00           H  
ATOM    515  N   PRO A 187      11.351   2.908   9.421  1.00  0.00           N  
ATOM    516  CA  PRO A 187      12.720   3.411   9.388  1.00  0.00           C  
ATOM    517  C   PRO A 187      13.758   2.333   9.085  1.00  0.00           C  
ATOM    518  O   PRO A 187      13.455   1.139   9.120  1.00  0.00           O  
ATOM    519  CB  PRO A 187      12.898   3.970  10.803  1.00  0.00           C  
ATOM    520  CG  PRO A 187      12.126   3.031  11.667  1.00  0.00           C  
ATOM    521  CD  PRO A 187      10.915   2.677  10.846  1.00  0.00           C  
ATOM    522  HA  PRO A 187      12.795   4.207   8.632  1.00  0.00           H  
ATOM    523 1HB  PRO A 187      13.966   4.007  11.062  1.00  0.00           H  
ATOM    524 2HB  PRO A 187      12.519   5.002  10.850  1.00  0.00           H  
ATOM    525 1HG  PRO A 187      12.740   2.154  11.917  1.00  0.00           H  
ATOM    526 2HG  PRO A 187      11.865   3.518  12.618  1.00  0.00           H  
ATOM    527 1HD  PRO A 187      10.650   1.624  11.018  1.00  0.00           H  
ATOM    528 2HD  PRO A 187      10.079   3.338  11.120  1.00  0.00           H  
ATOM    529  N   ASN A 188      14.979   2.783   8.787  1.00  0.00           N  
ATOM    530  CA  ASN A 188      16.103   1.893   8.484  1.00  0.00           C  
ATOM    531  C   ASN A 188      15.767   0.949   7.333  1.00  0.00           C  
ATOM    532  O   ASN A 188      15.730  -0.273   7.506  1.00  0.00           O  
ATOM    533  CB  ASN A 188      16.510   1.106   9.716  1.00  0.00           C  
ATOM    534  CG  ASN A 188      16.931   1.992  10.855  1.00  0.00           C  
ATOM    535  OD1 ASN A 188      17.772   2.883  10.686  1.00  0.00           O  
ATOM    536  ND2 ASN A 188      16.364   1.765  12.013  1.00  0.00           N  
ATOM    537  H   ASN A 188      15.132   3.752   8.774  1.00  0.00           H  
ATOM    538  HA  ASN A 188      16.951   2.502   8.165  1.00  0.00           H  
ATOM    539 1HB  ASN A 188      15.674   0.485  10.043  1.00  0.00           H  
ATOM    540 2HB  ASN A 188      17.335   0.439   9.466  1.00  0.00           H  
ATOM    541 1HD2 ASN A 188      16.605   2.324  12.807  1.00  0.00           H  
ATOM    542 2HD2 ASN A 188      15.689   1.033  12.103  1.00  0.00           H  
ATOM    543  N   ILE A 189      15.512   1.513   6.163  1.00  0.00           N  
ATOM    544  CA  ILE A 189      15.184   0.709   4.997  1.00  0.00           C  
ATOM    545  C   ILE A 189      16.421   0.501   4.122  1.00  0.00           C  
ATOM    546  O   ILE A 189      17.003   1.461   3.620  1.00  0.00           O  
ATOM    547  CB  ILE A 189      14.065   1.370   4.171  1.00  0.00           C  
ATOM    548  CG1 ILE A 189      12.742   1.335   4.940  1.00  0.00           C  
ATOM    549  CG2 ILE A 189      13.920   0.678   2.824  1.00  0.00           C  
ATOM    550  CD1 ILE A 189      11.641   2.146   4.296  1.00  0.00           C  
ATOM    551  H   ILE A 189      15.568   2.487   6.079  1.00  0.00           H  
ATOM    552  HA  ILE A 189      14.833  -0.265   5.336  1.00  0.00           H  
ATOM    553  HB  ILE A 189      14.307   2.419   4.006  1.00  0.00           H  
ATOM    554 1HG1 ILE A 189      12.401   0.305   5.029  1.00  0.00           H  
ATOM    555 2HG1 ILE A 189      12.899   1.716   5.949  1.00  0.00           H  
ATOM    556 1HG2 ILE A 189      13.125   1.157   2.253  1.00  0.00           H  
ATOM    557 2HG2 ILE A 189      14.857   0.753   2.273  1.00  0.00           H  
ATOM    558 3HG2 ILE A 189      13.673  -0.373   2.979  1.00  0.00           H  
ATOM    559 1HD1 ILE A 189      10.735   2.074   4.899  1.00  0.00           H  
ATOM    560 2HD1 ILE A 189      11.949   3.190   4.229  1.00  0.00           H  
ATOM    561 3HD1 ILE A 189      11.442   1.761   3.296  1.00  0.00           H  
ATOM    562  N   PRO A 190      16.831  -0.769   3.930  1.00  0.00           N  
ATOM    563  CA  PRO A 190      18.009  -1.127   3.118  1.00  0.00           C  
ATOM    564  C   PRO A 190      18.013  -0.542   1.691  1.00  0.00           C  
ATOM    565  O   PRO A 190      19.017   0.044   1.284  1.00  0.00           O  
ATOM    566  CB  PRO A 190      17.920  -2.656   3.083  1.00  0.00           C  
ATOM    567  CG  PRO A 190      17.296  -3.015   4.389  1.00  0.00           C  
ATOM    568  CD  PRO A 190      16.242  -1.963   4.602  1.00  0.00           C  
ATOM    569  HA  PRO A 190      18.920  -0.789   3.634  1.00  0.00           H  
ATOM    570 1HB  PRO A 190      17.319  -2.978   2.220  1.00  0.00           H  
ATOM    571 2HB  PRO A 190      18.923  -3.089   2.955  1.00  0.00           H  
ATOM    572 1HG  PRO A 190      16.878  -4.031   4.342  1.00  0.00           H  
ATOM    573 2HG  PRO A 190      18.056  -3.021   5.183  1.00  0.00           H  
ATOM    574 1HD  PRO A 190      15.304  -2.279   4.123  1.00  0.00           H  
ATOM    575 2HD  PRO A 190      16.093  -1.806   5.681  1.00  0.00           H  
ATOM    576  N   PRO A 191      16.918  -0.679   0.897  1.00  0.00           N  
ATOM    577  CA  PRO A 191      16.887  -0.148  -0.471  1.00  0.00           C  
ATOM    578  C   PRO A 191      17.027   1.369  -0.505  1.00  0.00           C  
ATOM    579  O   PRO A 191      17.645   1.926  -1.412  1.00  0.00           O  
ATOM    580  CB  PRO A 191      15.511  -0.592  -0.978  1.00  0.00           C  
ATOM    581  CG  PRO A 191      14.734  -0.863   0.265  1.00  0.00           C  
ATOM    582  CD  PRO A 191      15.746  -1.439   1.221  1.00  0.00           C  
ATOM    583  HA  PRO A 191      17.693  -0.613  -1.058  1.00  0.00           H  
ATOM    584 1HB  PRO A 191      15.064   0.201  -1.596  1.00  0.00           H  
ATOM    585 2HB  PRO A 191      15.615  -1.480  -1.619  1.00  0.00           H  
ATOM    586 1HG  PRO A 191      14.279   0.066   0.639  1.00  0.00           H  
ATOM    587 2HG  PRO A 191      13.908  -1.560   0.052  1.00  0.00           H  
ATOM    588 1HD  PRO A 191      15.404  -1.282   2.254  1.00  0.00           H  
ATOM    589 2HD  PRO A 191      15.877  -2.511   1.014  1.00  0.00           H  
ATOM    590  N   ASN A 192      16.439   2.024   0.497  1.00  0.00           N  
ATOM    591  CA  ASN A 192      16.461   3.484   0.616  1.00  0.00           C  
ATOM    592  C   ASN A 192      15.739   4.142  -0.554  1.00  0.00           C  
ATOM    593  O   ASN A 192      15.877   5.342  -0.797  1.00  0.00           O  
ATOM    594  CB  ASN A 192      17.887   3.993   0.715  1.00  0.00           C  
ATOM    595  CG  ASN A 192      17.986   5.294   1.461  1.00  0.00           C  
ATOM    596  OD1 ASN A 192      17.297   5.501   2.467  1.00  0.00           O  
ATOM    597  ND2 ASN A 192      18.829   6.176   0.988  1.00  0.00           N  
ATOM    598  H   ASN A 192      15.983   1.506   1.191  1.00  0.00           H  
ATOM    599  HA  ASN A 192      15.928   3.765   1.526  1.00  0.00           H  
ATOM    600 1HB  ASN A 192      18.505   3.249   1.221  1.00  0.00           H  
ATOM    601 2HB  ASN A 192      18.296   4.130  -0.286  1.00  0.00           H  
ATOM    602 1HD2 ASN A 192      18.936   7.061   1.444  1.00  0.00           H  
ATOM    603 2HD2 ASN A 192      19.366   5.967   0.172  1.00  0.00           H  
ATOM    604  N   ILE A 193      14.963   3.345  -1.271  1.00  0.00           N  
ATOM    605  CA  ILE A 193      14.193   3.829  -2.403  1.00  0.00           C  
ATOM    606  C   ILE A 193      12.766   4.063  -1.944  1.00  0.00           C  
ATOM    607  O   ILE A 193      12.276   3.346  -1.075  1.00  0.00           O  
ATOM    608  CB  ILE A 193      14.218   2.833  -3.577  1.00  0.00           C  
ATOM    609  CG1 ILE A 193      15.654   2.619  -4.065  1.00  0.00           C  
ATOM    610  CG2 ILE A 193      13.334   3.326  -4.712  1.00  0.00           C  
ATOM    611  CD1 ILE A 193      15.814   1.431  -4.986  1.00  0.00           C  
ATOM    612  H   ILE A 193      14.902   2.400  -1.023  1.00  0.00           H  
ATOM    613  HA  ILE A 193      14.633   4.765  -2.745  1.00  0.00           H  
ATOM    614  HB  ILE A 193      13.853   1.864  -3.239  1.00  0.00           H  
ATOM    615 1HG1 ILE A 193      15.994   3.509  -4.592  1.00  0.00           H  
ATOM    616 2HG1 ILE A 193      16.312   2.476  -3.207  1.00  0.00           H  
ATOM    617 1HG2 ILE A 193      13.364   2.610  -5.533  1.00  0.00           H  
ATOM    618 2HG2 ILE A 193      12.309   3.428  -4.357  1.00  0.00           H  
ATOM    619 3HG2 ILE A 193      13.696   4.293  -5.060  1.00  0.00           H  
ATOM    620 1HD1 ILE A 193      16.858   1.344  -5.289  1.00  0.00           H  
ATOM    621 2HD1 ILE A 193      15.511   0.523  -4.466  1.00  0.00           H  
ATOM    622 3HD1 ILE A 193      15.191   1.569  -5.869  1.00  0.00           H  
ATOM    623  N   ASN A 194      12.099   5.055  -2.510  1.00  0.00           N  
ATOM    624  CA  ASN A 194      10.742   5.373  -2.087  1.00  0.00           C  
ATOM    625  C   ASN A 194       9.680   4.789  -3.014  1.00  0.00           C  
ATOM    626  O   ASN A 194       8.531   4.642  -2.611  1.00  0.00           O  
ATOM    627  CB  ASN A 194      10.571   6.877  -1.974  1.00  0.00           C  
ATOM    628  CG  ASN A 194      11.451   7.481  -0.915  1.00  0.00           C  
ATOM    629  OD1 ASN A 194      11.766   6.834   0.090  1.00  0.00           O  
ATOM    630  ND2 ASN A 194      11.854   8.709  -1.121  1.00  0.00           N  
ATOM    631  H   ASN A 194      12.521   5.581  -3.224  1.00  0.00           H  
ATOM    632  HA  ASN A 194      10.571   4.924  -1.107  1.00  0.00           H  
ATOM    633 1HB  ASN A 194      10.804   7.342  -2.933  1.00  0.00           H  
ATOM    634 2HB  ASN A 194       9.532   7.108  -1.742  1.00  0.00           H  
ATOM    635 1HD2 ASN A 194      12.442   9.161  -0.450  1.00  0.00           H  
ATOM    636 2HD2 ASN A 194      11.575   9.194  -1.948  1.00  0.00           H  
ATOM    637  N   THR A 195      10.044   4.426  -4.241  1.00  0.00           N  
ATOM    638  CA  THR A 195       9.060   3.891  -5.177  1.00  0.00           C  
ATOM    639  C   THR A 195       8.646   2.488  -4.757  1.00  0.00           C  
ATOM    640  O   THR A 195       9.495   1.626  -4.538  1.00  0.00           O  
ATOM    641  CB  THR A 195       9.607   3.866  -6.616  1.00  0.00           C  
ATOM    642  OG1 THR A 195       9.975   5.193  -7.013  1.00  0.00           O  
ATOM    643  CG2 THR A 195       8.558   3.326  -7.577  1.00  0.00           C  
ATOM    644  H   THR A 195      10.977   4.513  -4.518  1.00  0.00           H  
ATOM    645  HA  THR A 195       8.180   4.534  -5.159  1.00  0.00           H  
ATOM    646  HB  THR A 195      10.491   3.230  -6.658  1.00  0.00           H  
ATOM    647  HG1 THR A 195      10.510   5.151  -7.810  1.00  0.00           H  
ATOM    648 1HG2 THR A 195       8.963   3.315  -8.588  1.00  0.00           H  
ATOM    649 2HG2 THR A 195       8.285   2.313  -7.284  1.00  0.00           H  
ATOM    650 3HG2 THR A 195       7.676   3.964  -7.546  1.00  0.00           H  
ATOM    651  N   TRP A 196       7.335   2.252  -4.728  1.00  0.00           N  
ATOM    652  CA  TRP A 196       6.777   0.971  -4.294  1.00  0.00           C  
ATOM    653  C   TRP A 196       7.317  -0.211  -5.074  1.00  0.00           C  
ATOM    654  O   TRP A 196       7.583  -1.257  -4.494  1.00  0.00           O  
ATOM    655  CB  TRP A 196       5.253   0.994  -4.421  1.00  0.00           C  
ATOM    656  CG  TRP A 196       4.557   1.488  -3.188  1.00  0.00           C  
ATOM    657  CD1 TRP A 196       3.759   2.588  -3.088  1.00  0.00           C  
ATOM    658  CD2 TRP A 196       4.594   0.898  -1.866  1.00  0.00           C  
ATOM    659  NE1 TRP A 196       3.300   2.724  -1.802  1.00  0.00           N  
ATOM    660  CE2 TRP A 196       3.799   1.698  -1.041  1.00  0.00           C  
ATOM    661  CE3 TRP A 196       5.227  -0.228  -1.326  1.00  0.00           C  
ATOM    662  CZ2 TRP A 196       3.618   1.412   0.303  1.00  0.00           C  
ATOM    663  CZ3 TRP A 196       5.044  -0.516   0.021  1.00  0.00           C  
ATOM    664  CH2 TRP A 196       4.260   0.283   0.814  1.00  0.00           C  
ATOM    665  H   TRP A 196       6.718   2.975  -4.977  1.00  0.00           H  
ATOM    666  HA  TRP A 196       7.041   0.815  -3.248  1.00  0.00           H  
ATOM    667 1HB  TRP A 196       4.966   1.634  -5.256  1.00  0.00           H  
ATOM    668 2HB  TRP A 196       4.891  -0.011  -4.639  1.00  0.00           H  
ATOM    669  HD1 TRP A 196       3.521   3.261  -3.910  1.00  0.00           H  
ATOM    670  HE1 TRP A 196       2.693   3.460  -1.468  1.00  0.00           H  
ATOM    671  HE3 TRP A 196       5.849  -0.868  -1.952  1.00  0.00           H  
ATOM    672  HZ2 TRP A 196       2.999   2.035   0.950  1.00  0.00           H  
ATOM    673  HZ3 TRP A 196       5.542  -1.394   0.434  1.00  0.00           H  
ATOM    674  HH2 TRP A 196       4.138   0.029   1.867  1.00  0.00           H  
ATOM    675  N   GLN A 197       7.501  -0.040  -6.371  1.00  0.00           N  
ATOM    676  CA  GLN A 197       8.009  -1.113  -7.211  1.00  0.00           C  
ATOM    677  C   GLN A 197       9.357  -1.617  -6.706  1.00  0.00           C  
ATOM    678  O   GLN A 197       9.664  -2.802  -6.803  1.00  0.00           O  
ATOM    679  CB  GLN A 197       8.135  -0.641  -8.662  1.00  0.00           C  
ATOM    680  CG  GLN A 197       8.523  -1.736  -9.641  1.00  0.00           C  
ATOM    681  CD  GLN A 197       7.438  -2.785  -9.797  1.00  0.00           C  
ATOM    682  OE1 GLN A 197       6.294  -2.469 -10.134  1.00  0.00           O  
ATOM    683  NE2 GLN A 197       7.792  -4.041  -9.551  1.00  0.00           N  
ATOM    684  H   GLN A 197       7.285   0.827  -6.773  1.00  0.00           H  
ATOM    685  HA  GLN A 197       7.305  -1.944  -7.174  1.00  0.00           H  
ATOM    686 1HB  GLN A 197       7.186  -0.217  -8.990  1.00  0.00           H  
ATOM    687 2HB  GLN A 197       8.885   0.147  -8.724  1.00  0.00           H  
ATOM    688 1HG  GLN A 197       8.708  -1.287 -10.617  1.00  0.00           H  
ATOM    689 2HG  GLN A 197       9.426  -2.229  -9.280  1.00  0.00           H  
ATOM    690 1HE2 GLN A 197       7.118  -4.777  -9.638  1.00  0.00           H  
ATOM    691 2HE2 GLN A 197       8.731  -4.253  -9.280  1.00  0.00           H  
ATOM    692  N   GLN A 198      10.175  -0.711  -6.199  1.00  0.00           N  
ATOM    693  CA  GLN A 198      11.478  -1.081  -5.673  1.00  0.00           C  
ATOM    694  C   GLN A 198      11.403  -1.414  -4.177  1.00  0.00           C  
ATOM    695  O   GLN A 198      12.272  -2.104  -3.643  1.00  0.00           O  
ATOM    696  CB  GLN A 198      12.485   0.047  -5.913  1.00  0.00           C  
ATOM    697  CG  GLN A 198      12.734   0.358  -7.379  1.00  0.00           C  
ATOM    698  CD  GLN A 198      13.342  -0.815  -8.124  1.00  0.00           C  
ATOM    699  OE1 GLN A 198      14.398  -1.328  -7.745  1.00  0.00           O  
ATOM    700  NE2 GLN A 198      12.678  -1.245  -9.190  1.00  0.00           N  
ATOM    701  H   GLN A 198       9.892   0.225  -6.159  1.00  0.00           H  
ATOM    702  HA  GLN A 198      11.821  -1.974  -6.195  1.00  0.00           H  
ATOM    703 1HB  GLN A 198      12.132   0.959  -5.430  1.00  0.00           H  
ATOM    704 2HB  GLN A 198      13.440  -0.214  -5.457  1.00  0.00           H  
ATOM    705 1HG  GLN A 198      11.785   0.609  -7.853  1.00  0.00           H  
ATOM    706 2HG  GLN A 198      13.421   1.202  -7.449  1.00  0.00           H  
ATOM    707 1HE2 GLN A 198      13.030  -2.017  -9.722  1.00  0.00           H  
ATOM    708 2HE2 GLN A 198      11.825  -0.799  -9.463  1.00  0.00           H  
ATOM    709  N   VAL A 199      10.352  -0.934  -3.509  1.00  0.00           N  
ATOM    710  CA  VAL A 199      10.176  -1.172  -2.075  1.00  0.00           C  
ATOM    711  C   VAL A 199       9.600  -2.567  -1.810  1.00  0.00           C  
ATOM    712  O   VAL A 199       9.919  -3.196  -0.799  1.00  0.00           O  
ATOM    713  CB  VAL A 199       9.240  -0.109  -1.469  1.00  0.00           C  
ATOM    714  CG1 VAL A 199       8.807  -0.517  -0.069  1.00  0.00           C  
ATOM    715  CG2 VAL A 199       9.938   1.242  -1.446  1.00  0.00           C  
ATOM    716  H   VAL A 199       9.680  -0.403  -3.994  1.00  0.00           H  
ATOM    717  HA  VAL A 199      11.150  -1.099  -1.590  1.00  0.00           H  
ATOM    718  HB  VAL A 199       8.338  -0.043  -2.078  1.00  0.00           H  
ATOM    719 1HG1 VAL A 199       8.146   0.246   0.344  1.00  0.00           H  
ATOM    720 2HG1 VAL A 199       8.279  -1.469  -0.114  1.00  0.00           H  
ATOM    721 3HG1 VAL A 199       9.686  -0.618   0.569  1.00  0.00           H  
ATOM    722 1HG2 VAL A 199       9.270   1.989  -1.017  1.00  0.00           H  
ATOM    723 2HG2 VAL A 199      10.843   1.174  -0.842  1.00  0.00           H  
ATOM    724 3HG2 VAL A 199      10.201   1.533  -2.463  1.00  0.00           H  
ATOM    725  N   THR A 200       8.776  -3.060  -2.735  1.00  0.00           N  
ATOM    726  CA  THR A 200       8.155  -4.378  -2.600  1.00  0.00           C  
ATOM    727  C   THR A 200       9.204  -5.486  -2.514  1.00  0.00           C  
ATOM    728  O   THR A 200       8.948  -6.567  -1.971  1.00  0.00           O  
ATOM    729  CB  THR A 200       7.201  -4.662  -3.775  1.00  0.00           C  
ATOM    730  OG1 THR A 200       7.857  -4.352  -5.012  1.00  0.00           O  
ATOM    731  CG2 THR A 200       5.938  -3.824  -3.651  1.00  0.00           C  
ATOM    732  H   THR A 200       8.574  -2.521  -3.533  1.00  0.00           H  
ATOM    733  HA  THR A 200       7.577  -4.395  -1.676  1.00  0.00           H  
ATOM    734  HB  THR A 200       6.931  -5.718  -3.777  1.00  0.00           H  
ATOM    735  HG1 THR A 200       7.610  -5.000  -5.676  1.00  0.00           H  
ATOM    736 1HG2 THR A 200       5.276  -4.038  -4.490  1.00  0.00           H  
ATOM    737 2HG2 THR A 200       5.431  -4.065  -2.717  1.00  0.00           H  
ATOM    738 3HG2 THR A 200       6.201  -2.767  -3.658  1.00  0.00           H  
ATOM    739  N   ALA A 201      10.393  -5.191  -3.035  1.00  0.00           N  
ATOM    740  CA  ALA A 201      11.500  -6.131  -3.034  1.00  0.00           C  
ATOM    741  C   ALA A 201      11.877  -6.546  -1.615  1.00  0.00           C  
ATOM    742  O   ALA A 201      12.438  -7.620  -1.410  1.00  0.00           O  
ATOM    743  CB  ALA A 201      12.701  -5.530  -3.746  1.00  0.00           C  
ATOM    744  H   ALA A 201      10.525  -4.306  -3.437  1.00  0.00           H  
ATOM    745  HA  ALA A 201      11.184  -7.027  -3.567  1.00  0.00           H  
ATOM    746 1HB  ALA A 201      13.069  -4.686  -3.182  1.00  0.00           H  
ATOM    747 2HB  ALA A 201      12.407  -5.201  -4.731  1.00  0.00           H  
ATOM    748 3HB  ALA A 201      13.480  -6.275  -3.831  1.00  0.00           H  
ATOM    749  N   LEU A 202      11.555  -5.698  -0.639  1.00  0.00           N  
ATOM    750  CA  LEU A 202      11.852  -5.986   0.761  1.00  0.00           C  
ATOM    751  C   LEU A 202      11.164  -7.273   1.205  1.00  0.00           C  
ATOM    752  O   LEU A 202      11.734  -8.081   1.942  1.00  0.00           O  
ATOM    753  CB  LEU A 202      11.402  -4.821   1.652  1.00  0.00           C  
ATOM    754  CG  LEU A 202      12.308  -3.583   1.636  1.00  0.00           C  
ATOM    755  CD1 LEU A 202      11.571  -2.406   2.260  1.00  0.00           C  
ATOM    756  CD2 LEU A 202      13.595  -3.885   2.389  1.00  0.00           C  
ATOM    757  H   LEU A 202      11.099  -4.855  -0.870  1.00  0.00           H  
ATOM    758  HA  LEU A 202      12.929  -6.112   0.867  1.00  0.00           H  
ATOM    759 1HB  LEU A 202      10.408  -4.508   1.339  1.00  0.00           H  
ATOM    760 2HB  LEU A 202      11.342  -5.174   2.682  1.00  0.00           H  
ATOM    761  HG  LEU A 202      12.544  -3.319   0.604  1.00  0.00           H  
ATOM    762 1HD1 LEU A 202      12.214  -1.526   2.248  1.00  0.00           H  
ATOM    763 2HD1 LEU A 202      10.665  -2.200   1.690  1.00  0.00           H  
ATOM    764 3HD1 LEU A 202      11.306  -2.648   3.289  1.00  0.00           H  
ATOM    765 1HD2 LEU A 202      14.239  -3.005   2.377  1.00  0.00           H  
ATOM    766 2HD2 LEU A 202      13.359  -4.148   3.421  1.00  0.00           H  
ATOM    767 3HD2 LEU A 202      14.110  -4.718   1.911  1.00  0.00           H  
ATOM    768  N   ALA A 203       9.940  -7.462   0.736  1.00  0.00           N  
ATOM    769  CA  ALA A 203       9.168  -8.647   1.076  1.00  0.00           C  
ATOM    770  C   ALA A 203       9.582  -9.823   0.199  1.00  0.00           C  
ATOM    771  O   ALA A 203       9.557 -10.975   0.629  1.00  0.00           O  
ATOM    772  CB  ALA A 203       7.680  -8.368   0.926  1.00  0.00           C  
ATOM    773  H   ALA A 203       9.547  -6.788   0.138  1.00  0.00           H  
ATOM    774  HA  ALA A 203       9.381  -8.904   2.114  1.00  0.00           H  
ATOM    775 1HB  ALA A 203       7.121  -9.270   1.131  1.00  0.00           H  
ATOM    776 2HB  ALA A 203       7.476  -8.040  -0.081  1.00  0.00           H  
ATOM    777 3HB  ALA A 203       7.386  -7.597   1.623  1.00  0.00           H  
ATOM    778  N   GLN A 204       9.984  -9.521  -1.026  1.00  0.00           N  
ATOM    779  CA  GLN A 204      10.404 -10.548  -1.973  1.00  0.00           C  
ATOM    780  C   GLN A 204      11.764 -11.129  -1.585  1.00  0.00           C  
ATOM    781  O   GLN A 204      12.022 -12.314  -1.796  1.00  0.00           O  
ATOM    782  CB  GLN A 204      10.462  -9.976  -3.392  1.00  0.00           C  
ATOM    783  CG  GLN A 204      10.687 -11.018  -4.474  1.00  0.00           C  
ATOM    784  CD  GLN A 204      10.639 -10.424  -5.869  1.00  0.00           C  
ATOM    785  OE1 GLN A 204      11.376  -9.486  -6.185  1.00  0.00           O  
ATOM    786  NE2 GLN A 204       9.769 -10.967  -6.713  1.00  0.00           N  
ATOM    787  H   GLN A 204       9.997  -8.581  -1.307  1.00  0.00           H  
ATOM    788  HA  GLN A 204       9.674 -11.357  -1.953  1.00  0.00           H  
ATOM    789 1HB  GLN A 204       9.530  -9.456  -3.614  1.00  0.00           H  
ATOM    790 2HB  GLN A 204      11.268  -9.245  -3.457  1.00  0.00           H  
ATOM    791 1HG  GLN A 204      11.667 -11.472  -4.330  1.00  0.00           H  
ATOM    792 2HG  GLN A 204       9.909 -11.778  -4.400  1.00  0.00           H  
ATOM    793 1HE2 GLN A 204       9.692 -10.616  -7.647  1.00  0.00           H  
ATOM    794 2HE2 GLN A 204       9.190 -11.726  -6.415  1.00  0.00           H  
ATOM    795  N   GLN A 205      12.623 -10.297  -1.006  1.00  0.00           N  
ATOM    796  CA  GLN A 205      13.947 -10.740  -0.576  1.00  0.00           C  
ATOM    797  C   GLN A 205      13.877 -11.400   0.798  1.00  0.00           C  
ATOM    798  O   GLN A 205      14.899 -11.798   1.357  1.00  0.00           O  
ATOM    799  CB  GLN A 205      14.925  -9.563  -0.544  1.00  0.00           C  
ATOM    800  CG  GLN A 205      15.238  -8.976  -1.910  1.00  0.00           C  
ATOM    801  CD  GLN A 205      16.049  -7.698  -1.818  1.00  0.00           C  
ATOM    802  OE1 GLN A 205      16.066  -7.030  -0.781  1.00  0.00           O  
ATOM    803  NE2 GLN A 205      16.728  -7.349  -2.906  1.00  0.00           N  
ATOM    804  H   GLN A 205      12.368  -9.354  -0.881  1.00  0.00           H  
ATOM    805  HA  GLN A 205      14.314 -11.477  -1.290  1.00  0.00           H  
ATOM    806 1HB  GLN A 205      14.517  -8.766   0.079  1.00  0.00           H  
ATOM    807 2HB  GLN A 205      15.865  -9.882  -0.092  1.00  0.00           H  
ATOM    808 1HG  GLN A 205      15.811  -9.704  -2.484  1.00  0.00           H  
ATOM    809 2HG  GLN A 205      14.302  -8.751  -2.420  1.00  0.00           H  
ATOM    810 1HE2 GLN A 205      17.281  -6.515  -2.906  1.00  0.00           H  
ATOM    811 2HE2 GLN A 205      16.686  -7.920  -3.726  1.00  0.00           H  
ATOM    812  N   LYS A 206      12.661 -11.490   1.335  1.00  0.00           N  
ATOM    813  CA  LYS A 206      12.411 -12.108   2.638  1.00  0.00           C  
ATOM    814  C   LYS A 206      13.098 -11.346   3.771  1.00  0.00           C  
ATOM    815  O   LYS A 206      13.381 -11.908   4.831  1.00  0.00           O  
ATOM    816  CB  LYS A 206      12.876 -13.565   2.633  1.00  0.00           C  
ATOM    817  CG  LYS A 206      12.379 -14.380   1.446  1.00  0.00           C  
ATOM    818  CD  LYS A 206      10.866 -14.297   1.314  1.00  0.00           C  
ATOM    819  CE  LYS A 206      10.375 -15.042   0.081  1.00  0.00           C  
ATOM    820  NZ  LYS A 206       8.944 -14.757  -0.209  1.00  0.00           N  
ATOM    821  H   LYS A 206      11.902 -11.132   0.833  1.00  0.00           H  
ATOM    822  HA  LYS A 206      11.338 -12.084   2.832  1.00  0.00           H  
ATOM    823 1HB  LYS A 206      13.966 -13.599   2.629  1.00  0.00           H  
ATOM    824 2HB  LYS A 206      12.536 -14.059   3.543  1.00  0.00           H  
ATOM    825 1HG  LYS A 206      12.836 -14.004   0.529  1.00  0.00           H  
ATOM    826 2HG  LYS A 206      12.668 -15.422   1.574  1.00  0.00           H  
ATOM    827 1HD  LYS A 206      10.399 -14.730   2.199  1.00  0.00           H  
ATOM    828 2HD  LYS A 206      10.563 -13.253   1.239  1.00  0.00           H  
ATOM    829 1HE  LYS A 206      10.973 -14.751  -0.782  1.00  0.00           H  
ATOM    830 2HE  LYS A 206      10.495 -16.115   0.232  1.00  0.00           H  
ATOM    831 1HZ  LYS A 206       8.658 -15.269  -1.032  1.00  0.00           H  
ATOM    832 2HZ  LYS A 206       8.377 -15.041   0.578  1.00  0.00           H  
ATOM    833 3HZ  LYS A 206       8.823 -13.768  -0.370  1.00  0.00           H  
ATOM    834  N   LEU A 207      13.349 -10.061   3.549  1.00  0.00           N  
ATOM    835  CA  LEU A 207      13.990  -9.224   4.554  1.00  0.00           C  
ATOM    836  C   LEU A 207      12.946  -8.722   5.541  1.00  0.00           C  
ATOM    837  O   LEU A 207      13.220  -8.553   6.728  1.00  0.00           O  
ATOM    838  CB  LEU A 207      14.706  -8.038   3.895  1.00  0.00           C  
ATOM    839  CG  LEU A 207      15.872  -8.399   2.966  1.00  0.00           C  
ATOM    840  CD1 LEU A 207      16.412  -7.134   2.313  1.00  0.00           C  
ATOM    841  CD2 LEU A 207      16.956  -9.108   3.763  1.00  0.00           C  
ATOM    842  H   LEU A 207      13.095  -9.666   2.688  1.00  0.00           H  
ATOM    843  HA  LEU A 207      14.729  -9.824   5.083  1.00  0.00           H  
ATOM    844 1HB  LEU A 207      13.979  -7.475   3.311  1.00  0.00           H  
ATOM    845 2HB  LEU A 207      15.095  -7.388   4.677  1.00  0.00           H  
ATOM    846  HG  LEU A 207      15.516  -9.056   2.172  1.00  0.00           H  
ATOM    847 1HD1 LEU A 207      17.240  -7.389   1.653  1.00  0.00           H  
ATOM    848 2HD1 LEU A 207      15.621  -6.656   1.734  1.00  0.00           H  
ATOM    849 3HD1 LEU A 207      16.761  -6.447   3.084  1.00  0.00           H  
ATOM    850 1HD2 LEU A 207      17.784  -9.365   3.103  1.00  0.00           H  
ATOM    851 2HD2 LEU A 207      17.315  -8.451   4.555  1.00  0.00           H  
ATOM    852 3HD2 LEU A 207      16.548 -10.019   4.203  1.00  0.00           H  
ATOM    853  N   LEU A 208      11.745  -8.502   5.025  1.00  0.00           N  
ATOM    854  CA  LEU A 208      10.630  -8.025   5.825  1.00  0.00           C  
ATOM    855  C   LEU A 208      10.162  -9.114   6.782  1.00  0.00           C  
ATOM    856  O   LEU A 208       9.694 -10.170   6.351  1.00  0.00           O  
ATOM    857  CB  LEU A 208       9.471  -7.588   4.920  1.00  0.00           C  
ATOM    858  CG  LEU A 208       8.710  -6.335   5.372  1.00  0.00           C  
ATOM    859  CD1 LEU A 208       8.499  -5.411   4.180  1.00  0.00           C  
ATOM    860  CD2 LEU A 208       7.381  -6.743   5.989  1.00  0.00           C  
ATOM    861  H   LEU A 208      11.604  -8.670   4.072  1.00  0.00           H  
ATOM    862  HA  LEU A 208      10.963  -7.165   6.405  1.00  0.00           H  
ATOM    863 1HB  LEU A 208       9.863  -7.395   3.923  1.00  0.00           H  
ATOM    864 2HB  LEU A 208       8.754  -8.406   4.854  1.00  0.00           H  
ATOM    865  HG  LEU A 208       9.303  -5.796   6.111  1.00  0.00           H  
ATOM    866 1HD1 LEU A 208       7.959  -4.520   4.501  1.00  0.00           H  
ATOM    867 2HD1 LEU A 208       9.466  -5.119   3.770  1.00  0.00           H  
ATOM    868 3HD1 LEU A 208       7.922  -5.929   3.416  1.00  0.00           H  
ATOM    869 1HD2 LEU A 208       6.840  -5.853   6.311  1.00  0.00           H  
ATOM    870 2HD2 LEU A 208       6.787  -7.281   5.251  1.00  0.00           H  
ATOM    871 3HD2 LEU A 208       7.562  -7.388   6.849  1.00  0.00           H  
ATOM    872  N   THR A 209      10.306  -8.861   8.075  1.00  0.00           N  
ATOM    873  CA  THR A 209       9.894  -9.816   9.089  1.00  0.00           C  
ATOM    874  C   THR A 209       8.410  -9.626   9.399  1.00  0.00           C  
ATOM    875  O   THR A 209       7.823  -8.616   9.001  1.00  0.00           O  
ATOM    876  CB  THR A 209      10.729  -9.666  10.374  1.00  0.00           C  
ATOM    877  OG1 THR A 209      10.443  -8.402  10.989  1.00  0.00           O  
ATOM    878  CG2 THR A 209      12.215  -9.748  10.058  1.00  0.00           C  
ATOM    879  H   THR A 209      10.693  -7.999   8.355  1.00  0.00           H  
ATOM    880  HA  THR A 209      10.047 -10.822   8.699  1.00  0.00           H  
ATOM    881  HB  THR A 209      10.468 -10.461  11.072  1.00  0.00           H  
ATOM    882  HG1 THR A 209      10.771  -7.694  10.430  1.00  0.00           H  
ATOM    883 1HG2 THR A 209      12.789  -9.640  10.978  1.00  0.00           H  
ATOM    884 2HG2 THR A 209      12.437 -10.712   9.602  1.00  0.00           H  
ATOM    885 3HG2 THR A 209      12.484  -8.949   9.368  1.00  0.00           H  
ATOM    886  N   PRO A 210       7.767 -10.590  10.084  1.00  0.00           N  
ATOM    887  CA  PRO A 210       6.348 -10.479  10.443  1.00  0.00           C  
ATOM    888  C   PRO A 210       6.042  -9.171  11.168  1.00  0.00           C  
ATOM    889  O   PRO A 210       4.971  -8.586  10.998  1.00  0.00           O  
ATOM    890  CB  PRO A 210       6.131 -11.689  11.357  1.00  0.00           C  
ATOM    891  CG  PRO A 210       7.112 -12.699  10.867  1.00  0.00           C  
ATOM    892  CD  PRO A 210       8.342 -11.897  10.537  1.00  0.00           C  
ATOM    893  HA  PRO A 210       5.737 -10.558   9.532  1.00  0.00           H  
ATOM    894 1HB  PRO A 210       6.302 -11.403  12.406  1.00  0.00           H  
ATOM    895 2HB  PRO A 210       5.090 -12.035  11.284  1.00  0.00           H  
ATOM    896 1HG  PRO A 210       7.296 -13.457  11.641  1.00  0.00           H  
ATOM    897 2HG  PRO A 210       6.705 -13.229   9.993  1.00  0.00           H  
ATOM    898 1HD  PRO A 210       8.960 -11.783  11.439  1.00  0.00           H  
ATOM    899 2HD  PRO A 210       8.907 -12.402   9.740  1.00  0.00           H  
ATOM    900  N   GLN A 211       7.006  -8.702  11.954  1.00  0.00           N  
ATOM    901  CA  GLN A 211       6.851  -7.466  12.707  1.00  0.00           C  
ATOM    902  C   GLN A 211       6.868  -6.247  11.785  1.00  0.00           C  
ATOM    903  O   GLN A 211       6.293  -5.206  12.112  1.00  0.00           O  
ATOM    904  CB  GLN A 211       7.955  -7.343  13.760  1.00  0.00           C  
ATOM    905  CG  GLN A 211       7.865  -8.365  14.880  1.00  0.00           C  
ATOM    906  CD  GLN A 211       8.969  -8.199  15.906  1.00  0.00           C  
ATOM    907  OE1 GLN A 211      10.044  -7.675  15.602  1.00  0.00           O  
ATOM    908  NE2 GLN A 211       8.712  -8.647  17.130  1.00  0.00           N  
ATOM    909  H   GLN A 211       7.845  -9.210  12.034  1.00  0.00           H  
ATOM    910  HA  GLN A 211       5.886  -7.488  13.213  1.00  0.00           H  
ATOM    911 1HB  GLN A 211       8.928  -7.453  13.282  1.00  0.00           H  
ATOM    912 2HB  GLN A 211       7.922  -6.350  14.208  1.00  0.00           H  
ATOM    913 1HG  GLN A 211       6.907  -8.249  15.387  1.00  0.00           H  
ATOM    914 2HG  GLN A 211       7.942  -9.365  14.452  1.00  0.00           H  
ATOM    915 1HE2 GLN A 211       9.403  -8.565  17.849  1.00  0.00           H  
ATOM    916 2HE2 GLN A 211       7.827  -9.066  17.333  1.00  0.00           H  
ATOM    917  N   ASP A 212       7.497  -6.381  10.621  1.00  0.00           N  
ATOM    918  CA  ASP A 212       7.583  -5.273   9.681  1.00  0.00           C  
ATOM    919  C   ASP A 212       6.345  -5.276   8.808  1.00  0.00           C  
ATOM    920  O   ASP A 212       5.880  -4.234   8.343  1.00  0.00           O  
ATOM    921  CB  ASP A 212       8.841  -5.375   8.815  1.00  0.00           C  
ATOM    922  CG  ASP A 212      10.127  -5.319   9.629  1.00  0.00           C  
ATOM    923  OD1 ASP A 212      10.297  -4.380  10.370  1.00  0.00           O  
ATOM    924  OD2 ASP A 212      10.926  -6.215   9.503  1.00  0.00           O  
ATOM    925  H   ASP A 212       7.856  -7.260  10.360  1.00  0.00           H  
ATOM    926  HA  ASP A 212       7.633  -4.342  10.247  1.00  0.00           H  
ATOM    927 1HB  ASP A 212       8.823  -6.311   8.257  1.00  0.00           H  
ATOM    928 2HB  ASP A 212       8.852  -4.561   8.090  1.00  0.00           H  
ATOM    929  N   MET A 213       5.815  -6.476   8.610  1.00  0.00           N  
ATOM    930  CA  MET A 213       4.627  -6.691   7.800  1.00  0.00           C  
ATOM    931  C   MET A 213       3.453  -5.871   8.318  1.00  0.00           C  
ATOM    932  O   MET A 213       2.797  -5.152   7.562  1.00  0.00           O  
ATOM    933  CB  MET A 213       4.271  -8.176   7.771  1.00  0.00           C  
ATOM    934  CG  MET A 213       5.229  -9.038   6.961  1.00  0.00           C  
ATOM    935  SD  MET A 213       4.785 -10.786   6.990  1.00  0.00           S  
ATOM    936  CE  MET A 213       6.317 -11.533   6.441  1.00  0.00           C  
ATOM    937  H   MET A 213       6.248  -7.253   9.024  1.00  0.00           H  
ATOM    938  HA  MET A 213       4.837  -6.360   6.783  1.00  0.00           H  
ATOM    939 1HB  MET A 213       4.251  -8.565   8.788  1.00  0.00           H  
ATOM    940 2HB  MET A 213       3.272  -8.303   7.353  1.00  0.00           H  
ATOM    941 1HG  MET A 213       5.233  -8.700   5.925  1.00  0.00           H  
ATOM    942 2HG  MET A 213       6.238  -8.932   7.358  1.00  0.00           H  
ATOM    943 1HE  MET A 213       6.202 -12.616   6.407  1.00  0.00           H  
ATOM    944 2HE  MET A 213       6.567 -11.162   5.446  1.00  0.00           H  
ATOM    945 3HE  MET A 213       7.117 -11.275   7.136  1.00  0.00           H  
ATOM    946  N   GLU A 214       3.217  -5.964   9.619  1.00  0.00           N  
ATOM    947  CA  GLU A 214       2.117  -5.252  10.260  1.00  0.00           C  
ATOM    948  C   GLU A 214       2.273  -3.737  10.131  1.00  0.00           C  
ATOM    949  O   GLU A 214       1.288  -2.997  10.166  1.00  0.00           O  
ATOM    950  CB  GLU A 214       2.027  -5.640  11.738  1.00  0.00           C  
ATOM    951  CG  GLU A 214       1.517  -7.052  11.987  1.00  0.00           C  
ATOM    952  CD  GLU A 214       0.107  -7.259  11.507  1.00  0.00           C  
ATOM    953  OE1 GLU A 214      -0.755  -6.524  11.923  1.00  0.00           O  
ATOM    954  OE2 GLU A 214      -0.107  -8.154  10.723  1.00  0.00           O  
ATOM    955  H   GLU A 214       3.800  -6.531  10.168  1.00  0.00           H  
ATOM    956  HA  GLU A 214       1.187  -5.535   9.765  1.00  0.00           H  
ATOM    957 1HB  GLU A 214       3.011  -5.554  12.197  1.00  0.00           H  
ATOM    958 2HB  GLU A 214       1.361  -4.948  12.255  1.00  0.00           H  
ATOM    959 1HG  GLU A 214       2.170  -7.758  11.475  1.00  0.00           H  
ATOM    960 2HG  GLU A 214       1.567  -7.262  13.054  1.00  0.00           H  
ATOM    961  N   ALA A 215       3.509  -3.281   9.977  1.00  0.00           N  
ATOM    962  CA  ALA A 215       3.789  -1.858   9.850  1.00  0.00           C  
ATOM    963  C   ALA A 215       3.609  -1.386   8.410  1.00  0.00           C  
ATOM    964  O   ALA A 215       3.136  -0.274   8.163  1.00  0.00           O  
ATOM    965  CB  ALA A 215       5.198  -1.552  10.337  1.00  0.00           C  
ATOM    966  H   ALA A 215       4.254  -3.918   9.944  1.00  0.00           H  
ATOM    967  HA  ALA A 215       3.075  -1.316  10.470  1.00  0.00           H  
ATOM    968 1HB  ALA A 215       5.393  -0.484  10.238  1.00  0.00           H  
ATOM    969 2HB  ALA A 215       5.293  -1.843  11.383  1.00  0.00           H  
ATOM    970 3HB  ALA A 215       5.918  -2.108   9.739  1.00  0.00           H  
ATOM    971  N   ALA A 216       3.954  -2.252   7.462  1.00  0.00           N  
ATOM    972  CA  ALA A 216       3.845  -1.928   6.047  1.00  0.00           C  
ATOM    973  C   ALA A 216       2.389  -1.795   5.634  1.00  0.00           C  
ATOM    974  O   ALA A 216       2.058  -1.029   4.724  1.00  0.00           O  
ATOM    975  CB  ALA A 216       4.541  -2.990   5.208  1.00  0.00           C  
ATOM    976  H   ALA A 216       4.278  -3.139   7.722  1.00  0.00           H  
ATOM    977  HA  ALA A 216       4.333  -0.967   5.881  1.00  0.00           H  
ATOM    978 1HB  ALA A 216       4.492  -2.715   4.166  1.00  0.00           H  
ATOM    979 2HB  ALA A 216       4.047  -3.939   5.351  1.00  0.00           H  
ATOM    980 3HB  ALA A 216       5.575  -3.073   5.511  1.00  0.00           H  
ATOM    981  N   LYS A 217       1.524  -2.538   6.317  1.00  0.00           N  
ATOM    982  CA  LYS A 217       0.095  -2.511   6.036  1.00  0.00           C  
ATOM    983  C   LYS A 217      -0.461  -1.097   6.184  1.00  0.00           C  
ATOM    984  O   LYS A 217      -1.208  -0.616   5.329  1.00  0.00           O  
ATOM    985  CB  LYS A 217      -0.652  -3.474   6.961  1.00  0.00           C  
ATOM    986  CG  LYS A 217      -0.470  -4.946   6.616  1.00  0.00           C  
ATOM    987  CD  LYS A 217      -1.190  -5.840   7.613  1.00  0.00           C  
ATOM    988  CE  LYS A 217      -1.029  -7.311   7.257  1.00  0.00           C  
ATOM    989  NZ  LYS A 217      -1.642  -8.202   8.279  1.00  0.00           N  
ATOM    990  H   LYS A 217       1.860  -3.132   7.024  1.00  0.00           H  
ATOM    991  HA  LYS A 217      -0.061  -2.828   5.004  1.00  0.00           H  
ATOM    992 1HB  LYS A 217      -0.316  -3.326   7.987  1.00  0.00           H  
ATOM    993 2HB  LYS A 217      -1.719  -3.253   6.931  1.00  0.00           H  
ATOM    994 1HG  LYS A 217      -0.864  -5.137   5.617  1.00  0.00           H  
ATOM    995 2HG  LYS A 217       0.592  -5.192   6.621  1.00  0.00           H  
ATOM    996 1HD  LYS A 217      -0.786  -5.671   8.612  1.00  0.00           H  
ATOM    997 2HD  LYS A 217      -2.252  -5.593   7.623  1.00  0.00           H  
ATOM    998 1HE  LYS A 217      -1.500  -7.505   6.294  1.00  0.00           H  
ATOM    999 2HE  LYS A 217       0.031  -7.551   7.172  1.00  0.00           H  
ATOM   1000 1HZ  LYS A 217      -1.513  -9.166   8.006  1.00  0.00           H  
ATOM   1001 2HZ  LYS A 217      -1.199  -8.043   9.173  1.00  0.00           H  
ATOM   1002 3HZ  LYS A 217      -2.629  -8.002   8.352  1.00  0.00           H  
ATOM   1003  N   GLU A 218      -0.073  -0.436   7.264  1.00  0.00           N  
ATOM   1004  CA  GLU A 218      -0.534   0.924   7.529  1.00  0.00           C  
ATOM   1005  C   GLU A 218       0.011   1.888   6.503  1.00  0.00           C  
ATOM   1006  O   GLU A 218      -0.708   2.770   6.033  1.00  0.00           O  
ATOM   1007  CB  GLU A 218      -0.117   1.373   8.931  1.00  0.00           C  
ATOM   1008  CG  GLU A 218      -0.847   0.663  10.062  1.00  0.00           C  
ATOM   1009  CD  GLU A 218      -0.411   1.129  11.423  1.00  0.00           C  
ATOM   1010  OE1 GLU A 218       0.533   1.878  11.500  1.00  0.00           O  
ATOM   1011  OE2 GLU A 218      -1.023   0.735  12.388  1.00  0.00           O  
ATOM   1012  H   GLU A 218       0.538  -0.870   7.900  1.00  0.00           H  
ATOM   1013  HA  GLU A 218      -1.623   0.938   7.470  1.00  0.00           H  
ATOM   1014 1HB  GLU A 218       0.952   1.204   9.064  1.00  0.00           H  
ATOM   1015 2HB  GLU A 218      -0.294   2.443   9.039  1.00  0.00           H  
ATOM   1016 1HG  GLU A 218      -1.917   0.837   9.957  1.00  0.00           H  
ATOM   1017 2HG  GLU A 218      -0.671  -0.409   9.977  1.00  0.00           H  
ATOM   1018  N   VAL A 219       1.284   1.725   6.160  1.00  0.00           N  
ATOM   1019  CA  VAL A 219       1.942   2.595   5.192  1.00  0.00           C  
ATOM   1020  C   VAL A 219       1.206   2.590   3.853  1.00  0.00           C  
ATOM   1021  O   VAL A 219       0.867   3.647   3.321  1.00  0.00           O  
ATOM   1022  CB  VAL A 219       3.399   2.146   4.977  1.00  0.00           C  
ATOM   1023  CG1 VAL A 219       4.016   2.885   3.799  1.00  0.00           C  
ATOM   1024  CG2 VAL A 219       4.207   2.381   6.244  1.00  0.00           C  
ATOM   1025  H   VAL A 219       1.794   0.988   6.561  1.00  0.00           H  
ATOM   1026  HA  VAL A 219       1.943   3.612   5.585  1.00  0.00           H  
ATOM   1027  HB  VAL A 219       3.410   1.084   4.730  1.00  0.00           H  
ATOM   1028 1HG1 VAL A 219       5.046   2.555   3.661  1.00  0.00           H  
ATOM   1029 2HG1 VAL A 219       3.444   2.673   2.896  1.00  0.00           H  
ATOM   1030 3HG1 VAL A 219       4.003   3.957   3.995  1.00  0.00           H  
ATOM   1031 1HG2 VAL A 219       5.236   2.061   6.085  1.00  0.00           H  
ATOM   1032 2HG2 VAL A 219       4.191   3.443   6.493  1.00  0.00           H  
ATOM   1033 3HG2 VAL A 219       3.772   1.810   7.064  1.00  0.00           H  
ATOM   1034  N   TYR A 220       0.937   1.399   3.330  1.00  0.00           N  
ATOM   1035  CA  TYR A 220       0.255   1.269   2.048  1.00  0.00           C  
ATOM   1036  C   TYR A 220      -1.154   1.862   2.105  1.00  0.00           C  
ATOM   1037  O   TYR A 220      -1.587   2.539   1.169  1.00  0.00           O  
ATOM   1038  CB  TYR A 220       0.197  -0.200   1.623  1.00  0.00           C  
ATOM   1039  CG  TYR A 220      -0.336  -0.410   0.223  1.00  0.00           C  
ATOM   1040  CD1 TYR A 220       0.480  -0.172  -0.873  1.00  0.00           C  
ATOM   1041  CD2 TYR A 220      -1.641  -0.839   0.035  1.00  0.00           C  
ATOM   1042  CE1 TYR A 220      -0.007  -0.364  -2.152  1.00  0.00           C  
ATOM   1043  CE2 TYR A 220      -2.129  -1.030  -1.243  1.00  0.00           C  
ATOM   1044  CZ  TYR A 220      -1.317  -0.794  -2.334  1.00  0.00           C  
ATOM   1045  OH  TYR A 220      -1.802  -0.985  -3.607  1.00  0.00           O  
ATOM   1046  H   TYR A 220       1.206   0.589   3.816  1.00  0.00           H  
ATOM   1047  HA  TYR A 220       0.817   1.828   1.299  1.00  0.00           H  
ATOM   1048 1HB  TYR A 220       1.197  -0.634   1.674  1.00  0.00           H  
ATOM   1049 2HB  TYR A 220      -0.436  -0.754   2.314  1.00  0.00           H  
ATOM   1050  HD1 TYR A 220       1.506   0.165  -0.726  1.00  0.00           H  
ATOM   1051  HD2 TYR A 220      -2.283  -1.024   0.897  1.00  0.00           H  
ATOM   1052  HE1 TYR A 220       0.634  -0.178  -3.013  1.00  0.00           H  
ATOM   1053  HE2 TYR A 220      -3.155  -1.367  -1.391  1.00  0.00           H  
ATOM   1054  HH  TYR A 220      -1.116  -0.772  -4.245  1.00  0.00           H  
ATOM   1055  N   LYS A 221      -1.858   1.621   3.207  1.00  0.00           N  
ATOM   1056  CA  LYS A 221      -3.216   2.129   3.368  1.00  0.00           C  
ATOM   1057  C   LYS A 221      -3.236   3.655   3.440  1.00  0.00           C  
ATOM   1058  O   LYS A 221      -4.019   4.310   2.745  1.00  0.00           O  
ATOM   1059  CB  LYS A 221      -3.862   1.535   4.621  1.00  0.00           C  
ATOM   1060  CG  LYS A 221      -4.245   0.066   4.495  1.00  0.00           C  
ATOM   1061  CD  LYS A 221      -4.844  -0.462   5.790  1.00  0.00           C  
ATOM   1062  CE  LYS A 221      -5.211  -1.933   5.671  1.00  0.00           C  
ATOM   1063  NZ  LYS A 221      -5.808  -2.461   6.928  1.00  0.00           N  
ATOM   1064  H   LYS A 221      -1.456   1.087   3.927  1.00  0.00           H  
ATOM   1065  HA  LYS A 221      -3.802   1.831   2.498  1.00  0.00           H  
ATOM   1066 1HB  LYS A 221      -3.177   1.631   5.464  1.00  0.00           H  
ATOM   1067 2HB  LYS A 221      -4.764   2.096   4.866  1.00  0.00           H  
ATOM   1068 1HG  LYS A 221      -4.974  -0.052   3.692  1.00  0.00           H  
ATOM   1069 2HG  LYS A 221      -3.361  -0.520   4.247  1.00  0.00           H  
ATOM   1070 1HD  LYS A 221      -4.123  -0.340   6.600  1.00  0.00           H  
ATOM   1071 2HD  LYS A 221      -5.740   0.108   6.035  1.00  0.00           H  
ATOM   1072 1HE  LYS A 221      -5.927  -2.065   4.861  1.00  0.00           H  
ATOM   1073 2HE  LYS A 221      -4.319  -2.514   5.436  1.00  0.00           H  
ATOM   1074 1HZ  LYS A 221      -6.037  -3.438   6.809  1.00  0.00           H  
ATOM   1075 2HZ  LYS A 221      -5.145  -2.361   7.684  1.00  0.00           H  
ATOM   1076 3HZ  LYS A 221      -6.647  -1.944   7.146  1.00  0.00           H  
ATOM   1077  N   ILE A 222      -2.372   4.219   4.279  1.00  0.00           N  
ATOM   1078  CA  ILE A 222      -2.295   5.668   4.443  1.00  0.00           C  
ATOM   1079  C   ILE A 222      -1.892   6.342   3.132  1.00  0.00           C  
ATOM   1080  O   ILE A 222      -2.404   7.408   2.782  1.00  0.00           O  
ATOM   1081  CB  ILE A 222      -1.292   6.045   5.548  1.00  0.00           C  
ATOM   1082  CG1 ILE A 222      -1.821   5.613   6.919  1.00  0.00           C  
ATOM   1083  CG2 ILE A 222      -1.014   7.540   5.527  1.00  0.00           C  
ATOM   1084  CD1 ILE A 222      -0.781   5.654   8.015  1.00  0.00           C  
ATOM   1085  H   ILE A 222      -1.766   3.644   4.802  1.00  0.00           H  
ATOM   1086  HA  ILE A 222      -3.279   6.036   4.732  1.00  0.00           H  
ATOM   1087  HB  ILE A 222      -0.357   5.509   5.389  1.00  0.00           H  
ATOM   1088 1HG1 ILE A 222      -2.648   6.260   7.209  1.00  0.00           H  
ATOM   1089 2HG1 ILE A 222      -2.208   4.596   6.856  1.00  0.00           H  
ATOM   1090 1HG2 ILE A 222      -0.304   7.789   6.315  1.00  0.00           H  
ATOM   1091 2HG2 ILE A 222      -0.597   7.819   4.561  1.00  0.00           H  
ATOM   1092 3HG2 ILE A 222      -1.945   8.085   5.692  1.00  0.00           H  
ATOM   1093 1HD1 ILE A 222      -1.230   5.335   8.956  1.00  0.00           H  
ATOM   1094 2HD1 ILE A 222       0.043   4.986   7.761  1.00  0.00           H  
ATOM   1095 3HD1 ILE A 222      -0.403   6.670   8.121  1.00  0.00           H  
ATOM   1096  N   HIS A 223      -0.992   5.700   2.399  1.00  0.00           N  
ATOM   1097  CA  HIS A 223      -0.521   6.226   1.126  1.00  0.00           C  
ATOM   1098  C   HIS A 223      -1.675   6.334   0.131  1.00  0.00           C  
ATOM   1099  O   HIS A 223      -1.806   7.332  -0.576  1.00  0.00           O  
ATOM   1100  CB  HIS A 223       0.587   5.339   0.548  1.00  0.00           C  
ATOM   1101  CG  HIS A 223       1.364   5.990  -0.554  1.00  0.00           C  
ATOM   1102  ND1 HIS A 223       2.356   5.333  -1.252  1.00  0.00           N  
ATOM   1103  CD2 HIS A 223       1.297   7.237  -1.078  1.00  0.00           C  
ATOM   1104  CE1 HIS A 223       2.865   6.150  -2.159  1.00  0.00           C  
ATOM   1105  NE2 HIS A 223       2.240   7.309  -2.072  1.00  0.00           N  
ATOM   1106  H   HIS A 223      -0.625   4.850   2.729  1.00  0.00           H  
ATOM   1107  HA  HIS A 223      -0.110   7.224   1.275  1.00  0.00           H  
ATOM   1108 1HB  HIS A 223       1.284   5.064   1.340  1.00  0.00           H  
ATOM   1109 2HB  HIS A 223       0.151   4.419   0.161  1.00  0.00           H  
ATOM   1110  HD2 HIS A 223       0.621   8.034  -0.767  1.00  0.00           H  
ATOM   1111  HE1 HIS A 223       3.663   5.906  -2.860  1.00  0.00           H  
ATOM   1112  HE2 HIS A 223       2.421   8.122  -2.644  1.00  0.00           H  
ATOM   1113  N   GLN A 224      -2.516   5.305   0.101  1.00  0.00           N  
ATOM   1114  CA  GLN A 224      -3.664   5.273  -0.800  1.00  0.00           C  
ATOM   1115  C   GLN A 224      -4.630   6.418  -0.501  1.00  0.00           C  
ATOM   1116  O   GLN A 224      -5.229   6.992  -1.409  1.00  0.00           O  
ATOM   1117  CB  GLN A 224      -4.393   3.931  -0.692  1.00  0.00           C  
ATOM   1118  CG  GLN A 224      -3.669   2.774  -1.360  1.00  0.00           C  
ATOM   1119  CD  GLN A 224      -4.446   1.475  -1.269  1.00  0.00           C  
ATOM   1120  OE1 GLN A 224      -5.123   1.072  -2.219  1.00  0.00           O  
ATOM   1121  NE2 GLN A 224      -4.354   0.811  -0.122  1.00  0.00           N  
ATOM   1122  H   GLN A 224      -2.360   4.543   0.702  1.00  0.00           H  
ATOM   1123  HA  GLN A 224      -3.305   5.393  -1.822  1.00  0.00           H  
ATOM   1124 1HB  GLN A 224      -4.534   3.677   0.359  1.00  0.00           H  
ATOM   1125 2HB  GLN A 224      -5.381   4.016  -1.144  1.00  0.00           H  
ATOM   1126 1HG  GLN A 224      -3.522   3.011  -2.414  1.00  0.00           H  
ATOM   1127 2HG  GLN A 224      -2.705   2.631  -0.872  1.00  0.00           H  
ATOM   1128 1HE2 GLN A 224      -4.845  -0.054  -0.003  1.00  0.00           H  
ATOM   1129 2HE2 GLN A 224      -3.794   1.173   0.623  1.00  0.00           H  
ATOM   1130  N   GLN A 225      -4.759   6.753   0.777  1.00  0.00           N  
ATOM   1131  CA  GLN A 225      -5.650   7.823   1.205  1.00  0.00           C  
ATOM   1132  C   GLN A 225      -5.056   9.190   0.865  1.00  0.00           C  
ATOM   1133  O   GLN A 225      -5.761  10.087   0.401  1.00  0.00           O  
ATOM   1134  CB  GLN A 225      -5.923   7.725   2.708  1.00  0.00           C  
ATOM   1135  CG  GLN A 225      -6.710   6.492   3.119  1.00  0.00           C  
ATOM   1136  CD  GLN A 225      -6.853   6.371   4.624  1.00  0.00           C  
ATOM   1137  OE1 GLN A 225      -6.072   6.950   5.384  1.00  0.00           O  
ATOM   1138  NE2 GLN A 225      -7.853   5.616   5.064  1.00  0.00           N  
ATOM   1139  H   GLN A 225      -4.237   6.266   1.452  1.00  0.00           H  
ATOM   1140  HA  GLN A 225      -6.595   7.720   0.672  1.00  0.00           H  
ATOM   1141 1HB  GLN A 225      -4.978   7.716   3.251  1.00  0.00           H  
ATOM   1142 2HB  GLN A 225      -6.480   8.604   3.035  1.00  0.00           H  
ATOM   1143 1HG  GLN A 225      -7.708   6.550   2.684  1.00  0.00           H  
ATOM   1144 2HG  GLN A 225      -6.195   5.606   2.752  1.00  0.00           H  
ATOM   1145 1HE2 GLN A 225      -7.996   5.499   6.048  1.00  0.00           H  
ATOM   1146 2HE2 GLN A 225      -8.464   5.165   4.414  1.00  0.00           H  
ATOM   1147  N   LEU A 226      -3.754   9.332   1.090  1.00  0.00           N  
ATOM   1148  CA  LEU A 226      -3.056  10.583   0.813  1.00  0.00           C  
ATOM   1149  C   LEU A 226      -3.093  10.909  -0.678  1.00  0.00           C  
ATOM   1150  O   LEU A 226      -3.253  12.068  -1.064  1.00  0.00           O  
ATOM   1151  CB  LEU A 226      -1.601  10.496   1.291  1.00  0.00           C  
ATOM   1152  CG  LEU A 226      -0.778  11.783   1.153  1.00  0.00           C  
ATOM   1153  CD1 LEU A 226      -1.472  12.913   1.904  1.00  0.00           C  
ATOM   1154  CD2 LEU A 226       0.625  11.550   1.693  1.00  0.00           C  
ATOM   1155  H   LEU A 226      -3.248   8.575   1.461  1.00  0.00           H  
ATOM   1156  HA  LEU A 226      -3.556  11.385   1.355  1.00  0.00           H  
ATOM   1157 1HB  LEU A 226      -1.597  10.211   2.342  1.00  0.00           H  
ATOM   1158 2HB  LEU A 226      -1.094   9.717   0.721  1.00  0.00           H  
ATOM   1159  HG  LEU A 226      -0.720  12.069   0.103  1.00  0.00           H  
ATOM   1160 1HD1 LEU A 226      -0.887  13.827   1.807  1.00  0.00           H  
ATOM   1161 2HD1 LEU A 226      -2.465  13.072   1.485  1.00  0.00           H  
ATOM   1162 3HD1 LEU A 226      -1.559  12.649   2.958  1.00  0.00           H  
ATOM   1163 1HD2 LEU A 226       1.210  12.464   1.595  1.00  0.00           H  
ATOM   1164 2HD2 LEU A 226       0.568  11.266   2.744  1.00  0.00           H  
ATOM   1165 3HD2 LEU A 226       1.104  10.750   1.127  1.00  0.00           H  
ATOM   1166  N   LEU A 227      -2.954   9.877  -1.509  1.00  0.00           N  
ATOM   1167  CA  LEU A 227      -2.965  10.045  -2.961  1.00  0.00           C  
ATOM   1168  C   LEU A 227      -4.276  10.661  -3.440  1.00  0.00           C  
ATOM   1169  O   LEU A 227      -4.292  11.461  -4.374  1.00  0.00           O  
ATOM   1170  CB  LEU A 227      -2.748   8.693  -3.652  1.00  0.00           C  
ATOM   1171  CG  LEU A 227      -2.661   8.735  -5.183  1.00  0.00           C  
ATOM   1172  CD1 LEU A 227      -1.550   9.688  -5.603  1.00  0.00           C  
ATOM   1173  CD2 LEU A 227      -2.409   7.332  -5.716  1.00  0.00           C  
ATOM   1174  H   LEU A 227      -2.835   8.976  -1.134  1.00  0.00           H  
ATOM   1175  HA  LEU A 227      -2.152  10.715  -3.238  1.00  0.00           H  
ATOM   1176 1HB  LEU A 227      -1.822   8.258  -3.279  1.00  0.00           H  
ATOM   1177 2HB  LEU A 227      -3.570   8.029  -3.385  1.00  0.00           H  
ATOM   1178  HG  LEU A 227      -3.598   9.114  -5.590  1.00  0.00           H  
ATOM   1179 1HD1 LEU A 227      -1.489   9.717  -6.691  1.00  0.00           H  
ATOM   1180 2HD1 LEU A 227      -1.766  10.687  -5.225  1.00  0.00           H  
ATOM   1181 3HD1 LEU A 227      -0.601   9.341  -5.196  1.00  0.00           H  
ATOM   1182 1HD2 LEU A 227      -2.349   7.361  -6.804  1.00  0.00           H  
ATOM   1183 2HD2 LEU A 227      -1.471   6.951  -5.310  1.00  0.00           H  
ATOM   1184 3HD2 LEU A 227      -3.226   6.676  -5.415  1.00  0.00           H  
ATOM   1185  N   PHE A 228      -5.374  10.294  -2.791  1.00  0.00           N  
ATOM   1186  CA  PHE A 228      -6.683  10.811  -3.162  1.00  0.00           C  
ATOM   1187  C   PHE A 228      -6.769  12.313  -2.907  1.00  0.00           C  
ATOM   1188  O   PHE A 228      -7.225  13.076  -3.761  1.00  0.00           O  
ATOM   1189  CB  PHE A 228      -7.783  10.089  -2.382  1.00  0.00           C  
ATOM   1190  CG  PHE A 228      -9.170  10.565  -2.709  1.00  0.00           C  
ATOM   1191  CD1 PHE A 228      -9.768  10.229  -3.914  1.00  0.00           C  
ATOM   1192  CD2 PHE A 228      -9.879  11.350  -1.812  1.00  0.00           C  
ATOM   1193  CE1 PHE A 228     -11.044  10.667  -4.216  1.00  0.00           C  
ATOM   1194  CE2 PHE A 228     -11.154  11.788  -2.111  1.00  0.00           C  
ATOM   1195  CZ  PHE A 228     -11.737  11.446  -3.315  1.00  0.00           C  
ATOM   1196  H   PHE A 228      -5.300   9.660  -2.045  1.00  0.00           H  
ATOM   1197  HA  PHE A 228      -6.836  10.633  -4.227  1.00  0.00           H  
ATOM   1198 1HB  PHE A 228      -7.733   9.021  -2.588  1.00  0.00           H  
ATOM   1199 2HB  PHE A 228      -7.620  10.224  -1.314  1.00  0.00           H  
ATOM   1200  HD1 PHE A 228      -9.220   9.612  -4.626  1.00  0.00           H  
ATOM   1201  HD2 PHE A 228      -9.418  11.622  -0.862  1.00  0.00           H  
ATOM   1202  HE1 PHE A 228     -11.502  10.395  -5.167  1.00  0.00           H  
ATOM   1203  HE2 PHE A 228     -11.701  12.404  -1.397  1.00  0.00           H  
ATOM   1204  HZ  PHE A 228     -12.743  11.791  -3.552  1.00  0.00           H  
ATOM   1205  N   LYS A 229      -6.302  12.736  -1.742  1.00  0.00           N  
ATOM   1206  CA  LYS A 229      -6.337  14.145  -1.374  1.00  0.00           C  
ATOM   1207  C   LYS A 229      -5.364  14.959  -2.219  1.00  0.00           C  
ATOM   1208  O   LYS A 229      -5.659  16.093  -2.599  1.00  0.00           O  
ATOM   1209  CB  LYS A 229      -6.017  14.318   0.112  1.00  0.00           C  
ATOM   1210  CG  LYS A 229      -7.092  13.788   1.052  1.00  0.00           C  
ATOM   1211  CD  LYS A 229      -6.688  13.968   2.508  1.00  0.00           C  
ATOM   1212  CE  LYS A 229      -7.752  13.422   3.449  1.00  0.00           C  
ATOM   1213  NZ  LYS A 229      -7.359  13.566   4.877  1.00  0.00           N  
ATOM   1214  H   LYS A 229      -5.918  12.086  -1.118  1.00  0.00           H  
ATOM   1215  HA  LYS A 229      -7.341  14.527  -1.561  1.00  0.00           H  
ATOM   1216 1HB  LYS A 229      -5.084  13.804   0.345  1.00  0.00           H  
ATOM   1217 2HB  LYS A 229      -5.872  15.376   0.332  1.00  0.00           H  
ATOM   1218 1HG  LYS A 229      -8.026  14.321   0.875  1.00  0.00           H  
ATOM   1219 2HG  LYS A 229      -7.254  12.729   0.857  1.00  0.00           H  
ATOM   1220 1HD  LYS A 229      -5.749  13.444   2.694  1.00  0.00           H  
ATOM   1221 2HD  LYS A 229      -6.541  15.027   2.717  1.00  0.00           H  
ATOM   1222 1HE  LYS A 229      -8.688  13.955   3.288  1.00  0.00           H  
ATOM   1223 2HE  LYS A 229      -7.919  12.366   3.237  1.00  0.00           H  
ATOM   1224 1HZ  LYS A 229      -8.089  13.194   5.468  1.00  0.00           H  
ATOM   1225 2HZ  LYS A 229      -6.501  13.061   5.044  1.00  0.00           H  
ATOM   1226 3HZ  LYS A 229      -7.221  14.543   5.091  1.00  0.00           H  
ATOM   1227  N   ALA A 230      -4.212  14.368  -2.518  1.00  0.00           N  
ATOM   1228  CA  ALA A 230      -3.190  15.036  -3.317  1.00  0.00           C  
ATOM   1229  C   ALA A 230      -3.684  15.303  -4.738  1.00  0.00           C  
ATOM   1230  O   ALA A 230      -3.207  16.218  -5.409  1.00  0.00           O  
ATOM   1231  CB  ALA A 230      -1.916  14.205  -3.347  1.00  0.00           C  
ATOM   1232  H   ALA A 230      -4.039  13.458  -2.184  1.00  0.00           H  
ATOM   1233  HA  ALA A 230      -2.973  15.999  -2.854  1.00  0.00           H  
ATOM   1234 1HB  ALA A 230      -1.161  14.716  -3.944  1.00  0.00           H  
ATOM   1235 2HB  ALA A 230      -1.545  14.071  -2.330  1.00  0.00           H  
ATOM   1236 3HB  ALA A 230      -2.127  13.231  -3.786  1.00  0.00           H  
ATOM   1237  N   ARG A 231      -4.629  14.492  -5.196  1.00  0.00           N  
ATOM   1238  CA  ARG A 231      -5.189  14.659  -6.531  1.00  0.00           C  
ATOM   1239  C   ARG A 231      -6.194  15.805  -6.558  1.00  0.00           C  
ATOM   1240  O   ARG A 231      -6.261  16.561  -7.528  1.00  0.00           O  
ATOM   1241  CB  ARG A 231      -5.868  13.378  -6.993  1.00  0.00           C  
ATOM   1242  CG  ARG A 231      -4.919  12.257  -7.386  1.00  0.00           C  
ATOM   1243  CD  ARG A 231      -5.647  10.991  -7.659  1.00  0.00           C  
ATOM   1244  NE  ARG A 231      -6.461  11.082  -8.861  1.00  0.00           N  
ATOM   1245  CZ  ARG A 231      -7.272  10.104  -9.311  1.00  0.00           C  
ATOM   1246  NH1 ARG A 231      -7.366   8.973  -8.649  1.00  0.00           N  
ATOM   1247  NH2 ARG A 231      -7.972  10.284 -10.416  1.00  0.00           N  
ATOM   1248  H   ARG A 231      -4.947  13.757  -4.629  1.00  0.00           H  
ATOM   1249  HA  ARG A 231      -4.376  14.889  -7.221  1.00  0.00           H  
ATOM   1250 1HB  ARG A 231      -6.512  13.002  -6.199  1.00  0.00           H  
ATOM   1251 2HB  ARG A 231      -6.501  13.591  -7.854  1.00  0.00           H  
ATOM   1252 1HG  ARG A 231      -4.374  12.541  -8.287  1.00  0.00           H  
ATOM   1253 2HG  ARG A 231      -4.211  12.078  -6.576  1.00  0.00           H  
ATOM   1254 1HD  ARG A 231      -4.931  10.181  -7.792  1.00  0.00           H  
ATOM   1255 2HD  ARG A 231      -6.303  10.761  -6.820  1.00  0.00           H  
ATOM   1256  HE  ARG A 231      -6.414  11.939  -9.395  1.00  0.00           H  
ATOM   1257 1HH1 ARG A 231      -6.831   8.835  -7.804  1.00  0.00           H  
ATOM   1258 2HH1 ARG A 231      -7.974   8.241  -8.987  1.00  0.00           H  
ATOM   1259 1HH2 ARG A 231      -7.900  11.156 -10.925  1.00  0.00           H  
ATOM   1260 2HH2 ARG A 231      -8.580   9.553 -10.753  1.00  0.00           H  
ATOM   1261  N   LEU A 232      -6.958  15.937  -5.481  1.00  0.00           N  
ATOM   1262  CA  LEU A 232      -7.972  16.982  -5.378  1.00  0.00           C  
ATOM   1263  C   LEU A 232      -7.338  18.345  -5.104  1.00  0.00           C  
ATOM   1264  O   LEU A 232      -7.615  19.312  -5.817  1.00  0.00           O  
ATOM   1265  CB  LEU A 232      -8.970  16.642  -4.264  1.00  0.00           C  
ATOM   1266  CG  LEU A 232      -9.832  15.395  -4.502  1.00  0.00           C  
ATOM   1267  CD1 LEU A 232     -10.657  15.103  -3.256  1.00  0.00           C  
ATOM   1268  CD2 LEU A 232     -10.728  15.619  -5.710  1.00  0.00           C  
ATOM   1269  H   LEU A 232      -6.836  15.317  -4.733  1.00  0.00           H  
ATOM   1270  HA  LEU A 232      -8.508  17.038  -6.325  1.00  0.00           H  
ATOM   1271 1HB  LEU A 232      -8.419  16.492  -3.338  1.00  0.00           H  
ATOM   1272 2HB  LEU A 232      -9.642  17.489  -4.129  1.00  0.00           H  
ATOM   1273  HG  LEU A 232      -9.186  14.536  -4.683  1.00  0.00           H  
ATOM   1274 1HD1 LEU A 232     -11.270  14.217  -3.424  1.00  0.00           H  
ATOM   1275 2HD1 LEU A 232      -9.991  14.928  -2.410  1.00  0.00           H  
ATOM   1276 3HD1 LEU A 232     -11.302  15.954  -3.039  1.00  0.00           H  
ATOM   1277 1HD2 LEU A 232     -11.339  14.733  -5.880  1.00  0.00           H  
ATOM   1278 2HD2 LEU A 232     -11.375  16.478  -5.530  1.00  0.00           H  
ATOM   1279 3HD2 LEU A 232     -10.111  15.808  -6.590  1.00  0.00           H  
ATOM   1280  N   GLN A 233      -6.489  18.401  -4.072  1.00  0.00           N  
ATOM   1281  CA  GLN A 233      -5.795  19.630  -3.668  1.00  0.00           C  
ATOM   1282  C   GLN A 233      -6.755  20.654  -3.068  1.00  0.00           C  
ATOM   1283  O   GLN A 233      -7.637  21.178  -3.749  1.00  0.00           O  
ATOM   1284  CB  GLN A 233      -5.063  20.247  -4.863  1.00  0.00           C  
ATOM   1285  CG  GLN A 233      -3.900  19.417  -5.377  1.00  0.00           C  
ATOM   1286  CD  GLN A 233      -2.708  19.448  -4.439  1.00  0.00           C  
ATOM   1287  OE1 GLN A 233      -2.457  20.450  -3.763  1.00  0.00           O  
ATOM   1288  NE2 GLN A 233      -1.966  18.347  -4.391  1.00  0.00           N  
ATOM   1289  H   GLN A 233      -6.323  17.580  -3.557  1.00  0.00           H  
ATOM   1290  HA  GLN A 233      -5.062  19.377  -2.902  1.00  0.00           H  
ATOM   1291 1HB  GLN A 233      -5.764  20.389  -5.686  1.00  0.00           H  
ATOM   1292 2HB  GLN A 233      -4.680  21.230  -4.587  1.00  0.00           H  
ATOM   1293 1HG  GLN A 233      -4.224  18.382  -5.484  1.00  0.00           H  
ATOM   1294 2HG  GLN A 233      -3.584  19.811  -6.342  1.00  0.00           H  
ATOM   1295 1HE2 GLN A 233      -1.167  18.308  -3.789  1.00  0.00           H  
ATOM   1296 2HE2 GLN A 233      -2.205  17.558  -4.955  1.00  0.00           H  
ATOM   1297  N   GLN A 234      -6.566  20.944  -1.788  1.00  0.00           N  
ATOM   1298  CA  GLN A 234      -7.408  21.907  -1.091  1.00  0.00           C  
ATOM   1299  C   GLN A 234      -6.859  23.317  -1.259  1.00  0.00           C  
ATOM   1300  O   GLN A 234      -7.578  24.304  -1.101  1.00  0.00           O  
ATOM   1301  CB  GLN A 234      -7.514  21.556   0.396  1.00  0.00           C  
ATOM   1302  CG  GLN A 234      -8.130  20.196   0.672  1.00  0.00           C  
ATOM   1303  CD  GLN A 234      -9.538  20.076   0.118  1.00  0.00           C  
ATOM   1304  OE1 GLN A 234     -10.416  20.881   0.437  1.00  0.00           O  
ATOM   1305  NE2 GLN A 234      -9.760  19.066  -0.715  1.00  0.00           N  
ATOM   1306  H   GLN A 234      -5.830  20.511  -1.304  1.00  0.00           H  
ATOM   1307  HA  GLN A 234      -8.406  21.873  -1.527  1.00  0.00           H  
ATOM   1308 1HB  GLN A 234      -6.521  21.573   0.845  1.00  0.00           H  
ATOM   1309 2HB  GLN A 234      -8.116  22.309   0.905  1.00  0.00           H  
ATOM   1310 1HG  GLN A 234      -7.514  19.427   0.206  1.00  0.00           H  
ATOM   1311 2HG  GLN A 234      -8.173  20.040   1.750  1.00  0.00           H  
ATOM   1312 1HE2 GLN A 234     -10.670  18.936  -1.112  1.00  0.00           H  
ATOM   1313 2HE2 GLN A 234      -9.020  18.435  -0.946  1.00  0.00           H  
ATOM   1314  N   GLN A 235      -5.578  23.406  -1.578  1.00  0.00           N  
ATOM   1315  CA  GLN A 235      -4.918  24.686  -1.773  1.00  0.00           C  
ATOM   1316  C   GLN A 235      -4.508  24.842  -3.231  1.00  0.00           C  
ATOM   1317  O   GLN A 235      -3.688  24.075  -3.737  1.00  0.00           O  
ATOM   1318  CB  GLN A 235      -3.695  24.812  -0.860  1.00  0.00           C  
ATOM   1319  CG  GLN A 235      -2.972  26.143  -0.968  1.00  0.00           C  
ATOM   1320  CD  GLN A 235      -1.813  26.253   0.005  1.00  0.00           C  
ATOM   1321  OE1 GLN A 235      -1.282  25.244   0.477  1.00  0.00           O  
ATOM   1322  NE2 GLN A 235      -1.414  27.482   0.312  1.00  0.00           N  
ATOM   1323  H   GLN A 235      -5.058  22.582  -1.690  1.00  0.00           H  
ATOM   1324  HA  GLN A 235      -5.621  25.480  -1.520  1.00  0.00           H  
ATOM   1325 1HB  GLN A 235      -4.001  24.678   0.178  1.00  0.00           H  
ATOM   1326 2HB  GLN A 235      -2.982  24.022  -1.096  1.00  0.00           H  
ATOM   1327 1HG  GLN A 235      -2.581  26.252  -1.980  1.00  0.00           H  
ATOM   1328 2HG  GLN A 235      -3.677  26.946  -0.752  1.00  0.00           H  
ATOM   1329 1HE2 GLN A 235      -0.654  27.617   0.948  1.00  0.00           H  
ATOM   1330 2HE2 GLN A 235      -1.872  28.273  -0.094  1.00  0.00           H  
ATOM   1331  N   GLN A 236      -5.078  25.823  -3.910  1.00  0.00           N  
ATOM   1332  CA  GLN A 236      -4.754  26.055  -5.308  1.00  0.00           C  
ATOM   1333  C   GLN A 236      -4.070  27.402  -5.482  1.00  0.00           C  
ATOM   1334  O   GLN A 236      -4.655  28.453  -5.205  1.00  0.00           O  
ATOM   1335  CB  GLN A 236      -6.016  25.989  -6.173  1.00  0.00           C  
ATOM   1336  CG  GLN A 236      -5.759  26.142  -7.662  1.00  0.00           C  
ATOM   1337  CD  GLN A 236      -7.035  26.072  -8.480  1.00  0.00           C  
ATOM   1338  OE1 GLN A 236      -7.743  25.062  -8.464  1.00  0.00           O  
ATOM   1339  NE2 GLN A 236      -7.333  27.146  -9.200  1.00  0.00           N  
ATOM   1340  H   GLN A 236      -5.726  26.410  -3.459  1.00  0.00           H  
ATOM   1341  HA  GLN A 236      -4.066  25.276  -5.637  1.00  0.00           H  
ATOM   1342 1HB  GLN A 236      -6.516  25.034  -6.014  1.00  0.00           H  
ATOM   1343 2HB  GLN A 236      -6.707  26.774  -5.868  1.00  0.00           H  
ATOM   1344 1HG  GLN A 236      -5.290  27.110  -7.841  1.00  0.00           H  
ATOM   1345 2HG  GLN A 236      -5.097  25.341  -7.990  1.00  0.00           H  
ATOM   1346 1HE2 GLN A 236      -8.163  27.159  -9.760  1.00  0.00           H  
ATOM   1347 2HE2 GLN A 236      -6.730  27.944  -9.185  1.00  0.00           H  
ATOM   1348  N   ALA A 237      -2.828  27.359  -5.938  1.00  0.00           N  
ATOM   1349  CA  ALA A 237      -2.048  28.565  -6.159  1.00  0.00           C  
ATOM   1350  C   ALA A 237      -2.369  29.166  -7.519  1.00  0.00           C  
ATOM   1351  O   ALA A 237      -2.182  30.362  -7.748  1.00  0.00           O  
ATOM   1352  CB  ALA A 237      -0.560  28.267  -6.045  1.00  0.00           C  
ATOM   1353  H   ALA A 237      -2.420  26.486  -6.134  1.00  0.00           H  
ATOM   1354  HA  ALA A 237      -2.321  29.290  -5.392  1.00  0.00           H  
ATOM   1355 1HB  ALA A 237       0.008  29.180  -6.217  1.00  0.00           H  
ATOM   1356 2HB  ALA A 237      -0.341  27.886  -5.047  1.00  0.00           H  
ATOM   1357 3HB  ALA A 237      -0.281  27.520  -6.786  1.00  0.00           H  
ATOM   1358  N   GLN A 238      -2.850  28.323  -8.421  1.00  0.00           N  
ATOM   1359  CA  GLN A 238      -3.206  28.760  -9.760  1.00  0.00           C  
ATOM   1360  C   GLN A 238      -4.543  29.487  -9.737  1.00  0.00           C  
ATOM   1361  O   GLN A 238      -4.739  30.404 -10.562  1.00  0.00           O  
ATOM   1362  OXT GLN A 238      -5.382  29.175  -8.938  1.00  0.00           O  
ATOM   1363  CB  GLN A 238      -3.266  27.569 -10.720  1.00  0.00           C  
ATOM   1364  CG  GLN A 238      -3.507  27.951 -12.171  1.00  0.00           C  
ATOM   1365  CD  GLN A 238      -3.461  26.753 -13.100  1.00  0.00           C  
ATOM   1366  OE1 GLN A 238      -3.448  25.603 -12.652  1.00  0.00           O  
ATOM   1367  NE2 GLN A 238      -3.438  27.015 -14.402  1.00  0.00           N  
ATOM   1368  H   GLN A 238      -2.979  27.385  -8.173  1.00  0.00           H  
ATOM   1369  HA  GLN A 238      -2.441  29.451 -10.113  1.00  0.00           H  
ATOM   1370 1HB  GLN A 238      -2.330  27.014 -10.670  1.00  0.00           H  
ATOM   1371 2HB  GLN A 238      -4.064  26.894 -10.413  1.00  0.00           H  
ATOM   1372 1HG  GLN A 238      -4.492  28.412 -12.256  1.00  0.00           H  
ATOM   1373 2HG  GLN A 238      -2.737  28.656 -12.483  1.00  0.00           H  
ATOM   1374 1HE2 GLN A 238      -3.408  26.265 -15.064  1.00  0.00           H  
ATOM   1375 2HE2 GLN A 238      -3.450  27.962 -14.722  1.00  0.00           H  
TER                                                                             
ATOM   1377  N   THR B   1      -7.417  -3.407  -0.736  1.00  0.00           N  
ATOM   1378  CA  THR B   1      -6.052  -3.854  -0.994  1.00  0.00           C  
ATOM   1379  C   THR B   1      -5.087  -3.314   0.054  1.00  0.00           C  
ATOM   1380  O   THR B   1      -4.869  -2.106   0.145  1.00  0.00           O  
ATOM   1381  CB  THR B   1      -5.585  -3.427  -2.397  1.00  0.00           C  
ATOM   1382  OG1 THR B   1      -6.461  -3.983  -3.386  1.00  0.00           O  
ATOM   1383  CG2 THR B   1      -4.165  -3.907  -2.655  1.00  0.00           C  
ATOM   1384 1H   THR B   1      -8.027  -3.776  -1.437  1.00  0.00           H  
ATOM   1385 2H   THR B   1      -7.710  -3.730   0.164  1.00  0.00           H  
ATOM   1386 3H   THR B   1      -7.450  -2.408  -0.758  1.00  0.00           H  
ATOM   1387  HA  THR B   1      -6.030  -4.943  -0.941  1.00  0.00           H  
ATOM   1388  HB  THR B   1      -5.614  -2.340  -2.475  1.00  0.00           H  
ATOM   1389  HG1 THR B   1      -7.088  -3.313  -3.670  1.00  0.00           H  
ATOM   1390 1HG2 THR B   1      -3.851  -3.596  -3.651  1.00  0.00           H  
ATOM   1391 2HG2 THR B   1      -3.494  -3.477  -1.912  1.00  0.00           H  
ATOM   1392 3HG2 THR B   1      -4.131  -4.994  -2.588  1.00  0.00           H  
ATOM   1393  N   ASP B   2      -4.513  -4.215   0.842  1.00  0.00           N  
ATOM   1394  CA  ASP B   2      -3.446  -3.853   1.768  1.00  0.00           C  
ATOM   1395  C   ASP B   2      -2.077  -4.190   1.190  1.00  0.00           C  
ATOM   1396  O   ASP B   2      -1.961  -4.575   0.027  1.00  0.00           O  
ATOM   1397  CB  ASP B   2      -3.632  -4.572   3.107  1.00  0.00           C  
ATOM   1398  CG  ASP B   2      -3.455  -6.080   2.999  1.00  0.00           C  
ATOM   1399  OD1 ASP B   2      -2.976  -6.532   1.986  1.00  0.00           O  
ATOM   1400  OD2 ASP B   2      -3.802  -6.767   3.931  1.00  0.00           O  
ATOM   1401  H   ASP B   2      -4.823  -5.175   0.799  1.00  0.00           H  
ATOM   1402  HA  ASP B   2      -3.488  -2.778   1.942  1.00  0.00           H  
ATOM   1403 1HB  ASP B   2      -2.912  -4.187   3.830  1.00  0.00           H  
ATOM   1404 2HB  ASP B   2      -4.629  -4.364   3.496  1.00  0.00           H  
ATOM   1405  N   PHE B   3      -1.042  -4.042   2.011  1.00  0.00           N  
ATOM   1406  CA  PHE B   3       0.326  -4.279   1.567  1.00  0.00           C  
ATOM   1407  C   PHE B   3       0.491  -5.689   1.019  1.00  0.00           C  
ATOM   1408  O   PHE B   3       1.057  -5.887  -0.056  1.00  0.00           O  
ATOM   1409  CB  PHE B   3       1.308  -4.056   2.718  1.00  0.00           C  
ATOM   1410  CG  PHE B   3       2.727  -4.418   2.384  1.00  0.00           C  
ATOM   1411  CD1 PHE B   3       3.436  -3.699   1.433  1.00  0.00           C  
ATOM   1412  CD2 PHE B   3       3.356  -5.479   3.018  1.00  0.00           C  
ATOM   1413  CE1 PHE B   3       4.741  -4.032   1.124  1.00  0.00           C  
ATOM   1414  CE2 PHE B   3       4.661  -5.813   2.712  1.00  0.00           C  
ATOM   1415  CZ  PHE B   3       5.354  -5.088   1.764  1.00  0.00           C  
ATOM   1416  H   PHE B   3      -1.208  -3.758   2.965  1.00  0.00           H  
ATOM   1417  HA  PHE B   3       0.558  -3.572   0.769  1.00  0.00           H  
ATOM   1418 1HB  PHE B   3       1.286  -3.009   3.018  1.00  0.00           H  
ATOM   1419 2HB  PHE B   3       1.000  -4.648   3.579  1.00  0.00           H  
ATOM   1420  HD1 PHE B   3       2.952  -2.863   0.928  1.00  0.00           H  
ATOM   1421  HD2 PHE B   3       2.808  -6.052   3.767  1.00  0.00           H  
ATOM   1422  HE1 PHE B   3       5.287  -3.458   0.375  1.00  0.00           H  
ATOM   1423  HE2 PHE B   3       5.143  -6.649   3.219  1.00  0.00           H  
ATOM   1424  HZ  PHE B   3       6.382  -5.352   1.521  1.00  0.00           H  
ATOM   1425  N   ASP B   4      -0.007  -6.671   1.765  1.00  0.00           N  
ATOM   1426  CA  ASP B   4       0.161  -8.072   1.399  1.00  0.00           C  
ATOM   1427  C   ASP B   4      -0.486  -8.370   0.052  1.00  0.00           C  
ATOM   1428  O   ASP B   4       0.083  -9.080  -0.776  1.00  0.00           O  
ATOM   1429  CB  ASP B   4      -0.439  -8.983   2.473  1.00  0.00           C  
ATOM   1430  CG  ASP B   4       0.396  -9.028   3.746  1.00  0.00           C  
ATOM   1431  OD1 ASP B   4       1.524  -8.595   3.709  1.00  0.00           O  
ATOM   1432  OD2 ASP B   4      -0.101  -9.495   4.742  1.00  0.00           O  
ATOM   1433  H   ASP B   4      -0.515  -6.439   2.606  1.00  0.00           H  
ATOM   1434  HA  ASP B   4       1.228  -8.283   1.319  1.00  0.00           H  
ATOM   1435 1HB  ASP B   4      -1.441  -8.636   2.726  1.00  0.00           H  
ATOM   1436 2HB  ASP B   4      -0.532  -9.996   2.081  1.00  0.00           H  
ATOM   1437  N   ASP B   5      -1.677  -7.823  -0.161  1.00  0.00           N  
ATOM   1438  CA  ASP B   5      -2.389  -8.002  -1.420  1.00  0.00           C  
ATOM   1439  C   ASP B   5      -1.677  -7.288  -2.561  1.00  0.00           C  
ATOM   1440  O   ASP B   5      -1.647  -7.778  -3.691  1.00  0.00           O  
ATOM   1441  CB  ASP B   5      -3.825  -7.485  -1.303  1.00  0.00           C  
ATOM   1442  CG  ASP B   5      -4.731  -8.423  -0.515  1.00  0.00           C  
ATOM   1443  OD1 ASP B   5      -4.328  -9.534  -0.265  1.00  0.00           O  
ATOM   1444  OD2 ASP B   5      -5.816  -8.019  -0.173  1.00  0.00           O  
ATOM   1445  H   ASP B   5      -2.101  -7.268   0.569  1.00  0.00           H  
ATOM   1446  HA  ASP B   5      -2.421  -9.067  -1.651  1.00  0.00           H  
ATOM   1447 1HB  ASP B   5      -3.822  -6.511  -0.813  1.00  0.00           H  
ATOM   1448 2HB  ASP B   5      -4.246  -7.349  -2.299  1.00  0.00           H  
ATOM   1449  N   PHE B   6      -1.102  -6.128  -2.261  1.00  0.00           N  
ATOM   1450  CA  PHE B   6      -0.335  -5.374  -3.245  1.00  0.00           C  
ATOM   1451  C   PHE B   6       0.817  -6.202  -3.798  1.00  0.00           C  
ATOM   1452  O   PHE B   6       1.057  -6.220  -5.005  1.00  0.00           O  
ATOM   1453  CB  PHE B   6       0.208  -4.085  -2.625  1.00  0.00           C  
ATOM   1454  CG  PHE B   6       0.966  -3.220  -3.591  1.00  0.00           C  
ATOM   1455  CD1 PHE B   6       0.335  -2.680  -4.702  1.00  0.00           C  
ATOM   1456  CD2 PHE B   6       2.310  -2.946  -3.392  1.00  0.00           C  
ATOM   1457  CE1 PHE B   6       1.032  -1.884  -5.592  1.00  0.00           C  
ATOM   1458  CE2 PHE B   6       3.009  -2.150  -4.280  1.00  0.00           C  
ATOM   1459  CZ  PHE B   6       2.368  -1.619  -5.381  1.00  0.00           C  
ATOM   1460  H   PHE B   6      -1.200  -5.760  -1.325  1.00  0.00           H  
ATOM   1461  HA  PHE B   6      -0.997  -5.112  -4.071  1.00  0.00           H  
ATOM   1462 1HB  PHE B   6      -0.617  -3.500  -2.220  1.00  0.00           H  
ATOM   1463 2HB  PHE B   6       0.871  -4.331  -1.797  1.00  0.00           H  
ATOM   1464  HD1 PHE B   6      -0.722  -2.889  -4.869  1.00  0.00           H  
ATOM   1465  HD2 PHE B   6       2.816  -3.366  -2.522  1.00  0.00           H  
ATOM   1466  HE1 PHE B   6       0.524  -1.466  -6.461  1.00  0.00           H  
ATOM   1467  HE2 PHE B   6       4.065  -1.942  -4.111  1.00  0.00           H  
ATOM   1468  HZ  PHE B   6       2.918  -0.993  -6.082  1.00  0.00           H  
ATOM   1469  N   LEU B   7       1.527  -6.888  -2.908  1.00  0.00           N  
ATOM   1470  CA  LEU B   7       2.602  -7.785  -3.314  1.00  0.00           C  
ATOM   1471  C   LEU B   7       2.090  -8.862  -4.264  1.00  0.00           C  
ATOM   1472  O   LEU B   7       2.737  -9.182  -5.261  1.00  0.00           O  
ATOM   1473  CB  LEU B   7       3.239  -8.441  -2.083  1.00  0.00           C  
ATOM   1474  CG  LEU B   7       4.011  -7.497  -1.151  1.00  0.00           C  
ATOM   1475  CD1 LEU B   7       4.417  -8.248   0.110  1.00  0.00           C  
ATOM   1476  CD2 LEU B   7       5.230  -6.950  -1.879  1.00  0.00           C  
ATOM   1477  H   LEU B   7       1.316  -6.784  -1.926  1.00  0.00           H  
ATOM   1478  HA  LEU B   7       3.361  -7.201  -3.833  1.00  0.00           H  
ATOM   1479 1HB  LEU B   7       2.454  -8.915  -1.497  1.00  0.00           H  
ATOM   1480 2HB  LEU B   7       3.931  -9.213  -2.419  1.00  0.00           H  
ATOM   1481  HG  LEU B   7       3.365  -6.671  -0.854  1.00  0.00           H  
ATOM   1482 1HD1 LEU B   7       4.966  -7.577   0.771  1.00  0.00           H  
ATOM   1483 2HD1 LEU B   7       3.525  -8.611   0.620  1.00  0.00           H  
ATOM   1484 3HD1 LEU B   7       5.052  -9.092  -0.158  1.00  0.00           H  
ATOM   1485 1HD2 LEU B   7       5.778  -6.279  -1.217  1.00  0.00           H  
ATOM   1486 2HD2 LEU B   7       5.878  -7.776  -2.176  1.00  0.00           H  
ATOM   1487 3HD2 LEU B   7       4.910  -6.404  -2.766  1.00  0.00           H  
ATOM   1488  N   LYS B   8       0.925  -9.416  -3.948  1.00  0.00           N  
ATOM   1489  CA  LYS B   8       0.334 -10.472  -4.761  1.00  0.00           C  
ATOM   1490  C   LYS B   8      -0.008  -9.967  -6.157  1.00  0.00           C  
ATOM   1491  O   LYS B   8       0.188 -10.673  -7.147  1.00  0.00           O  
ATOM   1492  CB  LYS B   8      -0.918 -11.033  -4.083  1.00  0.00           C  
ATOM   1493  CG  LYS B   8      -0.646 -11.807  -2.801  1.00  0.00           C  
ATOM   1494  CD  LYS B   8      -1.941 -12.229  -2.124  1.00  0.00           C  
ATOM   1495  CE  LYS B   8      -1.681 -12.813  -0.744  1.00  0.00           C  
ATOM   1496  NZ  LYS B   8      -2.945 -13.084  -0.007  1.00  0.00           N  
ATOM   1497  H   LYS B   8       0.436  -9.098  -3.123  1.00  0.00           H  
ATOM   1498  HA  LYS B   8       1.062 -11.276  -4.867  1.00  0.00           H  
ATOM   1499 1HB  LYS B   8      -1.599 -10.215  -3.843  1.00  0.00           H  
ATOM   1500 2HB  LYS B   8      -1.437 -11.699  -4.772  1.00  0.00           H  
ATOM   1501 1HG  LYS B   8      -0.058 -12.696  -3.030  1.00  0.00           H  
ATOM   1502 2HG  LYS B   8      -0.074 -11.183  -2.114  1.00  0.00           H  
ATOM   1503 1HD  LYS B   8      -2.600 -11.365  -2.026  1.00  0.00           H  
ATOM   1504 2HD  LYS B   8      -2.443 -12.979  -2.736  1.00  0.00           H  
ATOM   1505 1HE  LYS B   8      -1.126 -13.745  -0.842  1.00  0.00           H  
ATOM   1506 2HE  LYS B   8      -1.078 -12.117  -0.162  1.00  0.00           H  
ATOM   1507 1HZ  LYS B   8      -2.730 -13.469   0.902  1.00  0.00           H  
ATOM   1508 2HZ  LYS B   8      -3.460 -12.222   0.107  1.00  0.00           H  
ATOM   1509 3HZ  LYS B   8      -3.505 -13.744  -0.527  1.00  0.00           H  
ATOM   1510  N   LEU B   9      -0.523  -8.745  -6.228  1.00  0.00           N  
ATOM   1511  CA  LEU B   9      -0.900  -8.146  -7.504  1.00  0.00           C  
ATOM   1512  C   LEU B   9       0.313  -7.952  -8.403  1.00  0.00           C  
ATOM   1513  O   LEU B   9       0.234  -8.141  -9.617  1.00  0.00           O  
ATOM   1514  CB  LEU B   9      -1.592  -6.796  -7.272  1.00  0.00           C  
ATOM   1515  CG  LEU B   9      -2.982  -6.863  -6.626  1.00  0.00           C  
ATOM   1516  CD1 LEU B   9      -3.457  -5.455  -6.294  1.00  0.00           C  
ATOM   1517  CD2 LEU B   9      -3.949  -7.557  -7.574  1.00  0.00           C  
ATOM   1518  H   LEU B   9      -0.654  -8.215  -5.378  1.00  0.00           H  
ATOM   1519  HA  LEU B   9      -1.597  -8.815  -8.007  1.00  0.00           H  
ATOM   1520 1HB  LEU B   9      -0.958  -6.187  -6.629  1.00  0.00           H  
ATOM   1521 2HB  LEU B   9      -1.696  -6.289  -8.231  1.00  0.00           H  
ATOM   1522  HG  LEU B   9      -2.924  -7.424  -5.693  1.00  0.00           H  
ATOM   1523 1HD1 LEU B   9      -4.445  -5.503  -5.836  1.00  0.00           H  
ATOM   1524 2HD1 LEU B   9      -2.757  -4.990  -5.600  1.00  0.00           H  
ATOM   1525 3HD1 LEU B   9      -3.509  -4.864  -7.208  1.00  0.00           H  
ATOM   1526 1HD2 LEU B   9      -4.937  -7.605  -7.116  1.00  0.00           H  
ATOM   1527 2HD2 LEU B   9      -4.009  -6.996  -8.507  1.00  0.00           H  
ATOM   1528 3HD2 LEU B   9      -3.595  -8.567  -7.780  1.00  0.00           H  
ATOM   1529  N   LEU B  10       1.436  -7.574  -7.801  1.00  0.00           N  
ATOM   1530  CA  LEU B  10       2.668  -7.350  -8.548  1.00  0.00           C  
ATOM   1531  C   LEU B  10       3.418  -8.655  -8.779  1.00  0.00           C  
ATOM   1532  O   LEU B  10       4.200  -8.775  -9.723  1.00  0.00           O  
ATOM   1533  CB  LEU B  10       3.571  -6.362  -7.798  1.00  0.00           C  
ATOM   1534  CG  LEU B  10       3.347  -4.879  -8.123  1.00  0.00           C  
ATOM   1535  CD1 LEU B  10       1.888  -4.520  -7.879  1.00  0.00           C  
ATOM   1536  CD2 LEU B  10       4.271  -4.027  -7.265  1.00  0.00           C  
ATOM   1537  H   LEU B  10       1.436  -7.441  -6.800  1.00  0.00           H  
ATOM   1538  HA  LEU B  10       2.413  -6.925  -9.518  1.00  0.00           H  
ATOM   1539 1HB  LEU B  10       3.416  -6.494  -6.729  1.00  0.00           H  
ATOM   1540 2HB  LEU B  10       4.610  -6.598  -8.026  1.00  0.00           H  
ATOM   1541  HG  LEU B  10       3.563  -4.700  -9.176  1.00  0.00           H  
ATOM   1542 1HD1 LEU B  10       1.729  -3.466  -8.109  1.00  0.00           H  
ATOM   1543 2HD1 LEU B  10       1.251  -5.131  -8.519  1.00  0.00           H  
ATOM   1544 3HD1 LEU B  10       1.637  -4.704  -6.835  1.00  0.00           H  
ATOM   1545 1HD2 LEU B  10       4.112  -2.973  -7.496  1.00  0.00           H  
ATOM   1546 2HD2 LEU B  10       4.055  -4.204  -6.211  1.00  0.00           H  
ATOM   1547 3HD2 LEU B  10       5.307  -4.292  -7.472  1.00  0.00           H  
ATOM   1548  N   GLY B  11       3.177  -9.631  -7.912  1.00  0.00           N  
ATOM   1549  CA  GLY B  11       3.891 -10.901  -7.967  1.00  0.00           C  
ATOM   1550  C   GLY B  11       5.160 -10.858  -7.127  1.00  0.00           C  
ATOM   1551  O   GLY B  11       6.085 -11.643  -7.341  1.00  0.00           O  
ATOM   1552  H   GLY B  11       2.478  -9.491  -7.195  1.00  0.00           H  
ATOM   1553 1HA  GLY B  11       3.241 -11.700  -7.610  1.00  0.00           H  
ATOM   1554 2HA  GLY B  11       4.144 -11.131  -9.001  1.00  0.00           H  
ATOM   1555  N   ASP B  12       5.201  -9.938  -6.170  1.00  0.00           N  
ATOM   1556  CA  ASP B  12       6.379  -9.755  -5.330  1.00  0.00           C  
ATOM   1557  C   ASP B  12       6.181 -10.386  -3.958  1.00  0.00           C  
ATOM   1558  O   ASP B  12       6.868 -10.035  -2.999  1.00  0.00           O  
ATOM   1559  CB  ASP B  12       6.700  -8.267  -5.173  1.00  0.00           C  
ATOM   1560  CG  ASP B  12       7.101  -7.605  -6.485  1.00  0.00           C  
ATOM   1561  OD1 ASP B  12       7.427  -8.312  -7.408  1.00  0.00           O  
ATOM   1562  OD2 ASP B  12       7.076  -6.399  -6.550  1.00  0.00           O  
ATOM   1563  H   ASP B  12       4.393  -9.349  -6.021  1.00  0.00           H  
ATOM   1564  HA  ASP B  12       7.226 -10.245  -5.811  1.00  0.00           H  
ATOM   1565 1HB  ASP B  12       5.829  -7.747  -4.772  1.00  0.00           H  
ATOM   1566 2HB  ASP B  12       7.513  -8.144  -4.457  1.00  0.00           H  
ATOM   1567  N   ASN B  13       5.237 -11.317  -3.871  1.00  0.00           N  
ATOM   1568  CA  ASN B  13       4.940 -11.990  -2.613  1.00  0.00           C  
ATOM   1569  C   ASN B  13       5.629 -13.347  -2.539  1.00  0.00           C  
ATOM   1570  O   ASN B  13       6.790 -13.414  -2.244  1.00  0.00           O  
ATOM   1571  OXT ASN B  13       5.011 -14.348  -2.774  1.00  0.00           O  
ATOM   1572  CB  ASN B  13       3.441 -12.142  -2.429  1.00  0.00           C  
ATOM   1573  CG  ASN B  13       3.071 -12.589  -1.042  1.00  0.00           C  
ATOM   1574  OD1 ASN B  13       3.097 -13.786  -0.735  1.00  0.00           O  
ATOM   1575  ND2 ASN B  13       2.728 -11.650  -0.198  1.00  0.00           N  
ATOM   1576  H   ASN B  13       4.713 -11.564  -4.698  1.00  0.00           H  
ATOM   1577  HA  ASN B  13       5.331 -11.384  -1.795  1.00  0.00           H  
ATOM   1578 1HB  ASN B  13       2.951 -11.190  -2.634  1.00  0.00           H  
ATOM   1579 2HB  ASN B  13       3.058 -12.868  -3.146  1.00  0.00           H  
ATOM   1580 1HD2 ASN B  13       2.472 -11.889   0.739  1.00  0.00           H  
ATOM   1581 2HD2 ASN B  13       2.721 -10.694  -0.490  1.00  0.00           H  
TER                                                                             
I_bsa 1133.22
I_hb 2
I_pack -0.074
I_sc -35.03
I_unsat 6
pep_sc -31.561
pep_sc_noref -30.294
reweighted_sc -142.82
rmsALL 10.514
rmsALL_CAPRI_if 6.367
rmsALL_allIF 6.683
rmsALL_if 9.426
rmsBB 9.206
rmsBB_CAPRI_if 4.642
rmsBB_allIF 5.225
rmsBB_if 7.509
rmsBB_intrf_lowres 8.6
rmsBB_lowres 9.985
rmsCA 9.353
rmsCA_if 7.704
rmsCA_intrf_lowres 8.809
rmsCA_lowres 10.148
rmsSC_CAPRI_if 7.475
rmsSC_allIF 7.55
score -76.23
score_lowres_opt -8.224
score_lowres_start 27.21
silent_score -76.23
startRMSall 0
startRMSallif 0
startRMSbb 0
startRMSca 0
time 67
