# Supplementary material for: Simple biochemical features underlie transcriptional activation domain diversity and dynamic, fuzzy binding to Mediator
Source: eLife. 2021 Apr 27;10:e68068. doi: 10.7554/eLife.68068 (PMC8137143; doi:10.7554/eLife.68068)
Supplement: Figure 6—source data 2. — The 10 best-scoring models from different binding poses are provided as pdb files. Top500.txt contains the score, cluster number, and RMSD to best model for the 500 best-scoring models. [file elife-68068-fig6-data2.zip › Med15-cAD structural models/ABD1/Pul4_139/top500.txt]

description rms cluster cluster_idx reweighted_sc
2lpb_Pul4_139_prepack_00157 1.900 46 0 -116.793
2lpb_Pul4_139_prepack_00214 4.236 3 0 -115.007
2lpb_Pul4_139_prepack_00231 0.943 0 0 -117.599
2lpb_Pul4_139_prepack_00329 0.751 4 7 -125.229
2lpb_Pul4_139_prepack_00371 3.894 2 0 -116.788
2lpb_Pul4_139_prepack_00464 3.683 47 0 -115.333
2lpb_Pul4_139_prepack_00619 1.087 0 1 -134.934
2lpb_Pul4_139_prepack_00635 3.904 48 0 -113.628
2lpb_Pul4_139_prepack_00684 3.419 49 0 -112.090
2lpb_Pul4_139_prepack_00749 3.877 7 0 -114.607
2lpb_Pul4_139_prepack_01077 2.996 1 0 -130.395
2lpb_Pul4_139_prepack_01332 2.565 50 0 -113.316
2lpb_Pul4_139_prepack_01393 3.274 51 0 -113.783
2lpb_Pul4_139_prepack_01450 1.371 6 0 -114.570
2lpb_Pul4_139_prepack_01588 4.039 12 0 -114.372
2lpb_Pul4_139_prepack_01712 3.981 52 0 -127.884
2lpb_Pul4_139_prepack_01758 2.006 53 0 -113.322
2lpb_Pul4_139_prepack_01790 3.852 3 1 -118.901
2lpb_Pul4_139_prepack_01914 3.983 54 0 -117.460
2lpb_Pul4_139_prepack_02229 2.028 55 0 -113.821
2lpb_Pul4_139_prepack_02442 2.569 8 0 -128.328
2lpb_Pul4_139_prepack_02487 3.909 2 1 -124.173
2lpb_Pul4_139_prepack_02519 3.740 2 2 -113.619
2lpb_Pul4_139_prepack_02551 4.263 23 0 -121.109
2lpb_Pul4_139_prepack_02581 3.954 29 2 -113.501
2lpb_Pul4_139_prepack_02804 1.156 6 5 -117.626
2lpb_Pul4_139_prepack_02904 2.136 56 0 -114.705
2lpb_Pul4_139_prepack_02938 3.508 57 0 -115.189
2lpb_Pul4_139_prepack_03063 1.257 18 0 -121.248
2lpb_Pul4_139_prepack_03169 3.114 1 1 -129.501
2lpb_Pul4_139_prepack_03204 3.211 58 0 -129.411
2lpb_Pul4_139_prepack_03248 1.619 59 0 -125.169
2lpb_Pul4_139_prepack_03431 0.302 4 0 -134.614
2lpb_Pul4_139_prepack_03475 1.509 60 0 -117.731
2lpb_Pul4_139_prepack_03534 3.299 1 2 -115.260
2lpb_Pul4_139_prepack_03568 3.836 26 0 -117.259
2lpb_Pul4_139_prepack_03699 4.148 12 1 -112.611
2lpb_Pul4_139_prepack_03836 4.839 61 0 -120.120
2lpb_Pul4_139_prepack_03886 3.302 62 0 -112.642
2lpb_Pul4_139_prepack_03929 4.124 63 0 -111.846
2lpb_Pul4_139_prepack_03958 3.775 64 0 -112.777
2lpb_Pul4_139_prepack_03959 2.309 8 1 -119.926
2lpb_Pul4_139_prepack_04125 0.872 0 2 -121.024
2lpb_Pul4_139_prepack_04153 0.336 4 1 -117.114
2lpb_Pul4_139_prepack_04285 4.086 65 0 -121.699
2lpb_Pul4_139_prepack_04374 5.085 27 0 -114.708
2lpb_Pul4_139_prepack_04428 4.256 66 0 -116.256
2lpb_Pul4_139_prepack_04964 3.767 67 0 -116.246
2lpb_Pul4_139_prepack_05147 2.135 28 0 -115.075
2lpb_Pul4_139_prepack_05148 1.861 68 0 -111.871
2lpb_Pul4_139_prepack_05210 4.086 29 0 -121.978
2lpb_Pul4_139_prepack_05257 0.389 4 2 -124.383
2lpb_Pul4_139_prepack_05298 3.961 25 0 -113.342
2lpb_Pul4_139_prepack_05391 3.144 1 3 -114.390
2lpb_Pul4_139_prepack_05404 1.492 9 0 -141.754
2lpb_Pul4_139_prepack_05531 4.817 69 0 -117.696
2lpb_Pul4_139_prepack_05577 4.007 70 0 -117.221
2lpb_Pul4_139_prepack_05588 2.009 71 0 -117.561
2lpb_Pul4_139_prepack_05675 0.918 18 3 -136.472
2lpb_Pul4_139_prepack_05823 3.930 26 1 -116.622
2lpb_Pul4_139_prepack_05928 4.242 30 0 -111.877
2lpb_Pul4_139_prepack_05964 1.666 235 1 -131.797
2lpb_Pul4_139_prepack_06115 3.074 72 0 -115.533
2lpb_Pul4_139_prepack_06190 4.048 19 0 -116.418
2lpb_Pul4_139_prepack_06209 4.156 73 0 -115.984
2lpb_Pul4_139_prepack_06254 3.774 2 3 -116.641
2lpb_Pul4_139_prepack_06359 3.992 74 0 -119.562
2lpb_Pul4_139_prepack_06396 4.068 20 0 -115.811
2lpb_Pul4_139_prepack_06449 1.578 75 0 -121.890
2lpb_Pul4_139_prepack_06483 3.982 29 3 -119.397
2lpb_Pul4_139_prepack_06567 3.584 76 0 -115.104
2lpb_Pul4_139_prepack_06589 1.306 0 3 -113.731
2lpb_Pul4_139_prepack_06672 2.280 8 2 -116.799
2lpb_Pul4_139_prepack_06673 2.390 31 0 -124.477
2lpb_Pul4_139_prepack_06898 1.200 0 4 -126.238
2lpb_Pul4_139_prepack_06957 4.076 21 0 -111.905
2lpb_Pul4_139_prepack_07057 1.784 22 0 -121.990
2lpb_Pul4_139_prepack_07233 2.311 77 0 -123.961
2lpb_Pul4_139_prepack_07235 1.187 0 5 -117.573
2lpb_Pul4_139_prepack_07413 4.110 12 2 -122.919
2lpb_Pul4_139_prepack_07447 4.854 78 0 -114.092
2lpb_Pul4_139_prepack_07591 1.810 79 0 -113.039
2lpb_Pul4_139_prepack_07640 4.175 80 0 -122.581
2lpb_Pul4_139_prepack_07745 4.182 81 0 -112.762
2lpb_Pul4_139_prepack_07747 3.833 3 2 -117.360
2lpb_Pul4_139_prepack_07844 1.175 0 6 -122.176
2lpb_Pul4_139_prepack_07897 1.963 13 0 -113.964
2lpb_Pul4_139_prepack_08199 4.563 82 0 -116.983
2lpb_Pul4_139_prepack_08286 2.345 83 0 -114.743
2lpb_Pul4_139_prepack_08352 3.074 84 0 -121.763
2lpb_Pul4_139_prepack_08400 4.009 7 1 -113.733
2lpb_Pul4_139_prepack_08487 3.873 2 4 -112.217
2lpb_Pul4_139_prepack_08596 3.818 23 1 -116.088
2lpb_Pul4_139_prepack_08620 4.135 14 0 -123.170
2lpb_Pul4_139_prepack_08668 4.453 85 0 -113.567
2lpb_Pul4_139_prepack_08689 3.877 86 0 -128.085
2lpb_Pul4_139_prepack_08868 1.059 15 0 -113.257
2lpb_Pul4_139_prepack_08889 3.949 87 0 -111.733
2lpb_Pul4_139_prepack_08919 5.958 88 0 -118.498
2lpb_Pul4_139_prepack_09015 3.721 89 0 -115.641
2lpb_Pul4_139_prepack_09201 1.037 32 0 -117.597
2lpb_Pul4_139_prepack_09203 4.166 90 0 -137.946
2lpb_Pul4_139_prepack_09400 3.424 91 0 -112.206
2lpb_Pul4_139_prepack_09576 1.814 92 0 -113.842
2lpb_Pul4_139_prepack_09633 4.127 3 3 -118.019
2lpb_Pul4_139_prepack_09767 4.994 10 0 -117.929
2lpb_Pul4_139_prepack_09882 4.001 29 4 -116.094
2lpb_Pul4_139_prepack_09947 3.239 5 0 -112.533
2lpb_Pul4_139_prepack_10031 5.226 93 0 -116.680
2lpb_Pul4_139_prepack_10053 2.569 31 1 -129.437
2lpb_Pul4_139_prepack_10224 3.839 33 0 -113.813
2lpb_Pul4_139_prepack_10304 1.285 42 2 -121.655
2lpb_Pul4_139_prepack_10349 3.830 94 0 -113.538
2lpb_Pul4_139_prepack_10499 4.107 95 0 -118.070
2lpb_Pul4_139_prepack_10591 1.027 0 7 -129.053
2lpb_Pul4_139_prepack_10641 5.243 96 0 -117.830
2lpb_Pul4_139_prepack_10687 2.147 97 0 -112.302
2lpb_Pul4_139_prepack_10755 4.397 14 1 -123.883
2lpb_Pul4_139_prepack_10820 2.709 98 0 -113.449
2lpb_Pul4_139_prepack_10937 5.306 10 1 -117.916
2lpb_Pul4_139_prepack_11002 3.281 1 4 -128.169
2lpb_Pul4_139_prepack_11091 4.176 99 0 -115.525
2lpb_Pul4_139_prepack_11184 5.083 100 0 -117.691
2lpb_Pul4_139_prepack_11202 0.528 4 3 -128.658
2lpb_Pul4_139_prepack_11250 3.914 101 0 -113.106
2lpb_Pul4_139_prepack_11649 1.991 102 0 -117.736
2lpb_Pul4_139_prepack_11707 1.404 6 1 -128.778
2lpb_Pul4_139_prepack_11885 2.394 103 0 -112.790
2lpb_Pul4_139_prepack_12072 4.071 104 0 -112.479
2lpb_Pul4_139_prepack_12138 4.157 23 2 -118.683
2lpb_Pul4_139_prepack_12146 1.538 105 0 -114.324
2lpb_Pul4_139_prepack_12279 1.449 15 1 -123.536
2lpb_Pul4_139_prepack_12299 3.106 1 5 -116.230
2lpb_Pul4_139_prepack_12477 0.982 18 4 -124.863
2lpb_Pul4_139_prepack_12538 4.189 106 0 -116.922
2lpb_Pul4_139_prepack_12565 0.127 4 4 -132.911
2lpb_Pul4_139_prepack_12673 4.170 21 1 -122.191
2lpb_Pul4_139_prepack_12707 1.353 32 1 -113.339
2lpb_Pul4_139_prepack_12715 1.397 18 1 -112.864
2lpb_Pul4_139_prepack_12729 2.071 107 0 -113.285
2lpb_Pul4_139_prepack_12755 2.129 13 1 -114.496
2lpb_Pul4_139_prepack_12814 4.122 108 0 -118.990
2lpb_Pul4_139_prepack_12826 1.570 109 0 -114.137
2lpb_Pul4_139_prepack_12971 4.264 11 0 -126.492
2lpb_Pul4_139_prepack_13065 2.494 110 0 -116.576
2lpb_Pul4_139_prepack_13211 4.196 111 0 -133.763
2lpb_Pul4_139_prepack_13221 0.899 34 0 -117.479
2lpb_Pul4_139_prepack_13291 4.807 35 0 -120.548
2lpb_Pul4_139_prepack_13299 4.056 112 0 -121.619
2lpb_Pul4_139_prepack_13314 1.399 9 1 -121.214
2lpb_Pul4_139_prepack_13458 0.837 113 0 -117.486
2lpb_Pul4_139_prepack_13500 2.948 114 0 -117.503
2lpb_Pul4_139_prepack_13565 3.747 36 0 -126.383
2lpb_Pul4_139_prepack_13742 3.578 115 0 -114.260
2lpb_Pul4_139_prepack_14067 4.189 116 0 -113.201
2lpb_Pul4_139_prepack_14440 1.096 0 8 -124.901
2lpb_Pul4_139_prepack_14452 3.691 117 0 -122.818
2lpb_Pul4_139_prepack_14486 4.407 118 0 -129.744
2lpb_Pul4_139_prepack_14667 2.170 119 0 -116.233
2lpb_Pul4_139_prepack_14875 1.643 9 2 -117.575
2lpb_Pul4_139_prepack_14905 1.497 37 0 -113.470
2lpb_Pul4_139_prepack_15092 4.416 11 1 -116.936
2lpb_Pul4_139_prepack_15095 4.043 120 0 -113.577
2lpb_Pul4_139_prepack_15107 1.169 42 3 -115.346
2lpb_Pul4_139_prepack_15606 2.297 8 3 -113.328
2lpb_Pul4_139_prepack_15628 1.836 16 0 -127.124
2lpb_Pul4_139_prepack_15678 1.433 37 1 -118.916
2lpb_Pul4_139_prepack_15717 4.198 121 0 -111.896
2lpb_Pul4_139_prepack_15845 2.998 5 1 -119.388
2lpb_Pul4_139_prepack_15853 3.671 122 0 -118.805
2lpb_Pul4_139_prepack_16008 2.391 123 0 -123.535
2lpb_Pul4_139_prepack_16089 3.103 1 6 -111.787
2lpb_Pul4_139_prepack_16165 1.278 6 2 -124.775
2lpb_Pul4_139_prepack_16179 3.895 124 0 -112.535
2lpb_Pul4_139_prepack_16272 0.830 0 9 -139.490
2lpb_Pul4_139_prepack_16282 1.953 125 0 -112.990
2lpb_Pul4_139_prepack_16418 3.059 5 2 -116.842
2lpb_Pul4_139_prepack_16523 2.229 126 0 -122.866
2lpb_Pul4_139_prepack_16526 4.477 127 0 -112.163
2lpb_Pul4_139_prepack_16618 4.308 128 0 -115.904
2lpb_Pul4_139_prepack_16680 3.912 38 0 -112.437
2lpb_Pul4_139_prepack_16698 1.955 129 0 -122.649
2lpb_Pul4_139_prepack_16707 4.200 130 0 -112.302
2lpb_Pul4_139_prepack_16957 5.134 10 2 -118.966
2lpb_Pul4_139_prepack_17058 3.122 1 7 -117.718
2lpb_Pul4_139_prepack_17145 4.214 131 0 -120.851
2lpb_Pul4_139_prepack_17387 1.150 132 0 -111.669
2lpb_Pul4_139_prepack_17404 4.066 133 0 -115.247
2lpb_Pul4_139_prepack_17473 3.899 134 0 -113.620
2lpb_Pul4_139_prepack_17487 4.800 24 0 -126.639
2lpb_Pul4_139_prepack_17589 3.309 135 0 -115.017
2lpb_Pul4_139_prepack_17682 3.865 136 0 -117.344
2lpb_Pul4_139_prepack_17762 5.329 10 3 -114.124
2lpb_Pul4_139_prepack_17886 1.064 0 10 -133.987
2lpb_Pul4_139_prepack_17936 5.160 27 1 -126.312
2lpb_Pul4_139_prepack_17983 1.409 137 0 -120.537
2lpb_Pul4_139_prepack_17989 1.659 9 3 -136.972
2lpb_Pul4_139_prepack_18041 3.990 138 0 -118.152
2lpb_Pul4_139_prepack_18076 0.941 18 2 -127.013
2lpb_Pul4_139_prepack_18081 4.787 139 0 -116.005
2lpb_Pul4_139_prepack_18118 4.421 140 0 -112.066
2lpb_Pul4_139_prepack_18128 3.496 141 0 -113.166
2lpb_Pul4_139_prepack_18316 2.120 142 0 -115.698
2lpb_Pul4_139_prepack_18357 4.408 143 0 -112.433
2lpb_Pul4_139_prepack_18358 1.844 39 0 -128.075
2lpb_Pul4_139_prepack_18651 1.528 144 0 -125.601
2lpb_Pul4_139_prepack_18789 4.165 30 1 -123.008
2lpb_Pul4_139_prepack_18906 3.587 145 0 -131.370
2lpb_Pul4_139_prepack_18920 3.913 146 0 -112.724
2lpb_Pul4_139_prepack_18931 1.386 6 3 -118.717
2lpb_Pul4_139_prepack_19219 3.530 40 0 -116.399
2lpb_Pul4_139_prepack_19350 3.922 36 1 -115.494
2lpb_Pul4_139_prepack_19475 3.092 147 0 -114.366
2lpb_Pul4_139_prepack_19671 0.663 113 1 -127.038
2lpb_Pul4_139_prepack_19830 4.263 148 0 -121.982
2lpb_Pul4_139_prepack_20003 4.198 149 0 -114.289
2lpb_Pul4_139_prepack_20128 2.601 150 0 -115.628
2lpb_Pul4_139_prepack_20150 3.772 41 0 -124.451
2lpb_Pul4_139_prepack_20272 1.253 151 0 -122.407
2lpb_Pul4_139_prepack_20369 3.961 12 3 -127.997
2lpb_Pul4_139_prepack_20500 2.449 152 0 -114.143
2lpb_Pul4_139_prepack_20672 2.214 153 0 -128.520
2lpb_Pul4_139_prepack_20714 1.306 42 0 -117.282
2lpb_Pul4_139_prepack_20775 2.068 28 1 -113.864
2lpb_Pul4_139_prepack_20816 4.505 154 0 -116.771
2lpb_Pul4_139_prepack_20971 5.446 10 4 -122.237
2lpb_Pul4_139_prepack_20980 4.361 155 0 -122.524
2lpb_Pul4_139_prepack_21024 4.047 156 0 -113.081
2lpb_Pul4_139_prepack_21055 0.928 0 11 -125.254
2lpb_Pul4_139_prepack_21114 4.309 157 0 -114.271
2lpb_Pul4_139_prepack_21134 3.953 19 1 -121.995
2lpb_Pul4_139_prepack_21168 4.051 158 0 -114.715
2lpb_Pul4_139_prepack_21231 3.769 2 5 -116.735
2lpb_Pul4_139_prepack_21337 4.226 159 0 -114.236
2lpb_Pul4_139_prepack_21503 3.732 3 4 -119.389
2lpb_Pul4_139_prepack_21661 1.846 160 0 -120.729
2lpb_Pul4_139_prepack_21688 0.635 4 8 -115.352
2lpb_Pul4_139_prepack_21703 1.287 0 12 -132.584
2lpb_Pul4_139_prepack_21780 4.773 161 0 -112.467
2lpb_Pul4_139_prepack_21905 4.520 162 0 -116.810
2lpb_Pul4_139_prepack_22220 3.396 163 0 -121.177
2lpb_Pul4_139_prepack_22276 4.102 164 0 -112.934
2lpb_Pul4_139_prepack_22327 3.244 165 0 -113.014
2lpb_Pul4_139_prepack_22547 4.259 14 2 -119.709
2lpb_Pul4_139_prepack_23001 2.490 166 0 -112.864
2lpb_Pul4_139_prepack_23022 3.182 1 8 -124.900
2lpb_Pul4_139_prepack_23066 2.658 5 3 -116.236
2lpb_Pul4_139_prepack_23228 4.451 167 0 -116.614
2lpb_Pul4_139_prepack_23403 0.973 34 1 -114.376
2lpb_Pul4_139_prepack_23542 2.850 5 4 -120.964
2lpb_Pul4_139_prepack_23559 3.778 168 0 -111.729
2lpb_Pul4_139_prepack_23720 4.194 169 0 -117.607
2lpb_Pul4_139_prepack_23804 4.148 43 0 -112.979
2lpb_Pul4_139_prepack_24011 3.937 170 0 -116.575
2lpb_Pul4_139_prepack_24126 3.444 171 0 -119.312
2lpb_Pul4_139_prepack_24183 1.211 0 13 -129.183
2lpb_Pul4_139_prepack_24198 1.231 9 4 -117.017
2lpb_Pul4_139_prepack_24331 4.025 203 1 -123.308
2lpb_Pul4_139_prepack_24333 4.834 24 1 -124.913
2lpb_Pul4_139_prepack_24426 4.005 172 0 -124.195
2lpb_Pul4_139_prepack_24466 4.226 173 0 -115.919
2lpb_Pul4_139_prepack_24666 3.255 44 0 -120.992
2lpb_Pul4_139_prepack_24719 2.238 22 1 -115.627
2lpb_Pul4_139_prepack_24795 4.254 11 5 -116.696
2lpb_Pul4_139_prepack_24874 3.482 174 0 -112.800
2lpb_Pul4_139_prepack_24885 4.186 45 0 -113.775
2lpb_Pul4_139_prepack_24915 4.108 175 0 -112.185
2lpb_Pul4_139_prepack_25266 3.088 176 0 -120.894
2lpb_Pul4_139_prepack_25327 1.749 13 2 -116.953
2lpb_Pul4_139_prepack_25366 3.975 177 0 -112.468
2lpb_Pul4_139_prepack_25467 3.339 178 0 -118.922
2lpb_Pul4_139_prepack_25495 4.186 45 1 -115.818
2lpb_Pul4_139_prepack_25684 3.371 179 0 -120.086
2lpb_Pul4_139_prepack_25690 1.973 13 3 -117.336
2lpb_Pul4_139_prepack_25794 3.833 180 0 -121.413
2lpb_Pul4_139_prepack_25815 3.628 181 0 -112.081
2lpb_Pul4_139_prepack_25916 0.911 32 2 -121.891
2lpb_Pul4_139_prepack_26062 2.883 182 0 -113.241
2lpb_Pul4_139_prepack_26066 3.388 183 0 -115.091
2lpb_Pul4_139_prepack_26181 3.842 3 5 -113.463
2lpb_Pul4_139_prepack_26243 4.061 19 2 -121.436
2lpb_Pul4_139_prepack_26246 3.878 7 2 -120.010
2lpb_Pul4_139_prepack_26332 3.608 40 1 -127.129
2lpb_Pul4_139_prepack_26374 0.893 42 4 -116.423
2lpb_Pul4_139_prepack_26544 1.282 15 2 -126.421
2lpb_Pul4_139_prepack_26745 3.019 184 0 -115.587
2lpb_Pul4_139_prepack_26850 2.153 185 0 -115.467
2lpb_Pul4_139_prepack_26854 4.127 186 0 -111.713
2lpb_Pul4_139_prepack_26875 6.031 187 0 -113.735
2lpb_Pul4_139_prepack_26936 0.428 4 5 -133.661
2lpb_Pul4_139_prepack_26973 1.663 188 0 -115.501
2lpb_Pul4_139_prepack_27005 4.016 189 0 -119.067
2lpb_Pul4_139_prepack_27051 2.341 190 0 -115.473
2lpb_Pul4_139_prepack_27187 3.909 33 1 -112.986
2lpb_Pul4_139_prepack_27208 4.247 29 1 -127.802
2lpb_Pul4_139_prepack_27211 4.167 14 3 -122.440
2lpb_Pul4_139_prepack_27412 4.786 35 1 -113.682
2lpb_Pul4_139_prepack_27526 3.325 191 0 -126.572
2lpb_Pul4_139_prepack_27769 0.937 192 0 -112.721
2lpb_Pul4_139_prepack_27868 1.068 0 14 -134.388
2lpb_Pul4_139_prepack_28081 3.934 3 6 -113.287
2lpb_Pul4_139_prepack_28336 4.970 193 0 -113.761
2lpb_Pul4_139_prepack_28516 3.629 194 0 -123.764
2lpb_Pul4_139_prepack_28521 3.309 195 0 -118.470
2lpb_Pul4_139_prepack_28527 4.133 196 0 -116.970
2lpb_Pul4_139_prepack_28654 4.073 3 7 -119.993
2lpb_Pul4_139_prepack_28800 3.606 197 0 -113.734
2lpb_Pul4_139_prepack_28929 3.871 198 0 -115.709
2lpb_Pul4_139_prepack_29009 4.102 199 0 -113.240
2lpb_Pul4_139_prepack_29093 4.219 20 1 -117.876
2lpb_Pul4_139_prepack_29132 2.260 200 0 -117.799
2lpb_Pul4_139_prepack_29171 4.094 201 0 -116.309
2lpb_Pul4_139_prepack_29321 3.998 2 6 -129.851
2lpb_Pul4_139_prepack_29333 3.494 202 0 -114.094
2lpb_Pul4_139_prepack_29351 4.026 203 0 -113.668
2lpb_Pul4_139_prepack_29490 3.605 204 0 -113.494
2lpb_Pul4_139_prepack_29518 4.206 21 2 -113.464
2lpb_Pul4_139_prepack_29543 3.966 17 0 -111.949
2lpb_Pul4_139_prepack_29665 0.814 0 15 -122.544
2lpb_Pul4_139_prepack_29700 1.038 0 16 -114.978
2lpb_Pul4_139_prepack_29820 4.628 205 0 -114.763
2lpb_Pul4_139_prepack_30139 1.952 22 2 -114.371
2lpb_Pul4_139_prepack_30165 3.222 1 9 -131.967
2lpb_Pul4_139_prepack_30236 4.008 206 0 -118.285
2lpb_Pul4_139_prepack_30350 4.301 207 0 -111.729
2lpb_Pul4_139_prepack_30391 4.219 11 2 -116.476
2lpb_Pul4_139_prepack_30440 4.029 17 1 -114.515
2lpb_Pul4_139_prepack_30501 2.294 208 0 -113.885
2lpb_Pul4_139_prepack_30513 4.076 17 2 -129.236
2lpb_Pul4_139_prepack_30566 2.094 209 0 -122.003
2lpb_Pul4_139_prepack_30611 2.629 210 0 -114.407
2lpb_Pul4_139_prepack_30694 4.080 7 3 -118.574
2lpb_Pul4_139_prepack_30800 4.287 211 0 -114.572
2lpb_Pul4_139_prepack_31005 3.711 41 1 -122.933
2lpb_Pul4_139_prepack_31086 4.034 7 4 -125.030
2lpb_Pul4_139_prepack_31242 4.610 212 0 -116.723
2lpb_Pul4_139_prepack_31363 0.540 4 6 -125.490
2lpb_Pul4_139_prepack_31568 1.750 16 1 -113.282
2lpb_Pul4_139_prepack_31571 3.991 213 0 -114.744
2lpb_Pul4_139_prepack_31595 4.525 214 0 -118.632
2lpb_Pul4_139_prepack_31647 3.048 215 0 -118.217
2lpb_Pul4_139_prepack_31844 1.143 216 0 -116.344
2lpb_Pul4_139_prepack_31852 3.454 44 1 -127.442
2lpb_Pul4_139_prepack_31914 1.236 42 1 -127.208
2lpb_Pul4_139_prepack_31969 4.139 217 0 -127.960
2lpb_Pul4_139_prepack_32253 3.125 1 10 -123.822
2lpb_Pul4_139_prepack_32277 4.301 11 3 -112.653
2lpb_Pul4_139_prepack_32308 2.896 218 0 -123.470
2lpb_Pul4_139_prepack_32317 4.142 43 1 -118.218
2lpb_Pul4_139_prepack_32399 3.171 1 11 -128.789
2lpb_Pul4_139_prepack_32510 4.308 219 0 -117.258
2lpb_Pul4_139_prepack_32726 3.982 25 1 -114.542
2lpb_Pul4_139_prepack_32734 3.970 3 8 -119.349
2lpb_Pul4_139_prepack_32783 0.942 0 17 -128.636
2lpb_Pul4_139_prepack_32918 1.568 39 1 -131.147
2lpb_Pul4_139_prepack_32988 3.079 220 0 -122.318
2lpb_Pul4_139_prepack_33015 4.147 221 0 -122.062
2lpb_Pul4_139_prepack_33109 3.102 222 0 -120.232
2lpb_Pul4_139_prepack_33382 4.017 223 0 -114.416
2lpb_Pul4_139_prepack_33424 3.942 25 2 -119.344
2lpb_Pul4_139_prepack_33466 2.093 16 2 -124.357
2lpb_Pul4_139_prepack_33484 1.425 16 3 -129.003
2lpb_Pul4_139_prepack_33505 4.444 11 4 -114.014
2lpb_Pul4_139_prepack_33509 3.892 17 3 -121.425
2lpb_Pul4_139_prepack_33544 4.805 24 2 -118.681
2lpb_Pul4_139_prepack_33896 4.004 224 0 -115.745
2lpb_Pul4_139_prepack_34311 4.056 225 0 -118.540
2lpb_Pul4_139_prepack_34796 2.642 226 0 -116.705
2lpb_Pul4_139_prepack_34864 4.113 227 0 -112.031
2lpb_Pul4_139_prepack_34968 4.783 228 0 -111.931
2lpb_Pul4_139_prepack_35074 3.589 229 0 -126.170
2lpb_Pul4_139_prepack_35114 4.108 230 0 -119.102
2lpb_Pul4_139_prepack_35690 4.846 231 0 -120.100
2lpb_Pul4_139_prepack_35694 4.103 232 0 -112.070
2lpb_Pul4_139_prepack_35789 1.396 233 0 -114.171
2lpb_Pul4_139_prepack_35913 5.019 234 0 -113.078
2lpb_Pul4_139_prepack_36131 1.615 235 0 -111.862
2lpb_Pul4_139_prepack_36281 3.164 1 12 -122.716
2lpb_Pul4_139_prepack_36342 3.393 236 0 -112.486
2lpb_Pul4_139_prepack_36528 1.292 0 18 -113.792
2lpb_Pul4_139_prepack_36581 3.681 237 0 -115.020
2lpb_Pul4_139_prepack_36883 3.954 38 1 -131.890
2lpb_Pul4_139_prepack_37082 4.612 238 0 -124.207
2lpb_Pul4_139_prepack_37086 2.766 5 5 -113.817
2lpb_Pul4_139_prepack_37228 3.440 239 0 -113.008
2lpb_Pul4_139_prepack_37333 2.173 240 0 -116.817
2lpb_Pul4_139_prepack_37568 2.612 241 0 -113.624
2lpb_Pul4_139_prepack_37604 3.443 242 0 -115.806
2lpb_Pul4_139_prepack_37694 3.071 5 6 -112.064
2lpb_Pul4_139_prepack_37792 4.839 243 0 -117.142
2lpb_Pul4_139_prepack_37831 4.181 244 0 -122.389
2lpb_Pul4_139_prepack_37949 3.468 245 0 -115.507
2lpb_Pul4_139_prepack_38117 1.811 246 0 -120.909
2lpb_Pul4_139_prepack_38181 1.172 247 0 -112.292
2lpb_Pul4_139_prepack_38303 1.389 6 4 -111.762
2lpb_Pul4_139_prepack_38348 3.945 29 5 -118.001
2lpb_Pul4_139_prepack_38462 4.017 12 4 -118.434
2lpb_Pul4_139_prepack_38590 3.909 248 0 -120.031
2lpb_Pul4_139_prepack_38752 3.446 249 0 -115.154
2lpb_Pul4_139_prepack_38758 2.519 8 4 -123.842
2lpb_Pul4_139_prepack_38775 1.806 235 2 -126.989
2lpb_Pul4_139_prepack_38785 4.523 250 0 -123.610
2lpb_Pul4_139_prepack_38893 1.714 22 3 -114.348
2lpb_Pul4_139_prepack_38972 2.204 142 1 -122.769
2lpb_Pul4_139_prepack_39000 0.857 0 19 -142.856
2lpb_Pul4_139_prepack_39054 5.078 251 0 -126.239
2lpb_Pul4_139_prepack_39279 2.437 240 1 -115.578
2lpb_Pul4_139_prepack_39455 1.890 252 0 -111.895
2lpb_Pul4_139_prepack_39485 3.954 253 0 -114.561
2lpb_Pul4_139_prepack_39634 1.973 254 0 -113.342
2lpb_Pul4_139_prepack_39637 3.081 255 0 -121.648
2lpb_Pul4_139_prepack_39911 3.766 256 0 -119.138
2lpb_Pul4_139_prepack_39980 4.093 257 0 -124.691
2lpb_Pul4_139_prepack_39999 2.981 258 0 -117.534
2lpb_Pul4_139_prepack_40134 5.427 259 0 -114.908
2lpb_Pul4_139_prepack_40165 1.688 260 0 -114.300
2lpb_Pul4_139_prepack_40250 4.338 261 0 -112.528
2lpb_Pul4_139_prepack_40379 1.178 0 20 -130.750
2lpb_Pul4_139_prepack_40427 3.623 117 1 -121.148
2lpb_Pul4_139_prepack_40643 0.676 113 2 -117.187
2lpb_Pul4_139_prepack_40668 2.422 208 1 -114.480
2lpb_Pul4_139_prepack_40724 3.929 48 1 -112.681
2lpb_Pul4_139_prepack_40740 3.968 262 0 -131.710
2lpb_Pul4_139_prepack_40889 3.947 263 0 -117.347
2lpb_Pul4_139_prepack_40981 3.830 2 7 -122.625
2lpb_Pul4_139_prepack_41132 3.718 264 0 -115.082
2lpb_Pul4_139_prepack_41320 1.117 0 21 -134.675
2lpb_Pul4_139_prepack_41566 3.514 117 2 -114.431
2lpb_Pul4_139_prepack_41743 3.920 2 8 -117.441
2lpb_Pul4_139_prepack_41839 4.232 265 0 -131.959
2lpb_Pul4_139_prepack_41869 3.401 40 2 -126.163
2lpb_Pul4_139_prepack_42175 4.464 266 0 -115.686
2lpb_Pul4_139_prepack_42190 2.977 5 7 -123.317
2lpb_Pul4_139_prepack_42193 1.049 267 0 -118.085
2lpb_Pul4_139_prepack_42219 3.847 268 0 -122.928
2lpb_Pul4_139_prepack_42403 3.956 29 6 -125.818
2lpb_Pul4_139_prepack_42417 2.032 269 0 -112.558
2lpb_Pul4_139_prepack_42588 4.041 270 0 -121.910
2lpb_Pul4_139_prepack_42589 3.706 271 0 -120.765
2lpb_Pul4_139_prepack_42767 5.198 27 2 -111.798
2lpb_Pul4_139_prepack_42773 1.836 272 0 -116.887
2lpb_Pul4_139_prepack_42789 0.952 273 0 -117.219
2lpb_Pul4_139_prepack_42822 4.320 274 0 -125.693
2lpb_Pul4_139_prepack_42893 3.927 275 0 -112.511
2lpb_Pul4_139_prepack_43173 4.215 90 1 -117.719
2lpb_Pul4_139_prepack_43212 4.554 154 1 -111.826
2lpb_Pul4_139_prepack_43215 4.531 276 0 -113.172
2lpb_Pul4_139_prepack_43249 4.223 277 0 -119.434
2lpb_Pul4_139_prepack_43383 3.379 278 0 -111.848
2lpb_Pul4_139_prepack_43474 4.550 279 0 -116.680
2lpb_Pul4_139_prepack_43567 3.685 2 9 -126.862
2lpb_Pul4_139_prepack_43806 4.524 280 0 -119.107
2lpb_Pul4_139_prepack_43942 3.026 5 8 -114.420
2lpb_Pul4_139_prepack_44103 4.197 281 0 -114.719
2lpb_Pul4_139_prepack_44303 4.489 282 0 -113.450
2lpb_Pul4_139_prepack_44363 4.036 283 0 -120.626
2lpb_Pul4_139_prepack_44401 2.164 252 1 -112.526
2lpb_Pul4_139_prepack_44456 0.000 4 9 -149.443
2lpb_Pul4_139_prepack_44589 3.916 284 0 -114.553
2lpb_Pul4_139_prepack_44837 5.199 10 5 -119.793
2lpb_Pul4_139_prepack_44996 3.747 285 0 -113.623
2lpb_Pul4_139_prepack_45000 1.790 286 0 -113.420
2lpb_Pul4_139_prepack_45003 3.955 223 1 -119.098
2lpb_Pul4_139_prepack_45183 3.972 287 0 -119.960
2lpb_Pul4_139_prepack_45308 3.897 288 0 -117.818
2lpb_Pul4_139_prepack_45316 1.344 151 1 -115.776
2lpb_Pul4_139_prepack_45343 1.595 289 0 -114.758
2lpb_Pul4_139_prepack_45378 3.430 290 0 -116.261
2lpb_Pul4_139_prepack_45442 2.674 291 0 -117.942
2lpb_Pul4_139_prepack_45660 2.236 292 0 -117.236
2lpb_Pul4_139_prepack_45675 4.377 30 2 -111.705
2lpb_Pul4_139_prepack_45758 1.692 293 0 -115.278
2lpb_Pul4_139_prepack_46063 3.638 115 1 -112.714
2lpb_Pul4_139_prepack_46193 5.130 294 0 -116.532
2lpb_Pul4_139_prepack_47089 4.042 295 0 -119.658
2lpb_Pul4_139_prepack_47209 3.104 1 13 -115.631
2lpb_Pul4_139_prepack_47241 4.493 296 0 -121.115
2lpb_Pul4_139_prepack_47459 1.142 34 2 -119.448
2lpb_Pul4_139_prepack_47543 6.653 297 0 -111.820
2lpb_Pul4_139_prepack_47563 3.972 253 1 -118.542
2lpb_Pul4_139_prepack_47598 4.065 298 0 -119.653
2lpb_Pul4_139_prepack_47621 3.709 299 0 -130.326
2lpb_Pul4_139_prepack_47681 4.850 231 1 -116.029
2lpb_Pul4_139_prepack_47850 4.343 300 0 -117.174
2lpb_Pul4_139_prepack_47856 4.132 43 2 -129.038
2lpb_Pul4_139_prepack_47905 4.557 301 0 -114.523
2lpb_Pul4_139_prepack_48053 1.369 109 1 -117.011
2lpb_Pul4_139_prepack_48104 5.286 302 0 -122.956
2lpb_Pul4_139_prepack_48168 3.174 236 1 -123.633
2lpb_Pul4_139_prepack_48222 4.054 19 3 -117.344
2lpb_Pul4_139_prepack_48635 3.735 2 10 -138.482
2lpb_Pul4_139_prepack_48644 3.516 40 3 -142.820
2lpb_Pul4_139_prepack_48681 4.064 38 2 -138.584
2lpb_Pul4_139_prepack_48717 4.141 303 0 -119.398
2lpb_Pul4_139_prepack_48779 4.575 304 0 -128.259
2lpb_Pul4_139_prepack_48815 3.977 305 0 -119.112
2lpb_Pul4_139_prepack_48895 3.005 5 9 -121.339
2lpb_Pul4_139_prepack_49284 1.646 306 0 -124.947
2lpb_Pul4_139_prepack_49408 4.452 307 0 -118.818
2lpb_Pul4_139_prepack_49887 4.517 307 1 -112.482
