# Supplementary material for: Simple biochemical features underlie transcriptional activation domain diversity and dynamic, fuzzy binding to Mediator
Source: eLife. 2021 Apr 27;10:e68068. doi: 10.7554/eLife.68068 (PMC8137143; doi:10.7554/eLife.68068)
Supplement: Figure 6—source data 2. — The 10 best-scoring models from different binding poses are provided as pdb files. Top500.txt contains the score, cluster number, and RMSD to best model for the 500 best-scoring models. [file elife-68068-fig6-data2.zip › Med15-cAD structural models/ABD1/Pul4_139/2lpb_Pul4_139_prepack_44456.pdb]

HEADER                                            17-SEP-20   XXXX              
EXPDTA    THEORETICAL MODEL                                                     
REMARK 220                                                                      
REMARK 220 EXPERIMENTAL DETAILS                                                 
REMARK 220  EXPERIMENT TYPE                : THEORETICAL MODELLING              
REMARK 220  DATE OF DATA COLLECTION        : 17-SEP-20                          
REMARK 220                                                                      
REMARK 220 REMARK: MODEL GENERATED BY ROSETTA                                   
REMARK 220  VERSION 2020.08+release.cb1caba                                     
ATOM      1  N   GLN A 158     -12.016 -12.395 -23.603  1.00  0.00           N  
ATOM      2  CA  GLN A 158     -11.969 -12.966 -22.241  1.00  0.00           C  
ATOM      3  C   GLN A 158     -12.554 -11.986 -21.232  1.00  0.00           C  
ATOM      4  O   GLN A 158     -13.092 -10.945 -21.605  1.00  0.00           O  
ATOM      5  CB  GLN A 158     -10.534 -13.324 -21.846  1.00  0.00           C  
ATOM      6  CG  GLN A 158      -9.893 -14.385 -22.724  1.00  0.00           C  
ATOM      7  CD  GLN A 158     -10.563 -15.739 -22.579  1.00  0.00           C  
ATOM      8  OE1 GLN A 158     -10.628 -16.300 -21.482  1.00  0.00           O  
ATOM      9  NE2 GLN A 158     -11.064 -16.270 -23.688  1.00  0.00           N  
ATOM     10 1H   GLN A 158     -11.629 -13.049 -24.253  1.00  0.00           H  
ATOM     11 2H   GLN A 158     -12.965 -12.201 -23.851  1.00  0.00           H  
ATOM     12 3H   GLN A 158     -11.486 -11.548 -23.628  1.00  0.00           H  
ATOM     13  HA  GLN A 158     -12.567 -13.877 -22.227  1.00  0.00           H  
ATOM     14 1HB  GLN A 158      -9.911 -12.431 -21.888  1.00  0.00           H  
ATOM     15 2HB  GLN A 158     -10.519 -13.685 -20.817  1.00  0.00           H  
ATOM     16 1HG  GLN A 158      -9.970 -14.075 -23.766  1.00  0.00           H  
ATOM     17 2HG  GLN A 158      -8.845 -14.491 -22.443  1.00  0.00           H  
ATOM     18 1HE2 GLN A 158     -11.518 -17.163 -23.654  1.00  0.00           H  
ATOM     19 2HE2 GLN A 158     -10.989 -15.782 -24.557  1.00  0.00           H  
ATOM     20  N   ARG A 159     -12.454 -12.331 -19.958  1.00  0.00           N  
ATOM     21  CA  ARG A 159     -12.963 -11.479 -18.889  1.00  0.00           C  
ATOM     22  C   ARG A 159     -12.021 -10.302 -18.654  1.00  0.00           C  
ATOM     23  O   ARG A 159     -10.801 -10.445 -18.767  1.00  0.00           O  
ATOM     24  CB  ARG A 159     -13.124 -12.269 -17.599  1.00  0.00           C  
ATOM     25  CG  ARG A 159     -14.191 -13.351 -17.640  1.00  0.00           C  
ATOM     26  CD  ARG A 159     -14.288 -14.077 -16.347  1.00  0.00           C  
ATOM     27  NE  ARG A 159     -15.295 -15.125 -16.388  1.00  0.00           N  
ATOM     28  CZ  ARG A 159     -15.548 -15.983 -15.381  1.00  0.00           C  
ATOM     29  NH1 ARG A 159     -14.858 -15.906 -14.264  1.00  0.00           N  
ATOM     30  NH2 ARG A 159     -16.487 -16.902 -15.515  1.00  0.00           N  
ATOM     31  H   ARG A 159     -12.025 -13.184 -19.727  1.00  0.00           H  
ATOM     32  HA  ARG A 159     -13.941 -11.098 -19.186  1.00  0.00           H  
ATOM     33 1HB  ARG A 159     -12.179 -12.747 -17.345  1.00  0.00           H  
ATOM     34 2HB  ARG A 159     -13.376 -11.589 -16.784  1.00  0.00           H  
ATOM     35 1HG  ARG A 159     -15.160 -12.899 -17.853  1.00  0.00           H  
ATOM     36 2HG  ARG A 159     -13.947 -14.073 -18.421  1.00  0.00           H  
ATOM     37 1HD  ARG A 159     -13.328 -14.537 -16.115  1.00  0.00           H  
ATOM     38 2HD  ARG A 159     -14.555 -13.377 -15.557  1.00  0.00           H  
ATOM     39  HE  ARG A 159     -15.847 -15.214 -17.231  1.00  0.00           H  
ATOM     40 1HH1 ARG A 159     -14.140 -15.203 -14.161  1.00  0.00           H  
ATOM     41 2HH1 ARG A 159     -15.048 -16.549 -13.509  1.00  0.00           H  
ATOM     42 1HH2 ARG A 159     -17.017 -16.961 -16.374  1.00  0.00           H  
ATOM     43 2HH2 ARG A 159     -16.676 -17.545 -14.761  1.00  0.00           H  
ATOM     44  N   ARG A 160     -12.586  -9.144 -18.344  1.00  0.00           N  
ATOM     45  CA  ARG A 160     -11.792  -7.949 -18.098  1.00  0.00           C  
ATOM     46  C   ARG A 160     -12.633  -6.875 -17.411  1.00  0.00           C  
ATOM     47  O   ARG A 160     -13.441  -6.198 -18.052  1.00  0.00           O  
ATOM     48  CB  ARG A 160     -11.230  -7.400 -19.401  1.00  0.00           C  
ATOM     49  CG  ARG A 160     -10.288  -6.217 -19.244  1.00  0.00           C  
ATOM     50  CD  ARG A 160      -9.727  -5.785 -20.549  1.00  0.00           C  
ATOM     51  NE  ARG A 160      -8.770  -4.701 -20.395  1.00  0.00           N  
ATOM     52  CZ  ARG A 160      -8.164  -4.064 -21.416  1.00  0.00           C  
ATOM     53  NH1 ARG A 160      -8.427  -4.413 -22.656  1.00  0.00           N  
ATOM     54  NH2 ARG A 160      -7.306  -3.090 -21.172  1.00  0.00           N  
ATOM     55  H   ARG A 160     -13.563  -9.090 -18.275  1.00  0.00           H  
ATOM     56  HA  ARG A 160     -10.960  -8.215 -17.446  1.00  0.00           H  
ATOM     57 1HB  ARG A 160     -10.686  -8.187 -19.922  1.00  0.00           H  
ATOM     58 2HB  ARG A 160     -12.050  -7.086 -20.047  1.00  0.00           H  
ATOM     59 1HG  ARG A 160     -10.830  -5.377 -18.808  1.00  0.00           H  
ATOM     60 2HG  ARG A 160      -9.461  -6.495 -18.589  1.00  0.00           H  
ATOM     61 1HD  ARG A 160      -9.219  -6.623 -21.022  1.00  0.00           H  
ATOM     62 2HD  ARG A 160     -10.533  -5.438 -21.195  1.00  0.00           H  
ATOM     63  HE  ARG A 160      -8.542  -4.404 -19.455  1.00  0.00           H  
ATOM     64 1HH1 ARG A 160      -9.082  -5.158 -22.843  1.00  0.00           H  
ATOM     65 2HH1 ARG A 160      -7.972  -3.936 -23.422  1.00  0.00           H  
ATOM     66 1HH2 ARG A 160      -7.105  -2.821 -20.218  1.00  0.00           H  
ATOM     67 2HH2 ARG A 160      -6.852  -2.612 -21.937  1.00  0.00           H  
ATOM     68  N   GLN A 161     -12.454  -6.736 -16.108  1.00  0.00           N  
ATOM     69  CA  GLN A 161     -13.186  -5.737 -15.341  1.00  0.00           C  
ATOM     70  C   GLN A 161     -12.283  -4.548 -15.024  1.00  0.00           C  
ATOM     71  O   GLN A 161     -11.141  -4.722 -14.597  1.00  0.00           O  
ATOM     72  CB  GLN A 161     -13.737  -6.344 -14.048  1.00  0.00           C  
ATOM     73  CG  GLN A 161     -14.568  -5.384 -13.214  1.00  0.00           C  
ATOM     74  CD  GLN A 161     -15.148  -6.045 -11.979  1.00  0.00           C  
ATOM     75  OE1 GLN A 161     -14.581  -7.000 -11.443  1.00  0.00           O  
ATOM     76  NE2 GLN A 161     -16.287  -5.538 -11.517  1.00  0.00           N  
ATOM     77  H   GLN A 161     -11.811  -7.320 -15.646  1.00  0.00           H  
ATOM     78  HA  GLN A 161     -14.024  -5.385 -15.943  1.00  0.00           H  
ATOM     79 1HB  GLN A 161     -14.358  -7.207 -14.287  1.00  0.00           H  
ATOM     80 2HB  GLN A 161     -12.910  -6.696 -13.431  1.00  0.00           H  
ATOM     81 1HG  GLN A 161     -13.936  -4.556 -12.894  1.00  0.00           H  
ATOM     82 2HG  GLN A 161     -15.393  -5.012 -13.823  1.00  0.00           H  
ATOM     83 1HE2 GLN A 161     -16.718  -5.933 -10.705  1.00  0.00           H  
ATOM     84 2HE2 GLN A 161     -16.715  -4.763 -11.982  1.00  0.00           H  
ATOM     85  N   LEU A 162     -12.793  -3.344 -15.237  1.00  0.00           N  
ATOM     86  CA  LEU A 162     -12.021  -2.140 -14.973  1.00  0.00           C  
ATOM     87  C   LEU A 162     -12.920  -0.927 -14.750  1.00  0.00           C  
ATOM     88  O   LEU A 162     -13.442  -0.340 -15.694  1.00  0.00           O  
ATOM     89  CB  LEU A 162     -11.064  -1.866 -16.140  1.00  0.00           C  
ATOM     90  CG  LEU A 162     -10.155  -0.640 -15.981  1.00  0.00           C  
ATOM     91  CD1 LEU A 162      -9.017  -0.718 -16.990  1.00  0.00           C  
ATOM     92  CD2 LEU A 162     -10.973   0.627 -16.175  1.00  0.00           C  
ATOM     93  H   LEU A 162     -13.712  -3.261 -15.574  1.00  0.00           H  
ATOM     94  HA  LEU A 162     -11.437  -2.296 -14.067  1.00  0.00           H  
ATOM     95 1HB  LEU A 162     -10.426  -2.737 -16.278  1.00  0.00           H  
ATOM     96 2HB  LEU A 162     -11.653  -1.726 -17.047  1.00  0.00           H  
ATOM     97  HG  LEU A 162      -9.716  -0.639 -14.983  1.00  0.00           H  
ATOM     98 1HD1 LEU A 162      -8.371   0.153 -16.877  1.00  0.00           H  
ATOM     99 2HD1 LEU A 162      -8.437  -1.624 -16.816  1.00  0.00           H  
ATOM    100 3HD1 LEU A 162      -9.426  -0.737 -17.999  1.00  0.00           H  
ATOM    101 1HD2 LEU A 162     -10.327   1.498 -16.061  1.00  0.00           H  
ATOM    102 2HD2 LEU A 162     -11.411   0.628 -17.174  1.00  0.00           H  
ATOM    103 3HD2 LEU A 162     -11.768   0.665 -15.430  1.00  0.00           H  
ATOM    104  N   THR A 163     -13.130  -0.568 -13.497  1.00  0.00           N  
ATOM    105  CA  THR A 163     -13.931   0.599 -13.185  1.00  0.00           C  
ATOM    106  C   THR A 163     -13.038   1.835 -13.283  1.00  0.00           C  
ATOM    107  O   THR A 163     -11.937   1.838 -12.733  1.00  0.00           O  
ATOM    108  CB  THR A 163     -14.563   0.499 -11.784  1.00  0.00           C  
ATOM    109  OG1 THR A 163     -15.443  -0.632 -11.734  1.00  0.00           O  
ATOM    110  CG2 THR A 163     -15.347   1.761 -11.461  1.00  0.00           C  
ATOM    111  H   THR A 163     -12.740  -1.095 -12.770  1.00  0.00           H  
ATOM    112  HA  THR A 163     -14.738   0.670 -13.915  1.00  0.00           H  
ATOM    113  HB  THR A 163     -13.778   0.365 -11.040  1.00  0.00           H  
ATOM    114  HG1 THR A 163     -15.735  -0.770 -10.830  1.00  0.00           H  
ATOM    115 1HG2 THR A 163     -15.787   1.672 -10.468  1.00  0.00           H  
ATOM    116 2HG2 THR A 163     -14.678   2.621 -11.487  1.00  0.00           H  
ATOM    117 3HG2 THR A 163     -16.140   1.895 -12.197  1.00  0.00           H  
ATOM    118  N   PRO A 164     -13.497   2.899 -13.960  1.00  0.00           N  
ATOM    119  CA  PRO A 164     -12.714   4.131 -14.141  1.00  0.00           C  
ATOM    120  C   PRO A 164     -12.220   4.737 -12.826  1.00  0.00           C  
ATOM    121  O   PRO A 164     -11.099   5.240 -12.749  1.00  0.00           O  
ATOM    122  CB  PRO A 164     -13.714   5.060 -14.836  1.00  0.00           C  
ATOM    123  CG  PRO A 164     -14.581   4.140 -15.626  1.00  0.00           C  
ATOM    124  CD  PRO A 164     -14.775   2.947 -14.728  1.00  0.00           C  
ATOM    125  HA  PRO A 164     -11.851   3.919 -14.789  1.00  0.00           H  
ATOM    126 1HB  PRO A 164     -14.276   5.637 -14.086  1.00  0.00           H  
ATOM    127 2HB  PRO A 164     -13.178   5.787 -15.464  1.00  0.00           H  
ATOM    128 1HG  PRO A 164     -15.528   4.637 -15.882  1.00  0.00           H  
ATOM    129 2HG  PRO A 164     -14.092   3.881 -16.576  1.00  0.00           H  
ATOM    130 1HD  PRO A 164     -15.637   3.121 -14.068  1.00  0.00           H  
ATOM    131 2HD  PRO A 164     -14.932   2.048 -15.342  1.00  0.00           H  
ATOM    132  N   GLN A 165     -13.054   4.663 -11.798  1.00  0.00           N  
ATOM    133  CA  GLN A 165     -12.719   5.223 -10.492  1.00  0.00           C  
ATOM    134  C   GLN A 165     -11.666   4.392  -9.762  1.00  0.00           C  
ATOM    135  O   GLN A 165     -10.776   4.940  -9.115  1.00  0.00           O  
ATOM    136  CB  GLN A 165     -13.978   5.338  -9.628  1.00  0.00           C  
ATOM    137  CG  GLN A 165     -14.990   6.351 -10.134  1.00  0.00           C  
ATOM    138  CD  GLN A 165     -16.244   6.392  -9.281  1.00  0.00           C  
ATOM    139  OE1 GLN A 165     -16.594   5.410  -8.621  1.00  0.00           O  
ATOM    140  NE2 GLN A 165     -16.928   7.531  -9.291  1.00  0.00           N  
ATOM    141  H   GLN A 165     -13.924   4.226 -11.924  1.00  0.00           H  
ATOM    142  HA  GLN A 165     -12.302   6.219 -10.639  1.00  0.00           H  
ATOM    143 1HB  GLN A 165     -14.471   4.368  -9.573  1.00  0.00           H  
ATOM    144 2HB  GLN A 165     -13.698   5.621  -8.613  1.00  0.00           H  
ATOM    145 1HG  GLN A 165     -14.535   7.342 -10.122  1.00  0.00           H  
ATOM    146 2HG  GLN A 165     -15.277   6.085 -11.152  1.00  0.00           H  
ATOM    147 1HE2 GLN A 165     -17.763   7.617  -8.747  1.00  0.00           H  
ATOM    148 2HE2 GLN A 165     -16.608   8.302  -9.841  1.00  0.00           H  
ATOM    149  N   GLN A 166     -11.757   3.072  -9.874  1.00  0.00           N  
ATOM    150  CA  GLN A 166     -10.822   2.186  -9.190  1.00  0.00           C  
ATOM    151  C   GLN A 166      -9.517   2.063  -9.956  1.00  0.00           C  
ATOM    152  O   GLN A 166      -8.440   2.098  -9.365  1.00  0.00           O  
ATOM    153  CB  GLN A 166     -11.442   0.800  -8.993  1.00  0.00           C  
ATOM    154  CG  GLN A 166     -12.638   0.780  -8.058  1.00  0.00           C  
ATOM    155  CD  GLN A 166     -13.225  -0.609  -7.898  1.00  0.00           C  
ATOM    156  OE1 GLN A 166     -13.106  -1.455  -8.789  1.00  0.00           O  
ATOM    157  NE2 GLN A 166     -13.865  -0.853  -6.759  1.00  0.00           N  
ATOM    158  H   GLN A 166     -12.454   2.687 -10.440  1.00  0.00           H  
ATOM    159  HA  GLN A 166     -10.598   2.609  -8.211  1.00  0.00           H  
ATOM    160 1HB  GLN A 166     -11.761   0.404  -9.957  1.00  0.00           H  
ATOM    161 2HB  GLN A 166     -10.690   0.119  -8.592  1.00  0.00           H  
ATOM    162 1HG  GLN A 166     -12.325   1.134  -7.076  1.00  0.00           H  
ATOM    163 2HG  GLN A 166     -13.412   1.434  -8.461  1.00  0.00           H  
ATOM    164 1HE2 GLN A 166     -14.272  -1.753  -6.597  1.00  0.00           H  
ATOM    165 2HE2 GLN A 166     -13.938  -0.139  -6.064  1.00  0.00           H  
ATOM    166  N   GLN A 167      -9.625   1.917 -11.272  1.00  0.00           N  
ATOM    167  CA  GLN A 167      -8.469   1.777 -12.140  1.00  0.00           C  
ATOM    168  C   GLN A 167      -7.449   2.886 -11.907  1.00  0.00           C  
ATOM    169  O   GLN A 167      -6.258   2.627 -11.753  1.00  0.00           O  
ATOM    170  CB  GLN A 167      -8.907   1.771 -13.607  1.00  0.00           C  
ATOM    171  CG  GLN A 167      -7.759   1.679 -14.599  1.00  0.00           C  
ATOM    172  CD  GLN A 167      -7.036   0.347 -14.526  1.00  0.00           C  
ATOM    173  OE1 GLN A 167      -7.458  -0.565 -13.809  1.00  0.00           O  
ATOM    174  NE2 GLN A 167      -5.942   0.227 -15.268  1.00  0.00           N  
ATOM    175  H   GLN A 167     -10.519   1.896 -11.678  1.00  0.00           H  
ATOM    176  HA  GLN A 167      -7.981   0.829 -11.916  1.00  0.00           H  
ATOM    177 1HB  GLN A 167      -9.573   0.926 -13.784  1.00  0.00           H  
ATOM    178 2HB  GLN A 167      -9.466   2.680 -13.824  1.00  0.00           H  
ATOM    179 1HG  GLN A 167      -8.154   1.799 -15.607  1.00  0.00           H  
ATOM    180 2HG  GLN A 167      -7.041   2.470 -14.381  1.00  0.00           H  
ATOM    181 1HE2 GLN A 167      -5.423  -0.629 -15.261  1.00  0.00           H  
ATOM    182 2HE2 GLN A 167      -5.636   0.992 -15.835  1.00  0.00           H  
ATOM    183  N   GLN A 168      -7.937   4.113 -11.843  1.00  0.00           N  
ATOM    184  CA  GLN A 168      -7.085   5.278 -11.654  1.00  0.00           C  
ATOM    185  C   GLN A 168      -6.316   5.237 -10.336  1.00  0.00           C  
ATOM    186  O   GLN A 168      -5.210   5.765 -10.240  1.00  0.00           O  
ATOM    187  CB  GLN A 168      -7.925   6.557 -11.721  1.00  0.00           C  
ATOM    188  CG  GLN A 168      -8.439   6.890 -13.111  1.00  0.00           C  
ATOM    189  CD  GLN A 168      -9.394   8.070 -13.107  1.00  0.00           C  
ATOM    190  OE1 GLN A 168      -9.515   8.784 -12.108  1.00  0.00           O  
ATOM    191  NE2 GLN A 168     -10.080   8.278 -14.225  1.00  0.00           N  
ATOM    192  H   GLN A 168      -8.906   4.243 -11.920  1.00  0.00           H  
ATOM    193  HA  GLN A 168      -6.346   5.299 -12.454  1.00  0.00           H  
ATOM    194 1HB  GLN A 168      -8.784   6.463 -11.057  1.00  0.00           H  
ATOM    195 2HB  GLN A 168      -7.331   7.401 -11.371  1.00  0.00           H  
ATOM    196 1HG  GLN A 168      -7.593   7.139 -13.752  1.00  0.00           H  
ATOM    197 2HG  GLN A 168      -8.968   6.024 -13.510  1.00  0.00           H  
ATOM    198 1HE2 GLN A 168     -10.725   9.041 -14.281  1.00  0.00           H  
ATOM    199 2HE2 GLN A 168      -9.952   7.673 -15.011  1.00  0.00           H  
ATOM    200  N   LEU A 169      -6.894   4.616  -9.325  1.00  0.00           N  
ATOM    201  CA  LEU A 169      -6.252   4.555  -8.026  1.00  0.00           C  
ATOM    202  C   LEU A 169      -5.281   3.380  -7.910  1.00  0.00           C  
ATOM    203  O   LEU A 169      -4.148   3.543  -7.454  1.00  0.00           O  
ATOM    204  CB  LEU A 169      -7.318   4.453  -6.928  1.00  0.00           C  
ATOM    205  CG  LEU A 169      -6.786   4.340  -5.494  1.00  0.00           C  
ATOM    206  CD1 LEU A 169      -5.997   5.594  -5.143  1.00  0.00           C  
ATOM    207  CD2 LEU A 169      -7.951   4.141  -4.534  1.00  0.00           C  
ATOM    208  H   LEU A 169      -7.756   4.169  -9.461  1.00  0.00           H  
ATOM    209  HA  LEU A 169      -5.678   5.470  -7.881  1.00  0.00           H  
ATOM    210 1HB  LEU A 169      -7.953   5.336  -6.977  1.00  0.00           H  
ATOM    211 2HB  LEU A 169      -7.935   3.575  -7.123  1.00  0.00           H  
ATOM    212  HG  LEU A 169      -6.108   3.488  -5.422  1.00  0.00           H  
ATOM    213 1HD1 LEU A 169      -5.618   5.513  -4.124  1.00  0.00           H  
ATOM    214 2HD1 LEU A 169      -5.159   5.700  -5.833  1.00  0.00           H  
ATOM    215 3HD1 LEU A 169      -6.645   6.465  -5.221  1.00  0.00           H  
ATOM    216 1HD2 LEU A 169      -7.573   4.060  -3.515  1.00  0.00           H  
ATOM    217 2HD2 LEU A 169      -8.628   4.993  -4.603  1.00  0.00           H  
ATOM    218 3HD2 LEU A 169      -8.487   3.229  -4.797  1.00  0.00           H  
ATOM    219  N   VAL A 170      -5.722   2.200  -8.332  1.00  0.00           N  
ATOM    220  CA  VAL A 170      -4.902   0.999  -8.214  1.00  0.00           C  
ATOM    221  C   VAL A 170      -3.789   0.914  -9.259  1.00  0.00           C  
ATOM    222  O   VAL A 170      -2.696   0.433  -8.966  1.00  0.00           O  
ATOM    223  CB  VAL A 170      -5.795  -0.250  -8.336  1.00  0.00           C  
ATOM    224  CG1 VAL A 170      -6.939  -0.187  -7.334  1.00  0.00           C  
ATOM    225  CG2 VAL A 170      -6.328  -0.368  -9.756  1.00  0.00           C  
ATOM    226  H   VAL A 170      -6.621   2.137  -8.726  1.00  0.00           H  
ATOM    227  HA  VAL A 170      -4.424   1.001  -7.234  1.00  0.00           H  
ATOM    228  HB  VAL A 170      -5.204  -1.133  -8.094  1.00  0.00           H  
ATOM    229 1HG1 VAL A 170      -7.560  -1.077  -7.434  1.00  0.00           H  
ATOM    230 2HG1 VAL A 170      -6.534  -0.139  -6.323  1.00  0.00           H  
ATOM    231 3HG1 VAL A 170      -7.543   0.700  -7.527  1.00  0.00           H  
ATOM    232 1HG2 VAL A 170      -6.959  -1.253  -9.835  1.00  0.00           H  
ATOM    233 2HG2 VAL A 170      -6.915   0.518 -10.000  1.00  0.00           H  
ATOM    234 3HG2 VAL A 170      -5.494  -0.454 -10.452  1.00  0.00           H  
ATOM    235  N   ASN A 171      -4.053   1.377 -10.470  1.00  0.00           N  
ATOM    236  CA  ASN A 171      -3.052   1.320 -11.538  1.00  0.00           C  
ATOM    237  C   ASN A 171      -1.928   2.323 -11.293  1.00  0.00           C  
ATOM    238  O   ASN A 171      -0.785   2.112 -11.702  1.00  0.00           O  
ATOM    239  CB  ASN A 171      -3.697   1.562 -12.890  1.00  0.00           C  
ATOM    240  CG  ASN A 171      -2.786   1.215 -14.035  1.00  0.00           C  
ATOM    241  OD1 ASN A 171      -2.343   0.068 -14.166  1.00  0.00           O  
ATOM    242  ND2 ASN A 171      -2.498   2.184 -14.867  1.00  0.00           N  
ATOM    243  H   ASN A 171      -4.938   1.764 -10.655  1.00  0.00           H  
ATOM    244  HA  ASN A 171      -2.604   0.325 -11.540  1.00  0.00           H  
ATOM    245 1HB  ASN A 171      -4.607   0.966 -12.972  1.00  0.00           H  
ATOM    246 2HB  ASN A 171      -3.983   2.610 -12.975  1.00  0.00           H  
ATOM    247 1HD2 ASN A 171      -1.897   2.011 -15.647  1.00  0.00           H  
ATOM    248 2HD2 ASN A 171      -2.879   3.096 -14.722  1.00  0.00           H  
ATOM    249  N   GLN A 172      -2.252   3.402 -10.600  1.00  0.00           N  
ATOM    250  CA  GLN A 172      -1.276   4.444 -10.306  1.00  0.00           C  
ATOM    251  C   GLN A 172      -0.409   4.077  -9.107  1.00  0.00           C  
ATOM    252  O   GLN A 172       0.673   4.635  -8.924  1.00  0.00           O  
ATOM    253  CB  GLN A 172      -1.982   5.778 -10.050  1.00  0.00           C  
ATOM    254  CG  GLN A 172      -2.580   6.415 -11.292  1.00  0.00           C  
ATOM    255  CD  GLN A 172      -3.211   7.764 -11.005  1.00  0.00           C  
ATOM    256  OE1 GLN A 172      -3.167   8.257  -9.875  1.00  0.00           O  
ATOM    257  NE2 GLN A 172      -3.802   8.370 -12.028  1.00  0.00           N  
ATOM    258  H   GLN A 172      -3.169   3.504 -10.275  1.00  0.00           H  
ATOM    259  HA  GLN A 172      -0.619   4.556 -11.169  1.00  0.00           H  
ATOM    260 1HB  GLN A 172      -2.784   5.632  -9.327  1.00  0.00           H  
ATOM    261 2HB  GLN A 172      -1.275   6.486  -9.616  1.00  0.00           H  
ATOM    262 1HG  GLN A 172      -1.792   6.556 -12.031  1.00  0.00           H  
ATOM    263 2HG  GLN A 172      -3.351   5.755 -11.691  1.00  0.00           H  
ATOM    264 1HE2 GLN A 172      -4.236   9.262 -11.899  1.00  0.00           H  
ATOM    265 2HE2 GLN A 172      -3.815   7.934 -12.929  1.00  0.00           H  
ATOM    266  N   MET A 173      -0.880   3.129  -8.300  1.00  0.00           N  
ATOM    267  CA  MET A 173      -0.141   2.679  -7.114  1.00  0.00           C  
ATOM    268  C   MET A 173       1.107   1.888  -7.506  1.00  0.00           C  
ATOM    269  O   MET A 173       1.901   1.499  -6.654  1.00  0.00           O  
ATOM    270  CB  MET A 173      -1.044   1.835  -6.216  1.00  0.00           C  
ATOM    271  CG  MET A 173      -1.984   2.642  -5.332  1.00  0.00           C  
ATOM    272  SD  MET A 173      -1.110   3.826  -4.288  1.00  0.00           S  
ATOM    273  CE  MET A 173      -0.256   2.722  -3.166  1.00  0.00           C  
ATOM    274  H   MET A 173      -1.749   2.722  -8.499  1.00  0.00           H  
ATOM    275  HA  MET A 173       0.186   3.557  -6.556  1.00  0.00           H  
ATOM    276 1HB  MET A 173      -1.651   1.173  -6.831  1.00  0.00           H  
ATOM    277 2HB  MET A 173      -0.430   1.209  -5.568  1.00  0.00           H  
ATOM    278 1HG  MET A 173      -2.691   3.189  -5.955  1.00  0.00           H  
ATOM    279 2HG  MET A 173      -2.548   1.967  -4.689  1.00  0.00           H  
ATOM    280 1HE  MET A 173       0.330   3.307  -2.457  1.00  0.00           H  
ATOM    281 2HE  MET A 173      -0.984   2.117  -2.625  1.00  0.00           H  
ATOM    282 3HE  MET A 173       0.408   2.069  -3.734  1.00  0.00           H  
ATOM    283  N   LYS A 174       1.265   1.642  -8.799  1.00  0.00           N  
ATOM    284  CA  LYS A 174       2.421   0.919  -9.300  1.00  0.00           C  
ATOM    285  C   LYS A 174       3.640   1.815  -9.205  1.00  0.00           C  
ATOM    286  O   LYS A 174       4.701   1.407  -8.734  1.00  0.00           O  
ATOM    287  CB  LYS A 174       2.205   0.473 -10.750  1.00  0.00           C  
ATOM    288  CG  LYS A 174       1.191  -0.648 -10.900  1.00  0.00           C  
ATOM    289  CD  LYS A 174       0.865  -0.910 -12.362  1.00  0.00           C  
ATOM    290  CE  LYS A 174      -0.042  -2.123 -12.525  1.00  0.00           C  
ATOM    291  NZ  LYS A 174      -0.598  -2.218 -13.903  1.00  0.00           N  
ATOM    292  H   LYS A 174       0.598   1.971  -9.427  1.00  0.00           H  
ATOM    293  HA  LYS A 174       2.574   0.037  -8.677  1.00  0.00           H  
ATOM    294 1HB  LYS A 174       1.861   1.319 -11.328  1.00  0.00           H  
ATOM    295 2HB  LYS A 174       3.150   0.134 -11.151  1.00  0.00           H  
ATOM    296 1HG  LYS A 174       1.599  -1.548 -10.464  1.00  0.00           H  
ATOM    297 2HG  LYS A 174       0.285  -0.373 -10.381  1.00  0.00           H  
ATOM    298 1HD  LYS A 174       0.366  -0.043 -12.771  1.00  0.00           H  
ATOM    299 2HD  LYS A 174       1.785  -1.085 -12.901  1.00  0.00           H  
ATOM    300 1HE  LYS A 174       0.530  -3.014 -12.317  1.00  0.00           H  
ATOM    301 2HE  LYS A 174      -0.857  -2.045 -11.818  1.00  0.00           H  
ATOM    302 1HZ  LYS A 174      -1.278  -3.001 -13.959  1.00  0.00           H  
ATOM    303 2HZ  LYS A 174       0.163  -2.386 -14.590  1.00  0.00           H  
ATOM    304 3HZ  LYS A 174      -1.087  -1.330 -14.154  1.00  0.00           H  
ATOM    305  N   VAL A 175       3.472   3.053  -9.647  1.00  0.00           N  
ATOM    306  CA  VAL A 175       4.547   4.019  -9.596  1.00  0.00           C  
ATOM    307  C   VAL A 175       4.194   5.108  -8.603  1.00  0.00           C  
ATOM    308  O   VAL A 175       3.738   6.192  -8.973  1.00  0.00           O  
ATOM    309  CB  VAL A 175       4.793   4.636 -10.985  1.00  0.00           C  
ATOM    310  CG1 VAL A 175       5.976   5.593 -10.942  1.00  0.00           C  
ATOM    311  CG2 VAL A 175       5.028   3.534 -12.008  1.00  0.00           C  
ATOM    312  H   VAL A 175       2.602   3.324 -10.005  1.00  0.00           H  
ATOM    313  HA  VAL A 175       5.457   3.508  -9.278  1.00  0.00           H  
ATOM    314  HB  VAL A 175       3.919   5.220 -11.273  1.00  0.00           H  
ATOM    315 1HG1 VAL A 175       6.136   6.019 -11.932  1.00  0.00           H  
ATOM    316 2HG1 VAL A 175       5.770   6.392 -10.231  1.00  0.00           H  
ATOM    317 3HG1 VAL A 175       6.870   5.051 -10.633  1.00  0.00           H  
ATOM    318 1HG2 VAL A 175       5.201   3.978 -12.988  1.00  0.00           H  
ATOM    319 2HG2 VAL A 175       5.899   2.947 -11.716  1.00  0.00           H  
ATOM    320 3HG2 VAL A 175       4.152   2.887 -12.052  1.00  0.00           H  
ATOM    321  N   ALA A 176       4.412   4.808  -7.342  1.00  0.00           N  
ATOM    322  CA  ALA A 176       4.130   5.744  -6.275  1.00  0.00           C  
ATOM    323  C   ALA A 176       5.181   5.632  -5.178  1.00  0.00           C  
ATOM    324  O   ALA A 176       5.362   4.567  -4.590  1.00  0.00           O  
ATOM    325  CB  ALA A 176       2.736   5.497  -5.714  1.00  0.00           C  
ATOM    326  H   ALA A 176       4.738   3.912  -7.118  1.00  0.00           H  
ATOM    327  HA  ALA A 176       4.174   6.752  -6.688  1.00  0.00           H  
ATOM    328 1HB  ALA A 176       2.681   4.494  -5.314  1.00  0.00           H  
ATOM    329 2HB  ALA A 176       2.004   5.610  -6.501  1.00  0.00           H  
ATOM    330 3HB  ALA A 176       2.531   6.210  -4.930  1.00  0.00           H  
ATOM    331  N   PRO A 177       5.938   6.710  -4.936  1.00  0.00           N  
ATOM    332  CA  PRO A 177       6.955   6.738  -3.898  1.00  0.00           C  
ATOM    333  C   PRO A 177       6.377   7.101  -2.532  1.00  0.00           C  
ATOM    334  O   PRO A 177       5.520   7.983  -2.420  1.00  0.00           O  
ATOM    335  CB  PRO A 177       7.920   7.815  -4.404  1.00  0.00           C  
ATOM    336  CG  PRO A 177       7.033   8.837  -5.028  1.00  0.00           C  
ATOM    337  CD  PRO A 177       5.917   8.037  -5.646  1.00  0.00           C  
ATOM    338  HA  PRO A 177       7.448   5.756  -3.848  1.00  0.00           H  
ATOM    339 1HB  PRO A 177       8.509   8.216  -3.567  1.00  0.00           H  
ATOM    340 2HB  PRO A 177       8.633   7.375  -5.118  1.00  0.00           H  
ATOM    341 1HG  PRO A 177       6.674   9.545  -4.267  1.00  0.00           H  
ATOM    342 2HG  PRO A 177       7.593   9.425  -5.770  1.00  0.00           H  
ATOM    343 1HD  PRO A 177       4.960   8.554  -5.481  1.00  0.00           H  
ATOM    344 2HD  PRO A 177       6.108   7.910  -6.723  1.00  0.00           H  
ATOM    345  N   ILE A 178       6.852   6.415  -1.506  1.00  0.00           N  
ATOM    346  CA  ILE A 178       6.412   6.640  -0.137  1.00  0.00           C  
ATOM    347  C   ILE A 178       6.911   7.989   0.384  1.00  0.00           C  
ATOM    348  O   ILE A 178       8.119   8.227   0.445  1.00  0.00           O  
ATOM    349  CB  ILE A 178       6.904   5.512   0.789  1.00  0.00           C  
ATOM    350  CG1 ILE A 178       6.364   4.160   0.316  1.00  0.00           C  
ATOM    351  CG2 ILE A 178       6.486   5.783   2.225  1.00  0.00           C  
ATOM    352  CD1 ILE A 178       7.018   2.974   0.986  1.00  0.00           C  
ATOM    353  H   ILE A 178       7.526   5.718  -1.675  1.00  0.00           H  
ATOM    354  HA  ILE A 178       5.323   6.649  -0.121  1.00  0.00           H  
ATOM    355  HB  ILE A 178       7.990   5.451   0.741  1.00  0.00           H  
ATOM    356 1HG1 ILE A 178       5.292   4.111   0.505  1.00  0.00           H  
ATOM    357 2HG1 ILE A 178       6.510   4.066  -0.760  1.00  0.00           H  
ATOM    358 1HG2 ILE A 178       6.841   4.976   2.866  1.00  0.00           H  
ATOM    359 2HG2 ILE A 178       6.917   6.727   2.558  1.00  0.00           H  
ATOM    360 3HG2 ILE A 178       5.399   5.840   2.284  1.00  0.00           H  
ATOM    361 1HD1 ILE A 178       6.583   2.051   0.599  1.00  0.00           H  
ATOM    362 2HD1 ILE A 178       8.089   2.983   0.780  1.00  0.00           H  
ATOM    363 3HD1 ILE A 178       6.855   3.027   2.061  1.00  0.00           H  
ATOM    364  N   PRO A 179       5.983   8.898   0.732  1.00  0.00           N  
ATOM    365  CA  PRO A 179       6.327  10.225   1.255  1.00  0.00           C  
ATOM    366  C   PRO A 179       7.071  10.158   2.582  1.00  0.00           C  
ATOM    367  O   PRO A 179       7.006   9.158   3.299  1.00  0.00           O  
ATOM    368  CB  PRO A 179       4.956  10.889   1.420  1.00  0.00           C  
ATOM    369  CG  PRO A 179       4.075  10.150   0.473  1.00  0.00           C  
ATOM    370  CD  PRO A 179       4.543   8.721   0.564  1.00  0.00           C  
ATOM    371  HA  PRO A 179       6.939  10.759   0.513  1.00  0.00           H  
ATOM    372 1HB  PRO A 179       4.623  10.808   2.465  1.00  0.00           H  
ATOM    373 2HB  PRO A 179       5.028  11.962   1.188  1.00  0.00           H  
ATOM    374 1HG  PRO A 179       3.021  10.269   0.763  1.00  0.00           H  
ATOM    375 2HG  PRO A 179       4.175  10.564  -0.541  1.00  0.00           H  
ATOM    376 1HD  PRO A 179       4.075   8.236   1.433  1.00  0.00           H  
ATOM    377 2HD  PRO A 179       4.283   8.189  -0.364  1.00  0.00           H  
ATOM    378  N   LYS A 180       7.742  11.248   2.920  1.00  0.00           N  
ATOM    379  CA  LYS A 180       8.516  11.337   4.156  1.00  0.00           C  
ATOM    380  C   LYS A 180       7.624  11.176   5.380  1.00  0.00           C  
ATOM    381  O   LYS A 180       8.061  10.675   6.418  1.00  0.00           O  
ATOM    382  CB  LYS A 180       9.265  12.669   4.225  1.00  0.00           C  
ATOM    383  CG  LYS A 180      10.417  12.795   3.236  1.00  0.00           C  
ATOM    384  CD  LYS A 180      11.102  14.148   3.355  1.00  0.00           C  
ATOM    385  CE  LYS A 180      12.253  14.275   2.369  1.00  0.00           C  
ATOM    386  NZ  LYS A 180      12.910  15.608   2.449  1.00  0.00           N  
ATOM    387  H   LYS A 180       7.709  12.023   2.317  1.00  0.00           H  
ATOM    388  HA  LYS A 180       9.245  10.526   4.167  1.00  0.00           H  
ATOM    389 1HB  LYS A 180       8.570  13.487   4.035  1.00  0.00           H  
ATOM    390 2HB  LYS A 180       9.669  12.808   5.228  1.00  0.00           H  
ATOM    391 1HG  LYS A 180      11.148  12.008   3.427  1.00  0.00           H  
ATOM    392 2HG  LYS A 180      10.039  12.676   2.221  1.00  0.00           H  
ATOM    393 1HD  LYS A 180      10.378  14.941   3.161  1.00  0.00           H  
ATOM    394 2HD  LYS A 180      11.488  14.272   4.367  1.00  0.00           H  
ATOM    395 1HE  LYS A 180      12.995  13.505   2.575  1.00  0.00           H  
ATOM    396 2HE  LYS A 180      11.880  14.129   1.355  1.00  0.00           H  
ATOM    397 1HZ  LYS A 180      13.666  15.652   1.780  1.00  0.00           H  
ATOM    398 2HZ  LYS A 180      12.234  16.330   2.241  1.00  0.00           H  
ATOM    399 3HZ  LYS A 180      13.277  15.748   3.380  1.00  0.00           H  
ATOM    400  N   GLN A 181       6.375  11.598   5.250  1.00  0.00           N  
ATOM    401  CA  GLN A 181       5.408  11.494   6.336  1.00  0.00           C  
ATOM    402  C   GLN A 181       5.146  10.029   6.680  1.00  0.00           C  
ATOM    403  O   GLN A 181       4.888   9.680   7.833  1.00  0.00           O  
ATOM    404  CB  GLN A 181       4.098  12.191   5.960  1.00  0.00           C  
ATOM    405  CG  GLN A 181       4.203  13.704   5.866  1.00  0.00           C  
ATOM    406  CD  GLN A 181       2.897  14.349   5.441  1.00  0.00           C  
ATOM    407  OE1 GLN A 181       2.047  13.709   4.815  1.00  0.00           O  
ATOM    408  NE2 GLN A 181       2.731  15.623   5.776  1.00  0.00           N  
ATOM    409  H   GLN A 181       6.099  12.000   4.400  1.00  0.00           H  
ATOM    410  HA  GLN A 181       5.822  11.985   7.216  1.00  0.00           H  
ATOM    411 1HB  GLN A 181       3.750  11.818   4.997  1.00  0.00           H  
ATOM    412 2HB  GLN A 181       3.334  11.953   6.700  1.00  0.00           H  
ATOM    413 1HG  GLN A 181       4.476  14.100   6.844  1.00  0.00           H  
ATOM    414 2HG  GLN A 181       4.966  13.960   5.132  1.00  0.00           H  
ATOM    415 1HE2 GLN A 181       1.890  16.103   5.522  1.00  0.00           H  
ATOM    416 2HE2 GLN A 181       3.445  16.104   6.284  1.00  0.00           H  
ATOM    417  N   LEU A 182       5.231   9.176   5.671  1.00  0.00           N  
ATOM    418  CA  LEU A 182       4.985   7.754   5.846  1.00  0.00           C  
ATOM    419  C   LEU A 182       6.278   6.995   6.126  1.00  0.00           C  
ATOM    420  O   LEU A 182       6.263   5.978   6.816  1.00  0.00           O  
ATOM    421  CB  LEU A 182       4.307   7.180   4.596  1.00  0.00           C  
ATOM    422  CG  LEU A 182       2.790   7.389   4.505  1.00  0.00           C  
ATOM    423  CD1 LEU A 182       2.493   8.872   4.323  1.00  0.00           C  
ATOM    424  CD2 LEU A 182       2.233   6.573   3.349  1.00  0.00           C  
ATOM    425  H   LEU A 182       5.479   9.510   4.781  1.00  0.00           H  
ATOM    426  HA  LEU A 182       4.321   7.620   6.699  1.00  0.00           H  
ATOM    427 1HB  LEU A 182       4.758   7.636   3.716  1.00  0.00           H  
ATOM    428 2HB  LEU A 182       4.496   6.107   4.559  1.00  0.00           H  
ATOM    429  HG  LEU A 182       2.322   7.067   5.436  1.00  0.00           H  
ATOM    430 1HD1 LEU A 182       1.414   9.021   4.259  1.00  0.00           H  
ATOM    431 2HD1 LEU A 182       2.885   9.429   5.174  1.00  0.00           H  
ATOM    432 3HD1 LEU A 182       2.963   9.227   3.407  1.00  0.00           H  
ATOM    433 1HD2 LEU A 182       1.154   6.722   3.286  1.00  0.00           H  
ATOM    434 2HD2 LEU A 182       2.698   6.896   2.418  1.00  0.00           H  
ATOM    435 3HD2 LEU A 182       2.444   5.517   3.514  1.00  0.00           H  
ATOM    436  N   LEU A 183       7.393   7.504   5.602  1.00  0.00           N  
ATOM    437  CA  LEU A 183       8.704   6.872   5.793  1.00  0.00           C  
ATOM    438  C   LEU A 183       9.061   6.750   7.271  1.00  0.00           C  
ATOM    439  O   LEU A 183       9.811   5.860   7.667  1.00  0.00           O  
ATOM    440  CB  LEU A 183       9.791   7.677   5.069  1.00  0.00           C  
ATOM    441  CG  LEU A 183       9.806   7.550   3.541  1.00  0.00           C  
ATOM    442  CD1 LEU A 183      10.913   8.425   2.969  1.00  0.00           C  
ATOM    443  CD2 LEU A 183      10.007   6.091   3.155  1.00  0.00           C  
ATOM    444  H   LEU A 183       7.333   8.319   5.058  1.00  0.00           H  
ATOM    445  HA  LEU A 183       8.669   5.869   5.369  1.00  0.00           H  
ATOM    446 1HB  LEU A 183       9.662   8.731   5.312  1.00  0.00           H  
ATOM    447 2HB  LEU A 183      10.765   7.356   5.438  1.00  0.00           H  
ATOM    448  HG  LEU A 183       8.858   7.904   3.136  1.00  0.00           H  
ATOM    449 1HD1 LEU A 183      10.924   8.334   1.883  1.00  0.00           H  
ATOM    450 2HD1 LEU A 183      10.733   9.464   3.244  1.00  0.00           H  
ATOM    451 3HD1 LEU A 183      11.874   8.103   3.369  1.00  0.00           H  
ATOM    452 1HD2 LEU A 183      10.017   6.001   2.068  1.00  0.00           H  
ATOM    453 2HD2 LEU A 183      10.955   5.736   3.558  1.00  0.00           H  
ATOM    454 3HD2 LEU A 183       9.193   5.492   3.562  1.00  0.00           H  
ATOM    455  N   GLN A 184       8.520   7.649   8.080  1.00  0.00           N  
ATOM    456  CA  GLN A 184       8.772   7.642   9.516  1.00  0.00           C  
ATOM    457  C   GLN A 184       8.196   6.395  10.182  1.00  0.00           C  
ATOM    458  O   GLN A 184       8.633   6.003  11.265  1.00  0.00           O  
ATOM    459  CB  GLN A 184       8.185   8.898  10.165  1.00  0.00           C  
ATOM    460  CG  GLN A 184       8.910  10.183   9.804  1.00  0.00           C  
ATOM    461  CD  GLN A 184       8.303  11.399  10.477  1.00  0.00           C  
ATOM    462  OE1 GLN A 184       7.723  11.301  11.561  1.00  0.00           O  
ATOM    463  NE2 GLN A 184       8.432  12.555   9.835  1.00  0.00           N  
ATOM    464  H   GLN A 184       7.946   8.345   7.700  1.00  0.00           H  
ATOM    465  HA  GLN A 184       9.850   7.636   9.678  1.00  0.00           H  
ATOM    466 1HB  GLN A 184       7.141   9.007   9.869  1.00  0.00           H  
ATOM    467 2HB  GLN A 184       8.208   8.792  11.250  1.00  0.00           H  
ATOM    468 1HG  GLN A 184       9.951  10.102  10.120  1.00  0.00           H  
ATOM    469 2HG  GLN A 184       8.857  10.326   8.725  1.00  0.00           H  
ATOM    470 1HE2 GLN A 184       8.051  13.392  10.229  1.00  0.00           H  
ATOM    471 2HE2 GLN A 184       8.909  12.589   8.957  1.00  0.00           H  
ATOM    472  N   ARG A 185       7.222   5.771   9.528  1.00  0.00           N  
ATOM    473  CA  ARG A 185       6.577   4.580  10.068  1.00  0.00           C  
ATOM    474  C   ARG A 185       7.439   3.343   9.852  1.00  0.00           C  
ATOM    475  O   ARG A 185       7.341   2.372  10.601  1.00  0.00           O  
ATOM    476  CB  ARG A 185       5.217   4.367   9.420  1.00  0.00           C  
ATOM    477  CG  ARG A 185       4.155   5.380   9.815  1.00  0.00           C  
ATOM    478  CD  ARG A 185       2.830   5.043   9.231  1.00  0.00           C  
ATOM    479  NE  ARG A 185       1.804   5.990   9.635  1.00  0.00           N  
ATOM    480  CZ  ARG A 185       1.080   5.897  10.767  1.00  0.00           C  
ATOM    481  NH1 ARG A 185       1.282   4.897  11.597  1.00  0.00           N  
ATOM    482  NH2 ARG A 185       0.166   6.811  11.046  1.00  0.00           N  
ATOM    483  H   ARG A 185       6.941   6.112   8.650  1.00  0.00           H  
ATOM    484  HA  ARG A 185       6.433   4.720  11.140  1.00  0.00           H  
ATOM    485 1HB  ARG A 185       5.320   4.402   8.336  1.00  0.00           H  
ATOM    486 2HB  ARG A 185       4.842   3.377   9.680  1.00  0.00           H  
ATOM    487 1HG  ARG A 185       4.056   5.401  10.900  1.00  0.00           H  
ATOM    488 2HG  ARG A 185       4.444   6.369   9.457  1.00  0.00           H  
ATOM    489 1HD  ARG A 185       2.898   5.057   8.144  1.00  0.00           H  
ATOM    490 2HD  ARG A 185       2.529   4.051   9.564  1.00  0.00           H  
ATOM    491  HE  ARG A 185       1.619   6.774   9.023  1.00  0.00           H  
ATOM    492 1HH1 ARG A 185       1.981   4.199  11.384  1.00  0.00           H  
ATOM    493 2HH1 ARG A 185       0.740   4.828  12.446  1.00  0.00           H  
ATOM    494 1HH2 ARG A 185       0.011   7.580  10.408  1.00  0.00           H  
ATOM    495 2HH2 ARG A 185      -0.375   6.742  11.894  1.00  0.00           H  
ATOM    496  N   ILE A 186       8.274   3.384   8.823  1.00  0.00           N  
ATOM    497  CA  ILE A 186       9.169   2.275   8.510  1.00  0.00           C  
ATOM    498  C   ILE A 186      10.596   2.788   8.321  1.00  0.00           C  
ATOM    499  O   ILE A 186      11.022   3.085   7.205  1.00  0.00           O  
ATOM    500  CB  ILE A 186       8.709   1.531   7.243  1.00  0.00           C  
ATOM    501  CG1 ILE A 186       7.330   0.904   7.463  1.00  0.00           C  
ATOM    502  CG2 ILE A 186       9.725   0.468   6.852  1.00  0.00           C  
ATOM    503  CD1 ILE A 186       6.874   0.018   6.326  1.00  0.00           C  
ATOM    504  H   ILE A 186       8.299   4.187   8.261  1.00  0.00           H  
ATOM    505  HA  ILE A 186       9.155   1.574   9.343  1.00  0.00           H  
ATOM    506  HB  ILE A 186       8.606   2.240   6.422  1.00  0.00           H  
ATOM    507 1HG1 ILE A 186       7.342   0.309   8.375  1.00  0.00           H  
ATOM    508 2HG1 ILE A 186       6.589   1.692   7.597  1.00  0.00           H  
ATOM    509 1HG2 ILE A 186       9.384  -0.048   5.955  1.00  0.00           H  
ATOM    510 2HG2 ILE A 186      10.687   0.939   6.656  1.00  0.00           H  
ATOM    511 3HG2 ILE A 186       9.832  -0.250   7.666  1.00  0.00           H  
ATOM    512 1HD1 ILE A 186       5.889  -0.389   6.554  1.00  0.00           H  
ATOM    513 2HD1 ILE A 186       6.821   0.603   5.407  1.00  0.00           H  
ATOM    514 3HD1 ILE A 186       7.582  -0.799   6.195  1.00  0.00           H  
ATOM    515  N   PRO A 187      11.351   2.908   9.421  1.00  0.00           N  
ATOM    516  CA  PRO A 187      12.720   3.411   9.388  1.00  0.00           C  
ATOM    517  C   PRO A 187      13.758   2.333   9.085  1.00  0.00           C  
ATOM    518  O   PRO A 187      13.455   1.139   9.120  1.00  0.00           O  
ATOM    519  CB  PRO A 187      12.898   3.970  10.803  1.00  0.00           C  
ATOM    520  CG  PRO A 187      12.126   3.032  11.667  1.00  0.00           C  
ATOM    521  CD  PRO A 187      10.914   2.678  10.845  1.00  0.00           C  
ATOM    522  HA  PRO A 187      12.795   4.207   8.632  1.00  0.00           H  
ATOM    523 1HB  PRO A 187      13.966   4.006  11.062  1.00  0.00           H  
ATOM    524 2HB  PRO A 187      12.520   5.002  10.850  1.00  0.00           H  
ATOM    525 1HG  PRO A 187      12.740   2.154  11.917  1.00  0.00           H  
ATOM    526 2HG  PRO A 187      11.865   3.518  12.618  1.00  0.00           H  
ATOM    527 1HD  PRO A 187      10.649   1.624  11.018  1.00  0.00           H  
ATOM    528 2HD  PRO A 187      10.079   3.339  11.120  1.00  0.00           H  
ATOM    529  N   ASN A 188      14.979   2.783   8.787  1.00  0.00           N  
ATOM    530  CA  ASN A 188      16.103   1.893   8.484  1.00  0.00           C  
ATOM    531  C   ASN A 188      15.767   0.949   7.333  1.00  0.00           C  
ATOM    532  O   ASN A 188      15.730  -0.273   7.506  1.00  0.00           O  
ATOM    533  CB  ASN A 188      16.510   1.106   9.716  1.00  0.00           C  
ATOM    534  CG  ASN A 188      16.934   1.992  10.854  1.00  0.00           C  
ATOM    535  OD1 ASN A 188      17.765   2.891  10.681  1.00  0.00           O  
ATOM    536  ND2 ASN A 188      16.379   1.757  12.016  1.00  0.00           N  
ATOM    537  H   ASN A 188      15.132   3.752   8.774  1.00  0.00           H  
ATOM    538  HA  ASN A 188      16.951   2.502   8.165  1.00  0.00           H  
ATOM    539 1HB  ASN A 188      15.674   0.487  10.045  1.00  0.00           H  
ATOM    540 2HB  ASN A 188      17.333   0.437   9.466  1.00  0.00           H  
ATOM    541 1HD2 ASN A 188      16.623   2.314  12.810  1.00  0.00           H  
ATOM    542 2HD2 ASN A 188      15.712   1.018  12.111  1.00  0.00           H  
ATOM    543  N   ILE A 189      15.512   1.513   6.163  1.00  0.00           N  
ATOM    544  CA  ILE A 189      15.184   0.709   4.997  1.00  0.00           C  
ATOM    545  C   ILE A 189      16.421   0.501   4.122  1.00  0.00           C  
ATOM    546  O   ILE A 189      17.003   1.461   3.620  1.00  0.00           O  
ATOM    547  CB  ILE A 189      14.065   1.370   4.171  1.00  0.00           C  
ATOM    548  CG1 ILE A 189      12.748   1.357   4.950  1.00  0.00           C  
ATOM    549  CG2 ILE A 189      13.903   0.663   2.834  1.00  0.00           C  
ATOM    550  CD1 ILE A 189      11.650   2.172   4.306  1.00  0.00           C  
ATOM    551  H   ILE A 189      15.568   2.487   6.079  1.00  0.00           H  
ATOM    552  HA  ILE A 189      14.833  -0.265   5.336  1.00  0.00           H  
ATOM    553  HB  ILE A 189      14.315   2.415   3.991  1.00  0.00           H  
ATOM    554 1HG1 ILE A 189      12.396   0.331   5.053  1.00  0.00           H  
ATOM    555 2HG1 ILE A 189      12.916   1.746   5.954  1.00  0.00           H  
ATOM    556 1HG2 ILE A 189      13.108   1.142   2.263  1.00  0.00           H  
ATOM    557 2HG2 ILE A 189      14.837   0.722   2.276  1.00  0.00           H  
ATOM    558 3HG2 ILE A 189      13.648  -0.384   3.003  1.00  0.00           H  
ATOM    559 1HD1 ILE A 189      10.748   2.116   4.917  1.00  0.00           H  
ATOM    560 2HD1 ILE A 189      11.968   3.213   4.225  1.00  0.00           H  
ATOM    561 3HD1 ILE A 189      11.440   1.779   3.312  1.00  0.00           H  
ATOM    562  N   PRO A 190      16.831  -0.769   3.930  1.00  0.00           N  
ATOM    563  CA  PRO A 190      18.009  -1.127   3.118  1.00  0.00           C  
ATOM    564  C   PRO A 190      18.013  -0.542   1.691  1.00  0.00           C  
ATOM    565  O   PRO A 190      19.017   0.044   1.284  1.00  0.00           O  
ATOM    566  CB  PRO A 190      17.920  -2.656   3.083  1.00  0.00           C  
ATOM    567  CG  PRO A 190      17.297  -3.015   4.389  1.00  0.00           C  
ATOM    568  CD  PRO A 190      16.241  -1.964   4.602  1.00  0.00           C  
ATOM    569  HA  PRO A 190      18.920  -0.789   3.634  1.00  0.00           H  
ATOM    570 1HB  PRO A 190      17.318  -2.978   2.220  1.00  0.00           H  
ATOM    571 2HB  PRO A 190      18.923  -3.089   2.955  1.00  0.00           H  
ATOM    572 1HG  PRO A 190      16.879  -4.032   4.343  1.00  0.00           H  
ATOM    573 2HG  PRO A 190      18.056  -3.020   5.183  1.00  0.00           H  
ATOM    574 1HD  PRO A 190      15.304  -2.281   4.123  1.00  0.00           H  
ATOM    575 2HD  PRO A 190      16.092  -1.807   5.680  1.00  0.00           H  
ATOM    576  N   PRO A 191      16.918  -0.679   0.897  1.00  0.00           N  
ATOM    577  CA  PRO A 191      16.887  -0.148  -0.471  1.00  0.00           C  
ATOM    578  C   PRO A 191      17.027   1.369  -0.505  1.00  0.00           C  
ATOM    579  O   PRO A 191      17.645   1.926  -1.412  1.00  0.00           O  
ATOM    580  CB  PRO A 191      15.511  -0.592  -0.978  1.00  0.00           C  
ATOM    581  CG  PRO A 191      14.736  -0.869   0.265  1.00  0.00           C  
ATOM    582  CD  PRO A 191      15.751  -1.439   1.220  1.00  0.00           C  
ATOM    583  HA  PRO A 191      17.693  -0.613  -1.058  1.00  0.00           H  
ATOM    584 1HB  PRO A 191      15.062   0.203  -1.592  1.00  0.00           H  
ATOM    585 2HB  PRO A 191      15.615  -1.477  -1.623  1.00  0.00           H  
ATOM    586 1HG  PRO A 191      14.275   0.057   0.639  1.00  0.00           H  
ATOM    587 2HG  PRO A 191      13.915  -1.570   0.052  1.00  0.00           H  
ATOM    588 1HD  PRO A 191      15.410  -1.281   2.254  1.00  0.00           H  
ATOM    589 2HD  PRO A 191      15.887  -2.510   1.015  1.00  0.00           H  
ATOM    590  N   ASN A 192      16.439   2.024   0.497  1.00  0.00           N  
ATOM    591  CA  ASN A 192      16.461   3.484   0.616  1.00  0.00           C  
ATOM    592  C   ASN A 192      15.739   4.142  -0.554  1.00  0.00           C  
ATOM    593  O   ASN A 192      15.877   5.342  -0.797  1.00  0.00           O  
ATOM    594  CB  ASN A 192      17.887   3.993   0.715  1.00  0.00           C  
ATOM    595  CG  ASN A 192      17.986   5.295   1.461  1.00  0.00           C  
ATOM    596  OD1 ASN A 192      17.297   5.502   2.467  1.00  0.00           O  
ATOM    597  ND2 ASN A 192      18.829   6.176   0.987  1.00  0.00           N  
ATOM    598  H   ASN A 192      15.983   1.506   1.191  1.00  0.00           H  
ATOM    599  HA  ASN A 192      15.928   3.765   1.526  1.00  0.00           H  
ATOM    600 1HB  ASN A 192      18.505   3.250   1.221  1.00  0.00           H  
ATOM    601 2HB  ASN A 192      18.296   4.130  -0.286  1.00  0.00           H  
ATOM    602 1HD2 ASN A 192      18.936   7.061   1.442  1.00  0.00           H  
ATOM    603 2HD2 ASN A 192      19.366   5.967   0.171  1.00  0.00           H  
ATOM    604  N   ILE A 193      14.963   3.345  -1.271  1.00  0.00           N  
ATOM    605  CA  ILE A 193      14.193   3.829  -2.403  1.00  0.00           C  
ATOM    606  C   ILE A 193      12.766   4.063  -1.944  1.00  0.00           C  
ATOM    607  O   ILE A 193      12.276   3.346  -1.075  1.00  0.00           O  
ATOM    608  CB  ILE A 193      14.218   2.833  -3.577  1.00  0.00           C  
ATOM    609  CG1 ILE A 193      15.652   2.630  -4.074  1.00  0.00           C  
ATOM    610  CG2 ILE A 193      13.322   3.318  -4.706  1.00  0.00           C  
ATOM    611  CD1 ILE A 193      15.815   1.446  -4.999  1.00  0.00           C  
ATOM    612  H   ILE A 193      14.902   2.400  -1.023  1.00  0.00           H  
ATOM    613  HA  ILE A 193      14.633   4.765  -2.745  1.00  0.00           H  
ATOM    614  HB  ILE A 193      13.863   1.861  -3.236  1.00  0.00           H  
ATOM    615 1HG1 ILE A 193      15.982   3.525  -4.602  1.00  0.00           H  
ATOM    616 2HG1 ILE A 193      16.317   2.490  -3.222  1.00  0.00           H  
ATOM    617 1HG2 ILE A 193      13.352   2.603  -5.527  1.00  0.00           H  
ATOM    618 2HG2 ILE A 193      12.299   3.412  -4.344  1.00  0.00           H  
ATOM    619 3HG2 ILE A 193      13.673   4.289  -5.057  1.00  0.00           H  
ATOM    620 1HD1 ILE A 193      16.858   1.368  -5.310  1.00  0.00           H  
ATOM    621 2HD1 ILE A 193      15.522   0.534  -4.479  1.00  0.00           H  
ATOM    622 3HD1 ILE A 193      15.185   1.582  -5.878  1.00  0.00           H  
ATOM    623  N   ASN A 194      12.099   5.055  -2.510  1.00  0.00           N  
ATOM    624  CA  ASN A 194      10.742   5.373  -2.087  1.00  0.00           C  
ATOM    625  C   ASN A 194       9.680   4.789  -3.014  1.00  0.00           C  
ATOM    626  O   ASN A 194       8.531   4.642  -2.611  1.00  0.00           O  
ATOM    627  CB  ASN A 194      10.571   6.877  -1.974  1.00  0.00           C  
ATOM    628  CG  ASN A 194      11.451   7.481  -0.915  1.00  0.00           C  
ATOM    629  OD1 ASN A 194      11.765   6.834   0.091  1.00  0.00           O  
ATOM    630  ND2 ASN A 194      11.854   8.708  -1.120  1.00  0.00           N  
ATOM    631  H   ASN A 194      12.521   5.581  -3.224  1.00  0.00           H  
ATOM    632  HA  ASN A 194      10.571   4.924  -1.107  1.00  0.00           H  
ATOM    633 1HB  ASN A 194      10.804   7.342  -2.932  1.00  0.00           H  
ATOM    634 2HB  ASN A 194       9.531   7.108  -1.742  1.00  0.00           H  
ATOM    635 1HD2 ASN A 194      12.441   9.161  -0.448  1.00  0.00           H  
ATOM    636 2HD2 ASN A 194      11.575   9.194  -1.948  1.00  0.00           H  
ATOM    637  N   THR A 195      10.044   4.426  -4.241  1.00  0.00           N  
ATOM    638  CA  THR A 195       9.060   3.891  -5.177  1.00  0.00           C  
ATOM    639  C   THR A 195       8.646   2.488  -4.757  1.00  0.00           C  
ATOM    640  O   THR A 195       9.495   1.626  -4.538  1.00  0.00           O  
ATOM    641  CB  THR A 195       9.607   3.866  -6.616  1.00  0.00           C  
ATOM    642  OG1 THR A 195       9.959   5.196  -7.020  1.00  0.00           O  
ATOM    643  CG2 THR A 195       8.565   3.309  -7.574  1.00  0.00           C  
ATOM    644  H   THR A 195      10.977   4.513  -4.518  1.00  0.00           H  
ATOM    645  HA  THR A 195       8.180   4.534  -5.159  1.00  0.00           H  
ATOM    646  HB  THR A 195      10.499   3.241  -6.655  1.00  0.00           H  
ATOM    647  HG1 THR A 195      10.499   5.157  -7.813  1.00  0.00           H  
ATOM    648 1HG2 THR A 195       8.970   3.298  -8.585  1.00  0.00           H  
ATOM    649 2HG2 THR A 195       8.304   2.294  -7.276  1.00  0.00           H  
ATOM    650 3HG2 THR A 195       7.675   3.935  -7.546  1.00  0.00           H  
ATOM    651  N   TRP A 196       7.335   2.252  -4.728  1.00  0.00           N  
ATOM    652  CA  TRP A 196       6.777   0.971  -4.294  1.00  0.00           C  
ATOM    653  C   TRP A 196       7.317  -0.211  -5.074  1.00  0.00           C  
ATOM    654  O   TRP A 196       7.583  -1.257  -4.494  1.00  0.00           O  
ATOM    655  CB  TRP A 196       5.252   0.995  -4.367  1.00  0.00           C  
ATOM    656  CG  TRP A 196       4.626   1.473  -3.092  1.00  0.00           C  
ATOM    657  CD1 TRP A 196       3.882   2.599  -2.913  1.00  0.00           C  
ATOM    658  CD2 TRP A 196       4.705   0.839  -1.810  1.00  0.00           C  
ATOM    659  NE1 TRP A 196       3.498   2.708  -1.600  1.00  0.00           N  
ATOM    660  CE2 TRP A 196       3.988   1.640  -0.902  1.00  0.00           C  
ATOM    661  CE3 TRP A 196       5.313  -0.327  -1.342  1.00  0.00           C  
ATOM    662  CZ2 TRP A 196       3.863   1.308   0.445  1.00  0.00           C  
ATOM    663  CZ3 TRP A 196       5.192  -0.655  -0.006  1.00  0.00           C  
ATOM    664  CH2 TRP A 196       4.470   0.161   0.874  1.00  0.00           C  
ATOM    665  H   TRP A 196       6.718   2.975  -4.977  1.00  0.00           H  
ATOM    666  HA  TRP A 196       7.041   0.815  -3.248  1.00  0.00           H  
ATOM    667 1HB  TRP A 196       4.943   1.655  -5.164  1.00  0.00           H  
ATOM    668 2HB  TRP A 196       4.888  -0.003  -4.569  1.00  0.00           H  
ATOM    669  HD1 TRP A 196       3.641   3.298  -3.698  1.00  0.00           H  
ATOM    670  HE1 TRP A 196       2.957   3.440  -1.224  1.00  0.00           H  
ATOM    671  HE3 TRP A 196       5.873  -0.968  -2.009  1.00  0.00           H  
ATOM    672  HZ2 TRP A 196       3.311   1.928   1.137  1.00  0.00           H  
ATOM    673  HZ3 TRP A 196       5.659  -1.549   0.370  1.00  0.00           H  
ATOM    674  HH2 TRP A 196       4.402  -0.133   1.910  1.00  0.00           H  
ATOM    675  N   GLN A 197       7.501  -0.040  -6.371  1.00  0.00           N  
ATOM    676  CA  GLN A 197       8.009  -1.113  -7.211  1.00  0.00           C  
ATOM    677  C   GLN A 197       9.357  -1.617  -6.706  1.00  0.00           C  
ATOM    678  O   GLN A 197       9.664  -2.802  -6.803  1.00  0.00           O  
ATOM    679  CB  GLN A 197       8.135  -0.641  -8.662  1.00  0.00           C  
ATOM    680  CG  GLN A 197       8.531  -1.734  -9.640  1.00  0.00           C  
ATOM    681  CD  GLN A 197       8.742  -1.205 -11.046  1.00  0.00           C  
ATOM    682  OE1 GLN A 197       9.605  -0.354 -11.281  1.00  0.00           O  
ATOM    683  NE2 GLN A 197       7.954  -1.705 -11.990  1.00  0.00           N  
ATOM    684  H   GLN A 197       7.285   0.827  -6.773  1.00  0.00           H  
ATOM    685  HA  GLN A 197       7.305  -1.944  -7.174  1.00  0.00           H  
ATOM    686 1HB  GLN A 197       7.185  -0.222  -8.992  1.00  0.00           H  
ATOM    687 2HB  GLN A 197       8.881   0.151  -8.723  1.00  0.00           H  
ATOM    688 1HG  GLN A 197       9.462  -2.189  -9.303  1.00  0.00           H  
ATOM    689 2HG  GLN A 197       7.740  -2.483  -9.672  1.00  0.00           H  
ATOM    690 1HE2 GLN A 197       8.046  -1.394 -12.937  1.00  0.00           H  
ATOM    691 2HE2 GLN A 197       7.267  -2.393 -11.756  1.00  0.00           H  
ATOM    692  N   GLN A 198      10.175  -0.711  -6.199  1.00  0.00           N  
ATOM    693  CA  GLN A 198      11.478  -1.081  -5.673  1.00  0.00           C  
ATOM    694  C   GLN A 198      11.403  -1.414  -4.177  1.00  0.00           C  
ATOM    695  O   GLN A 198      12.272  -2.104  -3.643  1.00  0.00           O  
ATOM    696  CB  GLN A 198      12.485   0.047  -5.913  1.00  0.00           C  
ATOM    697  CG  GLN A 198      13.056   0.084  -7.320  1.00  0.00           C  
ATOM    698  CD  GLN A 198      12.046   0.572  -8.341  1.00  0.00           C  
ATOM    699  OE1 GLN A 198      11.512   1.679  -8.226  1.00  0.00           O  
ATOM    700  NE2 GLN A 198      11.780  -0.251  -9.349  1.00  0.00           N  
ATOM    701  H   GLN A 198       9.892   0.225  -6.159  1.00  0.00           H  
ATOM    702  HA  GLN A 198      11.821  -1.974  -6.195  1.00  0.00           H  
ATOM    703 1HB  GLN A 198      12.008   1.008  -5.718  1.00  0.00           H  
ATOM    704 2HB  GLN A 198      13.316  -0.053  -5.215  1.00  0.00           H  
ATOM    705 1HG  GLN A 198      13.912   0.758  -7.336  1.00  0.00           H  
ATOM    706 2HG  GLN A 198      13.367  -0.922  -7.601  1.00  0.00           H  
ATOM    707 1HE2 GLN A 198      11.122   0.017 -10.054  1.00  0.00           H  
ATOM    708 2HE2 GLN A 198      12.236  -1.139  -9.404  1.00  0.00           H  
ATOM    709  N   VAL A 199      10.352  -0.934  -3.509  1.00  0.00           N  
ATOM    710  CA  VAL A 199      10.176  -1.172  -2.075  1.00  0.00           C  
ATOM    711  C   VAL A 199       9.600  -2.567  -1.810  1.00  0.00           C  
ATOM    712  O   VAL A 199       9.919  -3.196  -0.799  1.00  0.00           O  
ATOM    713  CB  VAL A 199       9.240  -0.109  -1.469  1.00  0.00           C  
ATOM    714  CG1 VAL A 199       8.813  -0.513  -0.066  1.00  0.00           C  
ATOM    715  CG2 VAL A 199       9.935   1.244  -1.453  1.00  0.00           C  
ATOM    716  H   VAL A 199       9.680  -0.403  -3.994  1.00  0.00           H  
ATOM    717  HA  VAL A 199      11.150  -1.099  -1.590  1.00  0.00           H  
ATOM    718  HB  VAL A 199       8.336  -0.047  -2.075  1.00  0.00           H  
ATOM    719 1HG1 VAL A 199       8.152   0.249   0.347  1.00  0.00           H  
ATOM    720 2HG1 VAL A 199       8.286  -1.467  -0.107  1.00  0.00           H  
ATOM    721 3HG1 VAL A 199       9.693  -0.611   0.568  1.00  0.00           H  
ATOM    722 1HG2 VAL A 199       9.268   1.990  -1.024  1.00  0.00           H  
ATOM    723 2HG2 VAL A 199      10.843   1.179  -0.851  1.00  0.00           H  
ATOM    724 3HG2 VAL A 199      10.195   1.532  -2.471  1.00  0.00           H  
ATOM    725  N   THR A 200       8.776  -3.060  -2.735  1.00  0.00           N  
ATOM    726  CA  THR A 200       8.155  -4.378  -2.600  1.00  0.00           C  
ATOM    727  C   THR A 200       9.204  -5.486  -2.514  1.00  0.00           C  
ATOM    728  O   THR A 200       8.948  -6.567  -1.971  1.00  0.00           O  
ATOM    729  CB  THR A 200       7.201  -4.662  -3.775  1.00  0.00           C  
ATOM    730  OG1 THR A 200       6.213  -5.619  -3.371  1.00  0.00           O  
ATOM    731  CG2 THR A 200       7.972  -5.207  -4.968  1.00  0.00           C  
ATOM    732  H   THR A 200       8.574  -2.521  -3.533  1.00  0.00           H  
ATOM    733  HA  THR A 200       7.577  -4.395  -1.676  1.00  0.00           H  
ATOM    734  HB  THR A 200       6.697  -3.740  -4.066  1.00  0.00           H  
ATOM    735  HG1 THR A 200       5.637  -5.224  -2.713  1.00  0.00           H  
ATOM    736 1HG2 THR A 200       7.282  -5.402  -5.789  1.00  0.00           H  
ATOM    737 2HG2 THR A 200       8.716  -4.477  -5.284  1.00  0.00           H  
ATOM    738 3HG2 THR A 200       8.470  -6.134  -4.686  1.00  0.00           H  
ATOM    739  N   ALA A 201      10.393  -5.191  -3.035  1.00  0.00           N  
ATOM    740  CA  ALA A 201      11.500  -6.131  -3.034  1.00  0.00           C  
ATOM    741  C   ALA A 201      11.877  -6.546  -1.615  1.00  0.00           C  
ATOM    742  O   ALA A 201      12.438  -7.620  -1.410  1.00  0.00           O  
ATOM    743  CB  ALA A 201      12.701  -5.530  -3.746  1.00  0.00           C  
ATOM    744  H   ALA A 201      10.525  -4.306  -3.437  1.00  0.00           H  
ATOM    745  HA  ALA A 201      11.184  -7.027  -3.567  1.00  0.00           H  
ATOM    746 1HB  ALA A 201      13.069  -4.686  -3.182  1.00  0.00           H  
ATOM    747 2HB  ALA A 201      12.407  -5.201  -4.731  1.00  0.00           H  
ATOM    748 3HB  ALA A 201      13.480  -6.275  -3.831  1.00  0.00           H  
ATOM    749  N   LEU A 202      11.555  -5.698  -0.639  1.00  0.00           N  
ATOM    750  CA  LEU A 202      11.852  -5.986   0.761  1.00  0.00           C  
ATOM    751  C   LEU A 202      11.164  -7.273   1.205  1.00  0.00           C  
ATOM    752  O   LEU A 202      11.734  -8.081   1.942  1.00  0.00           O  
ATOM    753  CB  LEU A 202      11.402  -4.821   1.652  1.00  0.00           C  
ATOM    754  CG  LEU A 202      12.284  -3.567   1.603  1.00  0.00           C  
ATOM    755  CD1 LEU A 202      11.532  -2.392   2.214  1.00  0.00           C  
ATOM    756  CD2 LEU A 202      13.584  -3.831   2.348  1.00  0.00           C  
ATOM    757  H   LEU A 202      11.099  -4.855  -0.870  1.00  0.00           H  
ATOM    758  HA  LEU A 202      12.929  -6.112   0.867  1.00  0.00           H  
ATOM    759 1HB  LEU A 202      10.395  -4.529   1.360  1.00  0.00           H  
ATOM    760 2HB  LEU A 202      11.373  -5.166   2.686  1.00  0.00           H  
ATOM    761  HG  LEU A 202      12.505  -3.318   0.565  1.00  0.00           H  
ATOM    762 1HD1 LEU A 202      12.159  -1.501   2.178  1.00  0.00           H  
ATOM    763 2HD1 LEU A 202      10.617  -2.214   1.649  1.00  0.00           H  
ATOM    764 3HD1 LEU A 202      11.283  -2.619   3.249  1.00  0.00           H  
ATOM    765 1HD2 LEU A 202      14.212  -2.940   2.312  1.00  0.00           H  
ATOM    766 2HD2 LEU A 202      13.365  -4.079   3.387  1.00  0.00           H  
ATOM    767 3HD2 LEU A 202      14.110  -4.663   1.880  1.00  0.00           H  
ATOM    768  N   ALA A 203       9.940  -7.462   0.736  1.00  0.00           N  
ATOM    769  CA  ALA A 203       9.168  -8.647   1.076  1.00  0.00           C  
ATOM    770  C   ALA A 203       9.582  -9.823   0.199  1.00  0.00           C  
ATOM    771  O   ALA A 203       9.557 -10.975   0.629  1.00  0.00           O  
ATOM    772  CB  ALA A 203       7.680  -8.368   0.926  1.00  0.00           C  
ATOM    773  H   ALA A 203       9.547  -6.788   0.138  1.00  0.00           H  
ATOM    774  HA  ALA A 203       9.381  -8.904   2.114  1.00  0.00           H  
ATOM    775 1HB  ALA A 203       7.121  -9.270   1.131  1.00  0.00           H  
ATOM    776 2HB  ALA A 203       7.476  -8.040  -0.081  1.00  0.00           H  
ATOM    777 3HB  ALA A 203       7.386  -7.597   1.623  1.00  0.00           H  
ATOM    778  N   GLN A 204       9.984  -9.521  -1.026  1.00  0.00           N  
ATOM    779  CA  GLN A 204      10.404 -10.548  -1.973  1.00  0.00           C  
ATOM    780  C   GLN A 204      11.764 -11.129  -1.585  1.00  0.00           C  
ATOM    781  O   GLN A 204      12.022 -12.314  -1.796  1.00  0.00           O  
ATOM    782  CB  GLN A 204      10.462  -9.976  -3.392  1.00  0.00           C  
ATOM    783  CG  GLN A 204       9.109  -9.586  -3.962  1.00  0.00           C  
ATOM    784  CD  GLN A 204       9.217  -8.993  -5.354  1.00  0.00           C  
ATOM    785  OE1 GLN A 204      10.088  -8.161  -5.624  1.00  0.00           O  
ATOM    786  NE2 GLN A 204       8.331  -9.418  -6.248  1.00  0.00           N  
ATOM    787  H   GLN A 204       9.997  -8.581  -1.307  1.00  0.00           H  
ATOM    788  HA  GLN A 204       9.674 -11.357  -1.953  1.00  0.00           H  
ATOM    789 1HB  GLN A 204      11.099  -9.092  -3.402  1.00  0.00           H  
ATOM    790 2HB  GLN A 204      10.911 -10.710  -4.062  1.00  0.00           H  
ATOM    791 1HG  GLN A 204       8.480 -10.475  -4.017  1.00  0.00           H  
ATOM    792 2HG  GLN A 204       8.651  -8.844  -3.308  1.00  0.00           H  
ATOM    793 1HE2 GLN A 204       8.353  -9.062  -7.183  1.00  0.00           H  
ATOM    794 2HE2 GLN A 204       7.642 -10.094  -5.987  1.00  0.00           H  
ATOM    795  N   GLN A 205      12.623 -10.297  -1.006  1.00  0.00           N  
ATOM    796  CA  GLN A 205      13.947 -10.740  -0.576  1.00  0.00           C  
ATOM    797  C   GLN A 205      13.877 -11.400   0.798  1.00  0.00           C  
ATOM    798  O   GLN A 205      14.899 -11.798   1.357  1.00  0.00           O  
ATOM    799  CB  GLN A 205      14.925  -9.563  -0.544  1.00  0.00           C  
ATOM    800  CG  GLN A 205      15.238  -8.976  -1.910  1.00  0.00           C  
ATOM    801  CD  GLN A 205      16.050  -7.698  -1.818  1.00  0.00           C  
ATOM    802  OE1 GLN A 205      16.078  -7.037  -0.777  1.00  0.00           O  
ATOM    803  NE2 GLN A 205      16.718  -7.343  -2.911  1.00  0.00           N  
ATOM    804  H   GLN A 205      12.368  -9.354  -0.881  1.00  0.00           H  
ATOM    805  HA  GLN A 205      14.314 -11.477  -1.290  1.00  0.00           H  
ATOM    806 1HB  GLN A 205      14.517  -8.766   0.079  1.00  0.00           H  
ATOM    807 2HB  GLN A 205      15.865  -9.882  -0.093  1.00  0.00           H  
ATOM    808 1HG  GLN A 205      15.810  -9.704  -2.484  1.00  0.00           H  
ATOM    809 2HG  GLN A 205      14.301  -8.750  -2.420  1.00  0.00           H  
ATOM    810 1HE2 GLN A 205      17.271  -6.509  -2.910  1.00  0.00           H  
ATOM    811 2HE2 GLN A 205      16.668  -7.908  -3.734  1.00  0.00           H  
ATOM    812  N   LYS A 206      12.661 -11.490   1.335  1.00  0.00           N  
ATOM    813  CA  LYS A 206      12.411 -12.108   2.638  1.00  0.00           C  
ATOM    814  C   LYS A 206      13.098 -11.346   3.771  1.00  0.00           C  
ATOM    815  O   LYS A 206      13.381 -11.908   4.831  1.00  0.00           O  
ATOM    816  CB  LYS A 206      12.876 -13.565   2.633  1.00  0.00           C  
ATOM    817  CG  LYS A 206      12.313 -14.401   1.492  1.00  0.00           C  
ATOM    818  CD  LYS A 206      10.797 -14.505   1.579  1.00  0.00           C  
ATOM    819  CE  LYS A 206      10.236 -15.382   0.469  1.00  0.00           C  
ATOM    820  NZ  LYS A 206       8.752 -15.465   0.520  1.00  0.00           N  
ATOM    821  H   LYS A 206      11.902 -11.132   0.833  1.00  0.00           H  
ATOM    822  HA  LYS A 206      11.338 -12.084   2.832  1.00  0.00           H  
ATOM    823 1HB  LYS A 206      13.964 -13.600   2.567  1.00  0.00           H  
ATOM    824 2HB  LYS A 206      12.589 -14.042   3.570  1.00  0.00           H  
ATOM    825 1HG  LYS A 206      12.582 -13.946   0.538  1.00  0.00           H  
ATOM    826 2HG  LYS A 206      12.740 -15.403   1.529  1.00  0.00           H  
ATOM    827 1HD  LYS A 206      10.516 -14.930   2.543  1.00  0.00           H  
ATOM    828 2HD  LYS A 206      10.359 -13.510   1.497  1.00  0.00           H  
ATOM    829 1HE  LYS A 206      10.532 -14.978  -0.499  1.00  0.00           H  
ATOM    830 2HE  LYS A 206      10.647 -16.387   0.557  1.00  0.00           H  
ATOM    831 1HZ  LYS A 206       8.421 -16.055  -0.230  1.00  0.00           H  
ATOM    832 2HZ  LYS A 206       8.466 -15.856   1.408  1.00  0.00           H  
ATOM    833 3HZ  LYS A 206       8.359 -14.539   0.420  1.00  0.00           H  
ATOM    834  N   LEU A 207      13.349 -10.061   3.549  1.00  0.00           N  
ATOM    835  CA  LEU A 207      13.990  -9.224   4.554  1.00  0.00           C  
ATOM    836  C   LEU A 207      12.946  -8.722   5.541  1.00  0.00           C  
ATOM    837  O   LEU A 207      13.220  -8.553   6.728  1.00  0.00           O  
ATOM    838  CB  LEU A 207      14.706  -8.038   3.895  1.00  0.00           C  
ATOM    839  CG  LEU A 207      15.873  -8.399   2.967  1.00  0.00           C  
ATOM    840  CD1 LEU A 207      16.414  -7.133   2.315  1.00  0.00           C  
ATOM    841  CD2 LEU A 207      16.956  -9.109   3.765  1.00  0.00           C  
ATOM    842  H   LEU A 207      13.095  -9.666   2.688  1.00  0.00           H  
ATOM    843  HA  LEU A 207      14.729  -9.824   5.083  1.00  0.00           H  
ATOM    844 1HB  LEU A 207      13.979  -7.476   3.310  1.00  0.00           H  
ATOM    845 2HB  LEU A 207      15.094  -7.388   4.677  1.00  0.00           H  
ATOM    846  HG  LEU A 207      15.517  -9.056   2.172  1.00  0.00           H  
ATOM    847 1HD1 LEU A 207      17.243  -7.389   1.656  1.00  0.00           H  
ATOM    848 2HD1 LEU A 207      15.623  -6.655   1.735  1.00  0.00           H  
ATOM    849 3HD1 LEU A 207      16.763  -6.448   3.087  1.00  0.00           H  
ATOM    850 1HD2 LEU A 207      17.785  -9.366   3.105  1.00  0.00           H  
ATOM    851 2HD2 LEU A 207      17.314  -8.452   4.557  1.00  0.00           H  
ATOM    852 3HD2 LEU A 207      16.547 -10.019   4.204  1.00  0.00           H  
ATOM    853  N   LEU A 208      11.745  -8.502   5.025  1.00  0.00           N  
ATOM    854  CA  LEU A 208      10.630  -8.025   5.825  1.00  0.00           C  
ATOM    855  C   LEU A 208      10.162  -9.114   6.782  1.00  0.00           C  
ATOM    856  O   LEU A 208       9.694 -10.170   6.351  1.00  0.00           O  
ATOM    857  CB  LEU A 208       9.471  -7.588   4.920  1.00  0.00           C  
ATOM    858  CG  LEU A 208       9.465  -6.108   4.516  1.00  0.00           C  
ATOM    859  CD1 LEU A 208       8.414  -5.880   3.438  1.00  0.00           C  
ATOM    860  CD2 LEU A 208       9.187  -5.248   5.740  1.00  0.00           C  
ATOM    861  H   LEU A 208      11.604  -8.670   4.072  1.00  0.00           H  
ATOM    862  HA  LEU A 208      10.963  -7.165   6.405  1.00  0.00           H  
ATOM    863 1HB  LEU A 208       9.501  -8.180   4.007  1.00  0.00           H  
ATOM    864 2HB  LEU A 208       8.532  -7.796   5.433  1.00  0.00           H  
ATOM    865  HG  LEU A 208      10.435  -5.841   4.097  1.00  0.00           H  
ATOM    866 1HD1 LEU A 208       8.409  -4.829   3.150  1.00  0.00           H  
ATOM    867 2HD1 LEU A 208       8.648  -6.493   2.566  1.00  0.00           H  
ATOM    868 3HD1 LEU A 208       7.433  -6.155   3.822  1.00  0.00           H  
ATOM    869 1HD2 LEU A 208       9.183  -4.196   5.453  1.00  0.00           H  
ATOM    870 2HD2 LEU A 208       8.216  -5.514   6.159  1.00  0.00           H  
ATOM    871 3HD2 LEU A 208       9.963  -5.418   6.487  1.00  0.00           H  
ATOM    872  N   THR A 209      10.306  -8.861   8.075  1.00  0.00           N  
ATOM    873  CA  THR A 209       9.894  -9.816   9.089  1.00  0.00           C  
ATOM    874  C   THR A 209       8.410  -9.626   9.399  1.00  0.00           C  
ATOM    875  O   THR A 209       7.823  -8.616   9.001  1.00  0.00           O  
ATOM    876  CB  THR A 209      10.729  -9.666  10.374  1.00  0.00           C  
ATOM    877  OG1 THR A 209      10.434  -8.408  10.995  1.00  0.00           O  
ATOM    878  CG2 THR A 209      12.215  -9.735  10.056  1.00  0.00           C  
ATOM    879  H   THR A 209      10.693  -7.999   8.355  1.00  0.00           H  
ATOM    880  HA  THR A 209      10.047 -10.822   8.699  1.00  0.00           H  
ATOM    881  HB  THR A 209      10.475 -10.466  11.068  1.00  0.00           H  
ATOM    882  HG1 THR A 209      10.769  -7.695  10.447  1.00  0.00           H  
ATOM    883 1HG2 THR A 209      12.789  -9.627  10.976  1.00  0.00           H  
ATOM    884 2HG2 THR A 209      12.444 -10.695   9.595  1.00  0.00           H  
ATOM    885 3HG2 THR A 209      12.477  -8.930   9.370  1.00  0.00           H  
ATOM    886  N   PRO A 210       7.767 -10.590  10.084  1.00  0.00           N  
ATOM    887  CA  PRO A 210       6.348 -10.479  10.443  1.00  0.00           C  
ATOM    888  C   PRO A 210       6.042  -9.171  11.168  1.00  0.00           C  
ATOM    889  O   PRO A 210       4.971  -8.586  10.998  1.00  0.00           O  
ATOM    890  CB  PRO A 210       6.131 -11.689  11.357  1.00  0.00           C  
ATOM    891  CG  PRO A 210       7.113 -12.699  10.868  1.00  0.00           C  
ATOM    892  CD  PRO A 210       8.342 -11.895  10.537  1.00  0.00           C  
ATOM    893  HA  PRO A 210       5.737 -10.558   9.532  1.00  0.00           H  
ATOM    894 1HB  PRO A 210       6.301 -11.403  12.406  1.00  0.00           H  
ATOM    895 2HB  PRO A 210       5.090 -12.035  11.283  1.00  0.00           H  
ATOM    896 1HG  PRO A 210       7.297 -13.456  11.643  1.00  0.00           H  
ATOM    897 2HG  PRO A 210       6.707 -13.229   9.994  1.00  0.00           H  
ATOM    898 1HD  PRO A 210       8.960 -11.780  11.440  1.00  0.00           H  
ATOM    899 2HD  PRO A 210       8.909 -12.401   9.742  1.00  0.00           H  
ATOM    900  N   GLN A 211       7.006  -8.702  11.954  1.00  0.00           N  
ATOM    901  CA  GLN A 211       6.851  -7.466  12.707  1.00  0.00           C  
ATOM    902  C   GLN A 211       6.868  -6.247  11.785  1.00  0.00           C  
ATOM    903  O   GLN A 211       6.293  -5.206  12.112  1.00  0.00           O  
ATOM    904  CB  GLN A 211       7.955  -7.343  13.760  1.00  0.00           C  
ATOM    905  CG  GLN A 211       7.865  -8.365  14.880  1.00  0.00           C  
ATOM    906  CD  GLN A 211       8.969  -8.199  15.906  1.00  0.00           C  
ATOM    907  OE1 GLN A 211      10.044  -7.673  15.603  1.00  0.00           O  
ATOM    908  NE2 GLN A 211       8.712  -8.649  17.130  1.00  0.00           N  
ATOM    909  H   GLN A 211       7.845  -9.210  12.034  1.00  0.00           H  
ATOM    910  HA  GLN A 211       5.886  -7.488  13.213  1.00  0.00           H  
ATOM    911 1HB  GLN A 211       8.928  -7.453  13.282  1.00  0.00           H  
ATOM    912 2HB  GLN A 211       7.922  -6.350  14.208  1.00  0.00           H  
ATOM    913 1HG  GLN A 211       6.907  -8.250  15.387  1.00  0.00           H  
ATOM    914 2HG  GLN A 211       7.943  -9.365  14.452  1.00  0.00           H  
ATOM    915 1HE2 GLN A 211       9.403  -8.566  17.849  1.00  0.00           H  
ATOM    916 2HE2 GLN A 211       7.827  -9.069  17.332  1.00  0.00           H  
ATOM    917  N   ASP A 212       7.497  -6.381  10.621  1.00  0.00           N  
ATOM    918  CA  ASP A 212       7.583  -5.273   9.681  1.00  0.00           C  
ATOM    919  C   ASP A 212       6.345  -5.276   8.808  1.00  0.00           C  
ATOM    920  O   ASP A 212       5.880  -4.234   8.343  1.00  0.00           O  
ATOM    921  CB  ASP A 212       8.841  -5.375   8.815  1.00  0.00           C  
ATOM    922  CG  ASP A 212      10.125  -5.380   9.634  1.00  0.00           C  
ATOM    923  OD1 ASP A 212      10.308  -4.482  10.421  1.00  0.00           O  
ATOM    924  OD2 ASP A 212      10.910  -6.282   9.466  1.00  0.00           O  
ATOM    925  H   ASP A 212       7.856  -7.260  10.360  1.00  0.00           H  
ATOM    926  HA  ASP A 212       7.633  -4.342  10.247  1.00  0.00           H  
ATOM    927 1HB  ASP A 212       8.802  -6.290   8.223  1.00  0.00           H  
ATOM    928 2HB  ASP A 212       8.874  -4.536   8.119  1.00  0.00           H  
ATOM    929  N   MET A 213       5.815  -6.476   8.610  1.00  0.00           N  
ATOM    930  CA  MET A 213       4.627  -6.691   7.800  1.00  0.00           C  
ATOM    931  C   MET A 213       3.453  -5.871   8.318  1.00  0.00           C  
ATOM    932  O   MET A 213       2.797  -5.152   7.562  1.00  0.00           O  
ATOM    933  CB  MET A 213       4.271  -8.176   7.771  1.00  0.00           C  
ATOM    934  CG  MET A 213       5.217  -9.035   6.944  1.00  0.00           C  
ATOM    935  SD  MET A 213       4.782 -10.785   6.983  1.00  0.00           S  
ATOM    936  CE  MET A 213       6.303 -11.525   6.398  1.00  0.00           C  
ATOM    937  H   MET A 213       6.248  -7.253   9.024  1.00  0.00           H  
ATOM    938  HA  MET A 213       4.837  -6.360   6.783  1.00  0.00           H  
ATOM    939 1HB  MET A 213       4.266  -8.568   8.787  1.00  0.00           H  
ATOM    940 2HB  MET A 213       3.266  -8.302   7.367  1.00  0.00           H  
ATOM    941 1HG  MET A 213       5.201  -8.698   5.908  1.00  0.00           H  
ATOM    942 2HG  MET A 213       6.233  -8.924   7.322  1.00  0.00           H  
ATOM    943 1HE  MET A 213       6.192 -12.609   6.366  1.00  0.00           H  
ATOM    944 2HE  MET A 213       6.528 -11.153   5.397  1.00  0.00           H  
ATOM    945 3HE  MET A 213       7.118 -11.264   7.073  1.00  0.00           H  
ATOM    946  N   GLU A 214       3.217  -5.964   9.619  1.00  0.00           N  
ATOM    947  CA  GLU A 214       2.117  -5.252  10.260  1.00  0.00           C  
ATOM    948  C   GLU A 214       2.273  -3.737  10.131  1.00  0.00           C  
ATOM    949  O   GLU A 214       1.288  -2.997  10.166  1.00  0.00           O  
ATOM    950  CB  GLU A 214       2.027  -5.640  11.738  1.00  0.00           C  
ATOM    951  CG  GLU A 214       1.545  -7.062  11.986  1.00  0.00           C  
ATOM    952  CD  GLU A 214       0.129  -7.288  11.533  1.00  0.00           C  
ATOM    953  OE1 GLU A 214      -0.729  -6.540  11.935  1.00  0.00           O  
ATOM    954  OE2 GLU A 214      -0.094  -8.211  10.785  1.00  0.00           O  
ATOM    955  H   GLU A 214       3.800  -6.531  10.168  1.00  0.00           H  
ATOM    956  HA  GLU A 214       1.187  -5.535   9.765  1.00  0.00           H  
ATOM    957 1HB  GLU A 214       3.007  -5.533  12.202  1.00  0.00           H  
ATOM    958 2HB  GLU A 214       1.344  -4.961  12.251  1.00  0.00           H  
ATOM    959 1HG  GLU A 214       2.199  -7.753  11.455  1.00  0.00           H  
ATOM    960 2HG  GLU A 214       1.620  -7.280  13.051  1.00  0.00           H  
ATOM    961  N   ALA A 215       3.509  -3.281   9.977  1.00  0.00           N  
ATOM    962  CA  ALA A 215       3.789  -1.858   9.850  1.00  0.00           C  
ATOM    963  C   ALA A 215       3.609  -1.386   8.410  1.00  0.00           C  
ATOM    964  O   ALA A 215       3.136  -0.274   8.163  1.00  0.00           O  
ATOM    965  CB  ALA A 215       5.199  -1.558  10.336  1.00  0.00           C  
ATOM    966  H   ALA A 215       4.254  -3.918   9.944  1.00  0.00           H  
ATOM    967  HA  ALA A 215       3.075  -1.316  10.470  1.00  0.00           H  
ATOM    968 1HB  ALA A 215       5.287  -1.832  11.377  1.00  0.00           H  
ATOM    969 2HB  ALA A 215       5.406  -0.505  10.221  1.00  0.00           H  
ATOM    970 3HB  ALA A 215       5.907  -2.131   9.754  1.00  0.00           H  
ATOM    971  N   ALA A 216       3.954  -2.252   7.462  1.00  0.00           N  
ATOM    972  CA  ALA A 216       3.845  -1.928   6.047  1.00  0.00           C  
ATOM    973  C   ALA A 216       2.389  -1.795   5.634  1.00  0.00           C  
ATOM    974  O   ALA A 216       2.058  -1.029   4.724  1.00  0.00           O  
ATOM    975  CB  ALA A 216       4.541  -2.990   5.208  1.00  0.00           C  
ATOM    976  H   ALA A 216       4.278  -3.139   7.722  1.00  0.00           H  
ATOM    977  HA  ALA A 216       4.333  -0.967   5.881  1.00  0.00           H  
ATOM    978 1HB  ALA A 216       4.492  -2.715   4.166  1.00  0.00           H  
ATOM    979 2HB  ALA A 216       4.047  -3.939   5.351  1.00  0.00           H  
ATOM    980 3HB  ALA A 216       5.575  -3.073   5.511  1.00  0.00           H  
ATOM    981  N   LYS A 217       1.524  -2.538   6.317  1.00  0.00           N  
ATOM    982  CA  LYS A 217       0.095  -2.511   6.036  1.00  0.00           C  
ATOM    983  C   LYS A 217      -0.461  -1.097   6.184  1.00  0.00           C  
ATOM    984  O   LYS A 217      -1.208  -0.616   5.329  1.00  0.00           O  
ATOM    985  CB  LYS A 217      -0.655  -3.453   6.978  1.00  0.00           C  
ATOM    986  CG  LYS A 217      -0.431  -4.924   6.683  1.00  0.00           C  
ATOM    987  CD  LYS A 217      -1.158  -5.802   7.688  1.00  0.00           C  
ATOM    988  CE  LYS A 217      -0.896  -7.275   7.437  1.00  0.00           C  
ATOM    989  NZ  LYS A 217      -1.596  -8.143   8.420  1.00  0.00           N  
ATOM    990  H   LYS A 217       1.860  -3.132   7.024  1.00  0.00           H  
ATOM    991  HA  LYS A 217      -0.061  -2.828   5.004  1.00  0.00           H  
ATOM    992 1HB  LYS A 217      -0.337  -3.258   7.991  1.00  0.00           H  
ATOM    993 2HB  LYS A 217      -1.713  -3.251   6.900  1.00  0.00           H  
ATOM    994 1HG  LYS A 217      -0.803  -5.141   5.693  1.00  0.00           H  
ATOM    995 2HG  LYS A 217       0.628  -5.134   6.728  1.00  0.00           H  
ATOM    996 1HD  LYS A 217      -0.820  -5.552   8.682  1.00  0.00           H  
ATOM    997 2HD  LYS A 217      -2.220  -5.618   7.612  1.00  0.00           H  
ATOM    998 1HE  LYS A 217      -1.239  -7.525   6.444  1.00  0.00           H  
ATOM    999 2HE  LYS A 217       0.166  -7.454   7.505  1.00  0.00           H  
ATOM   1000 1HZ  LYS A 217      -2.610  -7.908   8.443  1.00  0.00           H  
ATOM   1001 2HZ  LYS A 217      -1.198  -8.003   9.375  1.00  0.00           H  
ATOM   1002 3HZ  LYS A 217      -1.488  -9.143   8.157  1.00  0.00           H  
ATOM   1003  N   GLU A 218      -0.073  -0.436   7.264  1.00  0.00           N  
ATOM   1004  CA  GLU A 218      -0.534   0.924   7.529  1.00  0.00           C  
ATOM   1005  C   GLU A 218       0.011   1.888   6.503  1.00  0.00           C  
ATOM   1006  O   GLU A 218      -0.708   2.770   6.033  1.00  0.00           O  
ATOM   1007  CB  GLU A 218      -0.117   1.373   8.931  1.00  0.00           C  
ATOM   1008  CG  GLU A 218      -0.847   0.663  10.062  1.00  0.00           C  
ATOM   1009  CD  GLU A 218      -0.410   1.128  11.423  1.00  0.00           C  
ATOM   1010  OE1 GLU A 218       0.532   1.880  11.500  1.00  0.00           O  
ATOM   1011  OE2 GLU A 218      -1.020   0.732  12.388  1.00  0.00           O  
ATOM   1012  H   GLU A 218       0.538  -0.870   7.900  1.00  0.00           H  
ATOM   1013  HA  GLU A 218      -1.623   0.938   7.470  1.00  0.00           H  
ATOM   1014 1HB  GLU A 218       0.952   1.204   9.064  1.00  0.00           H  
ATOM   1015 2HB  GLU A 218      -0.294   2.443   9.039  1.00  0.00           H  
ATOM   1016 1HG  GLU A 218      -1.917   0.838   9.957  1.00  0.00           H  
ATOM   1017 2HG  GLU A 218      -0.672  -0.409   9.977  1.00  0.00           H  
ATOM   1018  N   VAL A 219       1.284   1.725   6.160  1.00  0.00           N  
ATOM   1019  CA  VAL A 219       1.942   2.595   5.192  1.00  0.00           C  
ATOM   1020  C   VAL A 219       1.206   2.590   3.853  1.00  0.00           C  
ATOM   1021  O   VAL A 219       0.867   3.647   3.321  1.00  0.00           O  
ATOM   1022  CB  VAL A 219       3.399   2.146   4.977  1.00  0.00           C  
ATOM   1023  CG1 VAL A 219       4.027   2.910   3.820  1.00  0.00           C  
ATOM   1024  CG2 VAL A 219       4.198   2.349   6.255  1.00  0.00           C  
ATOM   1025  H   VAL A 219       1.794   0.988   6.561  1.00  0.00           H  
ATOM   1026  HA  VAL A 219       1.943   3.612   5.585  1.00  0.00           H  
ATOM   1027  HB  VAL A 219       3.408   1.090   4.706  1.00  0.00           H  
ATOM   1028 1HG1 VAL A 219       5.057   2.579   3.682  1.00  0.00           H  
ATOM   1029 2HG1 VAL A 219       3.460   2.721   2.909  1.00  0.00           H  
ATOM   1030 3HG1 VAL A 219       4.016   3.977   4.041  1.00  0.00           H  
ATOM   1031 1HG2 VAL A 219       5.228   2.029   6.095  1.00  0.00           H  
ATOM   1032 2HG2 VAL A 219       4.185   3.405   6.528  1.00  0.00           H  
ATOM   1033 3HG2 VAL A 219       3.756   1.761   7.058  1.00  0.00           H  
ATOM   1034  N   TYR A 220       0.937   1.399   3.330  1.00  0.00           N  
ATOM   1035  CA  TYR A 220       0.255   1.269   2.048  1.00  0.00           C  
ATOM   1036  C   TYR A 220      -1.154   1.862   2.105  1.00  0.00           C  
ATOM   1037  O   TYR A 220      -1.587   2.539   1.169  1.00  0.00           O  
ATOM   1038  CB  TYR A 220       0.194  -0.200   1.619  1.00  0.00           C  
ATOM   1039  CG  TYR A 220      -0.096  -0.382   0.143  1.00  0.00           C  
ATOM   1040  CD1 TYR A 220       0.919  -0.277  -0.802  1.00  0.00           C  
ATOM   1041  CD2 TYR A 220      -1.382  -0.659  -0.309  1.00  0.00           C  
ATOM   1042  CE1 TYR A 220       0.661  -0.439  -2.149  1.00  0.00           C  
ATOM   1043  CE2 TYR A 220      -1.646  -0.822  -1.656  1.00  0.00           C  
ATOM   1044  CZ  TYR A 220      -0.623  -0.713  -2.571  1.00  0.00           C  
ATOM   1045  OH  TYR A 220      -0.886  -0.878  -3.913  1.00  0.00           O  
ATOM   1046  H   TYR A 220       1.206   0.589   3.816  1.00  0.00           H  
ATOM   1047  HA  TYR A 220       0.817   1.828   1.299  1.00  0.00           H  
ATOM   1048 1HB  TYR A 220       1.141  -0.672   1.833  1.00  0.00           H  
ATOM   1049 2HB  TYR A 220      -0.586  -0.700   2.175  1.00  0.00           H  
ATOM   1050  HD1 TYR A 220       1.924  -0.061  -0.471  1.00  0.00           H  
ATOM   1051  HD2 TYR A 220      -2.184  -0.745   0.411  1.00  0.00           H  
ATOM   1052  HE1 TYR A 220       1.463  -0.350  -2.867  1.00  0.00           H  
ATOM   1053  HE2 TYR A 220      -2.653  -1.034  -1.987  1.00  0.00           H  
ATOM   1054  HH  TYR A 220      -0.072  -1.114  -4.370  1.00  0.00           H  
ATOM   1055  N   LYS A 221      -1.858   1.621   3.207  1.00  0.00           N  
ATOM   1056  CA  LYS A 221      -3.216   2.129   3.368  1.00  0.00           C  
ATOM   1057  C   LYS A 221      -3.236   3.655   3.440  1.00  0.00           C  
ATOM   1058  O   LYS A 221      -4.019   4.310   2.745  1.00  0.00           O  
ATOM   1059  CB  LYS A 221      -3.862   1.535   4.621  1.00  0.00           C  
ATOM   1060  CG  LYS A 221      -4.302   0.084   4.474  1.00  0.00           C  
ATOM   1061  CD  LYS A 221      -5.042  -0.397   5.713  1.00  0.00           C  
ATOM   1062  CE  LYS A 221      -5.584  -1.806   5.523  1.00  0.00           C  
ATOM   1063  NZ  LYS A 221      -4.493  -2.802   5.344  1.00  0.00           N  
ATOM   1064  H   LYS A 221      -1.456   1.087   3.927  1.00  0.00           H  
ATOM   1065  HA  LYS A 221      -3.802   1.831   2.498  1.00  0.00           H  
ATOM   1066 1HB  LYS A 221      -3.160   1.589   5.453  1.00  0.00           H  
ATOM   1067 2HB  LYS A 221      -4.738   2.124   4.893  1.00  0.00           H  
ATOM   1068 1HG  LYS A 221      -4.960  -0.011   3.609  1.00  0.00           H  
ATOM   1069 2HG  LYS A 221      -3.429  -0.547   4.315  1.00  0.00           H  
ATOM   1070 1HD  LYS A 221      -4.365  -0.389   6.568  1.00  0.00           H  
ATOM   1071 2HD  LYS A 221      -5.874   0.276   5.924  1.00  0.00           H  
ATOM   1072 1HE  LYS A 221      -6.178  -2.087   6.391  1.00  0.00           H  
ATOM   1073 2HE  LYS A 221      -6.230  -1.832   4.645  1.00  0.00           H  
ATOM   1074 1HZ  LYS A 221      -4.893  -3.722   5.221  1.00  0.00           H  
ATOM   1075 2HZ  LYS A 221      -3.946  -2.561   4.529  1.00  0.00           H  
ATOM   1076 3HZ  LYS A 221      -3.898  -2.801   6.161  1.00  0.00           H  
ATOM   1077  N   ILE A 222      -2.372   4.219   4.279  1.00  0.00           N  
ATOM   1078  CA  ILE A 222      -2.295   5.668   4.443  1.00  0.00           C  
ATOM   1079  C   ILE A 222      -1.892   6.342   3.132  1.00  0.00           C  
ATOM   1080  O   ILE A 222      -2.404   7.408   2.782  1.00  0.00           O  
ATOM   1081  CB  ILE A 222      -1.292   6.045   5.548  1.00  0.00           C  
ATOM   1082  CG1 ILE A 222      -1.821   5.614   6.919  1.00  0.00           C  
ATOM   1083  CG2 ILE A 222      -1.014   7.540   5.527  1.00  0.00           C  
ATOM   1084  CD1 ILE A 222      -0.781   5.656   8.015  1.00  0.00           C  
ATOM   1085  H   ILE A 222      -1.766   3.644   4.802  1.00  0.00           H  
ATOM   1086  HA  ILE A 222      -3.279   6.036   4.732  1.00  0.00           H  
ATOM   1087  HB  ILE A 222      -0.357   5.509   5.389  1.00  0.00           H  
ATOM   1088 1HG1 ILE A 222      -2.648   6.260   7.209  1.00  0.00           H  
ATOM   1089 2HG1 ILE A 222      -2.208   4.597   6.856  1.00  0.00           H  
ATOM   1090 1HG2 ILE A 222      -0.304   7.789   6.315  1.00  0.00           H  
ATOM   1091 2HG2 ILE A 222      -0.596   7.819   4.561  1.00  0.00           H  
ATOM   1092 3HG2 ILE A 222      -1.944   8.085   5.691  1.00  0.00           H  
ATOM   1093 1HD1 ILE A 222      -1.231   5.336   8.956  1.00  0.00           H  
ATOM   1094 2HD1 ILE A 222       0.042   4.987   7.761  1.00  0.00           H  
ATOM   1095 3HD1 ILE A 222      -0.404   6.672   8.121  1.00  0.00           H  
ATOM   1096  N   HIS A 223      -0.992   5.700   2.399  1.00  0.00           N  
ATOM   1097  CA  HIS A 223      -0.521   6.226   1.126  1.00  0.00           C  
ATOM   1098  C   HIS A 223      -1.675   6.334   0.131  1.00  0.00           C  
ATOM   1099  O   HIS A 223      -1.806   7.332  -0.576  1.00  0.00           O  
ATOM   1100  CB  HIS A 223       0.587   5.339   0.548  1.00  0.00           C  
ATOM   1101  CG  HIS A 223       1.346   5.980  -0.572  1.00  0.00           C  
ATOM   1102  ND1 HIS A 223       2.398   5.355  -1.210  1.00  0.00           N  
ATOM   1103  CD2 HIS A 223       1.208   7.188  -1.168  1.00  0.00           C  
ATOM   1104  CE1 HIS A 223       2.873   6.153  -2.151  1.00  0.00           C  
ATOM   1105  NE2 HIS A 223       2.170   7.269  -2.145  1.00  0.00           N  
ATOM   1106  H   HIS A 223      -0.625   4.850   2.729  1.00  0.00           H  
ATOM   1107  HA  HIS A 223      -0.110   7.224   1.275  1.00  0.00           H  
ATOM   1108 1HB  HIS A 223       1.295   5.081   1.336  1.00  0.00           H  
ATOM   1109 2HB  HIS A 223       0.154   4.410   0.179  1.00  0.00           H  
ATOM   1110  HD2 HIS A 223       0.472   7.952  -0.918  1.00  0.00           H  
ATOM   1111  HE1 HIS A 223       3.704   5.926  -2.819  1.00  0.00           H  
ATOM   1112  HE2 HIS A 223       2.310   8.060  -2.758  1.00  0.00           H  
ATOM   1113  N   GLN A 224      -2.516   5.305   0.101  1.00  0.00           N  
ATOM   1114  CA  GLN A 224      -3.664   5.273  -0.800  1.00  0.00           C  
ATOM   1115  C   GLN A 224      -4.630   6.418  -0.501  1.00  0.00           C  
ATOM   1116  O   GLN A 224      -5.229   6.992  -1.409  1.00  0.00           O  
ATOM   1117  CB  GLN A 224      -4.393   3.931  -0.692  1.00  0.00           C  
ATOM   1118  CG  GLN A 224      -3.665   2.773  -1.353  1.00  0.00           C  
ATOM   1119  CD  GLN A 224      -4.425   1.466  -1.230  1.00  0.00           C  
ATOM   1120  OE1 GLN A 224      -5.167   1.075  -2.135  1.00  0.00           O  
ATOM   1121  NE2 GLN A 224      -4.244   0.781  -0.106  1.00  0.00           N  
ATOM   1122  H   GLN A 224      -2.360   4.543   0.702  1.00  0.00           H  
ATOM   1123  HA  GLN A 224      -3.305   5.393  -1.822  1.00  0.00           H  
ATOM   1124 1HB  GLN A 224      -4.539   3.680   0.359  1.00  0.00           H  
ATOM   1125 2HB  GLN A 224      -5.378   4.014  -1.149  1.00  0.00           H  
ATOM   1126 1HG  GLN A 224      -3.538   2.995  -2.413  1.00  0.00           H  
ATOM   1127 2HG  GLN A 224      -2.692   2.649  -0.878  1.00  0.00           H  
ATOM   1128 1HE2 GLN A 224      -4.719  -0.089   0.033  1.00  0.00           H  
ATOM   1129 2HE2 GLN A 224      -3.633   1.135   0.603  1.00  0.00           H  
ATOM   1130  N   GLN A 225      -4.759   6.753   0.777  1.00  0.00           N  
ATOM   1131  CA  GLN A 225      -5.650   7.823   1.205  1.00  0.00           C  
ATOM   1132  C   GLN A 225      -5.056   9.190   0.865  1.00  0.00           C  
ATOM   1133  O   GLN A 225      -5.761  10.087   0.401  1.00  0.00           O  
ATOM   1134  CB  GLN A 225      -5.923   7.725   2.708  1.00  0.00           C  
ATOM   1135  CG  GLN A 225      -6.708   6.491   3.119  1.00  0.00           C  
ATOM   1136  CD  GLN A 225      -6.823   6.353   4.626  1.00  0.00           C  
ATOM   1137  OE1 GLN A 225      -6.037   6.935   5.378  1.00  0.00           O  
ATOM   1138  NE2 GLN A 225      -7.805   5.580   5.075  1.00  0.00           N  
ATOM   1139  H   GLN A 225      -4.237   6.266   1.452  1.00  0.00           H  
ATOM   1140  HA  GLN A 225      -6.595   7.720   0.672  1.00  0.00           H  
ATOM   1141 1HB  GLN A 225      -4.978   7.718   3.251  1.00  0.00           H  
ATOM   1142 2HB  GLN A 225      -6.481   8.603   3.035  1.00  0.00           H  
ATOM   1143 1HG  GLN A 225      -7.714   6.558   2.704  1.00  0.00           H  
ATOM   1144 2HG  GLN A 225      -6.203   5.607   2.732  1.00  0.00           H  
ATOM   1145 1HE2 GLN A 225      -7.931   5.451   6.059  1.00  0.00           H  
ATOM   1146 2HE2 GLN A 225      -8.421   5.127   4.430  1.00  0.00           H  
ATOM   1147  N   LEU A 226      -3.754   9.332   1.090  1.00  0.00           N  
ATOM   1148  CA  LEU A 226      -3.056  10.583   0.813  1.00  0.00           C  
ATOM   1149  C   LEU A 226      -3.093  10.909  -0.678  1.00  0.00           C  
ATOM   1150  O   LEU A 226      -3.253  12.068  -1.064  1.00  0.00           O  
ATOM   1151  CB  LEU A 226      -1.601  10.496   1.291  1.00  0.00           C  
ATOM   1152  CG  LEU A 226      -0.779  11.784   1.156  1.00  0.00           C  
ATOM   1153  CD1 LEU A 226      -1.473  12.912   1.909  1.00  0.00           C  
ATOM   1154  CD2 LEU A 226       0.625  11.550   1.694  1.00  0.00           C  
ATOM   1155  H   LEU A 226      -3.248   8.575   1.461  1.00  0.00           H  
ATOM   1156  HA  LEU A 226      -3.556  11.385   1.355  1.00  0.00           H  
ATOM   1157 1HB  LEU A 226      -1.597  10.209   2.341  1.00  0.00           H  
ATOM   1158 2HB  LEU A 226      -1.093   9.718   0.720  1.00  0.00           H  
ATOM   1159  HG  LEU A 226      -0.722  12.072   0.106  1.00  0.00           H  
ATOM   1160 1HD1 LEU A 226      -0.888  13.826   1.814  1.00  0.00           H  
ATOM   1161 2HD1 LEU A 226      -2.467  13.071   1.491  1.00  0.00           H  
ATOM   1162 3HD1 LEU A 226      -1.559  12.646   2.963  1.00  0.00           H  
ATOM   1163 1HD2 LEU A 226       1.209  12.465   1.597  1.00  0.00           H  
ATOM   1164 2HD2 LEU A 226       0.569  11.264   2.744  1.00  0.00           H  
ATOM   1165 3HD2 LEU A 226       1.104  10.752   1.126  1.00  0.00           H  
ATOM   1166  N   LEU A 227      -2.954   9.877  -1.509  1.00  0.00           N  
ATOM   1167  CA  LEU A 227      -2.965  10.045  -2.961  1.00  0.00           C  
ATOM   1168  C   LEU A 227      -4.276  10.661  -3.440  1.00  0.00           C  
ATOM   1169  O   LEU A 227      -4.292  11.461  -4.374  1.00  0.00           O  
ATOM   1170  CB  LEU A 227      -2.748   8.693  -3.652  1.00  0.00           C  
ATOM   1171  CG  LEU A 227      -2.627   8.739  -5.181  1.00  0.00           C  
ATOM   1172  CD1 LEU A 227      -1.487   9.670  -5.572  1.00  0.00           C  
ATOM   1173  CD2 LEU A 227      -2.392   7.333  -5.714  1.00  0.00           C  
ATOM   1174  H   LEU A 227      -2.835   8.976  -1.134  1.00  0.00           H  
ATOM   1175  HA  LEU A 227      -2.152  10.715  -3.238  1.00  0.00           H  
ATOM   1176 1HB  LEU A 227      -1.836   8.246  -3.260  1.00  0.00           H  
ATOM   1177 2HB  LEU A 227      -3.583   8.038  -3.406  1.00  0.00           H  
ATOM   1178  HG  LEU A 227      -3.546   9.140  -5.606  1.00  0.00           H  
ATOM   1179 1HD1 LEU A 227      -1.401   9.702  -6.658  1.00  0.00           H  
ATOM   1180 2HD1 LEU A 227      -1.690  10.672  -5.195  1.00  0.00           H  
ATOM   1181 3HD1 LEU A 227      -0.555   9.302  -5.146  1.00  0.00           H  
ATOM   1182 1HD2 LEU A 227      -2.307   7.365  -6.800  1.00  0.00           H  
ATOM   1183 2HD2 LEU A 227      -1.471   6.932  -5.289  1.00  0.00           H  
ATOM   1184 3HD2 LEU A 227      -3.229   6.693  -5.434  1.00  0.00           H  
ATOM   1185  N   PHE A 228      -5.374  10.294  -2.791  1.00  0.00           N  
ATOM   1186  CA  PHE A 228      -6.683  10.811  -3.162  1.00  0.00           C  
ATOM   1187  C   PHE A 228      -6.769  12.313  -2.907  1.00  0.00           C  
ATOM   1188  O   PHE A 228      -7.225  13.076  -3.761  1.00  0.00           O  
ATOM   1189  CB  PHE A 228      -7.783  10.089  -2.382  1.00  0.00           C  
ATOM   1190  CG  PHE A 228      -9.170  10.566  -2.708  1.00  0.00           C  
ATOM   1191  CD1 PHE A 228      -9.769  10.228  -3.913  1.00  0.00           C  
ATOM   1192  CD2 PHE A 228      -9.879  11.351  -1.813  1.00  0.00           C  
ATOM   1193  CE1 PHE A 228     -11.045  10.666  -4.215  1.00  0.00           C  
ATOM   1194  CE2 PHE A 228     -11.154  11.789  -2.111  1.00  0.00           C  
ATOM   1195  CZ  PHE A 228     -11.737  11.446  -3.314  1.00  0.00           C  
ATOM   1196  H   PHE A 228      -5.300   9.660  -2.045  1.00  0.00           H  
ATOM   1197  HA  PHE A 228      -6.836  10.633  -4.227  1.00  0.00           H  
ATOM   1198 1HB  PHE A 228      -7.733   9.021  -2.588  1.00  0.00           H  
ATOM   1199 2HB  PHE A 228      -7.620  10.224  -1.314  1.00  0.00           H  
ATOM   1200  HD1 PHE A 228      -9.222   9.610  -4.625  1.00  0.00           H  
ATOM   1201  HD2 PHE A 228      -9.417  11.623  -0.862  1.00  0.00           H  
ATOM   1202  HE1 PHE A 228     -11.503  10.394  -5.165  1.00  0.00           H  
ATOM   1203  HE2 PHE A 228     -11.700  12.406  -1.398  1.00  0.00           H  
ATOM   1204  HZ  PHE A 228     -12.742  11.792  -3.551  1.00  0.00           H  
ATOM   1205  N   LYS A 229      -6.302  12.736  -1.742  1.00  0.00           N  
ATOM   1206  CA  LYS A 229      -6.337  14.145  -1.374  1.00  0.00           C  
ATOM   1207  C   LYS A 229      -5.364  14.959  -2.219  1.00  0.00           C  
ATOM   1208  O   LYS A 229      -5.659  16.093  -2.599  1.00  0.00           O  
ATOM   1209  CB  LYS A 229      -6.017  14.318   0.112  1.00  0.00           C  
ATOM   1210  CG  LYS A 229      -7.092  13.788   1.052  1.00  0.00           C  
ATOM   1211  CD  LYS A 229      -6.690  13.972   2.508  1.00  0.00           C  
ATOM   1212  CE  LYS A 229      -7.755  13.427   3.449  1.00  0.00           C  
ATOM   1213  NZ  LYS A 229      -7.364  13.575   4.877  1.00  0.00           N  
ATOM   1214  H   LYS A 229      -5.918  12.086  -1.118  1.00  0.00           H  
ATOM   1215  HA  LYS A 229      -7.341  14.527  -1.561  1.00  0.00           H  
ATOM   1216 1HB  LYS A 229      -5.085  13.804   0.345  1.00  0.00           H  
ATOM   1217 2HB  LYS A 229      -5.872  15.376   0.332  1.00  0.00           H  
ATOM   1218 1HG  LYS A 229      -8.027  14.319   0.872  1.00  0.00           H  
ATOM   1219 2HG  LYS A 229      -7.253  12.728   0.860  1.00  0.00           H  
ATOM   1220 1HD  LYS A 229      -5.750  13.450   2.696  1.00  0.00           H  
ATOM   1221 2HD  LYS A 229      -6.545  15.032   2.715  1.00  0.00           H  
ATOM   1222 1HE  LYS A 229      -8.691  13.958   3.285  1.00  0.00           H  
ATOM   1223 2HE  LYS A 229      -7.920  12.370   3.240  1.00  0.00           H  
ATOM   1224 1HZ  LYS A 229      -8.094  13.204   5.468  1.00  0.00           H  
ATOM   1225 2HZ  LYS A 229      -6.505  13.072   5.047  1.00  0.00           H  
ATOM   1226 3HZ  LYS A 229      -7.227  14.553   5.089  1.00  0.00           H  
ATOM   1227  N   ALA A 230      -4.212  14.368  -2.518  1.00  0.00           N  
ATOM   1228  CA  ALA A 230      -3.190  15.036  -3.317  1.00  0.00           C  
ATOM   1229  C   ALA A 230      -3.684  15.303  -4.738  1.00  0.00           C  
ATOM   1230  O   ALA A 230      -3.207  16.218  -5.409  1.00  0.00           O  
ATOM   1231  CB  ALA A 230      -1.916  14.205  -3.347  1.00  0.00           C  
ATOM   1232  H   ALA A 230      -4.039  13.458  -2.184  1.00  0.00           H  
ATOM   1233  HA  ALA A 230      -2.973  15.999  -2.854  1.00  0.00           H  
ATOM   1234 1HB  ALA A 230      -1.161  14.716  -3.944  1.00  0.00           H  
ATOM   1235 2HB  ALA A 230      -1.545  14.071  -2.330  1.00  0.00           H  
ATOM   1236 3HB  ALA A 230      -2.127  13.231  -3.786  1.00  0.00           H  
ATOM   1237  N   ARG A 231      -4.629  14.492  -5.196  1.00  0.00           N  
ATOM   1238  CA  ARG A 231      -5.189  14.659  -6.531  1.00  0.00           C  
ATOM   1239  C   ARG A 231      -6.194  15.805  -6.558  1.00  0.00           C  
ATOM   1240  O   ARG A 231      -6.261  16.561  -7.528  1.00  0.00           O  
ATOM   1241  CB  ARG A 231      -5.868  13.378  -6.993  1.00  0.00           C  
ATOM   1242  CG  ARG A 231      -4.919  12.257  -7.384  1.00  0.00           C  
ATOM   1243  CD  ARG A 231      -5.648  10.991  -7.659  1.00  0.00           C  
ATOM   1244  NE  ARG A 231      -6.447  11.078  -8.871  1.00  0.00           N  
ATOM   1245  CZ  ARG A 231      -7.259  10.102  -9.323  1.00  0.00           C  
ATOM   1246  NH1 ARG A 231      -7.370   8.977  -8.653  1.00  0.00           N  
ATOM   1247  NH2 ARG A 231      -7.945  10.279 -10.438  1.00  0.00           N  
ATOM   1248  H   ARG A 231      -4.947  13.757  -4.629  1.00  0.00           H  
ATOM   1249  HA  ARG A 231      -4.376  14.889  -7.221  1.00  0.00           H  
ATOM   1250 1HB  ARG A 231      -6.513  13.003  -6.200  1.00  0.00           H  
ATOM   1251 2HB  ARG A 231      -6.500  13.591  -7.855  1.00  0.00           H  
ATOM   1252 1HG  ARG A 231      -4.372  12.540  -8.284  1.00  0.00           H  
ATOM   1253 2HG  ARG A 231      -4.213  12.076  -6.572  1.00  0.00           H  
ATOM   1254 1HD  ARG A 231      -4.932  10.179  -7.779  1.00  0.00           H  
ATOM   1255 2HD  ARG A 231      -6.314  10.767  -6.827  1.00  0.00           H  
ATOM   1256  HE  ARG A 231      -6.388  11.930  -9.412  1.00  0.00           H  
ATOM   1257 1HH1 ARG A 231      -6.845   8.842  -7.801  1.00  0.00           H  
ATOM   1258 2HH1 ARG A 231      -7.979   8.246  -8.992  1.00  0.00           H  
ATOM   1259 1HH2 ARG A 231      -7.861  11.145 -10.953  1.00  0.00           H  
ATOM   1260 2HH2 ARG A 231      -8.554   9.549 -10.776  1.00  0.00           H  
ATOM   1261  N   LEU A 232      -6.958  15.937  -5.481  1.00  0.00           N  
ATOM   1262  CA  LEU A 232      -7.972  16.982  -5.378  1.00  0.00           C  
ATOM   1263  C   LEU A 232      -7.338  18.345  -5.104  1.00  0.00           C  
ATOM   1264  O   LEU A 232      -7.615  19.312  -5.817  1.00  0.00           O  
ATOM   1265  CB  LEU A 232      -8.970  16.642  -4.264  1.00  0.00           C  
ATOM   1266  CG  LEU A 232      -9.835  15.397  -4.503  1.00  0.00           C  
ATOM   1267  CD1 LEU A 232     -10.661  15.106  -3.258  1.00  0.00           C  
ATOM   1268  CD2 LEU A 232     -10.730  15.625  -5.712  1.00  0.00           C  
ATOM   1269  H   LEU A 232      -6.836  15.317  -4.733  1.00  0.00           H  
ATOM   1270  HA  LEU A 232      -8.508  17.038  -6.325  1.00  0.00           H  
ATOM   1271 1HB  LEU A 232      -8.419  16.489  -3.338  1.00  0.00           H  
ATOM   1272 2HB  LEU A 232      -9.641  17.490  -4.127  1.00  0.00           H  
ATOM   1273  HG  LEU A 232      -9.191  14.537  -4.685  1.00  0.00           H  
ATOM   1274 1HD1 LEU A 232     -11.275  14.221  -3.427  1.00  0.00           H  
ATOM   1275 2HD1 LEU A 232      -9.996  14.928  -2.413  1.00  0.00           H  
ATOM   1276 3HD1 LEU A 232     -11.304  15.958  -3.040  1.00  0.00           H  
ATOM   1277 1HD2 LEU A 232     -11.343  14.740  -5.883  1.00  0.00           H  
ATOM   1278 2HD2 LEU A 232     -11.375  16.485  -5.531  1.00  0.00           H  
ATOM   1279 3HD2 LEU A 232     -10.112  15.813  -6.591  1.00  0.00           H  
ATOM   1280  N   GLN A 233      -6.489  18.401  -4.072  1.00  0.00           N  
ATOM   1281  CA  GLN A 233      -5.795  19.630  -3.668  1.00  0.00           C  
ATOM   1282  C   GLN A 233      -6.755  20.654  -3.068  1.00  0.00           C  
ATOM   1283  O   GLN A 233      -7.637  21.178  -3.749  1.00  0.00           O  
ATOM   1284  CB  GLN A 233      -5.063  20.247  -4.863  1.00  0.00           C  
ATOM   1285  CG  GLN A 233      -3.900  19.417  -5.377  1.00  0.00           C  
ATOM   1286  CD  GLN A 233      -2.708  19.446  -4.438  1.00  0.00           C  
ATOM   1287  OE1 GLN A 233      -2.458  20.447  -3.760  1.00  0.00           O  
ATOM   1288  NE2 GLN A 233      -1.967  18.345  -4.391  1.00  0.00           N  
ATOM   1289  H   GLN A 233      -6.323  17.580  -3.557  1.00  0.00           H  
ATOM   1290  HA  GLN A 233      -5.062  19.377  -2.902  1.00  0.00           H  
ATOM   1291 1HB  GLN A 233      -5.764  20.389  -5.686  1.00  0.00           H  
ATOM   1292 2HB  GLN A 233      -4.680  21.230  -4.587  1.00  0.00           H  
ATOM   1293 1HG  GLN A 233      -4.225  18.383  -5.485  1.00  0.00           H  
ATOM   1294 2HG  GLN A 233      -3.583  19.812  -6.342  1.00  0.00           H  
ATOM   1295 1HE2 GLN A 233      -1.169  18.305  -3.788  1.00  0.00           H  
ATOM   1296 2HE2 GLN A 233      -2.206  17.556  -4.956  1.00  0.00           H  
ATOM   1297  N   GLN A 234      -6.566  20.944  -1.788  1.00  0.00           N  
ATOM   1298  CA  GLN A 234      -7.408  21.907  -1.091  1.00  0.00           C  
ATOM   1299  C   GLN A 234      -6.859  23.317  -1.259  1.00  0.00           C  
ATOM   1300  O   GLN A 234      -7.578  24.304  -1.101  1.00  0.00           O  
ATOM   1301  CB  GLN A 234      -7.514  21.556   0.396  1.00  0.00           C  
ATOM   1302  CG  GLN A 234      -8.131  20.196   0.672  1.00  0.00           C  
ATOM   1303  CD  GLN A 234      -9.539  20.077   0.121  1.00  0.00           C  
ATOM   1304  OE1 GLN A 234     -10.416  20.883   0.442  1.00  0.00           O  
ATOM   1305  NE2 GLN A 234      -9.764  19.069  -0.713  1.00  0.00           N  
ATOM   1306  H   GLN A 234      -5.830  20.511  -1.304  1.00  0.00           H  
ATOM   1307  HA  GLN A 234      -8.406  21.873  -1.527  1.00  0.00           H  
ATOM   1308 1HB  GLN A 234      -6.521  21.573   0.845  1.00  0.00           H  
ATOM   1309 2HB  GLN A 234      -8.115  22.309   0.905  1.00  0.00           H  
ATOM   1310 1HG  GLN A 234      -7.515  19.427   0.205  1.00  0.00           H  
ATOM   1311 2HG  GLN A 234      -8.172  20.039   1.750  1.00  0.00           H  
ATOM   1312 1HE2 GLN A 234     -10.674  18.940  -1.109  1.00  0.00           H  
ATOM   1313 2HE2 GLN A 234      -9.024  18.438  -0.946  1.00  0.00           H  
ATOM   1314  N   GLN A 235      -5.578  23.406  -1.578  1.00  0.00           N  
ATOM   1315  CA  GLN A 235      -4.918  24.686  -1.773  1.00  0.00           C  
ATOM   1316  C   GLN A 235      -4.508  24.842  -3.231  1.00  0.00           C  
ATOM   1317  O   GLN A 235      -3.688  24.075  -3.737  1.00  0.00           O  
ATOM   1318  CB  GLN A 235      -3.695  24.812  -0.860  1.00  0.00           C  
ATOM   1319  CG  GLN A 235      -2.972  26.143  -0.969  1.00  0.00           C  
ATOM   1320  CD  GLN A 235      -1.813  26.253   0.005  1.00  0.00           C  
ATOM   1321  OE1 GLN A 235      -1.259  25.244   0.449  1.00  0.00           O  
ATOM   1322  NE2 GLN A 235      -1.440  27.482   0.343  1.00  0.00           N  
ATOM   1323  H   GLN A 235      -5.058  22.582  -1.690  1.00  0.00           H  
ATOM   1324  HA  GLN A 235      -5.621  25.480  -1.520  1.00  0.00           H  
ATOM   1325 1HB  GLN A 235      -4.001  24.679   0.178  1.00  0.00           H  
ATOM   1326 2HB  GLN A 235      -2.982  24.022  -1.096  1.00  0.00           H  
ATOM   1327 1HG  GLN A 235      -2.580  26.251  -1.980  1.00  0.00           H  
ATOM   1328 2HG  GLN A 235      -3.676  26.946  -0.753  1.00  0.00           H  
ATOM   1329 1HE2 GLN A 235      -0.682  27.617   0.982  1.00  0.00           H  
ATOM   1330 2HE2 GLN A 235      -1.917  28.273  -0.041  1.00  0.00           H  
ATOM   1331  N   GLN A 236      -5.078  25.823  -3.910  1.00  0.00           N  
ATOM   1332  CA  GLN A 236      -4.754  26.055  -5.308  1.00  0.00           C  
ATOM   1333  C   GLN A 236      -4.070  27.402  -5.482  1.00  0.00           C  
ATOM   1334  O   GLN A 236      -4.655  28.453  -5.205  1.00  0.00           O  
ATOM   1335  CB  GLN A 236      -6.016  25.989  -6.173  1.00  0.00           C  
ATOM   1336  CG  GLN A 236      -5.759  26.143  -7.662  1.00  0.00           C  
ATOM   1337  CD  GLN A 236      -7.035  26.072  -8.480  1.00  0.00           C  
ATOM   1338  OE1 GLN A 236      -7.743  25.062  -8.462  1.00  0.00           O  
ATOM   1339  NE2 GLN A 236      -7.334  27.145  -9.202  1.00  0.00           N  
ATOM   1340  H   GLN A 236      -5.726  26.410  -3.459  1.00  0.00           H  
ATOM   1341  HA  GLN A 236      -4.066  25.276  -5.637  1.00  0.00           H  
ATOM   1342 1HB  GLN A 236      -6.516  25.033  -6.015  1.00  0.00           H  
ATOM   1343 2HB  GLN A 236      -6.708  26.773  -5.867  1.00  0.00           H  
ATOM   1344 1HG  GLN A 236      -5.293  27.112  -7.840  1.00  0.00           H  
ATOM   1345 2HG  GLN A 236      -5.096  25.344  -7.991  1.00  0.00           H  
ATOM   1346 1HE2 GLN A 236      -8.164  27.156  -9.762  1.00  0.00           H  
ATOM   1347 2HE2 GLN A 236      -6.731  27.943  -9.188  1.00  0.00           H  
ATOM   1348  N   ALA A 237      -2.828  27.359  -5.938  1.00  0.00           N  
ATOM   1349  CA  ALA A 237      -2.048  28.565  -6.159  1.00  0.00           C  
ATOM   1350  C   ALA A 237      -2.369  29.166  -7.519  1.00  0.00           C  
ATOM   1351  O   ALA A 237      -2.182  30.362  -7.748  1.00  0.00           O  
ATOM   1352  CB  ALA A 237      -0.560  28.267  -6.045  1.00  0.00           C  
ATOM   1353  H   ALA A 237      -2.420  26.486  -6.134  1.00  0.00           H  
ATOM   1354  HA  ALA A 237      -2.321  29.290  -5.392  1.00  0.00           H  
ATOM   1355 1HB  ALA A 237       0.008  29.180  -6.217  1.00  0.00           H  
ATOM   1356 2HB  ALA A 237      -0.341  27.886  -5.047  1.00  0.00           H  
ATOM   1357 3HB  ALA A 237      -0.281  27.520  -6.786  1.00  0.00           H  
ATOM   1358  N   GLN A 238      -2.850  28.323  -8.421  1.00  0.00           N  
ATOM   1359  CA  GLN A 238      -3.206  28.760  -9.760  1.00  0.00           C  
ATOM   1360  C   GLN A 238      -4.543  29.487  -9.737  1.00  0.00           C  
ATOM   1361  O   GLN A 238      -4.739  30.404 -10.562  1.00  0.00           O  
ATOM   1362  OXT GLN A 238      -5.382  29.175  -8.938  1.00  0.00           O  
ATOM   1363  CB  GLN A 238      -3.266  27.569 -10.720  1.00  0.00           C  
ATOM   1364  CG  GLN A 238      -3.507  27.951 -12.171  1.00  0.00           C  
ATOM   1365  CD  GLN A 238      -3.460  26.753 -13.100  1.00  0.00           C  
ATOM   1366  OE1 GLN A 238      -3.446  25.603 -12.652  1.00  0.00           O  
ATOM   1367  NE2 GLN A 238      -3.437  27.015 -14.402  1.00  0.00           N  
ATOM   1368  H   GLN A 238      -2.979  27.385  -8.173  1.00  0.00           H  
ATOM   1369  HA  GLN A 238      -2.441  29.451 -10.113  1.00  0.00           H  
ATOM   1370 1HB  GLN A 238      -2.330  27.014 -10.670  1.00  0.00           H  
ATOM   1371 2HB  GLN A 238      -4.064  26.894 -10.413  1.00  0.00           H  
ATOM   1372 1HG  GLN A 238      -4.492  28.412 -12.256  1.00  0.00           H  
ATOM   1373 2HG  GLN A 238      -2.737  28.656 -12.483  1.00  0.00           H  
ATOM   1374 1HE2 GLN A 238      -3.407  26.265 -15.064  1.00  0.00           H  
ATOM   1375 2HE2 GLN A 238      -3.450  27.962 -14.722  1.00  0.00           H  
TER                                                                             
ATOM   1377  N   THR B   1       4.861  -6.314 -10.826  1.00  0.00           N  
ATOM   1378  CA  THR B   1       4.138  -6.309  -9.559  1.00  0.00           C  
ATOM   1379  C   THR B   1       2.873  -5.465  -9.649  1.00  0.00           C  
ATOM   1380  O   THR B   1       2.936  -4.236  -9.676  1.00  0.00           O  
ATOM   1381  CB  THR B   1       5.027  -5.786  -8.415  1.00  0.00           C  
ATOM   1382  OG1 THR B   1       6.211  -6.589  -8.322  1.00  0.00           O  
ATOM   1383  CG2 THR B   1       4.279  -5.838  -7.092  1.00  0.00           C  
ATOM   1384 1H   THR B   1       5.685  -6.874 -10.738  1.00  0.00           H  
ATOM   1385 2H   THR B   1       4.276  -6.693 -11.543  1.00  0.00           H  
ATOM   1386 3H   THR B   1       5.119  -5.378 -11.067  1.00  0.00           H  
ATOM   1387  HA  THR B   1       3.843  -7.332  -9.325  1.00  0.00           H  
ATOM   1388  HB  THR B   1       5.318  -4.757  -8.622  1.00  0.00           H  
ATOM   1389  HG1 THR B   1       6.788  -6.231  -7.643  1.00  0.00           H  
ATOM   1390 1HG2 THR B   1       4.922  -5.465  -6.295  1.00  0.00           H  
ATOM   1391 2HG2 THR B   1       3.384  -5.219  -7.156  1.00  0.00           H  
ATOM   1392 3HG2 THR B   1       3.994  -6.866  -6.875  1.00  0.00           H  
ATOM   1393  N   ASP B   2       1.726  -6.132  -9.695  1.00  0.00           N  
ATOM   1394  CA  ASP B   2       0.445  -5.445  -9.815  1.00  0.00           C  
ATOM   1395  C   ASP B   2      -0.072  -5.003  -8.452  1.00  0.00           C  
ATOM   1396  O   ASP B   2       0.505  -5.341  -7.418  1.00  0.00           O  
ATOM   1397  CB  ASP B   2      -0.589  -6.351 -10.489  1.00  0.00           C  
ATOM   1398  CG  ASP B   2      -1.700  -5.571 -11.178  1.00  0.00           C  
ATOM   1399  OD1 ASP B   2      -1.745  -4.374 -11.022  1.00  0.00           O  
ATOM   1400  OD2 ASP B   2      -2.494  -6.180 -11.855  1.00  0.00           O  
ATOM   1401  H   ASP B   2       1.740  -7.141  -9.648  1.00  0.00           H  
ATOM   1402  HA  ASP B   2       0.584  -4.557 -10.431  1.00  0.00           H  
ATOM   1403 1HB  ASP B   2      -0.094  -6.981 -11.229  1.00  0.00           H  
ATOM   1404 2HB  ASP B   2      -1.036  -7.011  -9.744  1.00  0.00           H  
ATOM   1405  N   PHE B   3      -1.163  -4.245  -8.456  1.00  0.00           N  
ATOM   1406  CA  PHE B   3      -1.790  -3.797  -7.218  1.00  0.00           C  
ATOM   1407  C   PHE B   3      -2.034  -4.964  -6.271  1.00  0.00           C  
ATOM   1408  O   PHE B   3      -1.699  -4.898  -5.089  1.00  0.00           O  
ATOM   1409  CB  PHE B   3      -3.113  -3.088  -7.514  1.00  0.00           C  
ATOM   1410  CG  PHE B   3      -3.824  -2.595  -6.286  1.00  0.00           C  
ATOM   1411  CD1 PHE B   3      -3.431  -1.418  -5.666  1.00  0.00           C  
ATOM   1412  CD2 PHE B   3      -4.886  -3.305  -5.748  1.00  0.00           C  
ATOM   1413  CE1 PHE B   3      -4.084  -0.963  -4.536  1.00  0.00           C  
ATOM   1414  CE2 PHE B   3      -5.541  -2.852  -4.620  1.00  0.00           C  
ATOM   1415  CZ  PHE B   3      -5.139  -1.679  -4.013  1.00  0.00           C  
ATOM   1416  H   PHE B   3      -1.568  -3.971  -9.340  1.00  0.00           H  
ATOM   1417  HA  PHE B   3      -1.119  -3.091  -6.726  1.00  0.00           H  
ATOM   1418 1HB  PHE B   3      -2.931  -2.236  -8.167  1.00  0.00           H  
ATOM   1419 2HB  PHE B   3      -3.779  -3.769  -8.042  1.00  0.00           H  
ATOM   1420  HD1 PHE B   3      -2.597  -0.851  -6.080  1.00  0.00           H  
ATOM   1421  HD2 PHE B   3      -5.203  -4.232  -6.228  1.00  0.00           H  
ATOM   1422  HE1 PHE B   3      -3.764  -0.037  -4.058  1.00  0.00           H  
ATOM   1423  HE2 PHE B   3      -6.375  -3.420  -4.208  1.00  0.00           H  
ATOM   1424  HZ  PHE B   3      -5.654  -1.322  -3.122  1.00  0.00           H  
ATOM   1425  N   ASP B   4      -2.621  -6.034  -6.798  1.00  0.00           N  
ATOM   1426  CA  ASP B   4      -2.924  -7.213  -5.997  1.00  0.00           C  
ATOM   1427  C   ASP B   4      -1.653  -7.835  -5.429  1.00  0.00           C  
ATOM   1428  O   ASP B   4      -1.669  -8.428  -4.351  1.00  0.00           O  
ATOM   1429  CB  ASP B   4      -3.678  -8.251  -6.832  1.00  0.00           C  
ATOM   1430  CG  ASP B   4      -4.305  -9.351  -5.987  1.00  0.00           C  
ATOM   1431  OD1 ASP B   4      -5.148  -9.043  -5.177  1.00  0.00           O  
ATOM   1432  OD2 ASP B   4      -3.935 -10.488  -6.158  1.00  0.00           O  
ATOM   1433  H   ASP B   4      -2.863  -6.030  -7.778  1.00  0.00           H  
ATOM   1434  HA  ASP B   4      -3.557  -6.911  -5.162  1.00  0.00           H  
ATOM   1435 1HB  ASP B   4      -4.465  -7.757  -7.402  1.00  0.00           H  
ATOM   1436 2HB  ASP B   4      -2.994  -8.708  -7.548  1.00  0.00           H  
ATOM   1437  N   ASP B   5      -0.554  -7.694  -6.162  1.00  0.00           N  
ATOM   1438  CA  ASP B   5       0.715  -8.289  -5.762  1.00  0.00           C  
ATOM   1439  C   ASP B   5       1.360  -7.501  -4.630  1.00  0.00           C  
ATOM   1440  O   ASP B   5       1.956  -8.077  -3.720  1.00  0.00           O  
ATOM   1441  CB  ASP B   5       1.673  -8.360  -6.953  1.00  0.00           C  
ATOM   1442  CG  ASP B   5       1.182  -9.290  -8.055  1.00  0.00           C  
ATOM   1443  OD1 ASP B   5       0.656 -10.330  -7.737  1.00  0.00           O  
ATOM   1444  OD2 ASP B   5       1.337  -8.950  -9.204  1.00  0.00           O  
ATOM   1445  H   ASP B   5      -0.599  -7.161  -7.019  1.00  0.00           H  
ATOM   1446  HA  ASP B   5       0.525  -9.303  -5.407  1.00  0.00           H  
ATOM   1447 1HB  ASP B   5       1.807  -7.363  -7.373  1.00  0.00           H  
ATOM   1448 2HB  ASP B   5       2.650  -8.707  -6.614  1.00  0.00           H  
ATOM   1449  N   PHE B   6       1.235  -6.179  -4.689  1.00  0.00           N  
ATOM   1450  CA  PHE B   6       1.752  -5.311  -3.639  1.00  0.00           C  
ATOM   1451  C   PHE B   6       1.131  -5.649  -2.289  1.00  0.00           C  
ATOM   1452  O   PHE B   6       1.808  -5.630  -1.262  1.00  0.00           O  
ATOM   1453  CB  PHE B   6       1.483  -3.843  -3.977  1.00  0.00           C  
ATOM   1454  CG  PHE B   6       2.436  -3.269  -4.986  1.00  0.00           C  
ATOM   1455  CD1 PHE B   6       1.993  -2.892  -6.245  1.00  0.00           C  
ATOM   1456  CD2 PHE B   6       3.778  -3.105  -4.678  1.00  0.00           C  
ATOM   1457  CE1 PHE B   6       2.869  -2.364  -7.174  1.00  0.00           C  
ATOM   1458  CE2 PHE B   6       4.656  -2.576  -5.604  1.00  0.00           C  
ATOM   1459  CZ  PHE B   6       4.201  -2.205  -6.854  1.00  0.00           C  
ATOM   1460  H   PHE B   6       0.770  -5.765  -5.486  1.00  0.00           H  
ATOM   1461  HA  PHE B   6       2.830  -5.460  -3.566  1.00  0.00           H  
ATOM   1462 1HB  PHE B   6       0.471  -3.740  -4.368  1.00  0.00           H  
ATOM   1463 2HB  PHE B   6       1.545  -3.244  -3.070  1.00  0.00           H  
ATOM   1464  HD1 PHE B   6       0.939  -3.017  -6.497  1.00  0.00           H  
ATOM   1465  HD2 PHE B   6       4.138  -3.398  -3.691  1.00  0.00           H  
ATOM   1466  HE1 PHE B   6       2.507  -2.072  -8.159  1.00  0.00           H  
ATOM   1467  HE2 PHE B   6       5.709  -2.451  -5.350  1.00  0.00           H  
ATOM   1468  HZ  PHE B   6       4.892  -1.790  -7.585  1.00  0.00           H  
ATOM   1469  N   LEU B   7      -0.162  -5.958  -2.300  1.00  0.00           N  
ATOM   1470  CA  LEU B   7      -0.877  -6.297  -1.076  1.00  0.00           C  
ATOM   1471  C   LEU B   7      -0.427  -7.649  -0.533  1.00  0.00           C  
ATOM   1472  O   LEU B   7      -0.111  -7.779   0.650  1.00  0.00           O  
ATOM   1473  CB  LEU B   7      -2.389  -6.320  -1.334  1.00  0.00           C  
ATOM   1474  CG  LEU B   7      -3.024  -4.967  -1.680  1.00  0.00           C  
ATOM   1475  CD1 LEU B   7      -4.477  -5.177  -2.085  1.00  0.00           C  
ATOM   1476  CD2 LEU B   7      -2.921  -4.036  -0.481  1.00  0.00           C  
ATOM   1477  H   LEU B   7      -0.660  -5.958  -3.178  1.00  0.00           H  
ATOM   1478  HA  LEU B   7      -0.660  -5.536  -0.327  1.00  0.00           H  
ATOM   1479 1HB  LEU B   7      -2.590  -7.001  -2.159  1.00  0.00           H  
ATOM   1480 2HB  LEU B   7      -2.888  -6.702  -0.444  1.00  0.00           H  
ATOM   1481  HG  LEU B   7      -2.502  -4.525  -2.528  1.00  0.00           H  
ATOM   1482 1HD1 LEU B   7      -4.929  -4.216  -2.331  1.00  0.00           H  
ATOM   1483 2HD1 LEU B   7      -4.520  -5.831  -2.957  1.00  0.00           H  
ATOM   1484 3HD1 LEU B   7      -5.023  -5.634  -1.260  1.00  0.00           H  
ATOM   1485 1HD2 LEU B   7      -3.372  -3.074  -0.727  1.00  0.00           H  
ATOM   1486 2HD2 LEU B   7      -3.444  -4.476   0.368  1.00  0.00           H  
ATOM   1487 3HD2 LEU B   7      -1.872  -3.889  -0.224  1.00  0.00           H  
ATOM   1488  N   LYS B   8      -0.400  -8.651  -1.404  1.00  0.00           N  
ATOM   1489  CA  LYS B   8      -0.087 -10.015  -0.994  1.00  0.00           C  
ATOM   1490  C   LYS B   8       1.342 -10.121  -0.476  1.00  0.00           C  
ATOM   1491  O   LYS B   8       1.608 -10.826   0.498  1.00  0.00           O  
ATOM   1492  CB  LYS B   8      -0.299 -10.986  -2.156  1.00  0.00           C  
ATOM   1493  CG  LYS B   8      -1.759 -11.298  -2.458  1.00  0.00           C  
ATOM   1494  CD  LYS B   8      -1.885 -12.321  -3.577  1.00  0.00           C  
ATOM   1495  CE  LYS B   8      -3.272 -12.947  -3.601  1.00  0.00           C  
ATOM   1496  NZ  LYS B   8      -4.323 -11.958  -3.967  1.00  0.00           N  
ATOM   1497  H   LYS B   8      -0.601  -8.463  -2.376  1.00  0.00           H  
ATOM   1498  HA  LYS B   8      -0.758 -10.293  -0.180  1.00  0.00           H  
ATOM   1499 1HB  LYS B   8       0.149 -10.573  -3.061  1.00  0.00           H  
ATOM   1500 2HB  LYS B   8       0.207 -11.927  -1.941  1.00  0.00           H  
ATOM   1501 1HG  LYS B   8      -2.239 -11.691  -1.561  1.00  0.00           H  
ATOM   1502 2HG  LYS B   8      -2.273 -10.384  -2.752  1.00  0.00           H  
ATOM   1503 1HD  LYS B   8      -1.698 -11.836  -4.536  1.00  0.00           H  
ATOM   1504 2HD  LYS B   8      -1.145 -13.108  -3.436  1.00  0.00           H  
ATOM   1505 1HE  LYS B   8      -3.290 -13.762  -4.323  1.00  0.00           H  
ATOM   1506 2HE  LYS B   8      -3.503 -13.356  -2.618  1.00  0.00           H  
ATOM   1507 1HZ  LYS B   8      -5.225 -12.412  -3.971  1.00  0.00           H  
ATOM   1508 2HZ  LYS B   8      -4.327 -11.206  -3.292  1.00  0.00           H  
ATOM   1509 3HZ  LYS B   8      -4.129 -11.585  -4.885  1.00  0.00           H  
ATOM   1510  N   LEU B   9       2.257  -9.419  -1.134  1.00  0.00           N  
ATOM   1511  CA  LEU B   9       3.663  -9.440  -0.747  1.00  0.00           C  
ATOM   1512  C   LEU B   9       3.862  -8.852   0.643  1.00  0.00           C  
ATOM   1513  O   LEU B   9       4.713  -9.310   1.406  1.00  0.00           O  
ATOM   1514  CB  LEU B   9       4.505  -8.659  -1.764  1.00  0.00           C  
ATOM   1515  CG  LEU B   9       4.717  -9.345  -3.120  1.00  0.00           C  
ATOM   1516  CD1 LEU B   9       5.368  -8.367  -4.088  1.00  0.00           C  
ATOM   1517  CD2 LEU B   9       5.579 -10.585  -2.932  1.00  0.00           C  
ATOM   1518  H   LEU B   9       1.972  -8.854  -1.921  1.00  0.00           H  
ATOM   1519  HA  LEU B   9       4.002 -10.476  -0.733  1.00  0.00           H  
ATOM   1520 1HB  LEU B   9       4.024  -7.700  -1.950  1.00  0.00           H  
ATOM   1521 2HB  LEU B   9       5.488  -8.472  -1.331  1.00  0.00           H  
ATOM   1522  HG  LEU B   9       3.751  -9.634  -3.536  1.00  0.00           H  
ATOM   1523 1HD1 LEU B   9       5.518  -8.855  -5.052  1.00  0.00           H  
ATOM   1524 2HD1 LEU B   9       4.721  -7.499  -4.218  1.00  0.00           H  
ATOM   1525 3HD1 LEU B   9       6.330  -8.047  -3.690  1.00  0.00           H  
ATOM   1526 1HD2 LEU B   9       5.728 -11.073  -3.896  1.00  0.00           H  
ATOM   1527 2HD2 LEU B   9       6.545 -10.297  -2.517  1.00  0.00           H  
ATOM   1528 3HD2 LEU B   9       5.082 -11.274  -2.250  1.00  0.00           H  
ATOM   1529  N   LEU B  10       3.072  -7.834   0.968  1.00  0.00           N  
ATOM   1530  CA  LEU B  10       3.135  -7.204   2.282  1.00  0.00           C  
ATOM   1531  C   LEU B  10       2.261  -7.941   3.289  1.00  0.00           C  
ATOM   1532  O   LEU B  10       2.342  -7.695   4.493  1.00  0.00           O  
ATOM   1533  CB  LEU B  10       2.693  -5.738   2.189  1.00  0.00           C  
ATOM   1534  CG  LEU B  10       3.549  -4.841   1.286  1.00  0.00           C  
ATOM   1535  CD1 LEU B  10       2.953  -3.440   1.250  1.00  0.00           C  
ATOM   1536  CD2 LEU B  10       4.979  -4.815   1.805  1.00  0.00           C  
ATOM   1537  H   LEU B  10       2.410  -7.489   0.288  1.00  0.00           H  
ATOM   1538  HA  LEU B  10       4.166  -7.238   2.633  1.00  0.00           H  
ATOM   1539 1HB  LEU B  10       1.671  -5.707   1.814  1.00  0.00           H  
ATOM   1540 2HB  LEU B  10       2.704  -5.308   3.190  1.00  0.00           H  
ATOM   1541  HG  LEU B  10       3.539  -5.234   0.269  1.00  0.00           H  
ATOM   1542 1HD1 LEU B  10       3.562  -2.803   0.608  1.00  0.00           H  
ATOM   1543 2HD1 LEU B  10       1.938  -3.486   0.856  1.00  0.00           H  
ATOM   1544 3HD1 LEU B  10       2.934  -3.027   2.258  1.00  0.00           H  
ATOM   1545 1HD2 LEU B  10       5.587  -4.178   1.163  1.00  0.00           H  
ATOM   1546 2HD2 LEU B  10       4.989  -4.421   2.822  1.00  0.00           H  
ATOM   1547 3HD2 LEU B  10       5.385  -5.826   1.804  1.00  0.00           H  
ATOM   1548  N   GLY B  11       1.424  -8.842   2.789  1.00  0.00           N  
ATOM   1549  CA  GLY B  11       0.571  -9.656   3.647  1.00  0.00           C  
ATOM   1550  C   GLY B  11      -0.738  -8.944   3.959  1.00  0.00           C  
ATOM   1551  O   GLY B  11      -1.497  -9.371   4.830  1.00  0.00           O  
ATOM   1552  H   GLY B  11       1.378  -8.970   1.787  1.00  0.00           H  
ATOM   1553 1HA  GLY B  11       0.363 -10.607   3.157  1.00  0.00           H  
ATOM   1554 2HA  GLY B  11       1.096  -9.880   4.575  1.00  0.00           H  
ATOM   1555  N   ASP B  12      -1.000  -7.855   3.244  1.00  0.00           N  
ATOM   1556  CA  ASP B  12      -2.182  -7.039   3.495  1.00  0.00           C  
ATOM   1557  C   ASP B  12      -3.406  -7.608   2.788  1.00  0.00           C  
ATOM   1558  O   ASP B  12      -3.915  -7.016   1.837  1.00  0.00           O  
ATOM   1559  CB  ASP B  12      -1.946  -5.598   3.036  1.00  0.00           C  
ATOM   1560  CG  ASP B  12      -2.980  -4.624   3.584  1.00  0.00           C  
ATOM   1561  OD1 ASP B  12      -3.715  -5.002   4.465  1.00  0.00           O  
ATOM   1562  OD2 ASP B  12      -3.026  -3.511   3.116  1.00  0.00           O  
ATOM   1563  H   ASP B  12      -0.363  -7.586   2.508  1.00  0.00           H  
ATOM   1564  HA  ASP B  12      -2.379  -7.035   4.567  1.00  0.00           H  
ATOM   1565 1HB  ASP B  12      -0.956  -5.272   3.357  1.00  0.00           H  
ATOM   1566 2HB  ASP B  12      -1.968  -5.554   1.947  1.00  0.00           H  
ATOM   1567  N   ASN B  13      -3.871  -8.760   3.259  1.00  0.00           N  
ATOM   1568  CA  ASN B  13      -4.991  -9.448   2.628  1.00  0.00           C  
ATOM   1569  C   ASN B  13      -6.281  -9.231   3.408  1.00  0.00           C  
ATOM   1570  O   ASN B  13      -6.898  -8.211   3.276  1.00  0.00           O  
ATOM   1571  OXT ASN B  13      -6.681 -10.082   4.154  1.00  0.00           O  
ATOM   1572  CB  ASN B  13      -4.695 -10.929   2.485  1.00  0.00           C  
ATOM   1573  CG  ASN B  13      -3.522 -11.200   1.584  1.00  0.00           C  
ATOM   1574  OD1 ASN B  13      -3.368 -10.562   0.536  1.00  0.00           O  
ATOM   1575  ND2 ASN B  13      -2.692 -12.134   1.972  1.00  0.00           N  
ATOM   1576  H   ASN B  13      -3.439  -9.168   4.075  1.00  0.00           H  
ATOM   1577  HA  ASN B  13      -5.140  -9.026   1.633  1.00  0.00           H  
ATOM   1578 1HB  ASN B  13      -4.490 -11.356   3.468  1.00  0.00           H  
ATOM   1579 2HB  ASN B  13      -5.571 -11.438   2.083  1.00  0.00           H  
ATOM   1580 1HD2 ASN B  13      -1.893 -12.358   1.413  1.00  0.00           H  
ATOM   1581 2HD2 ASN B  13      -2.855 -12.625   2.827  1.00  0.00           H  
TER                                                                             
I_bsa 1156.48
I_hb 2
I_pack 0.026
I_sc -33.621
I_unsat 5
pep_sc -35.383
pep_sc_noref -34.116
reweighted_sc -149.443
rmsALL 15.48
rmsALL_CAPRI_if 6.556
rmsALL_allIF 6.807
rmsALL_if 9.74
rmsBB 15.664
rmsBB_CAPRI_if 5.87
rmsBB_allIF 6.175
rmsBB_if 9.44
rmsBB_intrf_lowres 10.432
rmsBB_lowres 15.642
rmsCA 15.588
rmsCA_if 9.3
rmsCA_intrf_lowres 10.361
rmsCA_lowres 15.616
rmsSC_CAPRI_if 6.916
rmsSC_allIF 7.17
score -80.438
score_lowres_opt -9.171
score_lowres_start 27.21
silent_score -80.438
startRMSall 0
startRMSallif 0
startRMSbb 0
startRMSca 0
time 70
