# Supplementary material for: Simple biochemical features underlie transcriptional activation domain diversity and dynamic, fuzzy binding to Mediator
Source: eLife. 2021 Apr 27;10:e68068. doi: 10.7554/eLife.68068 (PMC8137143; doi:10.7554/eLife.68068)
Supplement: Figure 6—source data 2. — The 10 best-scoring models from different binding poses are provided as pdb files. Top500.txt contains the score, cluster number, and RMSD to best model for the 500 best-scoring models. [file elife-68068-fig6-data2.zip › Med15-cAD structural models/ABD1/YKL222C_669/2lpb_YKL222C_669_prepack_02245.pdb]

HEADER                                            17-SEP-20   XXXX              
EXPDTA    THEORETICAL MODEL                                                     
REMARK 220                                                                      
REMARK 220 EXPERIMENTAL DETAILS                                                 
REMARK 220  EXPERIMENT TYPE                : THEORETICAL MODELLING              
REMARK 220  DATE OF DATA COLLECTION        : 17-SEP-20                          
REMARK 220                                                                      
REMARK 220 REMARK: MODEL GENERATED BY ROSETTA                                   
REMARK 220  VERSION 2020.08+release.cb1caba                                     
ATOM      1  N   GLN A 158     -12.016 -12.395 -23.603  1.00  0.00           N  
ATOM      2  CA  GLN A 158     -11.969 -12.966 -22.241  1.00  0.00           C  
ATOM      3  C   GLN A 158     -12.554 -11.986 -21.232  1.00  0.00           C  
ATOM      4  O   GLN A 158     -13.092 -10.945 -21.605  1.00  0.00           O  
ATOM      5  CB  GLN A 158     -10.534 -13.324 -21.846  1.00  0.00           C  
ATOM      6  CG  GLN A 158      -9.892 -14.385 -22.724  1.00  0.00           C  
ATOM      7  CD  GLN A 158     -10.562 -15.739 -22.580  1.00  0.00           C  
ATOM      8  OE1 GLN A 158     -10.627 -16.300 -21.484  1.00  0.00           O  
ATOM      9  NE2 GLN A 158     -11.065 -16.269 -23.689  1.00  0.00           N  
ATOM     10 1H   GLN A 158     -11.629 -13.049 -24.253  1.00  0.00           H  
ATOM     11 2H   GLN A 158     -12.965 -12.201 -23.851  1.00  0.00           H  
ATOM     12 3H   GLN A 158     -11.486 -11.548 -23.628  1.00  0.00           H  
ATOM     13  HA  GLN A 158     -12.567 -13.877 -22.227  1.00  0.00           H  
ATOM     14 1HB  GLN A 158      -9.911 -12.431 -21.888  1.00  0.00           H  
ATOM     15 2HB  GLN A 158     -10.519 -13.685 -20.817  1.00  0.00           H  
ATOM     16 1HG  GLN A 158      -9.970 -14.074 -23.767  1.00  0.00           H  
ATOM     17 2HG  GLN A 158      -8.845 -14.490 -22.442  1.00  0.00           H  
ATOM     18 1HE2 GLN A 158     -11.518 -17.161 -23.656  1.00  0.00           H  
ATOM     19 2HE2 GLN A 158     -10.990 -15.779 -24.557  1.00  0.00           H  
ATOM     20  N   ARG A 159     -12.454 -12.331 -19.958  1.00  0.00           N  
ATOM     21  CA  ARG A 159     -12.963 -11.479 -18.889  1.00  0.00           C  
ATOM     22  C   ARG A 159     -12.021 -10.302 -18.654  1.00  0.00           C  
ATOM     23  O   ARG A 159     -10.801 -10.445 -18.767  1.00  0.00           O  
ATOM     24  CB  ARG A 159     -13.124 -12.269 -17.599  1.00  0.00           C  
ATOM     25  CG  ARG A 159     -14.191 -13.351 -17.640  1.00  0.00           C  
ATOM     26  CD  ARG A 159     -14.288 -14.077 -16.347  1.00  0.00           C  
ATOM     27  NE  ARG A 159     -15.296 -15.124 -16.388  1.00  0.00           N  
ATOM     28  CZ  ARG A 159     -15.548 -15.982 -15.380  1.00  0.00           C  
ATOM     29  NH1 ARG A 159     -14.859 -15.905 -14.263  1.00  0.00           N  
ATOM     30  NH2 ARG A 159     -16.487 -16.902 -15.516  1.00  0.00           N  
ATOM     31  H   ARG A 159     -12.025 -13.184 -19.727  1.00  0.00           H  
ATOM     32  HA  ARG A 159     -13.941 -11.098 -19.186  1.00  0.00           H  
ATOM     33 1HB  ARG A 159     -12.179 -12.748 -17.345  1.00  0.00           H  
ATOM     34 2HB  ARG A 159     -13.375 -11.589 -16.785  1.00  0.00           H  
ATOM     35 1HG  ARG A 159     -15.160 -12.898 -17.852  1.00  0.00           H  
ATOM     36 2HG  ARG A 159     -13.949 -14.071 -18.422  1.00  0.00           H  
ATOM     37 1HD  ARG A 159     -13.327 -14.536 -16.116  1.00  0.00           H  
ATOM     38 2HD  ARG A 159     -14.556 -13.377 -15.557  1.00  0.00           H  
ATOM     39  HE  ARG A 159     -15.845 -15.216 -17.232  1.00  0.00           H  
ATOM     40 1HH1 ARG A 159     -14.141 -15.202 -14.159  1.00  0.00           H  
ATOM     41 2HH1 ARG A 159     -15.048 -16.548 -13.508  1.00  0.00           H  
ATOM     42 1HH2 ARG A 159     -17.016 -16.963 -16.375  1.00  0.00           H  
ATOM     43 2HH2 ARG A 159     -16.676 -17.545 -14.761  1.00  0.00           H  
ATOM     44  N   ARG A 160     -12.586  -9.144 -18.344  1.00  0.00           N  
ATOM     45  CA  ARG A 160     -11.792  -7.949 -18.098  1.00  0.00           C  
ATOM     46  C   ARG A 160     -12.633  -6.875 -17.411  1.00  0.00           C  
ATOM     47  O   ARG A 160     -13.441  -6.198 -18.052  1.00  0.00           O  
ATOM     48  CB  ARG A 160     -11.230  -7.400 -19.401  1.00  0.00           C  
ATOM     49  CG  ARG A 160     -10.293  -6.213 -19.244  1.00  0.00           C  
ATOM     50  CD  ARG A 160      -9.733  -5.779 -20.550  1.00  0.00           C  
ATOM     51  NE  ARG A 160      -8.781  -4.690 -20.396  1.00  0.00           N  
ATOM     52  CZ  ARG A 160      -8.198  -4.035 -21.418  1.00  0.00           C  
ATOM     53  NH1 ARG A 160      -8.479  -4.366 -22.659  1.00  0.00           N  
ATOM     54  NH2 ARG A 160      -7.344  -3.056 -21.174  1.00  0.00           N  
ATOM     55  H   ARG A 160     -13.563  -9.090 -18.275  1.00  0.00           H  
ATOM     56  HA  ARG A 160     -10.960  -8.215 -17.446  1.00  0.00           H  
ATOM     57 1HB  ARG A 160     -10.682  -8.186 -19.920  1.00  0.00           H  
ATOM     58 2HB  ARG A 160     -12.050  -7.090 -20.050  1.00  0.00           H  
ATOM     59 1HG  ARG A 160     -10.838  -5.375 -18.809  1.00  0.00           H  
ATOM     60 2HG  ARG A 160      -9.465  -6.487 -18.590  1.00  0.00           H  
ATOM     61 1HD  ARG A 160      -9.221  -6.616 -21.021  1.00  0.00           H  
ATOM     62 2HD  ARG A 160     -10.540  -5.437 -21.196  1.00  0.00           H  
ATOM     63  HE  ARG A 160      -8.540  -4.406 -19.456  1.00  0.00           H  
ATOM     64 1HH1 ARG A 160      -9.132  -5.115 -22.845  1.00  0.00           H  
ATOM     65 2HH1 ARG A 160      -8.043  -3.875 -23.425  1.00  0.00           H  
ATOM     66 1HH2 ARG A 160      -7.128  -2.800 -20.220  1.00  0.00           H  
ATOM     67 2HH2 ARG A 160      -6.907  -2.565 -21.939  1.00  0.00           H  
ATOM     68  N   GLN A 161     -12.454  -6.736 -16.108  1.00  0.00           N  
ATOM     69  CA  GLN A 161     -13.186  -5.737 -15.341  1.00  0.00           C  
ATOM     70  C   GLN A 161     -12.283  -4.548 -15.024  1.00  0.00           C  
ATOM     71  O   GLN A 161     -11.141  -4.722 -14.597  1.00  0.00           O  
ATOM     72  CB  GLN A 161     -13.737  -6.344 -14.048  1.00  0.00           C  
ATOM     73  CG  GLN A 161     -14.569  -5.385 -13.215  1.00  0.00           C  
ATOM     74  CD  GLN A 161     -15.150  -6.045 -11.978  1.00  0.00           C  
ATOM     75  OE1 GLN A 161     -14.579  -6.999 -11.442  1.00  0.00           O  
ATOM     76  NE2 GLN A 161     -16.289  -5.541 -11.520  1.00  0.00           N  
ATOM     77  H   GLN A 161     -11.811  -7.320 -15.646  1.00  0.00           H  
ATOM     78  HA  GLN A 161     -14.024  -5.385 -15.943  1.00  0.00           H  
ATOM     79 1HB  GLN A 161     -14.357  -7.208 -14.287  1.00  0.00           H  
ATOM     80 2HB  GLN A 161     -12.910  -6.696 -13.430  1.00  0.00           H  
ATOM     81 1HG  GLN A 161     -13.936  -4.556 -12.894  1.00  0.00           H  
ATOM     82 2HG  GLN A 161     -15.393  -5.012 -13.822  1.00  0.00           H  
ATOM     83 1HE2 GLN A 161     -16.720  -5.935 -10.707  1.00  0.00           H  
ATOM     84 2HE2 GLN A 161     -16.717  -4.767 -11.985  1.00  0.00           H  
ATOM     85  N   LEU A 162     -12.793  -3.344 -15.237  1.00  0.00           N  
ATOM     86  CA  LEU A 162     -12.021  -2.140 -14.973  1.00  0.00           C  
ATOM     87  C   LEU A 162     -12.920  -0.927 -14.750  1.00  0.00           C  
ATOM     88  O   LEU A 162     -13.442  -0.340 -15.694  1.00  0.00           O  
ATOM     89  CB  LEU A 162     -11.064  -1.866 -16.140  1.00  0.00           C  
ATOM     90  CG  LEU A 162     -10.155  -0.640 -15.981  1.00  0.00           C  
ATOM     91  CD1 LEU A 162      -9.016  -0.718 -16.989  1.00  0.00           C  
ATOM     92  CD2 LEU A 162     -10.972   0.628 -16.176  1.00  0.00           C  
ATOM     93  H   LEU A 162     -13.712  -3.261 -15.574  1.00  0.00           H  
ATOM     94  HA  LEU A 162     -11.437  -2.296 -14.067  1.00  0.00           H  
ATOM     95 1HB  LEU A 162     -10.425  -2.736 -16.277  1.00  0.00           H  
ATOM     96 2HB  LEU A 162     -11.653  -1.726 -17.047  1.00  0.00           H  
ATOM     97  HG  LEU A 162      -9.717  -0.640 -14.982  1.00  0.00           H  
ATOM     98 1HD1 LEU A 162      -8.369   0.151 -16.875  1.00  0.00           H  
ATOM     99 2HD1 LEU A 162      -8.436  -1.626 -16.813  1.00  0.00           H  
ATOM    100 3HD1 LEU A 162      -9.425  -0.738 -17.998  1.00  0.00           H  
ATOM    101 1HD2 LEU A 162     -10.326   1.499 -16.063  1.00  0.00           H  
ATOM    102 2HD2 LEU A 162     -11.410   0.629 -17.176  1.00  0.00           H  
ATOM    103 3HD2 LEU A 162     -11.768   0.667 -15.432  1.00  0.00           H  
ATOM    104  N   THR A 163     -13.130  -0.568 -13.497  1.00  0.00           N  
ATOM    105  CA  THR A 163     -13.931   0.599 -13.185  1.00  0.00           C  
ATOM    106  C   THR A 163     -13.038   1.835 -13.283  1.00  0.00           C  
ATOM    107  O   THR A 163     -11.937   1.838 -12.733  1.00  0.00           O  
ATOM    108  CB  THR A 163     -14.563   0.499 -11.784  1.00  0.00           C  
ATOM    109  OG1 THR A 163     -15.445  -0.631 -11.735  1.00  0.00           O  
ATOM    110  CG2 THR A 163     -15.345   1.762 -11.460  1.00  0.00           C  
ATOM    111  H   THR A 163     -12.740  -1.095 -12.770  1.00  0.00           H  
ATOM    112  HA  THR A 163     -14.738   0.670 -13.915  1.00  0.00           H  
ATOM    113  HB  THR A 163     -13.779   0.362 -11.040  1.00  0.00           H  
ATOM    114  HG1 THR A 163     -15.691  -0.804 -10.823  1.00  0.00           H  
ATOM    115 1HG2 THR A 163     -15.784   1.674 -10.467  1.00  0.00           H  
ATOM    116 2HG2 THR A 163     -14.675   2.621 -11.486  1.00  0.00           H  
ATOM    117 3HG2 THR A 163     -16.137   1.899 -12.196  1.00  0.00           H  
ATOM    118  N   PRO A 164     -13.497   2.899 -13.960  1.00  0.00           N  
ATOM    119  CA  PRO A 164     -12.714   4.131 -14.141  1.00  0.00           C  
ATOM    120  C   PRO A 164     -12.220   4.737 -12.826  1.00  0.00           C  
ATOM    121  O   PRO A 164     -11.099   5.240 -12.749  1.00  0.00           O  
ATOM    122  CB  PRO A 164     -13.714   5.060 -14.836  1.00  0.00           C  
ATOM    123  CG  PRO A 164     -14.580   4.140 -15.626  1.00  0.00           C  
ATOM    124  CD  PRO A 164     -14.775   2.947 -14.729  1.00  0.00           C  
ATOM    125  HA  PRO A 164     -11.851   3.919 -14.789  1.00  0.00           H  
ATOM    126 1HB  PRO A 164     -14.276   5.637 -14.086  1.00  0.00           H  
ATOM    127 2HB  PRO A 164     -13.178   5.787 -15.464  1.00  0.00           H  
ATOM    128 1HG  PRO A 164     -15.528   4.637 -15.881  1.00  0.00           H  
ATOM    129 2HG  PRO A 164     -14.092   3.881 -16.577  1.00  0.00           H  
ATOM    130 1HD  PRO A 164     -15.637   3.120 -14.068  1.00  0.00           H  
ATOM    131 2HD  PRO A 164     -14.931   2.047 -15.343  1.00  0.00           H  
ATOM    132  N   GLN A 165     -13.054   4.663 -11.798  1.00  0.00           N  
ATOM    133  CA  GLN A 165     -12.719   5.223 -10.492  1.00  0.00           C  
ATOM    134  C   GLN A 165     -11.666   4.392  -9.762  1.00  0.00           C  
ATOM    135  O   GLN A 165     -10.776   4.940  -9.115  1.00  0.00           O  
ATOM    136  CB  GLN A 165     -13.978   5.338  -9.628  1.00  0.00           C  
ATOM    137  CG  GLN A 165     -14.990   6.351 -10.134  1.00  0.00           C  
ATOM    138  CD  GLN A 165     -16.244   6.391  -9.282  1.00  0.00           C  
ATOM    139  OE1 GLN A 165     -16.589   5.413  -8.614  1.00  0.00           O  
ATOM    140  NE2 GLN A 165     -16.935   7.525  -9.301  1.00  0.00           N  
ATOM    141  H   GLN A 165     -13.924   4.226 -11.924  1.00  0.00           H  
ATOM    142  HA  GLN A 165     -12.302   6.219 -10.639  1.00  0.00           H  
ATOM    143 1HB  GLN A 165     -14.471   4.368  -9.573  1.00  0.00           H  
ATOM    144 2HB  GLN A 165     -13.698   5.621  -8.613  1.00  0.00           H  
ATOM    145 1HG  GLN A 165     -14.535   7.342 -10.120  1.00  0.00           H  
ATOM    146 2HG  GLN A 165     -15.276   6.086 -11.152  1.00  0.00           H  
ATOM    147 1HE2 GLN A 165     -17.772   7.611  -8.759  1.00  0.00           H  
ATOM    148 2HE2 GLN A 165     -16.620   8.295  -9.857  1.00  0.00           H  
ATOM    149  N   GLN A 166     -11.757   3.072  -9.874  1.00  0.00           N  
ATOM    150  CA  GLN A 166     -10.822   2.186  -9.190  1.00  0.00           C  
ATOM    151  C   GLN A 166      -9.517   2.063  -9.956  1.00  0.00           C  
ATOM    152  O   GLN A 166      -8.440   2.098  -9.365  1.00  0.00           O  
ATOM    153  CB  GLN A 166     -11.442   0.800  -8.993  1.00  0.00           C  
ATOM    154  CG  GLN A 166     -12.652   0.784  -8.075  1.00  0.00           C  
ATOM    155  CD  GLN A 166     -13.194  -0.616  -7.856  1.00  0.00           C  
ATOM    156  OE1 GLN A 166     -13.097  -1.478  -8.733  1.00  0.00           O  
ATOM    157  NE2 GLN A 166     -13.768  -0.850  -6.682  1.00  0.00           N  
ATOM    158  H   GLN A 166     -12.454   2.687 -10.440  1.00  0.00           H  
ATOM    159  HA  GLN A 166     -10.598   2.609  -8.211  1.00  0.00           H  
ATOM    160 1HB  GLN A 166     -11.747   0.397  -9.959  1.00  0.00           H  
ATOM    161 2HB  GLN A 166     -10.695   0.123  -8.577  1.00  0.00           H  
ATOM    162 1HG  GLN A 166     -12.366   1.195  -7.107  1.00  0.00           H  
ATOM    163 2HG  GLN A 166     -13.441   1.390  -8.520  1.00  0.00           H  
ATOM    164 1HE2 GLN A 166     -14.144  -1.755  -6.480  1.00  0.00           H  
ATOM    165 2HE2 GLN A 166     -13.825  -0.122  -5.998  1.00  0.00           H  
ATOM    166  N   GLN A 167      -9.625   1.917 -11.272  1.00  0.00           N  
ATOM    167  CA  GLN A 167      -8.469   1.777 -12.140  1.00  0.00           C  
ATOM    168  C   GLN A 167      -7.449   2.886 -11.907  1.00  0.00           C  
ATOM    169  O   GLN A 167      -6.258   2.627 -11.753  1.00  0.00           O  
ATOM    170  CB  GLN A 167      -8.907   1.771 -13.607  1.00  0.00           C  
ATOM    171  CG  GLN A 167      -7.759   1.677 -14.599  1.00  0.00           C  
ATOM    172  CD  GLN A 167      -7.037   0.345 -14.524  1.00  0.00           C  
ATOM    173  OE1 GLN A 167      -7.462  -0.567 -13.810  1.00  0.00           O  
ATOM    174  NE2 GLN A 167      -5.939   0.227 -15.263  1.00  0.00           N  
ATOM    175  H   GLN A 167     -10.519   1.896 -11.678  1.00  0.00           H  
ATOM    176  HA  GLN A 167      -7.981   0.829 -11.916  1.00  0.00           H  
ATOM    177 1HB  GLN A 167      -9.573   0.927 -13.784  1.00  0.00           H  
ATOM    178 2HB  GLN A 167      -9.465   2.681 -13.824  1.00  0.00           H  
ATOM    179 1HG  GLN A 167      -8.154   1.796 -15.607  1.00  0.00           H  
ATOM    180 2HG  GLN A 167      -7.041   2.468 -14.382  1.00  0.00           H  
ATOM    181 1HE2 GLN A 167      -5.421  -0.630 -15.254  1.00  0.00           H  
ATOM    182 2HE2 GLN A 167      -5.630   0.992 -15.827  1.00  0.00           H  
ATOM    183  N   GLN A 168      -7.937   4.113 -11.843  1.00  0.00           N  
ATOM    184  CA  GLN A 168      -7.085   5.278 -11.654  1.00  0.00           C  
ATOM    185  C   GLN A 168      -6.316   5.237 -10.336  1.00  0.00           C  
ATOM    186  O   GLN A 168      -5.210   5.765 -10.240  1.00  0.00           O  
ATOM    187  CB  GLN A 168      -7.925   6.557 -11.721  1.00  0.00           C  
ATOM    188  CG  GLN A 168      -8.446   6.886 -13.110  1.00  0.00           C  
ATOM    189  CD  GLN A 168      -9.410   8.058 -13.103  1.00  0.00           C  
ATOM    190  OE1 GLN A 168      -9.682   8.650 -12.054  1.00  0.00           O  
ATOM    191  NE2 GLN A 168      -9.932   8.400 -14.275  1.00  0.00           N  
ATOM    192  H   GLN A 168      -8.906   4.243 -11.920  1.00  0.00           H  
ATOM    193  HA  GLN A 168      -6.346   5.299 -12.454  1.00  0.00           H  
ATOM    194 1HB  GLN A 168      -8.780   6.465 -11.053  1.00  0.00           H  
ATOM    195 2HB  GLN A 168      -7.329   7.401 -11.377  1.00  0.00           H  
ATOM    196 1HG  GLN A 168      -7.604   7.140 -13.753  1.00  0.00           H  
ATOM    197 2HG  GLN A 168      -8.969   6.015 -13.505  1.00  0.00           H  
ATOM    198 1HE2 GLN A 168     -10.574   9.166 -14.333  1.00  0.00           H  
ATOM    199 2HE2 GLN A 168      -9.683   7.894 -15.100  1.00  0.00           H  
ATOM    200  N   LEU A 169      -6.894   4.616  -9.325  1.00  0.00           N  
ATOM    201  CA  LEU A 169      -6.252   4.555  -8.026  1.00  0.00           C  
ATOM    202  C   LEU A 169      -5.281   3.380  -7.910  1.00  0.00           C  
ATOM    203  O   LEU A 169      -4.148   3.543  -7.454  1.00  0.00           O  
ATOM    204  CB  LEU A 169      -7.308   4.463  -6.922  1.00  0.00           C  
ATOM    205  CG  LEU A 169      -8.296   5.637  -6.846  1.00  0.00           C  
ATOM    206  CD1 LEU A 169      -9.481   5.278  -5.961  1.00  0.00           C  
ATOM    207  CD2 LEU A 169      -7.610   6.893  -6.331  1.00  0.00           C  
ATOM    208  H   LEU A 169      -7.756   4.169  -9.461  1.00  0.00           H  
ATOM    209  HA  LEU A 169      -5.678   5.470  -7.881  1.00  0.00           H  
ATOM    210 1HB  LEU A 169      -7.878   3.556  -7.077  1.00  0.00           H  
ATOM    211 2HB  LEU A 169      -6.800   4.388  -5.976  1.00  0.00           H  
ATOM    212  HG  LEU A 169      -8.675   5.842  -7.838  1.00  0.00           H  
ATOM    213 1HD1 LEU A 169     -10.136   6.133  -5.873  1.00  0.00           H  
ATOM    214 2HD1 LEU A 169      -9.128   4.995  -4.978  1.00  0.00           H  
ATOM    215 3HD1 LEU A 169     -10.023   4.453  -6.398  1.00  0.00           H  
ATOM    216 1HD2 LEU A 169      -7.118   6.676  -5.395  1.00  0.00           H  
ATOM    217 2HD2 LEU A 169      -8.347   7.670  -6.180  1.00  0.00           H  
ATOM    218 3HD2 LEU A 169      -6.881   7.227  -7.053  1.00  0.00           H  
ATOM    219  N   VAL A 170      -5.722   2.200  -8.332  1.00  0.00           N  
ATOM    220  CA  VAL A 170      -4.902   0.999  -8.214  1.00  0.00           C  
ATOM    221  C   VAL A 170      -3.789   0.914  -9.259  1.00  0.00           C  
ATOM    222  O   VAL A 170      -2.696   0.433  -8.966  1.00  0.00           O  
ATOM    223  CB  VAL A 170      -5.795  -0.250  -8.336  1.00  0.00           C  
ATOM    224  CG1 VAL A 170      -6.982  -0.150  -7.389  1.00  0.00           C  
ATOM    225  CG2 VAL A 170      -6.265  -0.412  -9.774  1.00  0.00           C  
ATOM    226  H   VAL A 170      -6.621   2.137  -8.726  1.00  0.00           H  
ATOM    227  HA  VAL A 170      -4.424   1.001  -7.234  1.00  0.00           H  
ATOM    228  HB  VAL A 170      -5.220  -1.127  -8.040  1.00  0.00           H  
ATOM    229 1HG1 VAL A 170      -7.602  -1.041  -7.488  1.00  0.00           H  
ATOM    230 2HG1 VAL A 170      -6.622  -0.072  -6.363  1.00  0.00           H  
ATOM    231 3HG1 VAL A 170      -7.572   0.731  -7.636  1.00  0.00           H  
ATOM    232 1HG2 VAL A 170      -6.896  -1.297  -9.853  1.00  0.00           H  
ATOM    233 2HG2 VAL A 170      -6.836   0.469 -10.071  1.00  0.00           H  
ATOM    234 3HG2 VAL A 170      -5.401  -0.522 -10.429  1.00  0.00           H  
ATOM    235  N   ASN A 171      -4.053   1.377 -10.470  1.00  0.00           N  
ATOM    236  CA  ASN A 171      -3.052   1.320 -11.538  1.00  0.00           C  
ATOM    237  C   ASN A 171      -1.928   2.323 -11.293  1.00  0.00           C  
ATOM    238  O   ASN A 171      -0.785   2.112 -11.702  1.00  0.00           O  
ATOM    239  CB  ASN A 171      -3.697   1.562 -12.890  1.00  0.00           C  
ATOM    240  CG  ASN A 171      -2.796   1.190 -14.035  1.00  0.00           C  
ATOM    241  OD1 ASN A 171      -2.397   0.028 -14.175  1.00  0.00           O  
ATOM    242  ND2 ASN A 171      -2.467   2.153 -14.857  1.00  0.00           N  
ATOM    243  H   ASN A 171      -4.938   1.764 -10.655  1.00  0.00           H  
ATOM    244  HA  ASN A 171      -2.604   0.325 -11.540  1.00  0.00           H  
ATOM    245 1HB  ASN A 171      -4.617   0.982 -12.964  1.00  0.00           H  
ATOM    246 2HB  ASN A 171      -3.965   2.615 -12.982  1.00  0.00           H  
ATOM    247 1HD2 ASN A 171      -1.870   1.964 -15.637  1.00  0.00           H  
ATOM    248 2HD2 ASN A 171      -2.813   3.079 -14.705  1.00  0.00           H  
ATOM    249  N   GLN A 172      -2.252   3.402 -10.600  1.00  0.00           N  
ATOM    250  CA  GLN A 172      -1.276   4.444 -10.306  1.00  0.00           C  
ATOM    251  C   GLN A 172      -0.409   4.077  -9.107  1.00  0.00           C  
ATOM    252  O   GLN A 172       0.673   4.635  -8.924  1.00  0.00           O  
ATOM    253  CB  GLN A 172      -1.982   5.778 -10.050  1.00  0.00           C  
ATOM    254  CG  GLN A 172      -2.580   6.415 -11.292  1.00  0.00           C  
ATOM    255  CD  GLN A 172      -3.220   7.759 -11.003  1.00  0.00           C  
ATOM    256  OE1 GLN A 172      -3.185   8.249  -9.871  1.00  0.00           O  
ATOM    257  NE2 GLN A 172      -3.810   8.366 -12.027  1.00  0.00           N  
ATOM    258  H   GLN A 172      -3.169   3.504 -10.275  1.00  0.00           H  
ATOM    259  HA  GLN A 172      -0.619   4.556 -11.169  1.00  0.00           H  
ATOM    260 1HB  GLN A 172      -2.784   5.632  -9.327  1.00  0.00           H  
ATOM    261 2HB  GLN A 172      -1.276   6.486  -9.616  1.00  0.00           H  
ATOM    262 1HG  GLN A 172      -1.790   6.563 -12.028  1.00  0.00           H  
ATOM    263 2HG  GLN A 172      -3.346   5.751 -11.695  1.00  0.00           H  
ATOM    264 1HE2 GLN A 172      -4.249   9.256 -11.897  1.00  0.00           H  
ATOM    265 2HE2 GLN A 172      -3.815   7.933 -12.929  1.00  0.00           H  
ATOM    266  N   MET A 173      -0.880   3.129  -8.300  1.00  0.00           N  
ATOM    267  CA  MET A 173      -0.141   2.679  -7.114  1.00  0.00           C  
ATOM    268  C   MET A 173       1.107   1.888  -7.506  1.00  0.00           C  
ATOM    269  O   MET A 173       1.901   1.499  -6.654  1.00  0.00           O  
ATOM    270  CB  MET A 173      -1.044   1.835  -6.216  1.00  0.00           C  
ATOM    271  CG  MET A 173      -1.887   2.640  -5.236  1.00  0.00           C  
ATOM    272  SD  MET A 173      -0.888   3.674  -4.147  1.00  0.00           S  
ATOM    273  CE  MET A 173       0.449   2.552  -3.747  1.00  0.00           C  
ATOM    274  H   MET A 173      -1.749   2.722  -8.499  1.00  0.00           H  
ATOM    275  HA  MET A 173       0.186   3.557  -6.556  1.00  0.00           H  
ATOM    276 1HB  MET A 173      -1.721   1.246  -6.833  1.00  0.00           H  
ATOM    277 2HB  MET A 173      -0.435   1.138  -5.640  1.00  0.00           H  
ATOM    278 1HG  MET A 173      -2.572   3.282  -5.788  1.00  0.00           H  
ATOM    279 2HG  MET A 173      -2.476   1.961  -4.621  1.00  0.00           H  
ATOM    280 1HE  MET A 173       1.152   3.048  -3.077  1.00  0.00           H  
ATOM    281 2HE  MET A 173       0.045   1.665  -3.257  1.00  0.00           H  
ATOM    282 3HE  MET A 173       0.964   2.259  -4.662  1.00  0.00           H  
ATOM    283  N   LYS A 174       1.265   1.642  -8.799  1.00  0.00           N  
ATOM    284  CA  LYS A 174       2.421   0.919  -9.300  1.00  0.00           C  
ATOM    285  C   LYS A 174       3.640   1.815  -9.205  1.00  0.00           C  
ATOM    286  O   LYS A 174       4.701   1.407  -8.734  1.00  0.00           O  
ATOM    287  CB  LYS A 174       2.202   0.457 -10.742  1.00  0.00           C  
ATOM    288  CG  LYS A 174       1.179  -0.661 -10.895  1.00  0.00           C  
ATOM    289  CD  LYS A 174       1.002  -1.051 -12.355  1.00  0.00           C  
ATOM    290  CE  LYS A 174       0.010  -2.195 -12.507  1.00  0.00           C  
ATOM    291  NZ  LYS A 174      -0.192  -2.571 -13.932  1.00  0.00           N  
ATOM    292  H   LYS A 174       0.598   1.971  -9.427  1.00  0.00           H  
ATOM    293  HA  LYS A 174       2.574   0.037  -8.677  1.00  0.00           H  
ATOM    294 1HB  LYS A 174       1.869   1.300 -11.347  1.00  0.00           H  
ATOM    295 2HB  LYS A 174       3.146   0.107 -11.159  1.00  0.00           H  
ATOM    296 1HG  LYS A 174       1.508  -1.535 -10.332  1.00  0.00           H  
ATOM    297 2HG  LYS A 174       0.220  -0.334 -10.496  1.00  0.00           H  
ATOM    298 1HD  LYS A 174       0.642  -0.191 -12.921  1.00  0.00           H  
ATOM    299 2HD  LYS A 174       1.962  -1.359 -12.768  1.00  0.00           H  
ATOM    300 1HE  LYS A 174       0.372  -3.065 -11.962  1.00  0.00           H  
ATOM    301 2HE  LYS A 174      -0.950  -1.902 -12.082  1.00  0.00           H  
ATOM    302 1HZ  LYS A 174      -0.856  -3.330 -13.990  1.00  0.00           H  
ATOM    303 2HZ  LYS A 174      -0.547  -1.775 -14.444  1.00  0.00           H  
ATOM    304 3HZ  LYS A 174       0.688  -2.863 -14.332  1.00  0.00           H  
ATOM    305  N   VAL A 175       3.472   3.053  -9.647  1.00  0.00           N  
ATOM    306  CA  VAL A 175       4.547   4.019  -9.596  1.00  0.00           C  
ATOM    307  C   VAL A 175       4.194   5.108  -8.603  1.00  0.00           C  
ATOM    308  O   VAL A 175       3.738   6.192  -8.973  1.00  0.00           O  
ATOM    309  CB  VAL A 175       4.793   4.636 -10.985  1.00  0.00           C  
ATOM    310  CG1 VAL A 175       5.975   5.593 -10.942  1.00  0.00           C  
ATOM    311  CG2 VAL A 175       5.029   3.534 -12.007  1.00  0.00           C  
ATOM    312  H   VAL A 175       2.602   3.324 -10.005  1.00  0.00           H  
ATOM    313  HA  VAL A 175       5.457   3.508  -9.278  1.00  0.00           H  
ATOM    314  HB  VAL A 175       3.919   5.219 -11.274  1.00  0.00           H  
ATOM    315 1HG1 VAL A 175       6.134   6.021 -11.932  1.00  0.00           H  
ATOM    316 2HG1 VAL A 175       5.770   6.393 -10.231  1.00  0.00           H  
ATOM    317 3HG1 VAL A 175       6.870   5.052 -10.632  1.00  0.00           H  
ATOM    318 1HG2 VAL A 175       5.201   3.978 -12.988  1.00  0.00           H  
ATOM    319 2HG2 VAL A 175       5.900   2.948 -11.715  1.00  0.00           H  
ATOM    320 3HG2 VAL A 175       4.153   2.886 -12.052  1.00  0.00           H  
ATOM    321  N   ALA A 176       4.412   4.808  -7.342  1.00  0.00           N  
ATOM    322  CA  ALA A 176       4.130   5.744  -6.275  1.00  0.00           C  
ATOM    323  C   ALA A 176       5.181   5.632  -5.178  1.00  0.00           C  
ATOM    324  O   ALA A 176       5.362   4.567  -4.590  1.00  0.00           O  
ATOM    325  CB  ALA A 176       2.737   5.504  -5.712  1.00  0.00           C  
ATOM    326  H   ALA A 176       4.738   3.912  -7.118  1.00  0.00           H  
ATOM    327  HA  ALA A 176       4.174   6.752  -6.688  1.00  0.00           H  
ATOM    328 1HB  ALA A 176       2.541   6.215  -4.909  1.00  0.00           H  
ATOM    329 2HB  ALA A 176       1.997   5.635  -6.502  1.00  0.00           H  
ATOM    330 3HB  ALA A 176       2.673   4.489  -5.321  1.00  0.00           H  
ATOM    331  N   PRO A 177       5.938   6.710  -4.936  1.00  0.00           N  
ATOM    332  CA  PRO A 177       6.955   6.738  -3.898  1.00  0.00           C  
ATOM    333  C   PRO A 177       6.377   7.101  -2.532  1.00  0.00           C  
ATOM    334  O   PRO A 177       5.520   7.983  -2.420  1.00  0.00           O  
ATOM    335  CB  PRO A 177       7.920   7.815  -4.404  1.00  0.00           C  
ATOM    336  CG  PRO A 177       7.033   8.837  -5.029  1.00  0.00           C  
ATOM    337  CD  PRO A 177       5.917   8.037  -5.646  1.00  0.00           C  
ATOM    338  HA  PRO A 177       7.448   5.756  -3.848  1.00  0.00           H  
ATOM    339 1HB  PRO A 177       8.510   8.215  -3.567  1.00  0.00           H  
ATOM    340 2HB  PRO A 177       8.632   7.375  -5.118  1.00  0.00           H  
ATOM    341 1HG  PRO A 177       6.675   9.545  -4.267  1.00  0.00           H  
ATOM    342 2HG  PRO A 177       7.593   9.425  -5.770  1.00  0.00           H  
ATOM    343 1HD  PRO A 177       4.959   8.553  -5.481  1.00  0.00           H  
ATOM    344 2HD  PRO A 177       6.108   7.909  -6.722  1.00  0.00           H  
ATOM    345  N   ILE A 178       6.852   6.415  -1.506  1.00  0.00           N  
ATOM    346  CA  ILE A 178       6.412   6.640  -0.137  1.00  0.00           C  
ATOM    347  C   ILE A 178       6.911   7.989   0.384  1.00  0.00           C  
ATOM    348  O   ILE A 178       8.119   8.227   0.445  1.00  0.00           O  
ATOM    349  CB  ILE A 178       6.904   5.512   0.789  1.00  0.00           C  
ATOM    350  CG1 ILE A 178       6.345   4.163   0.330  1.00  0.00           C  
ATOM    351  CG2 ILE A 178       6.505   5.794   2.229  1.00  0.00           C  
ATOM    352  CD1 ILE A 178       6.986   2.974   1.008  1.00  0.00           C  
ATOM    353  H   ILE A 178       7.526   5.718  -1.675  1.00  0.00           H  
ATOM    354  HA  ILE A 178       5.323   6.649  -0.121  1.00  0.00           H  
ATOM    355  HB  ILE A 178       7.989   5.441   0.729  1.00  0.00           H  
ATOM    356 1HG1 ILE A 178       5.274   4.129   0.521  1.00  0.00           H  
ATOM    357 2HG1 ILE A 178       6.486   4.057  -0.746  1.00  0.00           H  
ATOM    358 1HG2 ILE A 178       6.860   4.987   2.870  1.00  0.00           H  
ATOM    359 2HG2 ILE A 178       6.950   6.735   2.552  1.00  0.00           H  
ATOM    360 3HG2 ILE A 178       5.420   5.863   2.300  1.00  0.00           H  
ATOM    361 1HD1 ILE A 178       6.539   2.054   0.630  1.00  0.00           H  
ATOM    362 2HD1 ILE A 178       8.056   2.968   0.798  1.00  0.00           H  
ATOM    363 3HD1 ILE A 178       6.827   3.039   2.083  1.00  0.00           H  
ATOM    364  N   PRO A 179       5.983   8.898   0.732  1.00  0.00           N  
ATOM    365  CA  PRO A 179       6.327  10.225   1.255  1.00  0.00           C  
ATOM    366  C   PRO A 179       7.071  10.158   2.582  1.00  0.00           C  
ATOM    367  O   PRO A 179       7.006   9.158   3.299  1.00  0.00           O  
ATOM    368  CB  PRO A 179       4.956  10.889   1.420  1.00  0.00           C  
ATOM    369  CG  PRO A 179       4.075  10.148   0.474  1.00  0.00           C  
ATOM    370  CD  PRO A 179       4.546   8.721   0.563  1.00  0.00           C  
ATOM    371  HA  PRO A 179       6.939  10.759   0.513  1.00  0.00           H  
ATOM    372 1HB  PRO A 179       4.624  10.810   2.465  1.00  0.00           H  
ATOM    373 2HB  PRO A 179       5.028  11.962   1.187  1.00  0.00           H  
ATOM    374 1HG  PRO A 179       3.021  10.264   0.767  1.00  0.00           H  
ATOM    375 2HG  PRO A 179       4.170  10.564  -0.540  1.00  0.00           H  
ATOM    376 1HD  PRO A 179       4.082   8.234   1.433  1.00  0.00           H  
ATOM    377 2HD  PRO A 179       4.285   8.190  -0.364  1.00  0.00           H  
ATOM    378  N   LYS A 180       7.742  11.248   2.920  1.00  0.00           N  
ATOM    379  CA  LYS A 180       8.516  11.337   4.156  1.00  0.00           C  
ATOM    380  C   LYS A 180       7.624  11.176   5.380  1.00  0.00           C  
ATOM    381  O   LYS A 180       8.061  10.675   6.418  1.00  0.00           O  
ATOM    382  CB  LYS A 180       9.265  12.669   4.225  1.00  0.00           C  
ATOM    383  CG  LYS A 180      10.417  12.795   3.236  1.00  0.00           C  
ATOM    384  CD  LYS A 180      11.102  14.148   3.355  1.00  0.00           C  
ATOM    385  CE  LYS A 180      12.253  14.275   2.369  1.00  0.00           C  
ATOM    386  NZ  LYS A 180      12.911  15.608   2.450  1.00  0.00           N  
ATOM    387  H   LYS A 180       7.709  12.023   2.317  1.00  0.00           H  
ATOM    388  HA  LYS A 180       9.245  10.526   4.167  1.00  0.00           H  
ATOM    389 1HB  LYS A 180       8.570  13.487   4.035  1.00  0.00           H  
ATOM    390 2HB  LYS A 180       9.669  12.808   5.228  1.00  0.00           H  
ATOM    391 1HG  LYS A 180      11.148  12.009   3.427  1.00  0.00           H  
ATOM    392 2HG  LYS A 180      10.039  12.676   2.221  1.00  0.00           H  
ATOM    393 1HD  LYS A 180      10.378  14.941   3.161  1.00  0.00           H  
ATOM    394 2HD  LYS A 180      11.488  14.272   4.367  1.00  0.00           H  
ATOM    395 1HE  LYS A 180      12.995  13.505   2.574  1.00  0.00           H  
ATOM    396 2HE  LYS A 180      11.881  14.129   1.355  1.00  0.00           H  
ATOM    397 1HZ  LYS A 180      13.666  15.652   1.780  1.00  0.00           H  
ATOM    398 2HZ  LYS A 180      12.234  16.330   2.242  1.00  0.00           H  
ATOM    399 3HZ  LYS A 180      13.277  15.747   3.379  1.00  0.00           H  
ATOM    400  N   GLN A 181       6.375  11.598   5.250  1.00  0.00           N  
ATOM    401  CA  GLN A 181       5.408  11.494   6.336  1.00  0.00           C  
ATOM    402  C   GLN A 181       5.146  10.029   6.680  1.00  0.00           C  
ATOM    403  O   GLN A 181       4.888   9.680   7.833  1.00  0.00           O  
ATOM    404  CB  GLN A 181       4.098  12.191   5.960  1.00  0.00           C  
ATOM    405  CG  GLN A 181       4.203  13.704   5.868  1.00  0.00           C  
ATOM    406  CD  GLN A 181       2.902  14.348   5.426  1.00  0.00           C  
ATOM    407  OE1 GLN A 181       2.096  13.732   4.722  1.00  0.00           O  
ATOM    408  NE2 GLN A 181       2.690  15.593   5.834  1.00  0.00           N  
ATOM    409  H   GLN A 181       6.099  12.000   4.400  1.00  0.00           H  
ATOM    410  HA  GLN A 181       5.822  11.985   7.216  1.00  0.00           H  
ATOM    411 1HB  GLN A 181       3.751  11.819   4.996  1.00  0.00           H  
ATOM    412 2HB  GLN A 181       3.333  11.951   6.699  1.00  0.00           H  
ATOM    413 1HG  GLN A 181       4.463  14.100   6.849  1.00  0.00           H  
ATOM    414 2HG  GLN A 181       4.975  13.961   5.144  1.00  0.00           H  
ATOM    415 1HE2 GLN A 181       1.849  16.070   5.574  1.00  0.00           H  
ATOM    416 2HE2 GLN A 181       3.370  16.056   6.404  1.00  0.00           H  
ATOM    417  N   LEU A 182       5.231   9.176   5.671  1.00  0.00           N  
ATOM    418  CA  LEU A 182       4.985   7.754   5.846  1.00  0.00           C  
ATOM    419  C   LEU A 182       6.278   6.995   6.126  1.00  0.00           C  
ATOM    420  O   LEU A 182       6.263   5.978   6.816  1.00  0.00           O  
ATOM    421  CB  LEU A 182       4.307   7.180   4.596  1.00  0.00           C  
ATOM    422  CG  LEU A 182       2.773   7.228   4.589  1.00  0.00           C  
ATOM    423  CD1 LEU A 182       2.310   8.667   4.773  1.00  0.00           C  
ATOM    424  CD2 LEU A 182       2.253   6.650   3.281  1.00  0.00           C  
ATOM    425  H   LEU A 182       5.479   9.510   4.781  1.00  0.00           H  
ATOM    426  HA  LEU A 182       4.321   7.620   6.699  1.00  0.00           H  
ATOM    427 1HB  LEU A 182       4.660   7.730   3.726  1.00  0.00           H  
ATOM    428 2HB  LEU A 182       4.606   6.138   4.486  1.00  0.00           H  
ATOM    429  HG  LEU A 182       2.387   6.643   5.424  1.00  0.00           H  
ATOM    430 1HD1 LEU A 182       1.221   8.701   4.769  1.00  0.00           H  
ATOM    431 2HD1 LEU A 182       2.680   9.049   5.725  1.00  0.00           H  
ATOM    432 3HD1 LEU A 182       2.696   9.280   3.961  1.00  0.00           H  
ATOM    433 1HD2 LEU A 182       1.163   6.684   3.276  1.00  0.00           H  
ATOM    434 2HD2 LEU A 182       2.638   7.236   2.445  1.00  0.00           H  
ATOM    435 3HD2 LEU A 182       2.585   5.616   3.183  1.00  0.00           H  
ATOM    436  N   LEU A 183       7.393   7.504   5.602  1.00  0.00           N  
ATOM    437  CA  LEU A 183       8.704   6.872   5.793  1.00  0.00           C  
ATOM    438  C   LEU A 183       9.061   6.750   7.271  1.00  0.00           C  
ATOM    439  O   LEU A 183       9.811   5.860   7.667  1.00  0.00           O  
ATOM    440  CB  LEU A 183       9.791   7.677   5.069  1.00  0.00           C  
ATOM    441  CG  LEU A 183       9.806   7.550   3.541  1.00  0.00           C  
ATOM    442  CD1 LEU A 183      10.913   8.425   2.969  1.00  0.00           C  
ATOM    443  CD2 LEU A 183      10.008   6.092   3.155  1.00  0.00           C  
ATOM    444  H   LEU A 183       7.333   8.319   5.058  1.00  0.00           H  
ATOM    445  HA  LEU A 183       8.669   5.869   5.369  1.00  0.00           H  
ATOM    446 1HB  LEU A 183       9.662   8.731   5.312  1.00  0.00           H  
ATOM    447 2HB  LEU A 183      10.765   7.356   5.438  1.00  0.00           H  
ATOM    448  HG  LEU A 183       8.857   7.904   3.136  1.00  0.00           H  
ATOM    449 1HD1 LEU A 183      10.923   8.334   1.882  1.00  0.00           H  
ATOM    450 2HD1 LEU A 183      10.733   9.464   3.244  1.00  0.00           H  
ATOM    451 3HD1 LEU A 183      11.874   8.104   3.368  1.00  0.00           H  
ATOM    452 1HD2 LEU A 183      10.018   6.001   2.068  1.00  0.00           H  
ATOM    453 2HD2 LEU A 183      10.957   5.737   3.557  1.00  0.00           H  
ATOM    454 3HD2 LEU A 183       9.193   5.491   3.562  1.00  0.00           H  
ATOM    455  N   GLN A 184       8.520   7.649   8.080  1.00  0.00           N  
ATOM    456  CA  GLN A 184       8.772   7.642   9.516  1.00  0.00           C  
ATOM    457  C   GLN A 184       8.196   6.395  10.182  1.00  0.00           C  
ATOM    458  O   GLN A 184       8.633   6.003  11.265  1.00  0.00           O  
ATOM    459  CB  GLN A 184       8.185   8.898  10.165  1.00  0.00           C  
ATOM    460  CG  GLN A 184       8.911  10.182   9.805  1.00  0.00           C  
ATOM    461  CD  GLN A 184       8.302  11.400  10.476  1.00  0.00           C  
ATOM    462  OE1 GLN A 184       7.729  11.304  11.564  1.00  0.00           O  
ATOM    463  NE2 GLN A 184       8.424  12.553   9.829  1.00  0.00           N  
ATOM    464  H   GLN A 184       7.946   8.345   7.700  1.00  0.00           H  
ATOM    465  HA  GLN A 184       9.850   7.636   9.678  1.00  0.00           H  
ATOM    466 1HB  GLN A 184       7.141   9.007   9.868  1.00  0.00           H  
ATOM    467 2HB  GLN A 184       8.206   8.791  11.250  1.00  0.00           H  
ATOM    468 1HG  GLN A 184       9.951  10.101  10.123  1.00  0.00           H  
ATOM    469 2HG  GLN A 184       8.862  10.326   8.726  1.00  0.00           H  
ATOM    470 1HE2 GLN A 184       8.041  13.391  10.222  1.00  0.00           H  
ATOM    471 2HE2 GLN A 184       8.897  12.586   8.949  1.00  0.00           H  
ATOM    472  N   ARG A 185       7.222   5.771   9.528  1.00  0.00           N  
ATOM    473  CA  ARG A 185       6.577   4.580  10.068  1.00  0.00           C  
ATOM    474  C   ARG A 185       7.439   3.343   9.852  1.00  0.00           C  
ATOM    475  O   ARG A 185       7.341   2.372  10.601  1.00  0.00           O  
ATOM    476  CB  ARG A 185       5.217   4.367   9.420  1.00  0.00           C  
ATOM    477  CG  ARG A 185       4.206   5.474   9.675  1.00  0.00           C  
ATOM    478  CD  ARG A 185       2.939   5.240   8.937  1.00  0.00           C  
ATOM    479  NE  ARG A 185       2.039   6.379   9.030  1.00  0.00           N  
ATOM    480  CZ  ARG A 185       1.208   6.615  10.063  1.00  0.00           C  
ATOM    481  NH1 ARG A 185       1.171   5.785  11.081  1.00  0.00           N  
ATOM    482  NH2 ARG A 185       0.427   7.682  10.052  1.00  0.00           N  
ATOM    483  H   ARG A 185       6.941   6.112   8.650  1.00  0.00           H  
ATOM    484  HA  ARG A 185       6.433   4.720  11.140  1.00  0.00           H  
ATOM    485 1HB  ARG A 185       5.339   4.273   8.342  1.00  0.00           H  
ATOM    486 2HB  ARG A 185       4.783   3.435   9.783  1.00  0.00           H  
ATOM    487 1HG  ARG A 185       3.980   5.521  10.740  1.00  0.00           H  
ATOM    488 2HG  ARG A 185       4.621   6.428   9.349  1.00  0.00           H  
ATOM    489 1HD  ARG A 185       3.157   5.063   7.885  1.00  0.00           H  
ATOM    490 2HD  ARG A 185       2.430   4.371   9.353  1.00  0.00           H  
ATOM    491  HE  ARG A 185       2.039   7.041   8.265  1.00  0.00           H  
ATOM    492 1HH1 ARG A 185       1.767   4.969  11.089  1.00  0.00           H  
ATOM    493 2HH1 ARG A 185       0.548   5.962  11.855  1.00  0.00           H  
ATOM    494 1HH2 ARG A 185       0.456   8.322   9.269  1.00  0.00           H  
ATOM    495 2HH2 ARG A 185      -0.196   7.860  10.826  1.00  0.00           H  
ATOM    496  N   ILE A 186       8.274   3.384   8.823  1.00  0.00           N  
ATOM    497  CA  ILE A 186       9.169   2.275   8.510  1.00  0.00           C  
ATOM    498  C   ILE A 186      10.596   2.788   8.321  1.00  0.00           C  
ATOM    499  O   ILE A 186      11.022   3.085   7.205  1.00  0.00           O  
ATOM    500  CB  ILE A 186       8.709   1.531   7.243  1.00  0.00           C  
ATOM    501  CG1 ILE A 186       7.245   1.104   7.375  1.00  0.00           C  
ATOM    502  CG2 ILE A 186       9.598   0.324   6.983  1.00  0.00           C  
ATOM    503  CD1 ILE A 186       7.027  -0.035   8.345  1.00  0.00           C  
ATOM    504  H   ILE A 186       8.299   4.187   8.261  1.00  0.00           H  
ATOM    505  HA  ILE A 186       9.155   1.574   9.343  1.00  0.00           H  
ATOM    506  HB  ILE A 186       8.766   2.203   6.386  1.00  0.00           H  
ATOM    507 1HG1 ILE A 186       6.648   1.953   7.707  1.00  0.00           H  
ATOM    508 2HG1 ILE A 186       6.866   0.799   6.400  1.00  0.00           H  
ATOM    509 1HG2 ILE A 186       9.259  -0.191   6.084  1.00  0.00           H  
ATOM    510 2HG2 ILE A 186      10.627   0.652   6.847  1.00  0.00           H  
ATOM    511 3HG2 ILE A 186       9.544  -0.357   7.833  1.00  0.00           H  
ATOM    512 1HD1 ILE A 186       5.965  -0.281   8.384  1.00  0.00           H  
ATOM    513 2HD1 ILE A 186       7.589  -0.908   8.012  1.00  0.00           H  
ATOM    514 3HD1 ILE A 186       7.367   0.260   9.336  1.00  0.00           H  
ATOM    515  N   PRO A 187      11.351   2.908   9.421  1.00  0.00           N  
ATOM    516  CA  PRO A 187      12.720   3.411   9.388  1.00  0.00           C  
ATOM    517  C   PRO A 187      13.758   2.333   9.085  1.00  0.00           C  
ATOM    518  O   PRO A 187      13.455   1.139   9.120  1.00  0.00           O  
ATOM    519  CB  PRO A 187      12.898   3.970  10.803  1.00  0.00           C  
ATOM    520  CG  PRO A 187      12.126   3.031  11.667  1.00  0.00           C  
ATOM    521  CD  PRO A 187      10.915   2.677  10.846  1.00  0.00           C  
ATOM    522  HA  PRO A 187      12.795   4.207   8.632  1.00  0.00           H  
ATOM    523 1HB  PRO A 187      13.966   4.007  11.062  1.00  0.00           H  
ATOM    524 2HB  PRO A 187      12.520   5.002  10.851  1.00  0.00           H  
ATOM    525 1HG  PRO A 187      12.740   2.153  11.917  1.00  0.00           H  
ATOM    526 2HG  PRO A 187      11.865   3.518  12.618  1.00  0.00           H  
ATOM    527 1HD  PRO A 187      10.649   1.624  11.018  1.00  0.00           H  
ATOM    528 2HD  PRO A 187      10.080   3.338  11.120  1.00  0.00           H  
ATOM    529  N   ASN A 188      14.979   2.783   8.787  1.00  0.00           N  
ATOM    530  CA  ASN A 188      16.103   1.893   8.484  1.00  0.00           C  
ATOM    531  C   ASN A 188      15.767   0.949   7.333  1.00  0.00           C  
ATOM    532  O   ASN A 188      15.730  -0.273   7.506  1.00  0.00           O  
ATOM    533  CB  ASN A 188      16.510   1.106   9.716  1.00  0.00           C  
ATOM    534  CG  ASN A 188      16.934   1.992  10.854  1.00  0.00           C  
ATOM    535  OD1 ASN A 188      17.756   2.899  10.677  1.00  0.00           O  
ATOM    536  ND2 ASN A 188      16.391   1.747  12.020  1.00  0.00           N  
ATOM    537  H   ASN A 188      15.132   3.752   8.774  1.00  0.00           H  
ATOM    538  HA  ASN A 188      16.951   2.502   8.165  1.00  0.00           H  
ATOM    539 1HB  ASN A 188      15.674   0.487  10.046  1.00  0.00           H  
ATOM    540 2HB  ASN A 188      17.332   0.436   9.465  1.00  0.00           H  
ATOM    541 1HD2 ASN A 188      16.637   2.305  12.813  1.00  0.00           H  
ATOM    542 2HD2 ASN A 188      15.732   1.002  12.116  1.00  0.00           H  
ATOM    543  N   ILE A 189      15.512   1.513   6.163  1.00  0.00           N  
ATOM    544  CA  ILE A 189      15.184   0.709   4.997  1.00  0.00           C  
ATOM    545  C   ILE A 189      16.421   0.501   4.122  1.00  0.00           C  
ATOM    546  O   ILE A 189      17.003   1.461   3.620  1.00  0.00           O  
ATOM    547  CB  ILE A 189      14.065   1.370   4.171  1.00  0.00           C  
ATOM    548  CG1 ILE A 189      12.743   1.338   4.940  1.00  0.00           C  
ATOM    549  CG2 ILE A 189      13.918   0.677   2.824  1.00  0.00           C  
ATOM    550  CD1 ILE A 189      11.641   2.145   4.295  1.00  0.00           C  
ATOM    551  H   ILE A 189      15.568   2.487   6.079  1.00  0.00           H  
ATOM    552  HA  ILE A 189      14.833  -0.265   5.336  1.00  0.00           H  
ATOM    553  HB  ILE A 189      14.308   2.419   4.004  1.00  0.00           H  
ATOM    554 1HG1 ILE A 189      12.402   0.306   5.034  1.00  0.00           H  
ATOM    555 2HG1 ILE A 189      12.899   1.722   5.949  1.00  0.00           H  
ATOM    556 1HG2 ILE A 189      13.124   1.156   2.253  1.00  0.00           H  
ATOM    557 2HG2 ILE A 189      14.855   0.751   2.274  1.00  0.00           H  
ATOM    558 3HG2 ILE A 189      13.671  -0.373   2.981  1.00  0.00           H  
ATOM    559 1HD1 ILE A 189      10.735   2.073   4.898  1.00  0.00           H  
ATOM    560 2HD1 ILE A 189      11.947   3.189   4.224  1.00  0.00           H  
ATOM    561 3HD1 ILE A 189      11.441   1.756   3.297  1.00  0.00           H  
ATOM    562  N   PRO A 190      16.831  -0.769   3.930  1.00  0.00           N  
ATOM    563  CA  PRO A 190      18.009  -1.127   3.118  1.00  0.00           C  
ATOM    564  C   PRO A 190      18.013  -0.542   1.691  1.00  0.00           C  
ATOM    565  O   PRO A 190      19.017   0.044   1.284  1.00  0.00           O  
ATOM    566  CB  PRO A 190      17.920  -2.656   3.083  1.00  0.00           C  
ATOM    567  CG  PRO A 190      17.296  -3.015   4.388  1.00  0.00           C  
ATOM    568  CD  PRO A 190      16.242  -1.962   4.601  1.00  0.00           C  
ATOM    569  HA  PRO A 190      18.920  -0.789   3.634  1.00  0.00           H  
ATOM    570 1HB  PRO A 190      17.319  -2.978   2.219  1.00  0.00           H  
ATOM    571 2HB  PRO A 190      18.923  -3.089   2.956  1.00  0.00           H  
ATOM    572 1HG  PRO A 190      16.875  -4.031   4.341  1.00  0.00           H  
ATOM    573 2HG  PRO A 190      18.055  -3.022   5.183  1.00  0.00           H  
ATOM    574 1HD  PRO A 190      15.303  -2.278   4.122  1.00  0.00           H  
ATOM    575 2HD  PRO A 190      16.092  -1.806   5.680  1.00  0.00           H  
ATOM    576  N   PRO A 191      16.918  -0.679   0.897  1.00  0.00           N  
ATOM    577  CA  PRO A 191      16.887  -0.148  -0.471  1.00  0.00           C  
ATOM    578  C   PRO A 191      17.027   1.369  -0.505  1.00  0.00           C  
ATOM    579  O   PRO A 191      17.645   1.926  -1.412  1.00  0.00           O  
ATOM    580  CB  PRO A 191      15.511  -0.592  -0.978  1.00  0.00           C  
ATOM    581  CG  PRO A 191      14.734  -0.864   0.265  1.00  0.00           C  
ATOM    582  CD  PRO A 191      15.745  -1.439   1.220  1.00  0.00           C  
ATOM    583  HA  PRO A 191      17.693  -0.613  -1.058  1.00  0.00           H  
ATOM    584 1HB  PRO A 191      15.064   0.201  -1.595  1.00  0.00           H  
ATOM    585 2HB  PRO A 191      15.614  -1.479  -1.620  1.00  0.00           H  
ATOM    586 1HG  PRO A 191      14.278   0.064   0.639  1.00  0.00           H  
ATOM    587 2HG  PRO A 191      13.909  -1.560   0.052  1.00  0.00           H  
ATOM    588 1HD  PRO A 191      15.404  -1.283   2.254  1.00  0.00           H  
ATOM    589 2HD  PRO A 191      15.878  -2.512   1.013  1.00  0.00           H  
ATOM    590  N   ASN A 192      16.439   2.024   0.497  1.00  0.00           N  
ATOM    591  CA  ASN A 192      16.461   3.484   0.616  1.00  0.00           C  
ATOM    592  C   ASN A 192      15.739   4.142  -0.554  1.00  0.00           C  
ATOM    593  O   ASN A 192      15.877   5.342  -0.797  1.00  0.00           O  
ATOM    594  CB  ASN A 192      17.887   3.993   0.715  1.00  0.00           C  
ATOM    595  CG  ASN A 192      17.986   5.295   1.461  1.00  0.00           C  
ATOM    596  OD1 ASN A 192      17.296   5.502   2.467  1.00  0.00           O  
ATOM    597  ND2 ASN A 192      18.830   6.176   0.989  1.00  0.00           N  
ATOM    598  H   ASN A 192      15.983   1.506   1.191  1.00  0.00           H  
ATOM    599  HA  ASN A 192      15.928   3.765   1.526  1.00  0.00           H  
ATOM    600 1HB  ASN A 192      18.505   3.250   1.221  1.00  0.00           H  
ATOM    601 2HB  ASN A 192      18.295   4.130  -0.286  1.00  0.00           H  
ATOM    602 1HD2 ASN A 192      18.937   7.060   1.445  1.00  0.00           H  
ATOM    603 2HD2 ASN A 192      19.367   5.966   0.173  1.00  0.00           H  
ATOM    604  N   ILE A 193      14.963   3.345  -1.271  1.00  0.00           N  
ATOM    605  CA  ILE A 193      14.193   3.829  -2.403  1.00  0.00           C  
ATOM    606  C   ILE A 193      12.766   4.063  -1.944  1.00  0.00           C  
ATOM    607  O   ILE A 193      12.276   3.346  -1.075  1.00  0.00           O  
ATOM    608  CB  ILE A 193      14.218   2.833  -3.577  1.00  0.00           C  
ATOM    609  CG1 ILE A 193      15.653   2.618  -4.063  1.00  0.00           C  
ATOM    610  CG2 ILE A 193      13.336   3.327  -4.713  1.00  0.00           C  
ATOM    611  CD1 ILE A 193      15.814   1.430  -4.985  1.00  0.00           C  
ATOM    612  H   ILE A 193      14.902   2.400  -1.023  1.00  0.00           H  
ATOM    613  HA  ILE A 193      14.633   4.765  -2.745  1.00  0.00           H  
ATOM    614  HB  ILE A 193      13.851   1.864  -3.239  1.00  0.00           H  
ATOM    615 1HG1 ILE A 193      15.996   3.508  -4.591  1.00  0.00           H  
ATOM    616 2HG1 ILE A 193      16.312   2.475  -3.206  1.00  0.00           H  
ATOM    617 1HG2 ILE A 193      13.365   2.611  -5.534  1.00  0.00           H  
ATOM    618 2HG2 ILE A 193      12.311   3.429  -4.358  1.00  0.00           H  
ATOM    619 3HG2 ILE A 193      13.698   4.294  -5.060  1.00  0.00           H  
ATOM    620 1HD1 ILE A 193      16.858   1.342  -5.286  1.00  0.00           H  
ATOM    621 2HD1 ILE A 193      15.510   0.521  -4.463  1.00  0.00           H  
ATOM    622 3HD1 ILE A 193      15.192   1.567  -5.867  1.00  0.00           H  
ATOM    623  N   ASN A 194      12.099   5.055  -2.510  1.00  0.00           N  
ATOM    624  CA  ASN A 194      10.742   5.373  -2.087  1.00  0.00           C  
ATOM    625  C   ASN A 194       9.680   4.789  -3.014  1.00  0.00           C  
ATOM    626  O   ASN A 194       8.531   4.642  -2.611  1.00  0.00           O  
ATOM    627  CB  ASN A 194      10.571   6.877  -1.974  1.00  0.00           C  
ATOM    628  CG  ASN A 194      11.451   7.481  -0.915  1.00  0.00           C  
ATOM    629  OD1 ASN A 194      11.767   6.834   0.090  1.00  0.00           O  
ATOM    630  ND2 ASN A 194      11.855   8.709  -1.122  1.00  0.00           N  
ATOM    631  H   ASN A 194      12.521   5.581  -3.224  1.00  0.00           H  
ATOM    632  HA  ASN A 194      10.571   4.924  -1.107  1.00  0.00           H  
ATOM    633 1HB  ASN A 194      10.804   7.343  -2.933  1.00  0.00           H  
ATOM    634 2HB  ASN A 194       9.532   7.108  -1.741  1.00  0.00           H  
ATOM    635 1HD2 ASN A 194      12.443   9.161  -0.451  1.00  0.00           H  
ATOM    636 2HD2 ASN A 194      11.575   9.193  -1.950  1.00  0.00           H  
ATOM    637  N   THR A 195      10.044   4.426  -4.241  1.00  0.00           N  
ATOM    638  CA  THR A 195       9.060   3.891  -5.177  1.00  0.00           C  
ATOM    639  C   THR A 195       8.646   2.488  -4.757  1.00  0.00           C  
ATOM    640  O   THR A 195       9.495   1.626  -4.538  1.00  0.00           O  
ATOM    641  CB  THR A 195       9.607   3.866  -6.616  1.00  0.00           C  
ATOM    642  OG1 THR A 195       9.976   5.193  -7.014  1.00  0.00           O  
ATOM    643  CG2 THR A 195       8.559   3.326  -7.576  1.00  0.00           C  
ATOM    644  H   THR A 195      10.977   4.513  -4.518  1.00  0.00           H  
ATOM    645  HA  THR A 195       8.180   4.534  -5.159  1.00  0.00           H  
ATOM    646  HB  THR A 195      10.492   3.230  -6.658  1.00  0.00           H  
ATOM    647  HG1 THR A 195      10.513   5.152  -7.808  1.00  0.00           H  
ATOM    648 1HG2 THR A 195       8.963   3.315  -8.588  1.00  0.00           H  
ATOM    649 2HG2 THR A 195       8.285   2.312  -7.283  1.00  0.00           H  
ATOM    650 3HG2 THR A 195       7.675   3.964  -7.546  1.00  0.00           H  
ATOM    651  N   TRP A 196       7.335   2.252  -4.728  1.00  0.00           N  
ATOM    652  CA  TRP A 196       6.777   0.971  -4.294  1.00  0.00           C  
ATOM    653  C   TRP A 196       7.317  -0.211  -5.074  1.00  0.00           C  
ATOM    654  O   TRP A 196       7.583  -1.257  -4.494  1.00  0.00           O  
ATOM    655  CB  TRP A 196       5.253   0.994  -4.421  1.00  0.00           C  
ATOM    656  CG  TRP A 196       4.554   1.420  -3.165  1.00  0.00           C  
ATOM    657  CD1 TRP A 196       3.792   2.537  -2.994  1.00  0.00           C  
ATOM    658  CD2 TRP A 196       4.549   0.733  -1.890  1.00  0.00           C  
ATOM    659  NE1 TRP A 196       3.317   2.593  -1.708  1.00  0.00           N  
ATOM    660  CE2 TRP A 196       3.769   1.496  -1.018  1.00  0.00           C  
ATOM    661  CE3 TRP A 196       5.135  -0.452  -1.426  1.00  0.00           C  
ATOM    662  CZ2 TRP A 196       3.556   1.119   0.298  1.00  0.00           C  
ATOM    663  CZ3 TRP A 196       4.921  -0.831  -0.107  1.00  0.00           C  
ATOM    664  CH2 TRP A 196       4.151  -0.066   0.733  1.00  0.00           C  
ATOM    665  H   TRP A 196       6.718   2.975  -4.977  1.00  0.00           H  
ATOM    666  HA  TRP A 196       7.041   0.815  -3.248  1.00  0.00           H  
ATOM    667 1HB  TRP A 196       4.964   1.675  -5.221  1.00  0.00           H  
ATOM    668 2HB  TRP A 196       4.895   0.001  -4.692  1.00  0.00           H  
ATOM    669  HD1 TRP A 196       3.590   3.276  -3.767  1.00  0.00           H  
ATOM    670  HE1 TRP A 196       2.730   3.323  -1.329  1.00  0.00           H  
ATOM    671  HE3 TRP A 196       5.745  -1.065  -2.089  1.00  0.00           H  
ATOM    672  HZ2 TRP A 196       2.948   1.713   0.981  1.00  0.00           H  
ATOM    673  HZ3 TRP A 196       5.382  -1.754   0.247  1.00  0.00           H  
ATOM    674  HH2 TRP A 196       4.004  -0.393   1.762  1.00  0.00           H  
ATOM    675  N   GLN A 197       7.501  -0.040  -6.371  1.00  0.00           N  
ATOM    676  CA  GLN A 197       8.009  -1.113  -7.211  1.00  0.00           C  
ATOM    677  C   GLN A 197       9.357  -1.617  -6.706  1.00  0.00           C  
ATOM    678  O   GLN A 197       9.664  -2.802  -6.803  1.00  0.00           O  
ATOM    679  CB  GLN A 197       8.135  -0.641  -8.662  1.00  0.00           C  
ATOM    680  CG  GLN A 197       8.652  -1.702  -9.619  1.00  0.00           C  
ATOM    681  CD  GLN A 197       8.765  -1.191 -11.043  1.00  0.00           C  
ATOM    682  OE1 GLN A 197       9.372  -0.147 -11.296  1.00  0.00           O  
ATOM    683  NE2 GLN A 197       8.181  -1.926 -11.982  1.00  0.00           N  
ATOM    684  H   GLN A 197       7.285   0.827  -6.773  1.00  0.00           H  
ATOM    685  HA  GLN A 197       7.305  -1.944  -7.174  1.00  0.00           H  
ATOM    686 1HB  GLN A 197       7.162  -0.308  -9.022  1.00  0.00           H  
ATOM    687 2HB  GLN A 197       8.811   0.213  -8.710  1.00  0.00           H  
ATOM    688 1HG  GLN A 197       9.640  -2.022  -9.291  1.00  0.00           H  
ATOM    689 2HG  GLN A 197       7.964  -2.548  -9.613  1.00  0.00           H  
ATOM    690 1HE2 GLN A 197       8.223  -1.639 -12.940  1.00  0.00           H  
ATOM    691 2HE2 GLN A 197       7.700  -2.766 -11.734  1.00  0.00           H  
ATOM    692  N   GLN A 198      10.175  -0.711  -6.199  1.00  0.00           N  
ATOM    693  CA  GLN A 198      11.478  -1.081  -5.673  1.00  0.00           C  
ATOM    694  C   GLN A 198      11.403  -1.414  -4.177  1.00  0.00           C  
ATOM    695  O   GLN A 198      12.272  -2.104  -3.643  1.00  0.00           O  
ATOM    696  CB  GLN A 198      12.485   0.047  -5.913  1.00  0.00           C  
ATOM    697  CG  GLN A 198      12.710   0.381  -7.378  1.00  0.00           C  
ATOM    698  CD  GLN A 198      13.270  -0.793  -8.158  1.00  0.00           C  
ATOM    699  OE1 GLN A 198      14.311  -1.353  -7.804  1.00  0.00           O  
ATOM    700  NE2 GLN A 198      12.581  -1.172  -9.229  1.00  0.00           N  
ATOM    701  H   GLN A 198       9.892   0.225  -6.159  1.00  0.00           H  
ATOM    702  HA  GLN A 198      11.821  -1.974  -6.195  1.00  0.00           H  
ATOM    703 1HB  GLN A 198      12.143   0.953  -5.410  1.00  0.00           H  
ATOM    704 2HB  GLN A 198      13.447  -0.225  -5.478  1.00  0.00           H  
ATOM    705 1HG  GLN A 198      11.757   0.666  -7.825  1.00  0.00           H  
ATOM    706 2HG  GLN A 198      13.417   1.207  -7.447  1.00  0.00           H  
ATOM    707 1HE2 GLN A 198      12.901  -1.941  -9.785  1.00  0.00           H  
ATOM    708 2HE2 GLN A 198      11.741  -0.691  -9.481  1.00  0.00           H  
ATOM    709  N   VAL A 199      10.352  -0.934  -3.509  1.00  0.00           N  
ATOM    710  CA  VAL A 199      10.176  -1.172  -2.075  1.00  0.00           C  
ATOM    711  C   VAL A 199       9.600  -2.567  -1.810  1.00  0.00           C  
ATOM    712  O   VAL A 199       9.919  -3.196  -0.799  1.00  0.00           O  
ATOM    713  CB  VAL A 199       9.255  -0.107  -1.419  1.00  0.00           C  
ATOM    714  CG1 VAL A 199       8.933  -0.472   0.023  1.00  0.00           C  
ATOM    715  CG2 VAL A 199       9.887   1.276  -1.473  1.00  0.00           C  
ATOM    716  H   VAL A 199       9.680  -0.403  -3.994  1.00  0.00           H  
ATOM    717  HA  VAL A 199      11.150  -1.099  -1.590  1.00  0.00           H  
ATOM    718  HB  VAL A 199       8.328  -0.077  -1.973  1.00  0.00           H  
ATOM    719 1HG1 VAL A 199       8.249   0.256   0.433  1.00  0.00           H  
ATOM    720 2HG1 VAL A 199       9.843  -0.477   0.608  1.00  0.00           H  
ATOM    721 3HG1 VAL A 199       8.480  -1.453   0.054  1.00  0.00           H  
ATOM    722 1HG2 VAL A 199      10.605   1.379  -0.674  1.00  0.00           H  
ATOM    723 2HG2 VAL A 199       9.117   2.037  -1.372  1.00  0.00           H  
ATOM    724 3HG2 VAL A 199      10.384   1.404  -2.423  1.00  0.00           H  
ATOM    725  N   THR A 200       8.776  -3.060  -2.735  1.00  0.00           N  
ATOM    726  CA  THR A 200       8.155  -4.378  -2.600  1.00  0.00           C  
ATOM    727  C   THR A 200       9.204  -5.486  -2.514  1.00  0.00           C  
ATOM    728  O   THR A 200       8.948  -6.567  -1.971  1.00  0.00           O  
ATOM    729  CB  THR A 200       7.201  -4.662  -3.775  1.00  0.00           C  
ATOM    730  OG1 THR A 200       7.850  -4.335  -5.011  1.00  0.00           O  
ATOM    731  CG2 THR A 200       5.930  -3.838  -3.641  1.00  0.00           C  
ATOM    732  H   THR A 200       8.574  -2.521  -3.533  1.00  0.00           H  
ATOM    733  HA  THR A 200       7.577  -4.395  -1.676  1.00  0.00           H  
ATOM    734  HB  THR A 200       6.942  -5.721  -3.786  1.00  0.00           H  
ATOM    735  HG1 THR A 200       7.778  -3.390  -5.169  1.00  0.00           H  
ATOM    736 1HG2 THR A 200       5.268  -4.052  -4.480  1.00  0.00           H  
ATOM    737 2HG2 THR A 200       5.428  -4.093  -2.708  1.00  0.00           H  
ATOM    738 3HG2 THR A 200       6.181  -2.778  -3.640  1.00  0.00           H  
ATOM    739  N   ALA A 201      10.393  -5.191  -3.035  1.00  0.00           N  
ATOM    740  CA  ALA A 201      11.500  -6.131  -3.034  1.00  0.00           C  
ATOM    741  C   ALA A 201      11.877  -6.546  -1.615  1.00  0.00           C  
ATOM    742  O   ALA A 201      12.438  -7.620  -1.410  1.00  0.00           O  
ATOM    743  CB  ALA A 201      12.701  -5.530  -3.746  1.00  0.00           C  
ATOM    744  H   ALA A 201      10.525  -4.306  -3.437  1.00  0.00           H  
ATOM    745  HA  ALA A 201      11.184  -7.027  -3.567  1.00  0.00           H  
ATOM    746 1HB  ALA A 201      13.069  -4.686  -3.182  1.00  0.00           H  
ATOM    747 2HB  ALA A 201      12.407  -5.201  -4.731  1.00  0.00           H  
ATOM    748 3HB  ALA A 201      13.480  -6.275  -3.831  1.00  0.00           H  
ATOM    749  N   LEU A 202      11.555  -5.698  -0.639  1.00  0.00           N  
ATOM    750  CA  LEU A 202      11.852  -5.986   0.761  1.00  0.00           C  
ATOM    751  C   LEU A 202      11.164  -7.273   1.205  1.00  0.00           C  
ATOM    752  O   LEU A 202      11.734  -8.081   1.942  1.00  0.00           O  
ATOM    753  CB  LEU A 202      11.402  -4.821   1.652  1.00  0.00           C  
ATOM    754  CG  LEU A 202      12.306  -3.582   1.633  1.00  0.00           C  
ATOM    755  CD1 LEU A 202      11.565  -2.403   2.251  1.00  0.00           C  
ATOM    756  CD2 LEU A 202      13.591  -3.878   2.391  1.00  0.00           C  
ATOM    757  H   LEU A 202      11.099  -4.855  -0.870  1.00  0.00           H  
ATOM    758  HA  LEU A 202      12.929  -6.112   0.867  1.00  0.00           H  
ATOM    759 1HB  LEU A 202      10.407  -4.510   1.341  1.00  0.00           H  
ATOM    760 2HB  LEU A 202      11.345  -5.173   2.682  1.00  0.00           H  
ATOM    761  HG  LEU A 202      12.545  -3.321   0.601  1.00  0.00           H  
ATOM    762 1HD1 LEU A 202      12.207  -1.522   2.237  1.00  0.00           H  
ATOM    763 2HD1 LEU A 202      10.661  -2.201   1.678  1.00  0.00           H  
ATOM    764 3HD1 LEU A 202      11.298  -2.641   3.280  1.00  0.00           H  
ATOM    765 1HD2 LEU A 202      14.234  -2.997   2.376  1.00  0.00           H  
ATOM    766 2HD2 LEU A 202      13.354  -4.137   3.423  1.00  0.00           H  
ATOM    767 3HD2 LEU A 202      14.109  -4.713   1.917  1.00  0.00           H  
ATOM    768  N   ALA A 203       9.940  -7.462   0.736  1.00  0.00           N  
ATOM    769  CA  ALA A 203       9.168  -8.647   1.076  1.00  0.00           C  
ATOM    770  C   ALA A 203       9.582  -9.823   0.199  1.00  0.00           C  
ATOM    771  O   ALA A 203       9.557 -10.975   0.629  1.00  0.00           O  
ATOM    772  CB  ALA A 203       7.680  -8.368   0.926  1.00  0.00           C  
ATOM    773  H   ALA A 203       9.547  -6.788   0.138  1.00  0.00           H  
ATOM    774  HA  ALA A 203       9.381  -8.904   2.114  1.00  0.00           H  
ATOM    775 1HB  ALA A 203       7.121  -9.270   1.131  1.00  0.00           H  
ATOM    776 2HB  ALA A 203       7.476  -8.040  -0.081  1.00  0.00           H  
ATOM    777 3HB  ALA A 203       7.386  -7.597   1.623  1.00  0.00           H  
ATOM    778  N   GLN A 204       9.984  -9.521  -1.026  1.00  0.00           N  
ATOM    779  CA  GLN A 204      10.404 -10.548  -1.973  1.00  0.00           C  
ATOM    780  C   GLN A 204      11.764 -11.129  -1.585  1.00  0.00           C  
ATOM    781  O   GLN A 204      12.022 -12.314  -1.796  1.00  0.00           O  
ATOM    782  CB  GLN A 204      10.462  -9.976  -3.392  1.00  0.00           C  
ATOM    783  CG  GLN A 204       9.116  -9.539  -3.943  1.00  0.00           C  
ATOM    784  CD  GLN A 204       9.238  -8.839  -5.283  1.00  0.00           C  
ATOM    785  OE1 GLN A 204      10.344  -8.626  -5.789  1.00  0.00           O  
ATOM    786  NE2 GLN A 204       8.101  -8.478  -5.867  1.00  0.00           N  
ATOM    787  H   GLN A 204       9.997  -8.581  -1.307  1.00  0.00           H  
ATOM    788  HA  GLN A 204       9.674 -11.357  -1.953  1.00  0.00           H  
ATOM    789 1HB  GLN A 204      11.129  -9.114  -3.410  1.00  0.00           H  
ATOM    790 2HB  GLN A 204      10.876 -10.724  -4.069  1.00  0.00           H  
ATOM    791 1HG  GLN A 204       8.485 -10.418  -4.073  1.00  0.00           H  
ATOM    792 2HG  GLN A 204       8.653  -8.848  -3.238  1.00  0.00           H  
ATOM    793 1HE2 GLN A 204       8.119  -8.012  -6.753  1.00  0.00           H  
ATOM    794 2HE2 GLN A 204       7.227  -8.671  -5.422  1.00  0.00           H  
ATOM    795  N   GLN A 205      12.623 -10.297  -1.006  1.00  0.00           N  
ATOM    796  CA  GLN A 205      13.947 -10.740  -0.576  1.00  0.00           C  
ATOM    797  C   GLN A 205      13.877 -11.400   0.798  1.00  0.00           C  
ATOM    798  O   GLN A 205      14.899 -11.798   1.357  1.00  0.00           O  
ATOM    799  CB  GLN A 205      14.925  -9.563  -0.544  1.00  0.00           C  
ATOM    800  CG  GLN A 205      15.237  -8.976  -1.910  1.00  0.00           C  
ATOM    801  CD  GLN A 205      16.045  -7.694  -1.818  1.00  0.00           C  
ATOM    802  OE1 GLN A 205      16.059  -7.027  -0.780  1.00  0.00           O  
ATOM    803  NE2 GLN A 205      16.721  -7.344  -2.906  1.00  0.00           N  
ATOM    804  H   GLN A 205      12.368  -9.354  -0.881  1.00  0.00           H  
ATOM    805  HA  GLN A 205      14.314 -11.477  -1.290  1.00  0.00           H  
ATOM    806 1HB  GLN A 205      14.517  -8.768   0.080  1.00  0.00           H  
ATOM    807 2HB  GLN A 205      15.865  -9.883  -0.093  1.00  0.00           H  
ATOM    808 1HG  GLN A 205      15.812  -9.702  -2.483  1.00  0.00           H  
ATOM    809 2HG  GLN A 205      14.300  -8.753  -2.421  1.00  0.00           H  
ATOM    810 1HE2 GLN A 205      17.273  -6.508  -2.904  1.00  0.00           H  
ATOM    811 2HE2 GLN A 205      16.681  -7.914  -3.726  1.00  0.00           H  
ATOM    812  N   LYS A 206      12.661 -11.490   1.335  1.00  0.00           N  
ATOM    813  CA  LYS A 206      12.411 -12.108   2.638  1.00  0.00           C  
ATOM    814  C   LYS A 206      13.098 -11.346   3.771  1.00  0.00           C  
ATOM    815  O   LYS A 206      13.381 -11.908   4.831  1.00  0.00           O  
ATOM    816  CB  LYS A 206      12.876 -13.565   2.633  1.00  0.00           C  
ATOM    817  CG  LYS A 206      12.316 -14.400   1.488  1.00  0.00           C  
ATOM    818  CD  LYS A 206      10.800 -14.499   1.566  1.00  0.00           C  
ATOM    819  CE  LYS A 206      10.243 -15.372   0.452  1.00  0.00           C  
ATOM    820  NZ  LYS A 206       8.758 -15.449   0.495  1.00  0.00           N  
ATOM    821  H   LYS A 206      11.902 -11.132   0.833  1.00  0.00           H  
ATOM    822  HA  LYS A 206      11.338 -12.084   2.832  1.00  0.00           H  
ATOM    823 1HB  LYS A 206      13.964 -13.600   2.571  1.00  0.00           H  
ATOM    824 2HB  LYS A 206      12.586 -14.043   3.568  1.00  0.00           H  
ATOM    825 1HG  LYS A 206      12.594 -13.945   0.536  1.00  0.00           H  
ATOM    826 2HG  LYS A 206      12.740 -15.403   1.529  1.00  0.00           H  
ATOM    827 1HD  LYS A 206      10.512 -14.923   2.529  1.00  0.00           H  
ATOM    828 2HD  LYS A 206      10.366 -13.502   1.484  1.00  0.00           H  
ATOM    829 1HE  LYS A 206      10.547 -14.969  -0.513  1.00  0.00           H  
ATOM    830 2HE  LYS A 206      10.649 -16.380   0.543  1.00  0.00           H  
ATOM    831 1HZ  LYS A 206       8.430 -16.038  -0.258  1.00  0.00           H  
ATOM    832 2HZ  LYS A 206       8.465 -15.841   1.380  1.00  0.00           H  
ATOM    833 3HZ  LYS A 206       8.369 -14.523   0.393  1.00  0.00           H  
ATOM    834  N   LEU A 207      13.349 -10.061   3.549  1.00  0.00           N  
ATOM    835  CA  LEU A 207      13.990  -9.224   4.554  1.00  0.00           C  
ATOM    836  C   LEU A 207      12.946  -8.722   5.541  1.00  0.00           C  
ATOM    837  O   LEU A 207      13.220  -8.553   6.728  1.00  0.00           O  
ATOM    838  CB  LEU A 207      14.706  -8.038   3.895  1.00  0.00           C  
ATOM    839  CG  LEU A 207      15.872  -8.399   2.964  1.00  0.00           C  
ATOM    840  CD1 LEU A 207      16.412  -7.134   2.313  1.00  0.00           C  
ATOM    841  CD2 LEU A 207      16.955  -9.109   3.760  1.00  0.00           C  
ATOM    842  H   LEU A 207      13.095  -9.666   2.688  1.00  0.00           H  
ATOM    843  HA  LEU A 207      14.729  -9.824   5.083  1.00  0.00           H  
ATOM    844 1HB  LEU A 207      13.980  -7.474   3.312  1.00  0.00           H  
ATOM    845 2HB  LEU A 207      15.096  -7.389   4.677  1.00  0.00           H  
ATOM    846  HG  LEU A 207      15.514  -9.056   2.172  1.00  0.00           H  
ATOM    847 1HD1 LEU A 207      17.239  -7.389   1.651  1.00  0.00           H  
ATOM    848 2HD1 LEU A 207      15.620  -6.656   1.734  1.00  0.00           H  
ATOM    849 3HD1 LEU A 207      16.761  -6.448   3.083  1.00  0.00           H  
ATOM    850 1HD2 LEU A 207      17.784  -9.366   3.099  1.00  0.00           H  
ATOM    851 2HD2 LEU A 207      17.314  -8.452   4.553  1.00  0.00           H  
ATOM    852 3HD2 LEU A 207      16.547 -10.019   4.201  1.00  0.00           H  
ATOM    853  N   LEU A 208      11.745  -8.502   5.025  1.00  0.00           N  
ATOM    854  CA  LEU A 208      10.630  -8.025   5.825  1.00  0.00           C  
ATOM    855  C   LEU A 208      10.162  -9.114   6.782  1.00  0.00           C  
ATOM    856  O   LEU A 208       9.694 -10.170   6.351  1.00  0.00           O  
ATOM    857  CB  LEU A 208       9.471  -7.588   4.920  1.00  0.00           C  
ATOM    858  CG  LEU A 208       8.712  -6.334   5.371  1.00  0.00           C  
ATOM    859  CD1 LEU A 208       8.508  -5.407   4.179  1.00  0.00           C  
ATOM    860  CD2 LEU A 208       7.379  -6.739   5.982  1.00  0.00           C  
ATOM    861  H   LEU A 208      11.604  -8.670   4.072  1.00  0.00           H  
ATOM    862  HA  LEU A 208      10.963  -7.165   6.405  1.00  0.00           H  
ATOM    863 1HB  LEU A 208       9.863  -7.397   3.922  1.00  0.00           H  
ATOM    864 2HB  LEU A 208       8.753  -8.405   4.856  1.00  0.00           H  
ATOM    865  HG  LEU A 208       9.303  -5.797   6.113  1.00  0.00           H  
ATOM    866 1HD1 LEU A 208       7.969  -4.516   4.500  1.00  0.00           H  
ATOM    867 2HD1 LEU A 208       9.478  -5.117   3.774  1.00  0.00           H  
ATOM    868 3HD1 LEU A 208       7.933  -5.923   3.412  1.00  0.00           H  
ATOM    869 1HD2 LEU A 208       6.840  -5.847   6.303  1.00  0.00           H  
ATOM    870 2HD2 LEU A 208       6.786  -7.274   5.240  1.00  0.00           H  
ATOM    871 3HD2 LEU A 208       7.555  -7.386   6.842  1.00  0.00           H  
ATOM    872  N   THR A 209      10.306  -8.861   8.075  1.00  0.00           N  
ATOM    873  CA  THR A 209       9.894  -9.816   9.089  1.00  0.00           C  
ATOM    874  C   THR A 209       8.410  -9.626   9.399  1.00  0.00           C  
ATOM    875  O   THR A 209       7.823  -8.616   9.001  1.00  0.00           O  
ATOM    876  CB  THR A 209      10.729  -9.666  10.374  1.00  0.00           C  
ATOM    877  OG1 THR A 209      10.453  -8.398  10.981  1.00  0.00           O  
ATOM    878  CG2 THR A 209      12.213  -9.762  10.060  1.00  0.00           C  
ATOM    879  H   THR A 209      10.693  -7.999   8.355  1.00  0.00           H  
ATOM    880  HA  THR A 209      10.047 -10.822   8.699  1.00  0.00           H  
ATOM    881  HB  THR A 209      10.460 -10.455  11.077  1.00  0.00           H  
ATOM    882  HG1 THR A 209      10.785  -7.695  10.417  1.00  0.00           H  
ATOM    883 1HG2 THR A 209      12.788  -9.654  10.980  1.00  0.00           H  
ATOM    884 2HG2 THR A 209      12.429 -10.731   9.609  1.00  0.00           H  
ATOM    885 3HG2 THR A 209      12.490  -8.969   9.366  1.00  0.00           H  
ATOM    886  N   PRO A 210       7.767 -10.590  10.084  1.00  0.00           N  
ATOM    887  CA  PRO A 210       6.348 -10.479  10.443  1.00  0.00           C  
ATOM    888  C   PRO A 210       6.042  -9.171  11.168  1.00  0.00           C  
ATOM    889  O   PRO A 210       4.971  -8.586  10.998  1.00  0.00           O  
ATOM    890  CB  PRO A 210       6.131 -11.689  11.357  1.00  0.00           C  
ATOM    891  CG  PRO A 210       7.112 -12.698  10.867  1.00  0.00           C  
ATOM    892  CD  PRO A 210       8.342 -11.896  10.536  1.00  0.00           C  
ATOM    893  HA  PRO A 210       5.737 -10.558   9.532  1.00  0.00           H  
ATOM    894 1HB  PRO A 210       6.301 -11.403  12.406  1.00  0.00           H  
ATOM    895 2HB  PRO A 210       5.090 -12.035  11.283  1.00  0.00           H  
ATOM    896 1HG  PRO A 210       7.297 -13.457  11.642  1.00  0.00           H  
ATOM    897 2HG  PRO A 210       6.705 -13.229   9.993  1.00  0.00           H  
ATOM    898 1HD  PRO A 210       8.960 -11.783  11.439  1.00  0.00           H  
ATOM    899 2HD  PRO A 210       8.908 -12.402   9.740  1.00  0.00           H  
ATOM    900  N   GLN A 211       7.006  -8.702  11.954  1.00  0.00           N  
ATOM    901  CA  GLN A 211       6.851  -7.466  12.707  1.00  0.00           C  
ATOM    902  C   GLN A 211       6.868  -6.247  11.785  1.00  0.00           C  
ATOM    903  O   GLN A 211       6.293  -5.206  12.112  1.00  0.00           O  
ATOM    904  CB  GLN A 211       7.955  -7.343  13.760  1.00  0.00           C  
ATOM    905  CG  GLN A 211       7.865  -8.365  14.880  1.00  0.00           C  
ATOM    906  CD  GLN A 211       8.970  -8.200  15.906  1.00  0.00           C  
ATOM    907  OE1 GLN A 211      10.045  -7.676  15.602  1.00  0.00           O  
ATOM    908  NE2 GLN A 211       8.709  -8.644  17.131  1.00  0.00           N  
ATOM    909  H   GLN A 211       7.845  -9.210  12.034  1.00  0.00           H  
ATOM    910  HA  GLN A 211       5.886  -7.488  13.213  1.00  0.00           H  
ATOM    911 1HB  GLN A 211       8.928  -7.453  13.282  1.00  0.00           H  
ATOM    912 2HB  GLN A 211       7.921  -6.350  14.208  1.00  0.00           H  
ATOM    913 1HG  GLN A 211       6.906  -8.250  15.387  1.00  0.00           H  
ATOM    914 2HG  GLN A 211       7.943  -9.365  14.452  1.00  0.00           H  
ATOM    915 1HE2 GLN A 211       9.401  -8.561  17.850  1.00  0.00           H  
ATOM    916 2HE2 GLN A 211       7.825  -9.062  17.334  1.00  0.00           H  
ATOM    917  N   ASP A 212       7.497  -6.381  10.621  1.00  0.00           N  
ATOM    918  CA  ASP A 212       7.583  -5.273   9.681  1.00  0.00           C  
ATOM    919  C   ASP A 212       6.345  -5.276   8.808  1.00  0.00           C  
ATOM    920  O   ASP A 212       5.880  -4.234   8.343  1.00  0.00           O  
ATOM    921  CB  ASP A 212       8.834  -5.381   8.798  1.00  0.00           C  
ATOM    922  CG  ASP A 212      10.135  -5.318   9.573  1.00  0.00           C  
ATOM    923  OD1 ASP A 212      10.353  -4.339  10.316  1.00  0.00           O  
ATOM    924  OD2 ASP A 212      10.955  -6.253   9.427  1.00  0.00           O  
ATOM    925  H   ASP A 212       7.856  -7.260  10.360  1.00  0.00           H  
ATOM    926  HA  ASP A 212       7.633  -4.342  10.247  1.00  0.00           H  
ATOM    927 1HB  ASP A 212       8.809  -6.320   8.271  1.00  0.00           H  
ATOM    928 2HB  ASP A 212       8.827  -4.574   8.080  1.00  0.00           H  
ATOM    929  N   MET A 213       5.815  -6.476   8.610  1.00  0.00           N  
ATOM    930  CA  MET A 213       4.627  -6.691   7.800  1.00  0.00           C  
ATOM    931  C   MET A 213       3.453  -5.871   8.318  1.00  0.00           C  
ATOM    932  O   MET A 213       2.797  -5.152   7.562  1.00  0.00           O  
ATOM    933  CB  MET A 213       4.271  -8.176   7.771  1.00  0.00           C  
ATOM    934  CG  MET A 213       5.224  -9.037   6.955  1.00  0.00           C  
ATOM    935  SD  MET A 213       4.777 -10.784   6.977  1.00  0.00           S  
ATOM    936  CE  MET A 213       6.248 -11.519   6.271  1.00  0.00           C  
ATOM    937  H   MET A 213       6.248  -7.253   9.024  1.00  0.00           H  
ATOM    938  HA  MET A 213       4.837  -6.360   6.783  1.00  0.00           H  
ATOM    939 1HB  MET A 213       4.257  -8.566   8.788  1.00  0.00           H  
ATOM    940 2HB  MET A 213       3.269  -8.302   7.358  1.00  0.00           H  
ATOM    941 1HG  MET A 213       5.228  -8.695   5.920  1.00  0.00           H  
ATOM    942 2HG  MET A 213       6.235  -8.935   7.350  1.00  0.00           H  
ATOM    943 1HE  MET A 213       6.125 -12.601   6.218  1.00  0.00           H  
ATOM    944 2HE  MET A 213       6.408 -11.122   5.267  1.00  0.00           H  
ATOM    945 3HE  MET A 213       7.110 -11.282   6.896  1.00  0.00           H  
ATOM    946  N   GLU A 214       3.217  -5.964   9.619  1.00  0.00           N  
ATOM    947  CA  GLU A 214       2.117  -5.252  10.260  1.00  0.00           C  
ATOM    948  C   GLU A 214       2.273  -3.737  10.131  1.00  0.00           C  
ATOM    949  O   GLU A 214       1.288  -2.997  10.166  1.00  0.00           O  
ATOM    950  CB  GLU A 214       2.027  -5.640  11.738  1.00  0.00           C  
ATOM    951  CG  GLU A 214       1.524  -7.055  11.987  1.00  0.00           C  
ATOM    952  CD  GLU A 214       0.087  -7.244  11.588  1.00  0.00           C  
ATOM    953  OE1 GLU A 214      -0.741  -6.498  12.053  1.00  0.00           O  
ATOM    954  OE2 GLU A 214      -0.182  -8.135  10.818  1.00  0.00           O  
ATOM    955  H   GLU A 214       3.800  -6.531  10.168  1.00  0.00           H  
ATOM    956  HA  GLU A 214       1.187  -5.535   9.765  1.00  0.00           H  
ATOM    957 1HB  GLU A 214       3.010  -5.548  12.199  1.00  0.00           H  
ATOM    958 2HB  GLU A 214       1.358  -4.951  12.254  1.00  0.00           H  
ATOM    959 1HG  GLU A 214       2.140  -7.753  11.421  1.00  0.00           H  
ATOM    960 2HG  GLU A 214       1.636  -7.288  13.045  1.00  0.00           H  
ATOM    961  N   ALA A 215       3.509  -3.281   9.977  1.00  0.00           N  
ATOM    962  CA  ALA A 215       3.789  -1.858   9.850  1.00  0.00           C  
ATOM    963  C   ALA A 215       3.609  -1.386   8.410  1.00  0.00           C  
ATOM    964  O   ALA A 215       3.136  -0.274   8.163  1.00  0.00           O  
ATOM    965  CB  ALA A 215       5.198  -1.552  10.337  1.00  0.00           C  
ATOM    966  H   ALA A 215       4.254  -3.918   9.944  1.00  0.00           H  
ATOM    967  HA  ALA A 215       3.075  -1.316  10.470  1.00  0.00           H  
ATOM    968 1HB  ALA A 215       5.393  -0.484  10.238  1.00  0.00           H  
ATOM    969 2HB  ALA A 215       5.293  -1.843  11.383  1.00  0.00           H  
ATOM    970 3HB  ALA A 215       5.918  -2.108   9.739  1.00  0.00           H  
ATOM    971  N   ALA A 216       3.954  -2.252   7.462  1.00  0.00           N  
ATOM    972  CA  ALA A 216       3.845  -1.928   6.047  1.00  0.00           C  
ATOM    973  C   ALA A 216       2.389  -1.795   5.634  1.00  0.00           C  
ATOM    974  O   ALA A 216       2.058  -1.029   4.724  1.00  0.00           O  
ATOM    975  CB  ALA A 216       4.541  -2.990   5.208  1.00  0.00           C  
ATOM    976  H   ALA A 216       4.278  -3.139   7.722  1.00  0.00           H  
ATOM    977  HA  ALA A 216       4.333  -0.967   5.881  1.00  0.00           H  
ATOM    978 1HB  ALA A 216       4.492  -2.715   4.166  1.00  0.00           H  
ATOM    979 2HB  ALA A 216       4.047  -3.939   5.351  1.00  0.00           H  
ATOM    980 3HB  ALA A 216       5.575  -3.073   5.511  1.00  0.00           H  
ATOM    981  N   LYS A 217       1.524  -2.538   6.317  1.00  0.00           N  
ATOM    982  CA  LYS A 217       0.095  -2.511   6.036  1.00  0.00           C  
ATOM    983  C   LYS A 217      -0.461  -1.097   6.184  1.00  0.00           C  
ATOM    984  O   LYS A 217      -1.208  -0.616   5.329  1.00  0.00           O  
ATOM    985  CB  LYS A 217      -0.652  -3.474   6.961  1.00  0.00           C  
ATOM    986  CG  LYS A 217      -2.104  -3.719   6.573  1.00  0.00           C  
ATOM    987  CD  LYS A 217      -2.802  -4.617   7.583  1.00  0.00           C  
ATOM    988  CE  LYS A 217      -2.146  -5.989   7.651  1.00  0.00           C  
ATOM    989  NZ  LYS A 217      -2.851  -6.896   8.598  1.00  0.00           N  
ATOM    990  H   LYS A 217       1.860  -3.132   7.024  1.00  0.00           H  
ATOM    991  HA  LYS A 217      -0.061  -2.828   5.004  1.00  0.00           H  
ATOM    992 1HB  LYS A 217      -0.141  -4.437   6.972  1.00  0.00           H  
ATOM    993 2HB  LYS A 217      -0.639  -3.084   7.979  1.00  0.00           H  
ATOM    994 1HG  LYS A 217      -2.633  -2.767   6.520  1.00  0.00           H  
ATOM    995 2HG  LYS A 217      -2.144  -4.191   5.592  1.00  0.00           H  
ATOM    996 1HD  LYS A 217      -2.761  -4.155   8.570  1.00  0.00           H  
ATOM    997 2HD  LYS A 217      -3.847  -4.739   7.301  1.00  0.00           H  
ATOM    998 1HE  LYS A 217      -2.150  -6.443   6.661  1.00  0.00           H  
ATOM    999 2HE  LYS A 217      -1.111  -5.882   7.974  1.00  0.00           H  
ATOM   1000 1HZ  LYS A 217      -2.386  -7.793   8.614  1.00  0.00           H  
ATOM   1001 2HZ  LYS A 217      -2.837  -6.493   9.524  1.00  0.00           H  
ATOM   1002 3HZ  LYS A 217      -3.807  -7.018   8.299  1.00  0.00           H  
ATOM   1003  N   GLU A 218      -0.073  -0.436   7.264  1.00  0.00           N  
ATOM   1004  CA  GLU A 218      -0.534   0.924   7.529  1.00  0.00           C  
ATOM   1005  C   GLU A 218       0.011   1.888   6.503  1.00  0.00           C  
ATOM   1006  O   GLU A 218      -0.708   2.770   6.033  1.00  0.00           O  
ATOM   1007  CB  GLU A 218      -0.117   1.373   8.931  1.00  0.00           C  
ATOM   1008  CG  GLU A 218      -0.674   2.726   9.350  1.00  0.00           C  
ATOM   1009  CD  GLU A 218      -0.426   3.038  10.799  1.00  0.00           C  
ATOM   1010  OE1 GLU A 218       0.184   2.236  11.464  1.00  0.00           O  
ATOM   1011  OE2 GLU A 218      -0.848   4.080  11.243  1.00  0.00           O  
ATOM   1012  H   GLU A 218       0.538  -0.870   7.900  1.00  0.00           H  
ATOM   1013  HA  GLU A 218      -1.623   0.938   7.470  1.00  0.00           H  
ATOM   1014 1HB  GLU A 218      -0.446   0.635   9.663  1.00  0.00           H  
ATOM   1015 2HB  GLU A 218       0.971   1.428   8.987  1.00  0.00           H  
ATOM   1016 1HG  GLU A 218      -0.213   3.502   8.739  1.00  0.00           H  
ATOM   1017 2HG  GLU A 218      -1.746   2.741   9.158  1.00  0.00           H  
ATOM   1018  N   VAL A 219       1.284   1.725   6.160  1.00  0.00           N  
ATOM   1019  CA  VAL A 219       1.942   2.595   5.192  1.00  0.00           C  
ATOM   1020  C   VAL A 219       1.206   2.590   3.853  1.00  0.00           C  
ATOM   1021  O   VAL A 219       0.867   3.647   3.321  1.00  0.00           O  
ATOM   1022  CB  VAL A 219       3.399   2.146   4.977  1.00  0.00           C  
ATOM   1023  CG1 VAL A 219       4.013   2.878   3.792  1.00  0.00           C  
ATOM   1024  CG2 VAL A 219       4.209   2.391   6.241  1.00  0.00           C  
ATOM   1025  H   VAL A 219       1.794   0.988   6.561  1.00  0.00           H  
ATOM   1026  HA  VAL A 219       1.943   3.612   5.585  1.00  0.00           H  
ATOM   1027  HB  VAL A 219       3.410   1.082   4.738  1.00  0.00           H  
ATOM   1028 1HG1 VAL A 219       5.043   2.548   3.654  1.00  0.00           H  
ATOM   1029 2HG1 VAL A 219       3.439   2.659   2.892  1.00  0.00           H  
ATOM   1030 3HG1 VAL A 219       3.999   3.951   3.981  1.00  0.00           H  
ATOM   1031 1HG2 VAL A 219       5.238   2.070   6.081  1.00  0.00           H  
ATOM   1032 2HG2 VAL A 219       4.193   3.454   6.483  1.00  0.00           H  
ATOM   1033 3HG2 VAL A 219       3.776   1.825   7.066  1.00  0.00           H  
ATOM   1034  N   TYR A 220       0.937   1.399   3.330  1.00  0.00           N  
ATOM   1035  CA  TYR A 220       0.255   1.269   2.048  1.00  0.00           C  
ATOM   1036  C   TYR A 220      -1.154   1.862   2.105  1.00  0.00           C  
ATOM   1037  O   TYR A 220      -1.587   2.539   1.169  1.00  0.00           O  
ATOM   1038  CB  TYR A 220       0.197  -0.200   1.623  1.00  0.00           C  
ATOM   1039  CG  TYR A 220      -0.632  -0.444   0.381  1.00  0.00           C  
ATOM   1040  CD1 TYR A 220      -0.799   0.569  -0.551  1.00  0.00           C  
ATOM   1041  CD2 TYR A 220      -1.225  -1.681   0.175  1.00  0.00           C  
ATOM   1042  CE1 TYR A 220      -1.557   0.347  -1.685  1.00  0.00           C  
ATOM   1043  CE2 TYR A 220      -1.982  -1.903  -0.958  1.00  0.00           C  
ATOM   1044  CZ  TYR A 220      -2.149  -0.895  -1.886  1.00  0.00           C  
ATOM   1045  OH  TYR A 220      -2.903  -1.117  -3.015  1.00  0.00           O  
ATOM   1046  H   TYR A 220       1.206   0.589   3.816  1.00  0.00           H  
ATOM   1047  HA  TYR A 220       0.817   1.828   1.299  1.00  0.00           H  
ATOM   1048 1HB  TYR A 220       1.208  -0.564   1.434  1.00  0.00           H  
ATOM   1049 2HB  TYR A 220      -0.220  -0.797   2.433  1.00  0.00           H  
ATOM   1050  HD1 TYR A 220      -0.333   1.542  -0.389  1.00  0.00           H  
ATOM   1051  HD2 TYR A 220      -1.094  -2.476   0.909  1.00  0.00           H  
ATOM   1052  HE1 TYR A 220      -1.688   1.143  -2.418  1.00  0.00           H  
ATOM   1053  HE2 TYR A 220      -2.449  -2.875  -1.120  1.00  0.00           H  
ATOM   1054  HH  TYR A 220      -3.516  -0.388  -3.137  1.00  0.00           H  
ATOM   1055  N   LYS A 221      -1.858   1.621   3.207  1.00  0.00           N  
ATOM   1056  CA  LYS A 221      -3.216   2.129   3.368  1.00  0.00           C  
ATOM   1057  C   LYS A 221      -3.236   3.655   3.440  1.00  0.00           C  
ATOM   1058  O   LYS A 221      -4.019   4.310   2.745  1.00  0.00           O  
ATOM   1059  CB  LYS A 221      -3.862   1.535   4.621  1.00  0.00           C  
ATOM   1060  CG  LYS A 221      -4.268   0.073   4.486  1.00  0.00           C  
ATOM   1061  CD  LYS A 221      -4.772  -0.484   5.809  1.00  0.00           C  
ATOM   1062  CE  LYS A 221      -6.087   0.162   6.218  1.00  0.00           C  
ATOM   1063  NZ  LYS A 221      -6.629  -0.424   7.474  1.00  0.00           N  
ATOM   1064  H   LYS A 221      -1.456   1.087   3.927  1.00  0.00           H  
ATOM   1065  HA  LYS A 221      -3.802   1.831   2.498  1.00  0.00           H  
ATOM   1066 1HB  LYS A 221      -3.170   1.614   5.460  1.00  0.00           H  
ATOM   1067 2HB  LYS A 221      -4.754   2.107   4.877  1.00  0.00           H  
ATOM   1068 1HG  LYS A 221      -5.057  -0.018   3.739  1.00  0.00           H  
ATOM   1069 2HG  LYS A 221      -3.411  -0.513   4.157  1.00  0.00           H  
ATOM   1070 1HD  LYS A 221      -4.918  -1.562   5.718  1.00  0.00           H  
ATOM   1071 2HD  LYS A 221      -4.031  -0.300   6.587  1.00  0.00           H  
ATOM   1072 1HE  LYS A 221      -5.938   1.230   6.364  1.00  0.00           H  
ATOM   1073 2HE  LYS A 221      -6.821   0.026   5.423  1.00  0.00           H  
ATOM   1074 1HZ  LYS A 221      -7.500   0.030   7.710  1.00  0.00           H  
ATOM   1075 2HZ  LYS A 221      -6.789  -1.413   7.343  1.00  0.00           H  
ATOM   1076 3HZ  LYS A 221      -5.965  -0.288   8.223  1.00  0.00           H  
ATOM   1077  N   ILE A 222      -2.372   4.219   4.279  1.00  0.00           N  
ATOM   1078  CA  ILE A 222      -2.295   5.668   4.443  1.00  0.00           C  
ATOM   1079  C   ILE A 222      -1.892   6.342   3.132  1.00  0.00           C  
ATOM   1080  O   ILE A 222      -2.404   7.408   2.782  1.00  0.00           O  
ATOM   1081  CB  ILE A 222      -1.292   6.045   5.548  1.00  0.00           C  
ATOM   1082  CG1 ILE A 222      -1.792   5.560   6.912  1.00  0.00           C  
ATOM   1083  CG2 ILE A 222      -1.061   7.548   5.567  1.00  0.00           C  
ATOM   1084  CD1 ILE A 222      -3.098   6.188   7.341  1.00  0.00           C  
ATOM   1085  H   ILE A 222      -1.766   3.644   4.802  1.00  0.00           H  
ATOM   1086  HA  ILE A 222      -3.279   6.036   4.732  1.00  0.00           H  
ATOM   1087  HB  ILE A 222      -0.342   5.543   5.364  1.00  0.00           H  
ATOM   1088 1HG1 ILE A 222      -1.925   4.479   6.886  1.00  0.00           H  
ATOM   1089 2HG1 ILE A 222      -1.043   5.778   7.673  1.00  0.00           H  
ATOM   1090 1HG2 ILE A 222      -0.350   7.797   6.354  1.00  0.00           H  
ATOM   1091 2HG2 ILE A 222      -0.662   7.866   4.604  1.00  0.00           H  
ATOM   1092 3HG2 ILE A 222      -2.005   8.059   5.756  1.00  0.00           H  
ATOM   1093 1HD1 ILE A 222      -3.387   5.795   8.316  1.00  0.00           H  
ATOM   1094 2HD1 ILE A 222      -2.977   7.270   7.408  1.00  0.00           H  
ATOM   1095 3HD1 ILE A 222      -3.872   5.953   6.612  1.00  0.00           H  
ATOM   1096  N   HIS A 223      -0.992   5.700   2.399  1.00  0.00           N  
ATOM   1097  CA  HIS A 223      -0.521   6.226   1.126  1.00  0.00           C  
ATOM   1098  C   HIS A 223      -1.675   6.334   0.131  1.00  0.00           C  
ATOM   1099  O   HIS A 223      -1.806   7.332  -0.576  1.00  0.00           O  
ATOM   1100  CB  HIS A 223       0.582   5.327   0.560  1.00  0.00           C  
ATOM   1101  CG  HIS A 223       1.368   5.946  -0.555  1.00  0.00           C  
ATOM   1102  ND1 HIS A 223       2.312   5.225  -1.239  1.00  0.00           N  
ATOM   1103  CD2 HIS A 223       1.323   7.204  -1.062  1.00  0.00           C  
ATOM   1104  CE1 HIS A 223       2.823   6.048  -2.135  1.00  0.00           C  
ATOM   1105  NE2 HIS A 223       2.252   7.260  -2.069  1.00  0.00           N  
ATOM   1106  H   HIS A 223      -0.625   4.850   2.729  1.00  0.00           H  
ATOM   1107  HA  HIS A 223      -0.110   7.224   1.275  1.00  0.00           H  
ATOM   1108 1HB  HIS A 223       1.273   5.082   1.352  1.00  0.00           H  
ATOM   1109 2HB  HIS A 223       0.134   4.417   0.190  1.00  0.00           H  
ATOM   1110  HD2 HIS A 223       0.682   8.008  -0.737  1.00  0.00           H  
ATOM   1111  HE1 HIS A 223       3.602   5.779  -2.835  1.00  0.00           H  
ATOM   1112  HE2 HIS A 223       2.589   8.076  -2.496  1.00  0.00           H  
ATOM   1113  N   GLN A 224      -2.516   5.305   0.101  1.00  0.00           N  
ATOM   1114  CA  GLN A 224      -3.664   5.273  -0.800  1.00  0.00           C  
ATOM   1115  C   GLN A 224      -4.630   6.418  -0.501  1.00  0.00           C  
ATOM   1116  O   GLN A 224      -5.229   6.992  -1.409  1.00  0.00           O  
ATOM   1117  CB  GLN A 224      -4.393   3.931  -0.692  1.00  0.00           C  
ATOM   1118  CG  GLN A 224      -3.655   2.768  -1.334  1.00  0.00           C  
ATOM   1119  CD  GLN A 224      -4.336   1.438  -1.078  1.00  0.00           C  
ATOM   1120  OE1 GLN A 224      -4.474   0.610  -1.983  1.00  0.00           O  
ATOM   1121  NE2 GLN A 224      -4.768   1.223   0.160  1.00  0.00           N  
ATOM   1122  H   GLN A 224      -2.360   4.543   0.702  1.00  0.00           H  
ATOM   1123  HA  GLN A 224      -3.305   5.393  -1.822  1.00  0.00           H  
ATOM   1124 1HB  GLN A 224      -4.554   3.688   0.358  1.00  0.00           H  
ATOM   1125 2HB  GLN A 224      -5.372   4.009  -1.164  1.00  0.00           H  
ATOM   1126 1HG  GLN A 224      -3.612   2.929  -2.411  1.00  0.00           H  
ATOM   1127 2HG  GLN A 224      -2.646   2.721  -0.923  1.00  0.00           H  
ATOM   1128 1HE2 GLN A 224      -5.226   0.363   0.389  1.00  0.00           H  
ATOM   1129 2HE2 GLN A 224      -4.636   1.921   0.864  1.00  0.00           H  
ATOM   1130  N   GLN A 225      -4.759   6.753   0.777  1.00  0.00           N  
ATOM   1131  CA  GLN A 225      -5.650   7.823   1.205  1.00  0.00           C  
ATOM   1132  C   GLN A 225      -5.056   9.190   0.865  1.00  0.00           C  
ATOM   1133  O   GLN A 225      -5.761  10.087   0.401  1.00  0.00           O  
ATOM   1134  CB  GLN A 225      -5.923   7.725   2.708  1.00  0.00           C  
ATOM   1135  CG  GLN A 225      -6.726   6.501   3.117  1.00  0.00           C  
ATOM   1136  CD  GLN A 225      -6.875   6.383   4.621  1.00  0.00           C  
ATOM   1137  OE1 GLN A 225      -6.070   6.924   5.384  1.00  0.00           O  
ATOM   1138  NE2 GLN A 225      -7.910   5.673   5.058  1.00  0.00           N  
ATOM   1139  H   GLN A 225      -4.237   6.266   1.452  1.00  0.00           H  
ATOM   1140  HA  GLN A 225      -6.595   7.720   0.672  1.00  0.00           H  
ATOM   1141 1HB  GLN A 225      -4.977   7.703   3.249  1.00  0.00           H  
ATOM   1142 2HB  GLN A 225      -6.468   8.610   3.037  1.00  0.00           H  
ATOM   1143 1HG  GLN A 225      -7.721   6.569   2.678  1.00  0.00           H  
ATOM   1144 2HG  GLN A 225      -6.217   5.608   2.753  1.00  0.00           H  
ATOM   1145 1HE2 GLN A 225      -8.060   5.561   6.041  1.00  0.00           H  
ATOM   1146 2HE2 GLN A 225      -8.539   5.251   4.405  1.00  0.00           H  
ATOM   1147  N   LEU A 226      -3.754   9.332   1.090  1.00  0.00           N  
ATOM   1148  CA  LEU A 226      -3.056  10.583   0.813  1.00  0.00           C  
ATOM   1149  C   LEU A 226      -3.093  10.909  -0.678  1.00  0.00           C  
ATOM   1150  O   LEU A 226      -3.253  12.068  -1.064  1.00  0.00           O  
ATOM   1151  CB  LEU A 226      -1.601  10.496   1.291  1.00  0.00           C  
ATOM   1152  CG  LEU A 226      -1.394  10.560   2.809  1.00  0.00           C  
ATOM   1153  CD1 LEU A 226       0.091  10.444   3.126  1.00  0.00           C  
ATOM   1154  CD2 LEU A 226      -1.967  11.863   3.346  1.00  0.00           C  
ATOM   1155  H   LEU A 226      -3.248   8.575   1.461  1.00  0.00           H  
ATOM   1156  HA  LEU A 226      -3.556  11.385   1.355  1.00  0.00           H  
ATOM   1157 1HB  LEU A 226      -1.175   9.559   0.937  1.00  0.00           H  
ATOM   1158 2HB  LEU A 226      -1.039  11.318   0.845  1.00  0.00           H  
ATOM   1159  HG  LEU A 226      -1.903   9.719   3.281  1.00  0.00           H  
ATOM   1160 1HD1 LEU A 226       0.237  10.489   4.205  1.00  0.00           H  
ATOM   1161 2HD1 LEU A 226       0.470   9.494   2.748  1.00  0.00           H  
ATOM   1162 3HD1 LEU A 226       0.628  11.264   2.652  1.00  0.00           H  
ATOM   1163 1HD2 LEU A 226      -1.821  11.908   4.425  1.00  0.00           H  
ATOM   1164 2HD2 LEU A 226      -1.459  12.705   2.875  1.00  0.00           H  
ATOM   1165 3HD2 LEU A 226      -3.033  11.912   3.122  1.00  0.00           H  
ATOM   1166  N   LEU A 227      -2.954   9.877  -1.509  1.00  0.00           N  
ATOM   1167  CA  LEU A 227      -2.965  10.045  -2.961  1.00  0.00           C  
ATOM   1168  C   LEU A 227      -4.276  10.661  -3.440  1.00  0.00           C  
ATOM   1169  O   LEU A 227      -4.292  11.461  -4.374  1.00  0.00           O  
ATOM   1170  CB  LEU A 227      -2.741   8.699  -3.657  1.00  0.00           C  
ATOM   1171  CG  LEU A 227      -1.303   8.170  -3.618  1.00  0.00           C  
ATOM   1172  CD1 LEU A 227      -1.231   6.777  -4.229  1.00  0.00           C  
ATOM   1173  CD2 LEU A 227      -0.362   9.122  -4.348  1.00  0.00           C  
ATOM   1174  H   LEU A 227      -2.835   8.976  -1.134  1.00  0.00           H  
ATOM   1175  HA  LEU A 227      -2.152  10.715  -3.238  1.00  0.00           H  
ATOM   1176 1HB  LEU A 227      -3.385   7.968  -3.190  1.00  0.00           H  
ATOM   1177 2HB  LEU A 227      -3.033   8.801  -4.692  1.00  0.00           H  
ATOM   1178  HG  LEU A 227      -0.980   8.100  -2.588  1.00  0.00           H  
ATOM   1179 1HD1 LEU A 227      -1.560   6.817  -5.256  1.00  0.00           H  
ATOM   1180 2HD1 LEU A 227      -1.867   6.104  -3.672  1.00  0.00           H  
ATOM   1181 3HD1 LEU A 227      -0.210   6.420  -4.192  1.00  0.00           H  
ATOM   1182 1HD2 LEU A 227      -0.297  10.053  -3.804  1.00  0.00           H  
ATOM   1183 2HD2 LEU A 227      -0.737   9.310  -5.342  1.00  0.00           H  
ATOM   1184 3HD2 LEU A 227       0.620   8.676  -4.412  1.00  0.00           H  
ATOM   1185  N   PHE A 228      -5.374  10.294  -2.791  1.00  0.00           N  
ATOM   1186  CA  PHE A 228      -6.683  10.811  -3.162  1.00  0.00           C  
ATOM   1187  C   PHE A 228      -6.769  12.313  -2.907  1.00  0.00           C  
ATOM   1188  O   PHE A 228      -7.225  13.076  -3.761  1.00  0.00           O  
ATOM   1189  CB  PHE A 228      -7.783  10.079  -2.386  1.00  0.00           C  
ATOM   1190  CG  PHE A 228      -9.171  10.435  -2.819  1.00  0.00           C  
ATOM   1191  CD1 PHE A 228      -9.699   9.917  -3.986  1.00  0.00           C  
ATOM   1192  CD2 PHE A 228      -9.947  11.287  -2.053  1.00  0.00           C  
ATOM   1193  CE1 PHE A 228     -10.976  10.239  -4.383  1.00  0.00           C  
ATOM   1194  CE2 PHE A 228     -11.227  11.612  -2.446  1.00  0.00           C  
ATOM   1195  CZ  PHE A 228     -11.744  11.090  -3.613  1.00  0.00           C  
ATOM   1196  H   PHE A 228      -5.300   9.660  -2.045  1.00  0.00           H  
ATOM   1197  HA  PHE A 228      -6.836  10.633  -4.227  1.00  0.00           H  
ATOM   1198 1HB  PHE A 228      -7.664   9.016  -2.525  1.00  0.00           H  
ATOM   1199 2HB  PHE A 228      -7.694  10.314  -1.337  1.00  0.00           H  
ATOM   1200  HD1 PHE A 228      -9.100   9.252  -4.589  1.00  0.00           H  
ATOM   1201  HD2 PHE A 228      -9.545  11.697  -1.141  1.00  0.00           H  
ATOM   1202  HE1 PHE A 228     -11.375   9.827  -5.295  1.00  0.00           H  
ATOM   1203  HE2 PHE A 228     -11.821  12.275  -1.839  1.00  0.00           H  
ATOM   1204  HZ  PHE A 228     -12.745  11.343  -3.922  1.00  0.00           H  
ATOM   1205  N   LYS A 229      -6.302  12.736  -1.742  1.00  0.00           N  
ATOM   1206  CA  LYS A 229      -6.337  14.145  -1.374  1.00  0.00           C  
ATOM   1207  C   LYS A 229      -5.364  14.959  -2.219  1.00  0.00           C  
ATOM   1208  O   LYS A 229      -5.659  16.093  -2.599  1.00  0.00           O  
ATOM   1209  CB  LYS A 229      -6.017  14.318   0.112  1.00  0.00           C  
ATOM   1210  CG  LYS A 229      -7.090  13.786   1.052  1.00  0.00           C  
ATOM   1211  CD  LYS A 229      -6.687  13.966   2.508  1.00  0.00           C  
ATOM   1212  CE  LYS A 229      -7.748  13.414   3.449  1.00  0.00           C  
ATOM   1213  NZ  LYS A 229      -7.354  13.557   4.877  1.00  0.00           N  
ATOM   1214  H   LYS A 229      -5.918  12.086  -1.118  1.00  0.00           H  
ATOM   1215  HA  LYS A 229      -7.341  14.527  -1.561  1.00  0.00           H  
ATOM   1216 1HB  LYS A 229      -5.083  13.805   0.345  1.00  0.00           H  
ATOM   1217 2HB  LYS A 229      -5.873  15.376   0.332  1.00  0.00           H  
ATOM   1218 1HG  LYS A 229      -8.026  14.317   0.875  1.00  0.00           H  
ATOM   1219 2HG  LYS A 229      -7.252  12.726   0.857  1.00  0.00           H  
ATOM   1220 1HD  LYS A 229      -5.745  13.449   2.692  1.00  0.00           H  
ATOM   1221 2HD  LYS A 229      -6.546  15.027   2.719  1.00  0.00           H  
ATOM   1222 1HE  LYS A 229      -8.687  13.941   3.289  1.00  0.00           H  
ATOM   1223 2HE  LYS A 229      -7.909  12.357   3.236  1.00  0.00           H  
ATOM   1224 1HZ  LYS A 229      -8.082  13.179   5.468  1.00  0.00           H  
ATOM   1225 2HZ  LYS A 229      -6.493  13.056   5.042  1.00  0.00           H  
ATOM   1226 3HZ  LYS A 229      -7.221  14.535   5.093  1.00  0.00           H  
ATOM   1227  N   ALA A 230      -4.212  14.368  -2.518  1.00  0.00           N  
ATOM   1228  CA  ALA A 230      -3.190  15.036  -3.317  1.00  0.00           C  
ATOM   1229  C   ALA A 230      -3.684  15.303  -4.738  1.00  0.00           C  
ATOM   1230  O   ALA A 230      -3.207  16.218  -5.409  1.00  0.00           O  
ATOM   1231  CB  ALA A 230      -1.916  14.205  -3.347  1.00  0.00           C  
ATOM   1232  H   ALA A 230      -4.039  13.458  -2.184  1.00  0.00           H  
ATOM   1233  HA  ALA A 230      -2.973  15.999  -2.854  1.00  0.00           H  
ATOM   1234 1HB  ALA A 230      -1.161  14.716  -3.944  1.00  0.00           H  
ATOM   1235 2HB  ALA A 230      -1.545  14.071  -2.330  1.00  0.00           H  
ATOM   1236 3HB  ALA A 230      -2.127  13.231  -3.786  1.00  0.00           H  
ATOM   1237  N   ARG A 231      -4.629  14.492  -5.196  1.00  0.00           N  
ATOM   1238  CA  ARG A 231      -5.189  14.659  -6.531  1.00  0.00           C  
ATOM   1239  C   ARG A 231      -6.194  15.805  -6.558  1.00  0.00           C  
ATOM   1240  O   ARG A 231      -6.261  16.561  -7.528  1.00  0.00           O  
ATOM   1241  CB  ARG A 231      -5.868  13.378  -6.993  1.00  0.00           C  
ATOM   1242  CG  ARG A 231      -6.475  13.443  -8.385  1.00  0.00           C  
ATOM   1243  CD  ARG A 231      -6.985  12.118  -8.824  1.00  0.00           C  
ATOM   1244  NE  ARG A 231      -7.788  12.219 -10.031  1.00  0.00           N  
ATOM   1245  CZ  ARG A 231      -8.432  11.186 -10.611  1.00  0.00           C  
ATOM   1246  NH1 ARG A 231      -8.357   9.985 -10.082  1.00  0.00           N  
ATOM   1247  NH2 ARG A 231      -9.138  11.381 -11.710  1.00  0.00           N  
ATOM   1248  H   ARG A 231      -4.947  13.757  -4.629  1.00  0.00           H  
ATOM   1249  HA  ARG A 231      -4.376  14.889  -7.221  1.00  0.00           H  
ATOM   1250 1HB  ARG A 231      -5.147  12.562  -6.985  1.00  0.00           H  
ATOM   1251 2HB  ARG A 231      -6.666  13.118  -6.297  1.00  0.00           H  
ATOM   1252 1HG  ARG A 231      -7.307  14.148  -8.388  1.00  0.00           H  
ATOM   1253 2HG  ARG A 231      -5.719  13.772  -9.098  1.00  0.00           H  
ATOM   1254 1HD  ARG A 231      -6.145  11.454  -9.027  1.00  0.00           H  
ATOM   1255 2HD  ARG A 231      -7.605  11.688  -8.038  1.00  0.00           H  
ATOM   1256  HE  ARG A 231      -7.869  13.127 -10.468  1.00  0.00           H  
ATOM   1257 1HH1 ARG A 231      -7.817   9.836  -9.241  1.00  0.00           H  
ATOM   1258 2HH1 ARG A 231      -8.839   9.211 -10.515  1.00  0.00           H  
ATOM   1259 1HH2 ARG A 231      -9.196  12.305 -12.117  1.00  0.00           H  
ATOM   1260 2HH2 ARG A 231      -9.621  10.608 -12.144  1.00  0.00           H  
ATOM   1261  N   LEU A 232      -6.958  15.937  -5.481  1.00  0.00           N  
ATOM   1262  CA  LEU A 232      -7.972  16.982  -5.378  1.00  0.00           C  
ATOM   1263  C   LEU A 232      -7.338  18.345  -5.104  1.00  0.00           C  
ATOM   1264  O   LEU A 232      -7.615  19.312  -5.817  1.00  0.00           O  
ATOM   1265  CB  LEU A 232      -8.970  16.642  -4.264  1.00  0.00           C  
ATOM   1266  CG  LEU A 232      -9.819  15.384  -4.493  1.00  0.00           C  
ATOM   1267  CD1 LEU A 232     -10.636  15.089  -3.243  1.00  0.00           C  
ATOM   1268  CD2 LEU A 232     -10.720  15.593  -5.700  1.00  0.00           C  
ATOM   1269  H   LEU A 232      -6.836  15.317  -4.733  1.00  0.00           H  
ATOM   1270  HA  LEU A 232      -8.508  17.038  -6.325  1.00  0.00           H  
ATOM   1271 1HB  LEU A 232      -8.420  16.506  -3.335  1.00  0.00           H  
ATOM   1272 2HB  LEU A 232      -9.651  17.483  -4.139  1.00  0.00           H  
ATOM   1273  HG  LEU A 232      -9.164  14.531  -4.672  1.00  0.00           H  
ATOM   1274 1HD1 LEU A 232     -11.239  14.195  -3.405  1.00  0.00           H  
ATOM   1275 2HD1 LEU A 232      -9.966  14.924  -2.399  1.00  0.00           H  
ATOM   1276 3HD1 LEU A 232     -11.290  15.933  -3.029  1.00  0.00           H  
ATOM   1277 1HD2 LEU A 232     -11.324  14.699  -5.863  1.00  0.00           H  
ATOM   1278 2HD2 LEU A 232     -11.377  16.445  -5.521  1.00  0.00           H  
ATOM   1279 3HD2 LEU A 232     -10.110  15.784  -6.582  1.00  0.00           H  
ATOM   1280  N   GLN A 233      -6.489  18.401  -4.072  1.00  0.00           N  
ATOM   1281  CA  GLN A 233      -5.795  19.630  -3.668  1.00  0.00           C  
ATOM   1282  C   GLN A 233      -6.755  20.654  -3.068  1.00  0.00           C  
ATOM   1283  O   GLN A 233      -7.637  21.178  -3.749  1.00  0.00           O  
ATOM   1284  CB  GLN A 233      -5.063  20.247  -4.863  1.00  0.00           C  
ATOM   1285  CG  GLN A 233      -3.900  19.417  -5.377  1.00  0.00           C  
ATOM   1286  CD  GLN A 233      -2.708  19.447  -4.438  1.00  0.00           C  
ATOM   1287  OE1 GLN A 233      -2.458  20.448  -3.762  1.00  0.00           O  
ATOM   1288  NE2 GLN A 233      -1.966  18.347  -4.391  1.00  0.00           N  
ATOM   1289  H   GLN A 233      -6.323  17.580  -3.557  1.00  0.00           H  
ATOM   1290  HA  GLN A 233      -5.062  19.377  -2.902  1.00  0.00           H  
ATOM   1291 1HB  GLN A 233      -5.764  20.389  -5.685  1.00  0.00           H  
ATOM   1292 2HB  GLN A 233      -4.680  21.229  -4.587  1.00  0.00           H  
ATOM   1293 1HG  GLN A 233      -4.224  18.382  -5.484  1.00  0.00           H  
ATOM   1294 2HG  GLN A 233      -3.584  19.811  -6.343  1.00  0.00           H  
ATOM   1295 1HE2 GLN A 233      -1.167  18.307  -3.790  1.00  0.00           H  
ATOM   1296 2HE2 GLN A 233      -2.205  17.556  -4.957  1.00  0.00           H  
ATOM   1297  N   GLN A 234      -6.566  20.944  -1.788  1.00  0.00           N  
ATOM   1298  CA  GLN A 234      -7.408  21.907  -1.091  1.00  0.00           C  
ATOM   1299  C   GLN A 234      -6.859  23.317  -1.259  1.00  0.00           C  
ATOM   1300  O   GLN A 234      -7.578  24.304  -1.101  1.00  0.00           O  
ATOM   1301  CB  GLN A 234      -7.514  21.556   0.396  1.00  0.00           C  
ATOM   1302  CG  GLN A 234      -8.129  20.195   0.672  1.00  0.00           C  
ATOM   1303  CD  GLN A 234      -9.537  20.073   0.121  1.00  0.00           C  
ATOM   1304  OE1 GLN A 234     -10.415  20.878   0.442  1.00  0.00           O  
ATOM   1305  NE2 GLN A 234      -9.759  19.065  -0.715  1.00  0.00           N  
ATOM   1306  H   GLN A 234      -5.830  20.511  -1.304  1.00  0.00           H  
ATOM   1307  HA  GLN A 234      -8.406  21.873  -1.527  1.00  0.00           H  
ATOM   1308 1HB  GLN A 234      -6.521  21.574   0.845  1.00  0.00           H  
ATOM   1309 2HB  GLN A 234      -8.117  22.308   0.905  1.00  0.00           H  
ATOM   1310 1HG  GLN A 234      -7.511  19.427   0.205  1.00  0.00           H  
ATOM   1311 2HG  GLN A 234      -8.169  20.038   1.750  1.00  0.00           H  
ATOM   1312 1HE2 GLN A 234     -10.669  18.934  -1.111  1.00  0.00           H  
ATOM   1313 2HE2 GLN A 234      -9.018  18.437  -0.949  1.00  0.00           H  
ATOM   1314  N   GLN A 235      -5.578  23.406  -1.578  1.00  0.00           N  
ATOM   1315  CA  GLN A 235      -4.918  24.686  -1.773  1.00  0.00           C  
ATOM   1316  C   GLN A 235      -4.508  24.842  -3.231  1.00  0.00           C  
ATOM   1317  O   GLN A 235      -3.688  24.075  -3.737  1.00  0.00           O  
ATOM   1318  CB  GLN A 235      -3.695  24.812  -0.860  1.00  0.00           C  
ATOM   1319  CG  GLN A 235      -2.972  26.143  -0.969  1.00  0.00           C  
ATOM   1320  CD  GLN A 235      -1.813  26.253   0.005  1.00  0.00           C  
ATOM   1321  OE1 GLN A 235      -1.251  25.244   0.439  1.00  0.00           O  
ATOM   1322  NE2 GLN A 235      -1.449  27.482   0.353  1.00  0.00           N  
ATOM   1323  H   GLN A 235      -5.058  22.582  -1.690  1.00  0.00           H  
ATOM   1324  HA  GLN A 235      -5.621  25.480  -1.520  1.00  0.00           H  
ATOM   1325 1HB  GLN A 235      -4.001  24.679   0.178  1.00  0.00           H  
ATOM   1326 2HB  GLN A 235      -2.983  24.021  -1.095  1.00  0.00           H  
ATOM   1327 1HG  GLN A 235      -2.580  26.250  -1.980  1.00  0.00           H  
ATOM   1328 2HG  GLN A 235      -3.676  26.946  -0.754  1.00  0.00           H  
ATOM   1329 1HE2 GLN A 235      -0.691  27.617   0.992  1.00  0.00           H  
ATOM   1330 2HE2 GLN A 235      -1.933  28.273  -0.022  1.00  0.00           H  
ATOM   1331  N   GLN A 236      -5.078  25.823  -3.910  1.00  0.00           N  
ATOM   1332  CA  GLN A 236      -4.754  26.055  -5.308  1.00  0.00           C  
ATOM   1333  C   GLN A 236      -4.070  27.402  -5.482  1.00  0.00           C  
ATOM   1334  O   GLN A 236      -4.655  28.453  -5.205  1.00  0.00           O  
ATOM   1335  CB  GLN A 236      -6.016  25.989  -6.173  1.00  0.00           C  
ATOM   1336  CG  GLN A 236      -5.759  26.142  -7.662  1.00  0.00           C  
ATOM   1337  CD  GLN A 236      -7.035  26.072  -8.480  1.00  0.00           C  
ATOM   1338  OE1 GLN A 236      -7.745  25.063  -8.463  1.00  0.00           O  
ATOM   1339  NE2 GLN A 236      -7.333  27.146  -9.201  1.00  0.00           N  
ATOM   1340  H   GLN A 236      -5.726  26.410  -3.459  1.00  0.00           H  
ATOM   1341  HA  GLN A 236      -4.066  25.276  -5.637  1.00  0.00           H  
ATOM   1342 1HB  GLN A 236      -6.516  25.034  -6.014  1.00  0.00           H  
ATOM   1343 2HB  GLN A 236      -6.708  26.774  -5.868  1.00  0.00           H  
ATOM   1344 1HG  GLN A 236      -5.290  27.110  -7.842  1.00  0.00           H  
ATOM   1345 2HG  GLN A 236      -5.097  25.340  -7.990  1.00  0.00           H  
ATOM   1346 1HE2 GLN A 236      -8.162  27.159  -9.761  1.00  0.00           H  
ATOM   1347 2HE2 GLN A 236      -6.730  27.944  -9.186  1.00  0.00           H  
ATOM   1348  N   ALA A 237      -2.828  27.359  -5.938  1.00  0.00           N  
ATOM   1349  CA  ALA A 237      -2.048  28.565  -6.159  1.00  0.00           C  
ATOM   1350  C   ALA A 237      -2.369  29.166  -7.519  1.00  0.00           C  
ATOM   1351  O   ALA A 237      -2.182  30.362  -7.748  1.00  0.00           O  
ATOM   1352  CB  ALA A 237      -0.560  28.267  -6.045  1.00  0.00           C  
ATOM   1353  H   ALA A 237      -2.420  26.486  -6.134  1.00  0.00           H  
ATOM   1354  HA  ALA A 237      -2.321  29.290  -5.392  1.00  0.00           H  
ATOM   1355 1HB  ALA A 237       0.008  29.180  -6.217  1.00  0.00           H  
ATOM   1356 2HB  ALA A 237      -0.341  27.886  -5.047  1.00  0.00           H  
ATOM   1357 3HB  ALA A 237      -0.281  27.520  -6.786  1.00  0.00           H  
ATOM   1358  N   GLN A 238      -2.850  28.323  -8.421  1.00  0.00           N  
ATOM   1359  CA  GLN A 238      -3.206  28.760  -9.760  1.00  0.00           C  
ATOM   1360  C   GLN A 238      -4.543  29.487  -9.737  1.00  0.00           C  
ATOM   1361  O   GLN A 238      -4.739  30.404 -10.562  1.00  0.00           O  
ATOM   1362  OXT GLN A 238      -5.382  29.175  -8.938  1.00  0.00           O  
ATOM   1363  CB  GLN A 238      -3.266  27.569 -10.720  1.00  0.00           C  
ATOM   1364  CG  GLN A 238      -3.507  27.951 -12.171  1.00  0.00           C  
ATOM   1365  CD  GLN A 238      -3.460  26.753 -13.100  1.00  0.00           C  
ATOM   1366  OE1 GLN A 238      -3.443  25.603 -12.653  1.00  0.00           O  
ATOM   1367  NE2 GLN A 238      -3.440  27.015 -14.402  1.00  0.00           N  
ATOM   1368  H   GLN A 238      -2.979  27.385  -8.173  1.00  0.00           H  
ATOM   1369  HA  GLN A 238      -2.441  29.451 -10.113  1.00  0.00           H  
ATOM   1370 1HB  GLN A 238      -2.330  27.013 -10.670  1.00  0.00           H  
ATOM   1371 2HB  GLN A 238      -4.064  26.894 -10.413  1.00  0.00           H  
ATOM   1372 1HG  GLN A 238      -4.491  28.412 -12.256  1.00  0.00           H  
ATOM   1373 2HG  GLN A 238      -2.736  28.656 -12.483  1.00  0.00           H  
ATOM   1374 1HE2 GLN A 238      -3.409  26.265 -15.063  1.00  0.00           H  
ATOM   1375 2HE2 GLN A 238      -3.456  27.963 -14.722  1.00  0.00           H  
TER                                                                             
ATOM   1377  N   LEU B   1     -10.798   0.532   1.985  1.00  0.00           N  
ATOM   1378  CA  LEU B   1     -10.085   1.057   0.827  1.00  0.00           C  
ATOM   1379  C   LEU B   1     -10.118   0.072  -0.334  1.00  0.00           C  
ATOM   1380  O   LEU B   1      -9.125  -0.104  -1.041  1.00  0.00           O  
ATOM   1381  CB  LEU B   1      -8.630   1.371   1.198  1.00  0.00           C  
ATOM   1382  CG  LEU B   1      -8.435   2.458   2.263  1.00  0.00           C  
ATOM   1383  CD1 LEU B   1      -6.955   2.579   2.599  1.00  0.00           C  
ATOM   1384  CD2 LEU B   1      -8.989   3.778   1.749  1.00  0.00           C  
ATOM   1385 1H   LEU B   1     -10.761   1.198   2.730  1.00  0.00           H  
ATOM   1386 2H   LEU B   1     -11.752   0.361   1.740  1.00  0.00           H  
ATOM   1387 3H   LEU B   1     -10.372  -0.323   2.280  1.00  0.00           H  
ATOM   1388  HA  LEU B   1     -10.572   1.979   0.509  1.00  0.00           H  
ATOM   1389 1HB  LEU B   1      -8.161   0.459   1.565  1.00  0.00           H  
ATOM   1390 2HB  LEU B   1      -8.103   1.690   0.299  1.00  0.00           H  
ATOM   1391  HG  LEU B   1      -8.961   2.173   3.174  1.00  0.00           H  
ATOM   1392 1HD1 LEU B   1      -6.816   3.351   3.356  1.00  0.00           H  
ATOM   1393 2HD1 LEU B   1      -6.589   1.626   2.983  1.00  0.00           H  
ATOM   1394 3HD1 LEU B   1      -6.399   2.847   1.702  1.00  0.00           H  
ATOM   1395 1HD2 LEU B   1      -8.851   4.550   2.507  1.00  0.00           H  
ATOM   1396 2HD2 LEU B   1      -8.462   4.064   0.839  1.00  0.00           H  
ATOM   1397 3HD2 LEU B   1     -10.052   3.667   1.534  1.00  0.00           H  
ATOM   1398  N   GLU B   2     -11.266  -0.569  -0.527  1.00  0.00           N  
ATOM   1399  CA  GLU B   2     -11.415  -1.576  -1.572  1.00  0.00           C  
ATOM   1400  C   GLU B   2     -11.251  -0.963  -2.955  1.00  0.00           C  
ATOM   1401  O   GLU B   2     -10.987  -1.667  -3.930  1.00  0.00           O  
ATOM   1402  CB  GLU B   2     -12.781  -2.258  -1.465  1.00  0.00           C  
ATOM   1403  CG  GLU B   2     -13.962  -1.297  -1.429  1.00  0.00           C  
ATOM   1404  CD  GLU B   2     -14.158  -0.662  -0.081  1.00  0.00           C  
ATOM   1405  OE1 GLU B   2     -13.184  -0.439   0.598  1.00  0.00           O  
ATOM   1406  OE2 GLU B   2     -15.284  -0.398   0.271  1.00  0.00           O  
ATOM   1407  H   GLU B   2     -12.055  -0.354   0.066  1.00  0.00           H  
ATOM   1408  HA  GLU B   2     -10.638  -2.329  -1.440  1.00  0.00           H  
ATOM   1409 1HB  GLU B   2     -12.921  -2.928  -2.313  1.00  0.00           H  
ATOM   1410 2HB  GLU B   2     -12.816  -2.864  -0.559  1.00  0.00           H  
ATOM   1411 1HG  GLU B   2     -13.801  -0.513  -2.168  1.00  0.00           H  
ATOM   1412 2HG  GLU B   2     -14.866  -1.839  -1.705  1.00  0.00           H  
ATOM   1413  N   ASP B   3     -11.409   0.355  -3.036  1.00  0.00           N  
ATOM   1414  CA  ASP B   3     -11.284   1.065  -4.303  1.00  0.00           C  
ATOM   1415  C   ASP B   3      -9.827   1.374  -4.620  1.00  0.00           C  
ATOM   1416  O   ASP B   3      -9.501   1.816  -5.721  1.00  0.00           O  
ATOM   1417  CB  ASP B   3     -12.092   2.365  -4.270  1.00  0.00           C  
ATOM   1418  CG  ASP B   3     -13.592   2.128  -4.154  1.00  0.00           C  
ATOM   1419  OD1 ASP B   3     -14.077   1.206  -4.766  1.00  0.00           O  
ATOM   1420  OD2 ASP B   3     -14.238   2.872  -3.455  1.00  0.00           O  
ATOM   1421  H   ASP B   3     -11.620   0.876  -2.198  1.00  0.00           H  
ATOM   1422  HA  ASP B   3     -11.679   0.430  -5.096  1.00  0.00           H  
ATOM   1423 1HB  ASP B   3     -11.768   2.973  -3.425  1.00  0.00           H  
ATOM   1424 2HB  ASP B   3     -11.898   2.937  -5.178  1.00  0.00           H  
ATOM   1425  N   PHE B   4      -8.952   1.137  -3.648  1.00  0.00           N  
ATOM   1426  CA  PHE B   4      -7.543   1.483  -3.784  1.00  0.00           C  
ATOM   1427  C   PHE B   4      -6.671   0.235  -3.835  1.00  0.00           C  
ATOM   1428  O   PHE B   4      -5.565   0.261  -4.375  1.00  0.00           O  
ATOM   1429  CB  PHE B   4      -7.097   2.376  -2.625  1.00  0.00           C  
ATOM   1430  CG  PHE B   4      -7.890   3.645  -2.498  1.00  0.00           C  
ATOM   1431  CD1 PHE B   4      -9.170   3.630  -1.964  1.00  0.00           C  
ATOM   1432  CD2 PHE B   4      -7.358   4.857  -2.912  1.00  0.00           C  
ATOM   1433  CE1 PHE B   4      -9.900   4.798  -1.847  1.00  0.00           C  
ATOM   1434  CE2 PHE B   4      -8.085   6.025  -2.796  1.00  0.00           C  
ATOM   1435  CZ  PHE B   4      -9.358   5.995  -2.263  1.00  0.00           C  
ATOM   1436  H   PHE B   4      -9.272   0.706  -2.792  1.00  0.00           H  
ATOM   1437  HA  PHE B   4      -7.410   2.031  -4.718  1.00  0.00           H  
ATOM   1438 1HB  PHE B   4      -7.184   1.826  -1.688  1.00  0.00           H  
ATOM   1439 2HB  PHE B   4      -6.048   2.641  -2.752  1.00  0.00           H  
ATOM   1440  HD1 PHE B   4      -9.598   2.683  -1.635  1.00  0.00           H  
ATOM   1441  HD2 PHE B   4      -6.353   4.881  -3.334  1.00  0.00           H  
ATOM   1442  HE1 PHE B   4     -10.905   4.771  -1.426  1.00  0.00           H  
ATOM   1443  HE2 PHE B   4      -7.655   6.971  -3.125  1.00  0.00           H  
ATOM   1444  HZ  PHE B   4      -9.933   6.916  -2.172  1.00  0.00           H  
ATOM   1445  N   SER B   5      -7.173  -0.857  -3.267  1.00  0.00           N  
ATOM   1446  CA  SER B   5      -6.363  -2.048  -3.046  1.00  0.00           C  
ATOM   1447  C   SER B   5      -5.736  -2.536  -4.346  1.00  0.00           C  
ATOM   1448  O   SER B   5      -6.406  -2.629  -5.374  1.00  0.00           O  
ATOM   1449  CB  SER B   5      -7.209  -3.149  -2.438  1.00  0.00           C  
ATOM   1450  OG  SER B   5      -6.483  -4.343  -2.336  1.00  0.00           O  
ATOM   1451  H   SER B   5      -8.143  -0.861  -2.982  1.00  0.00           H  
ATOM   1452  HA  SER B   5      -5.560  -1.797  -2.352  1.00  0.00           H  
ATOM   1453 1HB  SER B   5      -7.550  -2.842  -1.449  1.00  0.00           H  
ATOM   1454 2HB  SER B   5      -8.094  -3.310  -3.052  1.00  0.00           H  
ATOM   1455  HG  SER B   5      -5.566  -4.085  -2.216  1.00  0.00           H  
ATOM   1456  N   GLU B   6      -4.445  -2.848  -4.293  1.00  0.00           N  
ATOM   1457  CA  GLU B   6      -3.747  -3.417  -5.439  1.00  0.00           C  
ATOM   1458  C   GLU B   6      -2.839  -4.564  -5.017  1.00  0.00           C  
ATOM   1459  O   GLU B   6      -2.003  -4.412  -4.127  1.00  0.00           O  
ATOM   1460  CB  GLU B   6      -2.926  -2.339  -6.152  1.00  0.00           C  
ATOM   1461  CG  GLU B   6      -1.918  -2.879  -7.156  1.00  0.00           C  
ATOM   1462  CD  GLU B   6      -2.547  -3.752  -8.206  1.00  0.00           C  
ATOM   1463  OE1 GLU B   6      -3.455  -3.299  -8.861  1.00  0.00           O  
ATOM   1464  OE2 GLU B   6      -2.120  -4.873  -8.353  1.00  0.00           O  
ATOM   1465  H   GLU B   6      -3.935  -2.686  -3.436  1.00  0.00           H  
ATOM   1466  HA  GLU B   6      -4.488  -3.809  -6.136  1.00  0.00           H  
ATOM   1467 1HB  GLU B   6      -3.596  -1.662  -6.682  1.00  0.00           H  
ATOM   1468 2HB  GLU B   6      -2.381  -1.750  -5.414  1.00  0.00           H  
ATOM   1469 1HG  GLU B   6      -1.423  -2.040  -7.646  1.00  0.00           H  
ATOM   1470 2HG  GLU B   6      -1.159  -3.451  -6.622  1.00  0.00           H  
ATOM   1471  N   ASN B   7      -3.009  -5.714  -5.662  1.00  0.00           N  
ATOM   1472  CA  ASN B   7      -2.320  -6.932  -5.250  1.00  0.00           C  
ATOM   1473  C   ASN B   7      -0.809  -6.765  -5.335  1.00  0.00           C  
ATOM   1474  O   ASN B   7      -0.066  -7.317  -4.523  1.00  0.00           O  
ATOM   1475  CB  ASN B   7      -2.775  -8.113  -6.089  1.00  0.00           C  
ATOM   1476  CG  ASN B   7      -4.174  -8.553  -5.757  1.00  0.00           C  
ATOM   1477  OD1 ASN B   7      -4.695  -8.246  -4.678  1.00  0.00           O  
ATOM   1478  ND2 ASN B   7      -4.792  -9.266  -6.663  1.00  0.00           N  
ATOM   1479  H   ASN B   7      -3.630  -5.744  -6.458  1.00  0.00           H  
ATOM   1480  HA  ASN B   7      -2.566  -7.132  -4.206  1.00  0.00           H  
ATOM   1481 1HB  ASN B   7      -2.731  -7.847  -7.146  1.00  0.00           H  
ATOM   1482 2HB  ASN B   7      -2.096  -8.951  -5.934  1.00  0.00           H  
ATOM   1483 1HD2 ASN B   7      -5.725  -9.587  -6.497  1.00  0.00           H  
ATOM   1484 2HD2 ASN B   7      -4.332  -9.491  -7.521  1.00  0.00           H  
ATOM   1485  N   PHE B   8      -0.358  -5.999  -6.324  1.00  0.00           N  
ATOM   1486  CA  PHE B   8       1.067  -5.775  -6.529  1.00  0.00           C  
ATOM   1487  C   PHE B   8       1.726  -5.226  -5.269  1.00  0.00           C  
ATOM   1488  O   PHE B   8       2.864  -5.571  -4.952  1.00  0.00           O  
ATOM   1489  CB  PHE B   8       1.293  -4.806  -7.692  1.00  0.00           C  
ATOM   1490  CG  PHE B   8       2.740  -4.489  -7.944  1.00  0.00           C  
ATOM   1491  CD1 PHE B   8       3.617  -5.476  -8.367  1.00  0.00           C  
ATOM   1492  CD2 PHE B   8       3.226  -3.204  -7.757  1.00  0.00           C  
ATOM   1493  CE1 PHE B   8       4.949  -5.185  -8.599  1.00  0.00           C  
ATOM   1494  CE2 PHE B   8       4.555  -2.910  -7.989  1.00  0.00           C  
ATOM   1495  CZ  PHE B   8       5.418  -3.902  -8.411  1.00  0.00           C  
ATOM   1496  H   PHE B   8      -1.021  -5.564  -6.949  1.00  0.00           H  
ATOM   1497  HA  PHE B   8       1.537  -6.729  -6.774  1.00  0.00           H  
ATOM   1498 1HB  PHE B   8       0.874  -5.229  -8.604  1.00  0.00           H  
ATOM   1499 2HB  PHE B   8       0.770  -3.872  -7.494  1.00  0.00           H  
ATOM   1500  HD1 PHE B   8       3.246  -6.490  -8.517  1.00  0.00           H  
ATOM   1501  HD2 PHE B   8       2.545  -2.420  -7.424  1.00  0.00           H  
ATOM   1502  HE1 PHE B   8       5.627  -5.970  -8.932  1.00  0.00           H  
ATOM   1503  HE2 PHE B   8       4.925  -1.896  -7.840  1.00  0.00           H  
ATOM   1504  HZ  PHE B   8       6.467  -3.672  -8.592  1.00  0.00           H  
ATOM   1505  N   ILE B   9       1.004  -4.368  -4.557  1.00  0.00           N  
ATOM   1506  CA  ILE B   9       1.572  -3.644  -3.425  1.00  0.00           C  
ATOM   1507  C   ILE B   9       1.433  -4.443  -2.136  1.00  0.00           C  
ATOM   1508  O   ILE B   9       2.309  -4.403  -1.271  1.00  0.00           O  
ATOM   1509  CB  ILE B   9       0.896  -2.272  -3.254  1.00  0.00           C  
ATOM   1510  CG1 ILE B   9       1.003  -1.459  -4.547  1.00  0.00           C  
ATOM   1511  CG2 ILE B   9       1.518  -1.513  -2.092  1.00  0.00           C  
ATOM   1512  CD1 ILE B   9       2.425  -1.210  -4.996  1.00  0.00           C  
ATOM   1513  H   ILE B   9       0.037  -4.214  -4.805  1.00  0.00           H  
ATOM   1514  HA  ILE B   9       2.633  -3.484  -3.614  1.00  0.00           H  
ATOM   1515  HB  ILE B   9      -0.166  -2.412  -3.057  1.00  0.00           H  
ATOM   1516 1HG1 ILE B   9       0.479  -1.979  -5.348  1.00  0.00           H  
ATOM   1517 2HG1 ILE B   9       0.515  -0.494  -4.412  1.00  0.00           H  
ATOM   1518 1HG2 ILE B   9       1.029  -0.545  -1.986  1.00  0.00           H  
ATOM   1519 2HG2 ILE B   9       1.392  -2.086  -1.174  1.00  0.00           H  
ATOM   1520 3HG2 ILE B   9       2.581  -1.364  -2.283  1.00  0.00           H  
ATOM   1521 1HD1 ILE B   9       2.419  -0.628  -5.918  1.00  0.00           H  
ATOM   1522 2HD1 ILE B   9       2.959  -0.657  -4.222  1.00  0.00           H  
ATOM   1523 3HD1 ILE B   9       2.923  -2.162  -5.172  1.00  0.00           H  
ATOM   1524  N   ASP B  10       0.327  -5.170  -2.013  1.00  0.00           N  
ATOM   1525  CA  ASP B  10       0.112  -6.050  -0.871  1.00  0.00           C  
ATOM   1526  C   ASP B  10       1.199  -7.115  -0.782  1.00  0.00           C  
ATOM   1527  O   ASP B  10       1.315  -7.814   0.223  1.00  0.00           O  
ATOM   1528  CB  ASP B  10      -1.261  -6.720  -0.960  1.00  0.00           C  
ATOM   1529  CG  ASP B  10      -2.387  -5.833  -0.446  1.00  0.00           C  
ATOM   1530  OD1 ASP B  10      -2.101  -4.877   0.235  1.00  0.00           O  
ATOM   1531  OD2 ASP B  10      -3.523  -6.121  -0.739  1.00  0.00           O  
ATOM   1532  H   ASP B  10      -0.381  -5.111  -2.729  1.00  0.00           H  
ATOM   1533  HA  ASP B  10       0.149  -5.450   0.039  1.00  0.00           H  
ATOM   1534 1HB  ASP B  10      -1.470  -6.983  -1.997  1.00  0.00           H  
ATOM   1535 2HB  ASP B  10      -1.253  -7.644  -0.383  1.00  0.00           H  
ATOM   1536  N   ASP B  11       1.989  -7.234  -1.843  1.00  0.00           N  
ATOM   1537  CA  ASP B  11       3.121  -8.154  -1.856  1.00  0.00           C  
ATOM   1538  C   ASP B  11       4.180  -7.742  -0.843  1.00  0.00           C  
ATOM   1539  O   ASP B  11       5.099  -8.506  -0.545  1.00  0.00           O  
ATOM   1540  CB  ASP B  11       3.743  -8.221  -3.253  1.00  0.00           C  
ATOM   1541  CG  ASP B  11       4.513  -9.511  -3.498  1.00  0.00           C  
ATOM   1542  OD1 ASP B  11       4.018 -10.553  -3.140  1.00  0.00           O  
ATOM   1543  OD2 ASP B  11       5.590  -9.442  -4.040  1.00  0.00           O  
ATOM   1544  H   ASP B  11       1.805  -6.672  -2.661  1.00  0.00           H  
ATOM   1545  HA  ASP B  11       2.762  -9.148  -1.587  1.00  0.00           H  
ATOM   1546 1HB  ASP B  11       2.958  -8.135  -4.005  1.00  0.00           H  
ATOM   1547 2HB  ASP B  11       4.421  -7.378  -3.390  1.00  0.00           H  
ATOM   1548  N   ILE B  12       4.047  -6.530  -0.315  1.00  0.00           N  
ATOM   1549  CA  ILE B  12       4.919  -6.061   0.755  1.00  0.00           C  
ATOM   1550  C   ILE B  12       4.681  -6.842   2.042  1.00  0.00           C  
ATOM   1551  O   ILE B  12       5.522  -6.844   2.941  1.00  0.00           O  
ATOM   1552  CB  ILE B  12       4.705  -4.559   1.019  1.00  0.00           C  
ATOM   1553  CG1 ILE B  12       5.873  -3.987   1.826  1.00  0.00           C  
ATOM   1554  CG2 ILE B  12       3.389  -4.329   1.745  1.00  0.00           C  
ATOM   1555  CD1 ILE B  12       7.191  -3.999   1.085  1.00  0.00           C  
ATOM   1556  H   ILE B  12       3.324  -5.918  -0.664  1.00  0.00           H  
ATOM   1557  HA  ILE B  12       5.953  -6.214   0.451  1.00  0.00           H  
ATOM   1558  HB  ILE B  12       4.684  -4.023   0.071  1.00  0.00           H  
ATOM   1559 1HG1 ILE B  12       5.651  -2.959   2.110  1.00  0.00           H  
ATOM   1560 2HG1 ILE B  12       5.996  -4.560   2.745  1.00  0.00           H  
ATOM   1561 1HG2 ILE B  12       3.254  -3.262   1.924  1.00  0.00           H  
ATOM   1562 2HG2 ILE B  12       2.567  -4.701   1.136  1.00  0.00           H  
ATOM   1563 3HG2 ILE B  12       3.402  -4.858   2.699  1.00  0.00           H  
ATOM   1564 1HD1 ILE B  12       7.970  -3.578   1.721  1.00  0.00           H  
ATOM   1565 2HD1 ILE B  12       7.451  -5.024   0.821  1.00  0.00           H  
ATOM   1566 3HD1 ILE B  12       7.103  -3.402   0.178  1.00  0.00           H  
ATOM   1567  N   LEU B  13       3.532  -7.503   2.123  1.00  0.00           N  
ATOM   1568  CA  LEU B  13       3.162  -8.252   3.318  1.00  0.00           C  
ATOM   1569  C   LEU B  13       3.549  -9.719   3.191  1.00  0.00           C  
ATOM   1570  O   LEU B  13       4.683 -10.060   3.389  1.00  0.00           O  
ATOM   1571  OXT LEU B  13       2.721 -10.534   2.892  1.00  0.00           O  
ATOM   1572  CB  LEU B  13       1.654  -8.135   3.572  1.00  0.00           C  
ATOM   1573  CG  LEU B  13       1.115  -6.708   3.734  1.00  0.00           C  
ATOM   1574  CD1 LEU B  13      -0.400  -6.750   3.875  1.00  0.00           C  
ATOM   1575  CD2 LEU B  13       1.760  -6.057   4.949  1.00  0.00           C  
ATOM   1576  H   LEU B  13       2.898  -7.489   1.336  1.00  0.00           H  
ATOM   1577  HA  LEU B  13       3.694  -7.829   4.170  1.00  0.00           H  
ATOM   1578 1HB  LEU B  13       1.125  -8.595   2.739  1.00  0.00           H  
ATOM   1579 2HB  LEU B  13       1.410  -8.687   4.479  1.00  0.00           H  
ATOM   1580  HG  LEU B  13       1.351  -6.126   2.843  1.00  0.00           H  
ATOM   1581 1HD1 LEU B  13      -0.783  -5.735   3.990  1.00  0.00           H  
ATOM   1582 2HD1 LEU B  13      -0.836  -7.202   2.984  1.00  0.00           H  
ATOM   1583 3HD1 LEU B  13      -0.668  -7.340   4.751  1.00  0.00           H  
ATOM   1584 1HD2 LEU B  13       1.377  -5.042   5.064  1.00  0.00           H  
ATOM   1585 2HD2 LEU B  13       1.523  -6.637   5.841  1.00  0.00           H  
ATOM   1586 3HD2 LEU B  13       2.841  -6.024   4.814  1.00  0.00           H  
TER                                                                             
I_bsa 1625.38
I_hb 3
I_pack -0.031
I_sc -53.46
I_unsat 7
pep_sc -14.015
pep_sc_noref -10.866
reweighted_sc -123.897
rmsALL 11.4
rmsALL_CAPRI_if 5.024
rmsALL_allIF 5.926
rmsALL_if 8.194
rmsBB 10.338
rmsBB_CAPRI_if 3.744
rmsBB_allIF 5.377
rmsBB_if 6.711
rmsBB_intrf_lowres 7.34
rmsBB_lowres 10.873
rmsCA 10.471
rmsCA_if 6.847
rmsCA_intrf_lowres 7.444
rmsCA_lowres 10.991
rmsSC_CAPRI_if 5.61
rmsSC_allIF 6.217
score -56.422
score_lowres_opt -5.53
score_lowres_start 22.122
silent_score -56.422
startRMSall 0
startRMSallif 0
startRMSbb 0
startRMSca 0
time 68
