# Supplementary material for: Simple biochemical features underlie transcriptional activation domain diversity and dynamic, fuzzy binding to Mediator
Source: eLife. 2021 Apr 27;10:e68068. doi: 10.7554/eLife.68068 (PMC8137143; doi:10.7554/eLife.68068)
Supplement: Figure 6—source data 2. — The 10 best-scoring models from different binding poses are provided as pdb files. Top500.txt contains the score, cluster number, and RMSD to best model for the 500 best-scoring models. [file elife-68068-fig6-data2.zip › Med15-cAD structural models/ABD1/YKL222C_669/top500.txt]

description rms cluster cluster_idx reweighted_sc
2lpb_YKL222C_669_prepack_00150 2.488 30 0 -106.480
2lpb_YKL222C_669_prepack_00365 4.652 31 0 -107.179
2lpb_YKL222C_669_prepack_00722 2.301 1 0 -111.845
2lpb_YKL222C_669_prepack_00773 4.667 32 0 -106.845
2lpb_YKL222C_669_prepack_00821 2.592 6 0 -112.056
2lpb_YKL222C_669_prepack_00927 1.803 33 0 -107.437
2lpb_YKL222C_669_prepack_00929 1.916 34 0 -107.566
2lpb_YKL222C_669_prepack_01004 0.866 2 0 -110.170
2lpb_YKL222C_669_prepack_01042 1.134 35 0 -106.979
2lpb_YKL222C_669_prepack_01097 1.958 1 1 -109.426
2lpb_YKL222C_669_prepack_01138 1.942 36 0 -110.589
2lpb_YKL222C_669_prepack_01154 2.700 17 0 -108.248
2lpb_YKL222C_669_prepack_01226 1.838 3 0 -106.090
2lpb_YKL222C_669_prepack_01508 1.552 37 0 -105.800
2lpb_YKL222C_669_prepack_01511 2.295 1 2 -109.581
2lpb_YKL222C_669_prepack_01516 2.419 38 0 -105.847
2lpb_YKL222C_669_prepack_01635 3.159 39 0 -108.697
2lpb_YKL222C_669_prepack_01656 2.754 17 1 -105.759
2lpb_YKL222C_669_prepack_01683 1.225 0 0 -106.571
2lpb_YKL222C_669_prepack_01819 1.909 40 0 -106.653
2lpb_YKL222C_669_prepack_01825 1.770 1 3 -106.271
2lpb_YKL222C_669_prepack_01945 1.968 76 1 -108.334
2lpb_YKL222C_669_prepack_02047 1.776 41 0 -108.997
2lpb_YKL222C_669_prepack_02110 1.256 0 1 -122.260
2lpb_YKL222C_669_prepack_02176 1.082 0 2 -108.710
2lpb_YKL222C_669_prepack_02245 2.117 42 0 -123.897
2lpb_YKL222C_669_prepack_02300 2.522 12 0 -114.803
2lpb_YKL222C_669_prepack_02343 1.167 0 3 -123.508
2lpb_YKL222C_669_prepack_02399 1.161 0 4 -111.754
2lpb_YKL222C_669_prepack_02520 1.281 0 5 -113.523
2lpb_YKL222C_669_prepack_02535 1.993 18 0 -117.328
2lpb_YKL222C_669_prepack_02562 4.643 43 0 -111.995
2lpb_YKL222C_669_prepack_02588 1.309 4 0 -115.742
2lpb_YKL222C_669_prepack_02600 1.389 5 0 -107.599
2lpb_YKL222C_669_prepack_02649 2.474 9 0 -120.625
2lpb_YKL222C_669_prepack_02671 1.738 19 0 -114.489
2lpb_YKL222C_669_prepack_02893 0.697 13 0 -114.415
2lpb_YKL222C_669_prepack_02897 4.486 10 0 -109.287
2lpb_YKL222C_669_prepack_03034 1.278 44 0 -123.890
2lpb_YKL222C_669_prepack_03226 0.679 2 1 -110.105
2lpb_YKL222C_669_prepack_03264 1.957 45 0 -106.881
2lpb_YKL222C_669_prepack_03270 2.783 46 0 -112.996
2lpb_YKL222C_669_prepack_03290 1.232 0 6 -108.511
2lpb_YKL222C_669_prepack_03476 1.608 47 0 -109.861
2lpb_YKL222C_669_prepack_03680 3.697 48 0 -113.321
2lpb_YKL222C_669_prepack_03723 1.127 0 7 -117.097
2lpb_YKL222C_669_prepack_03900 2.070 20 0 -106.171
2lpb_YKL222C_669_prepack_04035 1.837 19 1 -107.929
2lpb_YKL222C_669_prepack_04257 0.624 2 2 -108.624
2lpb_YKL222C_669_prepack_04539 1.159 4 1 -113.058
2lpb_YKL222C_669_prepack_04542 1.246 49 0 -110.361
2lpb_YKL222C_669_prepack_04638 2.236 50 0 -109.517
2lpb_YKL222C_669_prepack_04690 1.830 3 1 -115.845
2lpb_YKL222C_669_prepack_04971 1.763 11 0 -110.871
2lpb_YKL222C_669_prepack_05074 1.270 0 8 -106.335
2lpb_YKL222C_669_prepack_05125 1.762 51 0 -109.368
2lpb_YKL222C_669_prepack_05173 3.607 52 0 -110.745
2lpb_YKL222C_669_prepack_05406 2.263 12 3 -110.093
2lpb_YKL222C_669_prepack_05520 1.022 0 9 -108.835
2lpb_YKL222C_669_prepack_05653 1.199 4 10 -114.354
2lpb_YKL222C_669_prepack_05702 2.056 53 0 -110.394
2lpb_YKL222C_669_prepack_05762 2.316 54 0 -105.741
2lpb_YKL222C_669_prepack_05803 2.247 55 0 -115.588
2lpb_YKL222C_669_prepack_05861 1.763 3 2 -110.165
2lpb_YKL222C_669_prepack_05921 4.555 56 0 -108.617
2lpb_YKL222C_669_prepack_05933 2.716 8 0 -108.018
2lpb_YKL222C_669_prepack_05941 1.652 3 3 -122.084
2lpb_YKL222C_669_prepack_05985 1.339 0 10 -107.578
2lpb_YKL222C_669_prepack_06096 2.008 57 0 -110.000
2lpb_YKL222C_669_prepack_06186 2.013 11 1 -111.505
2lpb_YKL222C_669_prepack_06274 2.423 58 0 -118.148
2lpb_YKL222C_669_prepack_06334 1.169 0 11 -112.911
2lpb_YKL222C_669_prepack_06468 2.362 9 1 -121.672
2lpb_YKL222C_669_prepack_06825 2.046 21 0 -112.050
2lpb_YKL222C_669_prepack_07177 1.096 0 12 -108.944
2lpb_YKL222C_669_prepack_07231 1.075 0 13 -106.395
2lpb_YKL222C_669_prepack_07409 2.231 1 4 -115.266
2lpb_YKL222C_669_prepack_07458 1.370 0 14 -112.852
2lpb_YKL222C_669_prepack_07567 0.945 0 15 -108.867
2lpb_YKL222C_669_prepack_07614 1.166 4 2 -110.832
2lpb_YKL222C_669_prepack_07770 4.501 10 1 -111.831
2lpb_YKL222C_669_prepack_07836 2.163 8 1 -114.988
2lpb_YKL222C_669_prepack_07950 0.749 2 3 -111.669
2lpb_YKL222C_669_prepack_07960 1.360 59 0 -106.328
2lpb_YKL222C_669_prepack_08298 1.718 60 0 -107.549
2lpb_YKL222C_669_prepack_08383 1.207 0 16 -105.918
2lpb_YKL222C_669_prepack_08415 1.377 44 1 -113.320
2lpb_YKL222C_669_prepack_08417 2.036 61 0 -105.600
2lpb_YKL222C_669_prepack_08435 4.666 7 0 -111.263
2lpb_YKL222C_669_prepack_08782 2.061 62 0 -106.746
2lpb_YKL222C_669_prepack_08833 3.589 63 0 -117.632
2lpb_YKL222C_669_prepack_08970 0.702 2 4 -116.274
2lpb_YKL222C_669_prepack_09060 1.750 64 0 -109.609
2lpb_YKL222C_669_prepack_09115 2.227 8 2 -115.234
2lpb_YKL222C_669_prepack_09254 1.274 0 17 -112.542
2lpb_YKL222C_669_prepack_09288 1.093 0 18 -107.661
2lpb_YKL222C_669_prepack_09464 1.681 65 0 -108.081
2lpb_YKL222C_669_prepack_09745 1.096 0 19 -106.005
2lpb_YKL222C_669_prepack_09758 2.345 22 0 -119.186
2lpb_YKL222C_669_prepack_09789 1.706 23 0 -111.756
2lpb_YKL222C_669_prepack_09816 1.788 66 0 -107.856
2lpb_YKL222C_669_prepack_09899 2.709 6 1 -105.886
2lpb_YKL222C_669_prepack_09913 1.935 67 0 -118.385
2lpb_YKL222C_669_prepack_09918 1.249 0 20 -108.982
2lpb_YKL222C_669_prepack_09988 2.341 12 1 -106.572
2lpb_YKL222C_669_prepack_10265 4.471 10 2 -106.646
2lpb_YKL222C_669_prepack_10288 2.507 68 0 -106.546
2lpb_YKL222C_669_prepack_10428 1.150 0 21 -108.321
2lpb_YKL222C_669_prepack_10463 2.234 69 0 -108.090
2lpb_YKL222C_669_prepack_10976 1.319 70 0 -115.530
2lpb_YKL222C_669_prepack_11123 1.605 3 17 -109.934
2lpb_YKL222C_669_prepack_11563 2.532 71 0 -109.175
2lpb_YKL222C_669_prepack_11585 2.193 24 0 -115.150
2lpb_YKL222C_669_prepack_11708 1.473 0 22 -109.040
2lpb_YKL222C_669_prepack_11792 1.959 1 5 -108.213
2lpb_YKL222C_669_prepack_11857 2.959 72 0 -126.317
2lpb_YKL222C_669_prepack_11943 4.903 7 1 -119.545
2lpb_YKL222C_669_prepack_11995 0.944 13 1 -114.480
2lpb_YKL222C_669_prepack_12032 1.932 14 0 -108.813
2lpb_YKL222C_669_prepack_12037 0.815 2 5 -116.305
2lpb_YKL222C_669_prepack_12117 2.648 73 0 -119.877
2lpb_YKL222C_669_prepack_12160 2.033 3 4 -114.132
2lpb_YKL222C_669_prepack_12239 1.474 3 5 -110.169
2lpb_YKL222C_669_prepack_12636 2.410 12 2 -109.092
2lpb_YKL222C_669_prepack_12650 1.074 0 23 -108.096
2lpb_YKL222C_669_prepack_12654 1.852 74 0 -106.731
2lpb_YKL222C_669_prepack_12864 2.184 1 6 -111.337
2lpb_YKL222C_669_prepack_12910 2.534 6 2 -105.578
2lpb_YKL222C_669_prepack_13014 1.122 0 24 -108.808
2lpb_YKL222C_669_prepack_13067 1.645 75 0 -107.629
2lpb_YKL222C_669_prepack_13125 2.310 1 7 -106.876
2lpb_YKL222C_669_prepack_13132 2.434 25 0 -107.408
2lpb_YKL222C_669_prepack_13224 2.127 1 8 -107.443
2lpb_YKL222C_669_prepack_13254 3.172 15 0 -106.416
2lpb_YKL222C_669_prepack_13455 2.049 76 0 -111.307
2lpb_YKL222C_669_prepack_13512 1.916 77 0 -110.268
2lpb_YKL222C_669_prepack_13594 1.490 78 0 -113.596
2lpb_YKL222C_669_prepack_13906 1.206 4 3 -106.457
2lpb_YKL222C_669_prepack_13937 0.964 2 6 -118.372
2lpb_YKL222C_669_prepack_14321 1.218 0 25 -116.587
2lpb_YKL222C_669_prepack_14547 2.103 79 0 -119.780
2lpb_YKL222C_669_prepack_14570 1.034 0 26 -113.087
2lpb_YKL222C_669_prepack_14754 2.007 8 5 -108.940
2lpb_YKL222C_669_prepack_15061 3.749 80 0 -109.243
2lpb_YKL222C_669_prepack_15149 1.883 81 0 -107.603
2lpb_YKL222C_669_prepack_15168 1.592 82 0 -108.424
2lpb_YKL222C_669_prepack_15231 1.806 23 1 -120.391
2lpb_YKL222C_669_prepack_15232 2.305 83 0 -111.356
2lpb_YKL222C_669_prepack_15431 1.278 5 1 -112.717
2lpb_YKL222C_669_prepack_15458 1.321 4 15 -110.311
2lpb_YKL222C_669_prepack_15535 1.720 3 6 -111.198
2lpb_YKL222C_669_prepack_15581 3.245 84 0 -119.029
2lpb_YKL222C_669_prepack_15640 1.706 3 7 -118.790
2lpb_YKL222C_669_prepack_15685 4.111 85 0 -111.414
2lpb_YKL222C_669_prepack_15721 1.264 4 4 -106.073
2lpb_YKL222C_669_prepack_15736 0.815 2 7 -110.487
2lpb_YKL222C_669_prepack_15787 1.656 1 9 -109.724
2lpb_YKL222C_669_prepack_15822 1.464 86 0 -111.155
2lpb_YKL222C_669_prepack_15912 2.269 87 0 -107.433
2lpb_YKL222C_669_prepack_16196 1.471 0 27 -111.994
2lpb_YKL222C_669_prepack_16253 1.175 0 28 -110.830
2lpb_YKL222C_669_prepack_16555 1.211 88 0 -107.636
2lpb_YKL222C_669_prepack_16563 2.263 9 2 -109.156
2lpb_YKL222C_669_prepack_16800 2.042 14 1 -106.749
2lpb_YKL222C_669_prepack_16848 1.306 0 29 -106.638
2lpb_YKL222C_669_prepack_16904 1.226 5 6 -110.317
2lpb_YKL222C_669_prepack_17022 1.786 1 10 -107.175
2lpb_YKL222C_669_prepack_17076 1.847 16 0 -121.344
2lpb_YKL222C_669_prepack_17360 2.287 89 0 -112.474
2lpb_YKL222C_669_prepack_17377 2.392 90 0 -110.481
2lpb_YKL222C_669_prepack_17387 1.395 0 30 -112.924
2lpb_YKL222C_669_prepack_17389 1.200 0 31 -110.458
2lpb_YKL222C_669_prepack_17444 1.133 0 32 -106.634
2lpb_YKL222C_669_prepack_17458 1.686 91 0 -111.828
2lpb_YKL222C_669_prepack_17692 1.637 3 8 -111.529
2lpb_YKL222C_669_prepack_17718 2.035 21 1 -117.413
2lpb_YKL222C_669_prepack_17747 2.328 92 0 -112.085
2lpb_YKL222C_669_prepack_17779 1.645 93 0 -106.663
2lpb_YKL222C_669_prepack_17922 1.571 26 0 -106.191
2lpb_YKL222C_669_prepack_17929 3.474 94 0 -114.424
2lpb_YKL222C_669_prepack_18025 1.968 20 1 -106.891
2lpb_YKL222C_669_prepack_18030 1.425 102 1 -119.069
2lpb_YKL222C_669_prepack_18162 1.697 1 11 -113.870
2lpb_YKL222C_669_prepack_18171 1.273 0 33 -111.045
2lpb_YKL222C_669_prepack_18235 1.213 0 34 -109.108
2lpb_YKL222C_669_prepack_18293 1.193 0 35 -109.835
2lpb_YKL222C_669_prepack_18341 3.455 95 0 -107.326
2lpb_YKL222C_669_prepack_18376 1.913 96 0 -112.128
2lpb_YKL222C_669_prepack_18393 1.071 49 1 -123.671
2lpb_YKL222C_669_prepack_18408 1.551 3 18 -107.295
2lpb_YKL222C_669_prepack_18426 1.381 0 36 -113.444
2lpb_YKL222C_669_prepack_18482 1.455 11 2 -106.362
2lpb_YKL222C_669_prepack_18560 1.224 97 0 -107.487
2lpb_YKL222C_669_prepack_18800 2.447 98 0 -115.452
2lpb_YKL222C_669_prepack_19075 1.703 11 3 -106.564
2lpb_YKL222C_669_prepack_19235 1.140 0 37 -114.794
2lpb_YKL222C_669_prepack_19391 4.851 99 0 -105.908
2lpb_YKL222C_669_prepack_19411 1.143 0 38 -106.950
2lpb_YKL222C_669_prepack_19459 1.906 16 1 -120.443
2lpb_YKL222C_669_prepack_19700 1.743 3 9 -109.951
2lpb_YKL222C_669_prepack_19729 4.548 100 0 -116.968
2lpb_YKL222C_669_prepack_19742 1.409 0 39 -115.106
2lpb_YKL222C_669_prepack_19806 1.273 0 40 -119.322
2lpb_YKL222C_669_prepack_19884 2.325 101 0 -108.824
2lpb_YKL222C_669_prepack_19895 1.462 102 0 -108.213
2lpb_YKL222C_669_prepack_19926 4.849 7 2 -112.849
2lpb_YKL222C_669_prepack_20052 1.262 5 7 -108.899
2lpb_YKL222C_669_prepack_20081 1.338 0 41 -105.929
2lpb_YKL222C_669_prepack_20128 1.173 0 42 -111.615
2lpb_YKL222C_669_prepack_20221 1.611 3 10 -107.196
2lpb_YKL222C_669_prepack_20319 3.408 103 0 -109.744
2lpb_YKL222C_669_prepack_20356 3.797 104 0 -107.553
2lpb_YKL222C_669_prepack_20416 1.144 0 43 -112.338
2lpb_YKL222C_669_prepack_20428 3.679 105 0 -110.235
2lpb_YKL222C_669_prepack_20436 1.330 3 19 -111.048
2lpb_YKL222C_669_prepack_20529 3.547 15 1 -127.596
2lpb_YKL222C_669_prepack_20546 1.766 106 0 -108.369
2lpb_YKL222C_669_prepack_20656 2.094 107 0 -108.222
2lpb_YKL222C_669_prepack_20744 1.068 27 0 -114.921
2lpb_YKL222C_669_prepack_21340 2.246 8 6 -118.352
2lpb_YKL222C_669_prepack_21555 0.579 2 8 -112.189
2lpb_YKL222C_669_prepack_21657 2.110 14 2 -111.926
2lpb_YKL222C_669_prepack_21834 2.194 1 12 -108.356
2lpb_YKL222C_669_prepack_21862 2.008 108 0 -109.054
2lpb_YKL222C_669_prepack_21909 1.443 28 0 -116.487
2lpb_YKL222C_669_prepack_21981 4.439 10 3 -108.100
2lpb_YKL222C_669_prepack_22012 1.214 0 44 -106.409
2lpb_YKL222C_669_prepack_22032 2.330 1 13 -110.086
2lpb_YKL222C_669_prepack_22045 2.115 109 0 -106.212
2lpb_YKL222C_669_prepack_22080 1.757 110 0 -107.967
2lpb_YKL222C_669_prepack_22087 1.418 111 0 -111.966
2lpb_YKL222C_669_prepack_22103 4.168 112 0 -108.891
2lpb_YKL222C_669_prepack_22203 2.244 113 0 -108.951
2lpb_YKL222C_669_prepack_22231 1.849 16 2 -108.075
2lpb_YKL222C_669_prepack_22239 2.363 114 0 -106.685
2lpb_YKL222C_669_prepack_22240 1.081 13 2 -111.266
2lpb_YKL222C_669_prepack_22310 1.113 0 45 -105.804
2lpb_YKL222C_669_prepack_22339 1.094 115 0 -113.573
2lpb_YKL222C_669_prepack_22380 2.106 9 3 -105.857
2lpb_YKL222C_669_prepack_22686 2.074 1 14 -106.162
2lpb_YKL222C_669_prepack_22687 1.210 0 46 -106.205
2lpb_YKL222C_669_prepack_22762 2.034 116 0 -116.205
2lpb_YKL222C_669_prepack_22819 0.582 2 9 -114.636
2lpb_YKL222C_669_prepack_22836 3.228 117 0 -106.156
2lpb_YKL222C_669_prepack_23032 1.184 0 47 -114.285
2lpb_YKL222C_669_prepack_23251 1.704 3 11 -108.584
2lpb_YKL222C_669_prepack_23386 1.679 118 0 -106.684
2lpb_YKL222C_669_prepack_23443 2.623 119 0 -110.406
2lpb_YKL222C_669_prepack_23516 0.721 27 1 -106.949
2lpb_YKL222C_669_prepack_23656 2.414 6 3 -108.877
2lpb_YKL222C_669_prepack_23860 1.318 4 5 -110.146
2lpb_YKL222C_669_prepack_23908 1.225 4 6 -105.852
2lpb_YKL222C_669_prepack_24037 2.741 120 0 -109.217
2lpb_YKL222C_669_prepack_24327 2.103 1 15 -107.775
2lpb_YKL222C_669_prepack_24702 0.519 2 10 -111.623
2lpb_YKL222C_669_prepack_24754 2.613 121 0 -106.976
2lpb_YKL222C_669_prepack_24896 2.856 122 0 -109.490
2lpb_YKL222C_669_prepack_25137 4.175 123 0 -107.733
2lpb_YKL222C_669_prepack_25142 1.412 0 48 -119.102
2lpb_YKL222C_669_prepack_25240 0.377 2 11 -110.426
2lpb_YKL222C_669_prepack_25248 2.075 1 16 -110.359
2lpb_YKL222C_669_prepack_25275 3.809 124 0 -109.611
2lpb_YKL222C_669_prepack_25319 2.662 22 1 -112.000
2lpb_YKL222C_669_prepack_25414 0.533 2 12 -106.759
2lpb_YKL222C_669_prepack_25432 1.308 0 49 -108.991
2lpb_YKL222C_669_prepack_25520 3.300 125 0 -109.591
2lpb_YKL222C_669_prepack_25640 1.960 126 0 -106.850
2lpb_YKL222C_669_prepack_25646 1.129 0 50 -123.455
2lpb_YKL222C_669_prepack_25658 4.170 127 0 -107.088
2lpb_YKL222C_669_prepack_25792 1.625 1 17 -105.608
2lpb_YKL222C_669_prepack_25798 1.115 0 51 -114.591
2lpb_YKL222C_669_prepack_26122 1.637 128 0 -114.791
2lpb_YKL222C_669_prepack_26166 2.519 129 0 -109.202
2lpb_YKL222C_669_prepack_26204 1.325 4 11 -108.553
2lpb_YKL222C_669_prepack_26210 1.517 130 0 -114.299
2lpb_YKL222C_669_prepack_26270 1.116 0 52 -107.963
2lpb_YKL222C_669_prepack_26376 4.937 7 3 -109.722
2lpb_YKL222C_669_prepack_26629 3.373 131 0 -106.690
2lpb_YKL222C_669_prepack_26744 2.418 132 0 -109.468
2lpb_YKL222C_669_prepack_27130 1.257 0 53 -105.893
2lpb_YKL222C_669_prepack_27177 1.344 0 54 -114.320
2lpb_YKL222C_669_prepack_27367 1.824 133 0 -106.535
2lpb_YKL222C_669_prepack_27382 1.042 4 12 -108.973
2lpb_YKL222C_669_prepack_27479 2.132 134 0 -110.010
2lpb_YKL222C_669_prepack_27568 2.146 135 0 -109.426
2lpb_YKL222C_669_prepack_27653 2.618 8 3 -106.367
2lpb_YKL222C_669_prepack_28109 1.300 5 2 -109.607
2lpb_YKL222C_669_prepack_28161 3.417 136 0 -105.652
2lpb_YKL222C_669_prepack_28365 2.549 137 0 -110.740
2lpb_YKL222C_669_prepack_28377 1.595 138 0 -109.611
2lpb_YKL222C_669_prepack_28495 2.064 1 18 -109.391
2lpb_YKL222C_669_prepack_28537 1.347 0 55 -119.050
2lpb_YKL222C_669_prepack_28684 1.262 0 56 -114.136
2lpb_YKL222C_669_prepack_28741 2.214 24 1 -109.845
2lpb_YKL222C_669_prepack_28943 1.171 0 57 -125.694
2lpb_YKL222C_669_prepack_29101 0.639 2 13 -123.289
2lpb_YKL222C_669_prepack_29147 1.437 5 3 -105.594
2lpb_YKL222C_669_prepack_29163 1.165 0 58 -106.444
2lpb_YKL222C_669_prepack_29538 1.141 0 59 -108.107
2lpb_YKL222C_669_prepack_29554 1.201 28 1 -112.916
2lpb_YKL222C_669_prepack_29667 2.244 29 0 -106.603
2lpb_YKL222C_669_prepack_29694 1.969 139 0 -112.513
2lpb_YKL222C_669_prepack_29730 5.155 140 0 -109.669
2lpb_YKL222C_669_prepack_29756 1.295 3 20 -105.733
2lpb_YKL222C_669_prepack_29857 1.754 141 0 -107.082
2lpb_YKL222C_669_prepack_29859 1.463 0 60 -108.741
2lpb_YKL222C_669_prepack_30165 1.244 0 61 -106.316
2lpb_YKL222C_669_prepack_30238 3.173 142 0 -121.154
2lpb_YKL222C_669_prepack_30290 2.042 1 19 -107.581
2lpb_YKL222C_669_prepack_30331 4.873 7 4 -106.689
2lpb_YKL222C_669_prepack_30474 2.125 1 20 -110.023
2lpb_YKL222C_669_prepack_30591 0.867 2 14 -110.665
2lpb_YKL222C_669_prepack_30629 0.653 2 15 -114.444
2lpb_YKL222C_669_prepack_30663 1.368 5 4 -114.342
2lpb_YKL222C_669_prepack_30673 2.399 143 0 -110.272
2lpb_YKL222C_669_prepack_30901 1.102 4 7 -113.107
2lpb_YKL222C_669_prepack_30976 3.563 144 0 -118.566
2lpb_YKL222C_669_prepack_31007 1.109 0 62 -108.909
2lpb_YKL222C_669_prepack_31114 3.391 145 0 -115.555
2lpb_YKL222C_669_prepack_31219 1.335 0 63 -111.944
2lpb_YKL222C_669_prepack_31236 1.154 0 64 -114.300
2lpb_YKL222C_669_prepack_31302 2.977 146 0 -115.457
2lpb_YKL222C_669_prepack_31326 2.047 147 0 -107.070
2lpb_YKL222C_669_prepack_31438 1.762 148 0 -105.734
2lpb_YKL222C_669_prepack_31444 2.464 25 1 -108.048
2lpb_YKL222C_669_prepack_31451 1.632 149 0 -112.384
2lpb_YKL222C_669_prepack_31483 1.700 26 1 -108.559
2lpb_YKL222C_669_prepack_31539 1.992 150 0 -107.315
2lpb_YKL222C_669_prepack_31566 1.466 3 21 -111.056
2lpb_YKL222C_669_prepack_31804 1.183 0 65 -117.818
2lpb_YKL222C_669_prepack_31932 0.000 2 16 -128.347
2lpb_YKL222C_669_prepack_32039 1.145 0 66 -107.209
2lpb_YKL222C_669_prepack_32060 1.809 3 12 -119.833
2lpb_YKL222C_669_prepack_32063 2.702 151 0 -106.609
2lpb_YKL222C_669_prepack_32243 2.216 18 1 -119.076
2lpb_YKL222C_669_prepack_32253 2.833 6 4 -110.232
2lpb_YKL222C_669_prepack_32325 2.211 9 4 -123.623
2lpb_YKL222C_669_prepack_32335 1.609 3 13 -111.954
2lpb_YKL222C_669_prepack_32639 1.378 152 0 -107.399
2lpb_YKL222C_669_prepack_32653 2.510 153 0 -113.634
2lpb_YKL222C_669_prepack_32658 1.177 0 67 -105.630
2lpb_YKL222C_669_prepack_32764 2.049 154 0 -108.779
2lpb_YKL222C_669_prepack_32824 1.684 155 0 -107.922
2lpb_YKL222C_669_prepack_32881 2.311 156 0 -110.316
2lpb_YKL222C_669_prepack_32890 2.275 8 7 -109.161
2lpb_YKL222C_669_prepack_32945 1.249 0 68 -109.574
2lpb_YKL222C_669_prepack_33086 0.569 2 17 -116.258
2lpb_YKL222C_669_prepack_33287 1.185 157 0 -107.574
2lpb_YKL222C_669_prepack_33602 1.146 4 8 -109.462
2lpb_YKL222C_669_prepack_33673 1.083 0 69 -111.112
2lpb_YKL222C_669_prepack_33821 2.162 158 0 -114.068
2lpb_YKL222C_669_prepack_33871 2.604 8 4 -108.350
2lpb_YKL222C_669_prepack_33990 1.719 159 0 -106.587
2lpb_YKL222C_669_prepack_34131 4.307 160 0 -107.566
2lpb_YKL222C_669_prepack_34179 0.936 2 18 -118.043
2lpb_YKL222C_669_prepack_34321 1.161 0 70 -118.773
2lpb_YKL222C_669_prepack_34392 1.294 4 13 -113.689
2lpb_YKL222C_669_prepack_34723 1.281 0 71 -107.605
2lpb_YKL222C_669_prepack_34826 1.663 161 0 -112.653
2lpb_YKL222C_669_prepack_34839 1.689 3 14 -106.020
2lpb_YKL222C_669_prepack_34910 0.757 2 19 -105.799
2lpb_YKL222C_669_prepack_35369 2.796 162 0 -110.098
2lpb_YKL222C_669_prepack_35646 2.081 163 0 -107.295
2lpb_YKL222C_669_prepack_35715 3.144 164 0 -107.239
2lpb_YKL222C_669_prepack_35882 1.301 5 8 -106.682
2lpb_YKL222C_669_prepack_35924 1.292 0 72 -109.330
2lpb_YKL222C_669_prepack_36539 1.182 0 73 -107.193
2lpb_YKL222C_669_prepack_36586 3.130 165 0 -111.806
2lpb_YKL222C_669_prepack_36671 1.173 0 74 -108.946
2lpb_YKL222C_669_prepack_36727 0.953 4 14 -117.835
2lpb_YKL222C_669_prepack_36761 1.096 4 9 -113.141
2lpb_YKL222C_669_prepack_36989 1.139 0 75 -118.079
2lpb_YKL222C_669_prepack_37038 0.482 2 20 -119.818
2lpb_YKL222C_669_prepack_37142 1.227 0 76 -114.693
2lpb_YKL222C_669_prepack_37362 1.824 166 0 -111.711
2lpb_YKL222C_669_prepack_37390 1.340 5 5 -107.208
2lpb_YKL222C_669_prepack_37458 3.679 15 2 -112.766
2lpb_YKL222C_669_prepack_37610 0.861 2 21 -106.688
2lpb_YKL222C_669_prepack_37835 1.538 3 22 -117.439
2lpb_YKL222C_669_prepack_37861 2.241 29 1 -111.671
2lpb_YKL222C_669_prepack_37970 1.852 167 0 -106.346
2lpb_YKL222C_669_prepack_37998 1.459 0 77 -114.513
2lpb_YKL222C_669_prepack_38152 1.314 3 23 -107.651
2lpb_YKL222C_669_prepack_38284 1.600 3 15 -109.794
2lpb_YKL222C_669_prepack_38387 1.906 168 0 -109.242
2lpb_YKL222C_669_prepack_38444 4.771 169 0 -110.930
2lpb_YKL222C_669_prepack_38449 1.123 0 78 -115.821
2lpb_YKL222C_669_prepack_38650 1.875 170 0 -121.442
2lpb_YKL222C_669_prepack_38689 1.159 0 79 -113.087
2lpb_YKL222C_669_prepack_38809 2.150 171 0 -113.752
2lpb_YKL222C_669_prepack_38920 1.751 172 0 -111.032
2lpb_YKL222C_669_prepack_38989 1.682 3 16 -122.361
2lpb_YKL222C_669_prepack_39088 2.080 173 0 -107.532
2lpb_YKL222C_669_prepack_39205 0.837 2 22 -110.362
2lpb_YKL222C_669_prepack_39213 1.428 174 0 -110.687
2lpb_YKL222C_669_prepack_39432 2.085 1 21 -108.890
2lpb_YKL222C_669_prepack_39460 2.165 1 22 -108.966
2lpb_YKL222C_669_prepack_39667 2.348 175 0 -108.818
2lpb_YKL222C_669_prepack_39875 1.204 0 80 -107.115
2lpb_YKL222C_669_prepack_39912 3.821 176 0 -111.344
2lpb_YKL222C_669_prepack_40169 1.663 3 24 -114.266
2lpb_YKL222C_669_prepack_40179 0.769 35 1 -109.264
2lpb_YKL222C_669_prepack_40515 1.338 5 9 -114.180
2lpb_YKL222C_669_prepack_40684 4.624 7 5 -110.794
2lpb_YKL222C_669_prepack_40835 2.706 177 0 -106.018
2lpb_YKL222C_669_prepack_40844 1.548 0 81 -107.575
2lpb_YKL222C_669_prepack_41056 2.235 178 0 -106.462
2lpb_YKL222C_669_prepack_41143 2.380 101 1 -111.167
2lpb_YKL222C_669_prepack_41237 2.048 171 1 -115.706
2lpb_YKL222C_669_prepack_41303 2.425 179 0 -105.544
2lpb_YKL222C_669_prepack_41506 2.018 180 0 -109.888
2lpb_YKL222C_669_prepack_41644 1.583 181 0 -107.545
2lpb_YKL222C_669_prepack_41863 2.142 182 0 -108.627
2lpb_YKL222C_669_prepack_41882 1.166 4 16 -114.438
2lpb_YKL222C_669_prepack_42025 2.467 183 0 -110.591
2lpb_YKL222C_669_prepack_42085 1.253 0 82 -116.285
2lpb_YKL222C_669_prepack_42103 1.180 0 83 -106.310
2lpb_YKL222C_669_prepack_42294 1.217 0 84 -123.603
2lpb_YKL222C_669_prepack_42344 1.341 5 10 -105.943
2lpb_YKL222C_669_prepack_42349 1.892 184 0 -122.387
2lpb_YKL222C_669_prepack_42406 2.397 185 0 -108.123
2lpb_YKL222C_669_prepack_42453 3.405 186 0 -106.289
2lpb_YKL222C_669_prepack_42548 1.847 65 1 -110.801
2lpb_YKL222C_669_prepack_42615 2.771 187 0 -109.463
2lpb_YKL222C_669_prepack_42816 2.975 72 1 -108.362
2lpb_YKL222C_669_prepack_42911 1.701 188 0 -110.600
2lpb_YKL222C_669_prepack_42923 1.292 0 85 -123.248
2lpb_YKL222C_669_prepack_43115 1.327 0 86 -110.190
2lpb_YKL222C_669_prepack_43416 0.788 2 23 -120.997
2lpb_YKL222C_669_prepack_43425 0.875 4 17 -112.146
2lpb_YKL222C_669_prepack_43448 2.708 46 1 -109.567
2lpb_YKL222C_669_prepack_43591 3.233 189 0 -108.394
2lpb_YKL222C_669_prepack_43618 0.823 4 18 -106.116
2lpb_YKL222C_669_prepack_43639 2.048 190 0 -107.145
2lpb_YKL222C_669_prepack_43728 2.172 191 0 -120.974
2lpb_YKL222C_669_prepack_43748 1.632 192 0 -111.482
2lpb_YKL222C_669_prepack_43940 4.545 10 4 -107.390
2lpb_YKL222C_669_prepack_43955 0.999 49 2 -108.268
2lpb_YKL222C_669_prepack_44069 2.369 25 2 -106.653
2lpb_YKL222C_669_prepack_44236 1.295 0 87 -110.472
2lpb_YKL222C_669_prepack_44289 1.244 4 19 -126.600
2lpb_YKL222C_669_prepack_44292 2.509 193 0 -105.951
2lpb_YKL222C_669_prepack_44309 1.221 194 0 -106.308
2lpb_YKL222C_669_prepack_44540 1.955 195 0 -113.037
2lpb_YKL222C_669_prepack_44787 1.230 0 88 -107.986
2lpb_YKL222C_669_prepack_44976 2.486 196 0 -107.870
2lpb_YKL222C_669_prepack_45054 1.179 3 25 -109.655
2lpb_YKL222C_669_prepack_45349 1.079 0 89 -105.896
2lpb_YKL222C_669_prepack_45350 5.026 197 0 -109.093
2lpb_YKL222C_669_prepack_45357 1.173 0 90 -109.998
2lpb_YKL222C_669_prepack_45464 1.411 3 26 -105.869
2lpb_YKL222C_669_prepack_45491 2.728 187 1 -112.741
2lpb_YKL222C_669_prepack_45653 2.502 198 0 -107.172
2lpb_YKL222C_669_prepack_45700 1.190 0 91 -113.380
2lpb_YKL222C_669_prepack_45767 0.642 2 24 -113.222
2lpb_YKL222C_669_prepack_45784 3.623 15 3 -116.824
2lpb_YKL222C_669_prepack_45971 1.057 0 92 -109.232
2lpb_YKL222C_669_prepack_45990 1.285 0 93 -107.379
2lpb_YKL222C_669_prepack_46003 2.063 14 3 -115.959
2lpb_YKL222C_669_prepack_46096 1.059 4 20 -110.795
2lpb_YKL222C_669_prepack_46145 1.250 4 21 -112.785
2lpb_YKL222C_669_prepack_46443 2.009 199 0 -111.814
2lpb_YKL222C_669_prepack_46489 1.435 0 94 -105.951
2lpb_YKL222C_669_prepack_46599 1.005 2 25 -109.347
2lpb_YKL222C_669_prepack_46607 3.687 186 1 -112.831
2lpb_YKL222C_669_prepack_46657 1.126 0 95 -113.143
2lpb_YKL222C_669_prepack_46722 3.124 200 0 -110.887
2lpb_YKL222C_669_prepack_46863 3.022 189 1 -108.512
2lpb_YKL222C_669_prepack_47021 1.388 201 0 -107.776
2lpb_YKL222C_669_prepack_47052 2.075 202 0 -107.330
2lpb_YKL222C_669_prepack_47106 1.341 203 0 -108.202
2lpb_YKL222C_669_prepack_47192 1.468 3 27 -106.067
2lpb_YKL222C_669_prepack_47290 2.185 21 2 -118.246
2lpb_YKL222C_669_prepack_47329 1.358 201 1 -111.701
2lpb_YKL222C_669_prepack_47429 2.005 204 0 -112.737
2lpb_YKL222C_669_prepack_47471 1.923 205 0 -110.410
2lpb_YKL222C_669_prepack_47497 1.444 201 2 -120.032
2lpb_YKL222C_669_prepack_47650 1.706 206 0 -106.830
2lpb_YKL222C_669_prepack_47661 1.753 172 1 -109.279
2lpb_YKL222C_669_prepack_47758 1.207 0 96 -106.827
2lpb_YKL222C_669_prepack_47766 4.029 207 0 -109.804
2lpb_YKL222C_669_prepack_48099 2.128 208 0 -116.050
2lpb_YKL222C_669_prepack_48132 2.294 209 0 -108.275
2lpb_YKL222C_669_prepack_48158 1.520 3 28 -106.830
2lpb_YKL222C_669_prepack_48168 2.462 210 0 -108.866
2lpb_YKL222C_669_prepack_48269 1.652 3 29 -105.541
2lpb_YKL222C_669_prepack_48518 1.520 86 1 -106.430
2lpb_YKL222C_669_prepack_48580 1.212 0 97 -108.045
2lpb_YKL222C_669_prepack_48670 1.312 211 0 -105.590
2lpb_YKL222C_669_prepack_49012 3.321 212 0 -109.322
2lpb_YKL222C_669_prepack_49136 4.873 7 6 -105.556
2lpb_YKL222C_669_prepack_49164 1.752 3 30 -114.226
2lpb_YKL222C_669_prepack_49187 4.984 7 7 -106.013
2lpb_YKL222C_669_prepack_49201 2.346 6 5 -112.193
2lpb_YKL222C_669_prepack_49333 2.682 213 0 -106.220
2lpb_YKL222C_669_prepack_49368 1.904 214 0 -109.074
2lpb_YKL222C_669_prepack_49649 1.623 66 1 -108.912
2lpb_YKL222C_669_prepack_49661 1.975 1 23 -107.097
2lpb_YKL222C_669_prepack_49922 1.838 1 24 -114.087
2lpb_YKL222C_669_prepack_49975 0.810 2 26 -128.009
