# Supplementary material for: Simple biochemical features underlie transcriptional activation domain diversity and dynamic, fuzzy binding to Mediator
Source: eLife. 2021 Apr 27;10:e68068. doi: 10.7554/eLife.68068 (PMC8137143; doi:10.7554/eLife.68068)
Supplement: Figure 6—source data 2. — The 10 best-scoring models from different binding poses are provided as pdb files. Top500.txt contains the score, cluster number, and RMSD to best model for the 500 best-scoring models. [file elife-68068-fig6-data2.zip › Med15-cAD structural models/ABD1/Tog1_772/2lpb_Tog1_772_prepack_11027.pdb]

HEADER                                            17-SEP-20   XXXX              
EXPDTA    THEORETICAL MODEL                                                     
REMARK 220                                                                      
REMARK 220 EXPERIMENTAL DETAILS                                                 
REMARK 220  EXPERIMENT TYPE                : THEORETICAL MODELLING              
REMARK 220  DATE OF DATA COLLECTION        : 17-SEP-20                          
REMARK 220                                                                      
REMARK 220 REMARK: MODEL GENERATED BY ROSETTA                                   
REMARK 220  VERSION 2020.08+release.cb1caba                                     
ATOM      1  N   GLN A 158     -12.016 -12.395 -23.603  1.00  0.00           N  
ATOM      2  CA  GLN A 158     -11.969 -12.966 -22.241  1.00  0.00           C  
ATOM      3  C   GLN A 158     -12.554 -11.986 -21.232  1.00  0.00           C  
ATOM      4  O   GLN A 158     -13.092 -10.945 -21.605  1.00  0.00           O  
ATOM      5  CB  GLN A 158     -10.534 -13.324 -21.846  1.00  0.00           C  
ATOM      6  CG  GLN A 158      -9.890 -14.380 -22.728  1.00  0.00           C  
ATOM      7  CD  GLN A 158     -10.558 -15.735 -22.590  1.00  0.00           C  
ATOM      8  OE1 GLN A 158     -10.621 -16.303 -21.496  1.00  0.00           O  
ATOM      9  NE2 GLN A 158     -11.060 -16.263 -23.701  1.00  0.00           N  
ATOM     10 1H   GLN A 158     -11.629 -13.049 -24.253  1.00  0.00           H  
ATOM     11 2H   GLN A 158     -12.965 -12.201 -23.851  1.00  0.00           H  
ATOM     12 3H   GLN A 158     -11.486 -11.548 -23.628  1.00  0.00           H  
ATOM     13  HA  GLN A 158     -12.567 -13.877 -22.227  1.00  0.00           H  
ATOM     14 1HB  GLN A 158      -9.912 -12.430 -21.883  1.00  0.00           H  
ATOM     15 2HB  GLN A 158     -10.520 -13.690 -20.819  1.00  0.00           H  
ATOM     16 1HG  GLN A 158      -9.968 -14.065 -23.769  1.00  0.00           H  
ATOM     17 2HG  GLN A 158      -8.843 -14.484 -22.447  1.00  0.00           H  
ATOM     18 1HE2 GLN A 158     -11.512 -17.155 -23.671  1.00  0.00           H  
ATOM     19 2HE2 GLN A 158     -10.987 -15.769 -24.567  1.00  0.00           H  
ATOM     20  N   ARG A 159     -12.454 -12.331 -19.958  1.00  0.00           N  
ATOM     21  CA  ARG A 159     -12.963 -11.479 -18.889  1.00  0.00           C  
ATOM     22  C   ARG A 159     -12.021 -10.302 -18.654  1.00  0.00           C  
ATOM     23  O   ARG A 159     -10.801 -10.445 -18.767  1.00  0.00           O  
ATOM     24  CB  ARG A 159     -13.124 -12.269 -17.599  1.00  0.00           C  
ATOM     25  CG  ARG A 159     -13.674 -11.473 -16.426  1.00  0.00           C  
ATOM     26  CD  ARG A 159     -13.960 -12.343 -15.256  1.00  0.00           C  
ATOM     27  NE  ARG A 159     -14.310 -11.569 -14.077  1.00  0.00           N  
ATOM     28  CZ  ARG A 159     -14.680 -12.100 -12.896  1.00  0.00           C  
ATOM     29  NH1 ARG A 159     -14.744 -13.406 -12.752  1.00  0.00           N  
ATOM     30  NH2 ARG A 159     -14.979 -11.310 -11.880  1.00  0.00           N  
ATOM     31  H   ARG A 159     -12.025 -13.184 -19.727  1.00  0.00           H  
ATOM     32  HA  ARG A 159     -13.941 -11.098 -19.186  1.00  0.00           H  
ATOM     33 1HB  ARG A 159     -13.795 -13.111 -17.769  1.00  0.00           H  
ATOM     34 2HB  ARG A 159     -12.158 -12.676 -17.297  1.00  0.00           H  
ATOM     35 1HG  ARG A 159     -12.945 -10.720 -16.123  1.00  0.00           H  
ATOM     36 2HG  ARG A 159     -14.601 -10.981 -16.722  1.00  0.00           H  
ATOM     37 1HD  ARG A 159     -14.794 -13.004 -15.491  1.00  0.00           H  
ATOM     38 2HD  ARG A 159     -13.079 -12.940 -15.024  1.00  0.00           H  
ATOM     39  HE  ARG A 159     -14.272 -10.561 -14.148  1.00  0.00           H  
ATOM     40 1HH1 ARG A 159     -14.515 -14.010 -13.529  1.00  0.00           H  
ATOM     41 2HH1 ARG A 159     -15.022 -13.804 -11.868  1.00  0.00           H  
ATOM     42 1HH2 ARG A 159     -14.930 -10.306 -11.989  1.00  0.00           H  
ATOM     43 2HH2 ARG A 159     -15.258 -11.708 -10.995  1.00  0.00           H  
ATOM     44  N   ARG A 160     -12.586  -9.144 -18.344  1.00  0.00           N  
ATOM     45  CA  ARG A 160     -11.792  -7.949 -18.098  1.00  0.00           C  
ATOM     46  C   ARG A 160     -12.633  -6.875 -17.411  1.00  0.00           C  
ATOM     47  O   ARG A 160     -13.441  -6.198 -18.052  1.00  0.00           O  
ATOM     48  CB  ARG A 160     -11.230  -7.400 -19.401  1.00  0.00           C  
ATOM     49  CG  ARG A 160     -10.291  -6.215 -19.244  1.00  0.00           C  
ATOM     50  CD  ARG A 160      -9.731  -5.782 -20.549  1.00  0.00           C  
ATOM     51  NE  ARG A 160      -8.777  -4.695 -20.396  1.00  0.00           N  
ATOM     52  CZ  ARG A 160      -8.177  -4.053 -21.418  1.00  0.00           C  
ATOM     53  NH1 ARG A 160      -8.442  -4.400 -22.658  1.00  0.00           N  
ATOM     54  NH2 ARG A 160      -7.322  -3.075 -21.173  1.00  0.00           N  
ATOM     55  H   ARG A 160     -13.563  -9.090 -18.275  1.00  0.00           H  
ATOM     56  HA  ARG A 160     -10.960  -8.215 -17.446  1.00  0.00           H  
ATOM     57 1HB  ARG A 160     -10.684  -8.186 -19.922  1.00  0.00           H  
ATOM     58 2HB  ARG A 160     -12.050  -7.088 -20.049  1.00  0.00           H  
ATOM     59 1HG  ARG A 160     -10.833  -5.376 -18.808  1.00  0.00           H  
ATOM     60 2HG  ARG A 160      -9.463  -6.492 -18.590  1.00  0.00           H  
ATOM     61 1HD  ARG A 160      -9.219  -6.619 -21.022  1.00  0.00           H  
ATOM     62 2HD  ARG A 160     -10.537  -5.438 -21.195  1.00  0.00           H  
ATOM     63  HE  ARG A 160      -8.547  -4.399 -19.456  1.00  0.00           H  
ATOM     64 1HH1 ARG A 160      -9.095  -5.147 -22.845  1.00  0.00           H  
ATOM     65 2HH1 ARG A 160      -7.993  -3.918 -23.423  1.00  0.00           H  
ATOM     66 1HH2 ARG A 160      -7.118  -2.808 -20.219  1.00  0.00           H  
ATOM     67 2HH2 ARG A 160      -6.873  -2.594 -21.938  1.00  0.00           H  
ATOM     68  N   GLN A 161     -12.454  -6.736 -16.108  1.00  0.00           N  
ATOM     69  CA  GLN A 161     -13.186  -5.737 -15.341  1.00  0.00           C  
ATOM     70  C   GLN A 161     -12.283  -4.548 -15.024  1.00  0.00           C  
ATOM     71  O   GLN A 161     -11.141  -4.722 -14.597  1.00  0.00           O  
ATOM     72  CB  GLN A 161     -13.737  -6.344 -14.048  1.00  0.00           C  
ATOM     73  CG  GLN A 161     -14.804  -7.404 -14.263  1.00  0.00           C  
ATOM     74  CD  GLN A 161     -15.350  -7.948 -12.957  1.00  0.00           C  
ATOM     75  OE1 GLN A 161     -14.629  -8.582 -12.182  1.00  0.00           O  
ATOM     76  NE2 GLN A 161     -16.631  -7.702 -12.704  1.00  0.00           N  
ATOM     77  H   GLN A 161     -11.811  -7.320 -15.646  1.00  0.00           H  
ATOM     78  HA  GLN A 161     -14.024  -5.385 -15.943  1.00  0.00           H  
ATOM     79 1HB  GLN A 161     -12.922  -6.797 -13.483  1.00  0.00           H  
ATOM     80 2HB  GLN A 161     -14.165  -5.556 -13.429  1.00  0.00           H  
ATOM     81 1HG  GLN A 161     -15.630  -6.965 -14.822  1.00  0.00           H  
ATOM     82 2HG  GLN A 161     -14.371  -8.232 -14.824  1.00  0.00           H  
ATOM     83 1HE2 GLN A 161     -17.048  -8.036 -11.857  1.00  0.00           H  
ATOM     84 2HE2 GLN A 161     -17.180  -7.183 -13.360  1.00  0.00           H  
ATOM     85  N   LEU A 162     -12.793  -3.344 -15.237  1.00  0.00           N  
ATOM     86  CA  LEU A 162     -12.021  -2.140 -14.973  1.00  0.00           C  
ATOM     87  C   LEU A 162     -12.920  -0.927 -14.750  1.00  0.00           C  
ATOM     88  O   LEU A 162     -13.442  -0.340 -15.694  1.00  0.00           O  
ATOM     89  CB  LEU A 162     -11.064  -1.866 -16.140  1.00  0.00           C  
ATOM     90  CG  LEU A 162     -10.155  -0.640 -15.981  1.00  0.00           C  
ATOM     91  CD1 LEU A 162      -9.017  -0.718 -16.989  1.00  0.00           C  
ATOM     92  CD2 LEU A 162     -10.973   0.628 -16.176  1.00  0.00           C  
ATOM     93  H   LEU A 162     -13.712  -3.261 -15.574  1.00  0.00           H  
ATOM     94  HA  LEU A 162     -11.437  -2.296 -14.067  1.00  0.00           H  
ATOM     95 1HB  LEU A 162     -10.425  -2.736 -16.277  1.00  0.00           H  
ATOM     96 2HB  LEU A 162     -11.653  -1.726 -17.047  1.00  0.00           H  
ATOM     97  HG  LEU A 162      -9.717  -0.639 -14.982  1.00  0.00           H  
ATOM     98 1HD1 LEU A 162      -8.370   0.152 -16.875  1.00  0.00           H  
ATOM     99 2HD1 LEU A 162      -8.436  -1.625 -16.814  1.00  0.00           H  
ATOM    100 3HD1 LEU A 162      -9.425  -0.738 -17.999  1.00  0.00           H  
ATOM    101 1HD2 LEU A 162     -10.326   1.499 -16.063  1.00  0.00           H  
ATOM    102 2HD2 LEU A 162     -11.410   0.629 -17.176  1.00  0.00           H  
ATOM    103 3HD2 LEU A 162     -11.768   0.666 -15.432  1.00  0.00           H  
ATOM    104  N   THR A 163     -13.130  -0.568 -13.497  1.00  0.00           N  
ATOM    105  CA  THR A 163     -13.931   0.599 -13.185  1.00  0.00           C  
ATOM    106  C   THR A 163     -13.038   1.835 -13.283  1.00  0.00           C  
ATOM    107  O   THR A 163     -11.937   1.838 -12.733  1.00  0.00           O  
ATOM    108  CB  THR A 163     -14.563   0.499 -11.784  1.00  0.00           C  
ATOM    109  OG1 THR A 163     -15.438  -0.636 -11.733  1.00  0.00           O  
ATOM    110  CG2 THR A 163     -15.353   1.758 -11.464  1.00  0.00           C  
ATOM    111  H   THR A 163     -12.740  -1.095 -12.770  1.00  0.00           H  
ATOM    112  HA  THR A 163     -14.738   0.670 -13.915  1.00  0.00           H  
ATOM    113  HB  THR A 163     -13.778   0.369 -11.039  1.00  0.00           H  
ATOM    114  HG1 THR A 163     -15.194  -1.194 -10.990  1.00  0.00           H  
ATOM    115 1HG2 THR A 163     -15.792   1.670 -10.471  1.00  0.00           H  
ATOM    116 2HG2 THR A 163     -14.688   2.621 -11.491  1.00  0.00           H  
ATOM    117 3HG2 THR A 163     -16.145   1.888 -12.200  1.00  0.00           H  
ATOM    118  N   PRO A 164     -13.497   2.899 -13.960  1.00  0.00           N  
ATOM    119  CA  PRO A 164     -12.714   4.131 -14.141  1.00  0.00           C  
ATOM    120  C   PRO A 164     -12.220   4.737 -12.826  1.00  0.00           C  
ATOM    121  O   PRO A 164     -11.099   5.240 -12.749  1.00  0.00           O  
ATOM    122  CB  PRO A 164     -13.714   5.060 -14.836  1.00  0.00           C  
ATOM    123  CG  PRO A 164     -14.579   4.140 -15.627  1.00  0.00           C  
ATOM    124  CD  PRO A 164     -14.775   2.947 -14.730  1.00  0.00           C  
ATOM    125  HA  PRO A 164     -11.851   3.919 -14.789  1.00  0.00           H  
ATOM    126 1HB  PRO A 164     -14.276   5.637 -14.086  1.00  0.00           H  
ATOM    127 2HB  PRO A 164     -13.178   5.787 -15.464  1.00  0.00           H  
ATOM    128 1HG  PRO A 164     -15.527   4.637 -15.883  1.00  0.00           H  
ATOM    129 2HG  PRO A 164     -14.090   3.881 -16.577  1.00  0.00           H  
ATOM    130 1HD  PRO A 164     -15.638   3.119 -14.071  1.00  0.00           H  
ATOM    131 2HD  PRO A 164     -14.929   2.047 -15.344  1.00  0.00           H  
ATOM    132  N   GLN A 165     -13.054   4.663 -11.798  1.00  0.00           N  
ATOM    133  CA  GLN A 165     -12.719   5.223 -10.492  1.00  0.00           C  
ATOM    134  C   GLN A 165     -11.666   4.392  -9.762  1.00  0.00           C  
ATOM    135  O   GLN A 165     -10.776   4.940  -9.115  1.00  0.00           O  
ATOM    136  CB  GLN A 165     -13.978   5.338  -9.628  1.00  0.00           C  
ATOM    137  CG  GLN A 165     -14.990   6.352 -10.134  1.00  0.00           C  
ATOM    138  CD  GLN A 165     -16.243   6.395  -9.280  1.00  0.00           C  
ATOM    139  OE1 GLN A 165     -16.594   5.412  -8.620  1.00  0.00           O  
ATOM    140  NE2 GLN A 165     -16.925   7.534  -9.289  1.00  0.00           N  
ATOM    141  H   GLN A 165     -13.924   4.226 -11.924  1.00  0.00           H  
ATOM    142  HA  GLN A 165     -12.302   6.219 -10.639  1.00  0.00           H  
ATOM    143 1HB  GLN A 165     -14.471   4.368  -9.573  1.00  0.00           H  
ATOM    144 2HB  GLN A 165     -13.698   5.619  -8.613  1.00  0.00           H  
ATOM    145 1HG  GLN A 165     -14.534   7.342 -10.121  1.00  0.00           H  
ATOM    146 2HG  GLN A 165     -15.278   6.086 -11.150  1.00  0.00           H  
ATOM    147 1HE2 GLN A 165     -17.760   7.621  -8.744  1.00  0.00           H  
ATOM    148 2HE2 GLN A 165     -16.605   8.305  -9.839  1.00  0.00           H  
ATOM    149  N   GLN A 166     -11.757   3.072  -9.874  1.00  0.00           N  
ATOM    150  CA  GLN A 166     -10.822   2.186  -9.190  1.00  0.00           C  
ATOM    151  C   GLN A 166      -9.517   2.063  -9.956  1.00  0.00           C  
ATOM    152  O   GLN A 166      -8.440   2.098  -9.365  1.00  0.00           O  
ATOM    153  CB  GLN A 166     -11.442   0.800  -8.993  1.00  0.00           C  
ATOM    154  CG  GLN A 166     -10.579  -0.159  -8.191  1.00  0.00           C  
ATOM    155  CD  GLN A 166     -11.291  -1.465  -7.890  1.00  0.00           C  
ATOM    156  OE1 GLN A 166     -12.517  -1.503  -7.758  1.00  0.00           O  
ATOM    157  NE2 GLN A 166     -10.524  -2.544  -7.781  1.00  0.00           N  
ATOM    158  H   GLN A 166     -12.454   2.687 -10.440  1.00  0.00           H  
ATOM    159  HA  GLN A 166     -10.598   2.609  -8.211  1.00  0.00           H  
ATOM    160 1HB  GLN A 166     -12.400   0.899  -8.482  1.00  0.00           H  
ATOM    161 2HB  GLN A 166     -11.635   0.346  -9.965  1.00  0.00           H  
ATOM    162 1HG  GLN A 166      -9.678  -0.384  -8.760  1.00  0.00           H  
ATOM    163 2HG  GLN A 166     -10.315   0.312  -7.244  1.00  0.00           H  
ATOM    164 1HE2 GLN A 166     -10.938  -3.434  -7.584  1.00  0.00           H  
ATOM    165 2HE2 GLN A 166      -9.534  -2.468  -7.896  1.00  0.00           H  
ATOM    166  N   GLN A 167      -9.625   1.917 -11.272  1.00  0.00           N  
ATOM    167  CA  GLN A 167      -8.469   1.777 -12.140  1.00  0.00           C  
ATOM    168  C   GLN A 167      -7.449   2.886 -11.907  1.00  0.00           C  
ATOM    169  O   GLN A 167      -6.258   2.627 -11.753  1.00  0.00           O  
ATOM    170  CB  GLN A 167      -8.907   1.771 -13.607  1.00  0.00           C  
ATOM    171  CG  GLN A 167      -7.759   1.679 -14.599  1.00  0.00           C  
ATOM    172  CD  GLN A 167      -7.037   0.347 -14.525  1.00  0.00           C  
ATOM    173  OE1 GLN A 167      -7.459  -0.566 -13.810  1.00  0.00           O  
ATOM    174  NE2 GLN A 167      -5.940   0.229 -15.265  1.00  0.00           N  
ATOM    175  H   GLN A 167     -10.519   1.896 -11.678  1.00  0.00           H  
ATOM    176  HA  GLN A 167      -7.981   0.829 -11.916  1.00  0.00           H  
ATOM    177 1HB  GLN A 167      -9.573   0.927 -13.784  1.00  0.00           H  
ATOM    178 2HB  GLN A 167      -9.466   2.680 -13.824  1.00  0.00           H  
ATOM    179 1HG  GLN A 167      -8.154   1.798 -15.607  1.00  0.00           H  
ATOM    180 2HG  GLN A 167      -7.041   2.470 -14.382  1.00  0.00           H  
ATOM    181 1HE2 GLN A 167      -5.420  -0.627 -15.258  1.00  0.00           H  
ATOM    182 2HE2 GLN A 167      -5.633   0.994 -15.831  1.00  0.00           H  
ATOM    183  N   GLN A 168      -7.937   4.113 -11.843  1.00  0.00           N  
ATOM    184  CA  GLN A 168      -7.085   5.278 -11.654  1.00  0.00           C  
ATOM    185  C   GLN A 168      -6.316   5.237 -10.336  1.00  0.00           C  
ATOM    186  O   GLN A 168      -5.210   5.765 -10.240  1.00  0.00           O  
ATOM    187  CB  GLN A 168      -7.925   6.557 -11.721  1.00  0.00           C  
ATOM    188  CG  GLN A 168      -8.447   6.886 -13.110  1.00  0.00           C  
ATOM    189  CD  GLN A 168      -9.410   8.057 -13.103  1.00  0.00           C  
ATOM    190  OE1 GLN A 168      -9.682   8.649 -12.054  1.00  0.00           O  
ATOM    191  NE2 GLN A 168      -9.932   8.400 -14.274  1.00  0.00           N  
ATOM    192  H   GLN A 168      -8.906   4.243 -11.920  1.00  0.00           H  
ATOM    193  HA  GLN A 168      -6.346   5.299 -12.454  1.00  0.00           H  
ATOM    194 1HB  GLN A 168      -8.780   6.466 -11.053  1.00  0.00           H  
ATOM    195 2HB  GLN A 168      -7.329   7.401 -11.377  1.00  0.00           H  
ATOM    196 1HG  GLN A 168      -7.604   7.139 -13.753  1.00  0.00           H  
ATOM    197 2HG  GLN A 168      -8.970   6.015 -13.505  1.00  0.00           H  
ATOM    198 1HE2 GLN A 168     -10.574   9.166 -14.332  1.00  0.00           H  
ATOM    199 2HE2 GLN A 168      -9.685   7.893 -15.100  1.00  0.00           H  
ATOM    200  N   LEU A 169      -6.894   4.616  -9.325  1.00  0.00           N  
ATOM    201  CA  LEU A 169      -6.252   4.555  -8.026  1.00  0.00           C  
ATOM    202  C   LEU A 169      -5.281   3.380  -7.910  1.00  0.00           C  
ATOM    203  O   LEU A 169      -4.148   3.543  -7.454  1.00  0.00           O  
ATOM    204  CB  LEU A 169      -7.318   4.453  -6.928  1.00  0.00           C  
ATOM    205  CG  LEU A 169      -8.236   5.672  -6.775  1.00  0.00           C  
ATOM    206  CD1 LEU A 169      -9.325   5.365  -5.757  1.00  0.00           C  
ATOM    207  CD2 LEU A 169      -7.411   6.878  -6.348  1.00  0.00           C  
ATOM    208  H   LEU A 169      -7.756   4.169  -9.461  1.00  0.00           H  
ATOM    209  HA  LEU A 169      -5.678   5.470  -7.881  1.00  0.00           H  
ATOM    210 1HB  LEU A 169      -7.947   3.588  -7.134  1.00  0.00           H  
ATOM    211 2HB  LEU A 169      -6.818   4.292  -5.972  1.00  0.00           H  
ATOM    212  HG  LEU A 169      -8.721   5.884  -7.729  1.00  0.00           H  
ATOM    213 1HD1 LEU A 169      -9.977   6.232  -5.648  1.00  0.00           H  
ATOM    214 2HD1 LEU A 169      -9.911   4.511  -6.097  1.00  0.00           H  
ATOM    215 3HD1 LEU A 169      -8.868   5.133  -4.795  1.00  0.00           H  
ATOM    216 1HD2 LEU A 169      -8.063   7.745  -6.241  1.00  0.00           H  
ATOM    217 2HD2 LEU A 169      -6.927   6.668  -5.394  1.00  0.00           H  
ATOM    218 3HD2 LEU A 169      -6.652   7.086  -7.103  1.00  0.00           H  
ATOM    219  N   VAL A 170      -5.722   2.200  -8.332  1.00  0.00           N  
ATOM    220  CA  VAL A 170      -4.902   0.999  -8.214  1.00  0.00           C  
ATOM    221  C   VAL A 170      -3.789   0.914  -9.259  1.00  0.00           C  
ATOM    222  O   VAL A 170      -2.696   0.433  -8.966  1.00  0.00           O  
ATOM    223  CB  VAL A 170      -5.795  -0.250  -8.336  1.00  0.00           C  
ATOM    224  CG1 VAL A 170      -6.200  -0.476  -9.785  1.00  0.00           C  
ATOM    225  CG2 VAL A 170      -5.065  -1.465  -7.784  1.00  0.00           C  
ATOM    226  H   VAL A 170      -6.621   2.137  -8.726  1.00  0.00           H  
ATOM    227  HA  VAL A 170      -4.424   1.001  -7.234  1.00  0.00           H  
ATOM    228  HB  VAL A 170      -6.712  -0.086  -7.768  1.00  0.00           H  
ATOM    229 1HG1 VAL A 170      -6.831  -1.362  -9.853  1.00  0.00           H  
ATOM    230 2HG1 VAL A 170      -6.752   0.391 -10.148  1.00  0.00           H  
ATOM    231 3HG1 VAL A 170      -5.307  -0.620 -10.394  1.00  0.00           H  
ATOM    232 1HG2 VAL A 170      -5.703  -2.344  -7.873  1.00  0.00           H  
ATOM    233 2HG2 VAL A 170      -4.146  -1.624  -8.348  1.00  0.00           H  
ATOM    234 3HG2 VAL A 170      -4.823  -1.297  -6.734  1.00  0.00           H  
ATOM    235  N   ASN A 171      -4.053   1.377 -10.470  1.00  0.00           N  
ATOM    236  CA  ASN A 171      -3.052   1.320 -11.538  1.00  0.00           C  
ATOM    237  C   ASN A 171      -1.928   2.323 -11.293  1.00  0.00           C  
ATOM    238  O   ASN A 171      -0.785   2.112 -11.702  1.00  0.00           O  
ATOM    239  CB  ASN A 171      -3.697   1.562 -12.890  1.00  0.00           C  
ATOM    240  CG  ASN A 171      -2.790   1.204 -14.035  1.00  0.00           C  
ATOM    241  OD1 ASN A 171      -2.353   0.054 -14.161  1.00  0.00           O  
ATOM    242  ND2 ASN A 171      -2.499   2.167 -14.873  1.00  0.00           N  
ATOM    243  H   ASN A 171      -4.938   1.764 -10.655  1.00  0.00           H  
ATOM    244  HA  ASN A 171      -2.604   0.325 -11.540  1.00  0.00           H  
ATOM    245 1HB  ASN A 171      -4.612   0.973 -12.968  1.00  0.00           H  
ATOM    246 2HB  ASN A 171      -3.976   2.612 -12.978  1.00  0.00           H  
ATOM    247 1HD2 ASN A 171      -1.900   1.986 -15.654  1.00  0.00           H  
ATOM    248 2HD2 ASN A 171      -2.875   3.082 -14.732  1.00  0.00           H  
ATOM    249  N   GLN A 172      -2.252   3.402 -10.600  1.00  0.00           N  
ATOM    250  CA  GLN A 172      -1.276   4.444 -10.306  1.00  0.00           C  
ATOM    251  C   GLN A 172      -0.409   4.077  -9.107  1.00  0.00           C  
ATOM    252  O   GLN A 172       0.673   4.635  -8.924  1.00  0.00           O  
ATOM    253  CB  GLN A 172      -1.982   5.778 -10.050  1.00  0.00           C  
ATOM    254  CG  GLN A 172      -2.580   6.415 -11.292  1.00  0.00           C  
ATOM    255  CD  GLN A 172      -3.221   7.759 -11.003  1.00  0.00           C  
ATOM    256  OE1 GLN A 172      -3.183   8.249  -9.871  1.00  0.00           O  
ATOM    257  NE2 GLN A 172      -3.814   8.363 -12.027  1.00  0.00           N  
ATOM    258  H   GLN A 172      -3.169   3.504 -10.275  1.00  0.00           H  
ATOM    259  HA  GLN A 172      -0.619   4.556 -11.169  1.00  0.00           H  
ATOM    260 1HB  GLN A 172      -2.785   5.632  -9.327  1.00  0.00           H  
ATOM    261 2HB  GLN A 172      -1.276   6.486  -9.616  1.00  0.00           H  
ATOM    262 1HG  GLN A 172      -1.790   6.564 -12.028  1.00  0.00           H  
ATOM    263 2HG  GLN A 172      -3.345   5.752 -11.695  1.00  0.00           H  
ATOM    264 1HE2 GLN A 172      -4.253   9.253 -11.896  1.00  0.00           H  
ATOM    265 2HE2 GLN A 172      -3.820   7.931 -12.928  1.00  0.00           H  
ATOM    266  N   MET A 173      -0.880   3.129  -8.300  1.00  0.00           N  
ATOM    267  CA  MET A 173      -0.141   2.679  -7.114  1.00  0.00           C  
ATOM    268  C   MET A 173       1.107   1.888  -7.506  1.00  0.00           C  
ATOM    269  O   MET A 173       1.901   1.499  -6.654  1.00  0.00           O  
ATOM    270  CB  MET A 173      -1.044   1.835  -6.216  1.00  0.00           C  
ATOM    271  CG  MET A 173      -2.051   2.637  -5.404  1.00  0.00           C  
ATOM    272  SD  MET A 173      -3.406   1.624  -4.780  1.00  0.00           S  
ATOM    273  CE  MET A 173      -4.564   2.888  -4.262  1.00  0.00           C  
ATOM    274  H   MET A 173      -1.749   2.722  -8.499  1.00  0.00           H  
ATOM    275  HA  MET A 173       0.186   3.557  -6.556  1.00  0.00           H  
ATOM    276 1HB  MET A 173      -1.598   1.123  -6.825  1.00  0.00           H  
ATOM    277 2HB  MET A 173      -0.432   1.263  -5.518  1.00  0.00           H  
ATOM    278 1HG  MET A 173      -1.548   3.100  -4.556  1.00  0.00           H  
ATOM    279 2HG  MET A 173      -2.471   3.429  -6.024  1.00  0.00           H  
ATOM    280 1HE  MET A 173      -5.457   2.417  -3.852  1.00  0.00           H  
ATOM    281 2HE  MET A 173      -4.100   3.515  -3.499  1.00  0.00           H  
ATOM    282 3HE  MET A 173      -4.839   3.503  -5.119  1.00  0.00           H  
ATOM    283  N   LYS A 174       1.265   1.642  -8.799  1.00  0.00           N  
ATOM    284  CA  LYS A 174       2.421   0.919  -9.300  1.00  0.00           C  
ATOM    285  C   LYS A 174       3.640   1.815  -9.205  1.00  0.00           C  
ATOM    286  O   LYS A 174       4.701   1.407  -8.734  1.00  0.00           O  
ATOM    287  CB  LYS A 174       2.202   0.457 -10.742  1.00  0.00           C  
ATOM    288  CG  LYS A 174       1.177  -0.659 -10.896  1.00  0.00           C  
ATOM    289  CD  LYS A 174       0.878  -0.936 -12.362  1.00  0.00           C  
ATOM    290  CE  LYS A 174      -0.075  -2.112 -12.520  1.00  0.00           C  
ATOM    291  NZ  LYS A 174      -0.577  -2.237 -13.915  1.00  0.00           N  
ATOM    292  H   LYS A 174       0.598   1.971  -9.427  1.00  0.00           H  
ATOM    293  HA  LYS A 174       2.574   0.037  -8.677  1.00  0.00           H  
ATOM    294 1HB  LYS A 174       1.871   1.300 -11.347  1.00  0.00           H  
ATOM    295 2HB  LYS A 174       3.146   0.105 -11.158  1.00  0.00           H  
ATOM    296 1HG  LYS A 174       1.560  -1.570 -10.433  1.00  0.00           H  
ATOM    297 2HG  LYS A 174       0.254  -0.377 -10.391  1.00  0.00           H  
ATOM    298 1HD  LYS A 174       0.427  -0.051 -12.814  1.00  0.00           H  
ATOM    299 2HD  LYS A 174       1.806  -1.158 -12.887  1.00  0.00           H  
ATOM    300 1HE  LYS A 174       0.437  -3.033 -12.247  1.00  0.00           H  
ATOM    301 2HE  LYS A 174      -0.927  -1.983 -11.852  1.00  0.00           H  
ATOM    302 1HZ  LYS A 174      -1.203  -3.026 -13.979  1.00  0.00           H  
ATOM    303 2HZ  LYS A 174      -1.070  -1.394 -14.173  1.00  0.00           H  
ATOM    304 3HZ  LYS A 174       0.203  -2.376 -14.542  1.00  0.00           H  
ATOM    305  N   VAL A 175       3.472   3.053  -9.647  1.00  0.00           N  
ATOM    306  CA  VAL A 175       4.547   4.019  -9.596  1.00  0.00           C  
ATOM    307  C   VAL A 175       4.194   5.108  -8.603  1.00  0.00           C  
ATOM    308  O   VAL A 175       3.738   6.192  -8.973  1.00  0.00           O  
ATOM    309  CB  VAL A 175       4.793   4.636 -10.985  1.00  0.00           C  
ATOM    310  CG1 VAL A 175       5.976   5.592 -10.942  1.00  0.00           C  
ATOM    311  CG2 VAL A 175       5.028   3.534 -12.007  1.00  0.00           C  
ATOM    312  H   VAL A 175       2.602   3.324 -10.005  1.00  0.00           H  
ATOM    313  HA  VAL A 175       5.457   3.508  -9.278  1.00  0.00           H  
ATOM    314  HB  VAL A 175       3.919   5.220 -11.274  1.00  0.00           H  
ATOM    315 1HG1 VAL A 175       6.135   6.020 -11.932  1.00  0.00           H  
ATOM    316 2HG1 VAL A 175       5.771   6.392 -10.231  1.00  0.00           H  
ATOM    317 3HG1 VAL A 175       6.870   5.051 -10.633  1.00  0.00           H  
ATOM    318 1HG2 VAL A 175       5.200   3.978 -12.988  1.00  0.00           H  
ATOM    319 2HG2 VAL A 175       5.899   2.947 -11.716  1.00  0.00           H  
ATOM    320 3HG2 VAL A 175       4.152   2.887 -12.052  1.00  0.00           H  
ATOM    321  N   ALA A 176       4.412   4.808  -7.342  1.00  0.00           N  
ATOM    322  CA  ALA A 176       4.130   5.744  -6.275  1.00  0.00           C  
ATOM    323  C   ALA A 176       5.181   5.632  -5.178  1.00  0.00           C  
ATOM    324  O   ALA A 176       5.362   4.567  -4.590  1.00  0.00           O  
ATOM    325  CB  ALA A 176       2.736   5.497  -5.714  1.00  0.00           C  
ATOM    326  H   ALA A 176       4.738   3.912  -7.118  1.00  0.00           H  
ATOM    327  HA  ALA A 176       4.174   6.752  -6.688  1.00  0.00           H  
ATOM    328 1HB  ALA A 176       2.681   4.494  -5.314  1.00  0.00           H  
ATOM    329 2HB  ALA A 176       2.004   5.610  -6.501  1.00  0.00           H  
ATOM    330 3HB  ALA A 176       2.531   6.210  -4.930  1.00  0.00           H  
ATOM    331  N   PRO A 177       5.938   6.710  -4.936  1.00  0.00           N  
ATOM    332  CA  PRO A 177       6.955   6.738  -3.898  1.00  0.00           C  
ATOM    333  C   PRO A 177       6.377   7.101  -2.532  1.00  0.00           C  
ATOM    334  O   PRO A 177       5.520   7.983  -2.420  1.00  0.00           O  
ATOM    335  CB  PRO A 177       7.920   7.815  -4.404  1.00  0.00           C  
ATOM    336  CG  PRO A 177       7.033   8.837  -5.029  1.00  0.00           C  
ATOM    337  CD  PRO A 177       5.917   8.037  -5.646  1.00  0.00           C  
ATOM    338  HA  PRO A 177       7.448   5.756  -3.848  1.00  0.00           H  
ATOM    339 1HB  PRO A 177       8.510   8.215  -3.567  1.00  0.00           H  
ATOM    340 2HB  PRO A 177       8.632   7.375  -5.118  1.00  0.00           H  
ATOM    341 1HG  PRO A 177       6.675   9.545  -4.267  1.00  0.00           H  
ATOM    342 2HG  PRO A 177       7.593   9.425  -5.770  1.00  0.00           H  
ATOM    343 1HD  PRO A 177       4.959   8.553  -5.481  1.00  0.00           H  
ATOM    344 2HD  PRO A 177       6.109   7.909  -6.722  1.00  0.00           H  
ATOM    345  N   ILE A 178       6.852   6.415  -1.506  1.00  0.00           N  
ATOM    346  CA  ILE A 178       6.412   6.640  -0.137  1.00  0.00           C  
ATOM    347  C   ILE A 178       6.911   7.989   0.384  1.00  0.00           C  
ATOM    348  O   ILE A 178       8.119   8.227   0.445  1.00  0.00           O  
ATOM    349  CB  ILE A 178       6.904   5.512   0.789  1.00  0.00           C  
ATOM    350  CG1 ILE A 178       6.397   4.155   0.293  1.00  0.00           C  
ATOM    351  CG2 ILE A 178       6.452   5.763   2.219  1.00  0.00           C  
ATOM    352  CD1 ILE A 178       4.890   4.039   0.269  1.00  0.00           C  
ATOM    353  H   ILE A 178       7.526   5.718  -1.675  1.00  0.00           H  
ATOM    354  HA  ILE A 178       5.323   6.649  -0.121  1.00  0.00           H  
ATOM    355  HB  ILE A 178       7.992   5.470   0.763  1.00  0.00           H  
ATOM    356 1HG1 ILE A 178       6.769   3.974  -0.714  1.00  0.00           H  
ATOM    357 2HG1 ILE A 178       6.788   3.365   0.933  1.00  0.00           H  
ATOM    358 1HG2 ILE A 178       6.808   4.956   2.860  1.00  0.00           H  
ATOM    359 2HG2 ILE A 178       6.861   6.710   2.568  1.00  0.00           H  
ATOM    360 3HG2 ILE A 178       5.363   5.802   2.255  1.00  0.00           H  
ATOM    361 1HD1 ILE A 178       4.607   3.050  -0.092  1.00  0.00           H  
ATOM    362 2HD1 ILE A 178       4.497   4.183   1.277  1.00  0.00           H  
ATOM    363 3HD1 ILE A 178       4.477   4.798  -0.393  1.00  0.00           H  
ATOM    364  N   PRO A 179       5.983   8.898   0.732  1.00  0.00           N  
ATOM    365  CA  PRO A 179       6.327  10.225   1.255  1.00  0.00           C  
ATOM    366  C   PRO A 179       7.071  10.158   2.582  1.00  0.00           C  
ATOM    367  O   PRO A 179       7.006   9.158   3.299  1.00  0.00           O  
ATOM    368  CB  PRO A 179       4.956  10.889   1.420  1.00  0.00           C  
ATOM    369  CG  PRO A 179       4.074  10.147   0.475  1.00  0.00           C  
ATOM    370  CD  PRO A 179       4.546   8.721   0.564  1.00  0.00           C  
ATOM    371  HA  PRO A 179       6.939  10.759   0.513  1.00  0.00           H  
ATOM    372 1HB  PRO A 179       4.623  10.810   2.465  1.00  0.00           H  
ATOM    373 2HB  PRO A 179       5.027  11.962   1.185  1.00  0.00           H  
ATOM    374 1HG  PRO A 179       3.020  10.263   0.768  1.00  0.00           H  
ATOM    375 2HG  PRO A 179       4.170  10.563  -0.539  1.00  0.00           H  
ATOM    376 1HD  PRO A 179       4.083   8.234   1.435  1.00  0.00           H  
ATOM    377 2HD  PRO A 179       4.283   8.188  -0.362  1.00  0.00           H  
ATOM    378  N   LYS A 180       7.742  11.248   2.920  1.00  0.00           N  
ATOM    379  CA  LYS A 180       8.516  11.337   4.156  1.00  0.00           C  
ATOM    380  C   LYS A 180       7.624  11.176   5.380  1.00  0.00           C  
ATOM    381  O   LYS A 180       8.061  10.675   6.418  1.00  0.00           O  
ATOM    382  CB  LYS A 180       9.265  12.669   4.225  1.00  0.00           C  
ATOM    383  CG  LYS A 180      10.417  12.795   3.236  1.00  0.00           C  
ATOM    384  CD  LYS A 180      11.102  14.148   3.355  1.00  0.00           C  
ATOM    385  CE  LYS A 180      12.253  14.275   2.369  1.00  0.00           C  
ATOM    386  NZ  LYS A 180      12.911  15.608   2.449  1.00  0.00           N  
ATOM    387  H   LYS A 180       7.709  12.023   2.317  1.00  0.00           H  
ATOM    388  HA  LYS A 180       9.245  10.526   4.167  1.00  0.00           H  
ATOM    389 1HB  LYS A 180       8.570  13.487   4.035  1.00  0.00           H  
ATOM    390 2HB  LYS A 180       9.669  12.808   5.228  1.00  0.00           H  
ATOM    391 1HG  LYS A 180      11.148  12.008   3.427  1.00  0.00           H  
ATOM    392 2HG  LYS A 180      10.039  12.676   2.221  1.00  0.00           H  
ATOM    393 1HD  LYS A 180      10.378  14.941   3.161  1.00  0.00           H  
ATOM    394 2HD  LYS A 180      11.488  14.272   4.367  1.00  0.00           H  
ATOM    395 1HE  LYS A 180      12.995  13.505   2.574  1.00  0.00           H  
ATOM    396 2HE  LYS A 180      11.881  14.129   1.355  1.00  0.00           H  
ATOM    397 1HZ  LYS A 180      13.666  15.652   1.780  1.00  0.00           H  
ATOM    398 2HZ  LYS A 180      12.234  16.330   2.242  1.00  0.00           H  
ATOM    399 3HZ  LYS A 180      13.277  15.747   3.379  1.00  0.00           H  
ATOM    400  N   GLN A 181       6.375  11.598   5.250  1.00  0.00           N  
ATOM    401  CA  GLN A 181       5.408  11.494   6.336  1.00  0.00           C  
ATOM    402  C   GLN A 181       5.146  10.029   6.680  1.00  0.00           C  
ATOM    403  O   GLN A 181       4.888   9.680   7.833  1.00  0.00           O  
ATOM    404  CB  GLN A 181       4.098  12.191   5.960  1.00  0.00           C  
ATOM    405  CG  GLN A 181       4.202  13.704   5.868  1.00  0.00           C  
ATOM    406  CD  GLN A 181       2.901  14.348   5.428  1.00  0.00           C  
ATOM    407  OE1 GLN A 181       2.093  13.732   4.726  1.00  0.00           O  
ATOM    408  NE2 GLN A 181       2.691  15.594   5.836  1.00  0.00           N  
ATOM    409  H   GLN A 181       6.099  12.000   4.400  1.00  0.00           H  
ATOM    410  HA  GLN A 181       5.822  11.985   7.216  1.00  0.00           H  
ATOM    411 1HB  GLN A 181       3.751  11.819   4.996  1.00  0.00           H  
ATOM    412 2HB  GLN A 181       3.333  11.951   6.699  1.00  0.00           H  
ATOM    413 1HG  GLN A 181       4.464  14.100   6.849  1.00  0.00           H  
ATOM    414 2HG  GLN A 181       4.973  13.961   5.143  1.00  0.00           H  
ATOM    415 1HE2 GLN A 181       1.850  16.071   5.577  1.00  0.00           H  
ATOM    416 2HE2 GLN A 181       3.372  16.057   6.404  1.00  0.00           H  
ATOM    417  N   LEU A 182       5.231   9.176   5.671  1.00  0.00           N  
ATOM    418  CA  LEU A 182       4.985   7.754   5.846  1.00  0.00           C  
ATOM    419  C   LEU A 182       6.278   6.995   6.126  1.00  0.00           C  
ATOM    420  O   LEU A 182       6.263   5.978   6.816  1.00  0.00           O  
ATOM    421  CB  LEU A 182       4.307   7.180   4.596  1.00  0.00           C  
ATOM    422  CG  LEU A 182       2.774   7.229   4.588  1.00  0.00           C  
ATOM    423  CD1 LEU A 182       2.311   8.668   4.768  1.00  0.00           C  
ATOM    424  CD2 LEU A 182       2.254   6.647   3.282  1.00  0.00           C  
ATOM    425  H   LEU A 182       5.479   9.510   4.781  1.00  0.00           H  
ATOM    426  HA  LEU A 182       4.321   7.620   6.699  1.00  0.00           H  
ATOM    427 1HB  LEU A 182       4.661   7.730   3.725  1.00  0.00           H  
ATOM    428 2HB  LEU A 182       4.605   6.137   4.486  1.00  0.00           H  
ATOM    429  HG  LEU A 182       2.387   6.647   5.425  1.00  0.00           H  
ATOM    430 1HD1 LEU A 182       1.222   8.704   4.763  1.00  0.00           H  
ATOM    431 2HD1 LEU A 182       2.681   9.053   5.719  1.00  0.00           H  
ATOM    432 3HD1 LEU A 182       2.698   9.280   3.953  1.00  0.00           H  
ATOM    433 1HD2 LEU A 182       1.164   6.681   3.277  1.00  0.00           H  
ATOM    434 2HD2 LEU A 182       2.639   7.230   2.445  1.00  0.00           H  
ATOM    435 3HD2 LEU A 182       2.584   5.613   3.187  1.00  0.00           H  
ATOM    436  N   LEU A 183       7.393   7.504   5.602  1.00  0.00           N  
ATOM    437  CA  LEU A 183       8.704   6.872   5.793  1.00  0.00           C  
ATOM    438  C   LEU A 183       9.061   6.750   7.271  1.00  0.00           C  
ATOM    439  O   LEU A 183       9.811   5.860   7.667  1.00  0.00           O  
ATOM    440  CB  LEU A 183       9.791   7.677   5.069  1.00  0.00           C  
ATOM    441  CG  LEU A 183       9.806   7.550   3.541  1.00  0.00           C  
ATOM    442  CD1 LEU A 183      10.911   8.427   2.969  1.00  0.00           C  
ATOM    443  CD2 LEU A 183      10.009   6.092   3.155  1.00  0.00           C  
ATOM    444  H   LEU A 183       7.333   8.319   5.058  1.00  0.00           H  
ATOM    445  HA  LEU A 183       8.669   5.869   5.369  1.00  0.00           H  
ATOM    446 1HB  LEU A 183       9.662   8.731   5.313  1.00  0.00           H  
ATOM    447 2HB  LEU A 183      10.765   7.356   5.438  1.00  0.00           H  
ATOM    448  HG  LEU A 183       8.857   7.902   3.137  1.00  0.00           H  
ATOM    449 1HD1 LEU A 183      10.922   8.337   1.882  1.00  0.00           H  
ATOM    450 2HD1 LEU A 183      10.729   9.466   3.244  1.00  0.00           H  
ATOM    451 3HD1 LEU A 183      11.873   8.108   3.368  1.00  0.00           H  
ATOM    452 1HD2 LEU A 183      10.020   6.001   2.068  1.00  0.00           H  
ATOM    453 2HD2 LEU A 183      10.959   5.738   3.557  1.00  0.00           H  
ATOM    454 3HD2 LEU A 183       9.196   5.490   3.561  1.00  0.00           H  
ATOM    455  N   GLN A 184       8.520   7.649   8.080  1.00  0.00           N  
ATOM    456  CA  GLN A 184       8.772   7.642   9.516  1.00  0.00           C  
ATOM    457  C   GLN A 184       8.196   6.395  10.182  1.00  0.00           C  
ATOM    458  O   GLN A 184       8.633   6.003  11.265  1.00  0.00           O  
ATOM    459  CB  GLN A 184       8.185   8.898  10.165  1.00  0.00           C  
ATOM    460  CG  GLN A 184       8.905  10.183   9.798  1.00  0.00           C  
ATOM    461  CD  GLN A 184       8.298  11.401  10.471  1.00  0.00           C  
ATOM    462  OE1 GLN A 184       7.703  11.299  11.547  1.00  0.00           O  
ATOM    463  NE2 GLN A 184       8.445  12.559   9.839  1.00  0.00           N  
ATOM    464  H   GLN A 184       7.946   8.345   7.700  1.00  0.00           H  
ATOM    465  HA  GLN A 184       9.850   7.636   9.678  1.00  0.00           H  
ATOM    466 1HB  GLN A 184       7.139   9.003   9.873  1.00  0.00           H  
ATOM    467 2HB  GLN A 184       8.213   8.794  11.250  1.00  0.00           H  
ATOM    468 1HG  GLN A 184       9.947  10.105  10.110  1.00  0.00           H  
ATOM    469 2HG  GLN A 184       8.848  10.325   8.719  1.00  0.00           H  
ATOM    470 1HE2 GLN A 184       8.066  13.397  10.234  1.00  0.00           H  
ATOM    471 2HE2 GLN A 184       8.935  12.596   8.968  1.00  0.00           H  
ATOM    472  N   ARG A 185       7.222   5.771   9.528  1.00  0.00           N  
ATOM    473  CA  ARG A 185       6.577   4.580  10.068  1.00  0.00           C  
ATOM    474  C   ARG A 185       7.439   3.343   9.852  1.00  0.00           C  
ATOM    475  O   ARG A 185       7.341   2.372  10.601  1.00  0.00           O  
ATOM    476  CB  ARG A 185       5.217   4.367   9.420  1.00  0.00           C  
ATOM    477  CG  ARG A 185       4.155   5.381   9.813  1.00  0.00           C  
ATOM    478  CD  ARG A 185       2.832   5.047   9.225  1.00  0.00           C  
ATOM    479  NE  ARG A 185       1.806   5.996   9.626  1.00  0.00           N  
ATOM    480  CZ  ARG A 185       1.081   5.906  10.757  1.00  0.00           C  
ATOM    481  NH1 ARG A 185       1.280   4.907  11.588  1.00  0.00           N  
ATOM    482  NH2 ARG A 185       0.168   6.822  11.032  1.00  0.00           N  
ATOM    483  H   ARG A 185       6.941   6.112   8.650  1.00  0.00           H  
ATOM    484  HA  ARG A 185       6.433   4.720  11.140  1.00  0.00           H  
ATOM    485 1HB  ARG A 185       5.321   4.402   8.336  1.00  0.00           H  
ATOM    486 2HB  ARG A 185       4.840   3.378   9.681  1.00  0.00           H  
ATOM    487 1HG  ARG A 185       4.053   5.400  10.899  1.00  0.00           H  
ATOM    488 2HG  ARG A 185       4.448   6.370   9.460  1.00  0.00           H  
ATOM    489 1HD  ARG A 185       2.903   5.062   8.138  1.00  0.00           H  
ATOM    490 2HD  ARG A 185       2.528   4.055   9.555  1.00  0.00           H  
ATOM    491  HE  ARG A 185       1.623   6.779   9.011  1.00  0.00           H  
ATOM    492 1HH1 ARG A 185       1.978   4.207  11.378  1.00  0.00           H  
ATOM    493 2HH1 ARG A 185       0.737   4.838  12.437  1.00  0.00           H  
ATOM    494 1HH2 ARG A 185       0.015   7.590  10.394  1.00  0.00           H  
ATOM    495 2HH2 ARG A 185      -0.375   6.753  11.880  1.00  0.00           H  
ATOM    496  N   ILE A 186       8.274   3.384   8.823  1.00  0.00           N  
ATOM    497  CA  ILE A 186       9.169   2.275   8.510  1.00  0.00           C  
ATOM    498  C   ILE A 186      10.596   2.788   8.321  1.00  0.00           C  
ATOM    499  O   ILE A 186      11.022   3.085   7.205  1.00  0.00           O  
ATOM    500  CB  ILE A 186       8.709   1.531   7.243  1.00  0.00           C  
ATOM    501  CG1 ILE A 186       7.245   1.107   7.374  1.00  0.00           C  
ATOM    502  CG2 ILE A 186       9.595   0.321   6.986  1.00  0.00           C  
ATOM    503  CD1 ILE A 186       7.022  -0.031   8.344  1.00  0.00           C  
ATOM    504  H   ILE A 186       8.299   4.187   8.261  1.00  0.00           H  
ATOM    505  HA  ILE A 186       9.155   1.574   9.343  1.00  0.00           H  
ATOM    506  HB  ILE A 186       8.768   2.202   6.386  1.00  0.00           H  
ATOM    507 1HG1 ILE A 186       6.648   1.958   7.704  1.00  0.00           H  
ATOM    508 2HG1 ILE A 186       6.865   0.802   6.398  1.00  0.00           H  
ATOM    509 1HG2 ILE A 186       9.256  -0.193   6.087  1.00  0.00           H  
ATOM    510 2HG2 ILE A 186      10.626   0.648   6.849  1.00  0.00           H  
ATOM    511 3HG2 ILE A 186       9.539  -0.358   7.836  1.00  0.00           H  
ATOM    512 1HD1 ILE A 186       5.960  -0.275   8.382  1.00  0.00           H  
ATOM    513 2HD1 ILE A 186       7.583  -0.906   8.012  1.00  0.00           H  
ATOM    514 3HD1 ILE A 186       7.362   0.263   9.335  1.00  0.00           H  
ATOM    515  N   PRO A 187      11.351   2.908   9.421  1.00  0.00           N  
ATOM    516  CA  PRO A 187      12.720   3.411   9.388  1.00  0.00           C  
ATOM    517  C   PRO A 187      13.758   2.333   9.085  1.00  0.00           C  
ATOM    518  O   PRO A 187      13.455   1.139   9.120  1.00  0.00           O  
ATOM    519  CB  PRO A 187      12.898   3.970  10.803  1.00  0.00           C  
ATOM    520  CG  PRO A 187      12.126   3.031  11.667  1.00  0.00           C  
ATOM    521  CD  PRO A 187      10.915   2.677  10.846  1.00  0.00           C  
ATOM    522  HA  PRO A 187      12.795   4.207   8.632  1.00  0.00           H  
ATOM    523 1HB  PRO A 187      13.966   4.007  11.062  1.00  0.00           H  
ATOM    524 2HB  PRO A 187      12.520   5.002  10.851  1.00  0.00           H  
ATOM    525 1HG  PRO A 187      12.739   2.153  11.916  1.00  0.00           H  
ATOM    526 2HG  PRO A 187      11.864   3.518  12.618  1.00  0.00           H  
ATOM    527 1HD  PRO A 187      10.649   1.624  11.018  1.00  0.00           H  
ATOM    528 2HD  PRO A 187      10.079   3.338  11.120  1.00  0.00           H  
ATOM    529  N   ASN A 188      14.979   2.783   8.787  1.00  0.00           N  
ATOM    530  CA  ASN A 188      16.103   1.893   8.484  1.00  0.00           C  
ATOM    531  C   ASN A 188      15.767   0.949   7.333  1.00  0.00           C  
ATOM    532  O   ASN A 188      15.730  -0.273   7.506  1.00  0.00           O  
ATOM    533  CB  ASN A 188      16.510   1.106   9.716  1.00  0.00           C  
ATOM    534  CG  ASN A 188      16.933   1.992  10.854  1.00  0.00           C  
ATOM    535  OD1 ASN A 188      17.768   2.888  10.683  1.00  0.00           O  
ATOM    536  ND2 ASN A 188      16.374   1.760  12.015  1.00  0.00           N  
ATOM    537  H   ASN A 188      15.132   3.752   8.774  1.00  0.00           H  
ATOM    538  HA  ASN A 188      16.951   2.502   8.165  1.00  0.00           H  
ATOM    539 1HB  ASN A 188      15.674   0.486  10.045  1.00  0.00           H  
ATOM    540 2HB  ASN A 188      17.334   0.437   9.465  1.00  0.00           H  
ATOM    541 1HD2 ASN A 188      16.617   2.318  12.808  1.00  0.00           H  
ATOM    542 2HD2 ASN A 188      15.704   1.024  12.108  1.00  0.00           H  
ATOM    543  N   ILE A 189      15.512   1.513   6.163  1.00  0.00           N  
ATOM    544  CA  ILE A 189      15.184   0.709   4.997  1.00  0.00           C  
ATOM    545  C   ILE A 189      16.421   0.501   4.122  1.00  0.00           C  
ATOM    546  O   ILE A 189      17.003   1.461   3.620  1.00  0.00           O  
ATOM    547  CB  ILE A 189      14.065   1.370   4.171  1.00  0.00           C  
ATOM    548  CG1 ILE A 189      12.742   1.334   4.939  1.00  0.00           C  
ATOM    549  CG2 ILE A 189      13.920   0.679   2.823  1.00  0.00           C  
ATOM    550  CD1 ILE A 189      11.641   2.147   4.297  1.00  0.00           C  
ATOM    551  H   ILE A 189      15.568   2.487   6.079  1.00  0.00           H  
ATOM    552  HA  ILE A 189      14.833  -0.265   5.336  1.00  0.00           H  
ATOM    553  HB  ILE A 189      14.307   2.419   4.006  1.00  0.00           H  
ATOM    554 1HG1 ILE A 189      12.400   0.303   5.027  1.00  0.00           H  
ATOM    555 2HG1 ILE A 189      12.898   1.712   5.950  1.00  0.00           H  
ATOM    556 1HG2 ILE A 189      13.126   1.158   2.252  1.00  0.00           H  
ATOM    557 2HG2 ILE A 189      14.858   0.755   2.273  1.00  0.00           H  
ATOM    558 3HG2 ILE A 189      13.674  -0.372   2.978  1.00  0.00           H  
ATOM    559 1HD1 ILE A 189      10.735   2.072   4.899  1.00  0.00           H  
ATOM    560 2HD1 ILE A 189      11.949   3.190   4.232  1.00  0.00           H  
ATOM    561 3HD1 ILE A 189      11.443   1.763   3.297  1.00  0.00           H  
ATOM    562  N   PRO A 190      16.831  -0.769   3.930  1.00  0.00           N  
ATOM    563  CA  PRO A 190      18.009  -1.127   3.118  1.00  0.00           C  
ATOM    564  C   PRO A 190      18.013  -0.542   1.691  1.00  0.00           C  
ATOM    565  O   PRO A 190      19.017   0.044   1.284  1.00  0.00           O  
ATOM    566  CB  PRO A 190      17.920  -2.656   3.083  1.00  0.00           C  
ATOM    567  CG  PRO A 190      17.297  -3.015   4.389  1.00  0.00           C  
ATOM    568  CD  PRO A 190      16.243  -1.963   4.603  1.00  0.00           C  
ATOM    569  HA  PRO A 190      18.920  -0.789   3.634  1.00  0.00           H  
ATOM    570 1HB  PRO A 190      17.318  -2.978   2.220  1.00  0.00           H  
ATOM    571 2HB  PRO A 190      18.923  -3.089   2.955  1.00  0.00           H  
ATOM    572 1HG  PRO A 190      16.878  -4.032   4.342  1.00  0.00           H  
ATOM    573 2HG  PRO A 190      18.057  -3.021   5.183  1.00  0.00           H  
ATOM    574 1HD  PRO A 190      15.304  -2.281   4.125  1.00  0.00           H  
ATOM    575 2HD  PRO A 190      16.094  -1.806   5.681  1.00  0.00           H  
ATOM    576  N   PRO A 191      16.918  -0.679   0.897  1.00  0.00           N  
ATOM    577  CA  PRO A 191      16.887  -0.148  -0.471  1.00  0.00           C  
ATOM    578  C   PRO A 191      17.027   1.369  -0.505  1.00  0.00           C  
ATOM    579  O   PRO A 191      17.645   1.926  -1.412  1.00  0.00           O  
ATOM    580  CB  PRO A 191      15.511  -0.592  -0.978  1.00  0.00           C  
ATOM    581  CG  PRO A 191      14.734  -0.863   0.265  1.00  0.00           C  
ATOM    582  CD  PRO A 191      15.744  -1.439   1.221  1.00  0.00           C  
ATOM    583  HA  PRO A 191      17.693  -0.613  -1.058  1.00  0.00           H  
ATOM    584 1HB  PRO A 191      15.064   0.200  -1.596  1.00  0.00           H  
ATOM    585 2HB  PRO A 191      15.614  -1.480  -1.619  1.00  0.00           H  
ATOM    586 1HG  PRO A 191      14.279   0.066   0.639  1.00  0.00           H  
ATOM    587 2HG  PRO A 191      13.907  -1.558   0.052  1.00  0.00           H  
ATOM    588 1HD  PRO A 191      15.403  -1.282   2.254  1.00  0.00           H  
ATOM    589 2HD  PRO A 191      15.875  -2.512   1.014  1.00  0.00           H  
ATOM    590  N   ASN A 192      16.439   2.024   0.497  1.00  0.00           N  
ATOM    591  CA  ASN A 192      16.461   3.484   0.616  1.00  0.00           C  
ATOM    592  C   ASN A 192      15.739   4.142  -0.554  1.00  0.00           C  
ATOM    593  O   ASN A 192      15.877   5.342  -0.797  1.00  0.00           O  
ATOM    594  CB  ASN A 192      17.887   3.993   0.715  1.00  0.00           C  
ATOM    595  CG  ASN A 192      17.986   5.295   1.461  1.00  0.00           C  
ATOM    596  OD1 ASN A 192      17.297   5.501   2.467  1.00  0.00           O  
ATOM    597  ND2 ASN A 192      18.829   6.176   0.989  1.00  0.00           N  
ATOM    598  H   ASN A 192      15.983   1.506   1.191  1.00  0.00           H  
ATOM    599  HA  ASN A 192      15.928   3.765   1.526  1.00  0.00           H  
ATOM    600 1HB  ASN A 192      18.505   3.250   1.222  1.00  0.00           H  
ATOM    601 2HB  ASN A 192      18.295   4.130  -0.286  1.00  0.00           H  
ATOM    602 1HD2 ASN A 192      18.936   7.060   1.444  1.00  0.00           H  
ATOM    603 2HD2 ASN A 192      19.367   5.967   0.173  1.00  0.00           H  
ATOM    604  N   ILE A 193      14.963   3.345  -1.271  1.00  0.00           N  
ATOM    605  CA  ILE A 193      14.193   3.829  -2.403  1.00  0.00           C  
ATOM    606  C   ILE A 193      12.766   4.063  -1.944  1.00  0.00           C  
ATOM    607  O   ILE A 193      12.276   3.346  -1.075  1.00  0.00           O  
ATOM    608  CB  ILE A 193      14.218   2.833  -3.577  1.00  0.00           C  
ATOM    609  CG1 ILE A 193      15.653   2.619  -4.064  1.00  0.00           C  
ATOM    610  CG2 ILE A 193      13.335   3.326  -4.712  1.00  0.00           C  
ATOM    611  CD1 ILE A 193      15.814   1.431  -4.985  1.00  0.00           C  
ATOM    612  H   ILE A 193      14.902   2.400  -1.023  1.00  0.00           H  
ATOM    613  HA  ILE A 193      14.633   4.765  -2.745  1.00  0.00           H  
ATOM    614  HB  ILE A 193      13.852   1.864  -3.239  1.00  0.00           H  
ATOM    615 1HG1 ILE A 193      15.995   3.508  -4.592  1.00  0.00           H  
ATOM    616 2HG1 ILE A 193      16.312   2.476  -3.207  1.00  0.00           H  
ATOM    617 1HG2 ILE A 193      13.364   2.611  -5.533  1.00  0.00           H  
ATOM    618 2HG2 ILE A 193      12.310   3.428  -4.357  1.00  0.00           H  
ATOM    619 3HG2 ILE A 193      13.696   4.294  -5.060  1.00  0.00           H  
ATOM    620 1HD1 ILE A 193      16.858   1.344  -5.288  1.00  0.00           H  
ATOM    621 2HD1 ILE A 193      15.511   0.522  -4.465  1.00  0.00           H  
ATOM    622 3HD1 ILE A 193      15.192   1.568  -5.868  1.00  0.00           H  
ATOM    623  N   ASN A 194      12.099   5.055  -2.510  1.00  0.00           N  
ATOM    624  CA  ASN A 194      10.742   5.373  -2.087  1.00  0.00           C  
ATOM    625  C   ASN A 194       9.680   4.789  -3.014  1.00  0.00           C  
ATOM    626  O   ASN A 194       8.531   4.642  -2.611  1.00  0.00           O  
ATOM    627  CB  ASN A 194      10.571   6.877  -1.974  1.00  0.00           C  
ATOM    628  CG  ASN A 194      11.452   7.481  -0.916  1.00  0.00           C  
ATOM    629  OD1 ASN A 194      11.770   6.835   0.088  1.00  0.00           O  
ATOM    630  ND2 ASN A 194      11.855   8.709  -1.123  1.00  0.00           N  
ATOM    631  H   ASN A 194      12.521   5.581  -3.224  1.00  0.00           H  
ATOM    632  HA  ASN A 194      10.571   4.924  -1.107  1.00  0.00           H  
ATOM    633 1HB  ASN A 194      10.803   7.343  -2.933  1.00  0.00           H  
ATOM    634 2HB  ASN A 194       9.532   7.109  -1.741  1.00  0.00           H  
ATOM    635 1HD2 ASN A 194      12.444   9.161  -0.453  1.00  0.00           H  
ATOM    636 2HD2 ASN A 194      11.574   9.194  -1.951  1.00  0.00           H  
ATOM    637  N   THR A 195      10.044   4.426  -4.241  1.00  0.00           N  
ATOM    638  CA  THR A 195       9.060   3.891  -5.177  1.00  0.00           C  
ATOM    639  C   THR A 195       8.646   2.488  -4.757  1.00  0.00           C  
ATOM    640  O   THR A 195       9.495   1.626  -4.538  1.00  0.00           O  
ATOM    641  CB  THR A 195       9.607   3.866  -6.616  1.00  0.00           C  
ATOM    642  OG1 THR A 195       9.975   5.193  -7.013  1.00  0.00           O  
ATOM    643  CG2 THR A 195       8.559   3.326  -7.576  1.00  0.00           C  
ATOM    644  H   THR A 195      10.977   4.513  -4.518  1.00  0.00           H  
ATOM    645  HA  THR A 195       8.180   4.534  -5.159  1.00  0.00           H  
ATOM    646  HB  THR A 195      10.492   3.230  -6.658  1.00  0.00           H  
ATOM    647  HG1 THR A 195      10.511   5.151  -7.809  1.00  0.00           H  
ATOM    648 1HG2 THR A 195       8.963   3.315  -8.588  1.00  0.00           H  
ATOM    649 2HG2 THR A 195       8.285   2.312  -7.284  1.00  0.00           H  
ATOM    650 3HG2 THR A 195       7.676   3.962  -7.546  1.00  0.00           H  
ATOM    651  N   TRP A 196       7.335   2.252  -4.728  1.00  0.00           N  
ATOM    652  CA  TRP A 196       6.777   0.971  -4.294  1.00  0.00           C  
ATOM    653  C   TRP A 196       7.317  -0.211  -5.074  1.00  0.00           C  
ATOM    654  O   TRP A 196       7.583  -1.257  -4.494  1.00  0.00           O  
ATOM    655  CB  TRP A 196       5.253   0.994  -4.421  1.00  0.00           C  
ATOM    656  CG  TRP A 196       4.581  -0.185  -3.783  1.00  0.00           C  
ATOM    657  CD1 TRP A 196       4.596  -0.514  -2.460  1.00  0.00           C  
ATOM    658  CD2 TRP A 196       3.787  -1.202  -4.440  1.00  0.00           C  
ATOM    659  NE1 TRP A 196       3.871  -1.661  -2.250  1.00  0.00           N  
ATOM    660  CE2 TRP A 196       3.368  -2.094  -3.451  1.00  0.00           C  
ATOM    661  CE3 TRP A 196       3.404  -1.421  -5.769  1.00  0.00           C  
ATOM    662  CZ2 TRP A 196       2.582  -3.198  -3.744  1.00  0.00           C  
ATOM    663  CZ3 TRP A 196       2.616  -2.527  -6.063  1.00  0.00           C  
ATOM    664  CH2 TRP A 196       2.215  -3.392  -5.076  1.00  0.00           C  
ATOM    665  H   TRP A 196       6.718   2.975  -4.977  1.00  0.00           H  
ATOM    666  HA  TRP A 196       7.041   0.815  -3.248  1.00  0.00           H  
ATOM    667 1HB  TRP A 196       4.863   1.901  -3.959  1.00  0.00           H  
ATOM    668 2HB  TRP A 196       4.975   1.017  -5.474  1.00  0.00           H  
ATOM    669  HD1 TRP A 196       5.109   0.050  -1.684  1.00  0.00           H  
ATOM    670  HE1 TRP A 196       3.731  -2.113  -1.359  1.00  0.00           H  
ATOM    671  HE3 TRP A 196       3.717  -0.737  -6.557  1.00  0.00           H  
ATOM    672  HZ2 TRP A 196       2.254  -3.896  -2.974  1.00  0.00           H  
ATOM    673  HZ3 TRP A 196       2.322  -2.692  -7.100  1.00  0.00           H  
ATOM    674  HH2 TRP A 196       1.596  -4.249  -5.341  1.00  0.00           H  
ATOM    675  N   GLN A 197       7.501  -0.040  -6.371  1.00  0.00           N  
ATOM    676  CA  GLN A 197       8.009  -1.113  -7.211  1.00  0.00           C  
ATOM    677  C   GLN A 197       9.357  -1.617  -6.706  1.00  0.00           C  
ATOM    678  O   GLN A 197       9.664  -2.802  -6.803  1.00  0.00           O  
ATOM    679  CB  GLN A 197       8.135  -0.641  -8.662  1.00  0.00           C  
ATOM    680  CG  GLN A 197       8.501  -1.740  -9.644  1.00  0.00           C  
ATOM    681  CD  GLN A 197       7.402  -2.776  -9.791  1.00  0.00           C  
ATOM    682  OE1 GLN A 197       6.250  -2.441 -10.080  1.00  0.00           O  
ATOM    683  NE2 GLN A 197       7.752  -4.041  -9.593  1.00  0.00           N  
ATOM    684  H   GLN A 197       7.285   0.827  -6.773  1.00  0.00           H  
ATOM    685  HA  GLN A 197       7.305  -1.944  -7.174  1.00  0.00           H  
ATOM    686 1HB  GLN A 197       7.192  -0.202  -8.985  1.00  0.00           H  
ATOM    687 2HB  GLN A 197       8.897   0.136  -8.727  1.00  0.00           H  
ATOM    688 1HG  GLN A 197       8.683  -1.294 -10.622  1.00  0.00           H  
ATOM    689 2HG  GLN A 197       9.401  -2.245  -9.292  1.00  0.00           H  
ATOM    690 1HE2 GLN A 197       7.070  -4.769  -9.676  1.00  0.00           H  
ATOM    691 2HE2 GLN A 197       8.699  -4.268  -9.360  1.00  0.00           H  
ATOM    692  N   GLN A 198      10.175  -0.711  -6.199  1.00  0.00           N  
ATOM    693  CA  GLN A 198      11.478  -1.081  -5.673  1.00  0.00           C  
ATOM    694  C   GLN A 198      11.403  -1.414  -4.177  1.00  0.00           C  
ATOM    695  O   GLN A 198      12.272  -2.104  -3.643  1.00  0.00           O  
ATOM    696  CB  GLN A 198      12.485   0.047  -5.913  1.00  0.00           C  
ATOM    697  CG  GLN A 198      12.735   0.358  -7.379  1.00  0.00           C  
ATOM    698  CD  GLN A 198      13.342  -0.816  -8.123  1.00  0.00           C  
ATOM    699  OE1 GLN A 198      14.397  -1.331  -7.744  1.00  0.00           O  
ATOM    700  NE2 GLN A 198      12.678  -1.245  -9.190  1.00  0.00           N  
ATOM    701  H   GLN A 198       9.892   0.225  -6.159  1.00  0.00           H  
ATOM    702  HA  GLN A 198      11.821  -1.974  -6.195  1.00  0.00           H  
ATOM    703 1HB  GLN A 198      12.131   0.959  -5.431  1.00  0.00           H  
ATOM    704 2HB  GLN A 198      13.440  -0.214  -5.457  1.00  0.00           H  
ATOM    705 1HG  GLN A 198      11.786   0.610  -7.853  1.00  0.00           H  
ATOM    706 2HG  GLN A 198      13.422   1.201  -7.449  1.00  0.00           H  
ATOM    707 1HE2 GLN A 198      13.031  -2.017  -9.723  1.00  0.00           H  
ATOM    708 2HE2 GLN A 198      11.827  -0.799  -9.464  1.00  0.00           H  
ATOM    709  N   VAL A 199      10.352  -0.934  -3.509  1.00  0.00           N  
ATOM    710  CA  VAL A 199      10.176  -1.172  -2.075  1.00  0.00           C  
ATOM    711  C   VAL A 199       9.600  -2.567  -1.810  1.00  0.00           C  
ATOM    712  O   VAL A 199       9.919  -3.196  -0.799  1.00  0.00           O  
ATOM    713  CB  VAL A 199       9.240  -0.109  -1.469  1.00  0.00           C  
ATOM    714  CG1 VAL A 199       8.805  -0.518  -0.070  1.00  0.00           C  
ATOM    715  CG2 VAL A 199       9.939   1.242  -1.443  1.00  0.00           C  
ATOM    716  H   VAL A 199       9.680  -0.403  -3.994  1.00  0.00           H  
ATOM    717  HA  VAL A 199      11.150  -1.099  -1.590  1.00  0.00           H  
ATOM    718  HB  VAL A 199       8.340  -0.042  -2.079  1.00  0.00           H  
ATOM    719 1HG1 VAL A 199       8.143   0.244   0.343  1.00  0.00           H  
ATOM    720 2HG1 VAL A 199       8.276  -1.470  -0.118  1.00  0.00           H  
ATOM    721 3HG1 VAL A 199       9.681  -0.621   0.569  1.00  0.00           H  
ATOM    722 1HG2 VAL A 199       9.272   1.989  -1.014  1.00  0.00           H  
ATOM    723 2HG2 VAL A 199      10.843   1.172  -0.838  1.00  0.00           H  
ATOM    724 3HG2 VAL A 199      10.204   1.533  -2.459  1.00  0.00           H  
ATOM    725  N   THR A 200       8.776  -3.060  -2.735  1.00  0.00           N  
ATOM    726  CA  THR A 200       8.155  -4.378  -2.600  1.00  0.00           C  
ATOM    727  C   THR A 200       9.204  -5.486  -2.514  1.00  0.00           C  
ATOM    728  O   THR A 200       8.948  -6.567  -1.971  1.00  0.00           O  
ATOM    729  CB  THR A 200       7.201  -4.662  -3.775  1.00  0.00           C  
ATOM    730  OG1 THR A 200       7.856  -4.349  -5.012  1.00  0.00           O  
ATOM    731  CG2 THR A 200       5.936  -3.826  -3.650  1.00  0.00           C  
ATOM    732  H   THR A 200       8.574  -2.521  -3.533  1.00  0.00           H  
ATOM    733  HA  THR A 200       7.577  -4.395  -1.676  1.00  0.00           H  
ATOM    734  HB  THR A 200       6.933  -5.718  -3.779  1.00  0.00           H  
ATOM    735  HG1 THR A 200       7.918  -3.395  -5.108  1.00  0.00           H  
ATOM    736 1HG2 THR A 200       5.274  -4.041  -4.488  1.00  0.00           H  
ATOM    737 2HG2 THR A 200       5.430  -4.071  -2.716  1.00  0.00           H  
ATOM    738 3HG2 THR A 200       6.197  -2.769  -3.655  1.00  0.00           H  
ATOM    739  N   ALA A 201      10.393  -5.191  -3.035  1.00  0.00           N  
ATOM    740  CA  ALA A 201      11.500  -6.131  -3.034  1.00  0.00           C  
ATOM    741  C   ALA A 201      11.877  -6.546  -1.615  1.00  0.00           C  
ATOM    742  O   ALA A 201      12.438  -7.620  -1.410  1.00  0.00           O  
ATOM    743  CB  ALA A 201      12.701  -5.530  -3.746  1.00  0.00           C  
ATOM    744  H   ALA A 201      10.525  -4.306  -3.437  1.00  0.00           H  
ATOM    745  HA  ALA A 201      11.184  -7.027  -3.567  1.00  0.00           H  
ATOM    746 1HB  ALA A 201      13.069  -4.686  -3.182  1.00  0.00           H  
ATOM    747 2HB  ALA A 201      12.407  -5.201  -4.731  1.00  0.00           H  
ATOM    748 3HB  ALA A 201      13.480  -6.275  -3.831  1.00  0.00           H  
ATOM    749  N   LEU A 202      11.555  -5.698  -0.639  1.00  0.00           N  
ATOM    750  CA  LEU A 202      11.852  -5.986   0.761  1.00  0.00           C  
ATOM    751  C   LEU A 202      11.164  -7.273   1.205  1.00  0.00           C  
ATOM    752  O   LEU A 202      11.734  -8.081   1.942  1.00  0.00           O  
ATOM    753  CB  LEU A 202      11.402  -4.821   1.652  1.00  0.00           C  
ATOM    754  CG  LEU A 202      12.312  -3.586   1.642  1.00  0.00           C  
ATOM    755  CD1 LEU A 202      11.579  -2.409   2.271  1.00  0.00           C  
ATOM    756  CD2 LEU A 202      13.597  -3.895   2.395  1.00  0.00           C  
ATOM    757  H   LEU A 202      11.099  -4.855  -0.870  1.00  0.00           H  
ATOM    758  HA  LEU A 202      12.929  -6.112   0.867  1.00  0.00           H  
ATOM    759 1HB  LEU A 202      10.410  -4.504   1.335  1.00  0.00           H  
ATOM    760 2HB  LEU A 202      11.337  -5.176   2.681  1.00  0.00           H  
ATOM    761  HG  LEU A 202      12.551  -3.318   0.612  1.00  0.00           H  
ATOM    762 1HD1 LEU A 202      12.225  -1.532   2.263  1.00  0.00           H  
ATOM    763 2HD1 LEU A 202      10.674  -2.198   1.700  1.00  0.00           H  
ATOM    764 3HD1 LEU A 202      11.312  -2.654   3.298  1.00  0.00           H  
ATOM    765 1HD2 LEU A 202      14.244  -3.018   2.387  1.00  0.00           H  
ATOM    766 2HD2 LEU A 202      13.360  -4.162   3.425  1.00  0.00           H  
ATOM    767 3HD2 LEU A 202      14.110  -4.728   1.914  1.00  0.00           H  
ATOM    768  N   ALA A 203       9.940  -7.462   0.736  1.00  0.00           N  
ATOM    769  CA  ALA A 203       9.168  -8.647   1.076  1.00  0.00           C  
ATOM    770  C   ALA A 203       9.582  -9.823   0.199  1.00  0.00           C  
ATOM    771  O   ALA A 203       9.557 -10.975   0.629  1.00  0.00           O  
ATOM    772  CB  ALA A 203       7.680  -8.368   0.926  1.00  0.00           C  
ATOM    773  H   ALA A 203       9.547  -6.788   0.138  1.00  0.00           H  
ATOM    774  HA  ALA A 203       9.381  -8.904   2.114  1.00  0.00           H  
ATOM    775 1HB  ALA A 203       7.121  -9.270   1.131  1.00  0.00           H  
ATOM    776 2HB  ALA A 203       7.476  -8.040  -0.081  1.00  0.00           H  
ATOM    777 3HB  ALA A 203       7.386  -7.597   1.623  1.00  0.00           H  
ATOM    778  N   GLN A 204       9.984  -9.521  -1.026  1.00  0.00           N  
ATOM    779  CA  GLN A 204      10.404 -10.548  -1.973  1.00  0.00           C  
ATOM    780  C   GLN A 204      11.764 -11.129  -1.585  1.00  0.00           C  
ATOM    781  O   GLN A 204      12.022 -12.314  -1.796  1.00  0.00           O  
ATOM    782  CB  GLN A 204      10.462  -9.976  -3.392  1.00  0.00           C  
ATOM    783  CG  GLN A 204      10.703 -11.016  -4.473  1.00  0.00           C  
ATOM    784  CD  GLN A 204       9.561 -12.007  -4.588  1.00  0.00           C  
ATOM    785  OE1 GLN A 204       8.397 -11.621  -4.730  1.00  0.00           O  
ATOM    786  NE2 GLN A 204       9.886 -13.293  -4.526  1.00  0.00           N  
ATOM    787  H   GLN A 204       9.997  -8.581  -1.307  1.00  0.00           H  
ATOM    788  HA  GLN A 204       9.674 -11.357  -1.953  1.00  0.00           H  
ATOM    789 1HB  GLN A 204       9.525  -9.467  -3.618  1.00  0.00           H  
ATOM    790 2HB  GLN A 204      11.260  -9.236  -3.453  1.00  0.00           H  
ATOM    791 1HG  GLN A 204      10.814 -10.510  -5.432  1.00  0.00           H  
ATOM    792 2HG  GLN A 204      11.613 -11.568  -4.235  1.00  0.00           H  
ATOM    793 1HE2 GLN A 204       9.174 -13.994  -4.596  1.00  0.00           H  
ATOM    794 2HE2 GLN A 204      10.842 -13.563  -4.409  1.00  0.00           H  
ATOM    795  N   GLN A 205      12.623 -10.297  -1.006  1.00  0.00           N  
ATOM    796  CA  GLN A 205      13.947 -10.740  -0.576  1.00  0.00           C  
ATOM    797  C   GLN A 205      13.877 -11.400   0.798  1.00  0.00           C  
ATOM    798  O   GLN A 205      14.899 -11.798   1.357  1.00  0.00           O  
ATOM    799  CB  GLN A 205      14.925  -9.563  -0.544  1.00  0.00           C  
ATOM    800  CG  GLN A 205      15.238  -8.976  -1.910  1.00  0.00           C  
ATOM    801  CD  GLN A 205      16.050  -7.697  -1.819  1.00  0.00           C  
ATOM    802  OE1 GLN A 205      16.073  -7.033  -0.779  1.00  0.00           O  
ATOM    803  NE2 GLN A 205      16.722  -7.346  -2.909  1.00  0.00           N  
ATOM    804  H   GLN A 205      12.368  -9.354  -0.881  1.00  0.00           H  
ATOM    805  HA  GLN A 205      14.314 -11.477  -1.290  1.00  0.00           H  
ATOM    806 1HB  GLN A 205      14.517  -8.767   0.078  1.00  0.00           H  
ATOM    807 2HB  GLN A 205      15.864  -9.883  -0.092  1.00  0.00           H  
ATOM    808 1HG  GLN A 205      15.810  -9.704  -2.485  1.00  0.00           H  
ATOM    809 2HG  GLN A 205      14.301  -8.750  -2.420  1.00  0.00           H  
ATOM    810 1HE2 GLN A 205      17.276  -6.512  -2.908  1.00  0.00           H  
ATOM    811 2HE2 GLN A 205      16.676  -7.914  -3.730  1.00  0.00           H  
ATOM    812  N   LYS A 206      12.661 -11.490   1.335  1.00  0.00           N  
ATOM    813  CA  LYS A 206      12.411 -12.108   2.638  1.00  0.00           C  
ATOM    814  C   LYS A 206      13.098 -11.346   3.771  1.00  0.00           C  
ATOM    815  O   LYS A 206      13.381 -11.908   4.831  1.00  0.00           O  
ATOM    816  CB  LYS A 206      12.876 -13.565   2.633  1.00  0.00           C  
ATOM    817  CG  LYS A 206      12.232 -14.427   1.555  1.00  0.00           C  
ATOM    818  CD  LYS A 206      12.741 -15.859   1.615  1.00  0.00           C  
ATOM    819  CE  LYS A 206      12.138 -16.709   0.506  1.00  0.00           C  
ATOM    820  NZ  LYS A 206      12.707 -18.084   0.487  1.00  0.00           N  
ATOM    821  H   LYS A 206      11.902 -11.132   0.833  1.00  0.00           H  
ATOM    822  HA  LYS A 206      11.338 -12.084   2.832  1.00  0.00           H  
ATOM    823 1HB  LYS A 206      13.956 -13.602   2.489  1.00  0.00           H  
ATOM    824 2HB  LYS A 206      12.658 -14.020   3.599  1.00  0.00           H  
ATOM    825 1HG  LYS A 206      11.150 -14.429   1.689  1.00  0.00           H  
ATOM    826 2HG  LYS A 206      12.458 -14.011   0.573  1.00  0.00           H  
ATOM    827 1HD  LYS A 206      13.827 -15.864   1.516  1.00  0.00           H  
ATOM    828 2HD  LYS A 206      12.479 -16.298   2.578  1.00  0.00           H  
ATOM    829 1HE  LYS A 206      11.060 -16.777   0.645  1.00  0.00           H  
ATOM    830 2HE  LYS A 206      12.329 -16.238  -0.458  1.00  0.00           H  
ATOM    831 1HZ  LYS A 206      12.283 -18.614  -0.261  1.00  0.00           H  
ATOM    832 2HZ  LYS A 206      13.705 -18.034   0.340  1.00  0.00           H  
ATOM    833 3HZ  LYS A 206      12.519 -18.539   1.369  1.00  0.00           H  
ATOM    834  N   LEU A 207      13.349 -10.061   3.549  1.00  0.00           N  
ATOM    835  CA  LEU A 207      13.990  -9.224   4.554  1.00  0.00           C  
ATOM    836  C   LEU A 207      12.946  -8.722   5.541  1.00  0.00           C  
ATOM    837  O   LEU A 207      13.220  -8.553   6.728  1.00  0.00           O  
ATOM    838  CB  LEU A 207      14.706  -8.038   3.895  1.00  0.00           C  
ATOM    839  CG  LEU A 207      15.873  -8.399   2.966  1.00  0.00           C  
ATOM    840  CD1 LEU A 207      16.413  -7.133   2.315  1.00  0.00           C  
ATOM    841  CD2 LEU A 207      16.956  -9.108   3.764  1.00  0.00           C  
ATOM    842  H   LEU A 207      13.095  -9.666   2.688  1.00  0.00           H  
ATOM    843  HA  LEU A 207      14.729  -9.824   5.083  1.00  0.00           H  
ATOM    844 1HB  LEU A 207      13.979  -7.476   3.310  1.00  0.00           H  
ATOM    845 2HB  LEU A 207      15.094  -7.388   4.677  1.00  0.00           H  
ATOM    846  HG  LEU A 207      15.518  -9.057   2.173  1.00  0.00           H  
ATOM    847 1HD1 LEU A 207      17.242  -7.389   1.655  1.00  0.00           H  
ATOM    848 2HD1 LEU A 207      15.623  -6.657   1.734  1.00  0.00           H  
ATOM    849 3HD1 LEU A 207      16.762  -6.447   3.086  1.00  0.00           H  
ATOM    850 1HD2 LEU A 207      17.786  -9.365   3.104  1.00  0.00           H  
ATOM    851 2HD2 LEU A 207      17.314  -8.450   4.557  1.00  0.00           H  
ATOM    852 3HD2 LEU A 207      16.548 -10.018   4.205  1.00  0.00           H  
ATOM    853  N   LEU A 208      11.745  -8.502   5.025  1.00  0.00           N  
ATOM    854  CA  LEU A 208      10.630  -8.025   5.825  1.00  0.00           C  
ATOM    855  C   LEU A 208      10.162  -9.114   6.782  1.00  0.00           C  
ATOM    856  O   LEU A 208       9.694 -10.170   6.351  1.00  0.00           O  
ATOM    857  CB  LEU A 208       9.471  -7.588   4.920  1.00  0.00           C  
ATOM    858  CG  LEU A 208       8.432  -6.665   5.569  1.00  0.00           C  
ATOM    859  CD1 LEU A 208       9.010  -5.263   5.703  1.00  0.00           C  
ATOM    860  CD2 LEU A 208       7.165  -6.656   4.727  1.00  0.00           C  
ATOM    861  H   LEU A 208      11.604  -8.670   4.072  1.00  0.00           H  
ATOM    862  HA  LEU A 208      10.963  -7.165   6.405  1.00  0.00           H  
ATOM    863 1HB  LEU A 208       9.882  -7.068   4.056  1.00  0.00           H  
ATOM    864 2HB  LEU A 208       8.950  -8.478   4.568  1.00  0.00           H  
ATOM    865  HG  LEU A 208       8.199  -7.027   6.571  1.00  0.00           H  
ATOM    866 1HD1 LEU A 208       8.272  -4.607   6.164  1.00  0.00           H  
ATOM    867 2HD1 LEU A 208       9.904  -5.296   6.326  1.00  0.00           H  
ATOM    868 3HD1 LEU A 208       9.269  -4.880   4.716  1.00  0.00           H  
ATOM    869 1HD2 LEU A 208       6.426  -6.000   5.188  1.00  0.00           H  
ATOM    870 2HD2 LEU A 208       7.396  -6.293   3.725  1.00  0.00           H  
ATOM    871 3HD2 LEU A 208       6.763  -7.667   4.663  1.00  0.00           H  
ATOM    872  N   THR A 209      10.306  -8.861   8.075  1.00  0.00           N  
ATOM    873  CA  THR A 209       9.894  -9.816   9.089  1.00  0.00           C  
ATOM    874  C   THR A 209       8.410  -9.626   9.399  1.00  0.00           C  
ATOM    875  O   THR A 209       7.823  -8.616   9.001  1.00  0.00           O  
ATOM    876  CB  THR A 209      10.724  -9.645  10.385  1.00  0.00           C  
ATOM    877  OG1 THR A 209      10.427  -8.388  11.007  1.00  0.00           O  
ATOM    878  CG2 THR A 209      12.214  -9.727  10.090  1.00  0.00           C  
ATOM    879  H   THR A 209      10.693  -7.999   8.355  1.00  0.00           H  
ATOM    880  HA  THR A 209      10.047 -10.822   8.699  1.00  0.00           H  
ATOM    881  HB  THR A 209      10.464 -10.441  11.066  1.00  0.00           H  
ATOM    882  HG1 THR A 209      10.771  -7.663  10.452  1.00  0.00           H  
ATOM    883 1HG2 THR A 209      12.769  -9.628  11.012  1.00  0.00           H  
ATOM    884 2HG2 THR A 209      12.491  -8.931   9.417  1.00  0.00           H  
ATOM    885 3HG2 THR A 209      12.439 -10.679   9.633  1.00  0.00           H  
ATOM    886  N   PRO A 210       7.767 -10.590  10.084  1.00  0.00           N  
ATOM    887  CA  PRO A 210       6.348 -10.479  10.443  1.00  0.00           C  
ATOM    888  C   PRO A 210       6.042  -9.171  11.168  1.00  0.00           C  
ATOM    889  O   PRO A 210       4.971  -8.586  10.998  1.00  0.00           O  
ATOM    890  CB  PRO A 210       6.131 -11.689  11.357  1.00  0.00           C  
ATOM    891  CG  PRO A 210       7.113 -12.698  10.868  1.00  0.00           C  
ATOM    892  CD  PRO A 210       8.343 -11.894  10.537  1.00  0.00           C  
ATOM    893  HA  PRO A 210       5.737 -10.558   9.532  1.00  0.00           H  
ATOM    894 1HB  PRO A 210       6.300 -11.403  12.406  1.00  0.00           H  
ATOM    895 2HB  PRO A 210       5.090 -12.035  11.283  1.00  0.00           H  
ATOM    896 1HG  PRO A 210       7.298 -13.456  11.643  1.00  0.00           H  
ATOM    897 2HG  PRO A 210       6.707 -13.230   9.994  1.00  0.00           H  
ATOM    898 1HD  PRO A 210       8.960 -11.780  11.440  1.00  0.00           H  
ATOM    899 2HD  PRO A 210       8.909 -12.400   9.741  1.00  0.00           H  
ATOM    900  N   GLN A 211       7.006  -8.702  11.954  1.00  0.00           N  
ATOM    901  CA  GLN A 211       6.851  -7.466  12.707  1.00  0.00           C  
ATOM    902  C   GLN A 211       6.868  -6.247  11.785  1.00  0.00           C  
ATOM    903  O   GLN A 211       6.293  -5.206  12.112  1.00  0.00           O  
ATOM    904  CB  GLN A 211       7.955  -7.343  13.760  1.00  0.00           C  
ATOM    905  CG  GLN A 211       7.866  -8.366  14.879  1.00  0.00           C  
ATOM    906  CD  GLN A 211       8.970  -8.200  15.905  1.00  0.00           C  
ATOM    907  OE1 GLN A 211      10.045  -7.674  15.602  1.00  0.00           O  
ATOM    908  NE2 GLN A 211       8.713  -8.649  17.128  1.00  0.00           N  
ATOM    909  H   GLN A 211       7.845  -9.210  12.034  1.00  0.00           H  
ATOM    910  HA  GLN A 211       5.886  -7.488  13.213  1.00  0.00           H  
ATOM    911 1HB  GLN A 211       8.928  -7.452  13.282  1.00  0.00           H  
ATOM    912 2HB  GLN A 211       7.921  -6.350  14.209  1.00  0.00           H  
ATOM    913 1HG  GLN A 211       6.907  -8.251  15.387  1.00  0.00           H  
ATOM    914 2HG  GLN A 211       7.944  -9.365  14.451  1.00  0.00           H  
ATOM    915 1HE2 GLN A 211       9.405  -8.568  17.847  1.00  0.00           H  
ATOM    916 2HE2 GLN A 211       7.829  -9.070  17.331  1.00  0.00           H  
ATOM    917  N   ASP A 212       7.497  -6.381  10.621  1.00  0.00           N  
ATOM    918  CA  ASP A 212       7.583  -5.273   9.681  1.00  0.00           C  
ATOM    919  C   ASP A 212       6.345  -5.276   8.808  1.00  0.00           C  
ATOM    920  O   ASP A 212       5.880  -4.234   8.343  1.00  0.00           O  
ATOM    921  CB  ASP A 212       8.841  -5.375   8.815  1.00  0.00           C  
ATOM    922  CG  ASP A 212      10.126  -5.344   9.631  1.00  0.00           C  
ATOM    923  OD1 ASP A 212      10.300  -4.423  10.394  1.00  0.00           O  
ATOM    924  OD2 ASP A 212      10.921  -6.242   9.486  1.00  0.00           O  
ATOM    925  H   ASP A 212       7.856  -7.260  10.360  1.00  0.00           H  
ATOM    926  HA  ASP A 212       7.633  -4.342  10.247  1.00  0.00           H  
ATOM    927 1HB  ASP A 212       8.814  -6.303   8.243  1.00  0.00           H  
ATOM    928 2HB  ASP A 212       8.861  -4.551   8.102  1.00  0.00           H  
ATOM    929  N   MET A 213       5.815  -6.476   8.610  1.00  0.00           N  
ATOM    930  CA  MET A 213       4.627  -6.691   7.800  1.00  0.00           C  
ATOM    931  C   MET A 213       3.453  -5.871   8.318  1.00  0.00           C  
ATOM    932  O   MET A 213       2.797  -5.152   7.562  1.00  0.00           O  
ATOM    933  CB  MET A 213       4.271  -8.176   7.771  1.00  0.00           C  
ATOM    934  CG  MET A 213       5.180  -9.025   6.894  1.00  0.00           C  
ATOM    935  SD  MET A 213       4.822 -10.788   7.023  1.00  0.00           S  
ATOM    936  CE  MET A 213       3.127 -10.832   6.449  1.00  0.00           C  
ATOM    937  H   MET A 213       6.248  -7.253   9.024  1.00  0.00           H  
ATOM    938  HA  MET A 213       4.837  -6.360   6.783  1.00  0.00           H  
ATOM    939 1HB  MET A 213       4.311  -8.579   8.782  1.00  0.00           H  
ATOM    940 2HB  MET A 213       3.249  -8.298   7.411  1.00  0.00           H  
ATOM    941 1HG  MET A 213       5.064  -8.725   5.853  1.00  0.00           H  
ATOM    942 2HG  MET A 213       6.219  -8.862   7.182  1.00  0.00           H  
ATOM    943 1HE  MET A 213       2.762 -11.859   6.471  1.00  0.00           H  
ATOM    944 2HE  MET A 213       2.507 -10.212   7.098  1.00  0.00           H  
ATOM    945 3HE  MET A 213       3.078 -10.451   5.429  1.00  0.00           H  
ATOM    946  N   GLU A 214       3.217  -5.964   9.619  1.00  0.00           N  
ATOM    947  CA  GLU A 214       2.117  -5.252  10.260  1.00  0.00           C  
ATOM    948  C   GLU A 214       2.273  -3.737  10.131  1.00  0.00           C  
ATOM    949  O   GLU A 214       1.288  -2.997  10.166  1.00  0.00           O  
ATOM    950  CB  GLU A 214       2.027  -5.640  11.738  1.00  0.00           C  
ATOM    951  CG  GLU A 214       1.536  -7.058  11.986  1.00  0.00           C  
ATOM    952  CD  GLU A 214       0.125  -7.280  11.518  1.00  0.00           C  
ATOM    953  OE1 GLU A 214      -0.739  -6.539  11.923  1.00  0.00           O  
ATOM    954  OE2 GLU A 214      -0.091  -8.192  10.754  1.00  0.00           O  
ATOM    955  H   GLU A 214       3.800  -6.531  10.168  1.00  0.00           H  
ATOM    956  HA  GLU A 214       1.187  -5.535   9.765  1.00  0.00           H  
ATOM    957 1HB  GLU A 214       3.008  -5.540  12.201  1.00  0.00           H  
ATOM    958 2HB  GLU A 214       1.351  -4.957  12.253  1.00  0.00           H  
ATOM    959 1HG  GLU A 214       2.192  -7.756  11.466  1.00  0.00           H  
ATOM    960 2HG  GLU A 214       1.598  -7.272  13.053  1.00  0.00           H  
ATOM    961  N   ALA A 215       3.509  -3.281   9.977  1.00  0.00           N  
ATOM    962  CA  ALA A 215       3.789  -1.858   9.850  1.00  0.00           C  
ATOM    963  C   ALA A 215       3.609  -1.386   8.410  1.00  0.00           C  
ATOM    964  O   ALA A 215       3.136  -0.274   8.163  1.00  0.00           O  
ATOM    965  CB  ALA A 215       5.198  -1.552  10.337  1.00  0.00           C  
ATOM    966  H   ALA A 215       4.254  -3.918   9.944  1.00  0.00           H  
ATOM    967  HA  ALA A 215       3.075  -1.316  10.470  1.00  0.00           H  
ATOM    968 1HB  ALA A 215       5.393  -0.484  10.238  1.00  0.00           H  
ATOM    969 2HB  ALA A 215       5.293  -1.843  11.383  1.00  0.00           H  
ATOM    970 3HB  ALA A 215       5.918  -2.108   9.739  1.00  0.00           H  
ATOM    971  N   ALA A 216       3.954  -2.252   7.462  1.00  0.00           N  
ATOM    972  CA  ALA A 216       3.845  -1.928   6.047  1.00  0.00           C  
ATOM    973  C   ALA A 216       2.389  -1.795   5.634  1.00  0.00           C  
ATOM    974  O   ALA A 216       2.058  -1.029   4.724  1.00  0.00           O  
ATOM    975  CB  ALA A 216       4.541  -2.990   5.208  1.00  0.00           C  
ATOM    976  H   ALA A 216       4.278  -3.139   7.722  1.00  0.00           H  
ATOM    977  HA  ALA A 216       4.333  -0.967   5.881  1.00  0.00           H  
ATOM    978 1HB  ALA A 216       4.492  -2.715   4.166  1.00  0.00           H  
ATOM    979 2HB  ALA A 216       4.047  -3.939   5.351  1.00  0.00           H  
ATOM    980 3HB  ALA A 216       5.575  -3.073   5.511  1.00  0.00           H  
ATOM    981  N   LYS A 217       1.524  -2.538   6.317  1.00  0.00           N  
ATOM    982  CA  LYS A 217       0.095  -2.511   6.036  1.00  0.00           C  
ATOM    983  C   LYS A 217      -0.461  -1.097   6.184  1.00  0.00           C  
ATOM    984  O   LYS A 217      -1.208  -0.616   5.329  1.00  0.00           O  
ATOM    985  CB  LYS A 217      -0.655  -3.453   6.978  1.00  0.00           C  
ATOM    986  CG  LYS A 217      -0.459  -4.923   6.661  1.00  0.00           C  
ATOM    987  CD  LYS A 217      -1.194  -5.802   7.660  1.00  0.00           C  
ATOM    988  CE  LYS A 217      -0.989  -7.276   7.364  1.00  0.00           C  
ATOM    989  NZ  LYS A 217      -1.663  -8.145   8.365  1.00  0.00           N  
ATOM    990  H   LYS A 217       1.860  -3.132   7.024  1.00  0.00           H  
ATOM    991  HA  LYS A 217      -0.061  -2.828   5.004  1.00  0.00           H  
ATOM    992 1HB  LYS A 217      -0.318  -3.276   7.988  1.00  0.00           H  
ATOM    993 2HB  LYS A 217      -1.710  -3.233   6.920  1.00  0.00           H  
ATOM    994 1HG  LYS A 217      -0.843  -5.120   5.671  1.00  0.00           H  
ATOM    995 2HG  LYS A 217       0.595  -5.153   6.695  1.00  0.00           H  
ATOM    996 1HD  LYS A 217      -0.827  -5.591   8.651  1.00  0.00           H  
ATOM    997 2HD  LYS A 217      -2.251  -5.580   7.613  1.00  0.00           H  
ATOM    998 1HE  LYS A 217      -1.390  -7.494   6.386  1.00  0.00           H  
ATOM    999 2HE  LYS A 217       0.069  -7.487   7.373  1.00  0.00           H  
ATOM   1000 1HZ  LYS A 217      -2.667  -7.883   8.446  1.00  0.00           H  
ATOM   1001 2HZ  LYS A 217      -1.211  -8.038   9.300  1.00  0.00           H  
ATOM   1002 3HZ  LYS A 217      -1.598  -9.143   8.076  1.00  0.00           H  
ATOM   1003  N   GLU A 218      -0.073  -0.436   7.264  1.00  0.00           N  
ATOM   1004  CA  GLU A 218      -0.534   0.924   7.529  1.00  0.00           C  
ATOM   1005  C   GLU A 218       0.011   1.888   6.503  1.00  0.00           C  
ATOM   1006  O   GLU A 218      -0.708   2.770   6.033  1.00  0.00           O  
ATOM   1007  CB  GLU A 218      -0.117   1.373   8.931  1.00  0.00           C  
ATOM   1008  CG  GLU A 218      -0.847   0.663  10.062  1.00  0.00           C  
ATOM   1009  CD  GLU A 218      -0.411   1.129  11.423  1.00  0.00           C  
ATOM   1010  OE1 GLU A 218       0.529   1.883  11.500  1.00  0.00           O  
ATOM   1011  OE2 GLU A 218      -1.021   0.732  12.389  1.00  0.00           O  
ATOM   1012  H   GLU A 218       0.538  -0.870   7.900  1.00  0.00           H  
ATOM   1013  HA  GLU A 218      -1.623   0.938   7.470  1.00  0.00           H  
ATOM   1014 1HB  GLU A 218       0.952   1.204   9.064  1.00  0.00           H  
ATOM   1015 2HB  GLU A 218      -0.294   2.443   9.039  1.00  0.00           H  
ATOM   1016 1HG  GLU A 218      -1.917   0.837   9.956  1.00  0.00           H  
ATOM   1017 2HG  GLU A 218      -0.671  -0.409   9.977  1.00  0.00           H  
ATOM   1018  N   VAL A 219       1.284   1.725   6.160  1.00  0.00           N  
ATOM   1019  CA  VAL A 219       1.942   2.595   5.192  1.00  0.00           C  
ATOM   1020  C   VAL A 219       1.206   2.590   3.853  1.00  0.00           C  
ATOM   1021  O   VAL A 219       0.867   3.647   3.321  1.00  0.00           O  
ATOM   1022  CB  VAL A 219       3.399   2.146   4.977  1.00  0.00           C  
ATOM   1023  CG1 VAL A 219       4.010   2.872   3.787  1.00  0.00           C  
ATOM   1024  CG2 VAL A 219       4.211   2.399   6.238  1.00  0.00           C  
ATOM   1025  H   VAL A 219       1.794   0.988   6.561  1.00  0.00           H  
ATOM   1026  HA  VAL A 219       1.943   3.612   5.585  1.00  0.00           H  
ATOM   1027  HB  VAL A 219       3.411   1.081   4.744  1.00  0.00           H  
ATOM   1028 1HG1 VAL A 219       5.040   2.542   3.649  1.00  0.00           H  
ATOM   1029 2HG1 VAL A 219       3.435   2.647   2.889  1.00  0.00           H  
ATOM   1030 3HG1 VAL A 219       3.996   3.946   3.970  1.00  0.00           H  
ATOM   1031 1HG2 VAL A 219       5.240   2.078   6.079  1.00  0.00           H  
ATOM   1032 2HG2 VAL A 219       4.195   3.463   6.474  1.00  0.00           H  
ATOM   1033 3HG2 VAL A 219       3.780   1.837   7.067  1.00  0.00           H  
ATOM   1034  N   TYR A 220       0.937   1.399   3.330  1.00  0.00           N  
ATOM   1035  CA  TYR A 220       0.255   1.269   2.048  1.00  0.00           C  
ATOM   1036  C   TYR A 220      -1.154   1.862   2.105  1.00  0.00           C  
ATOM   1037  O   TYR A 220      -1.587   2.539   1.169  1.00  0.00           O  
ATOM   1038  CB  TYR A 220       0.197  -0.200   1.623  1.00  0.00           C  
ATOM   1039  CG  TYR A 220       1.557  -0.822   1.392  1.00  0.00           C  
ATOM   1040  CD1 TYR A 220       2.684  -0.018   1.316  1.00  0.00           C  
ATOM   1041  CD2 TYR A 220       1.676  -2.197   1.256  1.00  0.00           C  
ATOM   1042  CE1 TYR A 220       3.925  -0.586   1.105  1.00  0.00           C  
ATOM   1043  CE2 TYR A 220       2.917  -2.766   1.045  1.00  0.00           C  
ATOM   1044  CZ  TYR A 220       4.038  -1.965   0.969  1.00  0.00           C  
ATOM   1045  OH  TYR A 220       5.275  -2.531   0.759  1.00  0.00           O  
ATOM   1046  H   TYR A 220       1.206   0.589   3.816  1.00  0.00           H  
ATOM   1047  HA  TYR A 220       0.817   1.828   1.299  1.00  0.00           H  
ATOM   1048 1HB  TYR A 220      -0.317  -0.781   2.389  1.00  0.00           H  
ATOM   1049 2HB  TYR A 220      -0.379  -0.290   0.702  1.00  0.00           H  
ATOM   1050  HD1 TYR A 220       2.590   1.063   1.422  1.00  0.00           H  
ATOM   1051  HD2 TYR A 220       0.790  -2.830   1.315  1.00  0.00           H  
ATOM   1052  HE1 TYR A 220       4.811   0.046   1.045  1.00  0.00           H  
ATOM   1053  HE2 TYR A 220       3.010  -3.847   0.937  1.00  0.00           H  
ATOM   1054  HH  TYR A 220       5.950  -1.851   0.814  1.00  0.00           H  
ATOM   1055  N   LYS A 221      -1.858   1.621   3.207  1.00  0.00           N  
ATOM   1056  CA  LYS A 221      -3.216   2.129   3.368  1.00  0.00           C  
ATOM   1057  C   LYS A 221      -3.236   3.655   3.440  1.00  0.00           C  
ATOM   1058  O   LYS A 221      -4.019   4.310   2.745  1.00  0.00           O  
ATOM   1059  CB  LYS A 221      -3.862   1.535   4.621  1.00  0.00           C  
ATOM   1060  CG  LYS A 221      -5.280   2.021   4.888  1.00  0.00           C  
ATOM   1061  CD  LYS A 221      -5.820   1.459   6.195  1.00  0.00           C  
ATOM   1062  CE  LYS A 221      -6.171  -0.015   6.061  1.00  0.00           C  
ATOM   1063  NZ  LYS A 221      -7.515  -0.215   5.454  1.00  0.00           N  
ATOM   1064  H   LYS A 221      -1.456   1.087   3.927  1.00  0.00           H  
ATOM   1065  HA  LYS A 221      -3.802   1.831   2.498  1.00  0.00           H  
ATOM   1066 1HB  LYS A 221      -3.891   0.448   4.535  1.00  0.00           H  
ATOM   1067 2HB  LYS A 221      -3.255   1.778   5.493  1.00  0.00           H  
ATOM   1068 1HG  LYS A 221      -5.288   3.110   4.940  1.00  0.00           H  
ATOM   1069 2HG  LYS A 221      -5.931   1.709   4.072  1.00  0.00           H  
ATOM   1070 1HD  LYS A 221      -5.070   1.576   6.979  1.00  0.00           H  
ATOM   1071 2HD  LYS A 221      -6.714   2.011   6.486  1.00  0.00           H  
ATOM   1072 1HE  LYS A 221      -5.428  -0.511   5.439  1.00  0.00           H  
ATOM   1073 2HE  LYS A 221      -6.158  -0.483   7.046  1.00  0.00           H  
ATOM   1074 1HZ  LYS A 221      -7.710  -1.203   5.384  1.00  0.00           H  
ATOM   1075 2HZ  LYS A 221      -8.216   0.226   6.034  1.00  0.00           H  
ATOM   1076 3HZ  LYS A 221      -7.533   0.198   4.533  1.00  0.00           H  
ATOM   1077  N   ILE A 222      -2.372   4.219   4.279  1.00  0.00           N  
ATOM   1078  CA  ILE A 222      -2.295   5.668   4.443  1.00  0.00           C  
ATOM   1079  C   ILE A 222      -1.892   6.342   3.132  1.00  0.00           C  
ATOM   1080  O   ILE A 222      -2.404   7.408   2.782  1.00  0.00           O  
ATOM   1081  CB  ILE A 222      -1.292   6.045   5.548  1.00  0.00           C  
ATOM   1082  CG1 ILE A 222      -1.802   5.578   6.914  1.00  0.00           C  
ATOM   1083  CG2 ILE A 222      -1.045   7.546   5.553  1.00  0.00           C  
ATOM   1084  CD1 ILE A 222      -0.754   5.618   8.003  1.00  0.00           C  
ATOM   1085  H   ILE A 222      -1.766   3.644   4.802  1.00  0.00           H  
ATOM   1086  HA  ILE A 222      -3.279   6.036   4.732  1.00  0.00           H  
ATOM   1087  HB  ILE A 222      -0.347   5.531   5.373  1.00  0.00           H  
ATOM   1088 1HG1 ILE A 222      -2.639   6.204   7.223  1.00  0.00           H  
ATOM   1089 2HG1 ILE A 222      -2.172   4.556   6.835  1.00  0.00           H  
ATOM   1090 1HG2 ILE A 222      -0.334   7.795   6.341  1.00  0.00           H  
ATOM   1091 2HG2 ILE A 222      -0.640   7.851   4.589  1.00  0.00           H  
ATOM   1092 3HG2 ILE A 222      -1.984   8.069   5.734  1.00  0.00           H  
ATOM   1093 1HD1 ILE A 222      -1.191   5.273   8.941  1.00  0.00           H  
ATOM   1094 2HD1 ILE A 222       0.079   4.969   7.730  1.00  0.00           H  
ATOM   1095 3HD1 ILE A 222      -0.395   6.639   8.126  1.00  0.00           H  
ATOM   1096  N   HIS A 223      -0.992   5.700   2.399  1.00  0.00           N  
ATOM   1097  CA  HIS A 223      -0.521   6.226   1.126  1.00  0.00           C  
ATOM   1098  C   HIS A 223      -1.675   6.334   0.131  1.00  0.00           C  
ATOM   1099  O   HIS A 223      -1.806   7.332  -0.576  1.00  0.00           O  
ATOM   1100  CB  HIS A 223       0.582   5.327   0.560  1.00  0.00           C  
ATOM   1101  CG  HIS A 223       1.364   5.943  -0.560  1.00  0.00           C  
ATOM   1102  ND1 HIS A 223       2.170   5.180  -1.363  1.00  0.00           N  
ATOM   1103  CD2 HIS A 223       1.437   7.237  -0.965  1.00  0.00           C  
ATOM   1104  CE1 HIS A 223       2.717   6.011  -2.229  1.00  0.00           C  
ATOM   1105  NE2 HIS A 223       2.300   7.270  -2.030  1.00  0.00           N  
ATOM   1106  H   HIS A 223      -0.625   4.850   2.729  1.00  0.00           H  
ATOM   1107  HA  HIS A 223      -0.110   7.224   1.275  1.00  0.00           H  
ATOM   1108 1HB  HIS A 223       1.275   5.086   1.351  1.00  0.00           H  
ATOM   1109 2HB  HIS A 223       0.134   4.415   0.194  1.00  0.00           H  
ATOM   1110  HD2 HIS A 223       0.918   8.079  -0.535  1.00  0.00           H  
ATOM   1111  HE1 HIS A 223       3.412   5.715  -3.002  1.00  0.00           H  
ATOM   1112  HE2 HIS A 223       2.704   8.075  -2.418  1.00  0.00           H  
ATOM   1113  N   GLN A 224      -2.516   5.305   0.101  1.00  0.00           N  
ATOM   1114  CA  GLN A 224      -3.664   5.273  -0.800  1.00  0.00           C  
ATOM   1115  C   GLN A 224      -4.630   6.418  -0.501  1.00  0.00           C  
ATOM   1116  O   GLN A 224      -5.229   6.992  -1.409  1.00  0.00           O  
ATOM   1117  CB  GLN A 224      -4.393   3.931  -0.692  1.00  0.00           C  
ATOM   1118  CG  GLN A 224      -5.783   3.926  -1.304  1.00  0.00           C  
ATOM   1119  CD  GLN A 224      -6.430   2.555  -1.260  1.00  0.00           C  
ATOM   1120  OE1 GLN A 224      -5.744   1.529  -1.244  1.00  0.00           O  
ATOM   1121  NE2 GLN A 224      -7.758   2.529  -1.239  1.00  0.00           N  
ATOM   1122  H   GLN A 224      -2.360   4.543   0.702  1.00  0.00           H  
ATOM   1123  HA  GLN A 224      -3.305   5.393  -1.822  1.00  0.00           H  
ATOM   1124 1HB  GLN A 224      -3.805   3.157  -1.186  1.00  0.00           H  
ATOM   1125 2HB  GLN A 224      -4.486   3.651   0.357  1.00  0.00           H  
ATOM   1126 1HG  GLN A 224      -6.415   4.621  -0.751  1.00  0.00           H  
ATOM   1127 2HG  GLN A 224      -5.710   4.236  -2.347  1.00  0.00           H  
ATOM   1128 1HE2 GLN A 224      -8.241   1.653  -1.210  1.00  0.00           H  
ATOM   1129 2HE2 GLN A 224      -8.276   3.384  -1.253  1.00  0.00           H  
ATOM   1130  N   GLN A 225      -4.759   6.753   0.777  1.00  0.00           N  
ATOM   1131  CA  GLN A 225      -5.650   7.823   1.205  1.00  0.00           C  
ATOM   1132  C   GLN A 225      -5.056   9.190   0.865  1.00  0.00           C  
ATOM   1133  O   GLN A 225      -5.761  10.087   0.401  1.00  0.00           O  
ATOM   1134  CB  GLN A 225      -5.923   7.725   2.708  1.00  0.00           C  
ATOM   1135  CG  GLN A 225      -6.707   6.491   3.119  1.00  0.00           C  
ATOM   1136  CD  GLN A 225      -6.833   6.359   4.625  1.00  0.00           C  
ATOM   1137  OE1 GLN A 225      -6.043   6.933   5.380  1.00  0.00           O  
ATOM   1138  NE2 GLN A 225      -7.828   5.601   5.071  1.00  0.00           N  
ATOM   1139  H   GLN A 225      -4.237   6.266   1.452  1.00  0.00           H  
ATOM   1140  HA  GLN A 225      -6.595   7.720   0.672  1.00  0.00           H  
ATOM   1141 1HB  GLN A 225      -4.978   7.719   3.250  1.00  0.00           H  
ATOM   1142 2HB  GLN A 225      -6.482   8.602   3.035  1.00  0.00           H  
ATOM   1143 1HG  GLN A 225      -7.710   6.552   2.696  1.00  0.00           H  
ATOM   1144 2HG  GLN A 225      -6.197   5.606   2.741  1.00  0.00           H  
ATOM   1145 1HE2 GLN A 225      -7.962   5.478   6.055  1.00  0.00           H  
ATOM   1146 2HE2 GLN A 225      -8.445   5.154   4.424  1.00  0.00           H  
ATOM   1147  N   LEU A 226      -3.754   9.332   1.090  1.00  0.00           N  
ATOM   1148  CA  LEU A 226      -3.056  10.583   0.813  1.00  0.00           C  
ATOM   1149  C   LEU A 226      -3.093  10.909  -0.678  1.00  0.00           C  
ATOM   1150  O   LEU A 226      -3.253  12.068  -1.064  1.00  0.00           O  
ATOM   1151  CB  LEU A 226      -1.601  10.496   1.291  1.00  0.00           C  
ATOM   1152  CG  LEU A 226      -1.394  10.561   2.809  1.00  0.00           C  
ATOM   1153  CD1 LEU A 226       0.091  10.445   3.126  1.00  0.00           C  
ATOM   1154  CD2 LEU A 226      -1.966  11.866   3.344  1.00  0.00           C  
ATOM   1155  H   LEU A 226      -3.248   8.575   1.461  1.00  0.00           H  
ATOM   1156  HA  LEU A 226      -3.556  11.385   1.355  1.00  0.00           H  
ATOM   1157 1HB  LEU A 226      -1.175   9.558   0.939  1.00  0.00           H  
ATOM   1158 2HB  LEU A 226      -1.039  11.317   0.844  1.00  0.00           H  
ATOM   1159  HG  LEU A 226      -1.903   9.721   3.283  1.00  0.00           H  
ATOM   1160 1HD1 LEU A 226       0.237  10.491   4.205  1.00  0.00           H  
ATOM   1161 2HD1 LEU A 226       0.469   9.494   2.749  1.00  0.00           H  
ATOM   1162 3HD1 LEU A 226       0.629  11.264   2.651  1.00  0.00           H  
ATOM   1163 1HD2 LEU A 226      -1.820  11.912   4.424  1.00  0.00           H  
ATOM   1164 2HD2 LEU A 226      -1.457  12.707   2.872  1.00  0.00           H  
ATOM   1165 3HD2 LEU A 226      -3.032  11.915   3.120  1.00  0.00           H  
ATOM   1166  N   LEU A 227      -2.954   9.877  -1.509  1.00  0.00           N  
ATOM   1167  CA  LEU A 227      -2.965  10.045  -2.961  1.00  0.00           C  
ATOM   1168  C   LEU A 227      -4.276  10.661  -3.440  1.00  0.00           C  
ATOM   1169  O   LEU A 227      -4.292  11.461  -4.374  1.00  0.00           O  
ATOM   1170  CB  LEU A 227      -2.748   8.693  -3.652  1.00  0.00           C  
ATOM   1171  CG  LEU A 227      -1.322   8.131  -3.580  1.00  0.00           C  
ATOM   1172  CD1 LEU A 227      -1.310   6.706  -4.119  1.00  0.00           C  
ATOM   1173  CD2 LEU A 227      -0.383   9.024  -4.377  1.00  0.00           C  
ATOM   1174  H   LEU A 227      -2.835   8.976  -1.134  1.00  0.00           H  
ATOM   1175  HA  LEU A 227      -2.152  10.715  -3.238  1.00  0.00           H  
ATOM   1176 1HB  LEU A 227      -3.415   7.961  -3.200  1.00  0.00           H  
ATOM   1177 2HB  LEU A 227      -3.012   8.794  -4.704  1.00  0.00           H  
ATOM   1178  HG  LEU A 227      -0.996   8.097  -2.540  1.00  0.00           H  
ATOM   1179 1HD1 LEU A 227      -0.297   6.307  -4.067  1.00  0.00           H  
ATOM   1180 2HD1 LEU A 227      -1.975   6.085  -3.519  1.00  0.00           H  
ATOM   1181 3HD1 LEU A 227      -1.648   6.706  -5.154  1.00  0.00           H  
ATOM   1182 1HD2 LEU A 227       0.630   8.625  -4.325  1.00  0.00           H  
ATOM   1183 2HD2 LEU A 227      -0.708   9.058  -5.417  1.00  0.00           H  
ATOM   1184 3HD2 LEU A 227      -0.398  10.031  -3.959  1.00  0.00           H  
ATOM   1185  N   PHE A 228      -5.374  10.294  -2.791  1.00  0.00           N  
ATOM   1186  CA  PHE A 228      -6.683  10.811  -3.162  1.00  0.00           C  
ATOM   1187  C   PHE A 228      -6.769  12.313  -2.907  1.00  0.00           C  
ATOM   1188  O   PHE A 228      -7.225  13.076  -3.761  1.00  0.00           O  
ATOM   1189  CB  PHE A 228      -7.783  10.089  -2.382  1.00  0.00           C  
ATOM   1190  CG  PHE A 228      -9.174  10.507  -2.767  1.00  0.00           C  
ATOM   1191  CD1 PHE A 228      -9.736  10.079  -3.961  1.00  0.00           C  
ATOM   1192  CD2 PHE A 228      -9.922  11.328  -1.938  1.00  0.00           C  
ATOM   1193  CE1 PHE A 228     -11.015  10.463  -4.317  1.00  0.00           C  
ATOM   1194  CE2 PHE A 228     -11.201  11.713  -2.291  1.00  0.00           C  
ATOM   1195  CZ  PHE A 228     -11.748  11.280  -3.483  1.00  0.00           C  
ATOM   1196  H   PHE A 228      -5.300   9.660  -2.045  1.00  0.00           H  
ATOM   1197  HA  PHE A 228      -6.836  10.633  -4.227  1.00  0.00           H  
ATOM   1198 1HB  PHE A 228      -7.695   9.015  -2.539  1.00  0.00           H  
ATOM   1199 2HB  PHE A 228      -7.656  10.275  -1.317  1.00  0.00           H  
ATOM   1200  HD1 PHE A 228      -9.157   9.432  -4.621  1.00  0.00           H  
ATOM   1201  HD2 PHE A 228      -9.490  11.671  -0.997  1.00  0.00           H  
ATOM   1202  HE1 PHE A 228     -11.444  10.120  -5.258  1.00  0.00           H  
ATOM   1203  HE2 PHE A 228     -11.779  12.359  -1.630  1.00  0.00           H  
ATOM   1204  HZ  PHE A 228     -12.756  11.584  -3.762  1.00  0.00           H  
ATOM   1205  N   LYS A 229      -6.302  12.736  -1.742  1.00  0.00           N  
ATOM   1206  CA  LYS A 229      -6.337  14.145  -1.374  1.00  0.00           C  
ATOM   1207  C   LYS A 229      -5.364  14.959  -2.219  1.00  0.00           C  
ATOM   1208  O   LYS A 229      -5.659  16.093  -2.599  1.00  0.00           O  
ATOM   1209  CB  LYS A 229      -6.017  14.318   0.112  1.00  0.00           C  
ATOM   1210  CG  LYS A 229      -7.090  13.786   1.052  1.00  0.00           C  
ATOM   1211  CD  LYS A 229      -6.686  13.964   2.508  1.00  0.00           C  
ATOM   1212  CE  LYS A 229      -7.746  13.412   3.449  1.00  0.00           C  
ATOM   1213  NZ  LYS A 229      -7.352  13.553   4.877  1.00  0.00           N  
ATOM   1214  H   LYS A 229      -5.918  12.086  -1.118  1.00  0.00           H  
ATOM   1215  HA  LYS A 229      -7.341  14.527  -1.561  1.00  0.00           H  
ATOM   1216 1HB  LYS A 229      -5.083  13.806   0.345  1.00  0.00           H  
ATOM   1217 2HB  LYS A 229      -5.874  15.376   0.332  1.00  0.00           H  
ATOM   1218 1HG  LYS A 229      -8.026  14.317   0.876  1.00  0.00           H  
ATOM   1219 2HG  LYS A 229      -7.251  12.725   0.856  1.00  0.00           H  
ATOM   1220 1HD  LYS A 229      -5.744  13.445   2.691  1.00  0.00           H  
ATOM   1221 2HD  LYS A 229      -6.544  15.024   2.719  1.00  0.00           H  
ATOM   1222 1HE  LYS A 229      -8.685  13.941   3.290  1.00  0.00           H  
ATOM   1223 2HE  LYS A 229      -7.911  12.356   3.234  1.00  0.00           H  
ATOM   1224 1HZ  LYS A 229      -8.080  13.175   5.467  1.00  0.00           H  
ATOM   1225 2HZ  LYS A 229      -6.491  13.049   5.041  1.00  0.00           H  
ATOM   1226 3HZ  LYS A 229      -7.216  14.530   5.094  1.00  0.00           H  
ATOM   1227  N   ALA A 230      -4.212  14.368  -2.518  1.00  0.00           N  
ATOM   1228  CA  ALA A 230      -3.190  15.036  -3.317  1.00  0.00           C  
ATOM   1229  C   ALA A 230      -3.684  15.303  -4.738  1.00  0.00           C  
ATOM   1230  O   ALA A 230      -3.207  16.218  -5.409  1.00  0.00           O  
ATOM   1231  CB  ALA A 230      -1.916  14.205  -3.347  1.00  0.00           C  
ATOM   1232  H   ALA A 230      -4.039  13.458  -2.184  1.00  0.00           H  
ATOM   1233  HA  ALA A 230      -2.973  15.999  -2.854  1.00  0.00           H  
ATOM   1234 1HB  ALA A 230      -1.161  14.716  -3.944  1.00  0.00           H  
ATOM   1235 2HB  ALA A 230      -1.545  14.071  -2.330  1.00  0.00           H  
ATOM   1236 3HB  ALA A 230      -2.127  13.231  -3.786  1.00  0.00           H  
ATOM   1237  N   ARG A 231      -4.629  14.492  -5.196  1.00  0.00           N  
ATOM   1238  CA  ARG A 231      -5.189  14.659  -6.531  1.00  0.00           C  
ATOM   1239  C   ARG A 231      -6.194  15.805  -6.558  1.00  0.00           C  
ATOM   1240  O   ARG A 231      -6.261  16.561  -7.528  1.00  0.00           O  
ATOM   1241  CB  ARG A 231      -5.868  13.378  -6.993  1.00  0.00           C  
ATOM   1242  CG  ARG A 231      -6.474  13.442  -8.385  1.00  0.00           C  
ATOM   1243  CD  ARG A 231      -6.985  12.118  -8.824  1.00  0.00           C  
ATOM   1244  NE  ARG A 231      -7.783  12.218 -10.035  1.00  0.00           N  
ATOM   1245  CZ  ARG A 231      -8.429  11.187 -10.614  1.00  0.00           C  
ATOM   1246  NH1 ARG A 231      -8.362   9.987 -10.080  1.00  0.00           N  
ATOM   1247  NH2 ARG A 231      -9.129  11.380 -11.717  1.00  0.00           N  
ATOM   1248  H   ARG A 231      -4.947  13.757  -4.629  1.00  0.00           H  
ATOM   1249  HA  ARG A 231      -4.376  14.889  -7.221  1.00  0.00           H  
ATOM   1250 1HB  ARG A 231      -5.147  12.562  -6.985  1.00  0.00           H  
ATOM   1251 2HB  ARG A 231      -6.666  13.117  -6.297  1.00  0.00           H  
ATOM   1252 1HG  ARG A 231      -7.306  14.148  -8.388  1.00  0.00           H  
ATOM   1253 2HG  ARG A 231      -5.717  13.770  -9.098  1.00  0.00           H  
ATOM   1254 1HD  ARG A 231      -6.146  11.452  -9.022  1.00  0.00           H  
ATOM   1255 2HD  ARG A 231      -7.610  11.691  -8.039  1.00  0.00           H  
ATOM   1256  HE  ARG A 231      -7.858  13.126 -10.475  1.00  0.00           H  
ATOM   1257 1HH1 ARG A 231      -7.827   9.838  -9.236  1.00  0.00           H  
ATOM   1258 2HH1 ARG A 231      -8.846   9.213 -10.513  1.00  0.00           H  
ATOM   1259 1HH2 ARG A 231      -9.181  12.303 -12.127  1.00  0.00           H  
ATOM   1260 2HH2 ARG A 231      -9.614  10.608 -12.149  1.00  0.00           H  
ATOM   1261  N   LEU A 232      -6.958  15.937  -5.481  1.00  0.00           N  
ATOM   1262  CA  LEU A 232      -7.972  16.982  -5.378  1.00  0.00           C  
ATOM   1263  C   LEU A 232      -7.338  18.345  -5.104  1.00  0.00           C  
ATOM   1264  O   LEU A 232      -7.615  19.312  -5.817  1.00  0.00           O  
ATOM   1265  CB  LEU A 232      -8.970  16.642  -4.264  1.00  0.00           C  
ATOM   1266  CG  LEU A 232      -9.826  15.390  -4.498  1.00  0.00           C  
ATOM   1267  CD1 LEU A 232     -10.652  15.100  -3.252  1.00  0.00           C  
ATOM   1268  CD2 LEU A 232     -10.721  15.605  -5.709  1.00  0.00           C  
ATOM   1269  H   LEU A 232      -6.836  15.317  -4.733  1.00  0.00           H  
ATOM   1270  HA  LEU A 232      -8.508  17.038  -6.325  1.00  0.00           H  
ATOM   1271 1HB  LEU A 232      -8.419  16.498  -3.336  1.00  0.00           H  
ATOM   1272 2HB  LEU A 232      -9.646  17.486  -4.134  1.00  0.00           H  
ATOM   1273  HG  LEU A 232      -9.177  14.532  -4.674  1.00  0.00           H  
ATOM   1274 1HD1 LEU A 232     -11.260  14.210  -3.417  1.00  0.00           H  
ATOM   1275 2HD1 LEU A 232      -9.987  14.930  -2.405  1.00  0.00           H  
ATOM   1276 3HD1 LEU A 232     -11.301  15.949  -3.040  1.00  0.00           H  
ATOM   1277 1HD2 LEU A 232     -11.329  14.716  -5.875  1.00  0.00           H  
ATOM   1278 2HD2 LEU A 232     -11.372  16.462  -5.533  1.00  0.00           H  
ATOM   1279 3HD2 LEU A 232     -10.104  15.793  -6.588  1.00  0.00           H  
ATOM   1280  N   GLN A 233      -6.489  18.401  -4.072  1.00  0.00           N  
ATOM   1281  CA  GLN A 233      -5.795  19.630  -3.668  1.00  0.00           C  
ATOM   1282  C   GLN A 233      -6.755  20.654  -3.068  1.00  0.00           C  
ATOM   1283  O   GLN A 233      -7.637  21.178  -3.749  1.00  0.00           O  
ATOM   1284  CB  GLN A 233      -5.063  20.247  -4.863  1.00  0.00           C  
ATOM   1285  CG  GLN A 233      -3.899  19.417  -5.377  1.00  0.00           C  
ATOM   1286  CD  GLN A 233      -2.708  19.448  -4.439  1.00  0.00           C  
ATOM   1287  OE1 GLN A 233      -2.457  20.450  -3.764  1.00  0.00           O  
ATOM   1288  NE2 GLN A 233      -1.965  18.347  -4.392  1.00  0.00           N  
ATOM   1289  H   GLN A 233      -6.323  17.580  -3.557  1.00  0.00           H  
ATOM   1290  HA  GLN A 233      -5.062  19.377  -2.902  1.00  0.00           H  
ATOM   1291 1HB  GLN A 233      -5.765  20.389  -5.685  1.00  0.00           H  
ATOM   1292 2HB  GLN A 233      -4.680  21.230  -4.587  1.00  0.00           H  
ATOM   1293 1HG  GLN A 233      -4.224  18.382  -5.484  1.00  0.00           H  
ATOM   1294 2HG  GLN A 233      -3.585  19.811  -6.344  1.00  0.00           H  
ATOM   1295 1HE2 GLN A 233      -1.165  18.308  -3.791  1.00  0.00           H  
ATOM   1296 2HE2 GLN A 233      -2.204  17.557  -4.956  1.00  0.00           H  
ATOM   1297  N   GLN A 234      -6.566  20.944  -1.788  1.00  0.00           N  
ATOM   1298  CA  GLN A 234      -7.408  21.907  -1.091  1.00  0.00           C  
ATOM   1299  C   GLN A 234      -6.859  23.317  -1.259  1.00  0.00           C  
ATOM   1300  O   GLN A 234      -7.578  24.304  -1.101  1.00  0.00           O  
ATOM   1301  CB  GLN A 234      -7.514  21.556   0.396  1.00  0.00           C  
ATOM   1302  CG  GLN A 234      -8.130  20.195   0.672  1.00  0.00           C  
ATOM   1303  CD  GLN A 234      -9.538  20.075   0.120  1.00  0.00           C  
ATOM   1304  OE1 GLN A 234     -10.417  20.880   0.441  1.00  0.00           O  
ATOM   1305  NE2 GLN A 234      -9.761  19.067  -0.715  1.00  0.00           N  
ATOM   1306  H   GLN A 234      -5.830  20.511  -1.304  1.00  0.00           H  
ATOM   1307  HA  GLN A 234      -8.406  21.873  -1.527  1.00  0.00           H  
ATOM   1308 1HB  GLN A 234      -6.521  21.573   0.845  1.00  0.00           H  
ATOM   1309 2HB  GLN A 234      -8.116  22.308   0.905  1.00  0.00           H  
ATOM   1310 1HG  GLN A 234      -7.512  19.427   0.205  1.00  0.00           H  
ATOM   1311 2HG  GLN A 234      -8.170  20.039   1.750  1.00  0.00           H  
ATOM   1312 1HE2 GLN A 234     -10.670  18.936  -1.111  1.00  0.00           H  
ATOM   1313 2HE2 GLN A 234      -9.019  18.437  -0.949  1.00  0.00           H  
ATOM   1314  N   GLN A 235      -5.578  23.406  -1.578  1.00  0.00           N  
ATOM   1315  CA  GLN A 235      -4.918  24.686  -1.773  1.00  0.00           C  
ATOM   1316  C   GLN A 235      -4.508  24.842  -3.231  1.00  0.00           C  
ATOM   1317  O   GLN A 235      -3.688  24.075  -3.737  1.00  0.00           O  
ATOM   1318  CB  GLN A 235      -3.695  24.812  -0.860  1.00  0.00           C  
ATOM   1319  CG  GLN A 235      -2.971  26.143  -0.969  1.00  0.00           C  
ATOM   1320  CD  GLN A 235      -1.814  26.253   0.004  1.00  0.00           C  
ATOM   1321  OE1 GLN A 235      -1.251  25.244   0.439  1.00  0.00           O  
ATOM   1322  NE2 GLN A 235      -1.449  27.482   0.353  1.00  0.00           N  
ATOM   1323  H   GLN A 235      -5.058  22.582  -1.690  1.00  0.00           H  
ATOM   1324  HA  GLN A 235      -5.621  25.480  -1.520  1.00  0.00           H  
ATOM   1325 1HB  GLN A 235      -4.001  24.679   0.178  1.00  0.00           H  
ATOM   1326 2HB  GLN A 235      -2.983  24.022  -1.096  1.00  0.00           H  
ATOM   1327 1HG  GLN A 235      -2.579  26.250  -1.981  1.00  0.00           H  
ATOM   1328 2HG  GLN A 235      -3.676  26.946  -0.754  1.00  0.00           H  
ATOM   1329 1HE2 GLN A 235      -0.691  27.617   0.992  1.00  0.00           H  
ATOM   1330 2HE2 GLN A 235      -1.932  28.273  -0.023  1.00  0.00           H  
ATOM   1331  N   GLN A 236      -5.078  25.823  -3.910  1.00  0.00           N  
ATOM   1332  CA  GLN A 236      -4.754  26.055  -5.308  1.00  0.00           C  
ATOM   1333  C   GLN A 236      -4.070  27.402  -5.482  1.00  0.00           C  
ATOM   1334  O   GLN A 236      -4.655  28.453  -5.205  1.00  0.00           O  
ATOM   1335  CB  GLN A 236      -6.016  25.989  -6.173  1.00  0.00           C  
ATOM   1336  CG  GLN A 236      -5.758  26.143  -7.662  1.00  0.00           C  
ATOM   1337  CD  GLN A 236      -7.035  26.072  -8.480  1.00  0.00           C  
ATOM   1338  OE1 GLN A 236      -7.744  25.062  -8.463  1.00  0.00           O  
ATOM   1339  NE2 GLN A 236      -7.334  27.146  -9.202  1.00  0.00           N  
ATOM   1340  H   GLN A 236      -5.726  26.410  -3.459  1.00  0.00           H  
ATOM   1341  HA  GLN A 236      -4.066  25.276  -5.637  1.00  0.00           H  
ATOM   1342 1HB  GLN A 236      -6.515  25.033  -6.014  1.00  0.00           H  
ATOM   1343 2HB  GLN A 236      -6.707  26.774  -5.868  1.00  0.00           H  
ATOM   1344 1HG  GLN A 236      -5.291  27.110  -7.842  1.00  0.00           H  
ATOM   1345 2HG  GLN A 236      -5.097  25.341  -7.990  1.00  0.00           H  
ATOM   1346 1HE2 GLN A 236      -8.163  27.158  -9.761  1.00  0.00           H  
ATOM   1347 2HE2 GLN A 236      -6.730  27.943  -9.186  1.00  0.00           H  
ATOM   1348  N   ALA A 237      -2.828  27.359  -5.938  1.00  0.00           N  
ATOM   1349  CA  ALA A 237      -2.048  28.565  -6.159  1.00  0.00           C  
ATOM   1350  C   ALA A 237      -2.369  29.166  -7.519  1.00  0.00           C  
ATOM   1351  O   ALA A 237      -2.182  30.362  -7.748  1.00  0.00           O  
ATOM   1352  CB  ALA A 237      -0.560  28.267  -6.045  1.00  0.00           C  
ATOM   1353  H   ALA A 237      -2.420  26.486  -6.134  1.00  0.00           H  
ATOM   1354  HA  ALA A 237      -2.321  29.290  -5.392  1.00  0.00           H  
ATOM   1355 1HB  ALA A 237       0.008  29.180  -6.217  1.00  0.00           H  
ATOM   1356 2HB  ALA A 237      -0.341  27.886  -5.047  1.00  0.00           H  
ATOM   1357 3HB  ALA A 237      -0.281  27.520  -6.786  1.00  0.00           H  
ATOM   1358  N   GLN A 238      -2.850  28.323  -8.421  1.00  0.00           N  
ATOM   1359  CA  GLN A 238      -3.206  28.760  -9.760  1.00  0.00           C  
ATOM   1360  C   GLN A 238      -4.543  29.487  -9.737  1.00  0.00           C  
ATOM   1361  O   GLN A 238      -4.739  30.404 -10.562  1.00  0.00           O  
ATOM   1362  OXT GLN A 238      -5.382  29.175  -8.938  1.00  0.00           O  
ATOM   1363  CB  GLN A 238      -3.266  27.569 -10.720  1.00  0.00           C  
ATOM   1364  CG  GLN A 238      -3.507  27.951 -12.171  1.00  0.00           C  
ATOM   1365  CD  GLN A 238      -3.460  26.753 -13.100  1.00  0.00           C  
ATOM   1366  OE1 GLN A 238      -3.447  25.603 -12.652  1.00  0.00           O  
ATOM   1367  NE2 GLN A 238      -3.436  27.015 -14.402  1.00  0.00           N  
ATOM   1368  H   GLN A 238      -2.979  27.385  -8.173  1.00  0.00           H  
ATOM   1369  HA  GLN A 238      -2.441  29.451 -10.113  1.00  0.00           H  
ATOM   1370 1HB  GLN A 238      -2.330  27.013 -10.670  1.00  0.00           H  
ATOM   1371 2HB  GLN A 238      -4.064  26.894 -10.413  1.00  0.00           H  
ATOM   1372 1HG  GLN A 238      -4.491  28.412 -12.256  1.00  0.00           H  
ATOM   1373 2HG  GLN A 238      -2.736  28.655 -12.483  1.00  0.00           H  
ATOM   1374 1HE2 GLN A 238      -3.405  26.265 -15.063  1.00  0.00           H  
ATOM   1375 2HE2 GLN A 238      -3.448  27.962 -14.722  1.00  0.00           H  
TER                                                                             
ATOM   1377  N   PRO B   1     -12.629   1.315  -0.150  1.00  0.00           N  
ATOM   1378  CA  PRO B   1     -12.083  -0.037  -0.154  1.00  0.00           C  
ATOM   1379  C   PRO B   1     -10.568  -0.019  -0.301  1.00  0.00           C  
ATOM   1380  O   PRO B   1     -10.021   0.739  -1.102  1.00  0.00           O  
ATOM   1381  CB  PRO B   1     -12.760  -0.680  -1.369  1.00  0.00           C  
ATOM   1382  CG  PRO B   1     -12.942   0.449  -2.325  1.00  0.00           C  
ATOM   1383  CD  PRO B   1     -13.247   1.636  -1.450  1.00  0.00           C  
ATOM   1384  HA  PRO B   1     -12.375  -0.548   0.776  1.00  0.00           H  
ATOM   1385 1HB  PRO B   1     -12.127  -1.483  -1.772  1.00  0.00           H  
ATOM   1386 2HB  PRO B   1     -13.712  -1.141  -1.068  1.00  0.00           H  
ATOM   1387 1HG  PRO B   1     -12.032   0.588  -2.926  1.00  0.00           H  
ATOM   1388 2HG  PRO B   1     -13.757   0.223  -3.029  1.00  0.00           H  
ATOM   1389 1HD  PRO B   1     -12.788   2.537  -1.881  1.00  0.00           H  
ATOM   1390 2HD  PRO B   1     -14.337   1.759  -1.364  1.00  0.00           H  
ATOM   1391 1H   PRO B   1     -11.876   1.893   0.039  1.00  0.00           H  
ATOM   1392 2H   PRO B   1     -13.306   1.306   0.563  1.00  0.00           H  
ATOM   1393  N   ASP B   2      -9.893  -0.859   0.478  1.00  0.00           N  
ATOM   1394  CA  ASP B   2      -8.459  -1.068   0.317  1.00  0.00           C  
ATOM   1395  C   ASP B   2      -8.133  -1.609  -1.070  1.00  0.00           C  
ATOM   1396  O   ASP B   2      -8.747  -2.570  -1.531  1.00  0.00           O  
ATOM   1397  CB  ASP B   2      -7.934  -2.032   1.384  1.00  0.00           C  
ATOM   1398  CG  ASP B   2      -7.949  -1.433   2.783  1.00  0.00           C  
ATOM   1399  OD1 ASP B   2      -8.158  -0.249   2.899  1.00  0.00           O  
ATOM   1400  OD2 ASP B   2      -7.751  -2.165   3.723  1.00  0.00           O  
ATOM   1401  H   ASP B   2     -10.386  -1.365   1.199  1.00  0.00           H  
ATOM   1402  HA  ASP B   2      -7.954  -0.109   0.437  1.00  0.00           H  
ATOM   1403 1HB  ASP B   2      -8.541  -2.938   1.385  1.00  0.00           H  
ATOM   1404 2HB  ASP B   2      -6.912  -2.324   1.140  1.00  0.00           H  
ATOM   1405  N   LEU B   3      -7.163  -0.985  -1.730  1.00  0.00           N  
ATOM   1406  CA  LEU B   3      -6.706  -1.445  -3.035  1.00  0.00           C  
ATOM   1407  C   LEU B   3      -5.261  -1.924  -2.974  1.00  0.00           C  
ATOM   1408  O   LEU B   3      -4.904  -2.934  -3.581  1.00  0.00           O  
ATOM   1409  CB  LEU B   3      -6.835  -0.320  -4.069  1.00  0.00           C  
ATOM   1410  CG  LEU B   3      -8.256   0.205  -4.307  1.00  0.00           C  
ATOM   1411  CD1 LEU B   3      -8.209   1.376  -5.280  1.00  0.00           C  
ATOM   1412  CD2 LEU B   3      -9.129  -0.919  -4.846  1.00  0.00           C  
ATOM   1413  H   LEU B   3      -6.732  -0.170  -1.315  1.00  0.00           H  
ATOM   1414  HA  LEU B   3      -7.332  -2.281  -3.346  1.00  0.00           H  
ATOM   1415 1HB  LEU B   3      -6.221   0.519  -3.748  1.00  0.00           H  
ATOM   1416 2HB  LEU B   3      -6.450  -0.680  -5.024  1.00  0.00           H  
ATOM   1417  HG  LEU B   3      -8.672   0.569  -3.368  1.00  0.00           H  
ATOM   1418 1HD1 LEU B   3      -9.219   1.749  -5.449  1.00  0.00           H  
ATOM   1419 2HD1 LEU B   3      -7.594   2.172  -4.861  1.00  0.00           H  
ATOM   1420 3HD1 LEU B   3      -7.782   1.045  -6.226  1.00  0.00           H  
ATOM   1421 1HD2 LEU B   3     -10.140  -0.546  -5.014  1.00  0.00           H  
ATOM   1422 2HD2 LEU B   3      -8.715  -1.282  -5.787  1.00  0.00           H  
ATOM   1423 3HD2 LEU B   3      -9.159  -1.734  -4.123  1.00  0.00           H  
ATOM   1424  N   LEU B   4      -4.431  -1.194  -2.234  1.00  0.00           N  
ATOM   1425  CA  LEU B   4      -3.024  -1.546  -2.088  1.00  0.00           C  
ATOM   1426  C   LEU B   4      -2.808  -2.462  -0.890  1.00  0.00           C  
ATOM   1427  O   LEU B   4      -2.754  -2.005   0.251  1.00  0.00           O  
ATOM   1428  CB  LEU B   4      -2.174  -0.279  -1.931  1.00  0.00           C  
ATOM   1429  CG  LEU B   4      -0.657  -0.477  -2.043  1.00  0.00           C  
ATOM   1430  CD1 LEU B   4      -0.325  -1.103  -3.391  1.00  0.00           C  
ATOM   1431  CD2 LEU B   4       0.044   0.862  -1.875  1.00  0.00           C  
ATOM   1432  H   LEU B   4      -4.785  -0.374  -1.762  1.00  0.00           H  
ATOM   1433  HA  LEU B   4      -2.705  -2.073  -2.986  1.00  0.00           H  
ATOM   1434 1HB  LEU B   4      -2.472   0.436  -2.696  1.00  0.00           H  
ATOM   1435 2HB  LEU B   4      -2.380   0.159  -0.955  1.00  0.00           H  
ATOM   1436  HG  LEU B   4      -0.321  -1.163  -1.265  1.00  0.00           H  
ATOM   1437 1HD1 LEU B   4       0.753  -1.245  -3.471  1.00  0.00           H  
ATOM   1438 2HD1 LEU B   4      -0.824  -2.069  -3.477  1.00  0.00           H  
ATOM   1439 3HD1 LEU B   4      -0.665  -0.446  -4.191  1.00  0.00           H  
ATOM   1440 1HD2 LEU B   4       1.122   0.721  -1.954  1.00  0.00           H  
ATOM   1441 2HD2 LEU B   4      -0.290   1.549  -2.654  1.00  0.00           H  
ATOM   1442 3HD2 LEU B   4      -0.197   1.279  -0.897  1.00  0.00           H  
ATOM   1443  N   ASN B   5      -2.685  -3.758  -1.157  1.00  0.00           N  
ATOM   1444  CA  ASN B   5      -2.491  -4.743  -0.101  1.00  0.00           C  
ATOM   1445  C   ASN B   5      -1.010  -4.971   0.173  1.00  0.00           C  
ATOM   1446  O   ASN B   5      -0.153  -4.546  -0.602  1.00  0.00           O  
ATOM   1447  CB  ASN B   5      -3.176  -6.050  -0.456  1.00  0.00           C  
ATOM   1448  CG  ASN B   5      -3.340  -6.958   0.731  1.00  0.00           C  
ATOM   1449  OD1 ASN B   5      -3.723  -6.514   1.820  1.00  0.00           O  
ATOM   1450  ND2 ASN B   5      -3.056  -8.222   0.544  1.00  0.00           N  
ATOM   1451  H   ASN B   5      -2.729  -4.068  -2.117  1.00  0.00           H  
ATOM   1452  HA  ASN B   5      -2.934  -4.357   0.819  1.00  0.00           H  
ATOM   1453 1HB  ASN B   5      -4.159  -5.843  -0.879  1.00  0.00           H  
ATOM   1454 2HB  ASN B   5      -2.595  -6.570  -1.218  1.00  0.00           H  
ATOM   1455 1HD2 ASN B   5      -3.147  -8.872   1.299  1.00  0.00           H  
ATOM   1456 2HD2 ASN B   5      -2.749  -8.537  -0.353  1.00  0.00           H  
ATOM   1457  N   LEU B   6      -0.715  -5.645   1.281  1.00  0.00           N  
ATOM   1458  CA  LEU B   6       0.657  -6.007   1.614  1.00  0.00           C  
ATOM   1459  C   LEU B   6       1.244  -6.955   0.575  1.00  0.00           C  
ATOM   1460  O   LEU B   6       0.674  -8.007   0.289  1.00  0.00           O  
ATOM   1461  CB  LEU B   6       0.711  -6.660   3.001  1.00  0.00           C  
ATOM   1462  CG  LEU B   6       2.113  -6.995   3.524  1.00  0.00           C  
ATOM   1463  CD1 LEU B   6       2.915  -5.711   3.689  1.00  0.00           C  
ATOM   1464  CD2 LEU B   6       1.998  -7.741   4.845  1.00  0.00           C  
ATOM   1465  H   LEU B   6      -1.461  -5.913   1.906  1.00  0.00           H  
ATOM   1466  HA  LEU B   6       1.259  -5.099   1.630  1.00  0.00           H  
ATOM   1467 1HB  LEU B   6       0.241  -5.989   3.719  1.00  0.00           H  
ATOM   1468 2HB  LEU B   6       0.138  -7.586   2.971  1.00  0.00           H  
ATOM   1469  HG  LEU B   6       2.633  -7.621   2.798  1.00  0.00           H  
ATOM   1470 1HD1 LEU B   6       3.912  -5.950   4.061  1.00  0.00           H  
ATOM   1471 2HD1 LEU B   6       2.999  -5.208   2.726  1.00  0.00           H  
ATOM   1472 3HD1 LEU B   6       2.411  -5.056   4.399  1.00  0.00           H  
ATOM   1473 1HD2 LEU B   6       2.995  -7.981   5.216  1.00  0.00           H  
ATOM   1474 2HD2 LEU B   6       1.480  -7.116   5.572  1.00  0.00           H  
ATOM   1475 3HD2 LEU B   6       1.436  -8.663   4.694  1.00  0.00           H  
ATOM   1476  N   PHE B   7       2.387  -6.574   0.013  1.00  0.00           N  
ATOM   1477  CA  PHE B   7       3.018  -7.356  -1.043  1.00  0.00           C  
ATOM   1478  C   PHE B   7       3.286  -8.783  -0.586  1.00  0.00           C  
ATOM   1479  O   PHE B   7       3.107  -9.733  -1.348  1.00  0.00           O  
ATOM   1480  CB  PHE B   7       4.329  -6.701  -1.482  1.00  0.00           C  
ATOM   1481  CG  PHE B   7       4.885  -7.257  -2.762  1.00  0.00           C  
ATOM   1482  CD1 PHE B   7       4.347  -6.889  -3.986  1.00  0.00           C  
ATOM   1483  CD2 PHE B   7       5.947  -8.148  -2.745  1.00  0.00           C  
ATOM   1484  CE1 PHE B   7       4.857  -7.400  -5.165  1.00  0.00           C  
ATOM   1485  CE2 PHE B   7       6.460  -8.659  -3.921  1.00  0.00           C  
ATOM   1486  CZ  PHE B   7       5.914  -8.285  -5.132  1.00  0.00           C  
ATOM   1487  H   PHE B   7       2.828  -5.721   0.326  1.00  0.00           H  
ATOM   1488  HA  PHE B   7       2.342  -7.391  -1.899  1.00  0.00           H  
ATOM   1489 1HB  PHE B   7       4.174  -5.631  -1.615  1.00  0.00           H  
ATOM   1490 2HB  PHE B   7       5.078  -6.828  -0.702  1.00  0.00           H  
ATOM   1491  HD1 PHE B   7       3.511  -6.189  -4.012  1.00  0.00           H  
ATOM   1492  HD2 PHE B   7       6.378  -8.444  -1.788  1.00  0.00           H  
ATOM   1493  HE1 PHE B   7       4.425  -7.103  -6.120  1.00  0.00           H  
ATOM   1494  HE2 PHE B   7       7.296  -9.359  -3.894  1.00  0.00           H  
ATOM   1495  HZ  PHE B   7       6.317  -8.689  -6.060  1.00  0.00           H  
ATOM   1496  N   TRP B   8       3.718  -8.928   0.662  1.00  0.00           N  
ATOM   1497  CA  TRP B   8       4.003 -10.242   1.226  1.00  0.00           C  
ATOM   1498  C   TRP B   8       2.818 -11.184   1.055  1.00  0.00           C  
ATOM   1499  O   TRP B   8       2.970 -12.307   0.572  1.00  0.00           O  
ATOM   1500  CB  TRP B   8       4.353 -10.120   2.710  1.00  0.00           C  
ATOM   1501  CG  TRP B   8       4.841 -11.400   3.317  1.00  0.00           C  
ATOM   1502  CD1 TRP B   8       4.084 -12.478   3.665  1.00  0.00           C  
ATOM   1503  CD2 TRP B   8       6.207 -11.745   3.652  1.00  0.00           C  
ATOM   1504  NE1 TRP B   8       4.879 -13.465   4.192  1.00  0.00           N  
ATOM   1505  CE2 TRP B   8       6.182 -13.034   4.190  1.00  0.00           C  
ATOM   1506  CE3 TRP B   8       7.431 -11.073   3.539  1.00  0.00           C  
ATOM   1507  CZ2 TRP B   8       7.335 -13.673   4.620  1.00  0.00           C  
ATOM   1508  CZ3 TRP B   8       8.587 -11.714   3.969  1.00  0.00           C  
ATOM   1509  CH2 TRP B   8       8.539 -12.980   4.495  1.00  0.00           C  
ATOM   1510  H   TRP B   8       3.852  -8.106   1.234  1.00  0.00           H  
ATOM   1511  HA  TRP B   8       4.858 -10.666   0.700  1.00  0.00           H  
ATOM   1512 1HB  TRP B   8       5.125  -9.362   2.841  1.00  0.00           H  
ATOM   1513 2HB  TRP B   8       3.474  -9.791   3.265  1.00  0.00           H  
ATOM   1514  HD1 TRP B   8       3.004 -12.546   3.543  1.00  0.00           H  
ATOM   1515  HE1 TRP B   8       4.559 -14.362   4.528  1.00  0.00           H  
ATOM   1516  HE3 TRP B   8       7.475 -10.069   3.119  1.00  0.00           H  
ATOM   1517  HZ2 TRP B   8       7.318 -14.678   5.041  1.00  0.00           H  
ATOM   1518  HZ3 TRP B   8       9.535 -11.184   3.878  1.00  0.00           H  
ATOM   1519  HH2 TRP B   8       9.465 -13.454   4.822  1.00  0.00           H  
ATOM   1520  N   GLU B   9       1.639 -10.722   1.454  1.00  0.00           N  
ATOM   1521  CA  GLU B   9       0.440 -11.552   1.426  1.00  0.00           C  
ATOM   1522  C   GLU B   9       0.101 -11.982   0.005  1.00  0.00           C  
ATOM   1523  O   GLU B   9      -0.354 -13.103  -0.224  1.00  0.00           O  
ATOM   1524  CB  GLU B   9      -0.744 -10.802   2.038  1.00  0.00           C  
ATOM   1525  CG  GLU B   9      -0.678 -10.650   3.551  1.00  0.00           C  
ATOM   1526  CD  GLU B   9      -1.878  -9.947   4.122  1.00  0.00           C  
ATOM   1527  OE1 GLU B   9      -2.734  -9.561   3.362  1.00  0.00           O  
ATOM   1528  OE2 GLU B   9      -1.940  -9.797   5.319  1.00  0.00           O  
ATOM   1529  H   GLU B   9       1.570  -9.770   1.785  1.00  0.00           H  
ATOM   1530  HA  GLU B   9       0.628 -12.450   2.016  1.00  0.00           H  
ATOM   1531 1HB  GLU B   9      -0.806  -9.803   1.604  1.00  0.00           H  
ATOM   1532 2HB  GLU B   9      -1.670 -11.322   1.794  1.00  0.00           H  
ATOM   1533 1HG  GLU B   9      -0.602 -11.639   4.002  1.00  0.00           H  
ATOM   1534 2HG  GLU B   9       0.221 -10.093   3.811  1.00  0.00           H  
ATOM   1535  N   ASP B  10       0.324 -11.085  -0.950  1.00  0.00           N  
ATOM   1536  CA  ASP B  10       0.058 -11.375  -2.353  1.00  0.00           C  
ATOM   1537  C   ASP B  10       1.143 -12.266  -2.947  1.00  0.00           C  
ATOM   1538  O   ASP B  10       0.906 -12.980  -3.920  1.00  0.00           O  
ATOM   1539  CB  ASP B  10      -0.043 -10.078  -3.159  1.00  0.00           C  
ATOM   1540  CG  ASP B  10      -1.243  -9.228  -2.764  1.00  0.00           C  
ATOM   1541  OD1 ASP B  10      -2.072  -9.709  -2.028  1.00  0.00           O  
ATOM   1542  OD2 ASP B  10      -1.320  -8.105  -3.202  1.00  0.00           O  
ATOM   1543  H   ASP B  10       0.688 -10.177  -0.695  1.00  0.00           H  
ATOM   1544  HA  ASP B  10      -0.892 -11.905  -2.423  1.00  0.00           H  
ATOM   1545 1HB  ASP B  10       0.863  -9.489  -3.017  1.00  0.00           H  
ATOM   1546 2HB  ASP B  10      -0.117 -10.314  -4.221  1.00  0.00           H  
ATOM   1547  N   THR B  11       2.331 -12.215  -2.356  1.00  0.00           N  
ATOM   1548  CA  THR B  11       3.478 -12.953  -2.875  1.00  0.00           C  
ATOM   1549  C   THR B  11       3.472 -14.394  -2.384  1.00  0.00           C  
ATOM   1550  O   THR B  11       3.264 -14.657  -1.200  1.00  0.00           O  
ATOM   1551  CB  THR B  11       4.801 -12.276  -2.474  1.00  0.00           C  
ATOM   1552  OG1 THR B  11       4.846 -10.950  -3.017  1.00  0.00           O  
ATOM   1553  CG2 THR B  11       5.987 -13.074  -2.994  1.00  0.00           C  
ATOM   1554  H   THR B  11       2.445 -11.653  -1.524  1.00  0.00           H  
ATOM   1555  HA  THR B  11       3.416 -12.969  -3.963  1.00  0.00           H  
ATOM   1556  HB  THR B  11       4.863 -12.211  -1.388  1.00  0.00           H  
ATOM   1557  HG1 THR B  11       4.176 -10.409  -2.594  1.00  0.00           H  
ATOM   1558 1HG2 THR B  11       6.914 -12.581  -2.701  1.00  0.00           H  
ATOM   1559 2HG2 THR B  11       5.962 -14.079  -2.574  1.00  0.00           H  
ATOM   1560 3HG2 THR B  11       5.937 -13.134  -4.081  1.00  0.00           H  
ATOM   1561  N   GLU B  12       3.704 -15.327  -3.301  1.00  0.00           N  
ATOM   1562  CA  GLU B  12       3.886 -16.728  -2.941  1.00  0.00           C  
ATOM   1563  C   GLU B  12       5.326 -17.011  -2.537  1.00  0.00           C  
ATOM   1564  O   GLU B  12       6.264 -16.629  -3.235  1.00  0.00           O  
ATOM   1565  CB  GLU B  12       3.487 -17.635  -4.108  1.00  0.00           C  
ATOM   1566  CG  GLU B  12       2.009 -17.583  -4.468  1.00  0.00           C  
ATOM   1567  CD  GLU B  12       1.650 -18.501  -5.603  1.00  0.00           C  
ATOM   1568  OE1 GLU B  12       2.530 -19.145  -6.122  1.00  0.00           O  
ATOM   1569  OE2 GLU B  12       0.494 -18.559  -5.951  1.00  0.00           O  
ATOM   1570  H   GLU B  12       3.755 -15.059  -4.274  1.00  0.00           H  
ATOM   1571  HA  GLU B  12       3.243 -16.953  -2.089  1.00  0.00           H  
ATOM   1572 1HB  GLU B  12       4.057 -17.359  -4.995  1.00  0.00           H  
ATOM   1573 2HB  GLU B  12       3.736 -18.669  -3.867  1.00  0.00           H  
ATOM   1574 1HG  GLU B  12       1.422 -17.860  -3.592  1.00  0.00           H  
ATOM   1575 2HG  GLU B  12       1.747 -16.561  -4.737  1.00  0.00           H  
ATOM   1576  N   PHE B  13       5.495 -17.681  -1.401  1.00  0.00           N  
ATOM   1577  CA  PHE B  13       6.823 -18.037  -0.913  1.00  0.00           C  
ATOM   1578  C   PHE B  13       6.990 -19.549  -0.827  1.00  0.00           C  
ATOM   1579  O   PHE B  13       7.237 -20.183  -1.814  1.00  0.00           O  
ATOM   1580  OXT PHE B  13       6.874 -20.107   0.229  1.00  0.00           O  
ATOM   1581  CB  PHE B  13       7.073 -17.413   0.461  1.00  0.00           C  
ATOM   1582  CG  PHE B  13       7.113 -15.911   0.446  1.00  0.00           C  
ATOM   1583  CD1 PHE B  13       5.970 -15.169   0.702  1.00  0.00           C  
ATOM   1584  CD2 PHE B  13       8.294 -15.237   0.175  1.00  0.00           C  
ATOM   1585  CE1 PHE B  13       6.006 -13.788   0.688  1.00  0.00           C  
ATOM   1586  CE2 PHE B  13       8.334 -13.856   0.162  1.00  0.00           C  
ATOM   1587  CZ  PHE B  13       7.187 -13.131   0.418  1.00  0.00           C  
ATOM   1588  H   PHE B  13       4.684 -17.952  -0.864  1.00  0.00           H  
ATOM   1589  HA  PHE B  13       7.565 -17.649  -1.612  1.00  0.00           H  
ATOM   1590 1HB  PHE B  13       6.289 -17.725   1.150  1.00  0.00           H  
ATOM   1591 2HB  PHE B  13       8.020 -17.774   0.858  1.00  0.00           H  
ATOM   1592  HD1 PHE B  13       5.035 -15.689   0.916  1.00  0.00           H  
ATOM   1593  HD2 PHE B  13       9.200 -15.810  -0.028  1.00  0.00           H  
ATOM   1594  HE1 PHE B  13       5.099 -13.218   0.891  1.00  0.00           H  
ATOM   1595  HE2 PHE B  13       9.269 -13.339  -0.052  1.00  0.00           H  
ATOM   1596  HZ  PHE B  13       7.217 -12.043   0.406  1.00  0.00           H  
TER                                                                             
I_bsa 1472.38
I_hb 5
I_pack -0.04
I_sc -54.635
I_unsat 4
pep_sc -22.899
pep_sc_noref -21.009
reweighted_sc -138.867
rmsALL 9.32
rmsALL_CAPRI_if 4.515
rmsALL_allIF 5.577
rmsALL_if 7.08
rmsBB 7.883
rmsBB_CAPRI_if 3.511
rmsBB_allIF 4.333
rmsBB_if 6.157
rmsBB_intrf_lowres 6.875
rmsBB_lowres 9.587
rmsCA 7.963
rmsCA_if 6.215
rmsCA_intrf_lowres 6.802
rmsCA_lowres 9.626
rmsSC_CAPRI_if 5.147
rmsSC_allIF 6.327
score -61.332
score_lowres_opt -6.353
score_lowres_start 25.912
silent_score -61.332
startRMSall 0
startRMSallif 0
startRMSbb 0
startRMSca 0
time 84
