# Supplementary material for: Simple biochemical features underlie transcriptional activation domain diversity and dynamic, fuzzy binding to Mediator
Source: eLife. 2021 Apr 27;10:e68068. doi: 10.7554/eLife.68068 (PMC8137143; doi:10.7554/eLife.68068)
Supplement: Figure 6—source data 2. — The 10 best-scoring models from different binding poses are provided as pdb files. Top500.txt contains the score, cluster number, and RMSD to best model for the 500 best-scoring models. [file elife-68068-fig6-data2.zip › Med15-cAD structural models/ABD1/Tog1_772/2lpb_Tog1_772_prepack_48509.pdb]

HEADER                                            17-SEP-20   XXXX              
EXPDTA    THEORETICAL MODEL                                                     
REMARK 220                                                                      
REMARK 220 EXPERIMENTAL DETAILS                                                 
REMARK 220  EXPERIMENT TYPE                : THEORETICAL MODELLING              
REMARK 220  DATE OF DATA COLLECTION        : 17-SEP-20                          
REMARK 220                                                                      
REMARK 220 REMARK: MODEL GENERATED BY ROSETTA                                   
REMARK 220  VERSION 2020.08+release.cb1caba                                     
ATOM      1  N   GLN A 158     -12.016 -12.395 -23.603  1.00  0.00           N  
ATOM      2  CA  GLN A 158     -11.969 -12.966 -22.241  1.00  0.00           C  
ATOM      3  C   GLN A 158     -12.554 -11.986 -21.232  1.00  0.00           C  
ATOM      4  O   GLN A 158     -13.092 -10.945 -21.605  1.00  0.00           O  
ATOM      5  CB  GLN A 158     -10.534 -13.324 -21.846  1.00  0.00           C  
ATOM      6  CG  GLN A 158      -9.890 -14.380 -22.728  1.00  0.00           C  
ATOM      7  CD  GLN A 158     -10.558 -15.735 -22.590  1.00  0.00           C  
ATOM      8  OE1 GLN A 158     -10.621 -16.303 -21.495  1.00  0.00           O  
ATOM      9  NE2 GLN A 158     -11.060 -16.263 -23.701  1.00  0.00           N  
ATOM     10 1H   GLN A 158     -11.629 -13.049 -24.253  1.00  0.00           H  
ATOM     11 2H   GLN A 158     -12.965 -12.201 -23.851  1.00  0.00           H  
ATOM     12 3H   GLN A 158     -11.486 -11.548 -23.628  1.00  0.00           H  
ATOM     13  HA  GLN A 158     -12.567 -13.877 -22.227  1.00  0.00           H  
ATOM     14 1HB  GLN A 158      -9.912 -12.430 -21.883  1.00  0.00           H  
ATOM     15 2HB  GLN A 158     -10.520 -13.690 -20.819  1.00  0.00           H  
ATOM     16 1HG  GLN A 158      -9.968 -14.065 -23.769  1.00  0.00           H  
ATOM     17 2HG  GLN A 158      -8.843 -14.484 -22.447  1.00  0.00           H  
ATOM     18 1HE2 GLN A 158     -11.512 -17.155 -23.671  1.00  0.00           H  
ATOM     19 2HE2 GLN A 158     -10.987 -15.769 -24.567  1.00  0.00           H  
ATOM     20  N   ARG A 159     -12.454 -12.331 -19.958  1.00  0.00           N  
ATOM     21  CA  ARG A 159     -12.963 -11.479 -18.889  1.00  0.00           C  
ATOM     22  C   ARG A 159     -12.021 -10.302 -18.654  1.00  0.00           C  
ATOM     23  O   ARG A 159     -10.801 -10.445 -18.767  1.00  0.00           O  
ATOM     24  CB  ARG A 159     -13.124 -12.269 -17.599  1.00  0.00           C  
ATOM     25  CG  ARG A 159     -13.675 -11.473 -16.426  1.00  0.00           C  
ATOM     26  CD  ARG A 159     -13.962 -12.344 -15.257  1.00  0.00           C  
ATOM     27  NE  ARG A 159     -14.311 -11.570 -14.077  1.00  0.00           N  
ATOM     28  CZ  ARG A 159     -14.682 -12.101 -12.896  1.00  0.00           C  
ATOM     29  NH1 ARG A 159     -14.747 -13.407 -12.754  1.00  0.00           N  
ATOM     30  NH2 ARG A 159     -14.980 -11.311 -11.881  1.00  0.00           N  
ATOM     31  H   ARG A 159     -12.025 -13.184 -19.727  1.00  0.00           H  
ATOM     32  HA  ARG A 159     -13.941 -11.098 -19.186  1.00  0.00           H  
ATOM     33 1HB  ARG A 159     -13.794 -13.111 -17.769  1.00  0.00           H  
ATOM     34 2HB  ARG A 159     -12.158 -12.675 -17.297  1.00  0.00           H  
ATOM     35 1HG  ARG A 159     -12.946 -10.721 -16.122  1.00  0.00           H  
ATOM     36 2HG  ARG A 159     -14.601 -10.981 -16.723  1.00  0.00           H  
ATOM     37 1HD  ARG A 159     -14.797 -13.003 -15.492  1.00  0.00           H  
ATOM     38 2HD  ARG A 159     -13.082 -12.942 -15.025  1.00  0.00           H  
ATOM     39  HE  ARG A 159     -14.272 -10.562 -14.147  1.00  0.00           H  
ATOM     40 1HH1 ARG A 159     -14.519 -14.011 -13.531  1.00  0.00           H  
ATOM     41 2HH1 ARG A 159     -15.026 -13.805 -11.869  1.00  0.00           H  
ATOM     42 1HH2 ARG A 159     -14.930 -10.307 -11.989  1.00  0.00           H  
ATOM     43 2HH2 ARG A 159     -15.259 -11.709 -10.995  1.00  0.00           H  
ATOM     44  N   ARG A 160     -12.586  -9.144 -18.344  1.00  0.00           N  
ATOM     45  CA  ARG A 160     -11.792  -7.949 -18.098  1.00  0.00           C  
ATOM     46  C   ARG A 160     -12.633  -6.875 -17.411  1.00  0.00           C  
ATOM     47  O   ARG A 160     -13.441  -6.198 -18.052  1.00  0.00           O  
ATOM     48  CB  ARG A 160     -11.230  -7.400 -19.401  1.00  0.00           C  
ATOM     49  CG  ARG A 160     -10.292  -6.214 -19.244  1.00  0.00           C  
ATOM     50  CD  ARG A 160      -9.730  -5.782 -20.549  1.00  0.00           C  
ATOM     51  NE  ARG A 160      -8.781  -4.691 -20.396  1.00  0.00           N  
ATOM     52  CZ  ARG A 160      -8.181  -4.049 -21.418  1.00  0.00           C  
ATOM     53  NH1 ARG A 160      -8.443  -4.399 -22.658  1.00  0.00           N  
ATOM     54  NH2 ARG A 160      -7.331  -3.066 -21.174  1.00  0.00           N  
ATOM     55  H   ARG A 160     -13.563  -9.090 -18.275  1.00  0.00           H  
ATOM     56  HA  ARG A 160     -10.960  -8.215 -17.446  1.00  0.00           H  
ATOM     57 1HB  ARG A 160     -10.683  -8.186 -19.921  1.00  0.00           H  
ATOM     58 2HB  ARG A 160     -12.050  -7.089 -20.049  1.00  0.00           H  
ATOM     59 1HG  ARG A 160     -10.837  -5.375 -18.811  1.00  0.00           H  
ATOM     60 2HG  ARG A 160      -9.466  -6.488 -18.587  1.00  0.00           H  
ATOM     61 1HD  ARG A 160      -9.214  -6.619 -21.018  1.00  0.00           H  
ATOM     62 2HD  ARG A 160     -10.536  -5.443 -21.199  1.00  0.00           H  
ATOM     63  HE  ARG A 160      -8.554  -4.392 -19.456  1.00  0.00           H  
ATOM     64 1HH1 ARG A 160      -9.093  -5.149 -22.845  1.00  0.00           H  
ATOM     65 2HH1 ARG A 160      -7.994  -3.918 -23.423  1.00  0.00           H  
ATOM     66 1HH2 ARG A 160      -7.131  -2.797 -20.220  1.00  0.00           H  
ATOM     67 2HH2 ARG A 160      -6.883  -2.586 -21.939  1.00  0.00           H  
ATOM     68  N   GLN A 161     -12.454  -6.736 -16.108  1.00  0.00           N  
ATOM     69  CA  GLN A 161     -13.186  -5.737 -15.341  1.00  0.00           C  
ATOM     70  C   GLN A 161     -12.283  -4.548 -15.024  1.00  0.00           C  
ATOM     71  O   GLN A 161     -11.141  -4.722 -14.597  1.00  0.00           O  
ATOM     72  CB  GLN A 161     -13.737  -6.344 -14.048  1.00  0.00           C  
ATOM     73  CG  GLN A 161     -14.805  -7.403 -14.263  1.00  0.00           C  
ATOM     74  CD  GLN A 161     -15.350  -7.948 -12.957  1.00  0.00           C  
ATOM     75  OE1 GLN A 161     -14.627  -8.583 -12.183  1.00  0.00           O  
ATOM     76  NE2 GLN A 161     -16.631  -7.703 -12.703  1.00  0.00           N  
ATOM     77  H   GLN A 161     -11.811  -7.320 -15.646  1.00  0.00           H  
ATOM     78  HA  GLN A 161     -14.024  -5.385 -15.943  1.00  0.00           H  
ATOM     79 1HB  GLN A 161     -12.922  -6.798 -13.484  1.00  0.00           H  
ATOM     80 2HB  GLN A 161     -14.164  -5.556 -13.429  1.00  0.00           H  
ATOM     81 1HG  GLN A 161     -15.632  -6.962 -14.820  1.00  0.00           H  
ATOM     82 2HG  GLN A 161     -14.374  -8.230 -14.826  1.00  0.00           H  
ATOM     83 1HE2 GLN A 161     -17.046  -8.039 -11.856  1.00  0.00           H  
ATOM     84 2HE2 GLN A 161     -17.180  -7.185 -13.357  1.00  0.00           H  
ATOM     85  N   LEU A 162     -12.793  -3.344 -15.237  1.00  0.00           N  
ATOM     86  CA  LEU A 162     -12.021  -2.140 -14.973  1.00  0.00           C  
ATOM     87  C   LEU A 162     -12.920  -0.927 -14.750  1.00  0.00           C  
ATOM     88  O   LEU A 162     -13.442  -0.340 -15.694  1.00  0.00           O  
ATOM     89  CB  LEU A 162     -11.064  -1.866 -16.140  1.00  0.00           C  
ATOM     90  CG  LEU A 162     -10.155  -0.640 -15.981  1.00  0.00           C  
ATOM     91  CD1 LEU A 162      -9.018  -0.717 -16.990  1.00  0.00           C  
ATOM     92  CD2 LEU A 162     -10.975   0.628 -16.175  1.00  0.00           C  
ATOM     93  H   LEU A 162     -13.712  -3.261 -15.574  1.00  0.00           H  
ATOM     94  HA  LEU A 162     -11.437  -2.296 -14.067  1.00  0.00           H  
ATOM     95 1HB  LEU A 162     -10.425  -2.736 -16.277  1.00  0.00           H  
ATOM     96 2HB  LEU A 162     -11.653  -1.727 -17.047  1.00  0.00           H  
ATOM     97  HG  LEU A 162      -9.716  -0.639 -14.983  1.00  0.00           H  
ATOM     98 1HD1 LEU A 162      -8.373   0.155 -16.877  1.00  0.00           H  
ATOM     99 2HD1 LEU A 162      -8.437  -1.622 -16.816  1.00  0.00           H  
ATOM    100 3HD1 LEU A 162      -9.428  -0.736 -18.000  1.00  0.00           H  
ATOM    101 1HD2 LEU A 162     -10.329   1.499 -16.062  1.00  0.00           H  
ATOM    102 2HD2 LEU A 162     -11.413   0.629 -17.174  1.00  0.00           H  
ATOM    103 3HD2 LEU A 162     -11.770   0.665 -15.430  1.00  0.00           H  
ATOM    104  N   THR A 163     -13.130  -0.568 -13.497  1.00  0.00           N  
ATOM    105  CA  THR A 163     -13.931   0.599 -13.185  1.00  0.00           C  
ATOM    106  C   THR A 163     -13.038   1.835 -13.283  1.00  0.00           C  
ATOM    107  O   THR A 163     -11.937   1.838 -12.733  1.00  0.00           O  
ATOM    108  CB  THR A 163     -14.563   0.499 -11.784  1.00  0.00           C  
ATOM    109  OG1 THR A 163     -15.434  -0.639 -11.731  1.00  0.00           O  
ATOM    110  CG2 THR A 163     -15.357   1.756 -11.466  1.00  0.00           C  
ATOM    111  H   THR A 163     -12.740  -1.095 -12.770  1.00  0.00           H  
ATOM    112  HA  THR A 163     -14.738   0.670 -13.915  1.00  0.00           H  
ATOM    113  HB  THR A 163     -13.778   0.373 -11.039  1.00  0.00           H  
ATOM    114  HG1 THR A 163     -16.154  -0.519 -12.355  1.00  0.00           H  
ATOM    115 1HG2 THR A 163     -15.797   1.667 -10.473  1.00  0.00           H  
ATOM    116 2HG2 THR A 163     -14.695   2.621 -11.495  1.00  0.00           H  
ATOM    117 3HG2 THR A 163     -16.150   1.882 -12.203  1.00  0.00           H  
ATOM    118  N   PRO A 164     -13.497   2.899 -13.960  1.00  0.00           N  
ATOM    119  CA  PRO A 164     -12.714   4.131 -14.141  1.00  0.00           C  
ATOM    120  C   PRO A 164     -12.220   4.737 -12.826  1.00  0.00           C  
ATOM    121  O   PRO A 164     -11.099   5.240 -12.749  1.00  0.00           O  
ATOM    122  CB  PRO A 164     -13.714   5.060 -14.836  1.00  0.00           C  
ATOM    123  CG  PRO A 164     -14.579   4.140 -15.627  1.00  0.00           C  
ATOM    124  CD  PRO A 164     -14.775   2.947 -14.730  1.00  0.00           C  
ATOM    125  HA  PRO A 164     -11.851   3.919 -14.789  1.00  0.00           H  
ATOM    126 1HB  PRO A 164     -14.276   5.637 -14.086  1.00  0.00           H  
ATOM    127 2HB  PRO A 164     -13.178   5.787 -15.463  1.00  0.00           H  
ATOM    128 1HG  PRO A 164     -15.527   4.637 -15.883  1.00  0.00           H  
ATOM    129 2HG  PRO A 164     -14.090   3.881 -16.577  1.00  0.00           H  
ATOM    130 1HD  PRO A 164     -15.638   3.119 -14.071  1.00  0.00           H  
ATOM    131 2HD  PRO A 164     -14.930   2.047 -15.344  1.00  0.00           H  
ATOM    132  N   GLN A 165     -13.054   4.663 -11.798  1.00  0.00           N  
ATOM    133  CA  GLN A 165     -12.719   5.223 -10.492  1.00  0.00           C  
ATOM    134  C   GLN A 165     -11.666   4.392  -9.762  1.00  0.00           C  
ATOM    135  O   GLN A 165     -10.776   4.940  -9.115  1.00  0.00           O  
ATOM    136  CB  GLN A 165     -13.978   5.338  -9.628  1.00  0.00           C  
ATOM    137  CG  GLN A 165     -14.989   6.352 -10.134  1.00  0.00           C  
ATOM    138  CD  GLN A 165     -16.242   6.396  -9.279  1.00  0.00           C  
ATOM    139  OE1 GLN A 165     -16.594   5.414  -8.619  1.00  0.00           O  
ATOM    140  NE2 GLN A 165     -16.922   7.536  -9.285  1.00  0.00           N  
ATOM    141  H   GLN A 165     -13.924   4.226 -11.924  1.00  0.00           H  
ATOM    142  HA  GLN A 165     -12.302   6.219 -10.639  1.00  0.00           H  
ATOM    143 1HB  GLN A 165     -14.472   4.368  -9.574  1.00  0.00           H  
ATOM    144 2HB  GLN A 165     -13.698   5.620  -8.613  1.00  0.00           H  
ATOM    145 1HG  GLN A 165     -14.533   7.342 -10.122  1.00  0.00           H  
ATOM    146 2HG  GLN A 165     -15.278   6.086 -11.150  1.00  0.00           H  
ATOM    147 1HE2 GLN A 165     -17.757   7.625  -8.741  1.00  0.00           H  
ATOM    148 2HE2 GLN A 165     -16.601   8.308  -9.835  1.00  0.00           H  
ATOM    149  N   GLN A 166     -11.757   3.072  -9.874  1.00  0.00           N  
ATOM    150  CA  GLN A 166     -10.822   2.186  -9.190  1.00  0.00           C  
ATOM    151  C   GLN A 166      -9.517   2.063  -9.956  1.00  0.00           C  
ATOM    152  O   GLN A 166      -8.440   2.098  -9.365  1.00  0.00           O  
ATOM    153  CB  GLN A 166     -11.442   0.800  -8.993  1.00  0.00           C  
ATOM    154  CG  GLN A 166     -10.534  -0.194  -8.289  1.00  0.00           C  
ATOM    155  CD  GLN A 166     -11.150  -1.576  -8.195  1.00  0.00           C  
ATOM    156  OE1 GLN A 166     -12.242  -1.749  -7.647  1.00  0.00           O  
ATOM    157  NE2 GLN A 166     -10.453  -2.571  -8.732  1.00  0.00           N  
ATOM    158  H   GLN A 166     -12.454   2.687 -10.440  1.00  0.00           H  
ATOM    159  HA  GLN A 166     -10.598   2.609  -8.211  1.00  0.00           H  
ATOM    160 1HB  GLN A 166     -12.358   0.891  -8.410  1.00  0.00           H  
ATOM    161 2HB  GLN A 166     -11.711   0.381  -9.962  1.00  0.00           H  
ATOM    162 1HG  GLN A 166      -9.599  -0.273  -8.844  1.00  0.00           H  
ATOM    163 2HG  GLN A 166     -10.338   0.162  -7.277  1.00  0.00           H  
ATOM    164 1HE2 GLN A 166     -10.810  -3.506  -8.701  1.00  0.00           H  
ATOM    165 2HE2 GLN A 166      -9.572  -2.387  -9.168  1.00  0.00           H  
ATOM    166  N   GLN A 167      -9.625   1.917 -11.272  1.00  0.00           N  
ATOM    167  CA  GLN A 167      -8.469   1.777 -12.140  1.00  0.00           C  
ATOM    168  C   GLN A 167      -7.449   2.886 -11.907  1.00  0.00           C  
ATOM    169  O   GLN A 167      -6.258   2.627 -11.753  1.00  0.00           O  
ATOM    170  CB  GLN A 167      -8.907   1.771 -13.607  1.00  0.00           C  
ATOM    171  CG  GLN A 167      -7.759   1.684 -14.599  1.00  0.00           C  
ATOM    172  CD  GLN A 167      -7.037   0.351 -14.533  1.00  0.00           C  
ATOM    173  OE1 GLN A 167      -7.457  -0.564 -13.819  1.00  0.00           O  
ATOM    174  NE2 GLN A 167      -5.945   0.234 -15.278  1.00  0.00           N  
ATOM    175  H   GLN A 167     -10.519   1.896 -11.678  1.00  0.00           H  
ATOM    176  HA  GLN A 167      -7.981   0.829 -11.916  1.00  0.00           H  
ATOM    177 1HB  GLN A 167      -9.570   0.925 -13.785  1.00  0.00           H  
ATOM    178 2HB  GLN A 167      -9.469   2.678 -13.823  1.00  0.00           H  
ATOM    179 1HG  GLN A 167      -8.153   1.809 -15.607  1.00  0.00           H  
ATOM    180 2HG  GLN A 167      -7.040   2.473 -14.377  1.00  0.00           H  
ATOM    181 1HE2 GLN A 167      -5.425  -0.623 -15.276  1.00  0.00           H  
ATOM    182 2HE2 GLN A 167      -5.639   1.001 -15.842  1.00  0.00           H  
ATOM    183  N   GLN A 168      -7.937   4.113 -11.843  1.00  0.00           N  
ATOM    184  CA  GLN A 168      -7.085   5.278 -11.654  1.00  0.00           C  
ATOM    185  C   GLN A 168      -6.316   5.237 -10.336  1.00  0.00           C  
ATOM    186  O   GLN A 168      -5.210   5.765 -10.240  1.00  0.00           O  
ATOM    187  CB  GLN A 168      -7.925   6.557 -11.721  1.00  0.00           C  
ATOM    188  CG  GLN A 168      -8.446   6.887 -13.110  1.00  0.00           C  
ATOM    189  CD  GLN A 168      -9.410   8.057 -13.103  1.00  0.00           C  
ATOM    190  OE1 GLN A 168      -9.679   8.652 -12.055  1.00  0.00           O  
ATOM    191  NE2 GLN A 168      -9.936   8.396 -14.274  1.00  0.00           N  
ATOM    192  H   GLN A 168      -8.906   4.243 -11.920  1.00  0.00           H  
ATOM    193  HA  GLN A 168      -6.346   5.299 -12.454  1.00  0.00           H  
ATOM    194 1HB  GLN A 168      -8.781   6.465 -11.054  1.00  0.00           H  
ATOM    195 2HB  GLN A 168      -7.329   7.401 -11.376  1.00  0.00           H  
ATOM    196 1HG  GLN A 168      -7.603   7.141 -13.752  1.00  0.00           H  
ATOM    197 2HG  GLN A 168      -8.968   6.016 -13.506  1.00  0.00           H  
ATOM    198 1HE2 GLN A 168     -10.579   9.161 -14.332  1.00  0.00           H  
ATOM    199 2HE2 GLN A 168      -9.691   7.887 -15.099  1.00  0.00           H  
ATOM    200  N   LEU A 169      -6.894   4.616  -9.325  1.00  0.00           N  
ATOM    201  CA  LEU A 169      -6.252   4.555  -8.026  1.00  0.00           C  
ATOM    202  C   LEU A 169      -5.281   3.380  -7.910  1.00  0.00           C  
ATOM    203  O   LEU A 169      -4.148   3.543  -7.454  1.00  0.00           O  
ATOM    204  CB  LEU A 169      -7.318   4.453  -6.928  1.00  0.00           C  
ATOM    205  CG  LEU A 169      -6.786   4.303  -5.497  1.00  0.00           C  
ATOM    206  CD1 LEU A 169      -6.112   5.599  -5.067  1.00  0.00           C  
ATOM    207  CD2 LEU A 169      -7.934   3.948  -4.563  1.00  0.00           C  
ATOM    208  H   LEU A 169      -7.756   4.169  -9.461  1.00  0.00           H  
ATOM    209  HA  LEU A 169      -5.678   5.470  -7.881  1.00  0.00           H  
ATOM    210 1HB  LEU A 169      -7.936   5.348  -6.959  1.00  0.00           H  
ATOM    211 2HB  LEU A 169      -7.951   3.591  -7.138  1.00  0.00           H  
ATOM    212  HG  LEU A 169      -6.037   3.512  -5.467  1.00  0.00           H  
ATOM    213 1HD1 LEU A 169      -5.734   5.493  -4.050  1.00  0.00           H  
ATOM    214 2HD1 LEU A 169      -5.283   5.819  -5.740  1.00  0.00           H  
ATOM    215 3HD1 LEU A 169      -6.834   6.414  -5.102  1.00  0.00           H  
ATOM    216 1HD2 LEU A 169      -7.556   3.841  -3.546  1.00  0.00           H  
ATOM    217 2HD2 LEU A 169      -8.683   4.740  -4.590  1.00  0.00           H  
ATOM    218 3HD2 LEU A 169      -8.386   3.009  -4.883  1.00  0.00           H  
ATOM    219  N   VAL A 170      -5.722   2.200  -8.332  1.00  0.00           N  
ATOM    220  CA  VAL A 170      -4.902   0.999  -8.214  1.00  0.00           C  
ATOM    221  C   VAL A 170      -3.789   0.914  -9.259  1.00  0.00           C  
ATOM    222  O   VAL A 170      -2.696   0.433  -8.966  1.00  0.00           O  
ATOM    223  CB  VAL A 170      -5.795  -0.250  -8.336  1.00  0.00           C  
ATOM    224  CG1 VAL A 170      -4.948  -1.513  -8.335  1.00  0.00           C  
ATOM    225  CG2 VAL A 170      -6.805  -0.277  -7.199  1.00  0.00           C  
ATOM    226  H   VAL A 170      -6.621   2.137  -8.726  1.00  0.00           H  
ATOM    227  HA  VAL A 170      -4.424   1.001  -7.234  1.00  0.00           H  
ATOM    228  HB  VAL A 170      -6.322  -0.217  -9.290  1.00  0.00           H  
ATOM    229 1HG1 VAL A 170      -5.596  -2.386  -8.423  1.00  0.00           H  
ATOM    230 2HG1 VAL A 170      -4.258  -1.489  -9.178  1.00  0.00           H  
ATOM    231 3HG1 VAL A 170      -4.384  -1.572  -7.405  1.00  0.00           H  
ATOM    232 1HG2 VAL A 170      -7.434  -1.162  -7.292  1.00  0.00           H  
ATOM    233 2HG2 VAL A 170      -6.279  -0.304  -6.245  1.00  0.00           H  
ATOM    234 3HG2 VAL A 170      -7.428   0.617  -7.244  1.00  0.00           H  
ATOM    235  N   ASN A 171      -4.053   1.377 -10.470  1.00  0.00           N  
ATOM    236  CA  ASN A 171      -3.052   1.320 -11.538  1.00  0.00           C  
ATOM    237  C   ASN A 171      -1.928   2.323 -11.293  1.00  0.00           C  
ATOM    238  O   ASN A 171      -0.785   2.112 -11.702  1.00  0.00           O  
ATOM    239  CB  ASN A 171      -3.697   1.562 -12.890  1.00  0.00           C  
ATOM    240  CG  ASN A 171      -2.792   1.197 -14.035  1.00  0.00           C  
ATOM    241  OD1 ASN A 171      -2.387   0.038 -14.177  1.00  0.00           O  
ATOM    242  ND2 ASN A 171      -2.468   2.165 -14.855  1.00  0.00           N  
ATOM    243  H   ASN A 171      -4.938   1.764 -10.655  1.00  0.00           H  
ATOM    244  HA  ASN A 171      -2.604   0.325 -11.540  1.00  0.00           H  
ATOM    245 1HB  ASN A 171      -4.614   0.977 -12.966  1.00  0.00           H  
ATOM    246 2HB  ASN A 171      -3.971   2.613 -12.980  1.00  0.00           H  
ATOM    247 1HD2 ASN A 171      -1.870   1.981 -15.634  1.00  0.00           H  
ATOM    248 2HD2 ASN A 171      -2.819   3.089 -14.701  1.00  0.00           H  
ATOM    249  N   GLN A 172      -2.252   3.402 -10.600  1.00  0.00           N  
ATOM    250  CA  GLN A 172      -1.276   4.444 -10.306  1.00  0.00           C  
ATOM    251  C   GLN A 172      -0.409   4.077  -9.107  1.00  0.00           C  
ATOM    252  O   GLN A 172       0.673   4.635  -8.924  1.00  0.00           O  
ATOM    253  CB  GLN A 172      -1.982   5.778 -10.050  1.00  0.00           C  
ATOM    254  CG  GLN A 172      -2.580   6.415 -11.292  1.00  0.00           C  
ATOM    255  CD  GLN A 172      -3.222   7.759 -11.003  1.00  0.00           C  
ATOM    256  OE1 GLN A 172      -3.166   8.259  -9.876  1.00  0.00           O  
ATOM    257  NE2 GLN A 172      -3.835   8.352 -12.021  1.00  0.00           N  
ATOM    258  H   GLN A 172      -3.169   3.504 -10.275  1.00  0.00           H  
ATOM    259  HA  GLN A 172      -0.619   4.556 -11.169  1.00  0.00           H  
ATOM    260 1HB  GLN A 172      -2.785   5.632  -9.327  1.00  0.00           H  
ATOM    261 2HB  GLN A 172      -1.276   6.486  -9.616  1.00  0.00           H  
ATOM    262 1HG  GLN A 172      -1.789   6.565 -12.027  1.00  0.00           H  
ATOM    263 2HG  GLN A 172      -3.345   5.752 -11.696  1.00  0.00           H  
ATOM    264 1HE2 GLN A 172      -4.276   9.241 -11.889  1.00  0.00           H  
ATOM    265 2HE2 GLN A 172      -3.855   7.912 -12.918  1.00  0.00           H  
ATOM    266  N   MET A 173      -0.880   3.129  -8.300  1.00  0.00           N  
ATOM    267  CA  MET A 173      -0.141   2.679  -7.114  1.00  0.00           C  
ATOM    268  C   MET A 173       1.107   1.888  -7.506  1.00  0.00           C  
ATOM    269  O   MET A 173       1.901   1.499  -6.654  1.00  0.00           O  
ATOM    270  CB  MET A 173      -1.044   1.835  -6.216  1.00  0.00           C  
ATOM    271  CG  MET A 173      -1.906   2.641  -5.255  1.00  0.00           C  
ATOM    272  SD  MET A 173      -2.507   1.657  -3.868  1.00  0.00           S  
ATOM    273  CE  MET A 173      -4.128   1.187  -4.463  1.00  0.00           C  
ATOM    274  H   MET A 173      -1.749   2.722  -8.499  1.00  0.00           H  
ATOM    275  HA  MET A 173       0.186   3.557  -6.556  1.00  0.00           H  
ATOM    276 1HB  MET A 173      -1.708   1.231  -6.833  1.00  0.00           H  
ATOM    277 2HB  MET A 173      -0.433   1.152  -5.625  1.00  0.00           H  
ATOM    278 1HG  MET A 173      -1.328   3.476  -4.860  1.00  0.00           H  
ATOM    279 2HG  MET A 173      -2.766   3.045  -5.788  1.00  0.00           H  
ATOM    280 1HE  MET A 173      -4.627   0.572  -3.714  1.00  0.00           H  
ATOM    281 2HE  MET A 173      -4.721   2.084  -4.651  1.00  0.00           H  
ATOM    282 3HE  MET A 173      -4.026   0.619  -5.388  1.00  0.00           H  
ATOM    283  N   LYS A 174       1.265   1.642  -8.799  1.00  0.00           N  
ATOM    284  CA  LYS A 174       2.421   0.919  -9.300  1.00  0.00           C  
ATOM    285  C   LYS A 174       3.640   1.815  -9.205  1.00  0.00           C  
ATOM    286  O   LYS A 174       4.701   1.407  -8.734  1.00  0.00           O  
ATOM    287  CB  LYS A 174       2.202   0.457 -10.742  1.00  0.00           C  
ATOM    288  CG  LYS A 174       1.169  -0.651 -10.897  1.00  0.00           C  
ATOM    289  CD  LYS A 174       0.993  -1.042 -12.356  1.00  0.00           C  
ATOM    290  CE  LYS A 174      -0.010  -2.177 -12.510  1.00  0.00           C  
ATOM    291  NZ  LYS A 174      -0.208  -2.555 -13.935  1.00  0.00           N  
ATOM    292  H   LYS A 174       0.598   1.971  -9.427  1.00  0.00           H  
ATOM    293  HA  LYS A 174       2.574   0.037  -8.677  1.00  0.00           H  
ATOM    294 1HB  LYS A 174       1.879   1.303 -11.350  1.00  0.00           H  
ATOM    295 2HB  LYS A 174       3.144   0.097 -11.155  1.00  0.00           H  
ATOM    296 1HG  LYS A 174       1.487  -1.527 -10.331  1.00  0.00           H  
ATOM    297 2HG  LYS A 174       0.211  -0.314 -10.502  1.00  0.00           H  
ATOM    298 1HD  LYS A 174       0.643  -0.179 -12.925  1.00  0.00           H  
ATOM    299 2HD  LYS A 174       1.952  -1.360 -12.766  1.00  0.00           H  
ATOM    300 1HE  LYS A 174       0.342  -3.049 -11.960  1.00  0.00           H  
ATOM    301 2HE  LYS A 174      -0.969  -1.873 -12.091  1.00  0.00           H  
ATOM    302 1HZ  LYS A 174      -0.879  -3.308 -13.993  1.00  0.00           H  
ATOM    303 2HZ  LYS A 174      -0.552  -1.757 -14.451  1.00  0.00           H  
ATOM    304 3HZ  LYS A 174       0.671  -2.857 -14.329  1.00  0.00           H  
ATOM    305  N   VAL A 175       3.472   3.053  -9.647  1.00  0.00           N  
ATOM    306  CA  VAL A 175       4.547   4.019  -9.596  1.00  0.00           C  
ATOM    307  C   VAL A 175       4.194   5.108  -8.603  1.00  0.00           C  
ATOM    308  O   VAL A 175       3.738   6.192  -8.973  1.00  0.00           O  
ATOM    309  CB  VAL A 175       4.793   4.636 -10.985  1.00  0.00           C  
ATOM    310  CG1 VAL A 175       5.975   5.593 -10.942  1.00  0.00           C  
ATOM    311  CG2 VAL A 175       5.030   3.534 -12.007  1.00  0.00           C  
ATOM    312  H   VAL A 175       2.602   3.324 -10.005  1.00  0.00           H  
ATOM    313  HA  VAL A 175       5.457   3.508  -9.278  1.00  0.00           H  
ATOM    314  HB  VAL A 175       3.918   5.219 -11.275  1.00  0.00           H  
ATOM    315 1HG1 VAL A 175       6.134   6.021 -11.932  1.00  0.00           H  
ATOM    316 2HG1 VAL A 175       5.769   6.393 -10.231  1.00  0.00           H  
ATOM    317 3HG1 VAL A 175       6.869   5.053 -10.632  1.00  0.00           H  
ATOM    318 1HG2 VAL A 175       5.202   3.978 -12.988  1.00  0.00           H  
ATOM    319 2HG2 VAL A 175       5.901   2.948 -11.715  1.00  0.00           H  
ATOM    320 3HG2 VAL A 175       4.155   2.886 -12.052  1.00  0.00           H  
ATOM    321  N   ALA A 176       4.412   4.808  -7.342  1.00  0.00           N  
ATOM    322  CA  ALA A 176       4.130   5.744  -6.275  1.00  0.00           C  
ATOM    323  C   ALA A 176       5.181   5.632  -5.178  1.00  0.00           C  
ATOM    324  O   ALA A 176       5.362   4.567  -4.590  1.00  0.00           O  
ATOM    325  CB  ALA A 176       2.736   5.497  -5.714  1.00  0.00           C  
ATOM    326  H   ALA A 176       4.738   3.912  -7.118  1.00  0.00           H  
ATOM    327  HA  ALA A 176       4.174   6.752  -6.688  1.00  0.00           H  
ATOM    328 1HB  ALA A 176       2.681   4.494  -5.314  1.00  0.00           H  
ATOM    329 2HB  ALA A 176       2.004   5.610  -6.501  1.00  0.00           H  
ATOM    330 3HB  ALA A 176       2.531   6.210  -4.930  1.00  0.00           H  
ATOM    331  N   PRO A 177       5.938   6.710  -4.936  1.00  0.00           N  
ATOM    332  CA  PRO A 177       6.955   6.738  -3.898  1.00  0.00           C  
ATOM    333  C   PRO A 177       6.377   7.101  -2.532  1.00  0.00           C  
ATOM    334  O   PRO A 177       5.520   7.983  -2.420  1.00  0.00           O  
ATOM    335  CB  PRO A 177       7.920   7.815  -4.404  1.00  0.00           C  
ATOM    336  CG  PRO A 177       7.033   8.837  -5.029  1.00  0.00           C  
ATOM    337  CD  PRO A 177       5.917   8.037  -5.646  1.00  0.00           C  
ATOM    338  HA  PRO A 177       7.448   5.756  -3.848  1.00  0.00           H  
ATOM    339 1HB  PRO A 177       8.510   8.215  -3.567  1.00  0.00           H  
ATOM    340 2HB  PRO A 177       8.632   7.375  -5.118  1.00  0.00           H  
ATOM    341 1HG  PRO A 177       6.675   9.545  -4.267  1.00  0.00           H  
ATOM    342 2HG  PRO A 177       7.593   9.425  -5.770  1.00  0.00           H  
ATOM    343 1HD  PRO A 177       4.959   8.553  -5.481  1.00  0.00           H  
ATOM    344 2HD  PRO A 177       6.108   7.910  -6.722  1.00  0.00           H  
ATOM    345  N   ILE A 178       6.852   6.415  -1.506  1.00  0.00           N  
ATOM    346  CA  ILE A 178       6.412   6.640  -0.137  1.00  0.00           C  
ATOM    347  C   ILE A 178       6.911   7.989   0.384  1.00  0.00           C  
ATOM    348  O   ILE A 178       8.119   8.227   0.445  1.00  0.00           O  
ATOM    349  CB  ILE A 178       6.904   5.512   0.789  1.00  0.00           C  
ATOM    350  CG1 ILE A 178       6.326   4.166   0.344  1.00  0.00           C  
ATOM    351  CG2 ILE A 178       6.527   5.806   2.232  1.00  0.00           C  
ATOM    352  CD1 ILE A 178       6.972   2.974   1.011  1.00  0.00           C  
ATOM    353  H   ILE A 178       7.526   5.718  -1.675  1.00  0.00           H  
ATOM    354  HA  ILE A 178       5.323   6.649  -0.121  1.00  0.00           H  
ATOM    355  HB  ILE A 178       7.988   5.429   0.716  1.00  0.00           H  
ATOM    356 1HG1 ILE A 178       5.258   4.140   0.559  1.00  0.00           H  
ATOM    357 2HG1 ILE A 178       6.443   4.058  -0.734  1.00  0.00           H  
ATOM    358 1HG2 ILE A 178       6.882   4.999   2.873  1.00  0.00           H  
ATOM    359 2HG2 ILE A 178       6.985   6.745   2.543  1.00  0.00           H  
ATOM    360 3HG2 ILE A 178       5.443   5.886   2.316  1.00  0.00           H  
ATOM    361 1HD1 ILE A 178       6.510   2.056   0.644  1.00  0.00           H  
ATOM    362 2HD1 ILE A 178       8.038   2.961   0.778  1.00  0.00           H  
ATOM    363 3HD1 ILE A 178       6.837   3.042   2.089  1.00  0.00           H  
ATOM    364  N   PRO A 179       5.983   8.898   0.732  1.00  0.00           N  
ATOM    365  CA  PRO A 179       6.327  10.225   1.255  1.00  0.00           C  
ATOM    366  C   PRO A 179       7.071  10.158   2.582  1.00  0.00           C  
ATOM    367  O   PRO A 179       7.006   9.158   3.299  1.00  0.00           O  
ATOM    368  CB  PRO A 179       4.956  10.889   1.420  1.00  0.00           C  
ATOM    369  CG  PRO A 179       4.074  10.148   0.474  1.00  0.00           C  
ATOM    370  CD  PRO A 179       4.546   8.721   0.563  1.00  0.00           C  
ATOM    371  HA  PRO A 179       6.939  10.759   0.513  1.00  0.00           H  
ATOM    372 1HB  PRO A 179       4.623  10.809   2.465  1.00  0.00           H  
ATOM    373 2HB  PRO A 179       5.027  11.962   1.186  1.00  0.00           H  
ATOM    374 1HG  PRO A 179       3.021  10.264   0.767  1.00  0.00           H  
ATOM    375 2HG  PRO A 179       4.171  10.564  -0.539  1.00  0.00           H  
ATOM    376 1HD  PRO A 179       4.082   8.235   1.434  1.00  0.00           H  
ATOM    377 2HD  PRO A 179       4.283   8.189  -0.363  1.00  0.00           H  
ATOM    378  N   LYS A 180       7.742  11.248   2.920  1.00  0.00           N  
ATOM    379  CA  LYS A 180       8.516  11.337   4.156  1.00  0.00           C  
ATOM    380  C   LYS A 180       7.624  11.176   5.380  1.00  0.00           C  
ATOM    381  O   LYS A 180       8.061  10.675   6.418  1.00  0.00           O  
ATOM    382  CB  LYS A 180       9.265  12.669   4.225  1.00  0.00           C  
ATOM    383  CG  LYS A 180      10.417  12.795   3.236  1.00  0.00           C  
ATOM    384  CD  LYS A 180      11.102  14.148   3.355  1.00  0.00           C  
ATOM    385  CE  LYS A 180      12.253  14.275   2.369  1.00  0.00           C  
ATOM    386  NZ  LYS A 180      12.910  15.608   2.449  1.00  0.00           N  
ATOM    387  H   LYS A 180       7.709  12.023   2.317  1.00  0.00           H  
ATOM    388  HA  LYS A 180       9.245  10.526   4.167  1.00  0.00           H  
ATOM    389 1HB  LYS A 180       8.570  13.487   4.035  1.00  0.00           H  
ATOM    390 2HB  LYS A 180       9.669  12.808   5.228  1.00  0.00           H  
ATOM    391 1HG  LYS A 180      11.148  12.008   3.427  1.00  0.00           H  
ATOM    392 2HG  LYS A 180      10.039  12.676   2.221  1.00  0.00           H  
ATOM    393 1HD  LYS A 180      10.378  14.941   3.161  1.00  0.00           H  
ATOM    394 2HD  LYS A 180      11.488  14.272   4.367  1.00  0.00           H  
ATOM    395 1HE  LYS A 180      12.995  13.505   2.574  1.00  0.00           H  
ATOM    396 2HE  LYS A 180      11.881  14.129   1.355  1.00  0.00           H  
ATOM    397 1HZ  LYS A 180      13.666  15.652   1.780  1.00  0.00           H  
ATOM    398 2HZ  LYS A 180      12.234  16.330   2.242  1.00  0.00           H  
ATOM    399 3HZ  LYS A 180      13.277  15.747   3.379  1.00  0.00           H  
ATOM    400  N   GLN A 181       6.375  11.598   5.250  1.00  0.00           N  
ATOM    401  CA  GLN A 181       5.408  11.494   6.336  1.00  0.00           C  
ATOM    402  C   GLN A 181       5.146  10.029   6.680  1.00  0.00           C  
ATOM    403  O   GLN A 181       4.888   9.680   7.833  1.00  0.00           O  
ATOM    404  CB  GLN A 181       4.098  12.191   5.960  1.00  0.00           C  
ATOM    405  CG  GLN A 181       4.202  13.704   5.869  1.00  0.00           C  
ATOM    406  CD  GLN A 181       2.901  14.348   5.429  1.00  0.00           C  
ATOM    407  OE1 GLN A 181       2.092  13.733   4.728  1.00  0.00           O  
ATOM    408  NE2 GLN A 181       2.691  15.594   5.838  1.00  0.00           N  
ATOM    409  H   GLN A 181       6.099  12.000   4.400  1.00  0.00           H  
ATOM    410  HA  GLN A 181       5.822  11.985   7.216  1.00  0.00           H  
ATOM    411 1HB  GLN A 181       3.751  11.819   4.996  1.00  0.00           H  
ATOM    412 2HB  GLN A 181       3.333  11.951   6.699  1.00  0.00           H  
ATOM    413 1HG  GLN A 181       4.465  14.100   6.849  1.00  0.00           H  
ATOM    414 2HG  GLN A 181       4.973  13.962   5.143  1.00  0.00           H  
ATOM    415 1HE2 GLN A 181       1.849  16.071   5.579  1.00  0.00           H  
ATOM    416 2HE2 GLN A 181       3.372  16.057   6.405  1.00  0.00           H  
ATOM    417  N   LEU A 182       5.231   9.176   5.671  1.00  0.00           N  
ATOM    418  CA  LEU A 182       4.985   7.754   5.846  1.00  0.00           C  
ATOM    419  C   LEU A 182       6.278   6.995   6.126  1.00  0.00           C  
ATOM    420  O   LEU A 182       6.263   5.978   6.816  1.00  0.00           O  
ATOM    421  CB  LEU A 182       4.307   7.180   4.596  1.00  0.00           C  
ATOM    422  CG  LEU A 182       2.774   7.229   4.588  1.00  0.00           C  
ATOM    423  CD1 LEU A 182       2.311   8.668   4.773  1.00  0.00           C  
ATOM    424  CD2 LEU A 182       2.254   6.651   3.280  1.00  0.00           C  
ATOM    425  H   LEU A 182       5.479   9.510   4.781  1.00  0.00           H  
ATOM    426  HA  LEU A 182       4.321   7.620   6.699  1.00  0.00           H  
ATOM    427 1HB  LEU A 182       4.661   7.730   3.725  1.00  0.00           H  
ATOM    428 2HB  LEU A 182       4.605   6.137   4.486  1.00  0.00           H  
ATOM    429  HG  LEU A 182       2.387   6.645   5.423  1.00  0.00           H  
ATOM    430 1HD1 LEU A 182       1.222   8.703   4.768  1.00  0.00           H  
ATOM    431 2HD1 LEU A 182       2.681   9.049   5.724  1.00  0.00           H  
ATOM    432 3HD1 LEU A 182       2.698   9.282   3.960  1.00  0.00           H  
ATOM    433 1HD2 LEU A 182       1.164   6.685   3.275  1.00  0.00           H  
ATOM    434 2HD2 LEU A 182       2.639   7.236   2.445  1.00  0.00           H  
ATOM    435 3HD2 LEU A 182       2.584   5.617   3.182  1.00  0.00           H  
ATOM    436  N   LEU A 183       7.393   7.504   5.602  1.00  0.00           N  
ATOM    437  CA  LEU A 183       8.704   6.872   5.793  1.00  0.00           C  
ATOM    438  C   LEU A 183       9.061   6.750   7.271  1.00  0.00           C  
ATOM    439  O   LEU A 183       9.811   5.860   7.667  1.00  0.00           O  
ATOM    440  CB  LEU A 183       9.791   7.677   5.069  1.00  0.00           C  
ATOM    441  CG  LEU A 183       9.807   7.549   3.541  1.00  0.00           C  
ATOM    442  CD1 LEU A 183      10.913   8.425   2.969  1.00  0.00           C  
ATOM    443  CD2 LEU A 183      10.010   6.091   3.156  1.00  0.00           C  
ATOM    444  H   LEU A 183       7.333   8.319   5.058  1.00  0.00           H  
ATOM    445  HA  LEU A 183       8.669   5.869   5.369  1.00  0.00           H  
ATOM    446 1HB  LEU A 183       9.661   8.731   5.312  1.00  0.00           H  
ATOM    447 2HB  LEU A 183      10.765   7.357   5.439  1.00  0.00           H  
ATOM    448  HG  LEU A 183       8.858   7.901   3.136  1.00  0.00           H  
ATOM    449 1HD1 LEU A 183      10.924   8.333   1.882  1.00  0.00           H  
ATOM    450 2HD1 LEU A 183      10.732   9.464   3.243  1.00  0.00           H  
ATOM    451 3HD1 LEU A 183      11.874   8.105   3.369  1.00  0.00           H  
ATOM    452 1HD2 LEU A 183      10.021   5.998   2.069  1.00  0.00           H  
ATOM    453 2HD2 LEU A 183      10.959   5.736   3.560  1.00  0.00           H  
ATOM    454 3HD2 LEU A 183       9.196   5.490   3.562  1.00  0.00           H  
ATOM    455  N   GLN A 184       8.520   7.649   8.080  1.00  0.00           N  
ATOM    456  CA  GLN A 184       8.772   7.642   9.516  1.00  0.00           C  
ATOM    457  C   GLN A 184       8.196   6.395  10.182  1.00  0.00           C  
ATOM    458  O   GLN A 184       8.633   6.003  11.265  1.00  0.00           O  
ATOM    459  CB  GLN A 184       8.185   8.898  10.165  1.00  0.00           C  
ATOM    460  CG  GLN A 184       8.906  10.183   9.798  1.00  0.00           C  
ATOM    461  CD  GLN A 184       8.299  11.400  10.471  1.00  0.00           C  
ATOM    462  OE1 GLN A 184       7.706  11.300  11.548  1.00  0.00           O  
ATOM    463  NE2 GLN A 184       8.442  12.558   9.838  1.00  0.00           N  
ATOM    464  H   GLN A 184       7.946   8.345   7.700  1.00  0.00           H  
ATOM    465  HA  GLN A 184       9.850   7.636   9.678  1.00  0.00           H  
ATOM    466 1HB  GLN A 184       7.139   9.004   9.873  1.00  0.00           H  
ATOM    467 2HB  GLN A 184       8.212   8.794  11.250  1.00  0.00           H  
ATOM    468 1HG  GLN A 184       9.948  10.105  10.111  1.00  0.00           H  
ATOM    469 2HG  GLN A 184       8.849  10.325   8.719  1.00  0.00           H  
ATOM    470 1HE2 GLN A 184       8.063  13.396  10.232  1.00  0.00           H  
ATOM    471 2HE2 GLN A 184       8.930  12.595   8.965  1.00  0.00           H  
ATOM    472  N   ARG A 185       7.222   5.771   9.528  1.00  0.00           N  
ATOM    473  CA  ARG A 185       6.577   4.580  10.068  1.00  0.00           C  
ATOM    474  C   ARG A 185       7.439   3.343   9.852  1.00  0.00           C  
ATOM    475  O   ARG A 185       7.341   2.372  10.601  1.00  0.00           O  
ATOM    476  CB  ARG A 185       5.217   4.367   9.420  1.00  0.00           C  
ATOM    477  CG  ARG A 185       4.155   5.382   9.812  1.00  0.00           C  
ATOM    478  CD  ARG A 185       2.832   5.047   9.226  1.00  0.00           C  
ATOM    479  NE  ARG A 185       1.806   5.996   9.627  1.00  0.00           N  
ATOM    480  CZ  ARG A 185       1.081   5.906  10.758  1.00  0.00           C  
ATOM    481  NH1 ARG A 185       1.281   4.907  11.589  1.00  0.00           N  
ATOM    482  NH2 ARG A 185       0.168   6.822  11.034  1.00  0.00           N  
ATOM    483  H   ARG A 185       6.941   6.112   8.650  1.00  0.00           H  
ATOM    484  HA  ARG A 185       6.433   4.720  11.140  1.00  0.00           H  
ATOM    485 1HB  ARG A 185       5.321   4.401   8.336  1.00  0.00           H  
ATOM    486 2HB  ARG A 185       4.840   3.378   9.682  1.00  0.00           H  
ATOM    487 1HG  ARG A 185       4.054   5.403  10.898  1.00  0.00           H  
ATOM    488 2HG  ARG A 185       4.448   6.370   9.456  1.00  0.00           H  
ATOM    489 1HD  ARG A 185       2.902   5.060   8.139  1.00  0.00           H  
ATOM    490 2HD  ARG A 185       2.528   4.055   9.558  1.00  0.00           H  
ATOM    491  HE  ARG A 185       1.623   6.779   9.012  1.00  0.00           H  
ATOM    492 1HH1 ARG A 185       1.979   4.207  11.379  1.00  0.00           H  
ATOM    493 2HH1 ARG A 185       0.738   4.839  12.438  1.00  0.00           H  
ATOM    494 1HH2 ARG A 185       0.015   7.590  10.396  1.00  0.00           H  
ATOM    495 2HH2 ARG A 185      -0.375   6.754  11.882  1.00  0.00           H  
ATOM    496  N   ILE A 186       8.274   3.384   8.823  1.00  0.00           N  
ATOM    497  CA  ILE A 186       9.169   2.275   8.510  1.00  0.00           C  
ATOM    498  C   ILE A 186      10.596   2.788   8.321  1.00  0.00           C  
ATOM    499  O   ILE A 186      11.022   3.085   7.205  1.00  0.00           O  
ATOM    500  CB  ILE A 186       8.709   1.531   7.243  1.00  0.00           C  
ATOM    501  CG1 ILE A 186       7.244   1.109   7.373  1.00  0.00           C  
ATOM    502  CG2 ILE A 186       9.594   0.320   6.987  1.00  0.00           C  
ATOM    503  CD1 ILE A 186       7.019  -0.028   8.343  1.00  0.00           C  
ATOM    504  H   ILE A 186       8.299   4.187   8.261  1.00  0.00           H  
ATOM    505  HA  ILE A 186       9.155   1.574   9.343  1.00  0.00           H  
ATOM    506  HB  ILE A 186       8.770   2.201   6.386  1.00  0.00           H  
ATOM    507 1HG1 ILE A 186       6.648   1.961   7.702  1.00  0.00           H  
ATOM    508 2HG1 ILE A 186       6.865   0.804   6.397  1.00  0.00           H  
ATOM    509 1HG2 ILE A 186       9.255  -0.194   6.088  1.00  0.00           H  
ATOM    510 2HG2 ILE A 186      10.625   0.645   6.851  1.00  0.00           H  
ATOM    511 3HG2 ILE A 186       9.536  -0.359   7.838  1.00  0.00           H  
ATOM    512 1HD1 ILE A 186       5.957  -0.270   8.381  1.00  0.00           H  
ATOM    513 2HD1 ILE A 186       7.579  -0.904   8.013  1.00  0.00           H  
ATOM    514 3HD1 ILE A 186       7.358   0.267   9.334  1.00  0.00           H  
ATOM    515  N   PRO A 187      11.351   2.908   9.421  1.00  0.00           N  
ATOM    516  CA  PRO A 187      12.720   3.411   9.388  1.00  0.00           C  
ATOM    517  C   PRO A 187      13.758   2.333   9.085  1.00  0.00           C  
ATOM    518  O   PRO A 187      13.455   1.139   9.120  1.00  0.00           O  
ATOM    519  CB  PRO A 187      12.898   3.970  10.803  1.00  0.00           C  
ATOM    520  CG  PRO A 187      12.126   3.031  11.667  1.00  0.00           C  
ATOM    521  CD  PRO A 187      10.915   2.677  10.846  1.00  0.00           C  
ATOM    522  HA  PRO A 187      12.795   4.207   8.632  1.00  0.00           H  
ATOM    523 1HB  PRO A 187      13.966   4.007  11.062  1.00  0.00           H  
ATOM    524 2HB  PRO A 187      12.520   5.002  10.851  1.00  0.00           H  
ATOM    525 1HG  PRO A 187      12.740   2.153  11.916  1.00  0.00           H  
ATOM    526 2HG  PRO A 187      11.865   3.518  12.618  1.00  0.00           H  
ATOM    527 1HD  PRO A 187      10.649   1.624  11.018  1.00  0.00           H  
ATOM    528 2HD  PRO A 187      10.080   3.338  11.120  1.00  0.00           H  
ATOM    529  N   ASN A 188      14.979   2.783   8.787  1.00  0.00           N  
ATOM    530  CA  ASN A 188      16.103   1.893   8.484  1.00  0.00           C  
ATOM    531  C   ASN A 188      15.767   0.949   7.333  1.00  0.00           C  
ATOM    532  O   ASN A 188      15.730  -0.273   7.506  1.00  0.00           O  
ATOM    533  CB  ASN A 188      16.510   1.106   9.716  1.00  0.00           C  
ATOM    534  CG  ASN A 188      16.934   1.992  10.853  1.00  0.00           C  
ATOM    535  OD1 ASN A 188      17.769   2.888  10.681  1.00  0.00           O  
ATOM    536  ND2 ASN A 188      16.377   1.760  12.015  1.00  0.00           N  
ATOM    537  H   ASN A 188      15.132   3.752   8.774  1.00  0.00           H  
ATOM    538  HA  ASN A 188      16.951   2.502   8.165  1.00  0.00           H  
ATOM    539 1HB  ASN A 188      15.674   0.487  10.046  1.00  0.00           H  
ATOM    540 2HB  ASN A 188      17.333   0.436   9.465  1.00  0.00           H  
ATOM    541 1HD2 ASN A 188      16.621   2.318  12.808  1.00  0.00           H  
ATOM    542 2HD2 ASN A 188      15.706   1.025  12.109  1.00  0.00           H  
ATOM    543  N   ILE A 189      15.512   1.513   6.163  1.00  0.00           N  
ATOM    544  CA  ILE A 189      15.184   0.709   4.997  1.00  0.00           C  
ATOM    545  C   ILE A 189      16.421   0.501   4.122  1.00  0.00           C  
ATOM    546  O   ILE A 189      17.003   1.461   3.620  1.00  0.00           O  
ATOM    547  CB  ILE A 189      14.065   1.370   4.171  1.00  0.00           C  
ATOM    548  CG1 ILE A 189      12.742   1.333   4.939  1.00  0.00           C  
ATOM    549  CG2 ILE A 189      13.921   0.679   2.823  1.00  0.00           C  
ATOM    550  CD1 ILE A 189      11.640   2.143   4.295  1.00  0.00           C  
ATOM    551  H   ILE A 189      15.568   2.487   6.079  1.00  0.00           H  
ATOM    552  HA  ILE A 189      14.833  -0.265   5.336  1.00  0.00           H  
ATOM    553  HB  ILE A 189      14.306   2.419   4.007  1.00  0.00           H  
ATOM    554 1HG1 ILE A 189      12.401   0.302   5.028  1.00  0.00           H  
ATOM    555 2HG1 ILE A 189      12.897   1.713   5.949  1.00  0.00           H  
ATOM    556 1HG2 ILE A 189      13.127   1.159   2.252  1.00  0.00           H  
ATOM    557 2HG2 ILE A 189      14.859   0.756   2.273  1.00  0.00           H  
ATOM    558 3HG2 ILE A 189      13.675  -0.371   2.977  1.00  0.00           H  
ATOM    559 1HD1 ILE A 189      10.734   2.069   4.897  1.00  0.00           H  
ATOM    560 2HD1 ILE A 189      11.946   3.187   4.228  1.00  0.00           H  
ATOM    561 3HD1 ILE A 189      11.442   1.759   3.295  1.00  0.00           H  
ATOM    562  N   PRO A 190      16.831  -0.769   3.930  1.00  0.00           N  
ATOM    563  CA  PRO A 190      18.009  -1.127   3.118  1.00  0.00           C  
ATOM    564  C   PRO A 190      18.013  -0.542   1.691  1.00  0.00           C  
ATOM    565  O   PRO A 190      19.017   0.044   1.284  1.00  0.00           O  
ATOM    566  CB  PRO A 190      17.920  -2.656   3.083  1.00  0.00           C  
ATOM    567  CG  PRO A 190      17.297  -3.015   4.389  1.00  0.00           C  
ATOM    568  CD  PRO A 190      16.242  -1.962   4.602  1.00  0.00           C  
ATOM    569  HA  PRO A 190      18.920  -0.789   3.634  1.00  0.00           H  
ATOM    570 1HB  PRO A 190      17.319  -2.978   2.220  1.00  0.00           H  
ATOM    571 2HB  PRO A 190      18.923  -3.089   2.955  1.00  0.00           H  
ATOM    572 1HG  PRO A 190      16.878  -4.031   4.342  1.00  0.00           H  
ATOM    573 2HG  PRO A 190      18.056  -3.022   5.183  1.00  0.00           H  
ATOM    574 1HD  PRO A 190      15.304  -2.280   4.124  1.00  0.00           H  
ATOM    575 2HD  PRO A 190      16.094  -1.806   5.681  1.00  0.00           H  
ATOM    576  N   PRO A 191      16.918  -0.679   0.897  1.00  0.00           N  
ATOM    577  CA  PRO A 191      16.887  -0.148  -0.471  1.00  0.00           C  
ATOM    578  C   PRO A 191      17.027   1.369  -0.505  1.00  0.00           C  
ATOM    579  O   PRO A 191      17.645   1.926  -1.412  1.00  0.00           O  
ATOM    580  CB  PRO A 191      15.511  -0.592  -0.978  1.00  0.00           C  
ATOM    581  CG  PRO A 191      14.734  -0.863   0.265  1.00  0.00           C  
ATOM    582  CD  PRO A 191      15.744  -1.440   1.220  1.00  0.00           C  
ATOM    583  HA  PRO A 191      17.693  -0.613  -1.058  1.00  0.00           H  
ATOM    584 1HB  PRO A 191      15.064   0.201  -1.596  1.00  0.00           H  
ATOM    585 2HB  PRO A 191      15.614  -1.480  -1.619  1.00  0.00           H  
ATOM    586 1HG  PRO A 191      14.279   0.066   0.639  1.00  0.00           H  
ATOM    587 2HG  PRO A 191      13.908  -1.558   0.052  1.00  0.00           H  
ATOM    588 1HD  PRO A 191      15.403  -1.284   2.254  1.00  0.00           H  
ATOM    589 2HD  PRO A 191      15.876  -2.512   1.013  1.00  0.00           H  
ATOM    590  N   ASN A 192      16.439   2.024   0.497  1.00  0.00           N  
ATOM    591  CA  ASN A 192      16.461   3.484   0.616  1.00  0.00           C  
ATOM    592  C   ASN A 192      15.739   4.142  -0.554  1.00  0.00           C  
ATOM    593  O   ASN A 192      15.877   5.342  -0.797  1.00  0.00           O  
ATOM    594  CB  ASN A 192      17.887   3.993   0.715  1.00  0.00           C  
ATOM    595  CG  ASN A 192      17.986   5.295   1.462  1.00  0.00           C  
ATOM    596  OD1 ASN A 192      17.297   5.501   2.467  1.00  0.00           O  
ATOM    597  ND2 ASN A 192      18.830   6.176   0.990  1.00  0.00           N  
ATOM    598  H   ASN A 192      15.983   1.506   1.191  1.00  0.00           H  
ATOM    599  HA  ASN A 192      15.928   3.765   1.526  1.00  0.00           H  
ATOM    600 1HB  ASN A 192      18.505   3.250   1.222  1.00  0.00           H  
ATOM    601 2HB  ASN A 192      18.295   4.130  -0.286  1.00  0.00           H  
ATOM    602 1HD2 ASN A 192      18.937   7.060   1.445  1.00  0.00           H  
ATOM    603 2HD2 ASN A 192      19.367   5.967   0.173  1.00  0.00           H  
ATOM    604  N   ILE A 193      14.963   3.345  -1.271  1.00  0.00           N  
ATOM    605  CA  ILE A 193      14.193   3.829  -2.403  1.00  0.00           C  
ATOM    606  C   ILE A 193      12.766   4.063  -1.944  1.00  0.00           C  
ATOM    607  O   ILE A 193      12.276   3.346  -1.075  1.00  0.00           O  
ATOM    608  CB  ILE A 193      14.218   2.833  -3.577  1.00  0.00           C  
ATOM    609  CG1 ILE A 193      15.653   2.619  -4.064  1.00  0.00           C  
ATOM    610  CG2 ILE A 193      13.335   3.326  -4.712  1.00  0.00           C  
ATOM    611  CD1 ILE A 193      15.814   1.431  -4.985  1.00  0.00           C  
ATOM    612  H   ILE A 193      14.902   2.400  -1.023  1.00  0.00           H  
ATOM    613  HA  ILE A 193      14.633   4.765  -2.745  1.00  0.00           H  
ATOM    614  HB  ILE A 193      13.852   1.864  -3.239  1.00  0.00           H  
ATOM    615 1HG1 ILE A 193      15.995   3.508  -4.591  1.00  0.00           H  
ATOM    616 2HG1 ILE A 193      16.312   2.475  -3.207  1.00  0.00           H  
ATOM    617 1HG2 ILE A 193      13.364   2.611  -5.533  1.00  0.00           H  
ATOM    618 2HG2 ILE A 193      12.310   3.428  -4.357  1.00  0.00           H  
ATOM    619 3HG2 ILE A 193      13.696   4.294  -5.060  1.00  0.00           H  
ATOM    620 1HD1 ILE A 193      16.858   1.344  -5.288  1.00  0.00           H  
ATOM    621 2HD1 ILE A 193      15.511   0.522  -4.465  1.00  0.00           H  
ATOM    622 3HD1 ILE A 193      15.192   1.569  -5.868  1.00  0.00           H  
ATOM    623  N   ASN A 194      12.099   5.055  -2.510  1.00  0.00           N  
ATOM    624  CA  ASN A 194      10.742   5.373  -2.087  1.00  0.00           C  
ATOM    625  C   ASN A 194       9.680   4.789  -3.014  1.00  0.00           C  
ATOM    626  O   ASN A 194       8.531   4.642  -2.611  1.00  0.00           O  
ATOM    627  CB  ASN A 194      10.571   6.877  -1.974  1.00  0.00           C  
ATOM    628  CG  ASN A 194      11.451   7.481  -0.915  1.00  0.00           C  
ATOM    629  OD1 ASN A 194      11.766   6.834   0.090  1.00  0.00           O  
ATOM    630  ND2 ASN A 194      11.855   8.709  -1.121  1.00  0.00           N  
ATOM    631  H   ASN A 194      12.521   5.581  -3.224  1.00  0.00           H  
ATOM    632  HA  ASN A 194      10.571   4.924  -1.107  1.00  0.00           H  
ATOM    633 1HB  ASN A 194      10.804   7.343  -2.933  1.00  0.00           H  
ATOM    634 2HB  ASN A 194       9.532   7.109  -1.742  1.00  0.00           H  
ATOM    635 1HD2 ASN A 194      12.443   9.161  -0.451  1.00  0.00           H  
ATOM    636 2HD2 ASN A 194      11.575   9.193  -1.950  1.00  0.00           H  
ATOM    637  N   THR A 195      10.044   4.426  -4.241  1.00  0.00           N  
ATOM    638  CA  THR A 195       9.060   3.891  -5.177  1.00  0.00           C  
ATOM    639  C   THR A 195       8.646   2.488  -4.757  1.00  0.00           C  
ATOM    640  O   THR A 195       9.495   1.626  -4.538  1.00  0.00           O  
ATOM    641  CB  THR A 195       9.607   3.866  -6.616  1.00  0.00           C  
ATOM    642  OG1 THR A 195       9.983   5.192  -7.010  1.00  0.00           O  
ATOM    643  CG2 THR A 195       8.556   3.334  -7.577  1.00  0.00           C  
ATOM    644  H   THR A 195      10.977   4.513  -4.518  1.00  0.00           H  
ATOM    645  HA  THR A 195       8.180   4.534  -5.159  1.00  0.00           H  
ATOM    646  HB  THR A 195      10.488   3.225  -6.659  1.00  0.00           H  
ATOM    647  HG1 THR A 195      10.521   5.148  -7.804  1.00  0.00           H  
ATOM    648 1HG2 THR A 195       8.960   3.323  -8.589  1.00  0.00           H  
ATOM    649 2HG2 THR A 195       8.276   2.321  -7.287  1.00  0.00           H  
ATOM    650 3HG2 THR A 195       7.677   3.976  -7.546  1.00  0.00           H  
ATOM    651  N   TRP A 196       7.335   2.252  -4.728  1.00  0.00           N  
ATOM    652  CA  TRP A 196       6.777   0.971  -4.294  1.00  0.00           C  
ATOM    653  C   TRP A 196       7.317  -0.211  -5.074  1.00  0.00           C  
ATOM    654  O   TRP A 196       7.583  -1.257  -4.494  1.00  0.00           O  
ATOM    655  CB  TRP A 196       5.253   0.994  -4.421  1.00  0.00           C  
ATOM    656  CG  TRP A 196       4.563   1.603  -3.237  1.00  0.00           C  
ATOM    657  CD1 TRP A 196       5.133   2.375  -2.270  1.00  0.00           C  
ATOM    658  CD2 TRP A 196       3.161   1.494  -2.889  1.00  0.00           C  
ATOM    659  NE1 TRP A 196       4.189   2.751  -1.347  1.00  0.00           N  
ATOM    660  CE2 TRP A 196       2.976   2.222  -1.711  1.00  0.00           C  
ATOM    661  CE3 TRP A 196       2.066   0.846  -3.475  1.00  0.00           C  
ATOM    662  CZ2 TRP A 196       1.737   2.323  -1.099  1.00  0.00           C  
ATOM    663  CZ3 TRP A 196       0.823   0.949  -2.861  1.00  0.00           C  
ATOM    664  CH2 TRP A 196       0.664   1.669  -1.704  1.00  0.00           C  
ATOM    665  H   TRP A 196       6.718   2.975  -4.977  1.00  0.00           H  
ATOM    666  HA  TRP A 196       7.041   0.815  -3.248  1.00  0.00           H  
ATOM    667 1HB  TRP A 196       4.970   1.558  -5.310  1.00  0.00           H  
ATOM    668 2HB  TRP A 196       4.883  -0.023  -4.547  1.00  0.00           H  
ATOM    669  HD1 TRP A 196       6.185   2.653  -2.234  1.00  0.00           H  
ATOM    670  HE1 TRP A 196       4.357   3.323  -0.532  1.00  0.00           H  
ATOM    671  HE3 TRP A 196       2.187   0.276  -4.395  1.00  0.00           H  
ATOM    672  HZ2 TRP A 196       1.590   2.890  -0.179  1.00  0.00           H  
ATOM    673  HZ3 TRP A 196      -0.024   0.442  -3.323  1.00  0.00           H  
ATOM    674  HH2 TRP A 196      -0.325   1.730  -1.250  1.00  0.00           H  
ATOM    675  N   GLN A 197       7.501  -0.040  -6.371  1.00  0.00           N  
ATOM    676  CA  GLN A 197       8.009  -1.113  -7.211  1.00  0.00           C  
ATOM    677  C   GLN A 197       9.357  -1.617  -6.706  1.00  0.00           C  
ATOM    678  O   GLN A 197       9.664  -2.802  -6.803  1.00  0.00           O  
ATOM    679  CB  GLN A 197       8.135  -0.641  -8.662  1.00  0.00           C  
ATOM    680  CG  GLN A 197       6.826  -0.640  -9.432  1.00  0.00           C  
ATOM    681  CD  GLN A 197       6.473  -2.011  -9.976  1.00  0.00           C  
ATOM    682  OE1 GLN A 197       7.266  -2.636 -10.685  1.00  0.00           O  
ATOM    683  NE2 GLN A 197       5.278  -2.488  -9.645  1.00  0.00           N  
ATOM    684  H   GLN A 197       7.285   0.827  -6.773  1.00  0.00           H  
ATOM    685  HA  GLN A 197       7.305  -1.944  -7.174  1.00  0.00           H  
ATOM    686 1HB  GLN A 197       8.538   0.372  -8.682  1.00  0.00           H  
ATOM    687 2HB  GLN A 197       8.838  -1.283  -9.194  1.00  0.00           H  
ATOM    688 1HG  GLN A 197       6.025  -0.319  -8.766  1.00  0.00           H  
ATOM    689 2HG  GLN A 197       6.911   0.049 -10.273  1.00  0.00           H  
ATOM    690 1HE2 GLN A 197       4.989  -3.388  -9.974  1.00  0.00           H  
ATOM    691 2HE2 GLN A 197       4.666  -1.948  -9.067  1.00  0.00           H  
ATOM    692  N   GLN A 198      10.175  -0.711  -6.199  1.00  0.00           N  
ATOM    693  CA  GLN A 198      11.478  -1.081  -5.673  1.00  0.00           C  
ATOM    694  C   GLN A 198      11.403  -1.414  -4.177  1.00  0.00           C  
ATOM    695  O   GLN A 198      12.272  -2.104  -3.643  1.00  0.00           O  
ATOM    696  CB  GLN A 198      12.485   0.047  -5.913  1.00  0.00           C  
ATOM    697  CG  GLN A 198      12.723   0.369  -7.379  1.00  0.00           C  
ATOM    698  CD  GLN A 198      13.311  -0.804  -8.139  1.00  0.00           C  
ATOM    699  OE1 GLN A 198      14.380  -1.314  -7.793  1.00  0.00           O  
ATOM    700  NE2 GLN A 198      12.615  -1.239  -9.184  1.00  0.00           N  
ATOM    701  H   GLN A 198       9.892   0.225  -6.159  1.00  0.00           H  
ATOM    702  HA  GLN A 198      11.821  -1.974  -6.195  1.00  0.00           H  
ATOM    703 1HB  GLN A 198      12.137   0.956  -5.421  1.00  0.00           H  
ATOM    704 2HB  GLN A 198      13.443  -0.219  -5.467  1.00  0.00           H  
ATOM    705 1HG  GLN A 198      11.772   0.634  -7.841  1.00  0.00           H  
ATOM    706 2HG  GLN A 198      13.418   1.205  -7.448  1.00  0.00           H  
ATOM    707 1HE2 GLN A 198      12.954  -2.010  -9.725  1.00  0.00           H  
ATOM    708 2HE2 GLN A 198      11.753  -0.797  -9.430  1.00  0.00           H  
ATOM    709  N   VAL A 199      10.352  -0.934  -3.509  1.00  0.00           N  
ATOM    710  CA  VAL A 199      10.176  -1.172  -2.075  1.00  0.00           C  
ATOM    711  C   VAL A 199       9.600  -2.567  -1.810  1.00  0.00           C  
ATOM    712  O   VAL A 199       9.919  -3.196  -0.799  1.00  0.00           O  
ATOM    713  CB  VAL A 199       9.240  -0.109  -1.469  1.00  0.00           C  
ATOM    714  CG1 VAL A 199       8.808  -0.516  -0.068  1.00  0.00           C  
ATOM    715  CG2 VAL A 199       9.937   1.243  -1.447  1.00  0.00           C  
ATOM    716  H   VAL A 199       9.680  -0.403  -3.994  1.00  0.00           H  
ATOM    717  HA  VAL A 199      11.150  -1.099  -1.590  1.00  0.00           H  
ATOM    718  HB  VAL A 199       8.338  -0.044  -2.077  1.00  0.00           H  
ATOM    719 1HG1 VAL A 199       8.147   0.246   0.345  1.00  0.00           H  
ATOM    720 2HG1 VAL A 199       8.280  -1.468  -0.113  1.00  0.00           H  
ATOM    721 3HG1 VAL A 199       9.687  -0.617   0.569  1.00  0.00           H  
ATOM    722 1HG2 VAL A 199       9.270   1.989  -1.018  1.00  0.00           H  
ATOM    723 2HG2 VAL A 199      10.843   1.175  -0.844  1.00  0.00           H  
ATOM    724 3HG2 VAL A 199      10.200   1.533  -2.465  1.00  0.00           H  
ATOM    725  N   THR A 200       8.776  -3.060  -2.735  1.00  0.00           N  
ATOM    726  CA  THR A 200       8.155  -4.378  -2.600  1.00  0.00           C  
ATOM    727  C   THR A 200       9.204  -5.486  -2.514  1.00  0.00           C  
ATOM    728  O   THR A 200       8.948  -6.567  -1.971  1.00  0.00           O  
ATOM    729  CB  THR A 200       7.201  -4.662  -3.775  1.00  0.00           C  
ATOM    730  OG1 THR A 200       7.854  -4.344  -5.011  1.00  0.00           O  
ATOM    731  CG2 THR A 200       5.934  -3.830  -3.647  1.00  0.00           C  
ATOM    732  H   THR A 200       8.574  -2.521  -3.533  1.00  0.00           H  
ATOM    733  HA  THR A 200       7.577  -4.395  -1.676  1.00  0.00           H  
ATOM    734  HB  THR A 200       6.936  -5.719  -3.781  1.00  0.00           H  
ATOM    735  HG1 THR A 200       7.904  -3.390  -5.110  1.00  0.00           H  
ATOM    736 1HG2 THR A 200       5.272  -4.045  -4.485  1.00  0.00           H  
ATOM    737 2HG2 THR A 200       5.429  -4.078  -2.713  1.00  0.00           H  
ATOM    738 3HG2 THR A 200       6.192  -2.772  -3.650  1.00  0.00           H  
ATOM    739  N   ALA A 201      10.393  -5.191  -3.035  1.00  0.00           N  
ATOM    740  CA  ALA A 201      11.500  -6.131  -3.034  1.00  0.00           C  
ATOM    741  C   ALA A 201      11.877  -6.546  -1.615  1.00  0.00           C  
ATOM    742  O   ALA A 201      12.438  -7.620  -1.410  1.00  0.00           O  
ATOM    743  CB  ALA A 201      12.701  -5.530  -3.746  1.00  0.00           C  
ATOM    744  H   ALA A 201      10.525  -4.306  -3.437  1.00  0.00           H  
ATOM    745  HA  ALA A 201      11.184  -7.027  -3.567  1.00  0.00           H  
ATOM    746 1HB  ALA A 201      13.069  -4.686  -3.182  1.00  0.00           H  
ATOM    747 2HB  ALA A 201      12.407  -5.201  -4.731  1.00  0.00           H  
ATOM    748 3HB  ALA A 201      13.480  -6.275  -3.831  1.00  0.00           H  
ATOM    749  N   LEU A 202      11.555  -5.698  -0.639  1.00  0.00           N  
ATOM    750  CA  LEU A 202      11.852  -5.986   0.761  1.00  0.00           C  
ATOM    751  C   LEU A 202      11.164  -7.273   1.205  1.00  0.00           C  
ATOM    752  O   LEU A 202      11.734  -8.081   1.942  1.00  0.00           O  
ATOM    753  CB  LEU A 202      11.402  -4.821   1.652  1.00  0.00           C  
ATOM    754  CG  LEU A 202      12.312  -3.586   1.642  1.00  0.00           C  
ATOM    755  CD1 LEU A 202      11.579  -2.409   2.271  1.00  0.00           C  
ATOM    756  CD2 LEU A 202      13.597  -3.896   2.396  1.00  0.00           C  
ATOM    757  H   LEU A 202      11.099  -4.855  -0.870  1.00  0.00           H  
ATOM    758  HA  LEU A 202      12.929  -6.112   0.867  1.00  0.00           H  
ATOM    759 1HB  LEU A 202      10.410  -4.504   1.335  1.00  0.00           H  
ATOM    760 2HB  LEU A 202      11.336  -5.176   2.681  1.00  0.00           H  
ATOM    761  HG  LEU A 202      12.551  -3.318   0.612  1.00  0.00           H  
ATOM    762 1HD1 LEU A 202      12.226  -1.532   2.264  1.00  0.00           H  
ATOM    763 2HD1 LEU A 202      10.675  -2.197   1.701  1.00  0.00           H  
ATOM    764 3HD1 LEU A 202      11.312  -2.655   3.298  1.00  0.00           H  
ATOM    765 1HD2 LEU A 202      14.244  -3.018   2.388  1.00  0.00           H  
ATOM    766 2HD2 LEU A 202      13.360  -4.163   3.426  1.00  0.00           H  
ATOM    767 3HD2 LEU A 202      14.110  -4.729   1.914  1.00  0.00           H  
ATOM    768  N   ALA A 203       9.940  -7.462   0.736  1.00  0.00           N  
ATOM    769  CA  ALA A 203       9.168  -8.647   1.076  1.00  0.00           C  
ATOM    770  C   ALA A 203       9.582  -9.823   0.199  1.00  0.00           C  
ATOM    771  O   ALA A 203       9.557 -10.975   0.629  1.00  0.00           O  
ATOM    772  CB  ALA A 203       7.680  -8.368   0.926  1.00  0.00           C  
ATOM    773  H   ALA A 203       9.547  -6.788   0.138  1.00  0.00           H  
ATOM    774  HA  ALA A 203       9.381  -8.904   2.114  1.00  0.00           H  
ATOM    775 1HB  ALA A 203       7.121  -9.270   1.131  1.00  0.00           H  
ATOM    776 2HB  ALA A 203       7.476  -8.040  -0.081  1.00  0.00           H  
ATOM    777 3HB  ALA A 203       7.386  -7.597   1.623  1.00  0.00           H  
ATOM    778  N   GLN A 204       9.984  -9.521  -1.026  1.00  0.00           N  
ATOM    779  CA  GLN A 204      10.404 -10.548  -1.973  1.00  0.00           C  
ATOM    780  C   GLN A 204      11.764 -11.129  -1.585  1.00  0.00           C  
ATOM    781  O   GLN A 204      12.022 -12.314  -1.796  1.00  0.00           O  
ATOM    782  CB  GLN A 204      10.462  -9.976  -3.392  1.00  0.00           C  
ATOM    783  CG  GLN A 204      10.656 -11.022  -4.477  1.00  0.00           C  
ATOM    784  CD  GLN A 204       9.512 -12.015  -4.535  1.00  0.00           C  
ATOM    785  OE1 GLN A 204       8.413 -11.747  -4.040  1.00  0.00           O  
ATOM    786  NE2 GLN A 204       9.762 -13.170  -5.140  1.00  0.00           N  
ATOM    787  H   GLN A 204       9.997  -8.581  -1.307  1.00  0.00           H  
ATOM    788  HA  GLN A 204       9.674 -11.357  -1.953  1.00  0.00           H  
ATOM    789 1HB  GLN A 204       9.539  -9.437  -3.605  1.00  0.00           H  
ATOM    790 2HB  GLN A 204      11.282  -9.262  -3.463  1.00  0.00           H  
ATOM    791 1HG  GLN A 204      10.723 -10.520  -5.443  1.00  0.00           H  
ATOM    792 2HG  GLN A 204      11.576 -11.571  -4.277  1.00  0.00           H  
ATOM    793 1HE2 GLN A 204       9.045 -13.865  -5.209  1.00  0.00           H  
ATOM    794 2HE2 GLN A 204      10.667 -13.347  -5.528  1.00  0.00           H  
ATOM    795  N   GLN A 205      12.623 -10.297  -1.006  1.00  0.00           N  
ATOM    796  CA  GLN A 205      13.947 -10.740  -0.576  1.00  0.00           C  
ATOM    797  C   GLN A 205      13.877 -11.400   0.798  1.00  0.00           C  
ATOM    798  O   GLN A 205      14.899 -11.798   1.357  1.00  0.00           O  
ATOM    799  CB  GLN A 205      14.925  -9.563  -0.544  1.00  0.00           C  
ATOM    800  CG  GLN A 205      15.238  -8.976  -1.910  1.00  0.00           C  
ATOM    801  CD  GLN A 205      16.046  -7.695  -1.819  1.00  0.00           C  
ATOM    802  OE1 GLN A 205      16.059  -7.025  -0.782  1.00  0.00           O  
ATOM    803  NE2 GLN A 205      16.727  -7.347  -2.905  1.00  0.00           N  
ATOM    804  H   GLN A 205      12.368  -9.354  -0.881  1.00  0.00           H  
ATOM    805  HA  GLN A 205      14.314 -11.477  -1.290  1.00  0.00           H  
ATOM    806 1HB  GLN A 205      14.517  -8.767   0.078  1.00  0.00           H  
ATOM    807 2HB  GLN A 205      15.864  -9.882  -0.092  1.00  0.00           H  
ATOM    808 1HG  GLN A 205      15.813  -9.703  -2.483  1.00  0.00           H  
ATOM    809 2HG  GLN A 205      14.301  -8.754  -2.421  1.00  0.00           H  
ATOM    810 1HE2 GLN A 205      17.278  -6.512  -2.904  1.00  0.00           H  
ATOM    811 2HE2 GLN A 205      16.688  -7.919  -3.724  1.00  0.00           H  
ATOM    812  N   LYS A 206      12.661 -11.490   1.335  1.00  0.00           N  
ATOM    813  CA  LYS A 206      12.411 -12.108   2.638  1.00  0.00           C  
ATOM    814  C   LYS A 206      13.098 -11.346   3.771  1.00  0.00           C  
ATOM    815  O   LYS A 206      13.381 -11.908   4.831  1.00  0.00           O  
ATOM    816  CB  LYS A 206      12.876 -13.565   2.633  1.00  0.00           C  
ATOM    817  CG  LYS A 206      12.269 -14.415   1.524  1.00  0.00           C  
ATOM    818  CD  LYS A 206      12.776 -15.848   1.586  1.00  0.00           C  
ATOM    819  CE  LYS A 206      12.490 -16.594   0.291  1.00  0.00           C  
ATOM    820  NZ  LYS A 206      11.058 -16.984   0.178  1.00  0.00           N  
ATOM    821  H   LYS A 206      11.902 -11.132   0.833  1.00  0.00           H  
ATOM    822  HA  LYS A 206      11.338 -12.084   2.832  1.00  0.00           H  
ATOM    823 1HB  LYS A 206      13.961 -13.601   2.526  1.00  0.00           H  
ATOM    824 2HB  LYS A 206      12.626 -14.031   3.586  1.00  0.00           H  
ATOM    825 1HG  LYS A 206      11.183 -14.418   1.621  1.00  0.00           H  
ATOM    826 2HG  LYS A 206      12.528 -13.988   0.556  1.00  0.00           H  
ATOM    827 1HD  LYS A 206      13.853 -15.846   1.764  1.00  0.00           H  
ATOM    828 2HD  LYS A 206      12.291 -16.371   2.410  1.00  0.00           H  
ATOM    829 1HE  LYS A 206      12.750 -15.962  -0.557  1.00  0.00           H  
ATOM    830 2HE  LYS A 206      13.103 -17.494   0.246  1.00  0.00           H  
ATOM    831 1HZ  LYS A 206      10.910 -17.475  -0.692  1.00  0.00           H  
ATOM    832 2HZ  LYS A 206      10.811 -17.586   0.951  1.00  0.00           H  
ATOM    833 3HZ  LYS A 206      10.481 -16.155   0.199  1.00  0.00           H  
ATOM    834  N   LEU A 207      13.349 -10.061   3.549  1.00  0.00           N  
ATOM    835  CA  LEU A 207      13.990  -9.224   4.554  1.00  0.00           C  
ATOM    836  C   LEU A 207      12.946  -8.722   5.541  1.00  0.00           C  
ATOM    837  O   LEU A 207      13.220  -8.553   6.728  1.00  0.00           O  
ATOM    838  CB  LEU A 207      14.703  -8.039   3.898  1.00  0.00           C  
ATOM    839  CG  LEU A 207      15.860  -8.401   2.966  1.00  0.00           C  
ATOM    840  CD1 LEU A 207      16.420  -7.151   2.308  1.00  0.00           C  
ATOM    841  CD2 LEU A 207      16.954  -9.136   3.725  1.00  0.00           C  
ATOM    842  H   LEU A 207      13.095  -9.666   2.688  1.00  0.00           H  
ATOM    843  HA  LEU A 207      14.729  -9.824   5.083  1.00  0.00           H  
ATOM    844 1HB  LEU A 207      13.973  -7.480   3.328  1.00  0.00           H  
ATOM    845 2HB  LEU A 207      15.087  -7.401   4.679  1.00  0.00           H  
ATOM    846  HG  LEU A 207      15.493  -9.056   2.189  1.00  0.00           H  
ATOM    847 1HD1 LEU A 207      16.781  -6.474   3.067  1.00  0.00           H  
ATOM    848 2HD1 LEU A 207      15.645  -6.665   1.732  1.00  0.00           H  
ATOM    849 3HD1 LEU A 207      17.235  -7.424   1.654  1.00  0.00           H  
ATOM    850 1HD2 LEU A 207      16.541 -10.018   4.189  1.00  0.00           H  
ATOM    851 2HD2 LEU A 207      17.362  -8.486   4.486  1.00  0.00           H  
ATOM    852 3HD2 LEU A 207      17.740  -9.424   3.039  1.00  0.00           H  
ATOM    853  N   LEU A 208      11.745  -8.502   5.025  1.00  0.00           N  
ATOM    854  CA  LEU A 208      10.630  -8.025   5.825  1.00  0.00           C  
ATOM    855  C   LEU A 208      10.162  -9.114   6.782  1.00  0.00           C  
ATOM    856  O   LEU A 208       9.694 -10.170   6.351  1.00  0.00           O  
ATOM    857  CB  LEU A 208       9.482  -7.603   4.904  1.00  0.00           C  
ATOM    858  CG  LEU A 208       8.454  -6.648   5.516  1.00  0.00           C  
ATOM    859  CD1 LEU A 208       9.038  -5.247   5.649  1.00  0.00           C  
ATOM    860  CD2 LEU A 208       7.188  -6.620   4.676  1.00  0.00           C  
ATOM    861  H   LEU A 208      11.604  -8.670   4.072  1.00  0.00           H  
ATOM    862  HA  LEU A 208      10.963  -7.165   6.405  1.00  0.00           H  
ATOM    863 1HB  LEU A 208       9.909  -7.125   4.033  1.00  0.00           H  
ATOM    864 2HB  LEU A 208       8.965  -8.495   4.584  1.00  0.00           H  
ATOM    865  HG  LEU A 208       8.193  -6.996   6.505  1.00  0.00           H  
ATOM    866 1HD1 LEU A 208       8.266  -4.565   5.970  1.00  0.00           H  
ATOM    867 2HD1 LEU A 208       9.424  -4.927   4.693  1.00  0.00           H  
ATOM    868 3HD1 LEU A 208       9.838  -5.255   6.375  1.00  0.00           H  
ATOM    869 1HD2 LEU A 208       6.758  -7.611   4.639  1.00  0.00           H  
ATOM    870 2HD2 LEU A 208       7.425  -6.294   3.675  1.00  0.00           H  
ATOM    871 3HD2 LEU A 208       6.477  -5.938   5.117  1.00  0.00           H  
ATOM    872  N   THR A 209      10.306  -8.861   8.075  1.00  0.00           N  
ATOM    873  CA  THR A 209       9.894  -9.816   9.089  1.00  0.00           C  
ATOM    874  C   THR A 209       8.410  -9.626   9.399  1.00  0.00           C  
ATOM    875  O   THR A 209       7.823  -8.616   9.001  1.00  0.00           O  
ATOM    876  CB  THR A 209      10.729  -9.666  10.374  1.00  0.00           C  
ATOM    877  OG1 THR A 209      10.450  -8.399  10.983  1.00  0.00           O  
ATOM    878  CG2 THR A 209      12.214  -9.757  10.060  1.00  0.00           C  
ATOM    879  H   THR A 209      10.693  -7.999   8.355  1.00  0.00           H  
ATOM    880  HA  THR A 209      10.047 -10.822   8.699  1.00  0.00           H  
ATOM    881  HB  THR A 209      10.463 -10.457  11.075  1.00  0.00           H  
ATOM    882  HG1 THR A 209      10.785  -7.695  10.424  1.00  0.00           H  
ATOM    883 1HG2 THR A 209      12.789  -9.650  10.980  1.00  0.00           H  
ATOM    884 2HG2 THR A 209      12.432 -10.724   9.606  1.00  0.00           H  
ATOM    885 3HG2 THR A 209      12.488  -8.963   9.366  1.00  0.00           H  
ATOM    886  N   PRO A 210       7.767 -10.590  10.084  1.00  0.00           N  
ATOM    887  CA  PRO A 210       6.348 -10.479  10.443  1.00  0.00           C  
ATOM    888  C   PRO A 210       6.042  -9.171  11.168  1.00  0.00           C  
ATOM    889  O   PRO A 210       4.971  -8.586  10.998  1.00  0.00           O  
ATOM    890  CB  PRO A 210       6.131 -11.689  11.357  1.00  0.00           C  
ATOM    891  CG  PRO A 210       7.111 -12.698  10.866  1.00  0.00           C  
ATOM    892  CD  PRO A 210       8.342 -11.897  10.536  1.00  0.00           C  
ATOM    893  HA  PRO A 210       5.737 -10.558   9.532  1.00  0.00           H  
ATOM    894 1HB  PRO A 210       6.302 -11.403  12.406  1.00  0.00           H  
ATOM    895 2HB  PRO A 210       5.090 -12.035  11.283  1.00  0.00           H  
ATOM    896 1HG  PRO A 210       7.296 -13.458  11.641  1.00  0.00           H  
ATOM    897 2HG  PRO A 210       6.705 -13.229   9.992  1.00  0.00           H  
ATOM    898 1HD  PRO A 210       8.960 -11.784  11.439  1.00  0.00           H  
ATOM    899 2HD  PRO A 210       8.908 -12.402   9.739  1.00  0.00           H  
ATOM    900  N   GLN A 211       7.006  -8.702  11.954  1.00  0.00           N  
ATOM    901  CA  GLN A 211       6.851  -7.466  12.707  1.00  0.00           C  
ATOM    902  C   GLN A 211       6.868  -6.247  11.785  1.00  0.00           C  
ATOM    903  O   GLN A 211       6.293  -5.206  12.112  1.00  0.00           O  
ATOM    904  CB  GLN A 211       7.955  -7.343  13.760  1.00  0.00           C  
ATOM    905  CG  GLN A 211       7.865  -8.365  14.880  1.00  0.00           C  
ATOM    906  CD  GLN A 211       8.969  -8.199  15.906  1.00  0.00           C  
ATOM    907  OE1 GLN A 211      10.044  -7.674  15.603  1.00  0.00           O  
ATOM    908  NE2 GLN A 211       8.710  -8.646  17.130  1.00  0.00           N  
ATOM    909  H   GLN A 211       7.845  -9.210  12.034  1.00  0.00           H  
ATOM    910  HA  GLN A 211       5.886  -7.488  13.213  1.00  0.00           H  
ATOM    911 1HB  GLN A 211       8.928  -7.453  13.282  1.00  0.00           H  
ATOM    912 2HB  GLN A 211       7.921  -6.350  14.208  1.00  0.00           H  
ATOM    913 1HG  GLN A 211       6.906  -8.250  15.387  1.00  0.00           H  
ATOM    914 2HG  GLN A 211       7.943  -9.365  14.452  1.00  0.00           H  
ATOM    915 1HE2 GLN A 211       9.402  -8.564  17.849  1.00  0.00           H  
ATOM    916 2HE2 GLN A 211       7.826  -9.065  17.333  1.00  0.00           H  
ATOM    917  N   ASP A 212       7.497  -6.381  10.621  1.00  0.00           N  
ATOM    918  CA  ASP A 212       7.583  -5.273   9.681  1.00  0.00           C  
ATOM    919  C   ASP A 212       6.345  -5.276   8.808  1.00  0.00           C  
ATOM    920  O   ASP A 212       5.880  -4.234   8.343  1.00  0.00           O  
ATOM    921  CB  ASP A 212       8.834  -5.381   8.798  1.00  0.00           C  
ATOM    922  CG  ASP A 212      10.135  -5.339   9.575  1.00  0.00           C  
ATOM    923  OD1 ASP A 212      10.358  -4.373  10.334  1.00  0.00           O  
ATOM    924  OD2 ASP A 212      10.950  -6.276   9.414  1.00  0.00           O  
ATOM    925  H   ASP A 212       7.856  -7.260  10.360  1.00  0.00           H  
ATOM    926  HA  ASP A 212       7.633  -4.342  10.247  1.00  0.00           H  
ATOM    927 1HB  ASP A 212       8.801  -6.314   8.260  1.00  0.00           H  
ATOM    928 2HB  ASP A 212       8.834  -4.565   8.090  1.00  0.00           H  
ATOM    929  N   MET A 213       5.815  -6.476   8.610  1.00  0.00           N  
ATOM    930  CA  MET A 213       4.627  -6.691   7.800  1.00  0.00           C  
ATOM    931  C   MET A 213       3.453  -5.871   8.318  1.00  0.00           C  
ATOM    932  O   MET A 213       2.797  -5.152   7.562  1.00  0.00           O  
ATOM    933  CB  MET A 213       4.271  -8.176   7.771  1.00  0.00           C  
ATOM    934  CG  MET A 213       5.225  -9.037   6.955  1.00  0.00           C  
ATOM    935  SD  MET A 213       4.822 -10.793   7.039  1.00  0.00           S  
ATOM    936  CE  MET A 213       6.351 -11.519   6.457  1.00  0.00           C  
ATOM    937  H   MET A 213       6.248  -7.253   9.024  1.00  0.00           H  
ATOM    938  HA  MET A 213       4.837  -6.360   6.783  1.00  0.00           H  
ATOM    939 1HB  MET A 213       4.256  -8.566   8.788  1.00  0.00           H  
ATOM    940 2HB  MET A 213       3.270  -8.302   7.358  1.00  0.00           H  
ATOM    941 1HG  MET A 213       5.193  -8.725   5.912  1.00  0.00           H  
ATOM    942 2HG  MET A 213       6.242  -8.899   7.321  1.00  0.00           H  
ATOM    943 1HE  MET A 213       6.259 -12.606   6.452  1.00  0.00           H  
ATOM    944 2HE  MET A 213       6.560 -11.167   5.446  1.00  0.00           H  
ATOM    945 3HE  MET A 213       7.167 -11.228   7.119  1.00  0.00           H  
ATOM    946  N   GLU A 214       3.217  -5.964   9.619  1.00  0.00           N  
ATOM    947  CA  GLU A 214       2.117  -5.252  10.260  1.00  0.00           C  
ATOM    948  C   GLU A 214       2.273  -3.737  10.131  1.00  0.00           C  
ATOM    949  O   GLU A 214       1.288  -2.997  10.166  1.00  0.00           O  
ATOM    950  CB  GLU A 214       2.027  -5.640  11.738  1.00  0.00           C  
ATOM    951  CG  GLU A 214       1.536  -7.058  11.986  1.00  0.00           C  
ATOM    952  CD  GLU A 214       0.126  -7.281  11.513  1.00  0.00           C  
ATOM    953  OE1 GLU A 214      -0.740  -6.543  11.917  1.00  0.00           O  
ATOM    954  OE2 GLU A 214      -0.085  -8.191  10.745  1.00  0.00           O  
ATOM    955  H   GLU A 214       3.800  -6.531  10.168  1.00  0.00           H  
ATOM    956  HA  GLU A 214       1.187  -5.535   9.765  1.00  0.00           H  
ATOM    957 1HB  GLU A 214       3.008  -5.540  12.201  1.00  0.00           H  
ATOM    958 2HB  GLU A 214       1.351  -4.957  12.253  1.00  0.00           H  
ATOM    959 1HG  GLU A 214       2.194  -7.756  11.470  1.00  0.00           H  
ATOM    960 2HG  GLU A 214       1.593  -7.270  13.053  1.00  0.00           H  
ATOM    961  N   ALA A 215       3.509  -3.281   9.977  1.00  0.00           N  
ATOM    962  CA  ALA A 215       3.789  -1.858   9.850  1.00  0.00           C  
ATOM    963  C   ALA A 215       3.609  -1.386   8.410  1.00  0.00           C  
ATOM    964  O   ALA A 215       3.136  -0.274   8.163  1.00  0.00           O  
ATOM    965  CB  ALA A 215       5.198  -1.552  10.337  1.00  0.00           C  
ATOM    966  H   ALA A 215       4.254  -3.918   9.944  1.00  0.00           H  
ATOM    967  HA  ALA A 215       3.075  -1.316  10.470  1.00  0.00           H  
ATOM    968 1HB  ALA A 215       5.393  -0.484  10.238  1.00  0.00           H  
ATOM    969 2HB  ALA A 215       5.293  -1.843  11.383  1.00  0.00           H  
ATOM    970 3HB  ALA A 215       5.918  -2.108   9.739  1.00  0.00           H  
ATOM    971  N   ALA A 216       3.954  -2.252   7.462  1.00  0.00           N  
ATOM    972  CA  ALA A 216       3.845  -1.928   6.047  1.00  0.00           C  
ATOM    973  C   ALA A 216       2.389  -1.795   5.634  1.00  0.00           C  
ATOM    974  O   ALA A 216       2.058  -1.029   4.724  1.00  0.00           O  
ATOM    975  CB  ALA A 216       4.541  -2.990   5.208  1.00  0.00           C  
ATOM    976  H   ALA A 216       4.278  -3.139   7.722  1.00  0.00           H  
ATOM    977  HA  ALA A 216       4.333  -0.967   5.881  1.00  0.00           H  
ATOM    978 1HB  ALA A 216       4.492  -2.715   4.166  1.00  0.00           H  
ATOM    979 2HB  ALA A 216       4.047  -3.939   5.351  1.00  0.00           H  
ATOM    980 3HB  ALA A 216       5.575  -3.073   5.511  1.00  0.00           H  
ATOM    981  N   LYS A 217       1.524  -2.538   6.317  1.00  0.00           N  
ATOM    982  CA  LYS A 217       0.095  -2.511   6.036  1.00  0.00           C  
ATOM    983  C   LYS A 217      -0.461  -1.097   6.184  1.00  0.00           C  
ATOM    984  O   LYS A 217      -1.208  -0.616   5.329  1.00  0.00           O  
ATOM    985  CB  LYS A 217      -0.655  -3.453   6.978  1.00  0.00           C  
ATOM    986  CG  LYS A 217      -0.470  -4.923   6.653  1.00  0.00           C  
ATOM    987  CD  LYS A 217      -1.208  -5.802   7.649  1.00  0.00           C  
ATOM    988  CE  LYS A 217      -1.031  -7.275   7.333  1.00  0.00           C  
ATOM    989  NZ  LYS A 217      -1.679  -8.146   8.349  1.00  0.00           N  
ATOM    990  H   LYS A 217       1.860  -3.132   7.024  1.00  0.00           H  
ATOM    991  HA  LYS A 217      -0.061  -2.828   5.004  1.00  0.00           H  
ATOM    992 1HB  LYS A 217      -0.311  -3.283   7.987  1.00  0.00           H  
ATOM    993 2HB  LYS A 217      -1.709  -3.227   6.927  1.00  0.00           H  
ATOM    994 1HG  LYS A 217      -0.858  -5.111   5.663  1.00  0.00           H  
ATOM    995 2HG  LYS A 217       0.583  -5.160   6.682  1.00  0.00           H  
ATOM    996 1HD  LYS A 217      -0.824  -5.609   8.639  1.00  0.00           H  
ATOM    997 2HD  LYS A 217      -2.261  -5.562   7.618  1.00  0.00           H  
ATOM    998 1HE  LYS A 217      -1.470  -7.479   6.368  1.00  0.00           H  
ATOM    999 2HE  LYS A 217       0.024  -7.498   7.302  1.00  0.00           H  
ATOM   1000 1HZ  LYS A 217      -2.676  -7.873   8.468  1.00  0.00           H  
ATOM   1001 2HZ  LYS A 217      -1.193  -8.054   9.268  1.00  0.00           H  
ATOM   1002 3HZ  LYS A 217      -1.637  -9.142   8.048  1.00  0.00           H  
ATOM   1003  N   GLU A 218      -0.073  -0.436   7.264  1.00  0.00           N  
ATOM   1004  CA  GLU A 218      -0.534   0.924   7.529  1.00  0.00           C  
ATOM   1005  C   GLU A 218       0.011   1.888   6.503  1.00  0.00           C  
ATOM   1006  O   GLU A 218      -0.708   2.770   6.033  1.00  0.00           O  
ATOM   1007  CB  GLU A 218      -0.117   1.373   8.931  1.00  0.00           C  
ATOM   1008  CG  GLU A 218      -0.846   0.662  10.062  1.00  0.00           C  
ATOM   1009  CD  GLU A 218      -0.411   1.129  11.423  1.00  0.00           C  
ATOM   1010  OE1 GLU A 218       0.530   1.883  11.500  1.00  0.00           O  
ATOM   1011  OE2 GLU A 218      -1.022   0.733  12.389  1.00  0.00           O  
ATOM   1012  H   GLU A 218       0.538  -0.870   7.900  1.00  0.00           H  
ATOM   1013  HA  GLU A 218      -1.623   0.938   7.470  1.00  0.00           H  
ATOM   1014 1HB  GLU A 218       0.952   1.205   9.064  1.00  0.00           H  
ATOM   1015 2HB  GLU A 218      -0.295   2.443   9.039  1.00  0.00           H  
ATOM   1016 1HG  GLU A 218      -1.917   0.836   9.956  1.00  0.00           H  
ATOM   1017 2HG  GLU A 218      -0.670  -0.409   9.977  1.00  0.00           H  
ATOM   1018  N   VAL A 219       1.284   1.725   6.160  1.00  0.00           N  
ATOM   1019  CA  VAL A 219       1.942   2.595   5.192  1.00  0.00           C  
ATOM   1020  C   VAL A 219       1.206   2.590   3.853  1.00  0.00           C  
ATOM   1021  O   VAL A 219       0.867   3.647   3.321  1.00  0.00           O  
ATOM   1022  CB  VAL A 219       3.399   2.146   4.977  1.00  0.00           C  
ATOM   1023  CG1 VAL A 219       4.007   2.863   3.779  1.00  0.00           C  
ATOM   1024  CG2 VAL A 219       4.214   2.410   6.233  1.00  0.00           C  
ATOM   1025  H   VAL A 219       1.794   0.988   6.561  1.00  0.00           H  
ATOM   1026  HA  VAL A 219       1.943   3.612   5.585  1.00  0.00           H  
ATOM   1027  HB  VAL A 219       3.411   1.079   4.752  1.00  0.00           H  
ATOM   1028 1HG1 VAL A 219       5.037   2.533   3.642  1.00  0.00           H  
ATOM   1029 2HG1 VAL A 219       3.429   2.630   2.886  1.00  0.00           H  
ATOM   1030 3HG1 VAL A 219       3.991   3.938   3.954  1.00  0.00           H  
ATOM   1031 1HG2 VAL A 219       5.243   2.089   6.075  1.00  0.00           H  
ATOM   1032 2HG2 VAL A 219       4.197   3.476   6.461  1.00  0.00           H  
ATOM   1033 3HG2 VAL A 219       3.786   1.854   7.069  1.00  0.00           H  
ATOM   1034  N   TYR A 220       0.937   1.399   3.330  1.00  0.00           N  
ATOM   1035  CA  TYR A 220       0.255   1.269   2.048  1.00  0.00           C  
ATOM   1036  C   TYR A 220      -1.154   1.862   2.105  1.00  0.00           C  
ATOM   1037  O   TYR A 220      -1.587   2.539   1.169  1.00  0.00           O  
ATOM   1038  CB  TYR A 220       0.197  -0.200   1.623  1.00  0.00           C  
ATOM   1039  CG  TYR A 220       1.468  -0.696   0.969  1.00  0.00           C  
ATOM   1040  CD1 TYR A 220       2.682  -0.568   1.628  1.00  0.00           C  
ATOM   1041  CD2 TYR A 220       1.419  -1.280  -0.288  1.00  0.00           C  
ATOM   1042  CE1 TYR A 220       3.843  -1.022   1.031  1.00  0.00           C  
ATOM   1043  CE2 TYR A 220       2.580  -1.734  -0.884  1.00  0.00           C  
ATOM   1044  CZ  TYR A 220       3.788  -1.606  -0.229  1.00  0.00           C  
ATOM   1045  OH  TYR A 220       4.944  -2.058  -0.824  1.00  0.00           O  
ATOM   1046  H   TYR A 220       1.206   0.589   3.816  1.00  0.00           H  
ATOM   1047  HA  TYR A 220       0.817   1.828   1.299  1.00  0.00           H  
ATOM   1048 1HB  TYR A 220      -0.003  -0.824   2.495  1.00  0.00           H  
ATOM   1049 2HB  TYR A 220      -0.624  -0.344   0.921  1.00  0.00           H  
ATOM   1050  HD1 TYR A 220       2.721  -0.109   2.616  1.00  0.00           H  
ATOM   1051  HD2 TYR A 220       0.465  -1.380  -0.805  1.00  0.00           H  
ATOM   1052  HE1 TYR A 220       4.797  -0.921   1.548  1.00  0.00           H  
ATOM   1053  HE2 TYR A 220       2.541  -2.192  -1.873  1.00  0.00           H  
ATOM   1054  HH  TYR A 220       5.695  -1.837  -0.268  1.00  0.00           H  
ATOM   1055  N   LYS A 221      -1.858   1.621   3.207  1.00  0.00           N  
ATOM   1056  CA  LYS A 221      -3.216   2.129   3.368  1.00  0.00           C  
ATOM   1057  C   LYS A 221      -3.236   3.655   3.440  1.00  0.00           C  
ATOM   1058  O   LYS A 221      -4.019   4.310   2.745  1.00  0.00           O  
ATOM   1059  CB  LYS A 221      -3.862   1.535   4.621  1.00  0.00           C  
ATOM   1060  CG  LYS A 221      -5.323   1.918   4.817  1.00  0.00           C  
ATOM   1061  CD  LYS A 221      -6.204   1.310   3.735  1.00  0.00           C  
ATOM   1062  CE  LYS A 221      -7.675   1.607   3.987  1.00  0.00           C  
ATOM   1063  NZ  LYS A 221      -8.550   1.001   2.947  1.00  0.00           N  
ATOM   1064  H   LYS A 221      -1.456   1.087   3.927  1.00  0.00           H  
ATOM   1065  HA  LYS A 221      -3.802   1.831   2.498  1.00  0.00           H  
ATOM   1066 1HB  LYS A 221      -3.804   0.447   4.579  1.00  0.00           H  
ATOM   1067 2HB  LYS A 221      -3.310   1.859   5.503  1.00  0.00           H  
ATOM   1068 1HG  LYS A 221      -5.664   1.566   5.791  1.00  0.00           H  
ATOM   1069 2HG  LYS A 221      -5.422   3.002   4.787  1.00  0.00           H  
ATOM   1070 1HD  LYS A 221      -5.920   1.717   2.764  1.00  0.00           H  
ATOM   1071 2HD  LYS A 221      -6.059   0.230   3.713  1.00  0.00           H  
ATOM   1072 1HE  LYS A 221      -7.963   1.214   4.961  1.00  0.00           H  
ATOM   1073 2HE  LYS A 221      -7.833   2.685   3.994  1.00  0.00           H  
ATOM   1074 1HZ  LYS A 221      -9.515   1.221   3.149  1.00  0.00           H  
ATOM   1075 2HZ  LYS A 221      -8.303   1.373   2.040  1.00  0.00           H  
ATOM   1076 3HZ  LYS A 221      -8.427  -0.001   2.944  1.00  0.00           H  
ATOM   1077  N   ILE A 222      -2.372   4.219   4.279  1.00  0.00           N  
ATOM   1078  CA  ILE A 222      -2.295   5.668   4.443  1.00  0.00           C  
ATOM   1079  C   ILE A 222      -1.892   6.342   3.132  1.00  0.00           C  
ATOM   1080  O   ILE A 222      -2.404   7.408   2.782  1.00  0.00           O  
ATOM   1081  CB  ILE A 222      -1.292   6.045   5.548  1.00  0.00           C  
ATOM   1082  CG1 ILE A 222      -1.802   5.578   6.914  1.00  0.00           C  
ATOM   1083  CG2 ILE A 222      -1.045   7.546   5.553  1.00  0.00           C  
ATOM   1084  CD1 ILE A 222      -0.754   5.618   8.003  1.00  0.00           C  
ATOM   1085  H   ILE A 222      -1.766   3.644   4.802  1.00  0.00           H  
ATOM   1086  HA  ILE A 222      -3.279   6.036   4.732  1.00  0.00           H  
ATOM   1087  HB  ILE A 222      -0.347   5.531   5.373  1.00  0.00           H  
ATOM   1088 1HG1 ILE A 222      -2.639   6.204   7.223  1.00  0.00           H  
ATOM   1089 2HG1 ILE A 222      -2.172   4.556   6.835  1.00  0.00           H  
ATOM   1090 1HG2 ILE A 222      -0.334   7.795   6.341  1.00  0.00           H  
ATOM   1091 2HG2 ILE A 222      -0.640   7.851   4.589  1.00  0.00           H  
ATOM   1092 3HG2 ILE A 222      -1.984   8.069   5.734  1.00  0.00           H  
ATOM   1093 1HD1 ILE A 222      -1.191   5.273   8.941  1.00  0.00           H  
ATOM   1094 2HD1 ILE A 222       0.079   4.969   7.730  1.00  0.00           H  
ATOM   1095 3HD1 ILE A 222      -0.396   6.639   8.126  1.00  0.00           H  
ATOM   1096  N   HIS A 223      -0.992   5.700   2.399  1.00  0.00           N  
ATOM   1097  CA  HIS A 223      -0.521   6.226   1.126  1.00  0.00           C  
ATOM   1098  C   HIS A 223      -1.675   6.334   0.131  1.00  0.00           C  
ATOM   1099  O   HIS A 223      -1.806   7.332  -0.576  1.00  0.00           O  
ATOM   1100  CB  HIS A 223       0.587   5.339   0.548  1.00  0.00           C  
ATOM   1101  CG  HIS A 223       1.387   6.003  -0.530  1.00  0.00           C  
ATOM   1102  ND1 HIS A 223       2.410   5.362  -1.197  1.00  0.00           N  
ATOM   1103  CD2 HIS A 223       1.316   7.249  -1.055  1.00  0.00           C  
ATOM   1104  CE1 HIS A 223       2.934   6.187  -2.088  1.00  0.00           C  
ATOM   1105  NE2 HIS A 223       2.288   7.337  -2.021  1.00  0.00           N  
ATOM   1106  H   HIS A 223      -0.625   4.850   2.729  1.00  0.00           H  
ATOM   1107  HA  HIS A 223      -0.110   7.224   1.275  1.00  0.00           H  
ATOM   1108 1HB  HIS A 223       1.268   5.042   1.345  1.00  0.00           H  
ATOM   1109 2HB  HIS A 223       0.148   4.431   0.137  1.00  0.00           H  
ATOM   1110  HD2 HIS A 223       0.619   8.035  -0.764  1.00  0.00           H  
ATOM   1111  HE1 HIS A 223       3.757   5.956  -2.764  1.00  0.00           H  
ATOM   1112  HE2 HIS A 223       2.474   8.153  -2.586  1.00  0.00           H  
ATOM   1113  N   GLN A 224      -2.516   5.305   0.101  1.00  0.00           N  
ATOM   1114  CA  GLN A 224      -3.664   5.273  -0.800  1.00  0.00           C  
ATOM   1115  C   GLN A 224      -4.630   6.418  -0.501  1.00  0.00           C  
ATOM   1116  O   GLN A 224      -5.229   6.992  -1.409  1.00  0.00           O  
ATOM   1117  CB  GLN A 224      -4.393   3.931  -0.692  1.00  0.00           C  
ATOM   1118  CG  GLN A 224      -5.625   3.819  -1.573  1.00  0.00           C  
ATOM   1119  CD  GLN A 224      -6.601   2.770  -1.073  1.00  0.00           C  
ATOM   1120  OE1 GLN A 224      -6.218   1.632  -0.789  1.00  0.00           O  
ATOM   1121  NE2 GLN A 224      -7.869   3.148  -0.964  1.00  0.00           N  
ATOM   1122  H   GLN A 224      -2.360   4.543   0.702  1.00  0.00           H  
ATOM   1123  HA  GLN A 224      -3.305   5.393  -1.822  1.00  0.00           H  
ATOM   1124 1HB  GLN A 224      -3.711   3.124  -0.962  1.00  0.00           H  
ATOM   1125 2HB  GLN A 224      -4.701   3.766   0.340  1.00  0.00           H  
ATOM   1126 1HG  GLN A 224      -6.136   4.781  -1.590  1.00  0.00           H  
ATOM   1127 2HG  GLN A 224      -5.314   3.544  -2.581  1.00  0.00           H  
ATOM   1128 1HE2 GLN A 224      -8.559   2.500  -0.639  1.00  0.00           H  
ATOM   1129 2HE2 GLN A 224      -8.136   4.081  -1.205  1.00  0.00           H  
ATOM   1130  N   GLN A 225      -4.759   6.753   0.777  1.00  0.00           N  
ATOM   1131  CA  GLN A 225      -5.650   7.823   1.205  1.00  0.00           C  
ATOM   1132  C   GLN A 225      -5.056   9.190   0.865  1.00  0.00           C  
ATOM   1133  O   GLN A 225      -5.761  10.087   0.401  1.00  0.00           O  
ATOM   1134  CB  GLN A 225      -5.923   7.725   2.708  1.00  0.00           C  
ATOM   1135  CG  GLN A 225      -6.711   6.492   3.119  1.00  0.00           C  
ATOM   1136  CD  GLN A 225      -6.846   6.367   4.624  1.00  0.00           C  
ATOM   1137  OE1 GLN A 225      -6.060   6.941   5.382  1.00  0.00           O  
ATOM   1138  NE2 GLN A 225      -7.847   5.614   5.067  1.00  0.00           N  
ATOM   1139  H   GLN A 225      -4.237   6.266   1.452  1.00  0.00           H  
ATOM   1140  HA  GLN A 225      -6.595   7.720   0.672  1.00  0.00           H  
ATOM   1141 1HB  GLN A 225      -4.978   7.716   3.250  1.00  0.00           H  
ATOM   1142 2HB  GLN A 225      -6.479   8.604   3.035  1.00  0.00           H  
ATOM   1143 1HG  GLN A 225      -7.711   6.553   2.689  1.00  0.00           H  
ATOM   1144 2HG  GLN A 225      -6.198   5.606   2.746  1.00  0.00           H  
ATOM   1145 1HE2 GLN A 225      -7.986   5.494   6.051  1.00  0.00           H  
ATOM   1146 2HE2 GLN A 225      -8.461   5.166   4.417  1.00  0.00           H  
ATOM   1147  N   LEU A 226      -3.754   9.332   1.090  1.00  0.00           N  
ATOM   1148  CA  LEU A 226      -3.056  10.583   0.813  1.00  0.00           C  
ATOM   1149  C   LEU A 226      -3.093  10.909  -0.678  1.00  0.00           C  
ATOM   1150  O   LEU A 226      -3.253  12.068  -1.064  1.00  0.00           O  
ATOM   1151  CB  LEU A 226      -1.601  10.496   1.291  1.00  0.00           C  
ATOM   1152  CG  LEU A 226      -1.394  10.561   2.809  1.00  0.00           C  
ATOM   1153  CD1 LEU A 226       0.091  10.442   3.126  1.00  0.00           C  
ATOM   1154  CD2 LEU A 226      -1.963  11.868   3.343  1.00  0.00           C  
ATOM   1155  H   LEU A 226      -3.248   8.575   1.461  1.00  0.00           H  
ATOM   1156  HA  LEU A 226      -3.556  11.385   1.355  1.00  0.00           H  
ATOM   1157 1HB  LEU A 226      -1.175   9.558   0.939  1.00  0.00           H  
ATOM   1158 2HB  LEU A 226      -1.039  11.317   0.844  1.00  0.00           H  
ATOM   1159  HG  LEU A 226      -1.905   9.723   3.283  1.00  0.00           H  
ATOM   1160 1HD1 LEU A 226       0.237  10.488   4.205  1.00  0.00           H  
ATOM   1161 2HD1 LEU A 226       0.467   9.490   2.750  1.00  0.00           H  
ATOM   1162 3HD1 LEU A 226       0.630  11.260   2.651  1.00  0.00           H  
ATOM   1163 1HD2 LEU A 226      -1.817  11.913   4.423  1.00  0.00           H  
ATOM   1164 2HD2 LEU A 226      -1.453  12.707   2.872  1.00  0.00           H  
ATOM   1165 3HD2 LEU A 226      -3.029  11.918   3.119  1.00  0.00           H  
ATOM   1166  N   LEU A 227      -2.954   9.877  -1.509  1.00  0.00           N  
ATOM   1167  CA  LEU A 227      -2.965  10.045  -2.961  1.00  0.00           C  
ATOM   1168  C   LEU A 227      -4.276  10.661  -3.440  1.00  0.00           C  
ATOM   1169  O   LEU A 227      -4.292  11.461  -4.374  1.00  0.00           O  
ATOM   1170  CB  LEU A 227      -2.748   8.693  -3.652  1.00  0.00           C  
ATOM   1171  CG  LEU A 227      -1.321   8.134  -3.586  1.00  0.00           C  
ATOM   1172  CD1 LEU A 227      -1.308   6.708  -4.121  1.00  0.00           C  
ATOM   1173  CD2 LEU A 227      -0.388   9.028  -4.389  1.00  0.00           C  
ATOM   1174  H   LEU A 227      -2.835   8.976  -1.134  1.00  0.00           H  
ATOM   1175  HA  LEU A 227      -2.152  10.715  -3.238  1.00  0.00           H  
ATOM   1176 1HB  LEU A 227      -3.411   7.959  -3.197  1.00  0.00           H  
ATOM   1177 2HB  LEU A 227      -3.016   8.792  -4.703  1.00  0.00           H  
ATOM   1178  HG  LEU A 227      -0.989   8.104  -2.548  1.00  0.00           H  
ATOM   1179 1HD1 LEU A 227      -0.294   6.312  -4.075  1.00  0.00           H  
ATOM   1180 2HD1 LEU A 227      -1.969   6.087  -3.517  1.00  0.00           H  
ATOM   1181 3HD1 LEU A 227      -1.652   6.706  -5.155  1.00  0.00           H  
ATOM   1182 1HD2 LEU A 227       0.627   8.632  -4.342  1.00  0.00           H  
ATOM   1183 2HD2 LEU A 227      -0.718   9.059  -5.428  1.00  0.00           H  
ATOM   1184 3HD2 LEU A 227      -0.403  10.036  -3.974  1.00  0.00           H  
ATOM   1185  N   PHE A 228      -5.374  10.294  -2.791  1.00  0.00           N  
ATOM   1186  CA  PHE A 228      -6.683  10.811  -3.162  1.00  0.00           C  
ATOM   1187  C   PHE A 228      -6.769  12.313  -2.907  1.00  0.00           C  
ATOM   1188  O   PHE A 228      -7.225  13.076  -3.761  1.00  0.00           O  
ATOM   1189  CB  PHE A 228      -7.783  10.089  -2.382  1.00  0.00           C  
ATOM   1190  CG  PHE A 228      -8.491   9.027  -3.174  1.00  0.00           C  
ATOM   1191  CD1 PHE A 228      -8.991   7.894  -2.551  1.00  0.00           C  
ATOM   1192  CD2 PHE A 228      -8.656   9.158  -4.545  1.00  0.00           C  
ATOM   1193  CE1 PHE A 228      -9.642   6.916  -3.279  1.00  0.00           C  
ATOM   1194  CE2 PHE A 228      -9.307   8.182  -5.275  1.00  0.00           C  
ATOM   1195  CZ  PHE A 228      -9.800   7.060  -4.641  1.00  0.00           C  
ATOM   1196  H   PHE A 228      -5.300   9.660  -2.045  1.00  0.00           H  
ATOM   1197  HA  PHE A 228      -6.836  10.633  -4.227  1.00  0.00           H  
ATOM   1198 1HB  PHE A 228      -7.355   9.623  -1.496  1.00  0.00           H  
ATOM   1199 2HB  PHE A 228      -8.525  10.812  -2.045  1.00  0.00           H  
ATOM   1200  HD1 PHE A 228      -8.867   7.780  -1.473  1.00  0.00           H  
ATOM   1201  HD2 PHE A 228      -8.266  10.044  -5.046  1.00  0.00           H  
ATOM   1202  HE1 PHE A 228     -10.031   6.030  -2.776  1.00  0.00           H  
ATOM   1203  HE2 PHE A 228      -9.431   8.298  -6.352  1.00  0.00           H  
ATOM   1204  HZ  PHE A 228     -10.312   6.289  -5.215  1.00  0.00           H  
ATOM   1205  N   LYS A 229      -6.302  12.736  -1.742  1.00  0.00           N  
ATOM   1206  CA  LYS A 229      -6.337  14.145  -1.374  1.00  0.00           C  
ATOM   1207  C   LYS A 229      -5.364  14.959  -2.219  1.00  0.00           C  
ATOM   1208  O   LYS A 229      -5.659  16.093  -2.599  1.00  0.00           O  
ATOM   1209  CB  LYS A 229      -6.017  14.318   0.112  1.00  0.00           C  
ATOM   1210  CG  LYS A 229      -7.091  13.787   1.052  1.00  0.00           C  
ATOM   1211  CD  LYS A 229      -6.686  13.964   2.508  1.00  0.00           C  
ATOM   1212  CE  LYS A 229      -7.748  13.415   3.449  1.00  0.00           C  
ATOM   1213  NZ  LYS A 229      -7.353  13.554   4.877  1.00  0.00           N  
ATOM   1214  H   LYS A 229      -5.918  12.086  -1.118  1.00  0.00           H  
ATOM   1215  HA  LYS A 229      -7.341  14.527  -1.561  1.00  0.00           H  
ATOM   1216 1HB  LYS A 229      -5.084  13.805   0.345  1.00  0.00           H  
ATOM   1217 2HB  LYS A 229      -5.873  15.376   0.332  1.00  0.00           H  
ATOM   1218 1HG  LYS A 229      -8.026  14.320   0.876  1.00  0.00           H  
ATOM   1219 2HG  LYS A 229      -7.254  12.727   0.856  1.00  0.00           H  
ATOM   1220 1HD  LYS A 229      -5.746  13.443   2.691  1.00  0.00           H  
ATOM   1221 2HD  LYS A 229      -6.542  15.024   2.719  1.00  0.00           H  
ATOM   1222 1HE  LYS A 229      -8.685  13.946   3.290  1.00  0.00           H  
ATOM   1223 2HE  LYS A 229      -7.915  12.359   3.234  1.00  0.00           H  
ATOM   1224 1HZ  LYS A 229      -8.082  13.178   5.467  1.00  0.00           H  
ATOM   1225 2HZ  LYS A 229      -6.493  13.049   5.041  1.00  0.00           H  
ATOM   1226 3HZ  LYS A 229      -7.215  14.531   5.094  1.00  0.00           H  
ATOM   1227  N   ALA A 230      -4.212  14.368  -2.518  1.00  0.00           N  
ATOM   1228  CA  ALA A 230      -3.190  15.036  -3.317  1.00  0.00           C  
ATOM   1229  C   ALA A 230      -3.684  15.303  -4.738  1.00  0.00           C  
ATOM   1230  O   ALA A 230      -3.207  16.218  -5.409  1.00  0.00           O  
ATOM   1231  CB  ALA A 230      -1.916  14.205  -3.347  1.00  0.00           C  
ATOM   1232  H   ALA A 230      -4.039  13.458  -2.184  1.00  0.00           H  
ATOM   1233  HA  ALA A 230      -2.973  15.999  -2.854  1.00  0.00           H  
ATOM   1234 1HB  ALA A 230      -1.161  14.716  -3.944  1.00  0.00           H  
ATOM   1235 2HB  ALA A 230      -1.545  14.071  -2.330  1.00  0.00           H  
ATOM   1236 3HB  ALA A 230      -2.127  13.231  -3.786  1.00  0.00           H  
ATOM   1237  N   ARG A 231      -4.629  14.492  -5.196  1.00  0.00           N  
ATOM   1238  CA  ARG A 231      -5.189  14.659  -6.531  1.00  0.00           C  
ATOM   1239  C   ARG A 231      -6.194  15.805  -6.558  1.00  0.00           C  
ATOM   1240  O   ARG A 231      -6.261  16.561  -7.528  1.00  0.00           O  
ATOM   1241  CB  ARG A 231      -5.868  13.378  -6.993  1.00  0.00           C  
ATOM   1242  CG  ARG A 231      -6.471  13.441  -8.387  1.00  0.00           C  
ATOM   1243  CD  ARG A 231      -6.987  12.117  -8.823  1.00  0.00           C  
ATOM   1244  NE  ARG A 231      -7.771  12.216 -10.043  1.00  0.00           N  
ATOM   1245  CZ  ARG A 231      -8.423  11.187 -10.619  1.00  0.00           C  
ATOM   1246  NH1 ARG A 231      -8.375   9.992 -10.073  1.00  0.00           N  
ATOM   1247  NH2 ARG A 231      -9.111  11.379 -11.731  1.00  0.00           N  
ATOM   1248  H   ARG A 231      -4.947  13.757  -4.629  1.00  0.00           H  
ATOM   1249  HA  ARG A 231      -4.376  14.889  -7.221  1.00  0.00           H  
ATOM   1250 1HB  ARG A 231      -5.148  12.561  -6.982  1.00  0.00           H  
ATOM   1251 2HB  ARG A 231      -6.668  13.119  -6.299  1.00  0.00           H  
ATOM   1252 1HG  ARG A 231      -7.299  14.151  -8.394  1.00  0.00           H  
ATOM   1253 2HG  ARG A 231      -5.710  13.763  -9.099  1.00  0.00           H  
ATOM   1254 1HD  ARG A 231      -6.150  11.445  -9.008  1.00  0.00           H  
ATOM   1255 2HD  ARG A 231      -7.622  11.700  -8.042  1.00  0.00           H  
ATOM   1256  HE  ARG A 231      -7.831  13.121 -10.492  1.00  0.00           H  
ATOM   1257 1HH1 ARG A 231      -7.850   9.844  -9.223  1.00  0.00           H  
ATOM   1258 2HH1 ARG A 231      -8.864   9.220 -10.505  1.00  0.00           H  
ATOM   1259 1HH2 ARG A 231      -9.148  12.299 -12.149  1.00  0.00           H  
ATOM   1260 2HH2 ARG A 231      -9.600  10.609 -12.161  1.00  0.00           H  
ATOM   1261  N   LEU A 232      -6.958  15.937  -5.481  1.00  0.00           N  
ATOM   1262  CA  LEU A 232      -7.972  16.982  -5.378  1.00  0.00           C  
ATOM   1263  C   LEU A 232      -7.338  18.345  -5.104  1.00  0.00           C  
ATOM   1264  O   LEU A 232      -7.615  19.312  -5.817  1.00  0.00           O  
ATOM   1265  CB  LEU A 232      -8.970  16.642  -4.264  1.00  0.00           C  
ATOM   1266  CG  LEU A 232      -9.821  15.386  -4.494  1.00  0.00           C  
ATOM   1267  CD1 LEU A 232     -10.622  15.078  -3.237  1.00  0.00           C  
ATOM   1268  CD2 LEU A 232     -10.738  15.605  -5.687  1.00  0.00           C  
ATOM   1269  H   LEU A 232      -6.836  15.317  -4.733  1.00  0.00           H  
ATOM   1270  HA  LEU A 232      -8.508  17.038  -6.325  1.00  0.00           H  
ATOM   1271 1HB  LEU A 232      -8.420  16.504  -3.335  1.00  0.00           H  
ATOM   1272 2HB  LEU A 232      -9.650  17.484  -4.138  1.00  0.00           H  
ATOM   1273  HG  LEU A 232      -9.168  14.535  -4.690  1.00  0.00           H  
ATOM   1274 1HD1 LEU A 232     -11.226  14.185  -3.400  1.00  0.00           H  
ATOM   1275 2HD1 LEU A 232      -9.941  14.906  -2.403  1.00  0.00           H  
ATOM   1276 3HD1 LEU A 232     -11.274  15.920  -3.006  1.00  0.00           H  
ATOM   1277 1HD2 LEU A 232     -11.342  14.712  -5.851  1.00  0.00           H  
ATOM   1278 2HD2 LEU A 232     -11.393  16.455  -5.492  1.00  0.00           H  
ATOM   1279 3HD2 LEU A 232     -10.138  15.805  -6.575  1.00  0.00           H  
ATOM   1280  N   GLN A 233      -6.489  18.401  -4.072  1.00  0.00           N  
ATOM   1281  CA  GLN A 233      -5.795  19.630  -3.668  1.00  0.00           C  
ATOM   1282  C   GLN A 233      -6.755  20.654  -3.068  1.00  0.00           C  
ATOM   1283  O   GLN A 233      -7.637  21.178  -3.749  1.00  0.00           O  
ATOM   1284  CB  GLN A 233      -5.063  20.247  -4.863  1.00  0.00           C  
ATOM   1285  CG  GLN A 233      -3.900  19.417  -5.378  1.00  0.00           C  
ATOM   1286  CD  GLN A 233      -2.708  19.448  -4.442  1.00  0.00           C  
ATOM   1287  OE1 GLN A 233      -2.456  20.450  -3.766  1.00  0.00           O  
ATOM   1288  NE2 GLN A 233      -1.964  18.348  -4.395  1.00  0.00           N  
ATOM   1289  H   GLN A 233      -6.323  17.580  -3.557  1.00  0.00           H  
ATOM   1290  HA  GLN A 233      -5.062  19.377  -2.902  1.00  0.00           H  
ATOM   1291 1HB  GLN A 233      -5.765  20.390  -5.684  1.00  0.00           H  
ATOM   1292 2HB  GLN A 233      -4.679  21.229  -4.586  1.00  0.00           H  
ATOM   1293 1HG  GLN A 233      -4.225  18.381  -5.483  1.00  0.00           H  
ATOM   1294 2HG  GLN A 233      -3.587  19.809  -6.345  1.00  0.00           H  
ATOM   1295 1HE2 GLN A 233      -1.163  18.310  -3.795  1.00  0.00           H  
ATOM   1296 2HE2 GLN A 233      -2.203  17.558  -4.959  1.00  0.00           H  
ATOM   1297  N   GLN A 234      -6.566  20.944  -1.788  1.00  0.00           N  
ATOM   1298  CA  GLN A 234      -7.408  21.907  -1.091  1.00  0.00           C  
ATOM   1299  C   GLN A 234      -6.859  23.317  -1.259  1.00  0.00           C  
ATOM   1300  O   GLN A 234      -7.578  24.304  -1.101  1.00  0.00           O  
ATOM   1301  CB  GLN A 234      -7.514  21.556   0.396  1.00  0.00           C  
ATOM   1302  CG  GLN A 234      -8.129  20.195   0.672  1.00  0.00           C  
ATOM   1303  CD  GLN A 234      -9.537  20.074   0.120  1.00  0.00           C  
ATOM   1304  OE1 GLN A 234     -10.416  20.879   0.440  1.00  0.00           O  
ATOM   1305  NE2 GLN A 234      -9.759  19.064  -0.714  1.00  0.00           N  
ATOM   1306  H   GLN A 234      -5.830  20.511  -1.304  1.00  0.00           H  
ATOM   1307  HA  GLN A 234      -8.406  21.873  -1.527  1.00  0.00           H  
ATOM   1308 1HB  GLN A 234      -6.521  21.574   0.845  1.00  0.00           H  
ATOM   1309 2HB  GLN A 234      -8.117  22.308   0.905  1.00  0.00           H  
ATOM   1310 1HG  GLN A 234      -7.511  19.427   0.205  1.00  0.00           H  
ATOM   1311 2HG  GLN A 234      -8.169  20.038   1.750  1.00  0.00           H  
ATOM   1312 1HE2 GLN A 234     -10.669  18.933  -1.109  1.00  0.00           H  
ATOM   1313 2HE2 GLN A 234      -9.017  18.434  -0.946  1.00  0.00           H  
ATOM   1314  N   GLN A 235      -5.578  23.406  -1.578  1.00  0.00           N  
ATOM   1315  CA  GLN A 235      -4.918  24.686  -1.773  1.00  0.00           C  
ATOM   1316  C   GLN A 235      -4.508  24.842  -3.231  1.00  0.00           C  
ATOM   1317  O   GLN A 235      -3.688  24.075  -3.737  1.00  0.00           O  
ATOM   1318  CB  GLN A 235      -3.695  24.812  -0.860  1.00  0.00           C  
ATOM   1319  CG  GLN A 235      -2.971  26.143  -0.969  1.00  0.00           C  
ATOM   1320  CD  GLN A 235      -1.813  26.253   0.004  1.00  0.00           C  
ATOM   1321  OE1 GLN A 235      -1.251  25.244   0.439  1.00  0.00           O  
ATOM   1322  NE2 GLN A 235      -1.449  27.482   0.353  1.00  0.00           N  
ATOM   1323  H   GLN A 235      -5.058  22.582  -1.690  1.00  0.00           H  
ATOM   1324  HA  GLN A 235      -5.621  25.480  -1.520  1.00  0.00           H  
ATOM   1325 1HB  GLN A 235      -4.001  24.679   0.178  1.00  0.00           H  
ATOM   1326 2HB  GLN A 235      -2.983  24.022  -1.095  1.00  0.00           H  
ATOM   1327 1HG  GLN A 235      -2.579  26.250  -1.981  1.00  0.00           H  
ATOM   1328 2HG  GLN A 235      -3.676  26.946  -0.754  1.00  0.00           H  
ATOM   1329 1HE2 GLN A 235      -0.691  27.617   0.992  1.00  0.00           H  
ATOM   1330 2HE2 GLN A 235      -1.932  28.273  -0.023  1.00  0.00           H  
ATOM   1331  N   GLN A 236      -5.078  25.823  -3.910  1.00  0.00           N  
ATOM   1332  CA  GLN A 236      -4.754  26.055  -5.308  1.00  0.00           C  
ATOM   1333  C   GLN A 236      -4.070  27.402  -5.482  1.00  0.00           C  
ATOM   1334  O   GLN A 236      -4.655  28.453  -5.205  1.00  0.00           O  
ATOM   1335  CB  GLN A 236      -6.016  25.989  -6.173  1.00  0.00           C  
ATOM   1336  CG  GLN A 236      -5.758  26.142  -7.662  1.00  0.00           C  
ATOM   1337  CD  GLN A 236      -7.035  26.072  -8.480  1.00  0.00           C  
ATOM   1338  OE1 GLN A 236      -7.744  25.062  -8.464  1.00  0.00           O  
ATOM   1339  NE2 GLN A 236      -7.333  27.146  -9.201  1.00  0.00           N  
ATOM   1340  H   GLN A 236      -5.726  26.410  -3.459  1.00  0.00           H  
ATOM   1341  HA  GLN A 236      -4.066  25.276  -5.637  1.00  0.00           H  
ATOM   1342 1HB  GLN A 236      -6.516  25.034  -6.014  1.00  0.00           H  
ATOM   1343 2HB  GLN A 236      -6.707  26.774  -5.869  1.00  0.00           H  
ATOM   1344 1HG  GLN A 236      -5.290  27.109  -7.842  1.00  0.00           H  
ATOM   1345 2HG  GLN A 236      -5.097  25.340  -7.990  1.00  0.00           H  
ATOM   1346 1HE2 GLN A 236      -8.163  27.159  -9.761  1.00  0.00           H  
ATOM   1347 2HE2 GLN A 236      -6.730  27.944  -9.185  1.00  0.00           H  
ATOM   1348  N   ALA A 237      -2.828  27.359  -5.938  1.00  0.00           N  
ATOM   1349  CA  ALA A 237      -2.048  28.565  -6.159  1.00  0.00           C  
ATOM   1350  C   ALA A 237      -2.369  29.166  -7.519  1.00  0.00           C  
ATOM   1351  O   ALA A 237      -2.182  30.362  -7.748  1.00  0.00           O  
ATOM   1352  CB  ALA A 237      -0.560  28.267  -6.045  1.00  0.00           C  
ATOM   1353  H   ALA A 237      -2.420  26.486  -6.134  1.00  0.00           H  
ATOM   1354  HA  ALA A 237      -2.321  29.290  -5.392  1.00  0.00           H  
ATOM   1355 1HB  ALA A 237       0.008  29.180  -6.217  1.00  0.00           H  
ATOM   1356 2HB  ALA A 237      -0.341  27.886  -5.047  1.00  0.00           H  
ATOM   1357 3HB  ALA A 237      -0.281  27.520  -6.786  1.00  0.00           H  
ATOM   1358  N   GLN A 238      -2.850  28.323  -8.421  1.00  0.00           N  
ATOM   1359  CA  GLN A 238      -3.206  28.760  -9.760  1.00  0.00           C  
ATOM   1360  C   GLN A 238      -4.543  29.487  -9.737  1.00  0.00           C  
ATOM   1361  O   GLN A 238      -4.739  30.404 -10.562  1.00  0.00           O  
ATOM   1362  OXT GLN A 238      -5.382  29.175  -8.938  1.00  0.00           O  
ATOM   1363  CB  GLN A 238      -3.266  27.569 -10.720  1.00  0.00           C  
ATOM   1364  CG  GLN A 238      -3.507  27.951 -12.171  1.00  0.00           C  
ATOM   1365  CD  GLN A 238      -3.460  26.753 -13.100  1.00  0.00           C  
ATOM   1366  OE1 GLN A 238      -3.446  25.603 -12.652  1.00  0.00           O  
ATOM   1367  NE2 GLN A 238      -3.437  27.015 -14.402  1.00  0.00           N  
ATOM   1368  H   GLN A 238      -2.979  27.385  -8.173  1.00  0.00           H  
ATOM   1369  HA  GLN A 238      -2.441  29.451 -10.113  1.00  0.00           H  
ATOM   1370 1HB  GLN A 238      -2.330  27.013 -10.670  1.00  0.00           H  
ATOM   1371 2HB  GLN A 238      -4.064  26.894 -10.413  1.00  0.00           H  
ATOM   1372 1HG  GLN A 238      -4.491  28.412 -12.256  1.00  0.00           H  
ATOM   1373 2HG  GLN A 238      -2.736  28.655 -12.483  1.00  0.00           H  
ATOM   1374 1HE2 GLN A 238      -3.406  26.265 -15.063  1.00  0.00           H  
ATOM   1375 2HE2 GLN A 238      -3.449  27.962 -14.722  1.00  0.00           H  
TER                                                                             
ATOM   1377  N   PRO B   1     -14.442   0.424  -4.252  1.00  0.00           N  
ATOM   1378  CA  PRO B   1     -14.627  -0.530  -3.165  1.00  0.00           C  
ATOM   1379  C   PRO B   1     -13.444  -0.510  -2.206  1.00  0.00           C  
ATOM   1380  O   PRO B   1     -13.221  -1.465  -1.462  1.00  0.00           O  
ATOM   1381  CB  PRO B   1     -14.738  -1.871  -3.898  1.00  0.00           C  
ATOM   1382  CG  PRO B   1     -13.825  -1.724  -5.067  1.00  0.00           C  
ATOM   1383  CD  PRO B   1     -13.977  -0.285  -5.483  1.00  0.00           C  
ATOM   1384  HA  PRO B   1     -15.560  -0.294  -2.632  1.00  0.00           H  
ATOM   1385 1HB  PRO B   1     -14.444  -2.691  -3.227  1.00  0.00           H  
ATOM   1386 2HB  PRO B   1     -15.782  -2.054  -4.191  1.00  0.00           H  
ATOM   1387 1HG  PRO B   1     -12.794  -1.975  -4.778  1.00  0.00           H  
ATOM   1388 2HG  PRO B   1     -14.112  -2.428  -5.863  1.00  0.00           H  
ATOM   1389 1HD  PRO B   1     -13.003   0.107  -5.809  1.00  0.00           H  
ATOM   1390 2HD  PRO B   1     -14.716  -0.214  -6.295  1.00  0.00           H  
ATOM   1391 1H   PRO B   1     -13.775   1.047  -3.952  1.00  0.00           H  
ATOM   1392 2H   PRO B   1     -15.324   0.808  -4.409  1.00  0.00           H  
ATOM   1393  N   ASP B   2     -12.689   0.583  -2.229  1.00  0.00           N  
ATOM   1394  CA  ASP B   2     -11.548   0.744  -1.335  1.00  0.00           C  
ATOM   1395  C   ASP B   2     -10.585  -0.431  -1.456  1.00  0.00           C  
ATOM   1396  O   ASP B   2     -10.236  -1.065  -0.461  1.00  0.00           O  
ATOM   1397  CB  ASP B   2     -12.016   0.881   0.115  1.00  0.00           C  
ATOM   1398  CG  ASP B   2     -10.915   1.365   1.050  1.00  0.00           C  
ATOM   1399  OD1 ASP B   2      -9.973   1.951   0.573  1.00  0.00           O  
ATOM   1400  OD2 ASP B   2     -11.028   1.144   2.232  1.00  0.00           O  
ATOM   1401  H   ASP B   2     -12.911   1.321  -2.881  1.00  0.00           H  
ATOM   1402  HA  ASP B   2     -11.014   1.653  -1.616  1.00  0.00           H  
ATOM   1403 1HB  ASP B   2     -12.849   1.583   0.164  1.00  0.00           H  
ATOM   1404 2HB  ASP B   2     -12.378  -0.083   0.473  1.00  0.00           H  
ATOM   1405  N   LEU B   3     -10.157  -0.715  -2.682  1.00  0.00           N  
ATOM   1406  CA  LEU B   3      -9.195  -1.781  -2.930  1.00  0.00           C  
ATOM   1407  C   LEU B   3      -7.765  -1.271  -2.805  1.00  0.00           C  
ATOM   1408  O   LEU B   3      -7.362  -0.343  -3.507  1.00  0.00           O  
ATOM   1409  CB  LEU B   3      -9.412  -2.378  -4.326  1.00  0.00           C  
ATOM   1410  CG  LEU B   3      -8.437  -3.490  -4.732  1.00  0.00           C  
ATOM   1411  CD1 LEU B   3      -8.611  -4.684  -3.803  1.00  0.00           C  
ATOM   1412  CD2 LEU B   3      -8.690  -3.884  -6.180  1.00  0.00           C  
ATOM   1413  H   LEU B   3     -10.509  -0.177  -3.463  1.00  0.00           H  
ATOM   1414  HA  LEU B   3      -9.347  -2.563  -2.187  1.00  0.00           H  
ATOM   1415 1HB  LEU B   3     -10.420  -2.787  -4.376  1.00  0.00           H  
ATOM   1416 2HB  LEU B   3      -9.329  -1.579  -5.062  1.00  0.00           H  
ATOM   1417  HG  LEU B   3      -7.412  -3.133  -4.627  1.00  0.00           H  
ATOM   1418 1HD1 LEU B   3      -7.918  -5.474  -4.092  1.00  0.00           H  
ATOM   1419 2HD1 LEU B   3      -8.405  -4.379  -2.777  1.00  0.00           H  
ATOM   1420 3HD1 LEU B   3      -9.633  -5.054  -3.874  1.00  0.00           H  
ATOM   1421 1HD2 LEU B   3      -7.996  -4.674  -6.469  1.00  0.00           H  
ATOM   1422 2HD2 LEU B   3      -9.714  -4.243  -6.286  1.00  0.00           H  
ATOM   1423 3HD2 LEU B   3      -8.541  -3.017  -6.824  1.00  0.00           H  
ATOM   1424  N   LEU B   4      -6.999  -1.883  -1.907  1.00  0.00           N  
ATOM   1425  CA  LEU B   4      -5.614  -1.487  -1.684  1.00  0.00           C  
ATOM   1426  C   LEU B   4      -4.651  -2.428  -2.397  1.00  0.00           C  
ATOM   1427  O   LEU B   4      -4.725  -3.646  -2.236  1.00  0.00           O  
ATOM   1428  CB  LEU B   4      -5.303  -1.468  -0.182  1.00  0.00           C  
ATOM   1429  CG  LEU B   4      -3.844  -1.179   0.192  1.00  0.00           C  
ATOM   1430  CD1 LEU B   4      -3.480   0.236  -0.236  1.00  0.00           C  
ATOM   1431  CD2 LEU B   4      -3.657  -1.363   1.690  1.00  0.00           C  
ATOM   1432  H   LEU B   4      -7.387  -2.642  -1.365  1.00  0.00           H  
ATOM   1433  HA  LEU B   4      -5.473  -0.484  -2.084  1.00  0.00           H  
ATOM   1434 1HB  LEU B   4      -5.923  -0.708   0.291  1.00  0.00           H  
ATOM   1435 2HB  LEU B   4      -5.567  -2.438   0.240  1.00  0.00           H  
ATOM   1436  HG  LEU B   4      -3.188  -1.867  -0.342  1.00  0.00           H  
ATOM   1437 1HD1 LEU B   4      -2.443   0.442   0.030  1.00  0.00           H  
ATOM   1438 2HD1 LEU B   4      -3.604   0.334  -1.314  1.00  0.00           H  
ATOM   1439 3HD1 LEU B   4      -4.132   0.948   0.271  1.00  0.00           H  
ATOM   1440 1HD2 LEU B   4      -2.620  -1.158   1.956  1.00  0.00           H  
ATOM   1441 2HD2 LEU B   4      -4.312  -0.674   2.226  1.00  0.00           H  
ATOM   1442 3HD2 LEU B   4      -3.907  -2.388   1.965  1.00  0.00           H  
ATOM   1443  N   ASN B   5      -3.747  -1.856  -3.186  1.00  0.00           N  
ATOM   1444  CA  ASN B   5      -2.737  -2.638  -3.888  1.00  0.00           C  
ATOM   1445  C   ASN B   5      -1.622  -3.069  -2.945  1.00  0.00           C  
ATOM   1446  O   ASN B   5      -0.467  -2.680  -3.117  1.00  0.00           O  
ATOM   1447  CB  ASN B   5      -2.174  -1.856  -5.060  1.00  0.00           C  
ATOM   1448  CG  ASN B   5      -1.446  -2.730  -6.042  1.00  0.00           C  
ATOM   1449  OD1 ASN B   5      -1.825  -3.886  -6.263  1.00  0.00           O  
ATOM   1450  ND2 ASN B   5      -0.407  -2.201  -6.637  1.00  0.00           N  
ATOM   1451  H   ASN B   5      -3.762  -0.853  -3.303  1.00  0.00           H  
ATOM   1452  HA  ASN B   5      -3.207  -3.546  -4.270  1.00  0.00           H  
ATOM   1453 1HB  ASN B   5      -2.985  -1.343  -5.579  1.00  0.00           H  
ATOM   1454 2HB  ASN B   5      -1.488  -1.093  -4.692  1.00  0.00           H  
ATOM   1455 1HD2 ASN B   5       0.116  -2.737  -7.301  1.00  0.00           H  
ATOM   1456 2HD2 ASN B   5      -0.137  -1.262  -6.429  1.00  0.00           H  
ATOM   1457  N   LEU B   6      -1.975  -3.875  -1.948  1.00  0.00           N  
ATOM   1458  CA  LEU B   6      -1.036  -4.250  -0.898  1.00  0.00           C  
ATOM   1459  C   LEU B   6       0.025  -5.209  -1.426  1.00  0.00           C  
ATOM   1460  O   LEU B   6      -0.274  -6.107  -2.213  1.00  0.00           O  
ATOM   1461  CB  LEU B   6      -1.783  -4.897   0.274  1.00  0.00           C  
ATOM   1462  CG  LEU B   6      -0.962  -5.104   1.553  1.00  0.00           C  
ATOM   1463  CD1 LEU B   6      -0.478  -3.756   2.070  1.00  0.00           C  
ATOM   1464  CD2 LEU B   6      -1.814  -5.815   2.595  1.00  0.00           C  
ATOM   1465  H   LEU B   6      -2.917  -4.236  -1.919  1.00  0.00           H  
ATOM   1466  HA  LEU B   6      -0.538  -3.349  -0.542  1.00  0.00           H  
ATOM   1467 1HB  LEU B   6      -2.639  -4.274   0.527  1.00  0.00           H  
ATOM   1468 2HB  LEU B   6      -2.152  -5.872  -0.044  1.00  0.00           H  
ATOM   1469  HG  LEU B   6      -0.084  -5.710   1.328  1.00  0.00           H  
ATOM   1470 1HD1 LEU B   6       0.106  -3.903   2.979  1.00  0.00           H  
ATOM   1471 2HD1 LEU B   6       0.145  -3.279   1.313  1.00  0.00           H  
ATOM   1472 3HD1 LEU B   6      -1.335  -3.121   2.289  1.00  0.00           H  
ATOM   1473 1HD2 LEU B   6      -1.230  -5.962   3.504  1.00  0.00           H  
ATOM   1474 2HD2 LEU B   6      -2.692  -5.209   2.821  1.00  0.00           H  
ATOM   1475 3HD2 LEU B   6      -2.132  -6.782   2.206  1.00  0.00           H  
ATOM   1476  N   PHE B   7       1.263  -5.013  -0.986  1.00  0.00           N  
ATOM   1477  CA  PHE B   7       2.382  -5.814  -1.467  1.00  0.00           C  
ATOM   1478  C   PHE B   7       2.115  -7.301  -1.279  1.00  0.00           C  
ATOM   1479  O   PHE B   7       2.708  -8.139  -1.959  1.00  0.00           O  
ATOM   1480  CB  PHE B   7       3.670  -5.426  -0.738  1.00  0.00           C  
ATOM   1481  CG  PHE B   7       3.624  -5.666   0.744  1.00  0.00           C  
ATOM   1482  CD1 PHE B   7       4.181  -6.811   1.293  1.00  0.00           C  
ATOM   1483  CD2 PHE B   7       3.022  -4.749   1.592  1.00  0.00           C  
ATOM   1484  CE1 PHE B   7       4.139  -7.034   2.656  1.00  0.00           C  
ATOM   1485  CE2 PHE B   7       2.980  -4.967   2.955  1.00  0.00           C  
ATOM   1486  CZ  PHE B   7       3.539  -6.112   3.487  1.00  0.00           C  
ATOM   1487  H   PHE B   7       1.433  -4.290  -0.302  1.00  0.00           H  
ATOM   1488  HA  PHE B   7       2.513  -5.621  -2.533  1.00  0.00           H  
ATOM   1489 1HB  PHE B   7       4.505  -5.992  -1.149  1.00  0.00           H  
ATOM   1490 2HB  PHE B   7       3.878  -4.370  -0.905  1.00  0.00           H  
ATOM   1491  HD1 PHE B   7       4.657  -7.540   0.636  1.00  0.00           H  
ATOM   1492  HD2 PHE B   7       2.581  -3.845   1.171  1.00  0.00           H  
ATOM   1493  HE1 PHE B   7       4.580  -7.938   3.074  1.00  0.00           H  
ATOM   1494  HE2 PHE B   7       2.505  -4.238   3.610  1.00  0.00           H  
ATOM   1495  HZ  PHE B   7       3.504  -6.287   4.562  1.00  0.00           H  
ATOM   1496  N   TRP B   8       1.220  -7.624  -0.352  1.00  0.00           N  
ATOM   1497  CA  TRP B   8       0.878  -9.012  -0.068  1.00  0.00           C  
ATOM   1498  C   TRP B   8       0.331  -9.709  -1.309  1.00  0.00           C  
ATOM   1499  O   TRP B   8       0.432 -10.929  -1.442  1.00  0.00           O  
ATOM   1500  CB  TRP B   8      -0.153  -9.087   1.060  1.00  0.00           C  
ATOM   1501  CG  TRP B   8       0.459  -9.151   2.426  1.00  0.00           C  
ATOM   1502  CD1 TRP B   8       0.758  -8.096   3.235  1.00  0.00           C  
ATOM   1503  CD2 TRP B   8       0.850 -10.340   3.155  1.00  0.00           C  
ATOM   1504  NE1 TRP B   8       1.308  -8.543   4.411  1.00  0.00           N  
ATOM   1505  CE2 TRP B   8       1.370  -9.914   4.380  1.00  0.00           C  
ATOM   1506  CE3 TRP B   8       0.801 -11.710   2.870  1.00  0.00           C  
ATOM   1507  CZ2 TRP B   8       1.844 -10.808   5.327  1.00  0.00           C  
ATOM   1508  CZ3 TRP B   8       1.274 -12.607   3.820  1.00  0.00           C  
ATOM   1509  CH2 TRP B   8       1.782 -12.167   5.017  1.00  0.00           C  
ATOM   1510  H   TRP B   8       0.765  -6.887   0.170  1.00  0.00           H  
ATOM   1511  HA  TRP B   8       1.781  -9.533   0.249  1.00  0.00           H  
ATOM   1512 1HB  TRP B   8      -0.804  -8.213   1.016  1.00  0.00           H  
ATOM   1513 2HB  TRP B   8      -0.779  -9.968   0.923  1.00  0.00           H  
ATOM   1514  HD1 TRP B   8       0.587  -7.051   2.985  1.00  0.00           H  
ATOM   1515  HE1 TRP B   8       1.617  -7.960   5.176  1.00  0.00           H  
ATOM   1516  HE3 TRP B   8       0.397 -12.065   1.923  1.00  0.00           H  
ATOM   1517  HZ2 TRP B   8       2.251 -10.479   6.283  1.00  0.00           H  
ATOM   1518  HZ3 TRP B   8       1.233 -13.672   3.590  1.00  0.00           H  
ATOM   1519  HH2 TRP B   8       2.144 -12.898   5.740  1.00  0.00           H  
ATOM   1520  N   GLU B   9      -0.249  -8.928  -2.212  1.00  0.00           N  
ATOM   1521  CA  GLU B   9      -0.914  -9.479  -3.388  1.00  0.00           C  
ATOM   1522  C   GLU B   9       0.068  -9.682  -4.533  1.00  0.00           C  
ATOM   1523  O   GLU B   9      -0.203 -10.431  -5.472  1.00  0.00           O  
ATOM   1524  CB  GLU B   9      -2.052  -8.559  -3.837  1.00  0.00           C  
ATOM   1525  CG  GLU B   9      -3.151  -8.367  -2.802  1.00  0.00           C  
ATOM   1526  CD  GLU B   9      -3.921  -9.628  -2.524  1.00  0.00           C  
ATOM   1527  OE1 GLU B   9      -4.149 -10.376  -3.444  1.00  0.00           O  
ATOM   1528  OE2 GLU B   9      -4.281  -9.843  -1.391  1.00  0.00           O  
ATOM   1529  H   GLU B   9      -0.228  -7.926  -2.084  1.00  0.00           H  
ATOM   1530  HA  GLU B   9      -1.334 -10.450  -3.124  1.00  0.00           H  
ATOM   1531 1HB  GLU B   9      -1.650  -7.577  -4.085  1.00  0.00           H  
ATOM   1532 2HB  GLU B   9      -2.510  -8.962  -4.740  1.00  0.00           H  
ATOM   1533 1HG  GLU B   9      -2.703  -8.017  -1.872  1.00  0.00           H  
ATOM   1534 2HG  GLU B   9      -3.837  -7.598  -3.154  1.00  0.00           H  
ATOM   1535  N   ASP B  10       1.213  -9.013  -4.451  1.00  0.00           N  
ATOM   1536  CA  ASP B  10       2.178  -9.006  -5.544  1.00  0.00           C  
ATOM   1537  C   ASP B  10       3.368  -9.907  -5.235  1.00  0.00           C  
ATOM   1538  O   ASP B  10       3.844 -10.638  -6.102  1.00  0.00           O  
ATOM   1539  CB  ASP B  10       2.667  -7.582  -5.819  1.00  0.00           C  
ATOM   1540  CG  ASP B  10       1.573  -6.676  -6.367  1.00  0.00           C  
ATOM   1541  OD1 ASP B  10       0.942  -7.053  -7.326  1.00  0.00           O  
ATOM   1542  OD2 ASP B  10       1.379  -5.616  -5.822  1.00  0.00           O  
ATOM   1543  H   ASP B  10       1.420  -8.495  -3.608  1.00  0.00           H  
ATOM   1544  HA  ASP B  10       1.688  -9.386  -6.441  1.00  0.00           H  
ATOM   1545 1HB  ASP B  10       3.052  -7.145  -4.897  1.00  0.00           H  
ATOM   1546 2HB  ASP B  10       3.488  -7.611  -6.536  1.00  0.00           H  
ATOM   1547  N   THR B  11       3.842  -9.846  -3.996  1.00  0.00           N  
ATOM   1548  CA  THR B  11       5.074 -10.528  -3.612  1.00  0.00           C  
ATOM   1549  C   THR B  11       4.804 -11.973  -3.218  1.00  0.00           C  
ATOM   1550  O   THR B  11       3.670 -12.344  -2.919  1.00  0.00           O  
ATOM   1551  CB  THR B  11       5.774  -9.797  -2.451  1.00  0.00           C  
ATOM   1552  OG1 THR B  11       4.903  -9.760  -1.313  1.00  0.00           O  
ATOM   1553  CG2 THR B  11       6.135  -8.376  -2.855  1.00  0.00           C  
ATOM   1554  H   THR B  11       3.337  -9.317  -3.299  1.00  0.00           H  
ATOM   1555  HA  THR B  11       5.748 -10.533  -4.470  1.00  0.00           H  
ATOM   1556  HB  THR B  11       6.682 -10.334  -2.179  1.00  0.00           H  
ATOM   1557  HG1 THR B  11       4.111  -9.263  -1.533  1.00  0.00           H  
ATOM   1558 1HG2 THR B  11       6.629  -7.876  -2.022  1.00  0.00           H  
ATOM   1559 2HG2 THR B  11       6.806  -8.402  -3.713  1.00  0.00           H  
ATOM   1560 3HG2 THR B  11       5.229  -7.832  -3.119  1.00  0.00           H  
ATOM   1561  N   GLU B  12       5.854 -12.787  -3.219  1.00  0.00           N  
ATOM   1562  CA  GLU B  12       5.725 -14.206  -2.909  1.00  0.00           C  
ATOM   1563  C   GLU B  12       6.155 -14.499  -1.478  1.00  0.00           C  
ATOM   1564  O   GLU B  12       5.820 -15.543  -0.920  1.00  0.00           O  
ATOM   1565  CB  GLU B  12       6.558 -15.043  -3.883  1.00  0.00           C  
ATOM   1566  CG  GLU B  12       6.123 -14.932  -5.337  1.00  0.00           C  
ATOM   1567  CD  GLU B  12       7.036 -15.668  -6.278  1.00  0.00           C  
ATOM   1568  OE1 GLU B  12       8.228 -15.507  -6.168  1.00  0.00           O  
ATOM   1569  OE2 GLU B  12       6.541 -16.393  -7.109  1.00  0.00           O  
ATOM   1570  H   GLU B  12       6.767 -12.413  -3.441  1.00  0.00           H  
ATOM   1571  HA  GLU B  12       4.677 -14.489  -3.013  1.00  0.00           H  
ATOM   1572 1HB  GLU B  12       7.603 -14.740  -3.822  1.00  0.00           H  
ATOM   1573 2HB  GLU B  12       6.504 -16.093  -3.597  1.00  0.00           H  
ATOM   1574 1HG  GLU B  12       5.116 -15.336  -5.437  1.00  0.00           H  
ATOM   1575 2HG  GLU B  12       6.092 -13.880  -5.617  1.00  0.00           H  
ATOM   1576  N   PHE B  13       6.903 -13.571  -0.889  1.00  0.00           N  
ATOM   1577  CA  PHE B  13       7.531 -13.804   0.407  1.00  0.00           C  
ATOM   1578  C   PHE B  13       8.427 -15.035   0.370  1.00  0.00           C  
ATOM   1579  O   PHE B  13       9.530 -14.962  -0.097  1.00  0.00           O  
ATOM   1580  OXT PHE B  13       8.030 -16.080   0.807  1.00  0.00           O  
ATOM   1581  CB  PHE B  13       6.469 -13.972   1.494  1.00  0.00           C  
ATOM   1582  CG  PHE B  13       5.608 -12.757   1.694  1.00  0.00           C  
ATOM   1583  CD1 PHE B  13       4.459 -12.572   0.940  1.00  0.00           C  
ATOM   1584  CD2 PHE B  13       5.946 -11.796   2.635  1.00  0.00           C  
ATOM   1585  CE1 PHE B  13       3.666 -11.455   1.123  1.00  0.00           C  
ATOM   1586  CE2 PHE B  13       5.155 -10.679   2.821  1.00  0.00           C  
ATOM   1587  CZ  PHE B  13       4.014 -10.509   2.063  1.00  0.00           C  
ATOM   1588  H   PHE B  13       7.036 -12.682  -1.349  1.00  0.00           H  
ATOM   1589  HA  PHE B  13       8.148 -12.938   0.653  1.00  0.00           H  
ATOM   1590 1HB  PHE B  13       5.821 -14.810   1.243  1.00  0.00           H  
ATOM   1591 2HB  PHE B  13       6.953 -14.205   2.442  1.00  0.00           H  
ATOM   1592  HD1 PHE B  13       4.183 -13.322   0.197  1.00  0.00           H  
ATOM   1593  HD2 PHE B  13       6.848 -11.931   3.233  1.00  0.00           H  
ATOM   1594  HE1 PHE B  13       2.766 -11.322   0.523  1.00  0.00           H  
ATOM   1595  HE2 PHE B  13       5.431  -9.932   3.564  1.00  0.00           H  
ATOM   1596  HZ  PHE B  13       3.390  -9.627   2.207  1.00  0.00           H  
TER                                                                             
I_bsa 1374.63
I_hb 5
I_pack 0.028
I_sc -52.727
I_unsat 7
pep_sc -17.068
pep_sc_noref -15.177
reweighted_sc -124.898
rmsALL 8.965
rmsALL_CAPRI_if 3.933
rmsALL_allIF 4.669
rmsALL_if 5.674
rmsBB 7.388
rmsBB_CAPRI_if 2.936
rmsBB_allIF 3.597
rmsBB_if 4.735
rmsBB_intrf_lowres 5.195
rmsBB_lowres 8.171
rmsCA 7.47
rmsCA_if 4.747
rmsCA_intrf_lowres 5.14
rmsCA_lowres 8.201
rmsSC_CAPRI_if 4.527
rmsSC_allIF 5.338
score -55.103
score_lowres_opt -0.87
score_lowres_start 25.912
silent_score -55.103
startRMSall 0
startRMSallif 0
startRMSbb 0
startRMSca 0
time 83
