# Supplementary material for: Simple biochemical features underlie transcriptional activation domain diversity and dynamic, fuzzy binding to Mediator
Source: eLife. 2021 Apr 27;10:e68068. doi: 10.7554/eLife.68068 (PMC8137143; doi:10.7554/eLife.68068)
Supplement: Figure 6—source data 2. — The 10 best-scoring models from different binding poses are provided as pdb files. Top500.txt contains the score, cluster number, and RMSD to best model for the 500 best-scoring models. [file elife-68068-fig6-data2.zip › Med15-cAD structural models/ABD1/Tog1_772/2lpb_Tog1_772_prepack_14292.pdb]

HEADER                                            17-SEP-20   XXXX              
EXPDTA    THEORETICAL MODEL                                                     
REMARK 220                                                                      
REMARK 220 EXPERIMENTAL DETAILS                                                 
REMARK 220  EXPERIMENT TYPE                : THEORETICAL MODELLING              
REMARK 220  DATE OF DATA COLLECTION        : 17-SEP-20                          
REMARK 220                                                                      
REMARK 220 REMARK: MODEL GENERATED BY ROSETTA                                   
REMARK 220  VERSION 2020.08+release.cb1caba                                     
ATOM      1  N   GLN A 158     -12.016 -12.395 -23.603  1.00  0.00           N  
ATOM      2  CA  GLN A 158     -11.969 -12.966 -22.241  1.00  0.00           C  
ATOM      3  C   GLN A 158     -12.554 -11.986 -21.232  1.00  0.00           C  
ATOM      4  O   GLN A 158     -13.092 -10.945 -21.605  1.00  0.00           O  
ATOM      5  CB  GLN A 158     -10.534 -13.324 -21.846  1.00  0.00           C  
ATOM      6  CG  GLN A 158      -9.890 -14.380 -22.728  1.00  0.00           C  
ATOM      7  CD  GLN A 158     -10.558 -15.735 -22.590  1.00  0.00           C  
ATOM      8  OE1 GLN A 158     -10.621 -16.303 -21.496  1.00  0.00           O  
ATOM      9  NE2 GLN A 158     -11.060 -16.263 -23.701  1.00  0.00           N  
ATOM     10 1H   GLN A 158     -11.629 -13.049 -24.253  1.00  0.00           H  
ATOM     11 2H   GLN A 158     -12.965 -12.201 -23.851  1.00  0.00           H  
ATOM     12 3H   GLN A 158     -11.486 -11.548 -23.628  1.00  0.00           H  
ATOM     13  HA  GLN A 158     -12.567 -13.877 -22.227  1.00  0.00           H  
ATOM     14 1HB  GLN A 158      -9.912 -12.430 -21.883  1.00  0.00           H  
ATOM     15 2HB  GLN A 158     -10.520 -13.690 -20.819  1.00  0.00           H  
ATOM     16 1HG  GLN A 158      -9.968 -14.065 -23.769  1.00  0.00           H  
ATOM     17 2HG  GLN A 158      -8.843 -14.484 -22.447  1.00  0.00           H  
ATOM     18 1HE2 GLN A 158     -11.512 -17.155 -23.671  1.00  0.00           H  
ATOM     19 2HE2 GLN A 158     -10.987 -15.768 -24.567  1.00  0.00           H  
ATOM     20  N   ARG A 159     -12.454 -12.331 -19.958  1.00  0.00           N  
ATOM     21  CA  ARG A 159     -12.963 -11.479 -18.889  1.00  0.00           C  
ATOM     22  C   ARG A 159     -12.021 -10.302 -18.654  1.00  0.00           C  
ATOM     23  O   ARG A 159     -10.801 -10.445 -18.767  1.00  0.00           O  
ATOM     24  CB  ARG A 159     -13.124 -12.269 -17.599  1.00  0.00           C  
ATOM     25  CG  ARG A 159     -13.674 -11.473 -16.426  1.00  0.00           C  
ATOM     26  CD  ARG A 159     -13.961 -12.344 -15.257  1.00  0.00           C  
ATOM     27  NE  ARG A 159     -14.310 -11.570 -14.077  1.00  0.00           N  
ATOM     28  CZ  ARG A 159     -14.680 -12.101 -12.896  1.00  0.00           C  
ATOM     29  NH1 ARG A 159     -14.744 -13.407 -12.753  1.00  0.00           N  
ATOM     30  NH2 ARG A 159     -14.977 -11.310 -11.880  1.00  0.00           N  
ATOM     31  H   ARG A 159     -12.025 -13.184 -19.727  1.00  0.00           H  
ATOM     32  HA  ARG A 159     -13.941 -11.098 -19.186  1.00  0.00           H  
ATOM     33 1HB  ARG A 159     -13.794 -13.111 -17.769  1.00  0.00           H  
ATOM     34 2HB  ARG A 159     -12.158 -12.675 -17.297  1.00  0.00           H  
ATOM     35 1HG  ARG A 159     -12.945 -10.721 -16.122  1.00  0.00           H  
ATOM     36 2HG  ARG A 159     -14.600 -10.981 -16.723  1.00  0.00           H  
ATOM     37 1HD  ARG A 159     -14.796 -13.003 -15.492  1.00  0.00           H  
ATOM     38 2HD  ARG A 159     -13.081 -12.942 -15.025  1.00  0.00           H  
ATOM     39  HE  ARG A 159     -14.272 -10.562 -14.147  1.00  0.00           H  
ATOM     40 1HH1 ARG A 159     -14.516 -14.011 -13.530  1.00  0.00           H  
ATOM     41 2HH1 ARG A 159     -15.021 -13.805 -11.868  1.00  0.00           H  
ATOM     42 1HH2 ARG A 159     -14.928 -10.306 -11.988  1.00  0.00           H  
ATOM     43 2HH2 ARG A 159     -15.255 -11.708 -10.994  1.00  0.00           H  
ATOM     44  N   ARG A 160     -12.586  -9.144 -18.344  1.00  0.00           N  
ATOM     45  CA  ARG A 160     -11.792  -7.949 -18.098  1.00  0.00           C  
ATOM     46  C   ARG A 160     -12.633  -6.875 -17.411  1.00  0.00           C  
ATOM     47  O   ARG A 160     -13.441  -6.198 -18.052  1.00  0.00           O  
ATOM     48  CB  ARG A 160     -11.230  -7.400 -19.401  1.00  0.00           C  
ATOM     49  CG  ARG A 160     -10.294  -6.213 -19.244  1.00  0.00           C  
ATOM     50  CD  ARG A 160      -9.732  -5.780 -20.549  1.00  0.00           C  
ATOM     51  NE  ARG A 160      -8.784  -4.689 -20.396  1.00  0.00           N  
ATOM     52  CZ  ARG A 160      -8.193  -4.039 -21.418  1.00  0.00           C  
ATOM     53  NH1 ARG A 160      -8.464  -4.381 -22.658  1.00  0.00           N  
ATOM     54  NH2 ARG A 160      -7.342  -3.057 -21.175  1.00  0.00           N  
ATOM     55  H   ARG A 160     -13.563  -9.090 -18.275  1.00  0.00           H  
ATOM     56  HA  ARG A 160     -10.960  -8.215 -17.446  1.00  0.00           H  
ATOM     57 1HB  ARG A 160     -10.682  -8.186 -19.920  1.00  0.00           H  
ATOM     58 2HB  ARG A 160     -12.050  -7.090 -20.050  1.00  0.00           H  
ATOM     59 1HG  ARG A 160     -10.839  -5.374 -18.810  1.00  0.00           H  
ATOM     60 2HG  ARG A 160      -9.466  -6.486 -18.588  1.00  0.00           H  
ATOM     61 1HD  ARG A 160      -9.216  -6.617 -21.019  1.00  0.00           H  
ATOM     62 2HD  ARG A 160     -10.538  -5.441 -21.198  1.00  0.00           H  
ATOM     63  HE  ARG A 160      -8.550  -4.397 -19.456  1.00  0.00           H  
ATOM     64 1HH1 ARG A 160      -9.114  -5.131 -22.845  1.00  0.00           H  
ATOM     65 2HH1 ARG A 160      -8.022  -3.893 -23.425  1.00  0.00           H  
ATOM     66 1HH2 ARG A 160      -7.134  -2.793 -20.221  1.00  0.00           H  
ATOM     67 2HH2 ARG A 160      -6.901  -2.570 -21.940  1.00  0.00           H  
ATOM     68  N   GLN A 161     -12.454  -6.736 -16.108  1.00  0.00           N  
ATOM     69  CA  GLN A 161     -13.186  -5.737 -15.341  1.00  0.00           C  
ATOM     70  C   GLN A 161     -12.283  -4.548 -15.024  1.00  0.00           C  
ATOM     71  O   GLN A 161     -11.141  -4.722 -14.597  1.00  0.00           O  
ATOM     72  CB  GLN A 161     -13.737  -6.344 -14.048  1.00  0.00           C  
ATOM     73  CG  GLN A 161     -14.805  -7.403 -14.263  1.00  0.00           C  
ATOM     74  CD  GLN A 161     -15.349  -7.949 -12.957  1.00  0.00           C  
ATOM     75  OE1 GLN A 161     -14.626  -8.583 -12.183  1.00  0.00           O  
ATOM     76  NE2 GLN A 161     -16.630  -7.705 -12.702  1.00  0.00           N  
ATOM     77  H   GLN A 161     -11.811  -7.320 -15.646  1.00  0.00           H  
ATOM     78  HA  GLN A 161     -14.024  -5.385 -15.943  1.00  0.00           H  
ATOM     79 1HB  GLN A 161     -12.922  -6.798 -13.483  1.00  0.00           H  
ATOM     80 2HB  GLN A 161     -14.164  -5.556 -13.429  1.00  0.00           H  
ATOM     81 1HG  GLN A 161     -15.631  -6.963 -14.820  1.00  0.00           H  
ATOM     82 2HG  GLN A 161     -14.373  -8.231 -14.826  1.00  0.00           H  
ATOM     83 1HE2 GLN A 161     -17.045  -8.041 -11.856  1.00  0.00           H  
ATOM     84 2HE2 GLN A 161     -17.180  -7.186 -13.357  1.00  0.00           H  
ATOM     85  N   LEU A 162     -12.793  -3.344 -15.237  1.00  0.00           N  
ATOM     86  CA  LEU A 162     -12.021  -2.140 -14.973  1.00  0.00           C  
ATOM     87  C   LEU A 162     -12.920  -0.927 -14.750  1.00  0.00           C  
ATOM     88  O   LEU A 162     -13.442  -0.340 -15.694  1.00  0.00           O  
ATOM     89  CB  LEU A 162     -11.064  -1.866 -16.140  1.00  0.00           C  
ATOM     90  CG  LEU A 162     -10.155  -0.640 -15.981  1.00  0.00           C  
ATOM     91  CD1 LEU A 162      -9.018  -0.717 -16.990  1.00  0.00           C  
ATOM     92  CD2 LEU A 162     -10.974   0.628 -16.175  1.00  0.00           C  
ATOM     93  H   LEU A 162     -13.712  -3.261 -15.574  1.00  0.00           H  
ATOM     94  HA  LEU A 162     -11.437  -2.296 -14.067  1.00  0.00           H  
ATOM     95 1HB  LEU A 162     -10.425  -2.736 -16.277  1.00  0.00           H  
ATOM     96 2HB  LEU A 162     -11.653  -1.727 -17.047  1.00  0.00           H  
ATOM     97  HG  LEU A 162      -9.716  -0.639 -14.983  1.00  0.00           H  
ATOM     98 1HD1 LEU A 162      -8.372   0.154 -16.877  1.00  0.00           H  
ATOM     99 2HD1 LEU A 162      -8.437  -1.623 -16.815  1.00  0.00           H  
ATOM    100 3HD1 LEU A 162      -9.426  -0.737 -18.000  1.00  0.00           H  
ATOM    101 1HD2 LEU A 162     -10.328   1.499 -16.062  1.00  0.00           H  
ATOM    102 2HD2 LEU A 162     -11.411   0.629 -17.175  1.00  0.00           H  
ATOM    103 3HD2 LEU A 162     -11.769   0.665 -15.431  1.00  0.00           H  
ATOM    104  N   THR A 163     -13.130  -0.568 -13.497  1.00  0.00           N  
ATOM    105  CA  THR A 163     -13.931   0.599 -13.185  1.00  0.00           C  
ATOM    106  C   THR A 163     -13.038   1.835 -13.283  1.00  0.00           C  
ATOM    107  O   THR A 163     -11.937   1.838 -12.733  1.00  0.00           O  
ATOM    108  CB  THR A 163     -14.563   0.499 -11.784  1.00  0.00           C  
ATOM    109  OG1 THR A 163     -15.431  -0.641 -11.730  1.00  0.00           O  
ATOM    110  CG2 THR A 163     -15.361   1.754 -11.468  1.00  0.00           C  
ATOM    111  H   THR A 163     -12.740  -1.095 -12.770  1.00  0.00           H  
ATOM    112  HA  THR A 163     -14.738   0.670 -13.915  1.00  0.00           H  
ATOM    113  HB  THR A 163     -13.778   0.376 -11.039  1.00  0.00           H  
ATOM    114  HG1 THR A 163     -15.155  -1.218 -11.013  1.00  0.00           H  
ATOM    115 1HG2 THR A 163     -15.800   1.666 -10.475  1.00  0.00           H  
ATOM    116 2HG2 THR A 163     -14.702   2.621 -11.498  1.00  0.00           H  
ATOM    117 3HG2 THR A 163     -16.154   1.877 -12.205  1.00  0.00           H  
ATOM    118  N   PRO A 164     -13.497   2.899 -13.960  1.00  0.00           N  
ATOM    119  CA  PRO A 164     -12.714   4.131 -14.141  1.00  0.00           C  
ATOM    120  C   PRO A 164     -12.220   4.737 -12.826  1.00  0.00           C  
ATOM    121  O   PRO A 164     -11.099   5.240 -12.749  1.00  0.00           O  
ATOM    122  CB  PRO A 164     -13.714   5.060 -14.836  1.00  0.00           C  
ATOM    123  CG  PRO A 164     -14.580   4.140 -15.626  1.00  0.00           C  
ATOM    124  CD  PRO A 164     -14.775   2.947 -14.730  1.00  0.00           C  
ATOM    125  HA  PRO A 164     -11.851   3.919 -14.789  1.00  0.00           H  
ATOM    126 1HB  PRO A 164     -14.276   5.637 -14.086  1.00  0.00           H  
ATOM    127 2HB  PRO A 164     -13.178   5.787 -15.464  1.00  0.00           H  
ATOM    128 1HG  PRO A 164     -15.528   4.637 -15.882  1.00  0.00           H  
ATOM    129 2HG  PRO A 164     -14.090   3.881 -16.576  1.00  0.00           H  
ATOM    130 1HD  PRO A 164     -15.637   3.119 -14.070  1.00  0.00           H  
ATOM    131 2HD  PRO A 164     -14.930   2.047 -15.344  1.00  0.00           H  
ATOM    132  N   GLN A 165     -13.054   4.663 -11.798  1.00  0.00           N  
ATOM    133  CA  GLN A 165     -12.719   5.223 -10.492  1.00  0.00           C  
ATOM    134  C   GLN A 165     -11.666   4.392  -9.762  1.00  0.00           C  
ATOM    135  O   GLN A 165     -10.776   4.940  -9.115  1.00  0.00           O  
ATOM    136  CB  GLN A 165     -13.978   5.338  -9.628  1.00  0.00           C  
ATOM    137  CG  GLN A 165     -13.737   5.941  -8.254  1.00  0.00           C  
ATOM    138  CD  GLN A 165     -15.018   6.096  -7.457  1.00  0.00           C  
ATOM    139  OE1 GLN A 165     -16.103   6.255  -8.024  1.00  0.00           O  
ATOM    140  NE2 GLN A 165     -14.900   6.050  -6.135  1.00  0.00           N  
ATOM    141  H   GLN A 165     -13.924   4.226 -11.924  1.00  0.00           H  
ATOM    142  HA  GLN A 165     -12.302   6.219 -10.639  1.00  0.00           H  
ATOM    143 1HB  GLN A 165     -14.716   5.954 -10.141  1.00  0.00           H  
ATOM    144 2HB  GLN A 165     -14.415   4.350  -9.489  1.00  0.00           H  
ATOM    145 1HG  GLN A 165     -13.063   5.290  -7.696  1.00  0.00           H  
ATOM    146 2HG  GLN A 165     -13.288   6.927  -8.375  1.00  0.00           H  
ATOM    147 1HE2 GLN A 165     -15.712   6.146  -5.557  1.00  0.00           H  
ATOM    148 2HE2 GLN A 165     -14.001   5.919  -5.717  1.00  0.00           H  
ATOM    149  N   GLN A 166     -11.757   3.072  -9.874  1.00  0.00           N  
ATOM    150  CA  GLN A 166     -10.822   2.186  -9.190  1.00  0.00           C  
ATOM    151  C   GLN A 166      -9.517   2.063  -9.956  1.00  0.00           C  
ATOM    152  O   GLN A 166      -8.440   2.098  -9.365  1.00  0.00           O  
ATOM    153  CB  GLN A 166     -11.442   0.800  -8.993  1.00  0.00           C  
ATOM    154  CG  GLN A 166     -12.661   0.786  -8.087  1.00  0.00           C  
ATOM    155  CD  GLN A 166     -13.339  -0.570  -8.050  1.00  0.00           C  
ATOM    156  OE1 GLN A 166     -13.352  -1.301  -9.044  1.00  0.00           O  
ATOM    157  NE2 GLN A 166     -13.907  -0.915  -6.900  1.00  0.00           N  
ATOM    158  H   GLN A 166     -12.454   2.687 -10.440  1.00  0.00           H  
ATOM    159  HA  GLN A 166     -10.598   2.609  -8.211  1.00  0.00           H  
ATOM    160 1HB  GLN A 166     -11.736   0.392  -9.960  1.00  0.00           H  
ATOM    161 2HB  GLN A 166     -10.698   0.126  -8.567  1.00  0.00           H  
ATOM    162 1HG  GLN A 166     -12.351   1.041  -7.074  1.00  0.00           H  
ATOM    163 2HG  GLN A 166     -13.381   1.518  -8.453  1.00  0.00           H  
ATOM    164 1HE2 GLN A 166     -14.370  -1.799  -6.815  1.00  0.00           H  
ATOM    165 2HE2 GLN A 166     -13.873  -0.293  -6.118  1.00  0.00           H  
ATOM    166  N   GLN A 167      -9.625   1.917 -11.272  1.00  0.00           N  
ATOM    167  CA  GLN A 167      -8.469   1.777 -12.140  1.00  0.00           C  
ATOM    168  C   GLN A 167      -7.449   2.886 -11.907  1.00  0.00           C  
ATOM    169  O   GLN A 167      -6.258   2.627 -11.753  1.00  0.00           O  
ATOM    170  CB  GLN A 167      -8.907   1.771 -13.607  1.00  0.00           C  
ATOM    171  CG  GLN A 167      -7.759   1.686 -14.599  1.00  0.00           C  
ATOM    172  CD  GLN A 167      -7.036   0.354 -14.534  1.00  0.00           C  
ATOM    173  OE1 GLN A 167      -7.455  -0.562 -13.823  1.00  0.00           O  
ATOM    174  NE2 GLN A 167      -5.942   0.240 -15.279  1.00  0.00           N  
ATOM    175  H   GLN A 167     -10.519   1.896 -11.678  1.00  0.00           H  
ATOM    176  HA  GLN A 167      -7.981   0.829 -11.916  1.00  0.00           H  
ATOM    177 1HB  GLN A 167      -9.568   0.923 -13.785  1.00  0.00           H  
ATOM    178 2HB  GLN A 167      -9.471   2.678 -13.823  1.00  0.00           H  
ATOM    179 1HG  GLN A 167      -8.153   1.812 -15.607  1.00  0.00           H  
ATOM    180 2HG  GLN A 167      -7.041   2.476 -14.376  1.00  0.00           H  
ATOM    181 1HE2 GLN A 167      -5.422  -0.616 -15.278  1.00  0.00           H  
ATOM    182 2HE2 GLN A 167      -5.636   1.009 -15.842  1.00  0.00           H  
ATOM    183  N   GLN A 168      -7.937   4.113 -11.843  1.00  0.00           N  
ATOM    184  CA  GLN A 168      -7.085   5.278 -11.654  1.00  0.00           C  
ATOM    185  C   GLN A 168      -6.316   5.237 -10.336  1.00  0.00           C  
ATOM    186  O   GLN A 168      -5.210   5.765 -10.240  1.00  0.00           O  
ATOM    187  CB  GLN A 168      -7.925   6.557 -11.721  1.00  0.00           C  
ATOM    188  CG  GLN A 168      -8.417   6.905 -13.116  1.00  0.00           C  
ATOM    189  CD  GLN A 168      -9.329   8.117 -13.121  1.00  0.00           C  
ATOM    190  OE1 GLN A 168      -8.868   9.259 -13.042  1.00  0.00           O  
ATOM    191  NE2 GLN A 168     -10.632   7.875 -13.215  1.00  0.00           N  
ATOM    192  H   GLN A 168      -8.906   4.243 -11.920  1.00  0.00           H  
ATOM    193  HA  GLN A 168      -6.346   5.299 -12.454  1.00  0.00           H  
ATOM    194 1HB  GLN A 168      -8.795   6.455 -11.073  1.00  0.00           H  
ATOM    195 2HB  GLN A 168      -7.337   7.397 -11.352  1.00  0.00           H  
ATOM    196 1HG  GLN A 168      -7.557   7.122 -13.750  1.00  0.00           H  
ATOM    197 2HG  GLN A 168      -8.972   6.057 -13.517  1.00  0.00           H  
ATOM    198 1HE2 GLN A 168     -11.283   8.635 -13.223  1.00  0.00           H  
ATOM    199 2HE2 GLN A 168     -10.963   6.934 -13.277  1.00  0.00           H  
ATOM    200  N   LEU A 169      -6.894   4.616  -9.325  1.00  0.00           N  
ATOM    201  CA  LEU A 169      -6.252   4.555  -8.026  1.00  0.00           C  
ATOM    202  C   LEU A 169      -5.281   3.380  -7.910  1.00  0.00           C  
ATOM    203  O   LEU A 169      -4.148   3.543  -7.454  1.00  0.00           O  
ATOM    204  CB  LEU A 169      -7.318   4.453  -6.928  1.00  0.00           C  
ATOM    205  CG  LEU A 169      -8.318   5.614  -6.861  1.00  0.00           C  
ATOM    206  CD1 LEU A 169      -9.380   5.310  -5.813  1.00  0.00           C  
ATOM    207  CD2 LEU A 169      -7.578   6.902  -6.533  1.00  0.00           C  
ATOM    208  H   LEU A 169      -7.756   4.169  -9.461  1.00  0.00           H  
ATOM    209  HA  LEU A 169      -5.678   5.470  -7.881  1.00  0.00           H  
ATOM    210 1HB  LEU A 169      -7.885   3.536  -7.079  1.00  0.00           H  
ATOM    211 2HB  LEU A 169      -6.817   4.390  -5.962  1.00  0.00           H  
ATOM    212  HG  LEU A 169      -8.819   5.718  -7.823  1.00  0.00           H  
ATOM    213 1HD1 LEU A 169     -10.091   6.136  -5.765  1.00  0.00           H  
ATOM    214 2HD1 LEU A 169      -9.906   4.395  -6.083  1.00  0.00           H  
ATOM    215 3HD1 LEU A 169      -8.906   5.184  -4.840  1.00  0.00           H  
ATOM    216 1HD2 LEU A 169      -8.289   7.728  -6.486  1.00  0.00           H  
ATOM    217 2HD2 LEU A 169      -7.078   6.800  -5.570  1.00  0.00           H  
ATOM    218 3HD2 LEU A 169      -6.838   7.104  -7.307  1.00  0.00           H  
ATOM    219  N   VAL A 170      -5.722   2.200  -8.332  1.00  0.00           N  
ATOM    220  CA  VAL A 170      -4.902   0.999  -8.214  1.00  0.00           C  
ATOM    221  C   VAL A 170      -3.789   0.914  -9.259  1.00  0.00           C  
ATOM    222  O   VAL A 170      -2.696   0.433  -8.966  1.00  0.00           O  
ATOM    223  CB  VAL A 170      -5.795  -0.250  -8.336  1.00  0.00           C  
ATOM    224  CG1 VAL A 170      -4.953  -1.515  -8.280  1.00  0.00           C  
ATOM    225  CG2 VAL A 170      -6.841  -0.249  -7.231  1.00  0.00           C  
ATOM    226  H   VAL A 170      -6.621   2.137  -8.726  1.00  0.00           H  
ATOM    227  HA  VAL A 170      -4.424   1.001  -7.234  1.00  0.00           H  
ATOM    228  HB  VAL A 170      -6.292  -0.237  -9.307  1.00  0.00           H  
ATOM    229 1HG1 VAL A 170      -5.600  -2.388  -8.368  1.00  0.00           H  
ATOM    230 2HG1 VAL A 170      -4.236  -1.511  -9.102  1.00  0.00           H  
ATOM    231 3HG1 VAL A 170      -4.418  -1.555  -7.331  1.00  0.00           H  
ATOM    232 1HG2 VAL A 170      -7.469  -1.134  -7.324  1.00  0.00           H  
ATOM    233 2HG2 VAL A 170      -6.344  -0.256  -6.260  1.00  0.00           H  
ATOM    234 3HG2 VAL A 170      -7.459   0.645  -7.315  1.00  0.00           H  
ATOM    235  N   ASN A 171      -4.053   1.377 -10.470  1.00  0.00           N  
ATOM    236  CA  ASN A 171      -3.052   1.320 -11.538  1.00  0.00           C  
ATOM    237  C   ASN A 171      -1.928   2.323 -11.293  1.00  0.00           C  
ATOM    238  O   ASN A 171      -0.785   2.112 -11.702  1.00  0.00           O  
ATOM    239  CB  ASN A 171      -3.697   1.562 -12.890  1.00  0.00           C  
ATOM    240  CG  ASN A 171      -2.788   1.208 -14.035  1.00  0.00           C  
ATOM    241  OD1 ASN A 171      -2.348   0.060 -14.162  1.00  0.00           O  
ATOM    242  ND2 ASN A 171      -2.500   2.172 -14.872  1.00  0.00           N  
ATOM    243  H   ASN A 171      -4.938   1.764 -10.655  1.00  0.00           H  
ATOM    244  HA  ASN A 171      -2.604   0.325 -11.540  1.00  0.00           H  
ATOM    245 1HB  ASN A 171      -4.610   0.971 -12.970  1.00  0.00           H  
ATOM    246 2HB  ASN A 171      -3.978   2.611 -12.976  1.00  0.00           H  
ATOM    247 1HD2 ASN A 171      -1.901   1.995 -15.653  1.00  0.00           H  
ATOM    248 2HD2 ASN A 171      -2.879   3.086 -14.731  1.00  0.00           H  
ATOM    249  N   GLN A 172      -2.252   3.402 -10.600  1.00  0.00           N  
ATOM    250  CA  GLN A 172      -1.276   4.444 -10.306  1.00  0.00           C  
ATOM    251  C   GLN A 172      -0.409   4.077  -9.107  1.00  0.00           C  
ATOM    252  O   GLN A 172       0.673   4.635  -8.924  1.00  0.00           O  
ATOM    253  CB  GLN A 172      -1.982   5.778 -10.050  1.00  0.00           C  
ATOM    254  CG  GLN A 172      -2.579   6.416 -11.292  1.00  0.00           C  
ATOM    255  CD  GLN A 172      -3.262   7.737 -10.994  1.00  0.00           C  
ATOM    256  OE1 GLN A 172      -2.944   8.407 -10.008  1.00  0.00           O  
ATOM    257  NE2 GLN A 172      -4.206   8.119 -11.847  1.00  0.00           N  
ATOM    258  H   GLN A 172      -3.169   3.504 -10.275  1.00  0.00           H  
ATOM    259  HA  GLN A 172      -0.619   4.556 -11.169  1.00  0.00           H  
ATOM    260 1HB  GLN A 172      -2.786   5.632  -9.328  1.00  0.00           H  
ATOM    261 2HB  GLN A 172      -1.276   6.486  -9.615  1.00  0.00           H  
ATOM    262 1HG  GLN A 172      -1.782   6.598 -12.013  1.00  0.00           H  
ATOM    263 2HG  GLN A 172      -3.318   5.737 -11.717  1.00  0.00           H  
ATOM    264 1HE2 GLN A 172      -4.691   8.983 -11.702  1.00  0.00           H  
ATOM    265 2HE2 GLN A 172      -4.432   7.546 -12.634  1.00  0.00           H  
ATOM    266  N   MET A 173      -0.880   3.129  -8.300  1.00  0.00           N  
ATOM    267  CA  MET A 173      -0.141   2.679  -7.114  1.00  0.00           C  
ATOM    268  C   MET A 173       1.107   1.888  -7.506  1.00  0.00           C  
ATOM    269  O   MET A 173       1.901   1.499  -6.654  1.00  0.00           O  
ATOM    270  CB  MET A 173      -1.044   1.835  -6.216  1.00  0.00           C  
ATOM    271  CG  MET A 173      -1.929   2.642  -5.277  1.00  0.00           C  
ATOM    272  SD  MET A 173      -2.591   1.651  -3.923  1.00  0.00           S  
ATOM    273  CE  MET A 173      -3.894   0.756  -4.764  1.00  0.00           C  
ATOM    274  H   MET A 173      -1.749   2.722  -8.499  1.00  0.00           H  
ATOM    275  HA  MET A 173       0.186   3.557  -6.556  1.00  0.00           H  
ATOM    276 1HB  MET A 173      -1.691   1.214  -6.833  1.00  0.00           H  
ATOM    277 2HB  MET A 173      -0.432   1.168  -5.608  1.00  0.00           H  
ATOM    278 1HG  MET A 173      -1.355   3.465  -4.853  1.00  0.00           H  
ATOM    279 2HG  MET A 173      -2.765   3.063  -5.836  1.00  0.00           H  
ATOM    280 1HE  MET A 173      -4.399   0.098  -4.056  1.00  0.00           H  
ATOM    281 2HE  MET A 173      -4.613   1.464  -5.179  1.00  0.00           H  
ATOM    282 3HE  MET A 173      -3.464   0.160  -5.570  1.00  0.00           H  
ATOM    283  N   LYS A 174       1.265   1.642  -8.799  1.00  0.00           N  
ATOM    284  CA  LYS A 174       2.421   0.919  -9.300  1.00  0.00           C  
ATOM    285  C   LYS A 174       3.640   1.815  -9.205  1.00  0.00           C  
ATOM    286  O   LYS A 174       4.701   1.407  -8.734  1.00  0.00           O  
ATOM    287  CB  LYS A 174       2.202   0.457 -10.742  1.00  0.00           C  
ATOM    288  CG  LYS A 174       1.174  -0.656 -10.896  1.00  0.00           C  
ATOM    289  CD  LYS A 174       0.876  -0.934 -12.362  1.00  0.00           C  
ATOM    290  CE  LYS A 174      -0.079  -2.108 -12.520  1.00  0.00           C  
ATOM    291  NZ  LYS A 174      -0.578  -2.234 -13.917  1.00  0.00           N  
ATOM    292  H   LYS A 174       0.598   1.971  -9.427  1.00  0.00           H  
ATOM    293  HA  LYS A 174       2.574   0.037  -8.677  1.00  0.00           H  
ATOM    294 1HB  LYS A 174       1.874   1.301 -11.348  1.00  0.00           H  
ATOM    295 2HB  LYS A 174       3.145   0.102 -11.157  1.00  0.00           H  
ATOM    296 1HG  LYS A 174       1.553  -1.568 -10.432  1.00  0.00           H  
ATOM    297 2HG  LYS A 174       0.251  -0.371 -10.394  1.00  0.00           H  
ATOM    298 1HD  LYS A 174       0.429  -0.048 -12.816  1.00  0.00           H  
ATOM    299 2HD  LYS A 174       1.805  -1.160 -12.886  1.00  0.00           H  
ATOM    300 1HE  LYS A 174       0.430  -3.030 -12.245  1.00  0.00           H  
ATOM    301 2HE  LYS A 174      -0.931  -1.977 -11.855  1.00  0.00           H  
ATOM    302 1HZ  LYS A 174      -1.206  -3.022 -13.980  1.00  0.00           H  
ATOM    303 2HZ  LYS A 174      -1.069  -1.390 -14.177  1.00  0.00           H  
ATOM    304 3HZ  LYS A 174       0.203  -2.375 -14.542  1.00  0.00           H  
ATOM    305  N   VAL A 175       3.472   3.053  -9.647  1.00  0.00           N  
ATOM    306  CA  VAL A 175       4.547   4.019  -9.596  1.00  0.00           C  
ATOM    307  C   VAL A 175       4.194   5.108  -8.603  1.00  0.00           C  
ATOM    308  O   VAL A 175       3.738   6.192  -8.973  1.00  0.00           O  
ATOM    309  CB  VAL A 175       4.793   4.636 -10.985  1.00  0.00           C  
ATOM    310  CG1 VAL A 175       5.976   5.593 -10.942  1.00  0.00           C  
ATOM    311  CG2 VAL A 175       5.029   3.534 -12.007  1.00  0.00           C  
ATOM    312  H   VAL A 175       2.602   3.324 -10.005  1.00  0.00           H  
ATOM    313  HA  VAL A 175       5.457   3.508  -9.278  1.00  0.00           H  
ATOM    314  HB  VAL A 175       3.919   5.220 -11.274  1.00  0.00           H  
ATOM    315 1HG1 VAL A 175       6.135   6.021 -11.932  1.00  0.00           H  
ATOM    316 2HG1 VAL A 175       5.770   6.392 -10.231  1.00  0.00           H  
ATOM    317 3HG1 VAL A 175       6.870   5.052 -10.633  1.00  0.00           H  
ATOM    318 1HG2 VAL A 175       5.201   3.978 -12.988  1.00  0.00           H  
ATOM    319 2HG2 VAL A 175       5.900   2.947 -11.716  1.00  0.00           H  
ATOM    320 3HG2 VAL A 175       4.153   2.887 -12.052  1.00  0.00           H  
ATOM    321  N   ALA A 176       4.412   4.808  -7.342  1.00  0.00           N  
ATOM    322  CA  ALA A 176       4.130   5.744  -6.275  1.00  0.00           C  
ATOM    323  C   ALA A 176       5.181   5.632  -5.178  1.00  0.00           C  
ATOM    324  O   ALA A 176       5.362   4.567  -4.590  1.00  0.00           O  
ATOM    325  CB  ALA A 176       2.737   5.504  -5.712  1.00  0.00           C  
ATOM    326  H   ALA A 176       4.738   3.912  -7.118  1.00  0.00           H  
ATOM    327  HA  ALA A 176       4.174   6.752  -6.688  1.00  0.00           H  
ATOM    328 1HB  ALA A 176       2.541   6.215  -4.909  1.00  0.00           H  
ATOM    329 2HB  ALA A 176       1.997   5.635  -6.502  1.00  0.00           H  
ATOM    330 3HB  ALA A 176       2.673   4.489  -5.321  1.00  0.00           H  
ATOM    331  N   PRO A 177       5.938   6.710  -4.936  1.00  0.00           N  
ATOM    332  CA  PRO A 177       6.955   6.738  -3.898  1.00  0.00           C  
ATOM    333  C   PRO A 177       6.377   7.101  -2.532  1.00  0.00           C  
ATOM    334  O   PRO A 177       5.520   7.983  -2.420  1.00  0.00           O  
ATOM    335  CB  PRO A 177       7.920   7.815  -4.404  1.00  0.00           C  
ATOM    336  CG  PRO A 177       7.033   8.837  -5.029  1.00  0.00           C  
ATOM    337  CD  PRO A 177       5.917   8.037  -5.646  1.00  0.00           C  
ATOM    338  HA  PRO A 177       7.448   5.756  -3.848  1.00  0.00           H  
ATOM    339 1HB  PRO A 177       8.510   8.215  -3.567  1.00  0.00           H  
ATOM    340 2HB  PRO A 177       8.632   7.375  -5.118  1.00  0.00           H  
ATOM    341 1HG  PRO A 177       6.675   9.545  -4.267  1.00  0.00           H  
ATOM    342 2HG  PRO A 177       7.593   9.425  -5.770  1.00  0.00           H  
ATOM    343 1HD  PRO A 177       4.959   8.553  -5.480  1.00  0.00           H  
ATOM    344 2HD  PRO A 177       6.108   7.910  -6.722  1.00  0.00           H  
ATOM    345  N   ILE A 178       6.852   6.415  -1.506  1.00  0.00           N  
ATOM    346  CA  ILE A 178       6.412   6.640  -0.137  1.00  0.00           C  
ATOM    347  C   ILE A 178       6.911   7.989   0.384  1.00  0.00           C  
ATOM    348  O   ILE A 178       8.119   8.227   0.445  1.00  0.00           O  
ATOM    349  CB  ILE A 178       6.904   5.512   0.789  1.00  0.00           C  
ATOM    350  CG1 ILE A 178       6.329   4.165   0.341  1.00  0.00           C  
ATOM    351  CG2 ILE A 178       6.524   5.805   2.231  1.00  0.00           C  
ATOM    352  CD1 ILE A 178       6.980   2.974   1.004  1.00  0.00           C  
ATOM    353  H   ILE A 178       7.526   5.718  -1.675  1.00  0.00           H  
ATOM    354  HA  ILE A 178       5.323   6.649  -0.121  1.00  0.00           H  
ATOM    355  HB  ILE A 178       7.988   5.431   0.718  1.00  0.00           H  
ATOM    356 1HG1 ILE A 178       5.262   4.136   0.559  1.00  0.00           H  
ATOM    357 2HG1 ILE A 178       6.444   4.061  -0.737  1.00  0.00           H  
ATOM    358 1HG2 ILE A 178       6.879   4.997   2.872  1.00  0.00           H  
ATOM    359 2HG2 ILE A 178       6.980   6.743   2.545  1.00  0.00           H  
ATOM    360 3HG2 ILE A 178       5.439   5.883   2.314  1.00  0.00           H  
ATOM    361 1HD1 ILE A 178       6.519   2.056   0.636  1.00  0.00           H  
ATOM    362 2HD1 ILE A 178       8.046   2.964   0.769  1.00  0.00           H  
ATOM    363 3HD1 ILE A 178       6.848   3.038   2.082  1.00  0.00           H  
ATOM    364  N   PRO A 179       5.983   8.898   0.732  1.00  0.00           N  
ATOM    365  CA  PRO A 179       6.327  10.225   1.255  1.00  0.00           C  
ATOM    366  C   PRO A 179       7.071  10.158   2.582  1.00  0.00           C  
ATOM    367  O   PRO A 179       7.006   9.158   3.299  1.00  0.00           O  
ATOM    368  CB  PRO A 179       4.956  10.889   1.420  1.00  0.00           C  
ATOM    369  CG  PRO A 179       4.074  10.148   0.474  1.00  0.00           C  
ATOM    370  CD  PRO A 179       4.546   8.721   0.562  1.00  0.00           C  
ATOM    371  HA  PRO A 179       6.939  10.759   0.513  1.00  0.00           H  
ATOM    372 1HB  PRO A 179       4.623  10.809   2.465  1.00  0.00           H  
ATOM    373 2HB  PRO A 179       5.027  11.962   1.186  1.00  0.00           H  
ATOM    374 1HG  PRO A 179       3.021  10.264   0.767  1.00  0.00           H  
ATOM    375 2HG  PRO A 179       4.171  10.564  -0.539  1.00  0.00           H  
ATOM    376 1HD  PRO A 179       4.082   8.234   1.433  1.00  0.00           H  
ATOM    377 2HD  PRO A 179       4.284   8.190  -0.364  1.00  0.00           H  
ATOM    378  N   LYS A 180       7.742  11.248   2.920  1.00  0.00           N  
ATOM    379  CA  LYS A 180       8.516  11.337   4.156  1.00  0.00           C  
ATOM    380  C   LYS A 180       7.624  11.176   5.380  1.00  0.00           C  
ATOM    381  O   LYS A 180       8.061  10.675   6.418  1.00  0.00           O  
ATOM    382  CB  LYS A 180       9.265  12.669   4.225  1.00  0.00           C  
ATOM    383  CG  LYS A 180      10.417  12.795   3.236  1.00  0.00           C  
ATOM    384  CD  LYS A 180      11.102  14.148   3.355  1.00  0.00           C  
ATOM    385  CE  LYS A 180      12.253  14.275   2.369  1.00  0.00           C  
ATOM    386  NZ  LYS A 180      12.911  15.608   2.450  1.00  0.00           N  
ATOM    387  H   LYS A 180       7.709  12.023   2.317  1.00  0.00           H  
ATOM    388  HA  LYS A 180       9.245  10.526   4.167  1.00  0.00           H  
ATOM    389 1HB  LYS A 180       8.570  13.487   4.035  1.00  0.00           H  
ATOM    390 2HB  LYS A 180       9.669  12.808   5.228  1.00  0.00           H  
ATOM    391 1HG  LYS A 180      11.148  12.008   3.427  1.00  0.00           H  
ATOM    392 2HG  LYS A 180      10.039  12.676   2.221  1.00  0.00           H  
ATOM    393 1HD  LYS A 180      10.378  14.941   3.161  1.00  0.00           H  
ATOM    394 2HD  LYS A 180      11.488  14.272   4.367  1.00  0.00           H  
ATOM    395 1HE  LYS A 180      12.995  13.505   2.574  1.00  0.00           H  
ATOM    396 2HE  LYS A 180      11.881  14.129   1.355  1.00  0.00           H  
ATOM    397 1HZ  LYS A 180      13.666  15.652   1.780  1.00  0.00           H  
ATOM    398 2HZ  LYS A 180      12.234  16.330   2.242  1.00  0.00           H  
ATOM    399 3HZ  LYS A 180      13.277  15.747   3.379  1.00  0.00           H  
ATOM    400  N   GLN A 181       6.375  11.598   5.250  1.00  0.00           N  
ATOM    401  CA  GLN A 181       5.408  11.494   6.336  1.00  0.00           C  
ATOM    402  C   GLN A 181       5.146  10.029   6.680  1.00  0.00           C  
ATOM    403  O   GLN A 181       4.888   9.680   7.833  1.00  0.00           O  
ATOM    404  CB  GLN A 181       4.098  12.191   5.960  1.00  0.00           C  
ATOM    405  CG  GLN A 181       4.202  13.704   5.868  1.00  0.00           C  
ATOM    406  CD  GLN A 181       2.901  14.348   5.427  1.00  0.00           C  
ATOM    407  OE1 GLN A 181       2.093  13.732   4.726  1.00  0.00           O  
ATOM    408  NE2 GLN A 181       2.691  15.594   5.836  1.00  0.00           N  
ATOM    409  H   GLN A 181       6.099  12.000   4.400  1.00  0.00           H  
ATOM    410  HA  GLN A 181       5.822  11.985   7.216  1.00  0.00           H  
ATOM    411 1HB  GLN A 181       3.751  11.819   4.996  1.00  0.00           H  
ATOM    412 2HB  GLN A 181       3.333  11.951   6.699  1.00  0.00           H  
ATOM    413 1HG  GLN A 181       4.464  14.100   6.849  1.00  0.00           H  
ATOM    414 2HG  GLN A 181       4.974  13.962   5.144  1.00  0.00           H  
ATOM    415 1HE2 GLN A 181       1.850  16.071   5.576  1.00  0.00           H  
ATOM    416 2HE2 GLN A 181       3.372  16.057   6.403  1.00  0.00           H  
ATOM    417  N   LEU A 182       5.231   9.176   5.671  1.00  0.00           N  
ATOM    418  CA  LEU A 182       4.985   7.754   5.846  1.00  0.00           C  
ATOM    419  C   LEU A 182       6.278   6.995   6.126  1.00  0.00           C  
ATOM    420  O   LEU A 182       6.263   5.978   6.816  1.00  0.00           O  
ATOM    421  CB  LEU A 182       4.307   7.180   4.596  1.00  0.00           C  
ATOM    422  CG  LEU A 182       2.775   7.247   4.579  1.00  0.00           C  
ATOM    423  CD1 LEU A 182       2.328   8.694   4.738  1.00  0.00           C  
ATOM    424  CD2 LEU A 182       2.254   6.654   3.279  1.00  0.00           C  
ATOM    425  H   LEU A 182       5.479   9.510   4.781  1.00  0.00           H  
ATOM    426  HA  LEU A 182       4.321   7.620   6.699  1.00  0.00           H  
ATOM    427 1HB  LEU A 182       4.672   7.720   3.723  1.00  0.00           H  
ATOM    428 2HB  LEU A 182       4.593   6.133   4.494  1.00  0.00           H  
ATOM    429  HG  LEU A 182       2.377   6.682   5.422  1.00  0.00           H  
ATOM    430 1HD1 LEU A 182       1.240   8.743   4.727  1.00  0.00           H  
ATOM    431 2HD1 LEU A 182       2.698   9.087   5.685  1.00  0.00           H  
ATOM    432 3HD1 LEU A 182       2.726   9.290   3.916  1.00  0.00           H  
ATOM    433 1HD2 LEU A 182       1.165   6.701   3.268  1.00  0.00           H  
ATOM    434 2HD2 LEU A 182       2.650   7.220   2.436  1.00  0.00           H  
ATOM    435 3HD2 LEU A 182       2.573   5.615   3.200  1.00  0.00           H  
ATOM    436  N   LEU A 183       7.393   7.504   5.602  1.00  0.00           N  
ATOM    437  CA  LEU A 183       8.704   6.872   5.793  1.00  0.00           C  
ATOM    438  C   LEU A 183       9.061   6.750   7.271  1.00  0.00           C  
ATOM    439  O   LEU A 183       9.811   5.860   7.667  1.00  0.00           O  
ATOM    440  CB  LEU A 183       9.791   7.677   5.069  1.00  0.00           C  
ATOM    441  CG  LEU A 183       9.807   7.549   3.541  1.00  0.00           C  
ATOM    442  CD1 LEU A 183      10.913   8.425   2.969  1.00  0.00           C  
ATOM    443  CD2 LEU A 183      10.010   6.091   3.156  1.00  0.00           C  
ATOM    444  H   LEU A 183       7.333   8.319   5.058  1.00  0.00           H  
ATOM    445  HA  LEU A 183       8.669   5.869   5.369  1.00  0.00           H  
ATOM    446 1HB  LEU A 183       9.661   8.731   5.312  1.00  0.00           H  
ATOM    447 2HB  LEU A 183      10.765   7.357   5.439  1.00  0.00           H  
ATOM    448  HG  LEU A 183       8.858   7.901   3.136  1.00  0.00           H  
ATOM    449 1HD1 LEU A 183      10.924   8.334   1.882  1.00  0.00           H  
ATOM    450 2HD1 LEU A 183      10.731   9.464   3.243  1.00  0.00           H  
ATOM    451 3HD1 LEU A 183      11.874   8.106   3.369  1.00  0.00           H  
ATOM    452 1HD2 LEU A 183      10.021   5.999   2.069  1.00  0.00           H  
ATOM    453 2HD2 LEU A 183      10.959   5.736   3.559  1.00  0.00           H  
ATOM    454 3HD2 LEU A 183       9.196   5.490   3.562  1.00  0.00           H  
ATOM    455  N   GLN A 184       8.520   7.649   8.080  1.00  0.00           N  
ATOM    456  CA  GLN A 184       8.772   7.642   9.516  1.00  0.00           C  
ATOM    457  C   GLN A 184       8.196   6.395  10.182  1.00  0.00           C  
ATOM    458  O   GLN A 184       8.633   6.003  11.265  1.00  0.00           O  
ATOM    459  CB  GLN A 184       8.185   8.898  10.165  1.00  0.00           C  
ATOM    460  CG  GLN A 184       8.906  10.183   9.799  1.00  0.00           C  
ATOM    461  CD  GLN A 184       8.301  11.400  10.474  1.00  0.00           C  
ATOM    462  OE1 GLN A 184       7.716  11.299  11.556  1.00  0.00           O  
ATOM    463  NE2 GLN A 184       8.439  12.558   9.839  1.00  0.00           N  
ATOM    464  H   GLN A 184       7.946   8.345   7.700  1.00  0.00           H  
ATOM    465  HA  GLN A 184       9.850   7.636   9.678  1.00  0.00           H  
ATOM    466 1HB  GLN A 184       7.139   9.004   9.873  1.00  0.00           H  
ATOM    467 2HB  GLN A 184       8.212   8.794  11.250  1.00  0.00           H  
ATOM    468 1HG  GLN A 184       9.948  10.104  10.109  1.00  0.00           H  
ATOM    469 2HG  GLN A 184       8.847  10.327   8.720  1.00  0.00           H  
ATOM    470 1HE2 GLN A 184       8.060  13.395  10.236  1.00  0.00           H  
ATOM    471 2HE2 GLN A 184       8.921  12.594   8.963  1.00  0.00           H  
ATOM    472  N   ARG A 185       7.222   5.771   9.528  1.00  0.00           N  
ATOM    473  CA  ARG A 185       6.577   4.580  10.068  1.00  0.00           C  
ATOM    474  C   ARG A 185       7.439   3.343   9.852  1.00  0.00           C  
ATOM    475  O   ARG A 185       7.341   2.372  10.601  1.00  0.00           O  
ATOM    476  CB  ARG A 185       5.217   4.367   9.420  1.00  0.00           C  
ATOM    477  CG  ARG A 185       4.161   5.394   9.796  1.00  0.00           C  
ATOM    478  CD  ARG A 185       2.827   5.035   9.250  1.00  0.00           C  
ATOM    479  NE  ARG A 185       1.804   5.989   9.648  1.00  0.00           N  
ATOM    480  CZ  ARG A 185       1.126   5.942  10.811  1.00  0.00           C  
ATOM    481  NH1 ARG A 185       1.373   4.985  11.678  1.00  0.00           N  
ATOM    482  NH2 ARG A 185       0.212   6.858  11.081  1.00  0.00           N  
ATOM    483  H   ARG A 185       6.941   6.112   8.650  1.00  0.00           H  
ATOM    484  HA  ARG A 185       6.433   4.720  11.140  1.00  0.00           H  
ATOM    485 1HB  ARG A 185       5.323   4.386   8.336  1.00  0.00           H  
ATOM    486 2HB  ARG A 185       4.833   3.384   9.694  1.00  0.00           H  
ATOM    487 1HG  ARG A 185       4.081   5.453  10.883  1.00  0.00           H  
ATOM    488 2HG  ARG A 185       4.444   6.369   9.400  1.00  0.00           H  
ATOM    489 1HD  ARG A 185       2.872   5.020   8.161  1.00  0.00           H  
ATOM    490 2HD  ARG A 185       2.537   4.051   9.615  1.00  0.00           H  
ATOM    491  HE  ARG A 185       1.586   6.740   9.006  1.00  0.00           H  
ATOM    492 1HH1 ARG A 185       2.072   4.285  11.472  1.00  0.00           H  
ATOM    493 2HH1 ARG A 185       0.865   4.949  12.550  1.00  0.00           H  
ATOM    494 1HH2 ARG A 185       0.022   7.594  10.415  1.00  0.00           H  
ATOM    495 2HH2 ARG A 185      -0.296   6.822  11.952  1.00  0.00           H  
ATOM    496  N   ILE A 186       8.274   3.384   8.823  1.00  0.00           N  
ATOM    497  CA  ILE A 186       9.169   2.275   8.510  1.00  0.00           C  
ATOM    498  C   ILE A 186      10.596   2.788   8.321  1.00  0.00           C  
ATOM    499  O   ILE A 186      11.022   3.085   7.205  1.00  0.00           O  
ATOM    500  CB  ILE A 186       8.709   1.531   7.243  1.00  0.00           C  
ATOM    501  CG1 ILE A 186       7.326   0.912   7.459  1.00  0.00           C  
ATOM    502  CG2 ILE A 186       9.720   0.461   6.858  1.00  0.00           C  
ATOM    503  CD1 ILE A 186       6.864   0.035   6.318  1.00  0.00           C  
ATOM    504  H   ILE A 186       8.299   4.187   8.261  1.00  0.00           H  
ATOM    505  HA  ILE A 186       9.155   1.574   9.343  1.00  0.00           H  
ATOM    506  HB  ILE A 186       8.613   2.239   6.420  1.00  0.00           H  
ATOM    507 1HG1 ILE A 186       7.333   0.314   8.369  1.00  0.00           H  
ATOM    508 2HG1 ILE A 186       6.590   1.705   7.597  1.00  0.00           H  
ATOM    509 1HG2 ILE A 186       9.379  -0.055   5.961  1.00  0.00           H  
ATOM    510 2HG2 ILE A 186      10.686   0.926   6.664  1.00  0.00           H  
ATOM    511 3HG2 ILE A 186       9.820  -0.255   7.674  1.00  0.00           H  
ATOM    512 1HD1 ILE A 186       5.876  -0.367   6.545  1.00  0.00           H  
ATOM    513 2HD1 ILE A 186       6.815   0.624   5.402  1.00  0.00           H  
ATOM    514 3HD1 ILE A 186       7.567  -0.787   6.184  1.00  0.00           H  
ATOM    515  N   PRO A 187      11.351   2.908   9.421  1.00  0.00           N  
ATOM    516  CA  PRO A 187      12.720   3.411   9.388  1.00  0.00           C  
ATOM    517  C   PRO A 187      13.758   2.333   9.085  1.00  0.00           C  
ATOM    518  O   PRO A 187      13.455   1.139   9.120  1.00  0.00           O  
ATOM    519  CB  PRO A 187      12.898   3.970  10.803  1.00  0.00           C  
ATOM    520  CG  PRO A 187      12.126   3.031  11.667  1.00  0.00           C  
ATOM    521  CD  PRO A 187      10.915   2.677  10.846  1.00  0.00           C  
ATOM    522  HA  PRO A 187      12.795   4.207   8.632  1.00  0.00           H  
ATOM    523 1HB  PRO A 187      13.966   4.007  11.062  1.00  0.00           H  
ATOM    524 2HB  PRO A 187      12.520   5.002  10.851  1.00  0.00           H  
ATOM    525 1HG  PRO A 187      12.740   2.153  11.916  1.00  0.00           H  
ATOM    526 2HG  PRO A 187      11.865   3.518  12.618  1.00  0.00           H  
ATOM    527 1HD  PRO A 187      10.649   1.624  11.018  1.00  0.00           H  
ATOM    528 2HD  PRO A 187      10.080   3.338  11.120  1.00  0.00           H  
ATOM    529  N   ASN A 188      14.979   2.783   8.787  1.00  0.00           N  
ATOM    530  CA  ASN A 188      16.103   1.893   8.484  1.00  0.00           C  
ATOM    531  C   ASN A 188      15.767   0.949   7.333  1.00  0.00           C  
ATOM    532  O   ASN A 188      15.730  -0.273   7.506  1.00  0.00           O  
ATOM    533  CB  ASN A 188      16.510   1.106   9.716  1.00  0.00           C  
ATOM    534  CG  ASN A 188      16.933   1.992  10.854  1.00  0.00           C  
ATOM    535  OD1 ASN A 188      17.763   2.893  10.681  1.00  0.00           O  
ATOM    536  ND2 ASN A 188      16.380   1.755  12.017  1.00  0.00           N  
ATOM    537  H   ASN A 188      15.132   3.752   8.774  1.00  0.00           H  
ATOM    538  HA  ASN A 188      16.951   2.502   8.165  1.00  0.00           H  
ATOM    539 1HB  ASN A 188      15.674   0.486  10.045  1.00  0.00           H  
ATOM    540 2HB  ASN A 188      17.334   0.437   9.465  1.00  0.00           H  
ATOM    541 1HD2 ASN A 188      16.624   2.313  12.810  1.00  0.00           H  
ATOM    542 2HD2 ASN A 188      15.713   1.016  12.111  1.00  0.00           H  
ATOM    543  N   ILE A 189      15.512   1.513   6.163  1.00  0.00           N  
ATOM    544  CA  ILE A 189      15.184   0.709   4.997  1.00  0.00           C  
ATOM    545  C   ILE A 189      16.421   0.501   4.122  1.00  0.00           C  
ATOM    546  O   ILE A 189      17.003   1.461   3.620  1.00  0.00           O  
ATOM    547  CB  ILE A 189      14.065   1.370   4.171  1.00  0.00           C  
ATOM    548  CG1 ILE A 189      12.745   1.346   4.945  1.00  0.00           C  
ATOM    549  CG2 ILE A 189      13.911   0.670   2.828  1.00  0.00           C  
ATOM    550  CD1 ILE A 189      11.645   2.157   4.300  1.00  0.00           C  
ATOM    551  H   ILE A 189      15.568   2.487   6.079  1.00  0.00           H  
ATOM    552  HA  ILE A 189      14.833  -0.265   5.336  1.00  0.00           H  
ATOM    553  HB  ILE A 189      14.311   2.417   3.998  1.00  0.00           H  
ATOM    554 1HG1 ILE A 189      12.399   0.318   5.044  1.00  0.00           H  
ATOM    555 2HG1 ILE A 189      12.906   1.733   5.951  1.00  0.00           H  
ATOM    556 1HG2 ILE A 189      13.117   1.150   2.258  1.00  0.00           H  
ATOM    557 2HG2 ILE A 189      14.847   0.737   2.274  1.00  0.00           H  
ATOM    558 3HG2 ILE A 189      13.660  -0.378   2.992  1.00  0.00           H  
ATOM    559 1HD1 ILE A 189      10.741   2.092   4.906  1.00  0.00           H  
ATOM    560 2HD1 ILE A 189      11.956   3.199   4.223  1.00  0.00           H  
ATOM    561 3HD1 ILE A 189      11.440   1.765   3.304  1.00  0.00           H  
ATOM    562  N   PRO A 190      16.831  -0.769   3.930  1.00  0.00           N  
ATOM    563  CA  PRO A 190      18.009  -1.127   3.118  1.00  0.00           C  
ATOM    564  C   PRO A 190      18.013  -0.542   1.691  1.00  0.00           C  
ATOM    565  O   PRO A 190      19.017   0.044   1.284  1.00  0.00           O  
ATOM    566  CB  PRO A 190      17.920  -2.656   3.083  1.00  0.00           C  
ATOM    567  CG  PRO A 190      17.296  -3.015   4.388  1.00  0.00           C  
ATOM    568  CD  PRO A 190      16.242  -1.962   4.602  1.00  0.00           C  
ATOM    569  HA  PRO A 190      18.920  -0.789   3.634  1.00  0.00           H  
ATOM    570 1HB  PRO A 190      17.319  -2.978   2.219  1.00  0.00           H  
ATOM    571 2HB  PRO A 190      18.923  -3.089   2.955  1.00  0.00           H  
ATOM    572 1HG  PRO A 190      16.877  -4.031   4.342  1.00  0.00           H  
ATOM    573 2HG  PRO A 190      18.056  -3.022   5.183  1.00  0.00           H  
ATOM    574 1HD  PRO A 190      15.304  -2.280   4.123  1.00  0.00           H  
ATOM    575 2HD  PRO A 190      16.093  -1.806   5.681  1.00  0.00           H  
ATOM    576  N   PRO A 191      16.918  -0.679   0.897  1.00  0.00           N  
ATOM    577  CA  PRO A 191      16.887  -0.148  -0.471  1.00  0.00           C  
ATOM    578  C   PRO A 191      17.027   1.369  -0.505  1.00  0.00           C  
ATOM    579  O   PRO A 191      17.645   1.926  -1.412  1.00  0.00           O  
ATOM    580  CB  PRO A 191      15.511  -0.592  -0.978  1.00  0.00           C  
ATOM    581  CG  PRO A 191      14.734  -0.863   0.265  1.00  0.00           C  
ATOM    582  CD  PRO A 191      15.745  -1.439   1.221  1.00  0.00           C  
ATOM    583  HA  PRO A 191      17.693  -0.613  -1.058  1.00  0.00           H  
ATOM    584 1HB  PRO A 191      15.064   0.201  -1.596  1.00  0.00           H  
ATOM    585 2HB  PRO A 191      15.614  -1.480  -1.619  1.00  0.00           H  
ATOM    586 1HG  PRO A 191      14.279   0.065   0.639  1.00  0.00           H  
ATOM    587 2HG  PRO A 191      13.908  -1.559   0.052  1.00  0.00           H  
ATOM    588 1HD  PRO A 191      15.403  -1.283   2.254  1.00  0.00           H  
ATOM    589 2HD  PRO A 191      15.877  -2.512   1.014  1.00  0.00           H  
ATOM    590  N   ASN A 192      16.439   2.024   0.497  1.00  0.00           N  
ATOM    591  CA  ASN A 192      16.461   3.484   0.616  1.00  0.00           C  
ATOM    592  C   ASN A 192      15.739   4.142  -0.554  1.00  0.00           C  
ATOM    593  O   ASN A 192      15.877   5.342  -0.797  1.00  0.00           O  
ATOM    594  CB  ASN A 192      17.887   3.993   0.715  1.00  0.00           C  
ATOM    595  CG  ASN A 192      17.986   5.295   1.461  1.00  0.00           C  
ATOM    596  OD1 ASN A 192      17.296   5.502   2.467  1.00  0.00           O  
ATOM    597  ND2 ASN A 192      18.830   6.176   0.989  1.00  0.00           N  
ATOM    598  H   ASN A 192      15.983   1.506   1.191  1.00  0.00           H  
ATOM    599  HA  ASN A 192      15.928   3.765   1.526  1.00  0.00           H  
ATOM    600 1HB  ASN A 192      18.505   3.250   1.222  1.00  0.00           H  
ATOM    601 2HB  ASN A 192      18.295   4.130  -0.286  1.00  0.00           H  
ATOM    602 1HD2 ASN A 192      18.937   7.060   1.444  1.00  0.00           H  
ATOM    603 2HD2 ASN A 192      19.367   5.966   0.173  1.00  0.00           H  
ATOM    604  N   ILE A 193      14.963   3.345  -1.271  1.00  0.00           N  
ATOM    605  CA  ILE A 193      14.193   3.829  -2.403  1.00  0.00           C  
ATOM    606  C   ILE A 193      12.766   4.063  -1.944  1.00  0.00           C  
ATOM    607  O   ILE A 193      12.276   3.346  -1.075  1.00  0.00           O  
ATOM    608  CB  ILE A 193      14.218   2.833  -3.577  1.00  0.00           C  
ATOM    609  CG1 ILE A 193      15.651   2.631  -4.074  1.00  0.00           C  
ATOM    610  CG2 ILE A 193      13.323   3.318  -4.706  1.00  0.00           C  
ATOM    611  CD1 ILE A 193      15.815   1.446  -4.999  1.00  0.00           C  
ATOM    612  H   ILE A 193      14.902   2.400  -1.023  1.00  0.00           H  
ATOM    613  HA  ILE A 193      14.633   4.765  -2.745  1.00  0.00           H  
ATOM    614  HB  ILE A 193      13.862   1.861  -3.236  1.00  0.00           H  
ATOM    615 1HG1 ILE A 193      15.983   3.524  -4.602  1.00  0.00           H  
ATOM    616 2HG1 ILE A 193      16.317   2.490  -3.222  1.00  0.00           H  
ATOM    617 1HG2 ILE A 193      13.352   2.604  -5.527  1.00  0.00           H  
ATOM    618 2HG2 ILE A 193      12.300   3.412  -4.344  1.00  0.00           H  
ATOM    619 3HG2 ILE A 193      13.674   4.289  -5.057  1.00  0.00           H  
ATOM    620 1HD1 ILE A 193      16.857   1.368  -5.309  1.00  0.00           H  
ATOM    621 2HD1 ILE A 193      15.522   0.534  -4.479  1.00  0.00           H  
ATOM    622 3HD1 ILE A 193      15.186   1.581  -5.878  1.00  0.00           H  
ATOM    623  N   ASN A 194      12.099   5.055  -2.510  1.00  0.00           N  
ATOM    624  CA  ASN A 194      10.742   5.373  -2.087  1.00  0.00           C  
ATOM    625  C   ASN A 194       9.680   4.789  -3.014  1.00  0.00           C  
ATOM    626  O   ASN A 194       8.531   4.642  -2.611  1.00  0.00           O  
ATOM    627  CB  ASN A 194      10.571   6.877  -1.974  1.00  0.00           C  
ATOM    628  CG  ASN A 194      11.451   7.481  -0.915  1.00  0.00           C  
ATOM    629  OD1 ASN A 194      11.766   6.834   0.091  1.00  0.00           O  
ATOM    630  ND2 ASN A 194      11.855   8.709  -1.121  1.00  0.00           N  
ATOM    631  H   ASN A 194      12.521   5.581  -3.224  1.00  0.00           H  
ATOM    632  HA  ASN A 194      10.571   4.924  -1.107  1.00  0.00           H  
ATOM    633 1HB  ASN A 194      10.804   7.343  -2.933  1.00  0.00           H  
ATOM    634 2HB  ASN A 194       9.532   7.109  -1.742  1.00  0.00           H  
ATOM    635 1HD2 ASN A 194      12.443   9.161  -0.450  1.00  0.00           H  
ATOM    636 2HD2 ASN A 194      11.575   9.193  -1.950  1.00  0.00           H  
ATOM    637  N   THR A 195      10.044   4.426  -4.241  1.00  0.00           N  
ATOM    638  CA  THR A 195       9.060   3.891  -5.177  1.00  0.00           C  
ATOM    639  C   THR A 195       8.646   2.488  -4.757  1.00  0.00           C  
ATOM    640  O   THR A 195       9.495   1.626  -4.538  1.00  0.00           O  
ATOM    641  CB  THR A 195       9.607   3.866  -6.616  1.00  0.00           C  
ATOM    642  OG1 THR A 195       9.957   5.196  -7.020  1.00  0.00           O  
ATOM    643  CG2 THR A 195       8.566   3.307  -7.573  1.00  0.00           C  
ATOM    644  H   THR A 195      10.977   4.513  -4.518  1.00  0.00           H  
ATOM    645  HA  THR A 195       8.180   4.534  -5.159  1.00  0.00           H  
ATOM    646  HB  THR A 195      10.500   3.242  -6.655  1.00  0.00           H  
ATOM    647  HG1 THR A 195      10.498   5.157  -7.813  1.00  0.00           H  
ATOM    648 1HG2 THR A 195       8.970   3.296  -8.585  1.00  0.00           H  
ATOM    649 2HG2 THR A 195       8.306   2.291  -7.276  1.00  0.00           H  
ATOM    650 3HG2 THR A 195       7.675   3.932  -7.546  1.00  0.00           H  
ATOM    651  N   TRP A 196       7.335   2.252  -4.728  1.00  0.00           N  
ATOM    652  CA  TRP A 196       6.777   0.971  -4.294  1.00  0.00           C  
ATOM    653  C   TRP A 196       7.317  -0.211  -5.074  1.00  0.00           C  
ATOM    654  O   TRP A 196       7.583  -1.257  -4.494  1.00  0.00           O  
ATOM    655  CB  TRP A 196       5.253   0.994  -4.421  1.00  0.00           C  
ATOM    656  CG  TRP A 196       4.563   1.595  -3.234  1.00  0.00           C  
ATOM    657  CD1 TRP A 196       5.150   2.259  -2.199  1.00  0.00           C  
ATOM    658  CD2 TRP A 196       3.142   1.591  -2.952  1.00  0.00           C  
ATOM    659  NE1 TRP A 196       4.199   2.665  -1.296  1.00  0.00           N  
ATOM    660  CE2 TRP A 196       2.964   2.266  -1.742  1.00  0.00           C  
ATOM    661  CE3 TRP A 196       2.024   1.076  -3.621  1.00  0.00           C  
ATOM    662  CZ2 TRP A 196       1.711   2.442  -1.177  1.00  0.00           C  
ATOM    663  CZ3 TRP A 196       0.767   1.254  -3.055  1.00  0.00           C  
ATOM    664  CH2 TRP A 196       0.615   1.920  -1.865  1.00  0.00           C  
ATOM    665  H   TRP A 196       6.718   2.975  -4.977  1.00  0.00           H  
ATOM    666  HA  TRP A 196       7.041   0.815  -3.248  1.00  0.00           H  
ATOM    667 1HB  TRP A 196       4.969   1.563  -5.306  1.00  0.00           H  
ATOM    668 2HB  TRP A 196       4.883  -0.023  -4.553  1.00  0.00           H  
ATOM    669  HD1 TRP A 196       6.219   2.440  -2.102  1.00  0.00           H  
ATOM    670  HE1 TRP A 196       4.377   3.174  -0.442  1.00  0.00           H  
ATOM    671  HE3 TRP A 196       2.139   0.549  -4.567  1.00  0.00           H  
ATOM    672  HZ2 TRP A 196       1.569   2.968  -0.233  1.00  0.00           H  
ATOM    673  HZ3 TRP A 196      -0.098   0.850  -3.582  1.00  0.00           H  
ATOM    674  HH2 TRP A 196      -0.386   2.042  -1.450  1.00  0.00           H  
ATOM    675  N   GLN A 197       7.501  -0.040  -6.371  1.00  0.00           N  
ATOM    676  CA  GLN A 197       8.009  -1.113  -7.211  1.00  0.00           C  
ATOM    677  C   GLN A 197       9.357  -1.617  -6.706  1.00  0.00           C  
ATOM    678  O   GLN A 197       9.664  -2.802  -6.803  1.00  0.00           O  
ATOM    679  CB  GLN A 197       8.135  -0.641  -8.662  1.00  0.00           C  
ATOM    680  CG  GLN A 197       8.548  -1.730  -9.637  1.00  0.00           C  
ATOM    681  CD  GLN A 197       8.754  -1.200 -11.043  1.00  0.00           C  
ATOM    682  OE1 GLN A 197       9.595  -0.327 -11.276  1.00  0.00           O  
ATOM    683  NE2 GLN A 197       7.987  -1.726 -11.991  1.00  0.00           N  
ATOM    684  H   GLN A 197       7.285   0.827  -6.773  1.00  0.00           H  
ATOM    685  HA  GLN A 197       7.305  -1.944  -7.174  1.00  0.00           H  
ATOM    686 1HB  GLN A 197       7.181  -0.234  -8.997  1.00  0.00           H  
ATOM    687 2HB  GLN A 197       8.871   0.160  -8.721  1.00  0.00           H  
ATOM    688 1HG  GLN A 197       9.485  -2.171  -9.297  1.00  0.00           H  
ATOM    689 2HG  GLN A 197       7.768  -2.490  -9.669  1.00  0.00           H  
ATOM    690 1HE2 GLN A 197       8.078  -1.416 -12.939  1.00  0.00           H  
ATOM    691 2HE2 GLN A 197       7.318  -2.433 -11.759  1.00  0.00           H  
ATOM    692  N   GLN A 198      10.175  -0.711  -6.199  1.00  0.00           N  
ATOM    693  CA  GLN A 198      11.478  -1.081  -5.673  1.00  0.00           C  
ATOM    694  C   GLN A 198      11.403  -1.414  -4.177  1.00  0.00           C  
ATOM    695  O   GLN A 198      12.272  -2.104  -3.643  1.00  0.00           O  
ATOM    696  CB  GLN A 198      12.485   0.047  -5.913  1.00  0.00           C  
ATOM    697  CG  GLN A 198      13.050   0.089  -7.322  1.00  0.00           C  
ATOM    698  CD  GLN A 198      12.038   0.588  -8.337  1.00  0.00           C  
ATOM    699  OE1 GLN A 198      11.507   1.694  -8.212  1.00  0.00           O  
ATOM    700  NE2 GLN A 198      11.765  -0.228  -9.349  1.00  0.00           N  
ATOM    701  H   GLN A 198       9.892   0.225  -6.159  1.00  0.00           H  
ATOM    702  HA  GLN A 198      11.821  -1.974  -6.195  1.00  0.00           H  
ATOM    703 1HB  GLN A 198      12.010   1.008  -5.712  1.00  0.00           H  
ATOM    704 2HB  GLN A 198      13.319  -0.056  -5.219  1.00  0.00           H  
ATOM    705 1HG  GLN A 198      13.909   0.759  -7.339  1.00  0.00           H  
ATOM    706 2HG  GLN A 198      13.355  -0.917  -7.610  1.00  0.00           H  
ATOM    707 1HE2 GLN A 198      11.106   0.047 -10.050  1.00  0.00           H  
ATOM    708 2HE2 GLN A 198      12.219  -1.117  -9.412  1.00  0.00           H  
ATOM    709  N   VAL A 199      10.352  -0.934  -3.509  1.00  0.00           N  
ATOM    710  CA  VAL A 199      10.176  -1.172  -2.075  1.00  0.00           C  
ATOM    711  C   VAL A 199       9.600  -2.567  -1.810  1.00  0.00           C  
ATOM    712  O   VAL A 199       9.919  -3.196  -0.799  1.00  0.00           O  
ATOM    713  CB  VAL A 199       9.255  -0.107  -1.419  1.00  0.00           C  
ATOM    714  CG1 VAL A 199       8.968  -0.450   0.036  1.00  0.00           C  
ATOM    715  CG2 VAL A 199       9.867   1.282  -1.512  1.00  0.00           C  
ATOM    716  H   VAL A 199       9.680  -0.403  -3.994  1.00  0.00           H  
ATOM    717  HA  VAL A 199      11.150  -1.099  -1.590  1.00  0.00           H  
ATOM    718  HB  VAL A 199       8.316  -0.099  -1.954  1.00  0.00           H  
ATOM    719 1HG1 VAL A 199       8.283   0.277   0.447  1.00  0.00           H  
ATOM    720 2HG1 VAL A 199       9.890  -0.432   0.601  1.00  0.00           H  
ATOM    721 3HG1 VAL A 199       8.529  -1.436   0.095  1.00  0.00           H  
ATOM    722 1HG2 VAL A 199      10.601   1.409  -0.730  1.00  0.00           H  
ATOM    723 2HG2 VAL A 199       9.090   2.036  -1.408  1.00  0.00           H  
ATOM    724 3HG2 VAL A 199      10.343   1.400  -2.474  1.00  0.00           H  
ATOM    725  N   THR A 200       8.776  -3.060  -2.735  1.00  0.00           N  
ATOM    726  CA  THR A 200       8.155  -4.378  -2.600  1.00  0.00           C  
ATOM    727  C   THR A 200       9.204  -5.486  -2.514  1.00  0.00           C  
ATOM    728  O   THR A 200       8.948  -6.567  -1.971  1.00  0.00           O  
ATOM    729  CB  THR A 200       7.201  -4.662  -3.775  1.00  0.00           C  
ATOM    730  OG1 THR A 200       6.358  -5.775  -3.451  1.00  0.00           O  
ATOM    731  CG2 THR A 200       7.989  -4.977  -5.037  1.00  0.00           C  
ATOM    732  H   THR A 200       8.574  -2.521  -3.533  1.00  0.00           H  
ATOM    733  HA  THR A 200       7.577  -4.395  -1.676  1.00  0.00           H  
ATOM    734  HB  THR A 200       6.574  -3.789  -3.954  1.00  0.00           H  
ATOM    735  HG1 THR A 200       6.204  -6.299  -4.241  1.00  0.00           H  
ATOM    736 1HG2 THR A 200       7.299  -5.175  -5.857  1.00  0.00           H  
ATOM    737 2HG2 THR A 200       8.622  -4.128  -5.293  1.00  0.00           H  
ATOM    738 3HG2 THR A 200       8.611  -5.855  -4.868  1.00  0.00           H  
ATOM    739  N   ALA A 201      10.393  -5.191  -3.035  1.00  0.00           N  
ATOM    740  CA  ALA A 201      11.500  -6.131  -3.034  1.00  0.00           C  
ATOM    741  C   ALA A 201      11.877  -6.546  -1.615  1.00  0.00           C  
ATOM    742  O   ALA A 201      12.438  -7.620  -1.410  1.00  0.00           O  
ATOM    743  CB  ALA A 201      12.701  -5.530  -3.746  1.00  0.00           C  
ATOM    744  H   ALA A 201      10.525  -4.306  -3.437  1.00  0.00           H  
ATOM    745  HA  ALA A 201      11.184  -7.027  -3.567  1.00  0.00           H  
ATOM    746 1HB  ALA A 201      13.069  -4.686  -3.182  1.00  0.00           H  
ATOM    747 2HB  ALA A 201      12.407  -5.201  -4.731  1.00  0.00           H  
ATOM    748 3HB  ALA A 201      13.480  -6.275  -3.831  1.00  0.00           H  
ATOM    749  N   LEU A 202      11.555  -5.698  -0.639  1.00  0.00           N  
ATOM    750  CA  LEU A 202      11.852  -5.986   0.761  1.00  0.00           C  
ATOM    751  C   LEU A 202      11.164  -7.273   1.205  1.00  0.00           C  
ATOM    752  O   LEU A 202      11.734  -8.081   1.942  1.00  0.00           O  
ATOM    753  CB  LEU A 202      11.402  -4.821   1.652  1.00  0.00           C  
ATOM    754  CG  LEU A 202      12.308  -3.583   1.636  1.00  0.00           C  
ATOM    755  CD1 LEU A 202      11.569  -2.404   2.254  1.00  0.00           C  
ATOM    756  CD2 LEU A 202      13.591  -3.883   2.397  1.00  0.00           C  
ATOM    757  H   LEU A 202      11.099  -4.855  -0.870  1.00  0.00           H  
ATOM    758  HA  LEU A 202      12.929  -6.112   0.867  1.00  0.00           H  
ATOM    759 1HB  LEU A 202      10.408  -4.508   1.339  1.00  0.00           H  
ATOM    760 2HB  LEU A 202      11.342  -5.174   2.681  1.00  0.00           H  
ATOM    761  HG  LEU A 202      12.550  -3.322   0.605  1.00  0.00           H  
ATOM    762 1HD1 LEU A 202      12.212  -1.525   2.242  1.00  0.00           H  
ATOM    763 2HD1 LEU A 202      10.666  -2.200   1.679  1.00  0.00           H  
ATOM    764 3HD1 LEU A 202      11.299  -2.643   3.282  1.00  0.00           H  
ATOM    765 1HD2 LEU A 202      14.236  -3.004   2.385  1.00  0.00           H  
ATOM    766 2HD2 LEU A 202      13.351  -4.143   3.428  1.00  0.00           H  
ATOM    767 3HD2 LEU A 202      14.108  -4.718   1.923  1.00  0.00           H  
ATOM    768  N   ALA A 203       9.940  -7.462   0.736  1.00  0.00           N  
ATOM    769  CA  ALA A 203       9.168  -8.647   1.076  1.00  0.00           C  
ATOM    770  C   ALA A 203       9.582  -9.823   0.199  1.00  0.00           C  
ATOM    771  O   ALA A 203       9.557 -10.975   0.629  1.00  0.00           O  
ATOM    772  CB  ALA A 203       7.680  -8.368   0.926  1.00  0.00           C  
ATOM    773  H   ALA A 203       9.547  -6.788   0.138  1.00  0.00           H  
ATOM    774  HA  ALA A 203       9.381  -8.904   2.114  1.00  0.00           H  
ATOM    775 1HB  ALA A 203       7.121  -9.270   1.131  1.00  0.00           H  
ATOM    776 2HB  ALA A 203       7.476  -8.040  -0.081  1.00  0.00           H  
ATOM    777 3HB  ALA A 203       7.386  -7.597   1.623  1.00  0.00           H  
ATOM    778  N   GLN A 204       9.984  -9.521  -1.026  1.00  0.00           N  
ATOM    779  CA  GLN A 204      10.404 -10.548  -1.973  1.00  0.00           C  
ATOM    780  C   GLN A 204      11.764 -11.129  -1.585  1.00  0.00           C  
ATOM    781  O   GLN A 204      12.022 -12.314  -1.796  1.00  0.00           O  
ATOM    782  CB  GLN A 204      10.462  -9.976  -3.392  1.00  0.00           C  
ATOM    783  CG  GLN A 204       9.108  -9.600  -3.968  1.00  0.00           C  
ATOM    784  CD  GLN A 204       9.210  -9.055  -5.380  1.00  0.00           C  
ATOM    785  OE1 GLN A 204      10.011  -8.158  -5.657  1.00  0.00           O  
ATOM    786  NE2 GLN A 204       8.398  -9.595  -6.282  1.00  0.00           N  
ATOM    787  H   GLN A 204       9.997  -8.581  -1.307  1.00  0.00           H  
ATOM    788  HA  GLN A 204       9.674 -11.357  -1.953  1.00  0.00           H  
ATOM    789 1HB  GLN A 204      11.090  -9.085  -3.400  1.00  0.00           H  
ATOM    790 2HB  GLN A 204      10.921 -10.705  -4.060  1.00  0.00           H  
ATOM    791 1HG  GLN A 204       8.475 -10.487  -3.989  1.00  0.00           H  
ATOM    792 2HG  GLN A 204       8.656  -8.834  -3.338  1.00  0.00           H  
ATOM    793 1HE2 GLN A 204       8.420  -9.276  -7.230  1.00  0.00           H  
ATOM    794 2HE2 GLN A 204       7.764 -10.320  -6.014  1.00  0.00           H  
ATOM    795  N   GLN A 205      12.623 -10.297  -1.006  1.00  0.00           N  
ATOM    796  CA  GLN A 205      13.947 -10.740  -0.576  1.00  0.00           C  
ATOM    797  C   GLN A 205      13.877 -11.400   0.798  1.00  0.00           C  
ATOM    798  O   GLN A 205      14.899 -11.798   1.357  1.00  0.00           O  
ATOM    799  CB  GLN A 205      14.925  -9.563  -0.544  1.00  0.00           C  
ATOM    800  CG  GLN A 205      15.238  -8.976  -1.910  1.00  0.00           C  
ATOM    801  CD  GLN A 205      16.048  -7.696  -1.818  1.00  0.00           C  
ATOM    802  OE1 GLN A 205      16.062  -7.026  -0.782  1.00  0.00           O  
ATOM    803  NE2 GLN A 205      16.729  -7.350  -2.905  1.00  0.00           N  
ATOM    804  H   GLN A 205      12.368  -9.354  -0.881  1.00  0.00           H  
ATOM    805  HA  GLN A 205      14.314 -11.477  -1.290  1.00  0.00           H  
ATOM    806 1HB  GLN A 205      14.517  -8.767   0.079  1.00  0.00           H  
ATOM    807 2HB  GLN A 205      15.864  -9.883  -0.092  1.00  0.00           H  
ATOM    808 1HG  GLN A 205      15.811  -9.704  -2.484  1.00  0.00           H  
ATOM    809 2HG  GLN A 205      14.301  -8.751  -2.420  1.00  0.00           H  
ATOM    810 1HE2 GLN A 205      17.282  -6.515  -2.904  1.00  0.00           H  
ATOM    811 2HE2 GLN A 205      16.690  -7.922  -3.724  1.00  0.00           H  
ATOM    812  N   LYS A 206      12.661 -11.490   1.335  1.00  0.00           N  
ATOM    813  CA  LYS A 206      12.411 -12.108   2.638  1.00  0.00           C  
ATOM    814  C   LYS A 206      13.098 -11.346   3.771  1.00  0.00           C  
ATOM    815  O   LYS A 206      13.381 -11.908   4.831  1.00  0.00           O  
ATOM    816  CB  LYS A 206      12.876 -13.565   2.633  1.00  0.00           C  
ATOM    817  CG  LYS A 206      12.404 -14.372   1.430  1.00  0.00           C  
ATOM    818  CD  LYS A 206      10.888 -14.496   1.408  1.00  0.00           C  
ATOM    819  CE  LYS A 206      10.421 -15.372   0.256  1.00  0.00           C  
ATOM    820  NZ  LYS A 206       8.938 -15.490   0.212  1.00  0.00           N  
ATOM    821  H   LYS A 206      11.902 -11.132   0.833  1.00  0.00           H  
ATOM    822  HA  LYS A 206      11.338 -12.084   2.832  1.00  0.00           H  
ATOM    823 1HB  LYS A 206      13.966 -13.599   2.652  1.00  0.00           H  
ATOM    824 2HB  LYS A 206      12.517 -14.065   3.532  1.00  0.00           H  
ATOM    825 1HG  LYS A 206      12.734 -13.883   0.512  1.00  0.00           H  
ATOM    826 2HG  LYS A 206      12.842 -15.369   1.467  1.00  0.00           H  
ATOM    827 1HD  LYS A 206      10.545 -14.931   2.347  1.00  0.00           H  
ATOM    828 2HD  LYS A 206      10.444 -13.506   1.302  1.00  0.00           H  
ATOM    829 1HE  LYS A 206      10.767 -14.950  -0.686  1.00  0.00           H  
ATOM    830 2HE  LYS A 206      10.848 -16.369   0.360  1.00  0.00           H  
ATOM    831 1HZ  LYS A 206       8.669 -16.078  -0.564  1.00  0.00           H  
ATOM    832 2HZ  LYS A 206       8.606 -15.899   1.075  1.00  0.00           H  
ATOM    833 3HZ  LYS A 206       8.530 -14.573   0.096  1.00  0.00           H  
ATOM    834  N   LEU A 207      13.349 -10.061   3.549  1.00  0.00           N  
ATOM    835  CA  LEU A 207      13.990  -9.224   4.554  1.00  0.00           C  
ATOM    836  C   LEU A 207      12.946  -8.722   5.541  1.00  0.00           C  
ATOM    837  O   LEU A 207      13.220  -8.553   6.728  1.00  0.00           O  
ATOM    838  CB  LEU A 207      14.706  -8.038   3.895  1.00  0.00           C  
ATOM    839  CG  LEU A 207      15.871  -8.399   2.964  1.00  0.00           C  
ATOM    840  CD1 LEU A 207      16.411  -7.134   2.312  1.00  0.00           C  
ATOM    841  CD2 LEU A 207      16.956  -9.108   3.761  1.00  0.00           C  
ATOM    842  H   LEU A 207      13.095  -9.666   2.688  1.00  0.00           H  
ATOM    843  HA  LEU A 207      14.729  -9.824   5.083  1.00  0.00           H  
ATOM    844 1HB  LEU A 207      13.979  -7.475   3.311  1.00  0.00           H  
ATOM    845 2HB  LEU A 207      15.095  -7.388   4.677  1.00  0.00           H  
ATOM    846  HG  LEU A 207      15.515  -9.057   2.172  1.00  0.00           H  
ATOM    847 1HD1 LEU A 207      17.239  -7.389   1.651  1.00  0.00           H  
ATOM    848 2HD1 LEU A 207      15.620  -6.657   1.733  1.00  0.00           H  
ATOM    849 3HD1 LEU A 207      16.761  -6.448   3.083  1.00  0.00           H  
ATOM    850 1HD2 LEU A 207      17.785  -9.365   3.100  1.00  0.00           H  
ATOM    851 2HD2 LEU A 207      17.315  -8.451   4.554  1.00  0.00           H  
ATOM    852 3HD2 LEU A 207      16.548 -10.018   4.202  1.00  0.00           H  
ATOM    853  N   LEU A 208      11.745  -8.502   5.025  1.00  0.00           N  
ATOM    854  CA  LEU A 208      10.630  -8.025   5.825  1.00  0.00           C  
ATOM    855  C   LEU A 208      10.162  -9.114   6.782  1.00  0.00           C  
ATOM    856  O   LEU A 208       9.694 -10.170   6.351  1.00  0.00           O  
ATOM    857  CB  LEU A 208       9.482  -7.603   4.904  1.00  0.00           C  
ATOM    858  CG  LEU A 208       8.415  -6.707   5.538  1.00  0.00           C  
ATOM    859  CD1 LEU A 208       8.916  -5.273   5.650  1.00  0.00           C  
ATOM    860  CD2 LEU A 208       7.128  -6.760   4.731  1.00  0.00           C  
ATOM    861  H   LEU A 208      11.604  -8.670   4.072  1.00  0.00           H  
ATOM    862  HA  LEU A 208      10.963  -7.165   6.405  1.00  0.00           H  
ATOM    863 1HB  LEU A 208       9.905  -7.076   4.060  1.00  0.00           H  
ATOM    864 2HB  LEU A 208       8.999  -8.497   4.540  1.00  0.00           H  
ATOM    865  HG  LEU A 208       8.200  -7.065   6.535  1.00  0.00           H  
ATOM    866 1HD1 LEU A 208       8.114  -4.637   5.988  1.00  0.00           H  
ATOM    867 2HD1 LEU A 208       9.258  -4.937   4.683  1.00  0.00           H  
ATOM    868 3HD1 LEU A 208       9.733  -5.229   6.355  1.00  0.00           H  
ATOM    869 1HD2 LEU A 208       6.758  -7.775   4.709  1.00  0.00           H  
ATOM    870 2HD2 LEU A 208       7.320  -6.427   3.723  1.00  0.00           H  
ATOM    871 3HD2 LEU A 208       6.389  -6.120   5.187  1.00  0.00           H  
ATOM    872  N   THR A 209      10.306  -8.861   8.075  1.00  0.00           N  
ATOM    873  CA  THR A 209       9.894  -9.816   9.089  1.00  0.00           C  
ATOM    874  C   THR A 209       8.410  -9.626   9.399  1.00  0.00           C  
ATOM    875  O   THR A 209       7.823  -8.616   9.001  1.00  0.00           O  
ATOM    876  CB  THR A 209      10.729  -9.666  10.374  1.00  0.00           C  
ATOM    877  OG1 THR A 209      10.450  -8.399  10.984  1.00  0.00           O  
ATOM    878  CG2 THR A 209      12.214  -9.757  10.060  1.00  0.00           C  
ATOM    879  H   THR A 209      10.693  -7.999   8.355  1.00  0.00           H  
ATOM    880  HA  THR A 209      10.047 -10.822   8.699  1.00  0.00           H  
ATOM    881  HB  THR A 209      10.463 -10.457  11.075  1.00  0.00           H  
ATOM    882  HG1 THR A 209      10.785  -7.695  10.425  1.00  0.00           H  
ATOM    883 1HG2 THR A 209      12.789  -9.649  10.980  1.00  0.00           H  
ATOM    884 2HG2 THR A 209      12.432 -10.724   9.606  1.00  0.00           H  
ATOM    885 3HG2 THR A 209      12.488  -8.963   9.366  1.00  0.00           H  
ATOM    886  N   PRO A 210       7.767 -10.590  10.084  1.00  0.00           N  
ATOM    887  CA  PRO A 210       6.348 -10.479  10.443  1.00  0.00           C  
ATOM    888  C   PRO A 210       6.042  -9.171  11.168  1.00  0.00           C  
ATOM    889  O   PRO A 210       4.971  -8.586  10.998  1.00  0.00           O  
ATOM    890  CB  PRO A 210       6.131 -11.689  11.357  1.00  0.00           C  
ATOM    891  CG  PRO A 210       7.112 -12.698  10.867  1.00  0.00           C  
ATOM    892  CD  PRO A 210       8.342 -11.896  10.536  1.00  0.00           C  
ATOM    893  HA  PRO A 210       5.737 -10.558   9.532  1.00  0.00           H  
ATOM    894 1HB  PRO A 210       6.301 -11.403  12.406  1.00  0.00           H  
ATOM    895 2HB  PRO A 210       5.090 -12.035  11.283  1.00  0.00           H  
ATOM    896 1HG  PRO A 210       7.297 -13.457  11.642  1.00  0.00           H  
ATOM    897 2HG  PRO A 210       6.705 -13.229   9.993  1.00  0.00           H  
ATOM    898 1HD  PRO A 210       8.960 -11.783  11.439  1.00  0.00           H  
ATOM    899 2HD  PRO A 210       8.908 -12.402   9.739  1.00  0.00           H  
ATOM    900  N   GLN A 211       7.006  -8.702  11.954  1.00  0.00           N  
ATOM    901  CA  GLN A 211       6.851  -7.466  12.707  1.00  0.00           C  
ATOM    902  C   GLN A 211       6.868  -6.247  11.785  1.00  0.00           C  
ATOM    903  O   GLN A 211       6.293  -5.206  12.112  1.00  0.00           O  
ATOM    904  CB  GLN A 211       7.955  -7.343  13.760  1.00  0.00           C  
ATOM    905  CG  GLN A 211       7.865  -8.365  14.880  1.00  0.00           C  
ATOM    906  CD  GLN A 211       8.969  -8.199  15.906  1.00  0.00           C  
ATOM    907  OE1 GLN A 211      10.045  -7.675  15.603  1.00  0.00           O  
ATOM    908  NE2 GLN A 211       8.711  -8.646  17.129  1.00  0.00           N  
ATOM    909  H   GLN A 211       7.845  -9.210  12.034  1.00  0.00           H  
ATOM    910  HA  GLN A 211       5.886  -7.488  13.213  1.00  0.00           H  
ATOM    911 1HB  GLN A 211       8.928  -7.453  13.282  1.00  0.00           H  
ATOM    912 2HB  GLN A 211       7.921  -6.350  14.208  1.00  0.00           H  
ATOM    913 1HG  GLN A 211       6.906  -8.249  15.387  1.00  0.00           H  
ATOM    914 2HG  GLN A 211       7.943  -9.365  14.452  1.00  0.00           H  
ATOM    915 1HE2 GLN A 211       9.403  -8.565  17.849  1.00  0.00           H  
ATOM    916 2HE2 GLN A 211       7.826  -9.065  17.333  1.00  0.00           H  
ATOM    917  N   ASP A 212       7.497  -6.381  10.621  1.00  0.00           N  
ATOM    918  CA  ASP A 212       7.583  -5.273   9.681  1.00  0.00           C  
ATOM    919  C   ASP A 212       6.345  -5.276   8.808  1.00  0.00           C  
ATOM    920  O   ASP A 212       5.880  -4.234   8.343  1.00  0.00           O  
ATOM    921  CB  ASP A 212       8.834  -5.381   8.798  1.00  0.00           C  
ATOM    922  CG  ASP A 212      10.134  -5.342   9.575  1.00  0.00           C  
ATOM    923  OD1 ASP A 212      10.358  -4.379  10.337  1.00  0.00           O  
ATOM    924  OD2 ASP A 212      10.948  -6.280   9.412  1.00  0.00           O  
ATOM    925  H   ASP A 212       7.856  -7.260  10.360  1.00  0.00           H  
ATOM    926  HA  ASP A 212       7.633  -4.342  10.247  1.00  0.00           H  
ATOM    927 1HB  ASP A 212       8.800  -6.312   8.258  1.00  0.00           H  
ATOM    928 2HB  ASP A 212       8.836  -4.564   8.092  1.00  0.00           H  
ATOM    929  N   MET A 213       5.815  -6.476   8.610  1.00  0.00           N  
ATOM    930  CA  MET A 213       4.627  -6.691   7.800  1.00  0.00           C  
ATOM    931  C   MET A 213       3.453  -5.871   8.318  1.00  0.00           C  
ATOM    932  O   MET A 213       2.797  -5.152   7.562  1.00  0.00           O  
ATOM    933  CB  MET A 213       4.271  -8.176   7.771  1.00  0.00           C  
ATOM    934  CG  MET A 213       5.224  -9.037   6.955  1.00  0.00           C  
ATOM    935  SD  MET A 213       4.822 -10.793   7.040  1.00  0.00           S  
ATOM    936  CE  MET A 213       6.285 -11.511   6.298  1.00  0.00           C  
ATOM    937  H   MET A 213       6.248  -7.253   9.024  1.00  0.00           H  
ATOM    938  HA  MET A 213       4.837  -6.360   6.783  1.00  0.00           H  
ATOM    939 1HB  MET A 213       4.257  -8.566   8.788  1.00  0.00           H  
ATOM    940 2HB  MET A 213       3.269  -8.302   7.358  1.00  0.00           H  
ATOM    941 1HG  MET A 213       5.192  -8.726   5.911  1.00  0.00           H  
ATOM    942 2HG  MET A 213       6.242  -8.898   7.319  1.00  0.00           H  
ATOM    943 1HE  MET A 213       6.187 -12.597   6.278  1.00  0.00           H  
ATOM    944 2HE  MET A 213       6.397 -11.138   5.279  1.00  0.00           H  
ATOM    945 3HE  MET A 213       7.163 -11.236   6.883  1.00  0.00           H  
ATOM    946  N   GLU A 214       3.217  -5.964   9.619  1.00  0.00           N  
ATOM    947  CA  GLU A 214       2.117  -5.252  10.260  1.00  0.00           C  
ATOM    948  C   GLU A 214       2.273  -3.737  10.131  1.00  0.00           C  
ATOM    949  O   GLU A 214       1.288  -2.997  10.166  1.00  0.00           O  
ATOM    950  CB  GLU A 214       2.027  -5.640  11.738  1.00  0.00           C  
ATOM    951  CG  GLU A 214       1.558  -7.066  11.986  1.00  0.00           C  
ATOM    952  CD  GLU A 214       1.391  -7.382  13.446  1.00  0.00           C  
ATOM    953  OE1 GLU A 214       1.725  -6.551  14.256  1.00  0.00           O  
ATOM    954  OE2 GLU A 214       0.930  -8.456  13.753  1.00  0.00           O  
ATOM    955  H   GLU A 214       3.800  -6.531  10.168  1.00  0.00           H  
ATOM    956  HA  GLU A 214       1.187  -5.535   9.765  1.00  0.00           H  
ATOM    957 1HB  GLU A 214       3.005  -5.523  12.205  1.00  0.00           H  
ATOM    958 2HB  GLU A 214       1.338  -4.967  12.249  1.00  0.00           H  
ATOM    959 1HG  GLU A 214       0.603  -7.216  11.483  1.00  0.00           H  
ATOM    960 2HG  GLU A 214       2.279  -7.756  11.550  1.00  0.00           H  
ATOM    961  N   ALA A 215       3.509  -3.281   9.977  1.00  0.00           N  
ATOM    962  CA  ALA A 215       3.789  -1.858   9.850  1.00  0.00           C  
ATOM    963  C   ALA A 215       3.609  -1.386   8.410  1.00  0.00           C  
ATOM    964  O   ALA A 215       3.136  -0.274   8.163  1.00  0.00           O  
ATOM    965  CB  ALA A 215       5.199  -1.558  10.336  1.00  0.00           C  
ATOM    966  H   ALA A 215       4.254  -3.918   9.944  1.00  0.00           H  
ATOM    967  HA  ALA A 215       3.075  -1.316  10.470  1.00  0.00           H  
ATOM    968 1HB  ALA A 215       5.287  -1.832  11.377  1.00  0.00           H  
ATOM    969 2HB  ALA A 215       5.406  -0.505  10.221  1.00  0.00           H  
ATOM    970 3HB  ALA A 215       5.907  -2.131   9.754  1.00  0.00           H  
ATOM    971  N   ALA A 216       3.954  -2.252   7.462  1.00  0.00           N  
ATOM    972  CA  ALA A 216       3.845  -1.928   6.047  1.00  0.00           C  
ATOM    973  C   ALA A 216       2.389  -1.795   5.634  1.00  0.00           C  
ATOM    974  O   ALA A 216       2.058  -1.029   4.724  1.00  0.00           O  
ATOM    975  CB  ALA A 216       4.541  -2.990   5.208  1.00  0.00           C  
ATOM    976  H   ALA A 216       4.278  -3.139   7.722  1.00  0.00           H  
ATOM    977  HA  ALA A 216       4.333  -0.967   5.881  1.00  0.00           H  
ATOM    978 1HB  ALA A 216       4.492  -2.715   4.166  1.00  0.00           H  
ATOM    979 2HB  ALA A 216       4.047  -3.939   5.351  1.00  0.00           H  
ATOM    980 3HB  ALA A 216       5.575  -3.073   5.511  1.00  0.00           H  
ATOM    981  N   LYS A 217       1.524  -2.538   6.317  1.00  0.00           N  
ATOM    982  CA  LYS A 217       0.095  -2.511   6.036  1.00  0.00           C  
ATOM    983  C   LYS A 217      -0.461  -1.097   6.184  1.00  0.00           C  
ATOM    984  O   LYS A 217      -1.208  -0.616   5.329  1.00  0.00           O  
ATOM    985  CB  LYS A 217      -0.652  -3.474   6.961  1.00  0.00           C  
ATOM    986  CG  LYS A 217      -2.163  -3.482   6.772  1.00  0.00           C  
ATOM    987  CD  LYS A 217      -2.832  -4.470   7.715  1.00  0.00           C  
ATOM    988  CE  LYS A 217      -4.343  -4.287   7.729  1.00  0.00           C  
ATOM    989  NZ  LYS A 217      -4.963  -4.675   6.434  1.00  0.00           N  
ATOM    990  H   LYS A 217       1.860  -3.132   7.024  1.00  0.00           H  
ATOM    991  HA  LYS A 217      -0.061  -2.828   5.004  1.00  0.00           H  
ATOM    992 1HB  LYS A 217      -0.289  -4.489   6.799  1.00  0.00           H  
ATOM    993 2HB  LYS A 217      -0.446  -3.214   7.999  1.00  0.00           H  
ATOM    994 1HG  LYS A 217      -2.560  -2.484   6.963  1.00  0.00           H  
ATOM    995 2HG  LYS A 217      -2.399  -3.757   5.744  1.00  0.00           H  
ATOM    996 1HD  LYS A 217      -2.601  -5.488   7.401  1.00  0.00           H  
ATOM    997 2HD  LYS A 217      -2.449  -4.325   8.725  1.00  0.00           H  
ATOM    998 1HE  LYS A 217      -4.775  -4.896   8.522  1.00  0.00           H  
ATOM    999 2HE  LYS A 217      -4.581  -3.243   7.933  1.00  0.00           H  
ATOM   1000 1HZ  LYS A 217      -5.962  -4.539   6.484  1.00  0.00           H  
ATOM   1001 2HZ  LYS A 217      -4.582  -4.103   5.693  1.00  0.00           H  
ATOM   1002 3HZ  LYS A 217      -4.765  -5.647   6.243  1.00  0.00           H  
ATOM   1003  N   GLU A 218      -0.073  -0.436   7.264  1.00  0.00           N  
ATOM   1004  CA  GLU A 218      -0.534   0.924   7.529  1.00  0.00           C  
ATOM   1005  C   GLU A 218       0.011   1.888   6.503  1.00  0.00           C  
ATOM   1006  O   GLU A 218      -0.708   2.770   6.033  1.00  0.00           O  
ATOM   1007  CB  GLU A 218      -0.117   1.373   8.931  1.00  0.00           C  
ATOM   1008  CG  GLU A 218      -0.861   2.597   9.447  1.00  0.00           C  
ATOM   1009  CD  GLU A 218      -2.315   2.327   9.716  1.00  0.00           C  
ATOM   1010  OE1 GLU A 218      -2.671   1.182   9.856  1.00  0.00           O  
ATOM   1011  OE2 GLU A 218      -3.071   3.268   9.782  1.00  0.00           O  
ATOM   1012  H   GLU A 218       0.538  -0.870   7.900  1.00  0.00           H  
ATOM   1013  HA  GLU A 218      -1.623   0.938   7.470  1.00  0.00           H  
ATOM   1014 1HB  GLU A 218      -0.281   0.560   9.638  1.00  0.00           H  
ATOM   1015 2HB  GLU A 218       0.949   1.602   8.938  1.00  0.00           H  
ATOM   1016 1HG  GLU A 218      -0.389   2.934  10.369  1.00  0.00           H  
ATOM   1017 2HG  GLU A 218      -0.774   3.397   8.713  1.00  0.00           H  
ATOM   1018  N   VAL A 219       1.284   1.725   6.160  1.00  0.00           N  
ATOM   1019  CA  VAL A 219       1.942   2.595   5.192  1.00  0.00           C  
ATOM   1020  C   VAL A 219       1.206   2.590   3.853  1.00  0.00           C  
ATOM   1021  O   VAL A 219       0.867   3.647   3.321  1.00  0.00           O  
ATOM   1022  CB  VAL A 219       3.399   2.146   4.977  1.00  0.00           C  
ATOM   1023  CG1 VAL A 219       4.004   2.856   3.774  1.00  0.00           C  
ATOM   1024  CG2 VAL A 219       4.216   2.419   6.230  1.00  0.00           C  
ATOM   1025  H   VAL A 219       1.794   0.988   6.561  1.00  0.00           H  
ATOM   1026  HA  VAL A 219       1.943   3.612   5.585  1.00  0.00           H  
ATOM   1027  HB  VAL A 219       3.412   1.078   4.759  1.00  0.00           H  
ATOM   1028 1HG1 VAL A 219       5.034   2.526   3.637  1.00  0.00           H  
ATOM   1029 2HG1 VAL A 219       3.424   2.617   2.882  1.00  0.00           H  
ATOM   1030 3HG1 VAL A 219       3.988   3.932   3.942  1.00  0.00           H  
ATOM   1031 1HG2 VAL A 219       5.245   2.098   6.071  1.00  0.00           H  
ATOM   1032 2HG2 VAL A 219       4.198   3.486   6.451  1.00  0.00           H  
ATOM   1033 3HG2 VAL A 219       3.790   1.868   7.070  1.00  0.00           H  
ATOM   1034  N   TYR A 220       0.937   1.399   3.330  1.00  0.00           N  
ATOM   1035  CA  TYR A 220       0.255   1.269   2.048  1.00  0.00           C  
ATOM   1036  C   TYR A 220      -1.154   1.862   2.105  1.00  0.00           C  
ATOM   1037  O   TYR A 220      -1.587   2.539   1.169  1.00  0.00           O  
ATOM   1038  CB  TYR A 220       0.197  -0.200   1.623  1.00  0.00           C  
ATOM   1039  CG  TYR A 220       1.218  -0.571   0.570  1.00  0.00           C  
ATOM   1040  CD1 TYR A 220       2.565  -0.321   0.791  1.00  0.00           C  
ATOM   1041  CD2 TYR A 220       0.808  -1.162  -0.616  1.00  0.00           C  
ATOM   1042  CE1 TYR A 220       3.497  -0.660  -0.170  1.00  0.00           C  
ATOM   1043  CE2 TYR A 220       1.741  -1.501  -1.577  1.00  0.00           C  
ATOM   1044  CZ  TYR A 220       3.080  -1.252  -1.357  1.00  0.00           C  
ATOM   1045  OH  TYR A 220       4.009  -1.589  -2.315  1.00  0.00           O  
ATOM   1046  H   TYR A 220       1.206   0.589   3.816  1.00  0.00           H  
ATOM   1047  HA  TYR A 220       0.817   1.828   1.299  1.00  0.00           H  
ATOM   1048 1HB  TYR A 220       0.358  -0.838   2.493  1.00  0.00           H  
ATOM   1049 2HB  TYR A 220      -0.793  -0.426   1.230  1.00  0.00           H  
ATOM   1050  HD1 TYR A 220       2.887   0.144   1.723  1.00  0.00           H  
ATOM   1051  HD2 TYR A 220      -0.250  -1.358  -0.790  1.00  0.00           H  
ATOM   1052  HE1 TYR A 220       4.555  -0.463   0.003  1.00  0.00           H  
ATOM   1053  HE2 TYR A 220       1.418  -1.964  -2.510  1.00  0.00           H  
ATOM   1054  HH  TYR A 220       3.612  -1.511  -3.186  1.00  0.00           H  
ATOM   1055  N   LYS A 221      -1.858   1.621   3.207  1.00  0.00           N  
ATOM   1056  CA  LYS A 221      -3.216   2.129   3.368  1.00  0.00           C  
ATOM   1057  C   LYS A 221      -3.236   3.655   3.440  1.00  0.00           C  
ATOM   1058  O   LYS A 221      -4.019   4.310   2.745  1.00  0.00           O  
ATOM   1059  CB  LYS A 221      -3.862   1.535   4.621  1.00  0.00           C  
ATOM   1060  CG  LYS A 221      -5.284   2.013   4.882  1.00  0.00           C  
ATOM   1061  CD  LYS A 221      -5.883   1.325   6.100  1.00  0.00           C  
ATOM   1062  CE  LYS A 221      -7.283   1.842   6.395  1.00  0.00           C  
ATOM   1063  NZ  LYS A 221      -7.874   1.193   7.597  1.00  0.00           N  
ATOM   1064  H   LYS A 221      -1.456   1.087   3.927  1.00  0.00           H  
ATOM   1065  HA  LYS A 221      -3.802   1.831   2.498  1.00  0.00           H  
ATOM   1066 1HB  LYS A 221      -3.884   0.448   4.538  1.00  0.00           H  
ATOM   1067 2HB  LYS A 221      -3.260   1.785   5.494  1.00  0.00           H  
ATOM   1068 1HG  LYS A 221      -5.282   3.090   5.048  1.00  0.00           H  
ATOM   1069 2HG  LYS A 221      -5.905   1.798   4.012  1.00  0.00           H  
ATOM   1070 1HD  LYS A 221      -5.931   0.250   5.924  1.00  0.00           H  
ATOM   1071 2HD  LYS A 221      -5.249   1.506   6.968  1.00  0.00           H  
ATOM   1072 1HE  LYS A 221      -7.247   2.918   6.560  1.00  0.00           H  
ATOM   1073 2HE  LYS A 221      -7.930   1.650   5.540  1.00  0.00           H  
ATOM   1074 1HZ  LYS A 221      -8.801   1.562   7.758  1.00  0.00           H  
ATOM   1075 2HZ  LYS A 221      -7.931   0.195   7.448  1.00  0.00           H  
ATOM   1076 3HZ  LYS A 221      -7.293   1.380   8.401  1.00  0.00           H  
ATOM   1077  N   ILE A 222      -2.372   4.219   4.279  1.00  0.00           N  
ATOM   1078  CA  ILE A 222      -2.295   5.668   4.443  1.00  0.00           C  
ATOM   1079  C   ILE A 222      -1.892   6.342   3.132  1.00  0.00           C  
ATOM   1080  O   ILE A 222      -2.404   7.408   2.782  1.00  0.00           O  
ATOM   1081  CB  ILE A 222      -1.292   6.045   5.548  1.00  0.00           C  
ATOM   1082  CG1 ILE A 222      -1.835   5.643   6.922  1.00  0.00           C  
ATOM   1083  CG2 ILE A 222      -0.990   7.535   5.506  1.00  0.00           C  
ATOM   1084  CD1 ILE A 222      -0.843   5.826   8.048  1.00  0.00           C  
ATOM   1085  H   ILE A 222      -1.766   3.644   4.802  1.00  0.00           H  
ATOM   1086  HA  ILE A 222      -3.279   6.036   4.732  1.00  0.00           H  
ATOM   1087  HB  ILE A 222      -0.365   5.491   5.403  1.00  0.00           H  
ATOM   1088 1HG1 ILE A 222      -2.723   6.234   7.149  1.00  0.00           H  
ATOM   1089 2HG1 ILE A 222      -2.138   4.597   6.902  1.00  0.00           H  
ATOM   1090 1HG2 ILE A 222      -0.279   7.784   6.295  1.00  0.00           H  
ATOM   1091 2HG2 ILE A 222      -0.562   7.793   4.538  1.00  0.00           H  
ATOM   1092 3HG2 ILE A 222      -1.911   8.098   5.657  1.00  0.00           H  
ATOM   1093 1HD1 ILE A 222      -1.301   5.521   8.990  1.00  0.00           H  
ATOM   1094 2HD1 ILE A 222       0.040   5.215   7.858  1.00  0.00           H  
ATOM   1095 3HD1 ILE A 222      -0.554   6.875   8.111  1.00  0.00           H  
ATOM   1096  N   HIS A 223      -0.992   5.700   2.399  1.00  0.00           N  
ATOM   1097  CA  HIS A 223      -0.521   6.226   1.126  1.00  0.00           C  
ATOM   1098  C   HIS A 223      -1.675   6.334   0.131  1.00  0.00           C  
ATOM   1099  O   HIS A 223      -1.806   7.332  -0.576  1.00  0.00           O  
ATOM   1100  CB  HIS A 223       0.587   5.339   0.548  1.00  0.00           C  
ATOM   1101  CG  HIS A 223       1.392   6.005  -0.525  1.00  0.00           C  
ATOM   1102  ND1 HIS A 223       2.449   5.383  -1.155  1.00  0.00           N  
ATOM   1103  CD2 HIS A 223       1.295   7.238  -1.077  1.00  0.00           C  
ATOM   1104  CE1 HIS A 223       2.969   6.206  -2.051  1.00  0.00           C  
ATOM   1105  NE2 HIS A 223       2.287   7.336  -2.023  1.00  0.00           N  
ATOM   1106  H   HIS A 223      -0.625   4.850   2.729  1.00  0.00           H  
ATOM   1107  HA  HIS A 223      -0.110   7.224   1.275  1.00  0.00           H  
ATOM   1108 1HB  HIS A 223       1.265   5.038   1.346  1.00  0.00           H  
ATOM   1109 2HB  HIS A 223       0.148   4.433   0.132  1.00  0.00           H  
ATOM   1110  HD2 HIS A 223       0.567   8.007  -0.819  1.00  0.00           H  
ATOM   1111  HE1 HIS A 223       3.815   5.987  -2.702  1.00  0.00           H  
ATOM   1112  HE2 HIS A 223       2.461   8.146  -2.600  1.00  0.00           H  
ATOM   1113  N   GLN A 224      -2.516   5.305   0.101  1.00  0.00           N  
ATOM   1114  CA  GLN A 224      -3.664   5.273  -0.800  1.00  0.00           C  
ATOM   1115  C   GLN A 224      -4.630   6.418  -0.501  1.00  0.00           C  
ATOM   1116  O   GLN A 224      -5.229   6.992  -1.409  1.00  0.00           O  
ATOM   1117  CB  GLN A 224      -4.393   3.931  -0.692  1.00  0.00           C  
ATOM   1118  CG  GLN A 224      -5.616   3.813  -1.584  1.00  0.00           C  
ATOM   1119  CD  GLN A 224      -6.878   4.313  -0.905  1.00  0.00           C  
ATOM   1120  OE1 GLN A 224      -7.025   4.209   0.315  1.00  0.00           O  
ATOM   1121  NE2 GLN A 224      -7.796   4.859  -1.694  1.00  0.00           N  
ATOM   1122  H   GLN A 224      -2.360   4.543   0.702  1.00  0.00           H  
ATOM   1123  HA  GLN A 224      -3.305   5.393  -1.822  1.00  0.00           H  
ATOM   1124 1HB  GLN A 224      -3.708   3.123  -0.952  1.00  0.00           H  
ATOM   1125 2HB  GLN A 224      -4.711   3.771   0.338  1.00  0.00           H  
ATOM   1126 1HG  GLN A 224      -5.455   4.406  -2.485  1.00  0.00           H  
ATOM   1127 2HG  GLN A 224      -5.762   2.766  -1.848  1.00  0.00           H  
ATOM   1128 1HE2 GLN A 224      -8.649   5.207  -1.303  1.00  0.00           H  
ATOM   1129 2HE2 GLN A 224      -7.636   4.924  -2.679  1.00  0.00           H  
ATOM   1130  N   GLN A 225      -4.759   6.753   0.777  1.00  0.00           N  
ATOM   1131  CA  GLN A 225      -5.650   7.823   1.205  1.00  0.00           C  
ATOM   1132  C   GLN A 225      -5.056   9.190   0.865  1.00  0.00           C  
ATOM   1133  O   GLN A 225      -5.761  10.087   0.401  1.00  0.00           O  
ATOM   1134  CB  GLN A 225      -5.923   7.725   2.708  1.00  0.00           C  
ATOM   1135  CG  GLN A 225      -6.713   6.494   3.118  1.00  0.00           C  
ATOM   1136  CD  GLN A 225      -6.885   6.390   4.622  1.00  0.00           C  
ATOM   1137  OE1 GLN A 225      -6.096   6.948   5.390  1.00  0.00           O  
ATOM   1138  NE2 GLN A 225      -7.918   5.675   5.051  1.00  0.00           N  
ATOM   1139  H   GLN A 225      -4.237   6.266   1.452  1.00  0.00           H  
ATOM   1140  HA  GLN A 225      -6.595   7.720   0.672  1.00  0.00           H  
ATOM   1141 1HB  GLN A 225      -4.978   7.714   3.250  1.00  0.00           H  
ATOM   1142 2HB  GLN A 225      -6.478   8.605   3.035  1.00  0.00           H  
ATOM   1143 1HG  GLN A 225      -7.703   6.542   2.664  1.00  0.00           H  
ATOM   1144 2HG  GLN A 225      -6.186   5.605   2.772  1.00  0.00           H  
ATOM   1145 1HE2 GLN A 225      -8.082   5.572   6.033  1.00  0.00           H  
ATOM   1146 2HE2 GLN A 225      -8.533   5.240   4.393  1.00  0.00           H  
ATOM   1147  N   LEU A 226      -3.754   9.332   1.090  1.00  0.00           N  
ATOM   1148  CA  LEU A 226      -3.056  10.583   0.813  1.00  0.00           C  
ATOM   1149  C   LEU A 226      -3.093  10.909  -0.678  1.00  0.00           C  
ATOM   1150  O   LEU A 226      -3.253  12.068  -1.064  1.00  0.00           O  
ATOM   1151  CB  LEU A 226      -1.601  10.496   1.291  1.00  0.00           C  
ATOM   1152  CG  LEU A 226      -1.393  10.569   2.809  1.00  0.00           C  
ATOM   1153  CD1 LEU A 226       0.093  10.472   3.124  1.00  0.00           C  
ATOM   1154  CD2 LEU A 226      -1.981  11.869   3.340  1.00  0.00           C  
ATOM   1155  H   LEU A 226      -3.248   8.575   1.461  1.00  0.00           H  
ATOM   1156  HA  LEU A 226      -3.556  11.385   1.355  1.00  0.00           H  
ATOM   1157 1HB  LEU A 226      -1.177   9.556   0.943  1.00  0.00           H  
ATOM   1158 2HB  LEU A 226      -1.038  11.314   0.840  1.00  0.00           H  
ATOM   1159  HG  LEU A 226      -1.891   9.724   3.285  1.00  0.00           H  
ATOM   1160 1HD1 LEU A 226       0.240  10.523   4.203  1.00  0.00           H  
ATOM   1161 2HD1 LEU A 226       0.483   9.525   2.751  1.00  0.00           H  
ATOM   1162 3HD1 LEU A 226       0.621  11.296   2.647  1.00  0.00           H  
ATOM   1163 1HD2 LEU A 226      -1.834  11.920   4.419  1.00  0.00           H  
ATOM   1164 2HD2 LEU A 226      -1.483  12.714   2.865  1.00  0.00           H  
ATOM   1165 3HD2 LEU A 226      -3.048  11.903   3.117  1.00  0.00           H  
ATOM   1166  N   LEU A 227      -2.954   9.877  -1.509  1.00  0.00           N  
ATOM   1167  CA  LEU A 227      -2.965  10.045  -2.961  1.00  0.00           C  
ATOM   1168  C   LEU A 227      -4.276  10.661  -3.440  1.00  0.00           C  
ATOM   1169  O   LEU A 227      -4.292  11.461  -4.374  1.00  0.00           O  
ATOM   1170  CB  LEU A 227      -2.748   8.693  -3.652  1.00  0.00           C  
ATOM   1171  CG  LEU A 227      -1.320   8.136  -3.590  1.00  0.00           C  
ATOM   1172  CD1 LEU A 227      -1.308   6.708  -4.118  1.00  0.00           C  
ATOM   1173  CD2 LEU A 227      -0.392   9.027  -4.402  1.00  0.00           C  
ATOM   1174  H   LEU A 227      -2.835   8.976  -1.134  1.00  0.00           H  
ATOM   1175  HA  LEU A 227      -2.152  10.715  -3.238  1.00  0.00           H  
ATOM   1176 1HB  LEU A 227      -3.409   7.959  -3.194  1.00  0.00           H  
ATOM   1177 2HB  LEU A 227      -3.020   8.792  -4.703  1.00  0.00           H  
ATOM   1178  HG  LEU A 227      -0.983   8.111  -2.553  1.00  0.00           H  
ATOM   1179 1HD1 LEU A 227      -0.293   6.312  -4.074  1.00  0.00           H  
ATOM   1180 2HD1 LEU A 227      -1.964   6.089  -3.507  1.00  0.00           H  
ATOM   1181 3HD1 LEU A 227      -1.656   6.699  -5.150  1.00  0.00           H  
ATOM   1182 1HD2 LEU A 227       0.624   8.632  -4.358  1.00  0.00           H  
ATOM   1183 2HD2 LEU A 227      -0.726   9.052  -5.439  1.00  0.00           H  
ATOM   1184 3HD2 LEU A 227      -0.406  10.037  -3.992  1.00  0.00           H  
ATOM   1185  N   PHE A 228      -5.374  10.294  -2.791  1.00  0.00           N  
ATOM   1186  CA  PHE A 228      -6.683  10.811  -3.162  1.00  0.00           C  
ATOM   1187  C   PHE A 228      -6.769  12.313  -2.907  1.00  0.00           C  
ATOM   1188  O   PHE A 228      -7.225  13.076  -3.761  1.00  0.00           O  
ATOM   1189  CB  PHE A 228      -7.783  10.089  -2.382  1.00  0.00           C  
ATOM   1190  CG  PHE A 228      -9.173  10.527  -2.748  1.00  0.00           C  
ATOM   1191  CD1 PHE A 228      -9.754  10.118  -3.938  1.00  0.00           C  
ATOM   1192  CD2 PHE A 228      -9.901  11.350  -1.902  1.00  0.00           C  
ATOM   1193  CE1 PHE A 228     -11.032  10.521  -4.276  1.00  0.00           C  
ATOM   1194  CE2 PHE A 228     -11.179  11.754  -2.236  1.00  0.00           C  
ATOM   1195  CZ  PHE A 228     -11.745  11.338  -3.425  1.00  0.00           C  
ATOM   1196  H   PHE A 228      -5.300   9.660  -2.045  1.00  0.00           H  
ATOM   1197  HA  PHE A 228      -6.836  10.633  -4.227  1.00  0.00           H  
ATOM   1198 1HB  PHE A 228      -7.708   9.016  -2.556  1.00  0.00           H  
ATOM   1199 2HB  PHE A 228      -7.643  10.258  -1.315  1.00  0.00           H  
ATOM   1200  HD1 PHE A 228      -9.190   9.470  -4.611  1.00  0.00           H  
ATOM   1201  HD2 PHE A 228      -9.454  11.679  -0.963  1.00  0.00           H  
ATOM   1202  HE1 PHE A 228     -11.477  10.191  -5.215  1.00  0.00           H  
ATOM   1203  HE2 PHE A 228     -11.742  12.400  -1.563  1.00  0.00           H  
ATOM   1204  HZ  PHE A 228     -12.752  11.657  -3.691  1.00  0.00           H  
ATOM   1205  N   LYS A 229      -6.302  12.736  -1.742  1.00  0.00           N  
ATOM   1206  CA  LYS A 229      -6.337  14.145  -1.374  1.00  0.00           C  
ATOM   1207  C   LYS A 229      -5.364  14.959  -2.219  1.00  0.00           C  
ATOM   1208  O   LYS A 229      -5.659  16.093  -2.599  1.00  0.00           O  
ATOM   1209  CB  LYS A 229      -6.017  14.318   0.112  1.00  0.00           C  
ATOM   1210  CG  LYS A 229      -7.090  13.786   1.052  1.00  0.00           C  
ATOM   1211  CD  LYS A 229      -6.686  13.965   2.508  1.00  0.00           C  
ATOM   1212  CE  LYS A 229      -7.747  13.413   3.449  1.00  0.00           C  
ATOM   1213  NZ  LYS A 229      -7.353  13.555   4.877  1.00  0.00           N  
ATOM   1214  H   LYS A 229      -5.918  12.086  -1.118  1.00  0.00           H  
ATOM   1215  HA  LYS A 229      -7.341  14.527  -1.561  1.00  0.00           H  
ATOM   1216 1HB  LYS A 229      -5.083  13.806   0.345  1.00  0.00           H  
ATOM   1217 2HB  LYS A 229      -5.874  15.376   0.332  1.00  0.00           H  
ATOM   1218 1HG  LYS A 229      -8.026  14.317   0.875  1.00  0.00           H  
ATOM   1219 2HG  LYS A 229      -7.251  12.725   0.857  1.00  0.00           H  
ATOM   1220 1HD  LYS A 229      -5.745  13.446   2.692  1.00  0.00           H  
ATOM   1221 2HD  LYS A 229      -6.544  15.025   2.718  1.00  0.00           H  
ATOM   1222 1HE  LYS A 229      -8.685  13.943   3.290  1.00  0.00           H  
ATOM   1223 2HE  LYS A 229      -7.911  12.357   3.234  1.00  0.00           H  
ATOM   1224 1HZ  LYS A 229      -8.081  13.178   5.467  1.00  0.00           H  
ATOM   1225 2HZ  LYS A 229      -6.492  13.052   5.041  1.00  0.00           H  
ATOM   1226 3HZ  LYS A 229      -7.217  14.532   5.094  1.00  0.00           H  
ATOM   1227  N   ALA A 230      -4.212  14.368  -2.518  1.00  0.00           N  
ATOM   1228  CA  ALA A 230      -3.190  15.036  -3.317  1.00  0.00           C  
ATOM   1229  C   ALA A 230      -3.684  15.303  -4.738  1.00  0.00           C  
ATOM   1230  O   ALA A 230      -3.207  16.218  -5.409  1.00  0.00           O  
ATOM   1231  CB  ALA A 230      -1.916  14.205  -3.347  1.00  0.00           C  
ATOM   1232  H   ALA A 230      -4.039  13.458  -2.184  1.00  0.00           H  
ATOM   1233  HA  ALA A 230      -2.973  15.999  -2.854  1.00  0.00           H  
ATOM   1234 1HB  ALA A 230      -1.161  14.716  -3.944  1.00  0.00           H  
ATOM   1235 2HB  ALA A 230      -1.545  14.071  -2.330  1.00  0.00           H  
ATOM   1236 3HB  ALA A 230      -2.127  13.231  -3.786  1.00  0.00           H  
ATOM   1237  N   ARG A 231      -4.629  14.492  -5.196  1.00  0.00           N  
ATOM   1238  CA  ARG A 231      -5.189  14.659  -6.531  1.00  0.00           C  
ATOM   1239  C   ARG A 231      -6.194  15.805  -6.558  1.00  0.00           C  
ATOM   1240  O   ARG A 231      -6.261  16.561  -7.528  1.00  0.00           O  
ATOM   1241  CB  ARG A 231      -5.868  13.378  -6.993  1.00  0.00           C  
ATOM   1242  CG  ARG A 231      -4.919  12.267  -7.413  1.00  0.00           C  
ATOM   1243  CD  ARG A 231      -5.652  11.094  -7.955  1.00  0.00           C  
ATOM   1244  NE  ARG A 231      -4.784   9.939  -8.117  1.00  0.00           N  
ATOM   1245  CZ  ARG A 231      -4.627   8.966  -7.199  1.00  0.00           C  
ATOM   1246  NH1 ARG A 231      -5.284   9.022  -6.062  1.00  0.00           N  
ATOM   1247  NH2 ARG A 231      -3.811   7.954  -7.441  1.00  0.00           N  
ATOM   1248  H   ARG A 231      -4.947  13.757  -4.629  1.00  0.00           H  
ATOM   1249  HA  ARG A 231      -4.376  14.889  -7.221  1.00  0.00           H  
ATOM   1250 1HB  ARG A 231      -6.496  12.990  -6.192  1.00  0.00           H  
ATOM   1251 2HB  ARG A 231      -6.517  13.596  -7.841  1.00  0.00           H  
ATOM   1252 1HG  ARG A 231      -4.244  12.637  -8.185  1.00  0.00           H  
ATOM   1253 2HG  ARG A 231      -4.338  11.939  -6.550  1.00  0.00           H  
ATOM   1254 1HD  ARG A 231      -6.458  10.822  -7.274  1.00  0.00           H  
ATOM   1255 2HD  ARG A 231      -6.070  11.346  -8.929  1.00  0.00           H  
ATOM   1256  HE  ARG A 231      -4.261   9.861  -8.979  1.00  0.00           H  
ATOM   1257 1HH1 ARG A 231      -5.907   9.795  -5.876  1.00  0.00           H  
ATOM   1258 2HH1 ARG A 231      -5.166   8.293  -5.374  1.00  0.00           H  
ATOM   1259 1HH2 ARG A 231      -3.306   7.911  -8.316  1.00  0.00           H  
ATOM   1260 2HH2 ARG A 231      -3.694   7.225  -6.754  1.00  0.00           H  
ATOM   1261  N   LEU A 232      -6.958  15.937  -5.481  1.00  0.00           N  
ATOM   1262  CA  LEU A 232      -7.972  16.982  -5.378  1.00  0.00           C  
ATOM   1263  C   LEU A 232      -7.338  18.345  -5.104  1.00  0.00           C  
ATOM   1264  O   LEU A 232      -7.615  19.312  -5.817  1.00  0.00           O  
ATOM   1265  CB  LEU A 232      -8.970  16.642  -4.264  1.00  0.00           C  
ATOM   1266  CG  LEU A 232      -9.833  15.395  -4.502  1.00  0.00           C  
ATOM   1267  CD1 LEU A 232     -10.656  15.102  -3.256  1.00  0.00           C  
ATOM   1268  CD2 LEU A 232     -10.729  15.621  -5.709  1.00  0.00           C  
ATOM   1269  H   LEU A 232      -6.836  15.317  -4.733  1.00  0.00           H  
ATOM   1270  HA  LEU A 232      -8.508  17.038  -6.325  1.00  0.00           H  
ATOM   1271 1HB  LEU A 232      -8.419  16.491  -3.338  1.00  0.00           H  
ATOM   1272 2HB  LEU A 232      -9.642  17.489  -4.129  1.00  0.00           H  
ATOM   1273  HG  LEU A 232      -9.188  14.535  -4.685  1.00  0.00           H  
ATOM   1274 1HD1 LEU A 232     -11.269  14.216  -3.424  1.00  0.00           H  
ATOM   1275 2HD1 LEU A 232      -9.989  14.925  -2.411  1.00  0.00           H  
ATOM   1276 3HD1 LEU A 232     -11.301  15.953  -3.037  1.00  0.00           H  
ATOM   1277 1HD2 LEU A 232     -11.342  14.735  -5.879  1.00  0.00           H  
ATOM   1278 2HD2 LEU A 232     -11.376  16.479  -5.527  1.00  0.00           H  
ATOM   1279 3HD2 LEU A 232     -10.114  15.811  -6.589  1.00  0.00           H  
ATOM   1280  N   GLN A 233      -6.489  18.401  -4.072  1.00  0.00           N  
ATOM   1281  CA  GLN A 233      -5.795  19.630  -3.668  1.00  0.00           C  
ATOM   1282  C   GLN A 233      -6.755  20.654  -3.068  1.00  0.00           C  
ATOM   1283  O   GLN A 233      -7.637  21.178  -3.749  1.00  0.00           O  
ATOM   1284  CB  GLN A 233      -5.063  20.247  -4.863  1.00  0.00           C  
ATOM   1285  CG  GLN A 233      -3.900  19.417  -5.378  1.00  0.00           C  
ATOM   1286  CD  GLN A 233      -2.708  19.448  -4.440  1.00  0.00           C  
ATOM   1287  OE1 GLN A 233      -2.457  20.450  -3.764  1.00  0.00           O  
ATOM   1288  NE2 GLN A 233      -1.965  18.347  -4.392  1.00  0.00           N  
ATOM   1289  H   GLN A 233      -6.323  17.580  -3.557  1.00  0.00           H  
ATOM   1290  HA  GLN A 233      -5.062  19.377  -2.902  1.00  0.00           H  
ATOM   1291 1HB  GLN A 233      -5.765  20.390  -5.685  1.00  0.00           H  
ATOM   1292 2HB  GLN A 233      -4.679  21.230  -4.586  1.00  0.00           H  
ATOM   1293 1HG  GLN A 233      -4.225  18.382  -5.483  1.00  0.00           H  
ATOM   1294 2HG  GLN A 233      -3.586  19.811  -6.344  1.00  0.00           H  
ATOM   1295 1HE2 GLN A 233      -1.165  18.308  -3.792  1.00  0.00           H  
ATOM   1296 2HE2 GLN A 233      -2.204  17.557  -4.957  1.00  0.00           H  
ATOM   1297  N   GLN A 234      -6.566  20.944  -1.788  1.00  0.00           N  
ATOM   1298  CA  GLN A 234      -7.408  21.907  -1.091  1.00  0.00           C  
ATOM   1299  C   GLN A 234      -6.859  23.317  -1.259  1.00  0.00           C  
ATOM   1300  O   GLN A 234      -7.578  24.304  -1.101  1.00  0.00           O  
ATOM   1301  CB  GLN A 234      -7.514  21.556   0.396  1.00  0.00           C  
ATOM   1302  CG  GLN A 234      -8.129  20.195   0.672  1.00  0.00           C  
ATOM   1303  CD  GLN A 234      -9.537  20.074   0.121  1.00  0.00           C  
ATOM   1304  OE1 GLN A 234     -10.416  20.879   0.441  1.00  0.00           O  
ATOM   1305  NE2 GLN A 234      -9.760  19.066  -0.715  1.00  0.00           N  
ATOM   1306  H   GLN A 234      -5.830  20.511  -1.304  1.00  0.00           H  
ATOM   1307  HA  GLN A 234      -8.406  21.873  -1.527  1.00  0.00           H  
ATOM   1308 1HB  GLN A 234      -6.521  21.574   0.845  1.00  0.00           H  
ATOM   1309 2HB  GLN A 234      -8.117  22.308   0.905  1.00  0.00           H  
ATOM   1310 1HG  GLN A 234      -7.511  19.427   0.205  1.00  0.00           H  
ATOM   1311 2HG  GLN A 234      -8.169  20.038   1.750  1.00  0.00           H  
ATOM   1312 1HE2 GLN A 234     -10.670  18.935  -1.110  1.00  0.00           H  
ATOM   1313 2HE2 GLN A 234      -9.018  18.436  -0.949  1.00  0.00           H  
ATOM   1314  N   GLN A 235      -5.578  23.406  -1.578  1.00  0.00           N  
ATOM   1315  CA  GLN A 235      -4.918  24.686  -1.773  1.00  0.00           C  
ATOM   1316  C   GLN A 235      -4.508  24.842  -3.231  1.00  0.00           C  
ATOM   1317  O   GLN A 235      -3.688  24.075  -3.737  1.00  0.00           O  
ATOM   1318  CB  GLN A 235      -3.695  24.812  -0.860  1.00  0.00           C  
ATOM   1319  CG  GLN A 235      -2.972  26.143  -0.969  1.00  0.00           C  
ATOM   1320  CD  GLN A 235      -1.814  26.253   0.004  1.00  0.00           C  
ATOM   1321  OE1 GLN A 235      -1.251  25.244   0.439  1.00  0.00           O  
ATOM   1322  NE2 GLN A 235      -1.449  27.482   0.353  1.00  0.00           N  
ATOM   1323  H   GLN A 235      -5.058  22.582  -1.690  1.00  0.00           H  
ATOM   1324  HA  GLN A 235      -5.621  25.480  -1.520  1.00  0.00           H  
ATOM   1325 1HB  GLN A 235      -4.001  24.679   0.178  1.00  0.00           H  
ATOM   1326 2HB  GLN A 235      -2.983  24.022  -1.096  1.00  0.00           H  
ATOM   1327 1HG  GLN A 235      -2.579  26.250  -1.981  1.00  0.00           H  
ATOM   1328 2HG  GLN A 235      -3.676  26.946  -0.754  1.00  0.00           H  
ATOM   1329 1HE2 GLN A 235      -0.692  27.617   0.992  1.00  0.00           H  
ATOM   1330 2HE2 GLN A 235      -1.933  28.273  -0.022  1.00  0.00           H  
ATOM   1331  N   GLN A 236      -5.078  25.823  -3.910  1.00  0.00           N  
ATOM   1332  CA  GLN A 236      -4.754  26.055  -5.308  1.00  0.00           C  
ATOM   1333  C   GLN A 236      -4.070  27.402  -5.482  1.00  0.00           C  
ATOM   1334  O   GLN A 236      -4.655  28.453  -5.205  1.00  0.00           O  
ATOM   1335  CB  GLN A 236      -6.016  25.989  -6.173  1.00  0.00           C  
ATOM   1336  CG  GLN A 236      -5.758  26.142  -7.662  1.00  0.00           C  
ATOM   1337  CD  GLN A 236      -7.035  26.072  -8.480  1.00  0.00           C  
ATOM   1338  OE1 GLN A 236      -7.744  25.062  -8.464  1.00  0.00           O  
ATOM   1339  NE2 GLN A 236      -7.334  27.146  -9.201  1.00  0.00           N  
ATOM   1340  H   GLN A 236      -5.726  26.410  -3.459  1.00  0.00           H  
ATOM   1341  HA  GLN A 236      -4.066  25.276  -5.637  1.00  0.00           H  
ATOM   1342 1HB  GLN A 236      -6.515  25.033  -6.014  1.00  0.00           H  
ATOM   1343 2HB  GLN A 236      -6.707  26.774  -5.868  1.00  0.00           H  
ATOM   1344 1HG  GLN A 236      -5.291  27.110  -7.842  1.00  0.00           H  
ATOM   1345 2HG  GLN A 236      -5.097  25.341  -7.990  1.00  0.00           H  
ATOM   1346 1HE2 GLN A 236      -8.163  27.159  -9.761  1.00  0.00           H  
ATOM   1347 2HE2 GLN A 236      -6.730  27.944  -9.185  1.00  0.00           H  
ATOM   1348  N   ALA A 237      -2.828  27.359  -5.938  1.00  0.00           N  
ATOM   1349  CA  ALA A 237      -2.048  28.565  -6.159  1.00  0.00           C  
ATOM   1350  C   ALA A 237      -2.369  29.166  -7.519  1.00  0.00           C  
ATOM   1351  O   ALA A 237      -2.182  30.362  -7.748  1.00  0.00           O  
ATOM   1352  CB  ALA A 237      -0.560  28.267  -6.045  1.00  0.00           C  
ATOM   1353  H   ALA A 237      -2.420  26.486  -6.134  1.00  0.00           H  
ATOM   1354  HA  ALA A 237      -2.321  29.290  -5.392  1.00  0.00           H  
ATOM   1355 1HB  ALA A 237       0.008  29.180  -6.217  1.00  0.00           H  
ATOM   1356 2HB  ALA A 237      -0.341  27.886  -5.047  1.00  0.00           H  
ATOM   1357 3HB  ALA A 237      -0.281  27.520  -6.786  1.00  0.00           H  
ATOM   1358  N   GLN A 238      -2.850  28.323  -8.421  1.00  0.00           N  
ATOM   1359  CA  GLN A 238      -3.206  28.760  -9.760  1.00  0.00           C  
ATOM   1360  C   GLN A 238      -4.543  29.487  -9.737  1.00  0.00           C  
ATOM   1361  O   GLN A 238      -4.739  30.404 -10.562  1.00  0.00           O  
ATOM   1362  OXT GLN A 238      -5.382  29.175  -8.938  1.00  0.00           O  
ATOM   1363  CB  GLN A 238      -3.266  27.569 -10.720  1.00  0.00           C  
ATOM   1364  CG  GLN A 238      -3.507  27.951 -12.171  1.00  0.00           C  
ATOM   1365  CD  GLN A 238      -3.460  26.753 -13.100  1.00  0.00           C  
ATOM   1366  OE1 GLN A 238      -3.445  25.603 -12.652  1.00  0.00           O  
ATOM   1367  NE2 GLN A 238      -3.438  27.015 -14.402  1.00  0.00           N  
ATOM   1368  H   GLN A 238      -2.979  27.385  -8.173  1.00  0.00           H  
ATOM   1369  HA  GLN A 238      -2.441  29.451 -10.113  1.00  0.00           H  
ATOM   1370 1HB  GLN A 238      -2.330  27.013 -10.670  1.00  0.00           H  
ATOM   1371 2HB  GLN A 238      -4.064  26.894 -10.413  1.00  0.00           H  
ATOM   1372 1HG  GLN A 238      -4.491  28.412 -12.256  1.00  0.00           H  
ATOM   1373 2HG  GLN A 238      -2.736  28.655 -12.483  1.00  0.00           H  
ATOM   1374 1HE2 GLN A 238      -3.407  26.265 -15.063  1.00  0.00           H  
ATOM   1375 2HE2 GLN A 238      -3.452  27.962 -14.722  1.00  0.00           H  
TER                                                                             
ATOM   1377  N   PRO B   1     -16.558   1.868  -4.838  1.00  0.00           N  
ATOM   1378  CA  PRO B   1     -15.740   1.873  -3.631  1.00  0.00           C  
ATOM   1379  C   PRO B   1     -14.257   1.823  -3.970  1.00  0.00           C  
ATOM   1380  O   PRO B   1     -13.816   0.975  -4.745  1.00  0.00           O  
ATOM   1381  CB  PRO B   1     -16.195   0.605  -2.901  1.00  0.00           C  
ATOM   1382  CG  PRO B   1     -16.577  -0.330  -3.996  1.00  0.00           C  
ATOM   1383  CD  PRO B   1     -17.179   0.556  -5.054  1.00  0.00           C  
ATOM   1384  HA  PRO B   1     -15.972   2.772  -3.041  1.00  0.00           H  
ATOM   1385 1HB  PRO B   1     -15.379   0.218  -2.274  1.00  0.00           H  
ATOM   1386 2HB  PRO B   1     -17.034   0.840  -2.228  1.00  0.00           H  
ATOM   1387 1HG  PRO B   1     -15.692  -0.876  -4.355  1.00  0.00           H  
ATOM   1388 2HG  PRO B   1     -17.286  -1.084  -3.622  1.00  0.00           H  
ATOM   1389 1HD  PRO B   1     -16.921   0.168  -6.049  1.00  0.00           H  
ATOM   1390 2HD  PRO B   1     -18.271   0.594  -4.923  1.00  0.00           H  
ATOM   1391 1H   PRO B   1     -15.949   2.104  -5.557  1.00  0.00           H  
ATOM   1392 2H   PRO B   1     -17.243   2.560  -4.672  1.00  0.00           H  
ATOM   1393  N   ASP B   2     -13.490   2.737  -3.384  1.00  0.00           N  
ATOM   1394  CA  ASP B   2     -12.045   2.763  -3.577  1.00  0.00           C  
ATOM   1395  C   ASP B   2     -11.400   1.476  -3.078  1.00  0.00           C  
ATOM   1396  O   ASP B   2     -11.841   0.894  -2.087  1.00  0.00           O  
ATOM   1397  CB  ASP B   2     -11.428   3.964  -2.855  1.00  0.00           C  
ATOM   1398  CG  ASP B   2     -11.863   5.298  -3.446  1.00  0.00           C  
ATOM   1399  OD1 ASP B   2     -12.490   5.292  -4.479  1.00  0.00           O  
ATOM   1400  OD2 ASP B   2     -11.563   6.310  -2.860  1.00  0.00           O  
ATOM   1401  H   ASP B   2     -13.920   3.433  -2.791  1.00  0.00           H  
ATOM   1402  HA  ASP B   2     -11.840   2.856  -4.644  1.00  0.00           H  
ATOM   1403 1HB  ASP B   2     -11.711   3.940  -1.803  1.00  0.00           H  
ATOM   1404 2HB  ASP B   2     -10.341   3.898  -2.904  1.00  0.00           H  
ATOM   1405  N   LEU B   3     -10.354   1.037  -3.770  1.00  0.00           N  
ATOM   1406  CA  LEU B   3      -9.670  -0.202  -3.421  1.00  0.00           C  
ATOM   1407  C   LEU B   3      -8.288   0.076  -2.846  1.00  0.00           C  
ATOM   1408  O   LEU B   3      -7.622   1.035  -3.237  1.00  0.00           O  
ATOM   1409  CB  LEU B   3      -9.546  -1.105  -4.655  1.00  0.00           C  
ATOM   1410  CG  LEU B   3     -10.867  -1.488  -5.334  1.00  0.00           C  
ATOM   1411  CD1 LEU B   3     -10.578  -2.342  -6.561  1.00  0.00           C  
ATOM   1412  CD2 LEU B   3     -11.750  -2.233  -4.344  1.00  0.00           C  
ATOM   1413  H   LEU B   3     -10.024   1.577  -4.558  1.00  0.00           H  
ATOM   1414  HA  LEU B   3     -10.259  -0.721  -2.665  1.00  0.00           H  
ATOM   1415 1HB  LEU B   3      -8.928  -0.599  -5.394  1.00  0.00           H  
ATOM   1416 2HB  LEU B   3      -9.045  -2.027  -4.362  1.00  0.00           H  
ATOM   1417  HG  LEU B   3     -11.379  -0.585  -5.669  1.00  0.00           H  
ATOM   1418 1HD1 LEU B   3     -11.517  -2.614  -7.044  1.00  0.00           H  
ATOM   1419 2HD1 LEU B   3      -9.962  -1.778  -7.261  1.00  0.00           H  
ATOM   1420 3HD1 LEU B   3     -10.051  -3.246  -6.259  1.00  0.00           H  
ATOM   1421 1HD2 LEU B   3     -12.689  -2.504  -4.827  1.00  0.00           H  
ATOM   1422 2HD2 LEU B   3     -11.240  -3.136  -4.010  1.00  0.00           H  
ATOM   1423 3HD2 LEU B   3     -11.955  -1.593  -3.486  1.00  0.00           H  
ATOM   1424  N   LEU B   4      -7.859  -0.770  -1.913  1.00  0.00           N  
ATOM   1425  CA  LEU B   4      -6.459  -0.818  -1.509  1.00  0.00           C  
ATOM   1426  C   LEU B   4      -5.812  -2.135  -1.918  1.00  0.00           C  
ATOM   1427  O   LEU B   4      -6.373  -3.208  -1.698  1.00  0.00           O  
ATOM   1428  CB  LEU B   4      -6.340  -0.633   0.009  1.00  0.00           C  
ATOM   1429  CG  LEU B   4      -4.928  -0.789   0.590  1.00  0.00           C  
ATOM   1430  CD1 LEU B   4      -4.042   0.339   0.081  1.00  0.00           C  
ATOM   1431  CD2 LEU B   4      -5.001  -0.785   2.109  1.00  0.00           C  
ATOM   1432  H   LEU B   4      -8.520  -1.395  -1.474  1.00  0.00           H  
ATOM   1433  HA  LEU B   4      -5.928  -0.006  -2.003  1.00  0.00           H  
ATOM   1434 1HB  LEU B   4      -6.695   0.363   0.267  1.00  0.00           H  
ATOM   1435 2HB  LEU B   4      -6.983  -1.363   0.500  1.00  0.00           H  
ATOM   1436  HG  LEU B   4      -4.497  -1.731   0.249  1.00  0.00           H  
ATOM   1437 1HD1 LEU B   4      -3.039   0.228   0.493  1.00  0.00           H  
ATOM   1438 2HD1 LEU B   4      -3.992   0.301  -1.007  1.00  0.00           H  
ATOM   1439 3HD1 LEU B   4      -4.457   1.297   0.392  1.00  0.00           H  
ATOM   1440 1HD2 LEU B   4      -3.997  -0.897   2.522  1.00  0.00           H  
ATOM   1441 2HD2 LEU B   4      -5.430   0.157   2.451  1.00  0.00           H  
ATOM   1442 3HD2 LEU B   4      -5.626  -1.612   2.446  1.00  0.00           H  
ATOM   1443  N   ASN B   5      -4.629  -2.047  -2.518  1.00  0.00           N  
ATOM   1444  CA  ASN B   5      -3.947  -3.223  -3.044  1.00  0.00           C  
ATOM   1445  C   ASN B   5      -2.515  -3.303  -2.530  1.00  0.00           C  
ATOM   1446  O   ASN B   5      -1.695  -2.428  -2.810  1.00  0.00           O  
ATOM   1447  CB  ASN B   5      -3.971  -3.220  -4.561  1.00  0.00           C  
ATOM   1448  CG  ASN B   5      -5.353  -3.421  -5.117  1.00  0.00           C  
ATOM   1449  OD1 ASN B   5      -6.129  -2.467  -5.244  1.00  0.00           O  
ATOM   1450  ND2 ASN B   5      -5.676  -4.644  -5.451  1.00  0.00           N  
ATOM   1451  H   ASN B   5      -4.193  -1.141  -2.611  1.00  0.00           H  
ATOM   1452  HA  ASN B   5      -4.468  -4.113  -2.689  1.00  0.00           H  
ATOM   1453 1HB  ASN B   5      -3.578  -2.272  -4.930  1.00  0.00           H  
ATOM   1454 2HB  ASN B   5      -3.323  -4.012  -4.937  1.00  0.00           H  
ATOM   1455 1HD2 ASN B   5      -6.583  -4.837  -5.827  1.00  0.00           H  
ATOM   1456 2HD2 ASN B   5      -5.017  -5.386  -5.331  1.00  0.00           H  
ATOM   1457  N   LEU B   6      -2.220  -4.359  -1.778  1.00  0.00           N  
ATOM   1458  CA  LEU B   6      -0.860  -4.619  -1.325  1.00  0.00           C  
ATOM   1459  C   LEU B   6      -0.170  -5.646  -2.216  1.00  0.00           C  
ATOM   1460  O   LEU B   6      -0.610  -6.791  -2.315  1.00  0.00           O  
ATOM   1461  CB  LEU B   6      -0.870  -5.116   0.126  1.00  0.00           C  
ATOM   1462  CG  LEU B   6       0.497  -5.497   0.709  1.00  0.00           C  
ATOM   1463  CD1 LEU B   6       1.414  -4.282   0.691  1.00  0.00           C  
ATOM   1464  CD2 LEU B   6       0.316  -6.026   2.124  1.00  0.00           C  
ATOM   1465  H   LEU B   6      -2.958  -4.995  -1.514  1.00  0.00           H  
ATOM   1466  HA  LEU B   6      -0.295  -3.689  -1.373  1.00  0.00           H  
ATOM   1467 1HB  LEU B   6      -1.293  -4.337   0.757  1.00  0.00           H  
ATOM   1468 2HB  LEU B   6      -1.513  -5.994   0.188  1.00  0.00           H  
ATOM   1469  HG  LEU B   6       0.954  -6.269   0.089  1.00  0.00           H  
ATOM   1470 1HD1 LEU B   6       2.385  -4.553   1.105  1.00  0.00           H  
ATOM   1471 2HD1 LEU B   6       1.541  -3.937  -0.335  1.00  0.00           H  
ATOM   1472 3HD1 LEU B   6       0.974  -3.486   1.290  1.00  0.00           H  
ATOM   1473 1HD2 LEU B   6       1.288  -6.297   2.538  1.00  0.00           H  
ATOM   1474 2HD2 LEU B   6      -0.140  -5.254   2.745  1.00  0.00           H  
ATOM   1475 3HD2 LEU B   6      -0.329  -6.904   2.105  1.00  0.00           H  
ATOM   1476  N   PHE B   7       0.913  -5.227  -2.863  1.00  0.00           N  
ATOM   1477  CA  PHE B   7       1.509  -6.007  -3.941  1.00  0.00           C  
ATOM   1478  C   PHE B   7       2.694  -6.823  -3.439  1.00  0.00           C  
ATOM   1479  O   PHE B   7       3.457  -7.378  -4.229  1.00  0.00           O  
ATOM   1480  CB  PHE B   7       1.961  -5.090  -5.078  1.00  0.00           C  
ATOM   1481  CG  PHE B   7       0.864  -4.224  -5.630  1.00  0.00           C  
ATOM   1482  CD1 PHE B   7       0.813  -2.871  -5.332  1.00  0.00           C  
ATOM   1483  CD2 PHE B   7      -0.119  -4.761  -6.447  1.00  0.00           C  
ATOM   1484  CE1 PHE B   7      -0.196  -2.073  -5.839  1.00  0.00           C  
ATOM   1485  CE2 PHE B   7      -1.128  -3.967  -6.956  1.00  0.00           C  
ATOM   1486  CZ  PHE B   7      -1.166  -2.621  -6.651  1.00  0.00           C  
ATOM   1487  H   PHE B   7       1.332  -4.347  -2.602  1.00  0.00           H  
ATOM   1488  HA  PHE B   7       0.757  -6.697  -4.326  1.00  0.00           H  
ATOM   1489 1HB  PHE B   7       2.761  -4.441  -4.726  1.00  0.00           H  
ATOM   1490 2HB  PHE B   7       2.362  -5.691  -5.893  1.00  0.00           H  
ATOM   1491  HD1 PHE B   7       1.580  -2.437  -4.690  1.00  0.00           H  
ATOM   1492  HD2 PHE B   7      -0.089  -5.825  -6.688  1.00  0.00           H  
ATOM   1493  HE1 PHE B   7      -0.225  -1.011  -5.596  1.00  0.00           H  
ATOM   1494  HE2 PHE B   7      -1.894  -4.401  -7.598  1.00  0.00           H  
ATOM   1495  HZ  PHE B   7      -1.962  -1.994  -7.050  1.00  0.00           H  
ATOM   1496  N   TRP B   8       2.843  -6.890  -2.121  1.00  0.00           N  
ATOM   1497  CA  TRP B   8       3.976  -7.577  -1.512  1.00  0.00           C  
ATOM   1498  C   TRP B   8       3.688  -9.063  -1.335  1.00  0.00           C  
ATOM   1499  O   TRP B   8       2.546  -9.460  -1.104  1.00  0.00           O  
ATOM   1500  CB  TRP B   8       4.313  -6.953  -0.157  1.00  0.00           C  
ATOM   1501  CG  TRP B   8       4.764  -5.527  -0.250  1.00  0.00           C  
ATOM   1502  CD1 TRP B   8       4.641  -4.702  -1.328  1.00  0.00           C  
ATOM   1503  CD2 TRP B   8       5.415  -4.745   0.781  1.00  0.00           C  
ATOM   1504  NE1 TRP B   8       5.169  -3.467  -1.041  1.00  0.00           N  
ATOM   1505  CE2 TRP B   8       5.646  -3.476   0.245  1.00  0.00           C  
ATOM   1506  CE3 TRP B   8       5.813  -5.018   2.096  1.00  0.00           C  
ATOM   1507  CZ2 TRP B   8       6.262  -2.472   0.976  1.00  0.00           C  
ATOM   1508  CZ3 TRP B   8       6.429  -4.011   2.829  1.00  0.00           C  
ATOM   1509  CH2 TRP B   8       6.647  -2.771   2.283  1.00  0.00           C  
ATOM   1510  H   TRP B   8       2.154  -6.453  -1.525  1.00  0.00           H  
ATOM   1511  HA  TRP B   8       4.839  -7.470  -2.170  1.00  0.00           H  
ATOM   1512 1HB  TRP B   8       3.437  -6.994   0.490  1.00  0.00           H  
ATOM   1513 2HB  TRP B   8       5.102  -7.531   0.324  1.00  0.00           H  
ATOM   1514  HD1 TRP B   8       4.189  -4.981  -2.278  1.00  0.00           H  
ATOM   1515  HE1 TRP B   8       5.203  -2.681  -1.674  1.00  0.00           H  
ATOM   1516  HE3 TRP B   8       5.640  -6.000   2.535  1.00  0.00           H  
ATOM   1517  HZ2 TRP B   8       6.444  -1.481   0.561  1.00  0.00           H  
ATOM   1518  HZ3 TRP B   8       6.737  -4.231   3.852  1.00  0.00           H  
ATOM   1519  HH2 TRP B   8       7.133  -2.004   2.887  1.00  0.00           H  
ATOM   1520  N   GLU B   9       4.730  -9.879  -1.445  1.00  0.00           N  
ATOM   1521  CA  GLU B   9       4.577 -11.329  -1.394  1.00  0.00           C  
ATOM   1522  C   GLU B   9       4.714 -11.848   0.031  1.00  0.00           C  
ATOM   1523  O   GLU B   9       5.448 -11.280   0.841  1.00  0.00           O  
ATOM   1524  CB  GLU B   9       5.611 -12.007  -2.295  1.00  0.00           C  
ATOM   1525  CG  GLU B   9       5.510 -11.626  -3.765  1.00  0.00           C  
ATOM   1526  CD  GLU B   9       6.544 -12.308  -4.618  1.00  0.00           C  
ATOM   1527  OE1 GLU B   9       7.201 -13.194  -4.128  1.00  0.00           O  
ATOM   1528  OE2 GLU B   9       6.676 -11.941  -5.762  1.00  0.00           O  
ATOM   1529  H   GLU B   9       5.653  -9.487  -1.567  1.00  0.00           H  
ATOM   1530  HA  GLU B   9       3.579 -11.584  -1.753  1.00  0.00           H  
ATOM   1531 1HB  GLU B   9       6.614 -11.755  -1.952  1.00  0.00           H  
ATOM   1532 2HB  GLU B   9       5.503 -13.090  -2.222  1.00  0.00           H  
ATOM   1533 1HG  GLU B   9       4.520 -11.893  -4.132  1.00  0.00           H  
ATOM   1534 2HG  GLU B   9       5.623 -10.547  -3.858  1.00  0.00           H  
ATOM   1535  N   ASP B  10       4.005 -12.930   0.334  1.00  0.00           N  
ATOM   1536  CA  ASP B  10       4.152 -13.610   1.615  1.00  0.00           C  
ATOM   1537  C   ASP B  10       4.090 -12.623   2.774  1.00  0.00           C  
ATOM   1538  O   ASP B  10       4.997 -12.571   3.603  1.00  0.00           O  
ATOM   1539  CB  ASP B  10       5.473 -14.382   1.663  1.00  0.00           C  
ATOM   1540  CG  ASP B  10       5.553 -15.486   0.618  1.00  0.00           C  
ATOM   1541  OD1 ASP B  10       4.535 -15.826   0.062  1.00  0.00           O  
ATOM   1542  OD2 ASP B  10       6.630 -15.980   0.386  1.00  0.00           O  
ATOM   1543  H   ASP B  10       3.347 -13.291  -0.343  1.00  0.00           H  
ATOM   1544  HA  ASP B  10       3.330 -14.318   1.726  1.00  0.00           H  
ATOM   1545 1HB  ASP B  10       6.303 -13.693   1.507  1.00  0.00           H  
ATOM   1546 2HB  ASP B  10       5.598 -14.827   2.651  1.00  0.00           H  
ATOM   1547  N   THR B  11       3.017 -11.843   2.822  1.00  0.00           N  
ATOM   1548  CA  THR B  11       2.895 -10.766   3.799  1.00  0.00           C  
ATOM   1549  C   THR B  11       1.528 -10.781   4.469  1.00  0.00           C  
ATOM   1550  O   THR B  11       0.732 -11.695   4.257  1.00  0.00           O  
ATOM   1551  CB  THR B  11       3.133  -9.393   3.143  1.00  0.00           C  
ATOM   1552  OG1 THR B  11       3.204  -8.382   4.158  1.00  0.00           O  
ATOM   1553  CG2 THR B  11       2.005  -9.059   2.179  1.00  0.00           C  
ATOM   1554  H   THR B  11       2.263 -11.999   2.168  1.00  0.00           H  
ATOM   1555  HA  THR B  11       3.650 -10.913   4.571  1.00  0.00           H  
ATOM   1556  HB  THR B  11       4.077  -9.408   2.599  1.00  0.00           H  
ATOM   1557  HG1 THR B  11       2.466  -7.776   4.057  1.00  0.00           H  
ATOM   1558 1HG2 THR B  11       2.190  -8.086   1.725  1.00  0.00           H  
ATOM   1559 2HG2 THR B  11       1.956  -9.819   1.400  1.00  0.00           H  
ATOM   1560 3HG2 THR B  11       1.060  -9.033   2.720  1.00  0.00           H  
ATOM   1561  N   GLU B  12       1.261  -9.763   5.280  1.00  0.00           N  
ATOM   1562  CA  GLU B  12      -0.029  -9.633   5.948  1.00  0.00           C  
ATOM   1563  C   GLU B  12      -0.993  -8.790   5.125  1.00  0.00           C  
ATOM   1564  O   GLU B  12      -0.612  -7.765   4.560  1.00  0.00           O  
ATOM   1565  CB  GLU B  12       0.149  -9.013   7.335  1.00  0.00           C  
ATOM   1566  CG  GLU B  12       0.955  -9.865   8.306  1.00  0.00           C  
ATOM   1567  CD  GLU B  12       0.189 -11.054   8.816  1.00  0.00           C  
ATOM   1568  OE1 GLU B  12      -1.005 -11.089   8.637  1.00  0.00           O  
ATOM   1569  OE2 GLU B  12       0.798 -11.928   9.385  1.00  0.00           O  
ATOM   1570  H   GLU B  12       1.970  -9.061   5.438  1.00  0.00           H  
ATOM   1571  HA  GLU B  12      -0.461 -10.628   6.063  1.00  0.00           H  
ATOM   1572 1HB  GLU B  12       0.649  -8.049   7.242  1.00  0.00           H  
ATOM   1573 2HB  GLU B  12      -0.829  -8.832   7.781  1.00  0.00           H  
ATOM   1574 1HG  GLU B  12       1.856 -10.216   7.804  1.00  0.00           H  
ATOM   1575 2HG  GLU B  12       1.260  -9.246   9.149  1.00  0.00           H  
ATOM   1576  N   PHE B  13      -2.246  -9.230   5.058  1.00  0.00           N  
ATOM   1577  CA  PHE B  13      -3.270  -8.513   4.305  1.00  0.00           C  
ATOM   1578  C   PHE B  13      -4.464  -8.173   5.188  1.00  0.00           C  
ATOM   1579  O   PHE B  13      -4.416  -7.228   5.925  1.00  0.00           O  
ATOM   1580  OXT PHE B  13      -5.454  -8.850   5.146  1.00  0.00           O  
ATOM   1581  CB  PHE B  13      -3.734  -9.345   3.109  1.00  0.00           C  
ATOM   1582  CG  PHE B  13      -2.649  -9.630   2.110  1.00  0.00           C  
ATOM   1583  CD1 PHE B  13      -1.795 -10.709   2.281  1.00  0.00           C  
ATOM   1584  CD2 PHE B  13      -2.478  -8.818   0.999  1.00  0.00           C  
ATOM   1585  CE1 PHE B  13      -0.796 -10.972   1.362  1.00  0.00           C  
ATOM   1586  CE2 PHE B  13      -1.481  -9.078   0.080  1.00  0.00           C  
ATOM   1587  CZ  PHE B  13      -0.639 -10.156   0.262  1.00  0.00           C  
ATOM   1588  H   PHE B  13      -2.496 -10.079   5.543  1.00  0.00           H  
ATOM   1589  HA  PHE B  13      -2.839  -7.581   3.936  1.00  0.00           H  
ATOM   1590 1HB  PHE B  13      -4.131 -10.297   3.460  1.00  0.00           H  
ATOM   1591 2HB  PHE B  13      -4.541  -8.825   2.595  1.00  0.00           H  
ATOM   1592  HD1 PHE B  13      -1.920 -11.355   3.150  1.00  0.00           H  
ATOM   1593  HD2 PHE B  13      -3.143  -7.965   0.855  1.00  0.00           H  
ATOM   1594  HE1 PHE B  13      -0.132 -11.824   1.509  1.00  0.00           H  
ATOM   1595  HE2 PHE B  13      -1.358  -8.432  -0.790  1.00  0.00           H  
ATOM   1596  HZ  PHE B  13       0.149 -10.362  -0.461  1.00  0.00           H  
TER                                                                             
I_bsa 1730.69
I_hb 5
I_pack -0.042
I_sc -48.562
I_unsat 13
pep_sc -22.31
pep_sc_noref -20.42
reweighted_sc -129.532
rmsALL 12.009
rmsALL_CAPRI_if 3.085
rmsALL_allIF 3.676
rmsALL_if 5.099
rmsBB 11.628
rmsBB_CAPRI_if 2.891
rmsBB_allIF 3.454
rmsBB_if 5.25
rmsBB_intrf_lowres 4.27
rmsBB_lowres 10.494
rmsCA 11.528
rmsCA_if 5.036
rmsCA_intrf_lowres 4.23
rmsCA_lowres 10.421
rmsSC_CAPRI_if 3.03
rmsSC_allIF 3.68
score -58.66
score_lowres_opt 10.08
score_lowres_start 25.912
silent_score -58.66
startRMSall 0
startRMSallif 0
startRMSbb 0
startRMSca 0
time 85
