# Supplementary material for: Simple biochemical features underlie transcriptional activation domain diversity and dynamic, fuzzy binding to Mediator
Source: eLife. 2021 Apr 27;10:e68068. doi: 10.7554/eLife.68068 (PMC8137143; doi:10.7554/eLife.68068)
Supplement: Figure 6—source data 2. — The 10 best-scoring models from different binding poses are provided as pdb files. Top500.txt contains the score, cluster number, and RMSD to best model for the 500 best-scoring models. [file elife-68068-fig6-data2.zip › Med15-cAD structural models/ABD1/Tog1_772/top500.txt]

description rms cluster cluster_idx reweighted_sc
2lpb_Tog1_772_prepack_00102 3.659 3 0 -114.445
2lpb_Tog1_772_prepack_00319 2.605 35 0 -106.163
2lpb_Tog1_772_prepack_00517 3.488 36 0 -107.527
2lpb_Tog1_772_prepack_00572 2.833 1 0 -109.756
2lpb_Tog1_772_prepack_00751 3.813 2 0 -106.773
2lpb_Tog1_772_prepack_00780 2.345 37 0 -105.516
2lpb_Tog1_772_prepack_00833 3.298 38 0 -106.989
2lpb_Tog1_772_prepack_00896 3.055 39 0 -110.921
2lpb_Tog1_772_prepack_01145 4.469 11 0 -113.102
2lpb_Tog1_772_prepack_01385 2.799 93 1 -107.615
2lpb_Tog1_772_prepack_01462 2.275 40 0 -103.202
2lpb_Tog1_772_prepack_01567 2.087 20 0 -109.563
2lpb_Tog1_772_prepack_01731 2.345 41 0 -107.694
2lpb_Tog1_772_prepack_01840 3.118 0 0 -115.129
2lpb_Tog1_772_prepack_01935 2.251 42 0 -104.058
2lpb_Tog1_772_prepack_02127 2.333 21 0 -117.390
2lpb_Tog1_772_prepack_02361 2.688 43 0 -104.239
2lpb_Tog1_772_prepack_02656 1.470 44 0 -106.291
2lpb_Tog1_772_prepack_02858 1.679 45 0 -107.236
2lpb_Tog1_772_prepack_03127 1.712 46 0 -111.981
2lpb_Tog1_772_prepack_03165 2.024 47 0 -109.184
2lpb_Tog1_772_prepack_03228 1.856 48 0 -105.390
2lpb_Tog1_772_prepack_03326 1.927 49 0 -113.958
2lpb_Tog1_772_prepack_03516 2.159 50 0 -106.198
2lpb_Tog1_772_prepack_03556 3.585 51 0 -110.023
2lpb_Tog1_772_prepack_03615 2.741 1 1 -116.209
2lpb_Tog1_772_prepack_03620 2.953 52 0 -103.324
2lpb_Tog1_772_prepack_03690 2.421 53 0 -107.651
2lpb_Tog1_772_prepack_03829 2.611 54 0 -111.215
2lpb_Tog1_772_prepack_03941 2.887 55 0 -104.251
2lpb_Tog1_772_prepack_04051 2.758 1 2 -104.574
2lpb_Tog1_772_prepack_04073 4.263 56 0 -107.467
2lpb_Tog1_772_prepack_04334 2.442 57 0 -107.336
2lpb_Tog1_772_prepack_04397 2.256 58 0 -104.760
2lpb_Tog1_772_prepack_04607 4.254 59 0 -103.562
2lpb_Tog1_772_prepack_04675 3.097 12 0 -107.812
2lpb_Tog1_772_prepack_04872 2.288 60 0 -108.522
2lpb_Tog1_772_prepack_04964 3.068 61 0 -107.690
2lpb_Tog1_772_prepack_05027 2.352 62 0 -110.729
2lpb_Tog1_772_prepack_05099 3.147 63 0 -109.043
2lpb_Tog1_772_prepack_05201 2.176 64 0 -120.175
2lpb_Tog1_772_prepack_05389 1.674 65 0 -108.722
2lpb_Tog1_772_prepack_05741 2.840 18 0 -107.383
2lpb_Tog1_772_prepack_06061 1.455 66 0 -106.800
2lpb_Tog1_772_prepack_06180 2.516 67 0 -112.918
2lpb_Tog1_772_prepack_06201 2.774 1 3 -104.076
2lpb_Tog1_772_prepack_06215 3.052 233 1 -108.202
2lpb_Tog1_772_prepack_06218 3.615 3 1 -107.531
2lpb_Tog1_772_prepack_06271 3.545 68 0 -105.027
2lpb_Tog1_772_prepack_06327 1.966 69 0 -104.185
2lpb_Tog1_772_prepack_06397 2.954 70 0 -107.636
2lpb_Tog1_772_prepack_06476 3.193 0 1 -115.270
2lpb_Tog1_772_prepack_06643 5.065 71 0 -109.298
2lpb_Tog1_772_prepack_06724 3.092 72 0 -109.028
2lpb_Tog1_772_prepack_06759 1.362 73 0 -112.868
2lpb_Tog1_772_prepack_06776 1.736 74 0 -103.896
2lpb_Tog1_772_prepack_07059 2.783 75 0 -111.888
2lpb_Tog1_772_prepack_07070 3.901 7 0 -106.178
2lpb_Tog1_772_prepack_07203 2.708 22 0 -105.178
2lpb_Tog1_772_prepack_07237 2.264 76 0 -117.403
2lpb_Tog1_772_prepack_07313 3.278 0 2 -115.693
2lpb_Tog1_772_prepack_07509 1.780 77 0 -104.643
2lpb_Tog1_772_prepack_07585 1.600 78 0 -106.864
2lpb_Tog1_772_prepack_07647 1.960 79 0 -106.033
2lpb_Tog1_772_prepack_07661 1.588 13 0 -104.797
2lpb_Tog1_772_prepack_07694 2.432 80 0 -107.901
2lpb_Tog1_772_prepack_07879 2.902 0 3 -111.537
2lpb_Tog1_772_prepack_08235 1.203 4 0 -106.254
2lpb_Tog1_772_prepack_08282 2.366 81 0 -107.028
2lpb_Tog1_772_prepack_08335 3.485 3 2 -103.173
2lpb_Tog1_772_prepack_08399 1.189 82 0 -110.713
2lpb_Tog1_772_prepack_08442 3.320 83 0 -107.005
2lpb_Tog1_772_prepack_08492 2.652 84 0 -104.927
2lpb_Tog1_772_prepack_08538 2.935 85 0 -103.228
2lpb_Tog1_772_prepack_08680 2.449 86 0 -107.417
2lpb_Tog1_772_prepack_08719 5.174 87 0 -109.307
2lpb_Tog1_772_prepack_08723 2.804 88 0 -103.216
2lpb_Tog1_772_prepack_08892 3.491 89 0 -104.748
2lpb_Tog1_772_prepack_08914 2.893 22 1 -114.387
2lpb_Tog1_772_prepack_08964 1.605 90 0 -111.283
2lpb_Tog1_772_prepack_09076 2.509 91 0 -103.607
2lpb_Tog1_772_prepack_09119 4.054 92 0 -106.515
2lpb_Tog1_772_prepack_09154 2.928 5 0 -107.203
2lpb_Tog1_772_prepack_09158 2.811 93 0 -114.651
2lpb_Tog1_772_prepack_09274 3.230 155 1 -115.923
2lpb_Tog1_772_prepack_09282 1.451 94 0 -114.436
2lpb_Tog1_772_prepack_09316 3.120 0 4 -103.420
2lpb_Tog1_772_prepack_09339 2.706 95 0 -128.479
2lpb_Tog1_772_prepack_09355 3.132 9 0 -111.684
2lpb_Tog1_772_prepack_09531 3.531 181 1 -106.517
2lpb_Tog1_772_prepack_09536 2.388 14 0 -106.877
2lpb_Tog1_772_prepack_09621 3.650 7 1 -105.577
2lpb_Tog1_772_prepack_09660 2.932 93 2 -112.049
2lpb_Tog1_772_prepack_09674 1.655 96 0 -110.082
2lpb_Tog1_772_prepack_10049 2.289 15 0 -118.563
2lpb_Tog1_772_prepack_10160 4.684 97 0 -108.237
2lpb_Tog1_772_prepack_10332 1.426 16 0 -104.992
2lpb_Tog1_772_prepack_10432 1.881 13 1 -115.178
2lpb_Tog1_772_prepack_10815 1.827 23 0 -103.340
2lpb_Tog1_772_prepack_10963 3.578 2 1 -107.716
2lpb_Tog1_772_prepack_11027 0.000 98 0 -138.867
2lpb_Tog1_772_prepack_11068 3.239 99 0 -106.960
2lpb_Tog1_772_prepack_11151 1.770 100 0 -104.202
2lpb_Tog1_772_prepack_11312 1.751 101 0 -106.101
2lpb_Tog1_772_prepack_11339 1.569 102 0 -103.261
2lpb_Tog1_772_prepack_11369 2.441 103 0 -118.052
2lpb_Tog1_772_prepack_11378 2.450 104 0 -108.339
2lpb_Tog1_772_prepack_11593 1.721 105 0 -120.240
2lpb_Tog1_772_prepack_11664 2.178 8 0 -114.810
2lpb_Tog1_772_prepack_11792 3.170 19 3 -103.965
2lpb_Tog1_772_prepack_12025 3.109 9 1 -103.228
2lpb_Tog1_772_prepack_12063 3.787 106 0 -113.393
2lpb_Tog1_772_prepack_12165 4.053 107 0 -111.613
2lpb_Tog1_772_prepack_12431 3.386 0 5 -109.334
2lpb_Tog1_772_prepack_12587 2.064 108 0 -103.973
2lpb_Tog1_772_prepack_12704 1.736 109 0 -109.735
2lpb_Tog1_772_prepack_12810 2.624 110 0 -103.690
2lpb_Tog1_772_prepack_12833 1.595 111 0 -104.739
2lpb_Tog1_772_prepack_12990 2.669 112 0 -119.628
2lpb_Tog1_772_prepack_13044 2.247 113 0 -103.688
2lpb_Tog1_772_prepack_13098 2.625 114 0 -106.317
2lpb_Tog1_772_prepack_13130 3.521 24 0 -106.545
2lpb_Tog1_772_prepack_13286 2.363 115 0 -104.745
2lpb_Tog1_772_prepack_13361 5.405 116 0 -109.398
2lpb_Tog1_772_prepack_13537 1.744 117 0 -105.155
2lpb_Tog1_772_prepack_13594 3.009 0 6 -116.419
2lpb_Tog1_772_prepack_13610 2.095 118 0 -114.473
2lpb_Tog1_772_prepack_13686 1.176 16 1 -110.942
2lpb_Tog1_772_prepack_13752 3.078 119 0 -106.661
2lpb_Tog1_772_prepack_13948 0.962 29 2 -114.513
2lpb_Tog1_772_prepack_14004 3.241 120 0 -112.074
2lpb_Tog1_772_prepack_14080 2.691 121 0 -114.902
2lpb_Tog1_772_prepack_14236 2.995 122 0 -108.428
2lpb_Tog1_772_prepack_14270 2.420 123 0 -116.146
2lpb_Tog1_772_prepack_14292 2.514 124 0 -129.532
2lpb_Tog1_772_prepack_14378 2.829 125 0 -104.666
2lpb_Tog1_772_prepack_14544 1.205 126 0 -106.194
2lpb_Tog1_772_prepack_14547 2.069 127 0 -104.060
2lpb_Tog1_772_prepack_14618 2.083 128 0 -103.235
2lpb_Tog1_772_prepack_14678 2.313 129 0 -105.715
2lpb_Tog1_772_prepack_14686 2.869 130 0 -105.710
2lpb_Tog1_772_prepack_14847 3.686 131 0 -107.583
2lpb_Tog1_772_prepack_14868 0.999 4 1 -123.613
2lpb_Tog1_772_prepack_14946 2.724 132 0 -105.772
2lpb_Tog1_772_prepack_14987 1.592 6 0 -121.804
2lpb_Tog1_772_prepack_14995 3.988 17 0 -103.380
2lpb_Tog1_772_prepack_15180 4.250 133 0 -114.723
2lpb_Tog1_772_prepack_15184 1.696 134 0 -107.312
2lpb_Tog1_772_prepack_15306 3.462 135 0 -109.303
2lpb_Tog1_772_prepack_15346 3.395 136 0 -106.122
2lpb_Tog1_772_prepack_15348 3.007 1 4 -112.376
2lpb_Tog1_772_prepack_15422 2.468 14 1 -103.267
2lpb_Tog1_772_prepack_15442 1.829 23 1 -103.747
2lpb_Tog1_772_prepack_15484 2.305 8 1 -104.639
2lpb_Tog1_772_prepack_15518 0.957 137 0 -123.614
2lpb_Tog1_772_prepack_15734 2.833 25 0 -108.037
2lpb_Tog1_772_prepack_15880 1.959 26 0 -111.614
2lpb_Tog1_772_prepack_15998 2.958 9 2 -118.796
2lpb_Tog1_772_prepack_16039 3.150 138 0 -105.166
2lpb_Tog1_772_prepack_16130 2.791 139 0 -106.829
2lpb_Tog1_772_prepack_16182 2.905 288 1 -106.951
2lpb_Tog1_772_prepack_16319 2.835 140 0 -104.163
2lpb_Tog1_772_prepack_16378 0.995 4 2 -103.715
2lpb_Tog1_772_prepack_16488 2.861 141 0 -106.721
2lpb_Tog1_772_prepack_16524 2.563 142 0 -106.316
2lpb_Tog1_772_prepack_16628 3.499 143 0 -104.027
2lpb_Tog1_772_prepack_16635 1.355 144 0 -105.526
2lpb_Tog1_772_prepack_16649 4.262 145 0 -110.705
2lpb_Tog1_772_prepack_16691 4.228 146 0 -111.640
2lpb_Tog1_772_prepack_16782 2.341 147 0 -106.689
2lpb_Tog1_772_prepack_16801 2.897 9 3 -108.120
2lpb_Tog1_772_prepack_16919 1.375 4 3 -104.906
2lpb_Tog1_772_prepack_16934 2.636 148 0 -105.247
2lpb_Tog1_772_prepack_17005 3.102 149 0 -108.887
2lpb_Tog1_772_prepack_17112 3.041 150 0 -104.163
2lpb_Tog1_772_prepack_17192 2.879 18 1 -110.173
2lpb_Tog1_772_prepack_17451 4.317 151 0 -104.649
2lpb_Tog1_772_prepack_17533 3.548 3 3 -115.325
2lpb_Tog1_772_prepack_17674 2.367 8 2 -106.973
2lpb_Tog1_772_prepack_17771 3.248 152 0 -106.910
2lpb_Tog1_772_prepack_17776 4.426 153 0 -103.498
2lpb_Tog1_772_prepack_17813 2.810 10 0 -104.134
2lpb_Tog1_772_prepack_17851 2.751 154 0 -111.461
2lpb_Tog1_772_prepack_17908 3.147 0 7 -109.026
2lpb_Tog1_772_prepack_18197 3.163 155 0 -112.325
2lpb_Tog1_772_prepack_18269 2.826 156 0 -114.551
2lpb_Tog1_772_prepack_18613 1.950 157 0 -108.540
2lpb_Tog1_772_prepack_18635 2.330 158 0 -109.361
2lpb_Tog1_772_prepack_18653 2.495 159 0 -105.921
2lpb_Tog1_772_prepack_18925 1.812 160 0 -115.780
2lpb_Tog1_772_prepack_19249 3.038 161 0 -106.515
2lpb_Tog1_772_prepack_19388 3.949 162 0 -109.643
2lpb_Tog1_772_prepack_19403 2.530 27 0 -105.180
2lpb_Tog1_772_prepack_19406 2.580 163 0 -104.564
2lpb_Tog1_772_prepack_19603 3.058 164 0 -103.467
2lpb_Tog1_772_prepack_19636 5.160 165 0 -107.234
2lpb_Tog1_772_prepack_19724 3.844 166 0 -106.735
2lpb_Tog1_772_prepack_19888 2.152 167 0 -114.245
2lpb_Tog1_772_prepack_19950 2.862 28 0 -105.403
2lpb_Tog1_772_prepack_20017 3.425 19 0 -109.087
2lpb_Tog1_772_prepack_20121 1.467 29 0 -108.085
2lpb_Tog1_772_prepack_20203 2.372 168 0 -103.544
2lpb_Tog1_772_prepack_20277 2.901 169 0 -105.409
2lpb_Tog1_772_prepack_20335 3.068 5 1 -116.122
2lpb_Tog1_772_prepack_20344 3.463 7 2 -108.683
2lpb_Tog1_772_prepack_20643 2.371 8 3 -108.357
2lpb_Tog1_772_prepack_20671 2.703 170 0 -104.114
2lpb_Tog1_772_prepack_20767 3.182 171 0 -106.992
2lpb_Tog1_772_prepack_20915 3.114 172 0 -109.656
2lpb_Tog1_772_prepack_20921 1.150 30 0 -117.566
2lpb_Tog1_772_prepack_20925 1.575 173 0 -109.218
2lpb_Tog1_772_prepack_21156 1.981 20 1 -115.228
2lpb_Tog1_772_prepack_21430 4.238 174 0 -103.488
2lpb_Tog1_772_prepack_21439 0.855 4 4 -107.367
2lpb_Tog1_772_prepack_21495 3.270 175 0 -111.336
2lpb_Tog1_772_prepack_21530 2.484 176 0 -111.284
2lpb_Tog1_772_prepack_21652 3.562 177 0 -107.665
2lpb_Tog1_772_prepack_21660 1.815 178 0 -106.663
2lpb_Tog1_772_prepack_21714 4.041 291 1 -108.614
2lpb_Tog1_772_prepack_21863 3.617 179 0 -103.540
2lpb_Tog1_772_prepack_21899 3.286 180 0 -103.179
2lpb_Tog1_772_prepack_22134 3.513 3 4 -120.979
2lpb_Tog1_772_prepack_22140 2.185 21 1 -106.313
2lpb_Tog1_772_prepack_22184 1.753 26 1 -104.002
2lpb_Tog1_772_prepack_22378 3.270 181 0 -106.061
2lpb_Tog1_772_prepack_22436 3.997 7 3 -118.962
2lpb_Tog1_772_prepack_22511 4.684 182 0 -104.475
2lpb_Tog1_772_prepack_22641 4.839 183 0 -116.942
2lpb_Tog1_772_prepack_22672 2.809 10 1 -107.760
2lpb_Tog1_772_prepack_22933 2.657 184 0 -105.828
2lpb_Tog1_772_prepack_22936 2.961 185 0 -118.050
2lpb_Tog1_772_prepack_23066 1.682 186 0 -104.731
2lpb_Tog1_772_prepack_23088 2.004 31 0 -109.492
2lpb_Tog1_772_prepack_23119 3.091 12 1 -108.137
2lpb_Tog1_772_prepack_23202 2.689 187 0 -104.661
2lpb_Tog1_772_prepack_23507 3.592 24 1 -108.715
2lpb_Tog1_772_prepack_23617 2.012 31 1 -109.477
2lpb_Tog1_772_prepack_23640 4.354 188 0 -103.661
2lpb_Tog1_772_prepack_23681 4.632 189 0 -107.773
2lpb_Tog1_772_prepack_23764 1.228 190 0 -107.800
2lpb_Tog1_772_prepack_23986 1.678 32 0 -110.765
2lpb_Tog1_772_prepack_24184 3.168 0 8 -115.644
2lpb_Tog1_772_prepack_24314 2.285 191 0 -103.380
2lpb_Tog1_772_prepack_24361 2.711 192 0 -106.941
2lpb_Tog1_772_prepack_24392 2.744 25 1 -104.355
2lpb_Tog1_772_prepack_24492 1.564 33 0 -105.299
2lpb_Tog1_772_prepack_24832 3.652 193 0 -115.943
2lpb_Tog1_772_prepack_24874 1.612 194 0 -105.906
2lpb_Tog1_772_prepack_25026 2.494 195 0 -103.518
2lpb_Tog1_772_prepack_25136 2.632 196 0 -105.364
2lpb_Tog1_772_prepack_25257 1.939 197 0 -110.086
2lpb_Tog1_772_prepack_25287 5.390 198 0 -107.560
2lpb_Tog1_772_prepack_25312 1.636 199 0 -107.007
2lpb_Tog1_772_prepack_25409 2.907 200 0 -105.685
2lpb_Tog1_772_prepack_25511 1.759 201 0 -104.446
2lpb_Tog1_772_prepack_25521 2.543 202 0 -115.897
2lpb_Tog1_772_prepack_25584 1.607 117 1 -104.030
2lpb_Tog1_772_prepack_25624 1.492 32 1 -106.614
2lpb_Tog1_772_prepack_25807 2.606 14 2 -108.595
2lpb_Tog1_772_prepack_25821 3.944 2 2 -108.180
2lpb_Tog1_772_prepack_25858 2.598 203 0 -103.551
2lpb_Tog1_772_prepack_26028 4.017 291 2 -107.640
2lpb_Tog1_772_prepack_26041 3.323 204 0 -103.834
2lpb_Tog1_772_prepack_26134 1.375 33 1 -106.738
2lpb_Tog1_772_prepack_26163 3.282 205 0 -107.343
2lpb_Tog1_772_prepack_26245 3.879 206 0 -113.814
2lpb_Tog1_772_prepack_26543 0.995 4 5 -114.523
2lpb_Tog1_772_prepack_26570 2.489 207 0 -111.685
2lpb_Tog1_772_prepack_26594 1.956 208 0 -104.648
2lpb_Tog1_772_prepack_26950 2.615 209 0 -103.323
2lpb_Tog1_772_prepack_26979 1.536 210 0 -110.535
2lpb_Tog1_772_prepack_27049 3.367 19 1 -114.051
2lpb_Tog1_772_prepack_27408 3.388 19 2 -112.912
2lpb_Tog1_772_prepack_27605 0.865 30 1 -119.338
2lpb_Tog1_772_prepack_27688 4.065 211 0 -110.941
2lpb_Tog1_772_prepack_27702 1.080 34 0 -118.235
2lpb_Tog1_772_prepack_27820 3.808 3 5 -104.370
2lpb_Tog1_772_prepack_28005 3.346 212 0 -106.504
2lpb_Tog1_772_prepack_28098 1.675 213 0 -103.501
2lpb_Tog1_772_prepack_28115 3.024 214 0 -104.471
2lpb_Tog1_772_prepack_28256 3.364 0 9 -103.237
2lpb_Tog1_772_prepack_28267 3.119 215 0 -107.749
2lpb_Tog1_772_prepack_28390 5.905 216 0 -111.375
2lpb_Tog1_772_prepack_28418 3.107 217 0 -106.851
2lpb_Tog1_772_prepack_28498 1.765 218 0 -103.861
2lpb_Tog1_772_prepack_28763 1.783 6 1 -115.112
2lpb_Tog1_772_prepack_28789 2.586 219 0 -106.008
2lpb_Tog1_772_prepack_28848 2.787 27 1 -110.502
2lpb_Tog1_772_prepack_28914 3.833 220 0 -109.356
2lpb_Tog1_772_prepack_28980 3.126 221 0 -112.065
2lpb_Tog1_772_prepack_29126 1.756 222 0 -103.180
2lpb_Tog1_772_prepack_29346 3.944 223 0 -114.818
2lpb_Tog1_772_prepack_29397 1.793 224 0 -104.554
2lpb_Tog1_772_prepack_29437 3.926 2 3 -111.043
2lpb_Tog1_772_prepack_29471 2.576 225 0 -105.930
2lpb_Tog1_772_prepack_29488 1.502 6 2 -125.928
2lpb_Tog1_772_prepack_29701 2.498 226 0 -104.521
2lpb_Tog1_772_prepack_30084 2.841 28 1 -104.519
2lpb_Tog1_772_prepack_30142 5.417 227 0 -105.998
2lpb_Tog1_772_prepack_30177 2.354 228 0 -103.435
2lpb_Tog1_772_prepack_30342 1.774 229 0 -111.723
2lpb_Tog1_772_prepack_30374 2.656 230 0 -104.912
2lpb_Tog1_772_prepack_30416 1.785 231 0 -116.097
2lpb_Tog1_772_prepack_30422 2.263 232 0 -111.202
2lpb_Tog1_772_prepack_30595 3.297 3 7 -109.450
2lpb_Tog1_772_prepack_30608 3.112 0 10 -116.319
2lpb_Tog1_772_prepack_30615 2.932 233 0 -118.078
2lpb_Tog1_772_prepack_30702 2.696 234 0 -116.390
2lpb_Tog1_772_prepack_30750 3.309 235 0 -105.613
2lpb_Tog1_772_prepack_30799 2.993 1 5 -106.642
2lpb_Tog1_772_prepack_31070 2.705 236 0 -111.102
2lpb_Tog1_772_prepack_31081 3.083 237 0 -106.961
2lpb_Tog1_772_prepack_31091 3.124 299 1 -122.799
2lpb_Tog1_772_prepack_31136 2.260 238 0 -115.513
2lpb_Tog1_772_prepack_31221 2.268 15 1 -114.689
2lpb_Tog1_772_prepack_31250 2.464 239 0 -104.543
2lpb_Tog1_772_prepack_31261 4.442 240 0 -109.839
2lpb_Tog1_772_prepack_31510 2.220 241 0 -112.620
2lpb_Tog1_772_prepack_31595 1.996 242 0 -114.762
2lpb_Tog1_772_prepack_31672 4.433 11 1 -117.637
2lpb_Tog1_772_prepack_31820 2.077 243 0 -107.883
2lpb_Tog1_772_prepack_31822 2.353 15 2 -103.238
2lpb_Tog1_772_prepack_31933 3.147 244 0 -103.973
2lpb_Tog1_772_prepack_32061 4.116 17 1 -107.409
2lpb_Tog1_772_prepack_32089 2.682 245 0 -111.806
2lpb_Tog1_772_prepack_32156 2.556 246 0 -106.996
2lpb_Tog1_772_prepack_32180 3.967 247 0 -116.815
2lpb_Tog1_772_prepack_32405 1.868 248 0 -113.842
2lpb_Tog1_772_prepack_32495 4.086 249 0 -106.764
2lpb_Tog1_772_prepack_32558 1.978 250 0 -105.724
2lpb_Tog1_772_prepack_32655 2.002 251 0 -116.671
2lpb_Tog1_772_prepack_32659 3.130 0 11 -108.288
2lpb_Tog1_772_prepack_32840 2.601 252 0 -108.862
2lpb_Tog1_772_prepack_33042 1.299 253 0 -112.671
2lpb_Tog1_772_prepack_33200 2.654 254 0 -112.669
2lpb_Tog1_772_prepack_33274 2.887 1 6 -107.955
2lpb_Tog1_772_prepack_33363 2.082 255 0 -116.785
2lpb_Tog1_772_prepack_33381 3.622 256 0 -108.037
2lpb_Tog1_772_prepack_33501 3.427 24 2 -108.259
2lpb_Tog1_772_prepack_33630 3.653 257 0 -107.462
2lpb_Tog1_772_prepack_33733 1.641 258 0 -104.246
2lpb_Tog1_772_prepack_33964 4.457 259 0 -104.842
2lpb_Tog1_772_prepack_34101 2.145 260 0 -107.352
2lpb_Tog1_772_prepack_34104 2.176 261 0 -111.799
2lpb_Tog1_772_prepack_34145 2.312 262 0 -107.207
2lpb_Tog1_772_prepack_34159 1.556 6 3 -103.880
2lpb_Tog1_772_prepack_34176 2.516 263 0 -107.654
2lpb_Tog1_772_prepack_34329 2.701 264 0 -106.540
2lpb_Tog1_772_prepack_34384 2.459 265 0 -118.402
2lpb_Tog1_772_prepack_34435 4.536 266 0 -103.416
2lpb_Tog1_772_prepack_34452 3.464 3 6 -106.647
2lpb_Tog1_772_prepack_34567 2.344 267 0 -103.573
2lpb_Tog1_772_prepack_34589 3.041 268 0 -104.915
2lpb_Tog1_772_prepack_34700 2.916 269 0 -118.390
2lpb_Tog1_772_prepack_35034 3.529 270 0 -109.298
2lpb_Tog1_772_prepack_35242 2.225 271 0 -112.492
2lpb_Tog1_772_prepack_35325 4.557 272 0 -113.211
2lpb_Tog1_772_prepack_35460 1.809 13 2 -120.952
2lpb_Tog1_772_prepack_35487 3.276 273 0 -107.598
2lpb_Tog1_772_prepack_35574 4.543 11 2 -111.290
2lpb_Tog1_772_prepack_35838 3.490 274 0 -105.551
2lpb_Tog1_772_prepack_35973 4.363 275 0 -107.114
2lpb_Tog1_772_prepack_35986 4.078 276 0 -103.214
2lpb_Tog1_772_prepack_36190 1.815 277 0 -112.424
2lpb_Tog1_772_prepack_36195 2.107 278 0 -103.281
2lpb_Tog1_772_prepack_36236 2.552 279 0 -107.610
2lpb_Tog1_772_prepack_36295 4.298 280 0 -107.146
2lpb_Tog1_772_prepack_36373 2.813 10 2 -112.204
2lpb_Tog1_772_prepack_36597 2.542 281 0 -117.874
2lpb_Tog1_772_prepack_37007 4.582 282 0 -104.456
2lpb_Tog1_772_prepack_37413 2.530 283 0 -103.675
2lpb_Tog1_772_prepack_37472 2.026 284 0 -104.117
2lpb_Tog1_772_prepack_37479 3.109 5 2 -103.697
2lpb_Tog1_772_prepack_37514 2.757 10 3 -106.887
2lpb_Tog1_772_prepack_37675 1.522 285 0 -112.810
2lpb_Tog1_772_prepack_37843 4.031 17 2 -103.202
2lpb_Tog1_772_prepack_37873 1.871 286 0 -119.102
2lpb_Tog1_772_prepack_37917 1.257 287 0 -110.723
2lpb_Tog1_772_prepack_37975 3.112 299 2 -121.018
2lpb_Tog1_772_prepack_38031 1.515 29 1 -108.730
2lpb_Tog1_772_prepack_38161 2.740 288 0 -110.908
2lpb_Tog1_772_prepack_38277 2.055 289 0 -108.034
2lpb_Tog1_772_prepack_38286 4.124 291 3 -116.167
2lpb_Tog1_772_prepack_38445 1.767 290 0 -103.165
2lpb_Tog1_772_prepack_38531 4.141 291 0 -114.468
2lpb_Tog1_772_prepack_38743 3.550 292 0 -106.387
2lpb_Tog1_772_prepack_39016 4.027 2 4 -119.547
2lpb_Tog1_772_prepack_39109 3.593 293 0 -110.130
2lpb_Tog1_772_prepack_39126 4.125 294 0 -105.937
2lpb_Tog1_772_prepack_39263 3.095 295 0 -113.224
2lpb_Tog1_772_prepack_39410 1.540 6 4 -106.035
2lpb_Tog1_772_prepack_39604 4.245 296 0 -115.901
2lpb_Tog1_772_prepack_39696 1.267 34 1 -105.239
2lpb_Tog1_772_prepack_39783 2.367 297 0 -107.973
2lpb_Tog1_772_prepack_39792 1.651 298 0 -106.487
2lpb_Tog1_772_prepack_39903 3.228 18 2 -105.453
2lpb_Tog1_772_prepack_39926 3.102 299 0 -114.860
2lpb_Tog1_772_prepack_40133 1.628 6 5 -105.124
2lpb_Tog1_772_prepack_40349 2.895 5 3 -122.574
2lpb_Tog1_772_prepack_40401 3.240 0 12 -109.582
2lpb_Tog1_772_prepack_40489 3.286 12 2 -107.536
2lpb_Tog1_772_prepack_40501 3.502 300 0 -103.710
2lpb_Tog1_772_prepack_40605 4.467 301 0 -106.579
2lpb_Tog1_772_prepack_40757 4.958 302 0 -106.260
2lpb_Tog1_772_prepack_40966 3.166 303 0 -109.826
2lpb_Tog1_772_prepack_41237 2.532 1 7 -105.363
2lpb_Tog1_772_prepack_41309 2.427 304 0 -106.436
2lpb_Tog1_772_prepack_41376 1.561 305 0 -104.799
2lpb_Tog1_772_prepack_41471 3.096 288 2 -108.701
2lpb_Tog1_772_prepack_41633 4.513 306 0 -105.142
2lpb_Tog1_772_prepack_41715 2.330 307 0 -123.033
2lpb_Tog1_772_prepack_41909 4.241 308 0 -120.363
2lpb_Tog1_772_prepack_42170 1.833 23 2 -105.554
2lpb_Tog1_772_prepack_42459 3.172 237 1 -108.213
2lpb_Tog1_772_prepack_42462 3.208 309 0 -103.245
2lpb_Tog1_772_prepack_42554 3.140 0 13 -119.363
2lpb_Tog1_772_prepack_42585 3.667 3 8 -107.767
2lpb_Tog1_772_prepack_42634 3.153 19 4 -108.815
2lpb_Tog1_772_prepack_42687 1.472 310 0 -112.618
2lpb_Tog1_772_prepack_42789 3.050 5 4 -113.205
2lpb_Tog1_772_prepack_42969 2.366 307 1 -106.136
2lpb_Tog1_772_prepack_43127 2.515 311 0 -109.604
2lpb_Tog1_772_prepack_43278 2.004 26 2 -104.665
2lpb_Tog1_772_prepack_43313 1.840 13 3 -110.019
2lpb_Tog1_772_prepack_43476 3.960 312 0 -114.183
2lpb_Tog1_772_prepack_43700 2.363 313 0 -105.204
2lpb_Tog1_772_prepack_43817 4.391 314 0 -104.973
2lpb_Tog1_772_prepack_43943 4.038 315 0 -107.255
2lpb_Tog1_772_prepack_44297 1.582 316 0 -103.228
2lpb_Tog1_772_prepack_44316 3.089 317 0 -103.884
2lpb_Tog1_772_prepack_44452 3.481 318 0 -109.016
2lpb_Tog1_772_prepack_44519 2.945 12 3 -109.157
2lpb_Tog1_772_prepack_44689 2.116 21 2 -120.849
2lpb_Tog1_772_prepack_44800 2.965 9 4 -113.879
2lpb_Tog1_772_prepack_44835 1.577 319 0 -117.879
2lpb_Tog1_772_prepack_44929 2.106 320 0 -113.289
2lpb_Tog1_772_prepack_45051 2.046 31 2 -107.229
2lpb_Tog1_772_prepack_45057 1.702 319 1 -116.974
2lpb_Tog1_772_prepack_45274 4.012 321 0 -105.790
2lpb_Tog1_772_prepack_45311 2.352 322 0 -103.641
2lpb_Tog1_772_prepack_45321 3.778 323 0 -106.653
2lpb_Tog1_772_prepack_45353 3.669 2 5 -106.368
2lpb_Tog1_772_prepack_45477 2.267 324 0 -109.664
2lpb_Tog1_772_prepack_45529 1.626 13 4 -108.561
2lpb_Tog1_772_prepack_45545 2.303 325 0 -104.600
2lpb_Tog1_772_prepack_45566 2.402 326 0 -113.371
2lpb_Tog1_772_prepack_45644 4.193 327 0 -106.791
2lpb_Tog1_772_prepack_45730 2.951 328 0 -104.190
2lpb_Tog1_772_prepack_45766 3.724 3 9 -105.961
2lpb_Tog1_772_prepack_45848 3.369 329 0 -110.573
2lpb_Tog1_772_prepack_46152 1.608 105 1 -114.238
2lpb_Tog1_772_prepack_46181 3.010 330 0 -105.456
2lpb_Tog1_772_prepack_46242 1.909 331 0 -104.390
2lpb_Tog1_772_prepack_46318 2.332 332 0 -104.546
2lpb_Tog1_772_prepack_46341 4.254 333 0 -103.404
2lpb_Tog1_772_prepack_46488 3.166 0 14 -105.396
2lpb_Tog1_772_prepack_46507 3.220 334 0 -116.464
2lpb_Tog1_772_prepack_46621 3.096 335 0 -104.266
2lpb_Tog1_772_prepack_46701 3.202 336 0 -106.690
2lpb_Tog1_772_prepack_46750 2.227 8 4 -116.083
2lpb_Tog1_772_prepack_46810 3.543 24 3 -111.040
2lpb_Tog1_772_prepack_46964 1.578 337 0 -113.261
2lpb_Tog1_772_prepack_47024 2.733 338 0 -104.413
2lpb_Tog1_772_prepack_47291 1.742 339 0 -103.978
2lpb_Tog1_772_prepack_47304 3.373 340 0 -109.985
2lpb_Tog1_772_prepack_47310 1.446 16 2 -103.990
2lpb_Tog1_772_prepack_47413 2.680 86 1 -104.681
2lpb_Tog1_772_prepack_47443 3.003 341 0 -106.073
2lpb_Tog1_772_prepack_47552 3.447 3 10 -115.866
2lpb_Tog1_772_prepack_47564 2.531 246 1 -105.245
2lpb_Tog1_772_prepack_47583 3.214 342 0 -104.056
2lpb_Tog1_772_prepack_47719 4.561 343 0 -103.365
2lpb_Tog1_772_prepack_47781 2.233 344 0 -110.346
2lpb_Tog1_772_prepack_47925 2.320 345 0 -104.355
2lpb_Tog1_772_prepack_47927 1.848 23 3 -110.209
2lpb_Tog1_772_prepack_48196 5.205 346 0 -106.054
2lpb_Tog1_772_prepack_48389 3.378 24 4 -103.876
2lpb_Tog1_772_prepack_48509 1.330 347 0 -124.898
2lpb_Tog1_772_prepack_48523 4.102 348 0 -110.302
2lpb_Tog1_772_prepack_48528 2.621 264 1 -105.270
2lpb_Tog1_772_prepack_48543 2.161 42 1 -106.957
2lpb_Tog1_772_prepack_48559 2.122 349 0 -104.925
2lpb_Tog1_772_prepack_48567 6.234 350 0 -106.920
2lpb_Tog1_772_prepack_48752 1.633 351 0 -106.563
2lpb_Tog1_772_prepack_48840 1.611 352 0 -107.809
2lpb_Tog1_772_prepack_48884 3.240 0 15 -107.850
2lpb_Tog1_772_prepack_48964 3.115 172 1 -121.693
2lpb_Tog1_772_prepack_49081 2.700 353 0 -111.760
2lpb_Tog1_772_prepack_49088 2.317 31 3 -105.559
2lpb_Tog1_772_prepack_49168 2.153 354 0 -105.787
2lpb_Tog1_772_prepack_49185 2.283 355 0 -115.238
2lpb_Tog1_772_prepack_49204 2.015 231 1 -107.207
2lpb_Tog1_772_prepack_49217 2.292 307 2 -111.653
2lpb_Tog1_772_prepack_49323 3.356 0 16 -110.991
2lpb_Tog1_772_prepack_49451 3.719 356 0 -103.554
2lpb_Tog1_772_prepack_49456 1.237 357 0 -103.157
2lpb_Tog1_772_prepack_49541 2.721 358 0 -111.315
2lpb_Tog1_772_prepack_49676 2.936 155 2 -104.232
2lpb_Tog1_772_prepack_49745 4.167 359 0 -105.155
2lpb_Tog1_772_prepack_49995 2.522 21 3 -105.267
