# Supplementary material for: Simple biochemical features underlie transcriptional activation domain diversity and dynamic, fuzzy binding to Mediator
Source: eLife. 2021 Apr 27;10:e68068. doi: 10.7554/eLife.68068 (PMC8137143; doi:10.7554/eLife.68068)
Supplement: Figure 6—source data 2. — The 10 best-scoring models from different binding poses are provided as pdb files. Top500.txt contains the score, cluster number, and RMSD to best model for the 500 best-scoring models. [file elife-68068-fig6-data2.zip › Med15-cAD structural models/ABD1/Tog1_772/2lpb_Tog1_772_prepack_09339.pdb]

HEADER                                            17-SEP-20   XXXX              
EXPDTA    THEORETICAL MODEL                                                     
REMARK 220                                                                      
REMARK 220 EXPERIMENTAL DETAILS                                                 
REMARK 220  EXPERIMENT TYPE                : THEORETICAL MODELLING              
REMARK 220  DATE OF DATA COLLECTION        : 17-SEP-20                          
REMARK 220                                                                      
REMARK 220 REMARK: MODEL GENERATED BY ROSETTA                                   
REMARK 220  VERSION 2020.08+release.cb1caba                                     
ATOM      1  N   GLN A 158     -12.016 -12.395 -23.603  1.00  0.00           N  
ATOM      2  CA  GLN A 158     -11.969 -12.966 -22.241  1.00  0.00           C  
ATOM      3  C   GLN A 158     -12.554 -11.986 -21.232  1.00  0.00           C  
ATOM      4  O   GLN A 158     -13.092 -10.945 -21.605  1.00  0.00           O  
ATOM      5  CB  GLN A 158     -10.534 -13.324 -21.846  1.00  0.00           C  
ATOM      6  CG  GLN A 158      -9.890 -14.380 -22.728  1.00  0.00           C  
ATOM      7  CD  GLN A 158     -10.558 -15.735 -22.590  1.00  0.00           C  
ATOM      8  OE1 GLN A 158     -10.620 -16.303 -21.496  1.00  0.00           O  
ATOM      9  NE2 GLN A 158     -11.060 -16.263 -23.701  1.00  0.00           N  
ATOM     10 1H   GLN A 158     -11.629 -13.049 -24.253  1.00  0.00           H  
ATOM     11 2H   GLN A 158     -12.965 -12.201 -23.851  1.00  0.00           H  
ATOM     12 3H   GLN A 158     -11.486 -11.548 -23.628  1.00  0.00           H  
ATOM     13  HA  GLN A 158     -12.567 -13.877 -22.227  1.00  0.00           H  
ATOM     14 1HB  GLN A 158      -9.912 -12.430 -21.883  1.00  0.00           H  
ATOM     15 2HB  GLN A 158     -10.520 -13.690 -20.819  1.00  0.00           H  
ATOM     16 1HG  GLN A 158      -9.968 -14.065 -23.769  1.00  0.00           H  
ATOM     17 2HG  GLN A 158      -8.843 -14.484 -22.447  1.00  0.00           H  
ATOM     18 1HE2 GLN A 158     -11.512 -17.155 -23.671  1.00  0.00           H  
ATOM     19 2HE2 GLN A 158     -10.987 -15.768 -24.567  1.00  0.00           H  
ATOM     20  N   ARG A 159     -12.454 -12.331 -19.958  1.00  0.00           N  
ATOM     21  CA  ARG A 159     -12.963 -11.479 -18.889  1.00  0.00           C  
ATOM     22  C   ARG A 159     -12.021 -10.302 -18.654  1.00  0.00           C  
ATOM     23  O   ARG A 159     -10.801 -10.445 -18.767  1.00  0.00           O  
ATOM     24  CB  ARG A 159     -13.124 -12.269 -17.599  1.00  0.00           C  
ATOM     25  CG  ARG A 159     -13.675 -11.473 -16.426  1.00  0.00           C  
ATOM     26  CD  ARG A 159     -13.961 -12.344 -15.257  1.00  0.00           C  
ATOM     27  NE  ARG A 159     -14.310 -11.570 -14.077  1.00  0.00           N  
ATOM     28  CZ  ARG A 159     -14.680 -12.100 -12.896  1.00  0.00           C  
ATOM     29  NH1 ARG A 159     -14.743 -13.406 -12.752  1.00  0.00           N  
ATOM     30  NH2 ARG A 159     -14.978 -11.310 -11.880  1.00  0.00           N  
ATOM     31  H   ARG A 159     -12.025 -13.184 -19.727  1.00  0.00           H  
ATOM     32  HA  ARG A 159     -13.941 -11.098 -19.186  1.00  0.00           H  
ATOM     33 1HB  ARG A 159     -13.794 -13.111 -17.769  1.00  0.00           H  
ATOM     34 2HB  ARG A 159     -12.158 -12.675 -17.297  1.00  0.00           H  
ATOM     35 1HG  ARG A 159     -12.945 -10.721 -16.122  1.00  0.00           H  
ATOM     36 2HG  ARG A 159     -14.601 -10.981 -16.722  1.00  0.00           H  
ATOM     37 1HD  ARG A 159     -14.795 -13.003 -15.491  1.00  0.00           H  
ATOM     38 2HD  ARG A 159     -13.080 -12.941 -15.025  1.00  0.00           H  
ATOM     39  HE  ARG A 159     -14.272 -10.562 -14.148  1.00  0.00           H  
ATOM     40 1HH1 ARG A 159     -14.515 -14.011 -13.529  1.00  0.00           H  
ATOM     41 2HH1 ARG A 159     -15.021 -13.804 -11.868  1.00  0.00           H  
ATOM     42 1HH2 ARG A 159     -14.928 -10.306 -11.989  1.00  0.00           H  
ATOM     43 2HH2 ARG A 159     -15.256 -11.708 -10.994  1.00  0.00           H  
ATOM     44  N   ARG A 160     -12.586  -9.144 -18.344  1.00  0.00           N  
ATOM     45  CA  ARG A 160     -11.792  -7.949 -18.098  1.00  0.00           C  
ATOM     46  C   ARG A 160     -12.633  -6.875 -17.411  1.00  0.00           C  
ATOM     47  O   ARG A 160     -13.441  -6.198 -18.052  1.00  0.00           O  
ATOM     48  CB  ARG A 160     -11.230  -7.400 -19.401  1.00  0.00           C  
ATOM     49  CG  ARG A 160     -10.292  -6.214 -19.244  1.00  0.00           C  
ATOM     50  CD  ARG A 160      -9.730  -5.782 -20.549  1.00  0.00           C  
ATOM     51  NE  ARG A 160      -8.781  -4.691 -20.396  1.00  0.00           N  
ATOM     52  CZ  ARG A 160      -8.185  -4.046 -21.418  1.00  0.00           C  
ATOM     53  NH1 ARG A 160      -8.451  -4.392 -22.658  1.00  0.00           N  
ATOM     54  NH2 ARG A 160      -7.334  -3.064 -21.174  1.00  0.00           N  
ATOM     55  H   ARG A 160     -13.563  -9.090 -18.275  1.00  0.00           H  
ATOM     56  HA  ARG A 160     -10.960  -8.215 -17.446  1.00  0.00           H  
ATOM     57 1HB  ARG A 160     -10.683  -8.186 -19.921  1.00  0.00           H  
ATOM     58 2HB  ARG A 160     -12.050  -7.089 -20.049  1.00  0.00           H  
ATOM     59 1HG  ARG A 160     -10.837  -5.375 -18.811  1.00  0.00           H  
ATOM     60 2HG  ARG A 160      -9.466  -6.488 -18.588  1.00  0.00           H  
ATOM     61 1HD  ARG A 160      -9.214  -6.619 -21.018  1.00  0.00           H  
ATOM     62 2HD  ARG A 160     -10.536  -5.443 -21.199  1.00  0.00           H  
ATOM     63  HE  ARG A 160      -8.551  -4.396 -19.456  1.00  0.00           H  
ATOM     64 1HH1 ARG A 160      -9.102  -5.142 -22.845  1.00  0.00           H  
ATOM     65 2HH1 ARG A 160      -8.005  -3.908 -23.424  1.00  0.00           H  
ATOM     66 1HH2 ARG A 160      -7.130  -2.797 -20.220  1.00  0.00           H  
ATOM     67 2HH2 ARG A 160      -6.889  -2.581 -21.939  1.00  0.00           H  
ATOM     68  N   GLN A 161     -12.454  -6.736 -16.108  1.00  0.00           N  
ATOM     69  CA  GLN A 161     -13.186  -5.737 -15.341  1.00  0.00           C  
ATOM     70  C   GLN A 161     -12.283  -4.548 -15.024  1.00  0.00           C  
ATOM     71  O   GLN A 161     -11.141  -4.722 -14.597  1.00  0.00           O  
ATOM     72  CB  GLN A 161     -13.737  -6.344 -14.048  1.00  0.00           C  
ATOM     73  CG  GLN A 161     -14.805  -7.403 -14.263  1.00  0.00           C  
ATOM     74  CD  GLN A 161     -15.350  -7.948 -12.957  1.00  0.00           C  
ATOM     75  OE1 GLN A 161     -14.628  -8.582 -12.183  1.00  0.00           O  
ATOM     76  NE2 GLN A 161     -16.631  -7.704 -12.704  1.00  0.00           N  
ATOM     77  H   GLN A 161     -11.811  -7.320 -15.646  1.00  0.00           H  
ATOM     78  HA  GLN A 161     -14.024  -5.385 -15.943  1.00  0.00           H  
ATOM     79 1HB  GLN A 161     -12.922  -6.798 -13.483  1.00  0.00           H  
ATOM     80 2HB  GLN A 161     -14.164  -5.556 -13.429  1.00  0.00           H  
ATOM     81 1HG  GLN A 161     -15.631  -6.963 -14.821  1.00  0.00           H  
ATOM     82 2HG  GLN A 161     -14.373  -8.231 -14.825  1.00  0.00           H  
ATOM     83 1HE2 GLN A 161     -17.047  -8.039 -11.857  1.00  0.00           H  
ATOM     84 2HE2 GLN A 161     -17.181  -7.185 -13.359  1.00  0.00           H  
ATOM     85  N   LEU A 162     -12.793  -3.344 -15.237  1.00  0.00           N  
ATOM     86  CA  LEU A 162     -12.021  -2.140 -14.973  1.00  0.00           C  
ATOM     87  C   LEU A 162     -12.920  -0.927 -14.750  1.00  0.00           C  
ATOM     88  O   LEU A 162     -13.442  -0.340 -15.694  1.00  0.00           O  
ATOM     89  CB  LEU A 162     -11.064  -1.866 -16.140  1.00  0.00           C  
ATOM     90  CG  LEU A 162     -10.154  -0.641 -15.980  1.00  0.00           C  
ATOM     91  CD1 LEU A 162      -9.016  -0.719 -16.988  1.00  0.00           C  
ATOM     92  CD2 LEU A 162     -10.972   0.628 -16.176  1.00  0.00           C  
ATOM     93  H   LEU A 162     -13.712  -3.261 -15.574  1.00  0.00           H  
ATOM     94  HA  LEU A 162     -11.437  -2.296 -14.067  1.00  0.00           H  
ATOM     95 1HB  LEU A 162     -10.426  -2.736 -16.278  1.00  0.00           H  
ATOM     96 2HB  LEU A 162     -11.653  -1.726 -17.047  1.00  0.00           H  
ATOM     97  HG  LEU A 162      -9.716  -0.640 -14.982  1.00  0.00           H  
ATOM     98 1HD1 LEU A 162      -8.370   0.152 -16.875  1.00  0.00           H  
ATOM     99 2HD1 LEU A 162      -8.436  -1.625 -16.814  1.00  0.00           H  
ATOM    100 3HD1 LEU A 162      -9.424  -0.738 -17.999  1.00  0.00           H  
ATOM    101 1HD2 LEU A 162     -10.325   1.498 -16.062  1.00  0.00           H  
ATOM    102 2HD2 LEU A 162     -11.409   0.629 -17.175  1.00  0.00           H  
ATOM    103 3HD2 LEU A 162     -11.768   0.666 -15.431  1.00  0.00           H  
ATOM    104  N   THR A 163     -13.130  -0.568 -13.497  1.00  0.00           N  
ATOM    105  CA  THR A 163     -13.931   0.599 -13.185  1.00  0.00           C  
ATOM    106  C   THR A 163     -13.038   1.835 -13.283  1.00  0.00           C  
ATOM    107  O   THR A 163     -11.937   1.838 -12.733  1.00  0.00           O  
ATOM    108  CB  THR A 163     -14.563   0.499 -11.784  1.00  0.00           C  
ATOM    109  OG1 THR A 163     -15.438  -0.636 -11.732  1.00  0.00           O  
ATOM    110  CG2 THR A 163     -15.354   1.758 -11.464  1.00  0.00           C  
ATOM    111  H   THR A 163     -12.740  -1.095 -12.770  1.00  0.00           H  
ATOM    112  HA  THR A 163     -14.738   0.670 -13.915  1.00  0.00           H  
ATOM    113  HB  THR A 163     -13.778   0.370 -11.039  1.00  0.00           H  
ATOM    114  HG1 THR A 163     -16.157  -0.514 -12.357  1.00  0.00           H  
ATOM    115 1HG2 THR A 163     -15.793   1.669 -10.471  1.00  0.00           H  
ATOM    116 2HG2 THR A 163     -14.689   2.621 -11.492  1.00  0.00           H  
ATOM    117 3HG2 THR A 163     -16.146   1.887 -12.201  1.00  0.00           H  
ATOM    118  N   PRO A 164     -13.497   2.899 -13.960  1.00  0.00           N  
ATOM    119  CA  PRO A 164     -12.714   4.131 -14.141  1.00  0.00           C  
ATOM    120  C   PRO A 164     -12.220   4.737 -12.826  1.00  0.00           C  
ATOM    121  O   PRO A 164     -11.099   5.240 -12.749  1.00  0.00           O  
ATOM    122  CB  PRO A 164     -13.714   5.060 -14.836  1.00  0.00           C  
ATOM    123  CG  PRO A 164     -14.579   4.140 -15.627  1.00  0.00           C  
ATOM    124  CD  PRO A 164     -14.775   2.947 -14.730  1.00  0.00           C  
ATOM    125  HA  PRO A 164     -11.851   3.919 -14.789  1.00  0.00           H  
ATOM    126 1HB  PRO A 164     -14.277   5.636 -14.086  1.00  0.00           H  
ATOM    127 2HB  PRO A 164     -13.178   5.787 -15.463  1.00  0.00           H  
ATOM    128 1HG  PRO A 164     -15.527   4.637 -15.883  1.00  0.00           H  
ATOM    129 2HG  PRO A 164     -14.090   3.881 -16.577  1.00  0.00           H  
ATOM    130 1HD  PRO A 164     -15.638   3.119 -14.071  1.00  0.00           H  
ATOM    131 2HD  PRO A 164     -14.929   2.047 -15.345  1.00  0.00           H  
ATOM    132  N   GLN A 165     -13.054   4.663 -11.798  1.00  0.00           N  
ATOM    133  CA  GLN A 165     -12.719   5.223 -10.492  1.00  0.00           C  
ATOM    134  C   GLN A 165     -11.666   4.392  -9.762  1.00  0.00           C  
ATOM    135  O   GLN A 165     -10.776   4.940  -9.115  1.00  0.00           O  
ATOM    136  CB  GLN A 165     -13.978   5.338  -9.628  1.00  0.00           C  
ATOM    137  CG  GLN A 165     -14.987   6.356 -10.130  1.00  0.00           C  
ATOM    138  CD  GLN A 165     -16.244   6.393  -9.282  1.00  0.00           C  
ATOM    139  OE1 GLN A 165     -16.630   5.388  -8.677  1.00  0.00           O  
ATOM    140  NE2 GLN A 165     -16.891   7.551  -9.235  1.00  0.00           N  
ATOM    141  H   GLN A 165     -13.924   4.226 -11.924  1.00  0.00           H  
ATOM    142  HA  GLN A 165     -12.302   6.219 -10.639  1.00  0.00           H  
ATOM    143 1HB  GLN A 165     -14.474   4.369  -9.577  1.00  0.00           H  
ATOM    144 2HB  GLN A 165     -13.698   5.615  -8.612  1.00  0.00           H  
ATOM    145 1HG  GLN A 165     -14.531   7.346 -10.107  1.00  0.00           H  
ATOM    146 2HG  GLN A 165     -15.270   6.100 -11.150  1.00  0.00           H  
ATOM    147 1HE2 GLN A 165     -17.728   7.635  -8.691  1.00  0.00           H  
ATOM    148 2HE2 GLN A 165     -16.544   8.340  -9.742  1.00  0.00           H  
ATOM    149  N   GLN A 166     -11.757   3.072  -9.874  1.00  0.00           N  
ATOM    150  CA  GLN A 166     -10.822   2.186  -9.190  1.00  0.00           C  
ATOM    151  C   GLN A 166      -9.517   2.063  -9.956  1.00  0.00           C  
ATOM    152  O   GLN A 166      -8.440   2.098  -9.365  1.00  0.00           O  
ATOM    153  CB  GLN A 166     -11.442   0.800  -8.993  1.00  0.00           C  
ATOM    154  CG  GLN A 166     -12.760   0.809  -8.238  1.00  0.00           C  
ATOM    155  CD  GLN A 166     -12.646   1.481  -6.883  1.00  0.00           C  
ATOM    156  OE1 GLN A 166     -11.691   1.248  -6.137  1.00  0.00           O  
ATOM    157  NE2 GLN A 166     -13.621   2.322  -6.557  1.00  0.00           N  
ATOM    158  H   GLN A 166     -12.454   2.687 -10.440  1.00  0.00           H  
ATOM    159  HA  GLN A 166     -10.598   2.609  -8.211  1.00  0.00           H  
ATOM    160 1HB  GLN A 166     -11.614   0.337  -9.965  1.00  0.00           H  
ATOM    161 2HB  GLN A 166     -10.745   0.164  -8.446  1.00  0.00           H  
ATOM    162 1HG  GLN A 166     -13.500   1.350  -8.827  1.00  0.00           H  
ATOM    163 2HG  GLN A 166     -13.085  -0.220  -8.083  1.00  0.00           H  
ATOM    164 1HE2 GLN A 166     -13.600   2.795  -5.675  1.00  0.00           H  
ATOM    165 2HE2 GLN A 166     -14.377   2.482  -7.192  1.00  0.00           H  
ATOM    166  N   GLN A 167      -9.625   1.917 -11.272  1.00  0.00           N  
ATOM    167  CA  GLN A 167      -8.469   1.777 -12.140  1.00  0.00           C  
ATOM    168  C   GLN A 167      -7.449   2.886 -11.907  1.00  0.00           C  
ATOM    169  O   GLN A 167      -6.258   2.627 -11.753  1.00  0.00           O  
ATOM    170  CB  GLN A 167      -8.907   1.771 -13.607  1.00  0.00           C  
ATOM    171  CG  GLN A 167      -7.759   1.679 -14.599  1.00  0.00           C  
ATOM    172  CD  GLN A 167      -7.037   0.347 -14.525  1.00  0.00           C  
ATOM    173  OE1 GLN A 167      -7.458  -0.565 -13.809  1.00  0.00           O  
ATOM    174  NE2 GLN A 167      -5.941   0.228 -15.267  1.00  0.00           N  
ATOM    175  H   GLN A 167     -10.519   1.896 -11.678  1.00  0.00           H  
ATOM    176  HA  GLN A 167      -7.981   0.829 -11.916  1.00  0.00           H  
ATOM    177 1HB  GLN A 167      -9.573   0.927 -13.784  1.00  0.00           H  
ATOM    178 2HB  GLN A 167      -9.466   2.680 -13.824  1.00  0.00           H  
ATOM    179 1HG  GLN A 167      -8.154   1.798 -15.607  1.00  0.00           H  
ATOM    180 2HG  GLN A 167      -7.041   2.470 -14.382  1.00  0.00           H  
ATOM    181 1HE2 GLN A 167      -5.421  -0.628 -15.260  1.00  0.00           H  
ATOM    182 2HE2 GLN A 167      -5.634   0.994 -15.833  1.00  0.00           H  
ATOM    183  N   GLN A 168      -7.937   4.113 -11.843  1.00  0.00           N  
ATOM    184  CA  GLN A 168      -7.085   5.278 -11.654  1.00  0.00           C  
ATOM    185  C   GLN A 168      -6.316   5.237 -10.336  1.00  0.00           C  
ATOM    186  O   GLN A 168      -5.210   5.765 -10.240  1.00  0.00           O  
ATOM    187  CB  GLN A 168      -7.925   6.557 -11.721  1.00  0.00           C  
ATOM    188  CG  GLN A 168      -8.446   6.886 -13.110  1.00  0.00           C  
ATOM    189  CD  GLN A 168      -9.410   8.057 -13.103  1.00  0.00           C  
ATOM    190  OE1 GLN A 168      -9.681   8.651 -12.054  1.00  0.00           O  
ATOM    191  NE2 GLN A 168      -9.935   8.397 -14.274  1.00  0.00           N  
ATOM    192  H   GLN A 168      -8.906   4.243 -11.920  1.00  0.00           H  
ATOM    193  HA  GLN A 168      -6.346   5.299 -12.454  1.00  0.00           H  
ATOM    194 1HB  GLN A 168      -8.781   6.465 -11.053  1.00  0.00           H  
ATOM    195 2HB  GLN A 168      -7.329   7.401 -11.377  1.00  0.00           H  
ATOM    196 1HG  GLN A 168      -7.603   7.141 -13.753  1.00  0.00           H  
ATOM    197 2HG  GLN A 168      -8.969   6.015 -13.506  1.00  0.00           H  
ATOM    198 1HE2 GLN A 168     -10.577   9.163 -14.332  1.00  0.00           H  
ATOM    199 2HE2 GLN A 168      -9.689   7.889 -15.099  1.00  0.00           H  
ATOM    200  N   LEU A 169      -6.894   4.616  -9.325  1.00  0.00           N  
ATOM    201  CA  LEU A 169      -6.252   4.555  -8.026  1.00  0.00           C  
ATOM    202  C   LEU A 169      -5.281   3.380  -7.910  1.00  0.00           C  
ATOM    203  O   LEU A 169      -4.148   3.543  -7.454  1.00  0.00           O  
ATOM    204  CB  LEU A 169      -7.308   4.463  -6.922  1.00  0.00           C  
ATOM    205  CG  LEU A 169      -8.212   5.694  -6.761  1.00  0.00           C  
ATOM    206  CD1 LEU A 169      -9.309   5.419  -5.743  1.00  0.00           C  
ATOM    207  CD2 LEU A 169      -7.402   6.915  -6.352  1.00  0.00           C  
ATOM    208  H   LEU A 169      -7.756   4.169  -9.461  1.00  0.00           H  
ATOM    209  HA  LEU A 169      -5.678   5.470  -7.881  1.00  0.00           H  
ATOM    210 1HB  LEU A 169      -7.940   3.610  -7.132  1.00  0.00           H  
ATOM    211 2HB  LEU A 169      -6.803   4.291  -5.987  1.00  0.00           H  
ATOM    212  HG  LEU A 169      -8.688   5.907  -7.709  1.00  0.00           H  
ATOM    213 1HD1 LEU A 169      -9.901   6.313  -5.600  1.00  0.00           H  
ATOM    214 2HD1 LEU A 169      -8.865   5.130  -4.800  1.00  0.00           H  
ATOM    215 3HD1 LEU A 169      -9.943   4.622  -6.100  1.00  0.00           H  
ATOM    216 1HD2 LEU A 169      -6.822   6.683  -5.472  1.00  0.00           H  
ATOM    217 2HD2 LEU A 169      -8.072   7.736  -6.136  1.00  0.00           H  
ATOM    218 3HD2 LEU A 169      -6.741   7.194  -7.157  1.00  0.00           H  
ATOM    219  N   VAL A 170      -5.722   2.200  -8.332  1.00  0.00           N  
ATOM    220  CA  VAL A 170      -4.902   0.999  -8.214  1.00  0.00           C  
ATOM    221  C   VAL A 170      -3.789   0.914  -9.259  1.00  0.00           C  
ATOM    222  O   VAL A 170      -2.696   0.433  -8.966  1.00  0.00           O  
ATOM    223  CB  VAL A 170      -5.795  -0.250  -8.336  1.00  0.00           C  
ATOM    224  CG1 VAL A 170      -6.228  -0.456  -9.780  1.00  0.00           C  
ATOM    225  CG2 VAL A 170      -5.053  -1.471  -7.815  1.00  0.00           C  
ATOM    226  H   VAL A 170      -6.621   2.137  -8.726  1.00  0.00           H  
ATOM    227  HA  VAL A 170      -4.424   1.001  -7.234  1.00  0.00           H  
ATOM    228  HB  VAL A 170      -6.701  -0.096  -7.749  1.00  0.00           H  
ATOM    229 1HG1 VAL A 170      -6.859  -1.343  -9.848  1.00  0.00           H  
ATOM    230 2HG1 VAL A 170      -6.788   0.414 -10.120  1.00  0.00           H  
ATOM    231 3HG1 VAL A 170      -5.347  -0.590 -10.408  1.00  0.00           H  
ATOM    232 1HG2 VAL A 170      -5.691  -2.350  -7.904  1.00  0.00           H  
ATOM    233 2HG2 VAL A 170      -4.144  -1.621  -8.399  1.00  0.00           H  
ATOM    234 3HG2 VAL A 170      -4.790  -1.318  -6.768  1.00  0.00           H  
ATOM    235  N   ASN A 171      -4.053   1.377 -10.470  1.00  0.00           N  
ATOM    236  CA  ASN A 171      -3.052   1.320 -11.538  1.00  0.00           C  
ATOM    237  C   ASN A 171      -1.928   2.323 -11.293  1.00  0.00           C  
ATOM    238  O   ASN A 171      -0.785   2.112 -11.702  1.00  0.00           O  
ATOM    239  CB  ASN A 171      -3.697   1.562 -12.890  1.00  0.00           C  
ATOM    240  CG  ASN A 171      -2.790   1.203 -14.035  1.00  0.00           C  
ATOM    241  OD1 ASN A 171      -2.354   0.053 -14.161  1.00  0.00           O  
ATOM    242  ND2 ASN A 171      -2.499   2.165 -14.873  1.00  0.00           N  
ATOM    243  H   ASN A 171      -4.938   1.764 -10.655  1.00  0.00           H  
ATOM    244  HA  ASN A 171      -2.604   0.325 -11.540  1.00  0.00           H  
ATOM    245 1HB  ASN A 171      -4.612   0.974 -12.968  1.00  0.00           H  
ATOM    246 2HB  ASN A 171      -3.975   2.612 -12.978  1.00  0.00           H  
ATOM    247 1HD2 ASN A 171      -1.901   1.984 -15.654  1.00  0.00           H  
ATOM    248 2HD2 ASN A 171      -2.874   3.081 -14.733  1.00  0.00           H  
ATOM    249  N   GLN A 172      -2.252   3.402 -10.600  1.00  0.00           N  
ATOM    250  CA  GLN A 172      -1.276   4.444 -10.306  1.00  0.00           C  
ATOM    251  C   GLN A 172      -0.409   4.077  -9.107  1.00  0.00           C  
ATOM    252  O   GLN A 172       0.673   4.635  -8.924  1.00  0.00           O  
ATOM    253  CB  GLN A 172      -1.982   5.778 -10.050  1.00  0.00           C  
ATOM    254  CG  GLN A 172      -2.580   6.415 -11.292  1.00  0.00           C  
ATOM    255  CD  GLN A 172      -3.220   7.760 -11.003  1.00  0.00           C  
ATOM    256  OE1 GLN A 172      -3.186   8.248  -9.870  1.00  0.00           O  
ATOM    257  NE2 GLN A 172      -3.805   8.368 -12.029  1.00  0.00           N  
ATOM    258  H   GLN A 172      -3.169   3.504 -10.275  1.00  0.00           H  
ATOM    259  HA  GLN A 172      -0.619   4.556 -11.169  1.00  0.00           H  
ATOM    260 1HB  GLN A 172      -2.785   5.632  -9.327  1.00  0.00           H  
ATOM    261 2HB  GLN A 172      -1.276   6.486  -9.616  1.00  0.00           H  
ATOM    262 1HG  GLN A 172      -1.789   6.563 -12.028  1.00  0.00           H  
ATOM    263 2HG  GLN A 172      -3.346   5.752 -11.695  1.00  0.00           H  
ATOM    264 1HE2 GLN A 172      -4.244   9.258 -11.898  1.00  0.00           H  
ATOM    265 2HE2 GLN A 172      -3.808   7.937 -12.931  1.00  0.00           H  
ATOM    266  N   MET A 173      -0.880   3.129  -8.300  1.00  0.00           N  
ATOM    267  CA  MET A 173      -0.141   2.679  -7.114  1.00  0.00           C  
ATOM    268  C   MET A 173       1.107   1.888  -7.506  1.00  0.00           C  
ATOM    269  O   MET A 173       1.901   1.499  -6.654  1.00  0.00           O  
ATOM    270  CB  MET A 173      -1.044   1.835  -6.216  1.00  0.00           C  
ATOM    271  CG  MET A 173      -0.472   1.554  -4.834  1.00  0.00           C  
ATOM    272  SD  MET A 173      -0.077   3.061  -3.925  1.00  0.00           S  
ATOM    273  CE  MET A 173      -1.603   3.324  -3.026  1.00  0.00           C  
ATOM    274  H   MET A 173      -1.749   2.722  -8.499  1.00  0.00           H  
ATOM    275  HA  MET A 173       0.186   3.557  -6.556  1.00  0.00           H  
ATOM    276 1HB  MET A 173      -2.000   2.340  -6.086  1.00  0.00           H  
ATOM    277 2HB  MET A 173      -1.243   0.877  -6.697  1.00  0.00           H  
ATOM    278 1HG  MET A 173      -1.193   0.980  -4.252  1.00  0.00           H  
ATOM    279 2HG  MET A 173       0.437   0.962  -4.930  1.00  0.00           H  
ATOM    280 1HE  MET A 173      -1.515   4.223  -2.415  1.00  0.00           H  
ATOM    281 2HE  MET A 173      -2.426   3.443  -3.732  1.00  0.00           H  
ATOM    282 3HE  MET A 173      -1.798   2.466  -2.382  1.00  0.00           H  
ATOM    283  N   LYS A 174       1.265   1.642  -8.799  1.00  0.00           N  
ATOM    284  CA  LYS A 174       2.421   0.919  -9.300  1.00  0.00           C  
ATOM    285  C   LYS A 174       3.640   1.815  -9.205  1.00  0.00           C  
ATOM    286  O   LYS A 174       4.701   1.407  -8.734  1.00  0.00           O  
ATOM    287  CB  LYS A 174       2.202   0.457 -10.742  1.00  0.00           C  
ATOM    288  CG  LYS A 174       1.175  -0.657 -10.896  1.00  0.00           C  
ATOM    289  CD  LYS A 174       0.877  -0.934 -12.362  1.00  0.00           C  
ATOM    290  CE  LYS A 174      -0.076  -2.110 -12.520  1.00  0.00           C  
ATOM    291  NZ  LYS A 174      -0.578  -2.235 -13.916  1.00  0.00           N  
ATOM    292  H   LYS A 174       0.598   1.971  -9.427  1.00  0.00           H  
ATOM    293  HA  LYS A 174       2.574   0.037  -8.677  1.00  0.00           H  
ATOM    294 1HB  LYS A 174       1.873   1.301 -11.348  1.00  0.00           H  
ATOM    295 2HB  LYS A 174       3.145   0.103 -11.157  1.00  0.00           H  
ATOM    296 1HG  LYS A 174       1.554  -1.568 -10.432  1.00  0.00           H  
ATOM    297 2HG  LYS A 174       0.252  -0.372 -10.393  1.00  0.00           H  
ATOM    298 1HD  LYS A 174       0.427  -0.050 -12.816  1.00  0.00           H  
ATOM    299 2HD  LYS A 174       1.805  -1.157 -12.886  1.00  0.00           H  
ATOM    300 1HE  LYS A 174       0.436  -3.032 -12.248  1.00  0.00           H  
ATOM    301 2HE  LYS A 174      -0.927  -1.983 -11.853  1.00  0.00           H  
ATOM    302 1HZ  LYS A 174      -1.204  -3.024 -13.980  1.00  0.00           H  
ATOM    303 2HZ  LYS A 174      -1.071  -1.392 -14.174  1.00  0.00           H  
ATOM    304 3HZ  LYS A 174       0.202  -2.373 -14.543  1.00  0.00           H  
ATOM    305  N   VAL A 175       3.472   3.053  -9.647  1.00  0.00           N  
ATOM    306  CA  VAL A 175       4.547   4.019  -9.596  1.00  0.00           C  
ATOM    307  C   VAL A 175       4.194   5.108  -8.603  1.00  0.00           C  
ATOM    308  O   VAL A 175       3.738   6.192  -8.973  1.00  0.00           O  
ATOM    309  CB  VAL A 175       4.793   4.636 -10.985  1.00  0.00           C  
ATOM    310  CG1 VAL A 175       5.976   5.592 -10.942  1.00  0.00           C  
ATOM    311  CG2 VAL A 175       5.028   3.534 -12.007  1.00  0.00           C  
ATOM    312  H   VAL A 175       2.602   3.324 -10.005  1.00  0.00           H  
ATOM    313  HA  VAL A 175       5.457   3.508  -9.278  1.00  0.00           H  
ATOM    314  HB  VAL A 175       3.919   5.220 -11.274  1.00  0.00           H  
ATOM    315 1HG1 VAL A 175       6.135   6.020 -11.932  1.00  0.00           H  
ATOM    316 2HG1 VAL A 175       5.771   6.392 -10.231  1.00  0.00           H  
ATOM    317 3HG1 VAL A 175       6.870   5.051 -10.633  1.00  0.00           H  
ATOM    318 1HG2 VAL A 175       5.200   3.978 -12.988  1.00  0.00           H  
ATOM    319 2HG2 VAL A 175       5.899   2.947 -11.716  1.00  0.00           H  
ATOM    320 3HG2 VAL A 175       4.152   2.887 -12.052  1.00  0.00           H  
ATOM    321  N   ALA A 176       4.412   4.808  -7.342  1.00  0.00           N  
ATOM    322  CA  ALA A 176       4.130   5.744  -6.275  1.00  0.00           C  
ATOM    323  C   ALA A 176       5.181   5.632  -5.178  1.00  0.00           C  
ATOM    324  O   ALA A 176       5.362   4.567  -4.590  1.00  0.00           O  
ATOM    325  CB  ALA A 176       2.737   5.504  -5.712  1.00  0.00           C  
ATOM    326  H   ALA A 176       4.738   3.912  -7.118  1.00  0.00           H  
ATOM    327  HA  ALA A 176       4.174   6.752  -6.688  1.00  0.00           H  
ATOM    328 1HB  ALA A 176       2.541   6.215  -4.909  1.00  0.00           H  
ATOM    329 2HB  ALA A 176       1.997   5.635  -6.502  1.00  0.00           H  
ATOM    330 3HB  ALA A 176       2.673   4.489  -5.321  1.00  0.00           H  
ATOM    331  N   PRO A 177       5.938   6.710  -4.936  1.00  0.00           N  
ATOM    332  CA  PRO A 177       6.955   6.738  -3.898  1.00  0.00           C  
ATOM    333  C   PRO A 177       6.377   7.101  -2.532  1.00  0.00           C  
ATOM    334  O   PRO A 177       5.520   7.983  -2.420  1.00  0.00           O  
ATOM    335  CB  PRO A 177       7.920   7.815  -4.404  1.00  0.00           C  
ATOM    336  CG  PRO A 177       7.033   8.837  -5.029  1.00  0.00           C  
ATOM    337  CD  PRO A 177       5.917   8.037  -5.646  1.00  0.00           C  
ATOM    338  HA  PRO A 177       7.448   5.756  -3.848  1.00  0.00           H  
ATOM    339 1HB  PRO A 177       8.510   8.215  -3.567  1.00  0.00           H  
ATOM    340 2HB  PRO A 177       8.632   7.375  -5.118  1.00  0.00           H  
ATOM    341 1HG  PRO A 177       6.675   9.545  -4.267  1.00  0.00           H  
ATOM    342 2HG  PRO A 177       7.593   9.425  -5.770  1.00  0.00           H  
ATOM    343 1HD  PRO A 177       4.959   8.553  -5.481  1.00  0.00           H  
ATOM    344 2HD  PRO A 177       6.108   7.909  -6.722  1.00  0.00           H  
ATOM    345  N   ILE A 178       6.852   6.415  -1.506  1.00  0.00           N  
ATOM    346  CA  ILE A 178       6.412   6.640  -0.137  1.00  0.00           C  
ATOM    347  C   ILE A 178       6.911   7.989   0.384  1.00  0.00           C  
ATOM    348  O   ILE A 178       8.119   8.227   0.445  1.00  0.00           O  
ATOM    349  CB  ILE A 178       6.904   5.512   0.789  1.00  0.00           C  
ATOM    350  CG1 ILE A 178       6.342   4.163   0.331  1.00  0.00           C  
ATOM    351  CG2 ILE A 178       6.510   5.796   2.229  1.00  0.00           C  
ATOM    352  CD1 ILE A 178       6.976   2.975   1.017  1.00  0.00           C  
ATOM    353  H   ILE A 178       7.526   5.718  -1.675  1.00  0.00           H  
ATOM    354  HA  ILE A 178       5.323   6.649  -0.121  1.00  0.00           H  
ATOM    355  HB  ILE A 178       7.989   5.439   0.727  1.00  0.00           H  
ATOM    356 1HG1 ILE A 178       5.270   4.134   0.520  1.00  0.00           H  
ATOM    357 2HG1 ILE A 178       6.487   4.054  -0.743  1.00  0.00           H  
ATOM    358 1HG2 ILE A 178       6.865   4.989   2.870  1.00  0.00           H  
ATOM    359 2HG2 ILE A 178       6.956   6.737   2.550  1.00  0.00           H  
ATOM    360 3HG2 ILE A 178       5.424   5.867   2.303  1.00  0.00           H  
ATOM    361 1HD1 ILE A 178       6.526   2.055   0.640  1.00  0.00           H  
ATOM    362 2HD1 ILE A 178       8.048   2.965   0.811  1.00  0.00           H  
ATOM    363 3HD1 ILE A 178       6.814   3.044   2.091  1.00  0.00           H  
ATOM    364  N   PRO A 179       5.983   8.898   0.732  1.00  0.00           N  
ATOM    365  CA  PRO A 179       6.327  10.225   1.255  1.00  0.00           C  
ATOM    366  C   PRO A 179       7.071  10.158   2.582  1.00  0.00           C  
ATOM    367  O   PRO A 179       7.006   9.158   3.299  1.00  0.00           O  
ATOM    368  CB  PRO A 179       4.956  10.889   1.420  1.00  0.00           C  
ATOM    369  CG  PRO A 179       4.074  10.148   0.474  1.00  0.00           C  
ATOM    370  CD  PRO A 179       4.545   8.721   0.563  1.00  0.00           C  
ATOM    371  HA  PRO A 179       6.939  10.759   0.513  1.00  0.00           H  
ATOM    372 1HB  PRO A 179       4.623  10.809   2.465  1.00  0.00           H  
ATOM    373 2HB  PRO A 179       5.027  11.962   1.186  1.00  0.00           H  
ATOM    374 1HG  PRO A 179       3.021  10.265   0.766  1.00  0.00           H  
ATOM    375 2HG  PRO A 179       4.172  10.564  -0.540  1.00  0.00           H  
ATOM    376 1HD  PRO A 179       4.082   8.235   1.434  1.00  0.00           H  
ATOM    377 2HD  PRO A 179       4.282   8.189  -0.363  1.00  0.00           H  
ATOM    378  N   LYS A 180       7.742  11.248   2.920  1.00  0.00           N  
ATOM    379  CA  LYS A 180       8.516  11.337   4.156  1.00  0.00           C  
ATOM    380  C   LYS A 180       7.624  11.176   5.380  1.00  0.00           C  
ATOM    381  O   LYS A 180       8.061  10.675   6.418  1.00  0.00           O  
ATOM    382  CB  LYS A 180       9.265  12.669   4.225  1.00  0.00           C  
ATOM    383  CG  LYS A 180      10.417  12.795   3.236  1.00  0.00           C  
ATOM    384  CD  LYS A 180      11.102  14.148   3.355  1.00  0.00           C  
ATOM    385  CE  LYS A 180      12.253  14.275   2.369  1.00  0.00           C  
ATOM    386  NZ  LYS A 180      12.911  15.608   2.449  1.00  0.00           N  
ATOM    387  H   LYS A 180       7.709  12.023   2.317  1.00  0.00           H  
ATOM    388  HA  LYS A 180       9.245  10.526   4.167  1.00  0.00           H  
ATOM    389 1HB  LYS A 180       8.570  13.487   4.035  1.00  0.00           H  
ATOM    390 2HB  LYS A 180       9.669  12.808   5.228  1.00  0.00           H  
ATOM    391 1HG  LYS A 180      11.148  12.008   3.427  1.00  0.00           H  
ATOM    392 2HG  LYS A 180      10.039  12.676   2.221  1.00  0.00           H  
ATOM    393 1HD  LYS A 180      10.378  14.941   3.161  1.00  0.00           H  
ATOM    394 2HD  LYS A 180      11.488  14.272   4.367  1.00  0.00           H  
ATOM    395 1HE  LYS A 180      12.995  13.505   2.574  1.00  0.00           H  
ATOM    396 2HE  LYS A 180      11.881  14.129   1.355  1.00  0.00           H  
ATOM    397 1HZ  LYS A 180      13.666  15.652   1.780  1.00  0.00           H  
ATOM    398 2HZ  LYS A 180      12.234  16.330   2.242  1.00  0.00           H  
ATOM    399 3HZ  LYS A 180      13.277  15.747   3.379  1.00  0.00           H  
ATOM    400  N   GLN A 181       6.375  11.598   5.250  1.00  0.00           N  
ATOM    401  CA  GLN A 181       5.408  11.494   6.336  1.00  0.00           C  
ATOM    402  C   GLN A 181       5.146  10.029   6.680  1.00  0.00           C  
ATOM    403  O   GLN A 181       4.888   9.680   7.833  1.00  0.00           O  
ATOM    404  CB  GLN A 181       4.098  12.191   5.960  1.00  0.00           C  
ATOM    405  CG  GLN A 181       4.202  13.704   5.868  1.00  0.00           C  
ATOM    406  CD  GLN A 181       2.901  14.348   5.429  1.00  0.00           C  
ATOM    407  OE1 GLN A 181       2.092  13.732   4.728  1.00  0.00           O  
ATOM    408  NE2 GLN A 181       2.691  15.595   5.837  1.00  0.00           N  
ATOM    409  H   GLN A 181       6.099  12.000   4.400  1.00  0.00           H  
ATOM    410  HA  GLN A 181       5.822  11.985   7.216  1.00  0.00           H  
ATOM    411 1HB  GLN A 181       3.751  11.818   4.996  1.00  0.00           H  
ATOM    412 2HB  GLN A 181       3.333  11.952   6.699  1.00  0.00           H  
ATOM    413 1HG  GLN A 181       4.465  14.100   6.849  1.00  0.00           H  
ATOM    414 2HG  GLN A 181       4.973  13.961   5.142  1.00  0.00           H  
ATOM    415 1HE2 GLN A 181       1.850  16.072   5.578  1.00  0.00           H  
ATOM    416 2HE2 GLN A 181       3.373  16.057   6.404  1.00  0.00           H  
ATOM    417  N   LEU A 182       5.231   9.176   5.671  1.00  0.00           N  
ATOM    418  CA  LEU A 182       4.985   7.754   5.846  1.00  0.00           C  
ATOM    419  C   LEU A 182       6.278   6.995   6.126  1.00  0.00           C  
ATOM    420  O   LEU A 182       6.263   5.978   6.816  1.00  0.00           O  
ATOM    421  CB  LEU A 182       4.307   7.180   4.596  1.00  0.00           C  
ATOM    422  CG  LEU A 182       2.774   7.231   4.587  1.00  0.00           C  
ATOM    423  CD1 LEU A 182       2.313   8.671   4.765  1.00  0.00           C  
ATOM    424  CD2 LEU A 182       2.254   6.647   3.282  1.00  0.00           C  
ATOM    425  H   LEU A 182       5.479   9.510   4.781  1.00  0.00           H  
ATOM    426  HA  LEU A 182       4.321   7.620   6.699  1.00  0.00           H  
ATOM    427 1HB  LEU A 182       4.662   7.729   3.725  1.00  0.00           H  
ATOM    428 2HB  LEU A 182       4.604   6.137   4.487  1.00  0.00           H  
ATOM    429  HG  LEU A 182       2.386   6.651   5.425  1.00  0.00           H  
ATOM    430 1HD1 LEU A 182       1.224   8.708   4.759  1.00  0.00           H  
ATOM    431 2HD1 LEU A 182       2.683   9.057   5.715  1.00  0.00           H  
ATOM    432 3HD1 LEU A 182       2.700   9.280   3.949  1.00  0.00           H  
ATOM    433 1HD2 LEU A 182       1.164   6.683   3.277  1.00  0.00           H  
ATOM    434 2HD2 LEU A 182       2.640   7.228   2.444  1.00  0.00           H  
ATOM    435 3HD2 LEU A 182       2.583   5.613   3.189  1.00  0.00           H  
ATOM    436  N   LEU A 183       7.393   7.504   5.602  1.00  0.00           N  
ATOM    437  CA  LEU A 183       8.704   6.872   5.793  1.00  0.00           C  
ATOM    438  C   LEU A 183       9.061   6.750   7.271  1.00  0.00           C  
ATOM    439  O   LEU A 183       9.811   5.860   7.667  1.00  0.00           O  
ATOM    440  CB  LEU A 183       9.791   7.677   5.069  1.00  0.00           C  
ATOM    441  CG  LEU A 183       9.805   7.552   3.541  1.00  0.00           C  
ATOM    442  CD1 LEU A 183      10.916   8.422   2.969  1.00  0.00           C  
ATOM    443  CD2 LEU A 183       9.998   6.093   3.153  1.00  0.00           C  
ATOM    444  H   LEU A 183       7.333   8.319   5.058  1.00  0.00           H  
ATOM    445  HA  LEU A 183       8.669   5.869   5.369  1.00  0.00           H  
ATOM    446 1HB  LEU A 183       9.663   8.731   5.314  1.00  0.00           H  
ATOM    447 2HB  LEU A 183      10.765   7.355   5.437  1.00  0.00           H  
ATOM    448  HG  LEU A 183       8.858   7.911   3.137  1.00  0.00           H  
ATOM    449 1HD1 LEU A 183      10.925   8.333   1.882  1.00  0.00           H  
ATOM    450 2HD1 LEU A 183      10.741   9.462   3.245  1.00  0.00           H  
ATOM    451 3HD1 LEU A 183      11.875   8.095   3.368  1.00  0.00           H  
ATOM    452 1HD2 LEU A 183      10.007   6.003   2.066  1.00  0.00           H  
ATOM    453 2HD2 LEU A 183      10.945   5.732   3.554  1.00  0.00           H  
ATOM    454 3HD2 LEU A 183       9.180   5.496   3.559  1.00  0.00           H  
ATOM    455  N   GLN A 184       8.520   7.649   8.080  1.00  0.00           N  
ATOM    456  CA  GLN A 184       8.772   7.642   9.516  1.00  0.00           C  
ATOM    457  C   GLN A 184       8.196   6.395  10.182  1.00  0.00           C  
ATOM    458  O   GLN A 184       8.633   6.003  11.265  1.00  0.00           O  
ATOM    459  CB  GLN A 184       8.185   8.898  10.165  1.00  0.00           C  
ATOM    460  CG  GLN A 184       8.907  10.183   9.800  1.00  0.00           C  
ATOM    461  CD  GLN A 184       8.301  11.400  10.474  1.00  0.00           C  
ATOM    462  OE1 GLN A 184       7.717  11.300  11.556  1.00  0.00           O  
ATOM    463  NE2 GLN A 184       8.437  12.557   9.837  1.00  0.00           N  
ATOM    464  H   GLN A 184       7.946   8.345   7.700  1.00  0.00           H  
ATOM    465  HA  GLN A 184       9.850   7.636   9.678  1.00  0.00           H  
ATOM    466 1HB  GLN A 184       7.140   9.005   9.872  1.00  0.00           H  
ATOM    467 2HB  GLN A 184       8.211   8.793  11.250  1.00  0.00           H  
ATOM    468 1HG  GLN A 184       9.949  10.103  10.112  1.00  0.00           H  
ATOM    469 2HG  GLN A 184       8.851  10.326   8.721  1.00  0.00           H  
ATOM    470 1HE2 GLN A 184       8.058  13.395  10.233  1.00  0.00           H  
ATOM    471 2HE2 GLN A 184       8.918  12.593   8.961  1.00  0.00           H  
ATOM    472  N   ARG A 185       7.222   5.771   9.528  1.00  0.00           N  
ATOM    473  CA  ARG A 185       6.577   4.580  10.068  1.00  0.00           C  
ATOM    474  C   ARG A 185       7.439   3.343   9.852  1.00  0.00           C  
ATOM    475  O   ARG A 185       7.341   2.372  10.601  1.00  0.00           O  
ATOM    476  CB  ARG A 185       5.217   4.367   9.420  1.00  0.00           C  
ATOM    477  CG  ARG A 185       4.175   5.422   9.756  1.00  0.00           C  
ATOM    478  CD  ARG A 185       2.903   5.191   9.025  1.00  0.00           C  
ATOM    479  NE  ARG A 185       1.926   6.232   9.296  1.00  0.00           N  
ATOM    480  CZ  ARG A 185       1.054   6.214  10.323  1.00  0.00           C  
ATOM    481  NH1 ARG A 185       1.051   5.204  11.164  1.00  0.00           N  
ATOM    482  NH2 ARG A 185       0.201   7.211  10.484  1.00  0.00           N  
ATOM    483  H   ARG A 185       6.941   6.112   8.650  1.00  0.00           H  
ATOM    484  HA  ARG A 185       6.433   4.720  11.140  1.00  0.00           H  
ATOM    485 1HB  ARG A 185       5.329   4.348   8.336  1.00  0.00           H  
ATOM    486 2HB  ARG A 185       4.816   3.400   9.725  1.00  0.00           H  
ATOM    487 1HG  ARG A 185       3.965   5.398  10.826  1.00  0.00           H  
ATOM    488 2HG  ARG A 185       4.555   6.407   9.484  1.00  0.00           H  
ATOM    489 1HD  ARG A 185       3.098   5.178   7.953  1.00  0.00           H  
ATOM    490 2HD  ARG A 185       2.478   4.236   9.328  1.00  0.00           H  
ATOM    491  HE  ARG A 185       1.897   7.027   8.669  1.00  0.00           H  
ATOM    492 1HH1 ARG A 185       1.703   4.442  11.041  1.00  0.00           H  
ATOM    493 2HH1 ARG A 185       0.398   5.190  11.935  1.00  0.00           H  
ATOM    494 1HH2 ARG A 185       0.204   7.988   9.838  1.00  0.00           H  
ATOM    495 2HH2 ARG A 185      -0.452   7.197  11.254  1.00  0.00           H  
ATOM    496  N   ILE A 186       8.274   3.384   8.823  1.00  0.00           N  
ATOM    497  CA  ILE A 186       9.169   2.275   8.510  1.00  0.00           C  
ATOM    498  C   ILE A 186      10.596   2.788   8.321  1.00  0.00           C  
ATOM    499  O   ILE A 186      11.022   3.085   7.205  1.00  0.00           O  
ATOM    500  CB  ILE A 186       8.709   1.531   7.243  1.00  0.00           C  
ATOM    501  CG1 ILE A 186       8.644   2.492   6.053  1.00  0.00           C  
ATOM    502  CG2 ILE A 186       7.359   0.871   7.474  1.00  0.00           C  
ATOM    503  CD1 ILE A 186       8.403   1.808   4.727  1.00  0.00           C  
ATOM    504  H   ILE A 186       8.299   4.187   8.261  1.00  0.00           H  
ATOM    505  HA  ILE A 186       9.155   1.574   9.343  1.00  0.00           H  
ATOM    506  HB  ILE A 186       9.439   0.763   6.987  1.00  0.00           H  
ATOM    507 1HG1 ILE A 186       7.844   3.215   6.214  1.00  0.00           H  
ATOM    508 2HG1 ILE A 186       9.578   3.050   5.984  1.00  0.00           H  
ATOM    509 1HG2 ILE A 186       7.048   0.351   6.568  1.00  0.00           H  
ATOM    510 2HG2 ILE A 186       7.437   0.158   8.293  1.00  0.00           H  
ATOM    511 3HG2 ILE A 186       6.620   1.633   7.725  1.00  0.00           H  
ATOM    512 1HD1 ILE A 186       8.370   2.554   3.933  1.00  0.00           H  
ATOM    513 2HD1 ILE A 186       9.212   1.104   4.529  1.00  0.00           H  
ATOM    514 3HD1 ILE A 186       7.456   1.272   4.761  1.00  0.00           H  
ATOM    515  N   PRO A 187      11.351   2.908   9.421  1.00  0.00           N  
ATOM    516  CA  PRO A 187      12.720   3.411   9.388  1.00  0.00           C  
ATOM    517  C   PRO A 187      13.758   2.333   9.085  1.00  0.00           C  
ATOM    518  O   PRO A 187      13.455   1.139   9.120  1.00  0.00           O  
ATOM    519  CB  PRO A 187      12.898   3.970  10.803  1.00  0.00           C  
ATOM    520  CG  PRO A 187      12.126   3.031  11.667  1.00  0.00           C  
ATOM    521  CD  PRO A 187      10.915   2.677  10.846  1.00  0.00           C  
ATOM    522  HA  PRO A 187      12.795   4.207   8.632  1.00  0.00           H  
ATOM    523 1HB  PRO A 187      13.966   4.007  11.062  1.00  0.00           H  
ATOM    524 2HB  PRO A 187      12.520   5.002  10.851  1.00  0.00           H  
ATOM    525 1HG  PRO A 187      12.740   2.153  11.916  1.00  0.00           H  
ATOM    526 2HG  PRO A 187      11.865   3.518  12.618  1.00  0.00           H  
ATOM    527 1HD  PRO A 187      10.649   1.624  11.018  1.00  0.00           H  
ATOM    528 2HD  PRO A 187      10.080   3.339  11.120  1.00  0.00           H  
ATOM    529  N   ASN A 188      14.979   2.783   8.787  1.00  0.00           N  
ATOM    530  CA  ASN A 188      16.103   1.893   8.484  1.00  0.00           C  
ATOM    531  C   ASN A 188      15.767   0.949   7.333  1.00  0.00           C  
ATOM    532  O   ASN A 188      15.730  -0.273   7.506  1.00  0.00           O  
ATOM    533  CB  ASN A 188      16.510   1.106   9.716  1.00  0.00           C  
ATOM    534  CG  ASN A 188      16.935   1.992  10.853  1.00  0.00           C  
ATOM    535  OD1 ASN A 188      17.768   2.889  10.681  1.00  0.00           O  
ATOM    536  ND2 ASN A 188      16.379   1.759  12.016  1.00  0.00           N  
ATOM    537  H   ASN A 188      15.132   3.752   8.774  1.00  0.00           H  
ATOM    538  HA  ASN A 188      16.951   2.502   8.165  1.00  0.00           H  
ATOM    539 1HB  ASN A 188      15.674   0.487  10.046  1.00  0.00           H  
ATOM    540 2HB  ASN A 188      17.333   0.436   9.465  1.00  0.00           H  
ATOM    541 1HD2 ASN A 188      16.624   2.316  12.808  1.00  0.00           H  
ATOM    542 2HD2 ASN A 188      15.710   1.023  12.110  1.00  0.00           H  
ATOM    543  N   ILE A 189      15.512   1.513   6.163  1.00  0.00           N  
ATOM    544  CA  ILE A 189      15.184   0.709   4.997  1.00  0.00           C  
ATOM    545  C   ILE A 189      16.421   0.501   4.122  1.00  0.00           C  
ATOM    546  O   ILE A 189      17.003   1.461   3.620  1.00  0.00           O  
ATOM    547  CB  ILE A 189      14.065   1.370   4.171  1.00  0.00           C  
ATOM    548  CG1 ILE A 189      12.755   1.386   4.962  1.00  0.00           C  
ATOM    549  CG2 ILE A 189      13.882   0.643   2.847  1.00  0.00           C  
ATOM    550  CD1 ILE A 189      12.282   0.015   5.389  1.00  0.00           C  
ATOM    551  H   ILE A 189      15.568   2.487   6.079  1.00  0.00           H  
ATOM    552  HA  ILE A 189      14.833  -0.265   5.336  1.00  0.00           H  
ATOM    553  HB  ILE A 189      14.326   2.409   3.971  1.00  0.00           H  
ATOM    554 1HG1 ILE A 189      12.878   1.998   5.856  1.00  0.00           H  
ATOM    555 2HG1 ILE A 189      11.971   1.843   4.359  1.00  0.00           H  
ATOM    556 1HG2 ILE A 189      13.088   1.123   2.276  1.00  0.00           H  
ATOM    557 2HG2 ILE A 189      14.811   0.682   2.279  1.00  0.00           H  
ATOM    558 3HG2 ILE A 189      13.616  -0.397   3.036  1.00  0.00           H  
ATOM    559 1HD1 ILE A 189      11.349   0.108   5.944  1.00  0.00           H  
ATOM    560 2HD1 ILE A 189      12.119  -0.605   4.506  1.00  0.00           H  
ATOM    561 3HD1 ILE A 189      13.036  -0.449   6.023  1.00  0.00           H  
ATOM    562  N   PRO A 190      16.831  -0.769   3.930  1.00  0.00           N  
ATOM    563  CA  PRO A 190      18.009  -1.127   3.118  1.00  0.00           C  
ATOM    564  C   PRO A 190      18.013  -0.542   1.691  1.00  0.00           C  
ATOM    565  O   PRO A 190      19.017   0.044   1.284  1.00  0.00           O  
ATOM    566  CB  PRO A 190      17.920  -2.656   3.083  1.00  0.00           C  
ATOM    567  CG  PRO A 190      17.297  -3.015   4.389  1.00  0.00           C  
ATOM    568  CD  PRO A 190      16.243  -1.962   4.602  1.00  0.00           C  
ATOM    569  HA  PRO A 190      18.920  -0.789   3.634  1.00  0.00           H  
ATOM    570 1HB  PRO A 190      17.319  -2.978   2.220  1.00  0.00           H  
ATOM    571 2HB  PRO A 190      18.923  -3.089   2.955  1.00  0.00           H  
ATOM    572 1HG  PRO A 190      16.877  -4.031   4.342  1.00  0.00           H  
ATOM    573 2HG  PRO A 190      18.056  -3.022   5.183  1.00  0.00           H  
ATOM    574 1HD  PRO A 190      15.304  -2.280   4.125  1.00  0.00           H  
ATOM    575 2HD  PRO A 190      16.094  -1.805   5.681  1.00  0.00           H  
ATOM    576  N   PRO A 191      16.918  -0.679   0.897  1.00  0.00           N  
ATOM    577  CA  PRO A 191      16.887  -0.148  -0.471  1.00  0.00           C  
ATOM    578  C   PRO A 191      17.027   1.369  -0.505  1.00  0.00           C  
ATOM    579  O   PRO A 191      17.645   1.926  -1.412  1.00  0.00           O  
ATOM    580  CB  PRO A 191      15.511  -0.592  -0.978  1.00  0.00           C  
ATOM    581  CG  PRO A 191      14.734  -0.865   0.265  1.00  0.00           C  
ATOM    582  CD  PRO A 191      15.745  -1.440   1.220  1.00  0.00           C  
ATOM    583  HA  PRO A 191      17.693  -0.613  -1.058  1.00  0.00           H  
ATOM    584 1HB  PRO A 191      15.064   0.201  -1.595  1.00  0.00           H  
ATOM    585 2HB  PRO A 191      15.615  -1.479  -1.620  1.00  0.00           H  
ATOM    586 1HG  PRO A 191      14.278   0.064   0.639  1.00  0.00           H  
ATOM    587 2HG  PRO A 191      13.909  -1.560   0.052  1.00  0.00           H  
ATOM    588 1HD  PRO A 191      15.404  -1.285   2.254  1.00  0.00           H  
ATOM    589 2HD  PRO A 191      15.879  -2.512   1.012  1.00  0.00           H  
ATOM    590  N   ASN A 192      16.439   2.024   0.497  1.00  0.00           N  
ATOM    591  CA  ASN A 192      16.461   3.484   0.616  1.00  0.00           C  
ATOM    592  C   ASN A 192      15.739   4.142  -0.554  1.00  0.00           C  
ATOM    593  O   ASN A 192      15.877   5.342  -0.797  1.00  0.00           O  
ATOM    594  CB  ASN A 192      17.887   3.993   0.715  1.00  0.00           C  
ATOM    595  CG  ASN A 192      17.986   5.295   1.461  1.00  0.00           C  
ATOM    596  OD1 ASN A 192      17.296   5.502   2.466  1.00  0.00           O  
ATOM    597  ND2 ASN A 192      18.830   6.176   0.988  1.00  0.00           N  
ATOM    598  H   ASN A 192      15.983   1.506   1.191  1.00  0.00           H  
ATOM    599  HA  ASN A 192      15.928   3.765   1.526  1.00  0.00           H  
ATOM    600 1HB  ASN A 192      18.505   3.250   1.222  1.00  0.00           H  
ATOM    601 2HB  ASN A 192      18.295   4.130  -0.286  1.00  0.00           H  
ATOM    602 1HD2 ASN A 192      18.937   7.060   1.443  1.00  0.00           H  
ATOM    603 2HD2 ASN A 192      19.367   5.966   0.172  1.00  0.00           H  
ATOM    604  N   ILE A 193      14.963   3.345  -1.271  1.00  0.00           N  
ATOM    605  CA  ILE A 193      14.193   3.829  -2.403  1.00  0.00           C  
ATOM    606  C   ILE A 193      12.766   4.063  -1.944  1.00  0.00           C  
ATOM    607  O   ILE A 193      12.276   3.346  -1.075  1.00  0.00           O  
ATOM    608  CB  ILE A 193      14.218   2.833  -3.577  1.00  0.00           C  
ATOM    609  CG1 ILE A 193      15.653   2.619  -4.064  1.00  0.00           C  
ATOM    610  CG2 ILE A 193      13.335   3.326  -4.712  1.00  0.00           C  
ATOM    611  CD1 ILE A 193      15.814   1.431  -4.986  1.00  0.00           C  
ATOM    612  H   ILE A 193      14.902   2.400  -1.023  1.00  0.00           H  
ATOM    613  HA  ILE A 193      14.633   4.765  -2.745  1.00  0.00           H  
ATOM    614  HB  ILE A 193      13.852   1.864  -3.239  1.00  0.00           H  
ATOM    615 1HG1 ILE A 193      15.995   3.508  -4.592  1.00  0.00           H  
ATOM    616 2HG1 ILE A 193      16.312   2.476  -3.207  1.00  0.00           H  
ATOM    617 1HG2 ILE A 193      13.364   2.611  -5.533  1.00  0.00           H  
ATOM    618 2HG2 ILE A 193      12.310   3.428  -4.357  1.00  0.00           H  
ATOM    619 3HG2 ILE A 193      13.695   4.294  -5.060  1.00  0.00           H  
ATOM    620 1HD1 ILE A 193      16.858   1.345  -5.289  1.00  0.00           H  
ATOM    621 2HD1 ILE A 193      15.511   0.522  -4.465  1.00  0.00           H  
ATOM    622 3HD1 ILE A 193      15.192   1.569  -5.868  1.00  0.00           H  
ATOM    623  N   ASN A 194      12.099   5.055  -2.510  1.00  0.00           N  
ATOM    624  CA  ASN A 194      10.742   5.373  -2.087  1.00  0.00           C  
ATOM    625  C   ASN A 194       9.680   4.789  -3.014  1.00  0.00           C  
ATOM    626  O   ASN A 194       8.531   4.642  -2.611  1.00  0.00           O  
ATOM    627  CB  ASN A 194      10.571   6.877  -1.974  1.00  0.00           C  
ATOM    628  CG  ASN A 194      11.451   7.481  -0.915  1.00  0.00           C  
ATOM    629  OD1 ASN A 194      11.766   6.834   0.091  1.00  0.00           O  
ATOM    630  ND2 ASN A 194      11.855   8.708  -1.122  1.00  0.00           N  
ATOM    631  H   ASN A 194      12.521   5.581  -3.224  1.00  0.00           H  
ATOM    632  HA  ASN A 194      10.571   4.924  -1.107  1.00  0.00           H  
ATOM    633 1HB  ASN A 194      10.804   7.343  -2.933  1.00  0.00           H  
ATOM    634 2HB  ASN A 194       9.532   7.109  -1.742  1.00  0.00           H  
ATOM    635 1HD2 ASN A 194      12.443   9.160  -0.451  1.00  0.00           H  
ATOM    636 2HD2 ASN A 194      11.576   9.193  -1.950  1.00  0.00           H  
ATOM    637  N   THR A 195      10.044   4.426  -4.241  1.00  0.00           N  
ATOM    638  CA  THR A 195       9.060   3.891  -5.177  1.00  0.00           C  
ATOM    639  C   THR A 195       8.646   2.488  -4.757  1.00  0.00           C  
ATOM    640  O   THR A 195       9.495   1.626  -4.538  1.00  0.00           O  
ATOM    641  CB  THR A 195       9.607   3.866  -6.616  1.00  0.00           C  
ATOM    642  OG1 THR A 195       9.975   5.193  -7.013  1.00  0.00           O  
ATOM    643  CG2 THR A 195       8.559   3.326  -7.576  1.00  0.00           C  
ATOM    644  H   THR A 195      10.977   4.513  -4.518  1.00  0.00           H  
ATOM    645  HA  THR A 195       8.180   4.534  -5.159  1.00  0.00           H  
ATOM    646  HB  THR A 195      10.492   3.230  -6.658  1.00  0.00           H  
ATOM    647  HG1 THR A 195      10.511   5.151  -7.809  1.00  0.00           H  
ATOM    648 1HG2 THR A 195       8.963   3.315  -8.588  1.00  0.00           H  
ATOM    649 2HG2 THR A 195       8.285   2.312  -7.284  1.00  0.00           H  
ATOM    650 3HG2 THR A 195       7.676   3.963  -7.546  1.00  0.00           H  
ATOM    651  N   TRP A 196       7.335   2.252  -4.728  1.00  0.00           N  
ATOM    652  CA  TRP A 196       6.777   0.971  -4.294  1.00  0.00           C  
ATOM    653  C   TRP A 196       7.317  -0.211  -5.074  1.00  0.00           C  
ATOM    654  O   TRP A 196       7.583  -1.257  -4.494  1.00  0.00           O  
ATOM    655  CB  TRP A 196       5.253   0.994  -4.421  1.00  0.00           C  
ATOM    656  CG  TRP A 196       4.568   1.685  -3.280  1.00  0.00           C  
ATOM    657  CD1 TRP A 196       5.065   2.708  -2.530  1.00  0.00           C  
ATOM    658  CD2 TRP A 196       3.249   1.404  -2.752  1.00  0.00           C  
ATOM    659  NE1 TRP A 196       4.152   3.082  -1.575  1.00  0.00           N  
ATOM    660  CE2 TRP A 196       3.034   2.295  -1.698  1.00  0.00           C  
ATOM    661  CE3 TRP A 196       2.248   0.483  -3.086  1.00  0.00           C  
ATOM    662  CZ2 TRP A 196       1.857   2.296  -0.965  1.00  0.00           C  
ATOM    663  CZ3 TRP A 196       1.068   0.484  -2.352  1.00  0.00           C  
ATOM    664  CH2 TRP A 196       0.878   1.368  -1.320  1.00  0.00           C  
ATOM    665  H   TRP A 196       6.718   2.975  -4.977  1.00  0.00           H  
ATOM    666  HA  TRP A 196       7.041   0.815  -3.248  1.00  0.00           H  
ATOM    667 1HB  TRP A 196       4.972   1.498  -5.345  1.00  0.00           H  
ATOM    668 2HB  TRP A 196       4.877  -0.028  -4.478  1.00  0.00           H  
ATOM    669  HD1 TRP A 196       6.044   3.163  -2.668  1.00  0.00           H  
ATOM    670  HE1 TRP A 196       4.281   3.815  -0.893  1.00  0.00           H  
ATOM    671  HE3 TRP A 196       2.393  -0.219  -3.906  1.00  0.00           H  
ATOM    672  HZ2 TRP A 196       1.687   2.989  -0.142  1.00  0.00           H  
ATOM    673  HZ3 TRP A 196       0.294  -0.237  -2.618  1.00  0.00           H  
ATOM    674  HH2 TRP A 196      -0.061   1.342  -0.766  1.00  0.00           H  
ATOM    675  N   GLN A 197       7.501  -0.040  -6.371  1.00  0.00           N  
ATOM    676  CA  GLN A 197       8.009  -1.113  -7.211  1.00  0.00           C  
ATOM    677  C   GLN A 197       9.357  -1.617  -6.706  1.00  0.00           C  
ATOM    678  O   GLN A 197       9.664  -2.802  -6.803  1.00  0.00           O  
ATOM    679  CB  GLN A 197       8.135  -0.641  -8.662  1.00  0.00           C  
ATOM    680  CG  GLN A 197       8.509  -1.739  -9.643  1.00  0.00           C  
ATOM    681  CD  GLN A 197       7.413  -2.776  -9.797  1.00  0.00           C  
ATOM    682  OE1 GLN A 197       6.264  -2.445 -10.099  1.00  0.00           O  
ATOM    683  NE2 GLN A 197       7.763  -4.041  -9.590  1.00  0.00           N  
ATOM    684  H   GLN A 197       7.285   0.827  -6.773  1.00  0.00           H  
ATOM    685  HA  GLN A 197       7.305  -1.944  -7.174  1.00  0.00           H  
ATOM    686 1HB  GLN A 197       7.190  -0.208  -8.987  1.00  0.00           H  
ATOM    687 2HB  GLN A 197       8.892   0.140  -8.726  1.00  0.00           H  
ATOM    688 1HG  GLN A 197       8.696  -1.291 -10.619  1.00  0.00           H  
ATOM    689 2HG  GLN A 197       9.408  -2.241  -9.285  1.00  0.00           H  
ATOM    690 1HE2 GLN A 197       7.083  -4.770  -9.677  1.00  0.00           H  
ATOM    691 2HE2 GLN A 197       8.707  -4.265  -9.347  1.00  0.00           H  
ATOM    692  N   GLN A 198      10.175  -0.711  -6.199  1.00  0.00           N  
ATOM    693  CA  GLN A 198      11.478  -1.081  -5.673  1.00  0.00           C  
ATOM    694  C   GLN A 198      11.403  -1.414  -4.177  1.00  0.00           C  
ATOM    695  O   GLN A 198      12.272  -2.104  -3.643  1.00  0.00           O  
ATOM    696  CB  GLN A 198      12.485   0.047  -5.913  1.00  0.00           C  
ATOM    697  CG  GLN A 198      12.736   0.357  -7.379  1.00  0.00           C  
ATOM    698  CD  GLN A 198      13.347  -0.815  -8.121  1.00  0.00           C  
ATOM    699  OE1 GLN A 198      14.404  -1.326  -7.740  1.00  0.00           O  
ATOM    700  NE2 GLN A 198      12.686  -1.249  -9.188  1.00  0.00           N  
ATOM    701  H   GLN A 198       9.892   0.225  -6.159  1.00  0.00           H  
ATOM    702  HA  GLN A 198      11.821  -1.974  -6.195  1.00  0.00           H  
ATOM    703 1HB  GLN A 198      12.131   0.960  -5.432  1.00  0.00           H  
ATOM    704 2HB  GLN A 198      13.439  -0.214  -5.456  1.00  0.00           H  
ATOM    705 1HG  GLN A 198      11.787   0.606  -7.855  1.00  0.00           H  
ATOM    706 2HG  GLN A 198      13.421   1.202  -7.449  1.00  0.00           H  
ATOM    707 1HE2 GLN A 198      13.041  -2.020  -9.719  1.00  0.00           H  
ATOM    708 2HE2 GLN A 198      11.833  -0.806  -9.462  1.00  0.00           H  
ATOM    709  N   VAL A 199      10.352  -0.934  -3.509  1.00  0.00           N  
ATOM    710  CA  VAL A 199      10.176  -1.172  -2.075  1.00  0.00           C  
ATOM    711  C   VAL A 199       9.600  -2.567  -1.810  1.00  0.00           C  
ATOM    712  O   VAL A 199       9.919  -3.196  -0.799  1.00  0.00           O  
ATOM    713  CB  VAL A 199       9.255  -0.107  -1.419  1.00  0.00           C  
ATOM    714  CG1 VAL A 199       8.931  -0.474   0.022  1.00  0.00           C  
ATOM    715  CG2 VAL A 199       9.888   1.275  -1.471  1.00  0.00           C  
ATOM    716  H   VAL A 199       9.680  -0.403  -3.994  1.00  0.00           H  
ATOM    717  HA  VAL A 199      11.150  -1.099  -1.590  1.00  0.00           H  
ATOM    718  HB  VAL A 199       8.328  -0.076  -1.974  1.00  0.00           H  
ATOM    719 1HG1 VAL A 199       8.247   0.254   0.432  1.00  0.00           H  
ATOM    720 2HG1 VAL A 199       9.840  -0.480   0.608  1.00  0.00           H  
ATOM    721 3HG1 VAL A 199       8.477  -1.454   0.052  1.00  0.00           H  
ATOM    722 1HG2 VAL A 199      10.605   1.377  -0.671  1.00  0.00           H  
ATOM    723 2HG2 VAL A 199       9.119   2.037  -1.370  1.00  0.00           H  
ATOM    724 3HG2 VAL A 199      10.387   1.404  -2.420  1.00  0.00           H  
ATOM    725  N   THR A 200       8.776  -3.060  -2.735  1.00  0.00           N  
ATOM    726  CA  THR A 200       8.155  -4.378  -2.600  1.00  0.00           C  
ATOM    727  C   THR A 200       9.204  -5.486  -2.514  1.00  0.00           C  
ATOM    728  O   THR A 200       8.948  -6.567  -1.971  1.00  0.00           O  
ATOM    729  CB  THR A 200       7.201  -4.662  -3.775  1.00  0.00           C  
ATOM    730  OG1 THR A 200       6.218  -3.622  -3.858  1.00  0.00           O  
ATOM    731  CG2 THR A 200       6.503  -6.000  -3.584  1.00  0.00           C  
ATOM    732  H   THR A 200       8.574  -2.521  -3.533  1.00  0.00           H  
ATOM    733  HA  THR A 200       7.577  -4.395  -1.676  1.00  0.00           H  
ATOM    734  HB  THR A 200       7.767  -4.684  -4.706  1.00  0.00           H  
ATOM    735  HG1 THR A 200       6.651  -2.789  -4.063  1.00  0.00           H  
ATOM    736 1HG2 THR A 200       5.834  -6.184  -4.424  1.00  0.00           H  
ATOM    737 2HG2 THR A 200       7.247  -6.794  -3.532  1.00  0.00           H  
ATOM    738 3HG2 THR A 200       5.928  -5.981  -2.660  1.00  0.00           H  
ATOM    739  N   ALA A 201      10.393  -5.191  -3.035  1.00  0.00           N  
ATOM    740  CA  ALA A 201      11.500  -6.131  -3.034  1.00  0.00           C  
ATOM    741  C   ALA A 201      11.877  -6.546  -1.615  1.00  0.00           C  
ATOM    742  O   ALA A 201      12.438  -7.620  -1.410  1.00  0.00           O  
ATOM    743  CB  ALA A 201      12.701  -5.530  -3.746  1.00  0.00           C  
ATOM    744  H   ALA A 201      10.525  -4.306  -3.437  1.00  0.00           H  
ATOM    745  HA  ALA A 201      11.184  -7.027  -3.567  1.00  0.00           H  
ATOM    746 1HB  ALA A 201      13.069  -4.686  -3.182  1.00  0.00           H  
ATOM    747 2HB  ALA A 201      12.407  -5.201  -4.731  1.00  0.00           H  
ATOM    748 3HB  ALA A 201      13.480  -6.275  -3.831  1.00  0.00           H  
ATOM    749  N   LEU A 202      11.555  -5.698  -0.639  1.00  0.00           N  
ATOM    750  CA  LEU A 202      11.852  -5.986   0.761  1.00  0.00           C  
ATOM    751  C   LEU A 202      11.164  -7.273   1.205  1.00  0.00           C  
ATOM    752  O   LEU A 202      11.734  -8.081   1.942  1.00  0.00           O  
ATOM    753  CB  LEU A 202      11.402  -4.821   1.652  1.00  0.00           C  
ATOM    754  CG  LEU A 202      12.309  -3.584   1.638  1.00  0.00           C  
ATOM    755  CD1 LEU A 202      11.561  -2.398   2.231  1.00  0.00           C  
ATOM    756  CD2 LEU A 202      13.580  -3.877   2.422  1.00  0.00           C  
ATOM    757  H   LEU A 202      11.099  -4.855  -0.870  1.00  0.00           H  
ATOM    758  HA  LEU A 202      12.929  -6.112   0.867  1.00  0.00           H  
ATOM    759 1HB  LEU A 202      10.409  -4.507   1.338  1.00  0.00           H  
ATOM    760 2HB  LEU A 202      11.340  -5.175   2.681  1.00  0.00           H  
ATOM    761  HG  LEU A 202      12.568  -3.334   0.608  1.00  0.00           H  
ATOM    762 1HD1 LEU A 202      12.205  -1.519   2.220  1.00  0.00           H  
ATOM    763 2HD1 LEU A 202      10.667  -2.199   1.639  1.00  0.00           H  
ATOM    764 3HD1 LEU A 202      11.274  -2.625   3.257  1.00  0.00           H  
ATOM    765 1HD2 LEU A 202      14.225  -2.998   2.411  1.00  0.00           H  
ATOM    766 2HD2 LEU A 202      13.323  -4.125   3.452  1.00  0.00           H  
ATOM    767 3HD2 LEU A 202      14.104  -4.717   1.966  1.00  0.00           H  
ATOM    768  N   ALA A 203       9.940  -7.462   0.736  1.00  0.00           N  
ATOM    769  CA  ALA A 203       9.168  -8.647   1.076  1.00  0.00           C  
ATOM    770  C   ALA A 203       9.582  -9.823   0.199  1.00  0.00           C  
ATOM    771  O   ALA A 203       9.557 -10.975   0.629  1.00  0.00           O  
ATOM    772  CB  ALA A 203       7.680  -8.368   0.926  1.00  0.00           C  
ATOM    773  H   ALA A 203       9.547  -6.788   0.138  1.00  0.00           H  
ATOM    774  HA  ALA A 203       9.381  -8.904   2.114  1.00  0.00           H  
ATOM    775 1HB  ALA A 203       7.121  -9.270   1.131  1.00  0.00           H  
ATOM    776 2HB  ALA A 203       7.476  -8.040  -0.081  1.00  0.00           H  
ATOM    777 3HB  ALA A 203       7.386  -7.597   1.623  1.00  0.00           H  
ATOM    778  N   GLN A 204       9.984  -9.521  -1.026  1.00  0.00           N  
ATOM    779  CA  GLN A 204      10.404 -10.548  -1.973  1.00  0.00           C  
ATOM    780  C   GLN A 204      11.764 -11.129  -1.585  1.00  0.00           C  
ATOM    781  O   GLN A 204      12.022 -12.314  -1.796  1.00  0.00           O  
ATOM    782  CB  GLN A 204      10.462  -9.976  -3.392  1.00  0.00           C  
ATOM    783  CG  GLN A 204       9.115  -9.543  -3.944  1.00  0.00           C  
ATOM    784  CD  GLN A 204       9.234  -8.875  -5.301  1.00  0.00           C  
ATOM    785  OE1 GLN A 204      10.339  -8.632  -5.795  1.00  0.00           O  
ATOM    786  NE2 GLN A 204       8.094  -8.573  -5.913  1.00  0.00           N  
ATOM    787  H   GLN A 204       9.997  -8.581  -1.307  1.00  0.00           H  
ATOM    788  HA  GLN A 204       9.674 -11.357  -1.953  1.00  0.00           H  
ATOM    789 1HB  GLN A 204      11.127  -9.112  -3.409  1.00  0.00           H  
ATOM    790 2HB  GLN A 204      10.879 -10.723  -4.068  1.00  0.00           H  
ATOM    791 1HG  GLN A 204       8.478 -10.421  -4.050  1.00  0.00           H  
ATOM    792 2HG  GLN A 204       8.662  -8.833  -3.252  1.00  0.00           H  
ATOM    793 1HE2 GLN A 204       8.109  -8.131  -6.811  1.00  0.00           H  
ATOM    794 2HE2 GLN A 204       7.220  -8.788  -5.477  1.00  0.00           H  
ATOM    795  N   GLN A 205      12.623 -10.297  -1.006  1.00  0.00           N  
ATOM    796  CA  GLN A 205      13.947 -10.740  -0.576  1.00  0.00           C  
ATOM    797  C   GLN A 205      13.877 -11.400   0.798  1.00  0.00           C  
ATOM    798  O   GLN A 205      14.899 -11.798   1.357  1.00  0.00           O  
ATOM    799  CB  GLN A 205      14.925  -9.563  -0.544  1.00  0.00           C  
ATOM    800  CG  GLN A 205      15.238  -8.975  -1.910  1.00  0.00           C  
ATOM    801  CD  GLN A 205      16.044  -7.694  -1.818  1.00  0.00           C  
ATOM    802  OE1 GLN A 205      16.056  -7.024  -0.781  1.00  0.00           O  
ATOM    803  NE2 GLN A 205      16.724  -7.345  -2.905  1.00  0.00           N  
ATOM    804  H   GLN A 205      12.368  -9.354  -0.881  1.00  0.00           H  
ATOM    805  HA  GLN A 205      14.314 -11.477  -1.290  1.00  0.00           H  
ATOM    806 1HB  GLN A 205      14.517  -8.767   0.079  1.00  0.00           H  
ATOM    807 2HB  GLN A 205      15.864  -9.883  -0.093  1.00  0.00           H  
ATOM    808 1HG  GLN A 205      15.813  -9.702  -2.483  1.00  0.00           H  
ATOM    809 2HG  GLN A 205      14.300  -8.754  -2.421  1.00  0.00           H  
ATOM    810 1HE2 GLN A 205      17.274  -6.509  -2.903  1.00  0.00           H  
ATOM    811 2HE2 GLN A 205      16.686  -7.917  -3.724  1.00  0.00           H  
ATOM    812  N   LYS A 206      12.661 -11.490   1.335  1.00  0.00           N  
ATOM    813  CA  LYS A 206      12.411 -12.108   2.638  1.00  0.00           C  
ATOM    814  C   LYS A 206      13.098 -11.346   3.771  1.00  0.00           C  
ATOM    815  O   LYS A 206      13.381 -11.908   4.831  1.00  0.00           O  
ATOM    816  CB  LYS A 206      12.876 -13.565   2.633  1.00  0.00           C  
ATOM    817  CG  LYS A 206      12.316 -14.400   1.489  1.00  0.00           C  
ATOM    818  CD  LYS A 206      10.800 -14.505   1.571  1.00  0.00           C  
ATOM    819  CE  LYS A 206      10.244 -15.381   0.460  1.00  0.00           C  
ATOM    820  NZ  LYS A 206       8.759 -15.462   0.506  1.00  0.00           N  
ATOM    821  H   LYS A 206      11.902 -11.132   0.833  1.00  0.00           H  
ATOM    822  HA  LYS A 206      11.338 -12.084   2.832  1.00  0.00           H  
ATOM    823 1HB  LYS A 206      13.964 -13.600   2.570  1.00  0.00           H  
ATOM    824 2HB  LYS A 206      12.586 -14.043   3.568  1.00  0.00           H  
ATOM    825 1HG  LYS A 206      12.589 -13.943   0.536  1.00  0.00           H  
ATOM    826 2HG  LYS A 206      12.743 -15.402   1.526  1.00  0.00           H  
ATOM    827 1HD  LYS A 206      10.517 -14.929   2.535  1.00  0.00           H  
ATOM    828 2HD  LYS A 206      10.363 -13.510   1.490  1.00  0.00           H  
ATOM    829 1HE  LYS A 206      10.543 -14.977  -0.506  1.00  0.00           H  
ATOM    830 2HE  LYS A 206      10.653 -16.387   0.550  1.00  0.00           H  
ATOM    831 1HZ  LYS A 206       8.429 -16.052  -0.246  1.00  0.00           H  
ATOM    832 2HZ  LYS A 206       8.469 -15.854   1.391  1.00  0.00           H  
ATOM    833 3HZ  LYS A 206       8.367 -14.537   0.403  1.00  0.00           H  
ATOM    834  N   LEU A 207      13.349 -10.061   3.549  1.00  0.00           N  
ATOM    835  CA  LEU A 207      13.990  -9.224   4.554  1.00  0.00           C  
ATOM    836  C   LEU A 207      12.946  -8.722   5.541  1.00  0.00           C  
ATOM    837  O   LEU A 207      13.220  -8.553   6.728  1.00  0.00           O  
ATOM    838  CB  LEU A 207      14.703  -8.039   3.898  1.00  0.00           C  
ATOM    839  CG  LEU A 207      15.859  -8.401   2.966  1.00  0.00           C  
ATOM    840  CD1 LEU A 207      16.420  -7.151   2.307  1.00  0.00           C  
ATOM    841  CD2 LEU A 207      16.954  -9.137   3.723  1.00  0.00           C  
ATOM    842  H   LEU A 207      13.095  -9.666   2.688  1.00  0.00           H  
ATOM    843  HA  LEU A 207      14.729  -9.824   5.083  1.00  0.00           H  
ATOM    844 1HB  LEU A 207      13.973  -7.480   3.329  1.00  0.00           H  
ATOM    845 2HB  LEU A 207      15.088  -7.402   4.679  1.00  0.00           H  
ATOM    846  HG  LEU A 207      15.492  -9.056   2.188  1.00  0.00           H  
ATOM    847 1HD1 LEU A 207      16.781  -6.474   3.067  1.00  0.00           H  
ATOM    848 2HD1 LEU A 207      15.644  -6.665   1.733  1.00  0.00           H  
ATOM    849 3HD1 LEU A 207      17.234  -7.424   1.653  1.00  0.00           H  
ATOM    850 1HD2 LEU A 207      16.540 -10.019   4.187  1.00  0.00           H  
ATOM    851 2HD2 LEU A 207      17.362  -8.487   4.484  1.00  0.00           H  
ATOM    852 3HD2 LEU A 207      17.739  -9.425   3.037  1.00  0.00           H  
ATOM    853  N   LEU A 208      11.745  -8.502   5.025  1.00  0.00           N  
ATOM    854  CA  LEU A 208      10.630  -8.025   5.825  1.00  0.00           C  
ATOM    855  C   LEU A 208      10.162  -9.114   6.782  1.00  0.00           C  
ATOM    856  O   LEU A 208       9.694 -10.170   6.351  1.00  0.00           O  
ATOM    857  CB  LEU A 208       9.471  -7.588   4.920  1.00  0.00           C  
ATOM    858  CG  LEU A 208       8.435  -6.661   5.567  1.00  0.00           C  
ATOM    859  CD1 LEU A 208       9.024  -5.265   5.717  1.00  0.00           C  
ATOM    860  CD2 LEU A 208       7.175  -6.634   4.715  1.00  0.00           C  
ATOM    861  H   LEU A 208      11.604  -8.670   4.072  1.00  0.00           H  
ATOM    862  HA  LEU A 208      10.963  -7.165   6.405  1.00  0.00           H  
ATOM    863 1HB  LEU A 208       9.883  -7.071   4.054  1.00  0.00           H  
ATOM    864 2HB  LEU A 208       8.948  -8.478   4.571  1.00  0.00           H  
ATOM    865  HG  LEU A 208       8.190  -7.028   6.564  1.00  0.00           H  
ATOM    866 1HD1 LEU A 208       8.287  -4.606   6.177  1.00  0.00           H  
ATOM    867 2HD1 LEU A 208       9.912  -5.311   6.347  1.00  0.00           H  
ATOM    868 3HD1 LEU A 208       9.294  -4.877   4.735  1.00  0.00           H  
ATOM    869 1HD2 LEU A 208       6.438  -5.976   5.176  1.00  0.00           H  
ATOM    870 2HD2 LEU A 208       7.418  -6.265   3.718  1.00  0.00           H  
ATOM    871 3HD2 LEU A 208       6.765  -7.641   4.639  1.00  0.00           H  
ATOM    872  N   THR A 209      10.306  -8.861   8.075  1.00  0.00           N  
ATOM    873  CA  THR A 209       9.894  -9.816   9.089  1.00  0.00           C  
ATOM    874  C   THR A 209       8.410  -9.626   9.399  1.00  0.00           C  
ATOM    875  O   THR A 209       7.823  -8.616   9.001  1.00  0.00           O  
ATOM    876  CB  THR A 209      10.729  -9.666  10.374  1.00  0.00           C  
ATOM    877  OG1 THR A 209      10.447  -8.400  10.985  1.00  0.00           O  
ATOM    878  CG2 THR A 209      12.214  -9.753  10.059  1.00  0.00           C  
ATOM    879  H   THR A 209      10.693  -7.999   8.355  1.00  0.00           H  
ATOM    880  HA  THR A 209      10.047 -10.822   8.699  1.00  0.00           H  
ATOM    881  HB  THR A 209      10.465 -10.459  11.074  1.00  0.00           H  
ATOM    882  HG1 THR A 209      10.785  -7.695  10.430  1.00  0.00           H  
ATOM    883 1HG2 THR A 209      12.789  -9.646  10.979  1.00  0.00           H  
ATOM    884 2HG2 THR A 209      12.434 -10.719   9.604  1.00  0.00           H  
ATOM    885 3HG2 THR A 209      12.486  -8.957   9.367  1.00  0.00           H  
ATOM    886  N   PRO A 210       7.767 -10.590  10.084  1.00  0.00           N  
ATOM    887  CA  PRO A 210       6.348 -10.479  10.443  1.00  0.00           C  
ATOM    888  C   PRO A 210       6.042  -9.171  11.168  1.00  0.00           C  
ATOM    889  O   PRO A 210       4.971  -8.586  10.998  1.00  0.00           O  
ATOM    890  CB  PRO A 210       6.131 -11.689  11.357  1.00  0.00           C  
ATOM    891  CG  PRO A 210       7.112 -12.698  10.867  1.00  0.00           C  
ATOM    892  CD  PRO A 210       8.342 -11.897  10.536  1.00  0.00           C  
ATOM    893  HA  PRO A 210       5.737 -10.558   9.532  1.00  0.00           H  
ATOM    894 1HB  PRO A 210       6.301 -11.403  12.406  1.00  0.00           H  
ATOM    895 2HB  PRO A 210       5.090 -12.035  11.283  1.00  0.00           H  
ATOM    896 1HG  PRO A 210       7.297 -13.457  11.641  1.00  0.00           H  
ATOM    897 2HG  PRO A 210       6.705 -13.229   9.993  1.00  0.00           H  
ATOM    898 1HD  PRO A 210       8.960 -11.784  11.439  1.00  0.00           H  
ATOM    899 2HD  PRO A 210       8.908 -12.402   9.739  1.00  0.00           H  
ATOM    900  N   GLN A 211       7.006  -8.702  11.954  1.00  0.00           N  
ATOM    901  CA  GLN A 211       6.851  -7.466  12.707  1.00  0.00           C  
ATOM    902  C   GLN A 211       6.868  -6.247  11.785  1.00  0.00           C  
ATOM    903  O   GLN A 211       6.293  -5.206  12.112  1.00  0.00           O  
ATOM    904  CB  GLN A 211       7.955  -7.343  13.760  1.00  0.00           C  
ATOM    905  CG  GLN A 211       7.865  -8.365  14.880  1.00  0.00           C  
ATOM    906  CD  GLN A 211       8.969  -8.199  15.906  1.00  0.00           C  
ATOM    907  OE1 GLN A 211      10.044  -7.674  15.603  1.00  0.00           O  
ATOM    908  NE2 GLN A 211       8.711  -8.646  17.129  1.00  0.00           N  
ATOM    909  H   GLN A 211       7.845  -9.210  12.034  1.00  0.00           H  
ATOM    910  HA  GLN A 211       5.886  -7.488  13.213  1.00  0.00           H  
ATOM    911 1HB  GLN A 211       8.928  -7.453  13.282  1.00  0.00           H  
ATOM    912 2HB  GLN A 211       7.921  -6.350  14.208  1.00  0.00           H  
ATOM    913 1HG  GLN A 211       6.906  -8.250  15.387  1.00  0.00           H  
ATOM    914 2HG  GLN A 211       7.943  -9.365  14.452  1.00  0.00           H  
ATOM    915 1HE2 GLN A 211       9.402  -8.564  17.849  1.00  0.00           H  
ATOM    916 2HE2 GLN A 211       7.826  -9.066  17.332  1.00  0.00           H  
ATOM    917  N   ASP A 212       7.497  -6.381  10.621  1.00  0.00           N  
ATOM    918  CA  ASP A 212       7.583  -5.273   9.681  1.00  0.00           C  
ATOM    919  C   ASP A 212       6.345  -5.276   8.808  1.00  0.00           C  
ATOM    920  O   ASP A 212       5.880  -4.234   8.343  1.00  0.00           O  
ATOM    921  CB  ASP A 212       8.834  -5.381   8.798  1.00  0.00           C  
ATOM    922  CG  ASP A 212      10.134  -5.358   9.577  1.00  0.00           C  
ATOM    923  OD1 ASP A 212      10.362  -4.405  10.351  1.00  0.00           O  
ATOM    924  OD2 ASP A 212      10.944  -6.297   9.402  1.00  0.00           O  
ATOM    925  H   ASP A 212       7.856  -7.260  10.360  1.00  0.00           H  
ATOM    926  HA  ASP A 212       7.633  -4.342  10.247  1.00  0.00           H  
ATOM    927 1HB  ASP A 212       8.794  -6.307   8.249  1.00  0.00           H  
ATOM    928 2HB  ASP A 212       8.842  -4.558   8.099  1.00  0.00           H  
ATOM    929  N   MET A 213       5.815  -6.476   8.610  1.00  0.00           N  
ATOM    930  CA  MET A 213       4.627  -6.691   7.800  1.00  0.00           C  
ATOM    931  C   MET A 213       3.453  -5.871   8.318  1.00  0.00           C  
ATOM    932  O   MET A 213       2.797  -5.152   7.562  1.00  0.00           O  
ATOM    933  CB  MET A 213       4.271  -8.176   7.771  1.00  0.00           C  
ATOM    934  CG  MET A 213       5.219  -9.035   6.946  1.00  0.00           C  
ATOM    935  SD  MET A 213       4.793 -10.787   6.999  1.00  0.00           S  
ATOM    936  CE  MET A 213       6.303 -11.521   6.378  1.00  0.00           C  
ATOM    937  H   MET A 213       6.248  -7.253   9.024  1.00  0.00           H  
ATOM    938  HA  MET A 213       4.837  -6.360   6.783  1.00  0.00           H  
ATOM    939 1HB  MET A 213       4.264  -8.568   8.787  1.00  0.00           H  
ATOM    940 2HB  MET A 213       3.266  -8.302   7.365  1.00  0.00           H  
ATOM    941 1HG  MET A 213       5.197  -8.706   5.908  1.00  0.00           H  
ATOM    942 2HG  MET A 213       6.236  -8.917   7.320  1.00  0.00           H  
ATOM    943 1HE  MET A 213       6.197 -12.606   6.351  1.00  0.00           H  
ATOM    944 2HE  MET A 213       6.502 -11.150   5.372  1.00  0.00           H  
ATOM    945 3HE  MET A 213       7.134 -11.255   7.033  1.00  0.00           H  
ATOM    946  N   GLU A 214       3.217  -5.964   9.619  1.00  0.00           N  
ATOM    947  CA  GLU A 214       2.117  -5.252  10.260  1.00  0.00           C  
ATOM    948  C   GLU A 214       2.273  -3.737  10.131  1.00  0.00           C  
ATOM    949  O   GLU A 214       1.288  -2.997  10.166  1.00  0.00           O  
ATOM    950  CB  GLU A 214       2.027  -5.640  11.738  1.00  0.00           C  
ATOM    951  CG  GLU A 214       1.518  -7.052  11.987  1.00  0.00           C  
ATOM    952  CD  GLU A 214       0.098  -7.251  11.534  1.00  0.00           C  
ATOM    953  OE1 GLU A 214      -0.752  -6.510  11.966  1.00  0.00           O  
ATOM    954  OE2 GLU A 214      -0.137  -8.146  10.756  1.00  0.00           O  
ATOM    955  H   GLU A 214       3.800  -6.531  10.168  1.00  0.00           H  
ATOM    956  HA  GLU A 214       1.187  -5.535   9.765  1.00  0.00           H  
ATOM    957 1HB  GLU A 214       3.011  -5.553  12.198  1.00  0.00           H  
ATOM    958 2HB  GLU A 214       1.362  -4.948  12.255  1.00  0.00           H  
ATOM    959 1HG  GLU A 214       2.158  -7.757  11.457  1.00  0.00           H  
ATOM    960 2HG  GLU A 214       1.589  -7.270  13.052  1.00  0.00           H  
ATOM    961  N   ALA A 215       3.509  -3.281   9.977  1.00  0.00           N  
ATOM    962  CA  ALA A 215       3.789  -1.858   9.850  1.00  0.00           C  
ATOM    963  C   ALA A 215       3.609  -1.386   8.410  1.00  0.00           C  
ATOM    964  O   ALA A 215       3.136  -0.274   8.163  1.00  0.00           O  
ATOM    965  CB  ALA A 215       5.198  -1.552  10.337  1.00  0.00           C  
ATOM    966  H   ALA A 215       4.254  -3.918   9.944  1.00  0.00           H  
ATOM    967  HA  ALA A 215       3.075  -1.316  10.470  1.00  0.00           H  
ATOM    968 1HB  ALA A 215       5.393  -0.484  10.238  1.00  0.00           H  
ATOM    969 2HB  ALA A 215       5.293  -1.843  11.383  1.00  0.00           H  
ATOM    970 3HB  ALA A 215       5.918  -2.108   9.739  1.00  0.00           H  
ATOM    971  N   ALA A 216       3.954  -2.252   7.462  1.00  0.00           N  
ATOM    972  CA  ALA A 216       3.845  -1.928   6.047  1.00  0.00           C  
ATOM    973  C   ALA A 216       2.389  -1.795   5.634  1.00  0.00           C  
ATOM    974  O   ALA A 216       2.058  -1.029   4.724  1.00  0.00           O  
ATOM    975  CB  ALA A 216       4.541  -2.990   5.208  1.00  0.00           C  
ATOM    976  H   ALA A 216       4.278  -3.139   7.722  1.00  0.00           H  
ATOM    977  HA  ALA A 216       4.333  -0.967   5.881  1.00  0.00           H  
ATOM    978 1HB  ALA A 216       4.492  -2.715   4.166  1.00  0.00           H  
ATOM    979 2HB  ALA A 216       4.047  -3.939   5.351  1.00  0.00           H  
ATOM    980 3HB  ALA A 216       5.575  -3.073   5.511  1.00  0.00           H  
ATOM    981  N   LYS A 217       1.524  -2.538   6.317  1.00  0.00           N  
ATOM    982  CA  LYS A 217       0.095  -2.511   6.036  1.00  0.00           C  
ATOM    983  C   LYS A 217      -0.461  -1.097   6.184  1.00  0.00           C  
ATOM    984  O   LYS A 217      -1.208  -0.616   5.329  1.00  0.00           O  
ATOM    985  CB  LYS A 217      -0.652  -3.474   6.961  1.00  0.00           C  
ATOM    986  CG  LYS A 217      -0.360  -4.946   6.704  1.00  0.00           C  
ATOM    987  CD  LYS A 217      -1.161  -5.839   7.640  1.00  0.00           C  
ATOM    988  CE  LYS A 217      -0.913  -7.312   7.347  1.00  0.00           C  
ATOM    989  NZ  LYS A 217      -1.572  -8.196   8.346  1.00  0.00           N  
ATOM    990  H   LYS A 217       1.860  -3.132   7.024  1.00  0.00           H  
ATOM    991  HA  LYS A 217      -0.061  -2.828   5.004  1.00  0.00           H  
ATOM    992 1HB  LYS A 217      -0.393  -3.257   7.997  1.00  0.00           H  
ATOM    993 2HB  LYS A 217      -1.726  -3.322   6.853  1.00  0.00           H  
ATOM    994 1HG  LYS A 217      -0.615  -5.193   5.673  1.00  0.00           H  
ATOM    995 2HG  LYS A 217       0.702  -5.138   6.853  1.00  0.00           H  
ATOM    996 1HD  LYS A 217      -0.879  -5.630   8.673  1.00  0.00           H  
ATOM    997 2HD  LYS A 217      -2.224  -5.629   7.522  1.00  0.00           H  
ATOM    998 1HE  LYS A 217      -1.296  -7.555   6.357  1.00  0.00           H  
ATOM    999 2HE  LYS A 217       0.158  -7.510   7.356  1.00  0.00           H  
ATOM   1000 1HZ  LYS A 217      -1.384  -9.162   8.117  1.00  0.00           H  
ATOM   1001 2HZ  LYS A 217      -1.210  -7.992   9.267  1.00  0.00           H  
ATOM   1002 3HZ  LYS A 217      -2.569  -8.036   8.334  1.00  0.00           H  
ATOM   1003  N   GLU A 218      -0.073  -0.436   7.264  1.00  0.00           N  
ATOM   1004  CA  GLU A 218      -0.534   0.924   7.529  1.00  0.00           C  
ATOM   1005  C   GLU A 218       0.011   1.888   6.503  1.00  0.00           C  
ATOM   1006  O   GLU A 218      -0.708   2.770   6.033  1.00  0.00           O  
ATOM   1007  CB  GLU A 218      -0.117   1.373   8.931  1.00  0.00           C  
ATOM   1008  CG  GLU A 218      -0.819   0.636  10.063  1.00  0.00           C  
ATOM   1009  CD  GLU A 218      -2.287   0.950  10.144  1.00  0.00           C  
ATOM   1010  OE1 GLU A 218      -2.622   2.104  10.266  1.00  0.00           O  
ATOM   1011  OE2 GLU A 218      -3.074   0.035  10.083  1.00  0.00           O  
ATOM   1012  H   GLU A 218       0.538  -0.870   7.900  1.00  0.00           H  
ATOM   1013  HA  GLU A 218      -1.623   0.938   7.470  1.00  0.00           H  
ATOM   1014 1HB  GLU A 218       0.957   1.231   9.054  1.00  0.00           H  
ATOM   1015 2HB  GLU A 218      -0.321   2.438   9.048  1.00  0.00           H  
ATOM   1016 1HG  GLU A 218      -0.696  -0.437   9.914  1.00  0.00           H  
ATOM   1017 2HG  GLU A 218      -0.343   0.901  11.005  1.00  0.00           H  
ATOM   1018  N   VAL A 219       1.284   1.725   6.160  1.00  0.00           N  
ATOM   1019  CA  VAL A 219       1.942   2.595   5.192  1.00  0.00           C  
ATOM   1020  C   VAL A 219       1.206   2.590   3.853  1.00  0.00           C  
ATOM   1021  O   VAL A 219       0.867   3.647   3.321  1.00  0.00           O  
ATOM   1022  CB  VAL A 219       3.399   2.146   4.977  1.00  0.00           C  
ATOM   1023  CG1 VAL A 219       4.016   2.885   3.799  1.00  0.00           C  
ATOM   1024  CG2 VAL A 219       4.207   2.381   6.244  1.00  0.00           C  
ATOM   1025  H   VAL A 219       1.794   0.988   6.561  1.00  0.00           H  
ATOM   1026  HA  VAL A 219       1.943   3.612   5.585  1.00  0.00           H  
ATOM   1027  HB  VAL A 219       3.410   1.084   4.730  1.00  0.00           H  
ATOM   1028 1HG1 VAL A 219       5.046   2.555   3.661  1.00  0.00           H  
ATOM   1029 2HG1 VAL A 219       3.444   2.674   2.896  1.00  0.00           H  
ATOM   1030 3HG1 VAL A 219       4.003   3.957   3.995  1.00  0.00           H  
ATOM   1031 1HG2 VAL A 219       5.236   2.061   6.085  1.00  0.00           H  
ATOM   1032 2HG2 VAL A 219       4.191   3.442   6.494  1.00  0.00           H  
ATOM   1033 3HG2 VAL A 219       3.771   1.809   7.064  1.00  0.00           H  
ATOM   1034  N   TYR A 220       0.937   1.399   3.330  1.00  0.00           N  
ATOM   1035  CA  TYR A 220       0.255   1.269   2.048  1.00  0.00           C  
ATOM   1036  C   TYR A 220      -1.154   1.862   2.105  1.00  0.00           C  
ATOM   1037  O   TYR A 220      -1.587   2.539   1.169  1.00  0.00           O  
ATOM   1038  CB  TYR A 220       0.197  -0.200   1.623  1.00  0.00           C  
ATOM   1039  CG  TYR A 220       1.425  -0.667   0.873  1.00  0.00           C  
ATOM   1040  CD1 TYR A 220       2.631  -0.000   1.033  1.00  0.00           C  
ATOM   1041  CD2 TYR A 220       1.346  -1.762   0.025  1.00  0.00           C  
ATOM   1042  CE1 TYR A 220       3.753  -0.427   0.349  1.00  0.00           C  
ATOM   1043  CE2 TYR A 220       2.467  -2.188  -0.659  1.00  0.00           C  
ATOM   1044  CZ  TYR A 220       3.667  -1.525  -0.500  1.00  0.00           C  
ATOM   1045  OH  TYR A 220       4.784  -1.950  -1.181  1.00  0.00           O  
ATOM   1046  H   TYR A 220       1.206   0.589   3.816  1.00  0.00           H  
ATOM   1047  HA  TYR A 220       0.817   1.828   1.299  1.00  0.00           H  
ATOM   1048 1HB  TYR A 220       0.077  -0.830   2.505  1.00  0.00           H  
ATOM   1049 2HB  TYR A 220      -0.672  -0.360   0.985  1.00  0.00           H  
ATOM   1050  HD1 TYR A 220       2.694   0.860   1.700  1.00  0.00           H  
ATOM   1051  HD2 TYR A 220       0.398  -2.285  -0.102  1.00  0.00           H  
ATOM   1052  HE1 TYR A 220       4.700   0.097   0.475  1.00  0.00           H  
ATOM   1053  HE2 TYR A 220       2.405  -3.048  -1.326  1.00  0.00           H  
ATOM   1054  HH  TYR A 220       5.544  -1.434  -0.901  1.00  0.00           H  
ATOM   1055  N   LYS A 221      -1.858   1.621   3.207  1.00  0.00           N  
ATOM   1056  CA  LYS A 221      -3.216   2.129   3.368  1.00  0.00           C  
ATOM   1057  C   LYS A 221      -3.236   3.655   3.440  1.00  0.00           C  
ATOM   1058  O   LYS A 221      -4.019   4.310   2.745  1.00  0.00           O  
ATOM   1059  CB  LYS A 221      -3.869   1.545   4.624  1.00  0.00           C  
ATOM   1060  CG  LYS A 221      -5.258   2.100   4.885  1.00  0.00           C  
ATOM   1061  CD  LYS A 221      -5.964   1.360   6.009  1.00  0.00           C  
ATOM   1062  CE  LYS A 221      -7.231   2.085   6.427  1.00  0.00           C  
ATOM   1063  NZ  LYS A 221      -8.052   1.283   7.369  1.00  0.00           N  
ATOM   1064  H   LYS A 221      -1.456   1.087   3.927  1.00  0.00           H  
ATOM   1065  HA  LYS A 221      -3.802   1.831   2.498  1.00  0.00           H  
ATOM   1066 1HB  LYS A 221      -3.945   0.472   4.517  1.00  0.00           H  
ATOM   1067 2HB  LYS A 221      -3.248   1.772   5.478  1.00  0.00           H  
ATOM   1068 1HG  LYS A 221      -5.169   3.141   5.154  1.00  0.00           H  
ATOM   1069 2HG  LYS A 221      -5.845   2.010   3.982  1.00  0.00           H  
ATOM   1070 1HD  LYS A 221      -6.219   0.366   5.672  1.00  0.00           H  
ATOM   1071 2HD  LYS A 221      -5.301   1.296   6.859  1.00  0.00           H  
ATOM   1072 1HE  LYS A 221      -6.956   3.010   6.905  1.00  0.00           H  
ATOM   1073 2HE  LYS A 221      -7.818   2.298   5.544  1.00  0.00           H  
ATOM   1074 1HZ  LYS A 221      -7.495   1.043   8.212  1.00  0.00           H  
ATOM   1075 2HZ  LYS A 221      -8.368   0.404   6.914  1.00  0.00           H  
ATOM   1076 3HZ  LYS A 221      -8.890   1.827   7.664  1.00  0.00           H  
ATOM   1077  N   ILE A 222      -2.372   4.219   4.279  1.00  0.00           N  
ATOM   1078  CA  ILE A 222      -2.295   5.668   4.443  1.00  0.00           C  
ATOM   1079  C   ILE A 222      -1.892   6.342   3.132  1.00  0.00           C  
ATOM   1080  O   ILE A 222      -2.404   7.408   2.782  1.00  0.00           O  
ATOM   1081  CB  ILE A 222      -1.292   6.045   5.548  1.00  0.00           C  
ATOM   1082  CG1 ILE A 222      -1.793   5.562   6.912  1.00  0.00           C  
ATOM   1083  CG2 ILE A 222      -1.058   7.548   5.565  1.00  0.00           C  
ATOM   1084  CD1 ILE A 222      -3.098   6.195   7.341  1.00  0.00           C  
ATOM   1085  H   ILE A 222      -1.766   3.644   4.802  1.00  0.00           H  
ATOM   1086  HA  ILE A 222      -3.279   6.036   4.732  1.00  0.00           H  
ATOM   1087  HB  ILE A 222      -0.343   5.541   5.366  1.00  0.00           H  
ATOM   1088 1HG1 ILE A 222      -1.930   4.482   6.888  1.00  0.00           H  
ATOM   1089 2HG1 ILE A 222      -1.044   5.779   7.673  1.00  0.00           H  
ATOM   1090 1HG2 ILE A 222      -0.347   7.797   6.352  1.00  0.00           H  
ATOM   1091 2HG2 ILE A 222      -0.659   7.864   4.602  1.00  0.00           H  
ATOM   1092 3HG2 ILE A 222      -2.002   8.061   5.752  1.00  0.00           H  
ATOM   1093 1HD1 ILE A 222      -3.388   5.804   8.317  1.00  0.00           H  
ATOM   1094 2HD1 ILE A 222      -2.974   7.276   7.407  1.00  0.00           H  
ATOM   1095 3HD1 ILE A 222      -3.872   5.962   6.613  1.00  0.00           H  
ATOM   1096  N   HIS A 223      -0.992   5.700   2.399  1.00  0.00           N  
ATOM   1097  CA  HIS A 223      -0.521   6.226   1.126  1.00  0.00           C  
ATOM   1098  C   HIS A 223      -1.675   6.334   0.131  1.00  0.00           C  
ATOM   1099  O   HIS A 223      -1.806   7.332  -0.576  1.00  0.00           O  
ATOM   1100  CB  HIS A 223       0.582   5.327   0.560  1.00  0.00           C  
ATOM   1101  CG  HIS A 223       1.385   5.956  -0.537  1.00  0.00           C  
ATOM   1102  ND1 HIS A 223       2.449   5.300  -1.099  1.00  0.00           N  
ATOM   1103  CD2 HIS A 223       1.251   7.168  -1.134  1.00  0.00           C  
ATOM   1104  CE1 HIS A 223       2.941   6.115  -2.013  1.00  0.00           C  
ATOM   1105  NE2 HIS A 223       2.246   7.259  -2.073  1.00  0.00           N  
ATOM   1106  H   HIS A 223      -0.625   4.850   2.729  1.00  0.00           H  
ATOM   1107  HA  HIS A 223      -0.110   7.224   1.275  1.00  0.00           H  
ATOM   1108 1HB  HIS A 223       1.262   5.066   1.356  1.00  0.00           H  
ATOM   1109 2HB  HIS A 223       0.131   4.425   0.172  1.00  0.00           H  
ATOM   1110  HD2 HIS A 223       0.507   7.917  -0.913  1.00  0.00           H  
ATOM   1111  HE1 HIS A 223       3.796   5.888  -2.634  1.00  0.00           H  
ATOM   1112  HE2 HIS A 223       2.529   8.079  -2.532  1.00  0.00           H  
ATOM   1113  N   GLN A 224      -2.516   5.305   0.101  1.00  0.00           N  
ATOM   1114  CA  GLN A 224      -3.664   5.273  -0.800  1.00  0.00           C  
ATOM   1115  C   GLN A 224      -4.630   6.418  -0.501  1.00  0.00           C  
ATOM   1116  O   GLN A 224      -5.229   6.992  -1.409  1.00  0.00           O  
ATOM   1117  CB  GLN A 224      -4.393   3.931  -0.692  1.00  0.00           C  
ATOM   1118  CG  GLN A 224      -5.587   3.794  -1.621  1.00  0.00           C  
ATOM   1119  CD  GLN A 224      -5.182   3.760  -3.083  1.00  0.00           C  
ATOM   1120  OE1 GLN A 224      -4.772   2.719  -3.604  1.00  0.00           O  
ATOM   1121  NE2 GLN A 224      -5.294   4.901  -3.753  1.00  0.00           N  
ATOM   1122  H   GLN A 224      -2.360   4.543   0.702  1.00  0.00           H  
ATOM   1123  HA  GLN A 224      -3.305   5.393  -1.822  1.00  0.00           H  
ATOM   1124 1HB  GLN A 224      -3.698   3.121  -0.915  1.00  0.00           H  
ATOM   1125 2HB  GLN A 224      -4.744   3.789   0.330  1.00  0.00           H  
ATOM   1126 1HG  GLN A 224      -6.110   2.866  -1.390  1.00  0.00           H  
ATOM   1127 2HG  GLN A 224      -6.251   4.645  -1.470  1.00  0.00           H  
ATOM   1128 1HE2 GLN A 224      -5.042   4.940  -4.721  1.00  0.00           H  
ATOM   1129 2HE2 GLN A 224      -5.631   5.722  -3.292  1.00  0.00           H  
ATOM   1130  N   GLN A 225      -4.759   6.753   0.777  1.00  0.00           N  
ATOM   1131  CA  GLN A 225      -5.650   7.823   1.205  1.00  0.00           C  
ATOM   1132  C   GLN A 225      -5.056   9.190   0.865  1.00  0.00           C  
ATOM   1133  O   GLN A 225      -5.761  10.087   0.401  1.00  0.00           O  
ATOM   1134  CB  GLN A 225      -5.923   7.725   2.708  1.00  0.00           C  
ATOM   1135  CG  GLN A 225      -6.953   8.718   3.220  1.00  0.00           C  
ATOM   1136  CD  GLN A 225      -7.310   8.483   4.675  1.00  0.00           C  
ATOM   1137  OE1 GLN A 225      -6.434   8.431   5.543  1.00  0.00           O  
ATOM   1138  NE2 GLN A 225      -8.601   8.341   4.951  1.00  0.00           N  
ATOM   1139  H   GLN A 225      -4.237   6.266   1.452  1.00  0.00           H  
ATOM   1140  HA  GLN A 225      -6.595   7.720   0.672  1.00  0.00           H  
ATOM   1141 1HB  GLN A 225      -6.274   6.722   2.950  1.00  0.00           H  
ATOM   1142 2HB  GLN A 225      -4.997   7.889   3.258  1.00  0.00           H  
ATOM   1143 1HG  GLN A 225      -6.550   9.726   3.125  1.00  0.00           H  
ATOM   1144 2HG  GLN A 225      -7.862   8.622   2.625  1.00  0.00           H  
ATOM   1145 1HE2 GLN A 225      -8.897   8.184   5.895  1.00  0.00           H  
ATOM   1146 2HE2 GLN A 225      -9.279   8.390   4.217  1.00  0.00           H  
ATOM   1147  N   LEU A 226      -3.754   9.332   1.090  1.00  0.00           N  
ATOM   1148  CA  LEU A 226      -3.056  10.583   0.813  1.00  0.00           C  
ATOM   1149  C   LEU A 226      -3.093  10.909  -0.678  1.00  0.00           C  
ATOM   1150  O   LEU A 226      -3.253  12.068  -1.064  1.00  0.00           O  
ATOM   1151  CB  LEU A 226      -1.601  10.496   1.291  1.00  0.00           C  
ATOM   1152  CG  LEU A 226      -1.394  10.558   2.809  1.00  0.00           C  
ATOM   1153  CD1 LEU A 226       0.092  10.450   3.126  1.00  0.00           C  
ATOM   1154  CD2 LEU A 226      -1.974  11.858   3.348  1.00  0.00           C  
ATOM   1155  H   LEU A 226      -3.248   8.575   1.461  1.00  0.00           H  
ATOM   1156  HA  LEU A 226      -3.556  11.385   1.355  1.00  0.00           H  
ATOM   1157 1HB  LEU A 226      -1.174   9.559   0.937  1.00  0.00           H  
ATOM   1158 2HB  LEU A 226      -1.040  11.319   0.846  1.00  0.00           H  
ATOM   1159  HG  LEU A 226      -1.898   9.714   3.280  1.00  0.00           H  
ATOM   1160 1HD1 LEU A 226       0.237  10.494   4.205  1.00  0.00           H  
ATOM   1161 2HD1 LEU A 226       0.476   9.503   2.746  1.00  0.00           H  
ATOM   1162 3HD1 LEU A 226       0.624  11.274   2.653  1.00  0.00           H  
ATOM   1163 1HD2 LEU A 226      -1.828  11.901   4.428  1.00  0.00           H  
ATOM   1164 2HD2 LEU A 226      -1.471  12.703   2.879  1.00  0.00           H  
ATOM   1165 3HD2 LEU A 226      -3.041  11.901   3.124  1.00  0.00           H  
ATOM   1166  N   LEU A 227      -2.954   9.877  -1.509  1.00  0.00           N  
ATOM   1167  CA  LEU A 227      -2.965  10.045  -2.961  1.00  0.00           C  
ATOM   1168  C   LEU A 227      -4.276  10.661  -3.440  1.00  0.00           C  
ATOM   1169  O   LEU A 227      -4.292  11.461  -4.374  1.00  0.00           O  
ATOM   1170  CB  LEU A 227      -2.748   8.693  -3.652  1.00  0.00           C  
ATOM   1171  CG  LEU A 227      -1.319   8.138  -3.593  1.00  0.00           C  
ATOM   1172  CD1 LEU A 227      -1.297   6.729  -4.171  1.00  0.00           C  
ATOM   1173  CD2 LEU A 227      -0.384   9.059  -4.363  1.00  0.00           C  
ATOM   1174  H   LEU A 227      -2.835   8.976  -1.134  1.00  0.00           H  
ATOM   1175  HA  LEU A 227      -2.152  10.715  -3.238  1.00  0.00           H  
ATOM   1176 1HB  LEU A 227      -3.407   7.958  -3.192  1.00  0.00           H  
ATOM   1177 2HB  LEU A 227      -3.023   8.791  -4.702  1.00  0.00           H  
ATOM   1178  HG  LEU A 227      -0.994   8.078  -2.554  1.00  0.00           H  
ATOM   1179 1HD1 LEU A 227      -0.281   6.335  -4.129  1.00  0.00           H  
ATOM   1180 2HD1 LEU A 227      -1.958   6.087  -3.589  1.00  0.00           H  
ATOM   1181 3HD1 LEU A 227      -1.633   6.755  -5.207  1.00  0.00           H  
ATOM   1182 1HD2 LEU A 227       0.632   8.665  -4.321  1.00  0.00           H  
ATOM   1183 2HD2 LEU A 227      -0.708   9.119  -5.403  1.00  0.00           H  
ATOM   1184 3HD2 LEU A 227      -0.406  10.054  -3.919  1.00  0.00           H  
ATOM   1185  N   PHE A 228      -5.374  10.294  -2.791  1.00  0.00           N  
ATOM   1186  CA  PHE A 228      -6.683  10.811  -3.162  1.00  0.00           C  
ATOM   1187  C   PHE A 228      -6.769  12.313  -2.907  1.00  0.00           C  
ATOM   1188  O   PHE A 228      -7.225  13.076  -3.761  1.00  0.00           O  
ATOM   1189  CB  PHE A 228      -7.783  10.089  -2.382  1.00  0.00           C  
ATOM   1190  CG  PHE A 228      -9.174  10.509  -2.765  1.00  0.00           C  
ATOM   1191  CD1 PHE A 228      -9.738  10.082  -3.959  1.00  0.00           C  
ATOM   1192  CD2 PHE A 228      -9.920  11.331  -1.935  1.00  0.00           C  
ATOM   1193  CE1 PHE A 228     -11.016  10.469  -4.313  1.00  0.00           C  
ATOM   1194  CE2 PHE A 228     -11.199  11.717  -2.285  1.00  0.00           C  
ATOM   1195  CZ  PHE A 228     -11.748  11.286  -3.477  1.00  0.00           C  
ATOM   1196  H   PHE A 228      -5.300   9.660  -2.045  1.00  0.00           H  
ATOM   1197  HA  PHE A 228      -6.836  10.633  -4.227  1.00  0.00           H  
ATOM   1198 1HB  PHE A 228      -7.697   9.015  -2.540  1.00  0.00           H  
ATOM   1199 2HB  PHE A 228      -7.654  10.273  -1.317  1.00  0.00           H  
ATOM   1200  HD1 PHE A 228      -9.160   9.436  -4.620  1.00  0.00           H  
ATOM   1201  HD2 PHE A 228      -9.486  11.672  -0.994  1.00  0.00           H  
ATOM   1202  HE1 PHE A 228     -11.447  10.127  -5.254  1.00  0.00           H  
ATOM   1203  HE2 PHE A 228     -11.775  12.363  -1.624  1.00  0.00           H  
ATOM   1204  HZ  PHE A 228     -12.755  11.591  -3.755  1.00  0.00           H  
ATOM   1205  N   LYS A 229      -6.302  12.736  -1.742  1.00  0.00           N  
ATOM   1206  CA  LYS A 229      -6.337  14.145  -1.374  1.00  0.00           C  
ATOM   1207  C   LYS A 229      -5.364  14.959  -2.219  1.00  0.00           C  
ATOM   1208  O   LYS A 229      -5.659  16.093  -2.599  1.00  0.00           O  
ATOM   1209  CB  LYS A 229      -6.017  14.318   0.112  1.00  0.00           C  
ATOM   1210  CG  LYS A 229      -7.089  13.785   1.052  1.00  0.00           C  
ATOM   1211  CD  LYS A 229      -6.685  13.963   2.508  1.00  0.00           C  
ATOM   1212  CE  LYS A 229      -7.751  13.422   3.449  1.00  0.00           C  
ATOM   1213  NZ  LYS A 229      -7.360  13.567   4.877  1.00  0.00           N  
ATOM   1214  H   LYS A 229      -5.918  12.086  -1.118  1.00  0.00           H  
ATOM   1215  HA  LYS A 229      -7.341  14.527  -1.561  1.00  0.00           H  
ATOM   1216 1HB  LYS A 229      -5.083  13.807   0.345  1.00  0.00           H  
ATOM   1217 2HB  LYS A 229      -5.875  15.376   0.332  1.00  0.00           H  
ATOM   1218 1HG  LYS A 229      -8.026  14.316   0.876  1.00  0.00           H  
ATOM   1219 2HG  LYS A 229      -7.251  12.725   0.856  1.00  0.00           H  
ATOM   1220 1HD  LYS A 229      -5.749  13.436   2.693  1.00  0.00           H  
ATOM   1221 2HD  LYS A 229      -6.535  15.022   2.717  1.00  0.00           H  
ATOM   1222 1HE  LYS A 229      -8.686  13.956   3.286  1.00  0.00           H  
ATOM   1223 2HE  LYS A 229      -7.922  12.366   3.238  1.00  0.00           H  
ATOM   1224 1HZ  LYS A 229      -8.091  13.197   5.467  1.00  0.00           H  
ATOM   1225 2HZ  LYS A 229      -6.502  13.059   5.045  1.00  0.00           H  
ATOM   1226 3HZ  LYS A 229      -7.218  14.544   5.090  1.00  0.00           H  
ATOM   1227  N   ALA A 230      -4.212  14.368  -2.518  1.00  0.00           N  
ATOM   1228  CA  ALA A 230      -3.190  15.036  -3.317  1.00  0.00           C  
ATOM   1229  C   ALA A 230      -3.684  15.303  -4.738  1.00  0.00           C  
ATOM   1230  O   ALA A 230      -3.207  16.218  -5.409  1.00  0.00           O  
ATOM   1231  CB  ALA A 230      -1.916  14.205  -3.347  1.00  0.00           C  
ATOM   1232  H   ALA A 230      -4.039  13.458  -2.184  1.00  0.00           H  
ATOM   1233  HA  ALA A 230      -2.973  15.999  -2.854  1.00  0.00           H  
ATOM   1234 1HB  ALA A 230      -1.161  14.716  -3.944  1.00  0.00           H  
ATOM   1235 2HB  ALA A 230      -1.545  14.071  -2.330  1.00  0.00           H  
ATOM   1236 3HB  ALA A 230      -2.127  13.231  -3.786  1.00  0.00           H  
ATOM   1237  N   ARG A 231      -4.629  14.492  -5.196  1.00  0.00           N  
ATOM   1238  CA  ARG A 231      -5.189  14.659  -6.531  1.00  0.00           C  
ATOM   1239  C   ARG A 231      -6.194  15.805  -6.558  1.00  0.00           C  
ATOM   1240  O   ARG A 231      -6.261  16.561  -7.528  1.00  0.00           O  
ATOM   1241  CB  ARG A 231      -5.868  13.378  -6.993  1.00  0.00           C  
ATOM   1242  CG  ARG A 231      -6.475  13.442  -8.385  1.00  0.00           C  
ATOM   1243  CD  ARG A 231      -6.987  12.118  -8.823  1.00  0.00           C  
ATOM   1244  NE  ARG A 231      -7.783  12.219 -10.035  1.00  0.00           N  
ATOM   1245  CZ  ARG A 231      -8.429  11.188 -10.614  1.00  0.00           C  
ATOM   1246  NH1 ARG A 231      -8.364   9.988 -10.080  1.00  0.00           N  
ATOM   1247  NH2 ARG A 231      -9.128  11.381 -11.719  1.00  0.00           N  
ATOM   1248  H   ARG A 231      -4.947  13.757  -4.629  1.00  0.00           H  
ATOM   1249  HA  ARG A 231      -4.376  14.889  -7.221  1.00  0.00           H  
ATOM   1250 1HB  ARG A 231      -5.147  12.562  -6.985  1.00  0.00           H  
ATOM   1251 2HB  ARG A 231      -6.666  13.117  -6.297  1.00  0.00           H  
ATOM   1252 1HG  ARG A 231      -7.305  14.149  -8.388  1.00  0.00           H  
ATOM   1253 2HG  ARG A 231      -5.717  13.769  -9.098  1.00  0.00           H  
ATOM   1254 1HD  ARG A 231      -6.148  11.451  -9.020  1.00  0.00           H  
ATOM   1255 2HD  ARG A 231      -7.613  11.693  -8.039  1.00  0.00           H  
ATOM   1256  HE  ARG A 231      -7.857  13.126 -10.476  1.00  0.00           H  
ATOM   1257 1HH1 ARG A 231      -7.830   9.839  -9.235  1.00  0.00           H  
ATOM   1258 2HH1 ARG A 231      -8.848   9.215 -10.513  1.00  0.00           H  
ATOM   1259 1HH2 ARG A 231      -9.179  12.304 -12.129  1.00  0.00           H  
ATOM   1260 2HH2 ARG A 231      -9.613  10.610 -12.151  1.00  0.00           H  
ATOM   1261  N   LEU A 232      -6.958  15.937  -5.481  1.00  0.00           N  
ATOM   1262  CA  LEU A 232      -7.972  16.982  -5.378  1.00  0.00           C  
ATOM   1263  C   LEU A 232      -7.338  18.345  -5.104  1.00  0.00           C  
ATOM   1264  O   LEU A 232      -7.615  19.312  -5.817  1.00  0.00           O  
ATOM   1265  CB  LEU A 232      -8.970  16.642  -4.264  1.00  0.00           C  
ATOM   1266  CG  LEU A 232      -9.826  15.390  -4.497  1.00  0.00           C  
ATOM   1267  CD1 LEU A 232     -10.651  15.099  -3.252  1.00  0.00           C  
ATOM   1268  CD2 LEU A 232     -10.720  15.604  -5.709  1.00  0.00           C  
ATOM   1269  H   LEU A 232      -6.836  15.317  -4.733  1.00  0.00           H  
ATOM   1270  HA  LEU A 232      -8.508  17.038  -6.325  1.00  0.00           H  
ATOM   1271 1HB  LEU A 232      -8.419  16.498  -3.336  1.00  0.00           H  
ATOM   1272 2HB  LEU A 232      -9.647  17.486  -4.134  1.00  0.00           H  
ATOM   1273  HG  LEU A 232      -9.176  14.532  -4.674  1.00  0.00           H  
ATOM   1274 1HD1 LEU A 232     -11.259  14.209  -3.417  1.00  0.00           H  
ATOM   1275 2HD1 LEU A 232      -9.986  14.930  -2.405  1.00  0.00           H  
ATOM   1276 3HD1 LEU A 232     -11.301  15.948  -3.040  1.00  0.00           H  
ATOM   1277 1HD2 LEU A 232     -11.328  14.715  -5.875  1.00  0.00           H  
ATOM   1278 2HD2 LEU A 232     -11.372  16.460  -5.533  1.00  0.00           H  
ATOM   1279 3HD2 LEU A 232     -10.104  15.792  -6.587  1.00  0.00           H  
ATOM   1280  N   GLN A 233      -6.489  18.401  -4.072  1.00  0.00           N  
ATOM   1281  CA  GLN A 233      -5.795  19.630  -3.668  1.00  0.00           C  
ATOM   1282  C   GLN A 233      -6.755  20.654  -3.068  1.00  0.00           C  
ATOM   1283  O   GLN A 233      -7.637  21.178  -3.749  1.00  0.00           O  
ATOM   1284  CB  GLN A 233      -5.063  20.247  -4.863  1.00  0.00           C  
ATOM   1285  CG  GLN A 233      -3.900  19.417  -5.378  1.00  0.00           C  
ATOM   1286  CD  GLN A 233      -2.708  19.448  -4.442  1.00  0.00           C  
ATOM   1287  OE1 GLN A 233      -2.456  20.450  -3.766  1.00  0.00           O  
ATOM   1288  NE2 GLN A 233      -1.965  18.347  -4.395  1.00  0.00           N  
ATOM   1289  H   GLN A 233      -6.323  17.580  -3.557  1.00  0.00           H  
ATOM   1290  HA  GLN A 233      -5.062  19.377  -2.902  1.00  0.00           H  
ATOM   1291 1HB  GLN A 233      -5.765  20.390  -5.684  1.00  0.00           H  
ATOM   1292 2HB  GLN A 233      -4.679  21.229  -4.586  1.00  0.00           H  
ATOM   1293 1HG  GLN A 233      -4.226  18.381  -5.483  1.00  0.00           H  
ATOM   1294 2HG  GLN A 233      -3.587  19.809  -6.345  1.00  0.00           H  
ATOM   1295 1HE2 GLN A 233      -1.164  18.309  -3.795  1.00  0.00           H  
ATOM   1296 2HE2 GLN A 233      -2.204  17.557  -4.959  1.00  0.00           H  
ATOM   1297  N   GLN A 234      -6.566  20.944  -1.788  1.00  0.00           N  
ATOM   1298  CA  GLN A 234      -7.408  21.907  -1.091  1.00  0.00           C  
ATOM   1299  C   GLN A 234      -6.859  23.317  -1.259  1.00  0.00           C  
ATOM   1300  O   GLN A 234      -7.578  24.304  -1.101  1.00  0.00           O  
ATOM   1301  CB  GLN A 234      -7.514  21.556   0.396  1.00  0.00           C  
ATOM   1302  CG  GLN A 234      -8.129  20.195   0.672  1.00  0.00           C  
ATOM   1303  CD  GLN A 234      -9.537  20.074   0.121  1.00  0.00           C  
ATOM   1304  OE1 GLN A 234     -10.416  20.879   0.441  1.00  0.00           O  
ATOM   1305  NE2 GLN A 234      -9.760  19.065  -0.714  1.00  0.00           N  
ATOM   1306  H   GLN A 234      -5.830  20.511  -1.304  1.00  0.00           H  
ATOM   1307  HA  GLN A 234      -8.406  21.873  -1.527  1.00  0.00           H  
ATOM   1308 1HB  GLN A 234      -6.521  21.574   0.845  1.00  0.00           H  
ATOM   1309 2HB  GLN A 234      -8.117  22.308   0.905  1.00  0.00           H  
ATOM   1310 1HG  GLN A 234      -7.511  19.427   0.205  1.00  0.00           H  
ATOM   1311 2HG  GLN A 234      -8.169  20.038   1.750  1.00  0.00           H  
ATOM   1312 1HE2 GLN A 234     -10.670  18.934  -1.109  1.00  0.00           H  
ATOM   1313 2HE2 GLN A 234      -9.018  18.435  -0.947  1.00  0.00           H  
ATOM   1314  N   GLN A 235      -5.578  23.406  -1.578  1.00  0.00           N  
ATOM   1315  CA  GLN A 235      -4.918  24.686  -1.773  1.00  0.00           C  
ATOM   1316  C   GLN A 235      -4.508  24.842  -3.231  1.00  0.00           C  
ATOM   1317  O   GLN A 235      -3.688  24.075  -3.737  1.00  0.00           O  
ATOM   1318  CB  GLN A 235      -3.695  24.812  -0.860  1.00  0.00           C  
ATOM   1319  CG  GLN A 235      -2.971  26.143  -0.969  1.00  0.00           C  
ATOM   1320  CD  GLN A 235      -1.814  26.253   0.004  1.00  0.00           C  
ATOM   1321  OE1 GLN A 235      -1.251  25.244   0.439  1.00  0.00           O  
ATOM   1322  NE2 GLN A 235      -1.449  27.482   0.353  1.00  0.00           N  
ATOM   1323  H   GLN A 235      -5.058  22.582  -1.690  1.00  0.00           H  
ATOM   1324  HA  GLN A 235      -5.621  25.480  -1.520  1.00  0.00           H  
ATOM   1325 1HB  GLN A 235      -4.001  24.679   0.178  1.00  0.00           H  
ATOM   1326 2HB  GLN A 235      -2.983  24.022  -1.096  1.00  0.00           H  
ATOM   1327 1HG  GLN A 235      -2.579  26.250  -1.981  1.00  0.00           H  
ATOM   1328 2HG  GLN A 235      -3.676  26.946  -0.754  1.00  0.00           H  
ATOM   1329 1HE2 GLN A 235      -0.691  27.617   0.992  1.00  0.00           H  
ATOM   1330 2HE2 GLN A 235      -1.933  28.273  -0.022  1.00  0.00           H  
ATOM   1331  N   GLN A 236      -5.078  25.823  -3.910  1.00  0.00           N  
ATOM   1332  CA  GLN A 236      -4.754  26.055  -5.308  1.00  0.00           C  
ATOM   1333  C   GLN A 236      -4.070  27.402  -5.482  1.00  0.00           C  
ATOM   1334  O   GLN A 236      -4.655  28.453  -5.205  1.00  0.00           O  
ATOM   1335  CB  GLN A 236      -6.016  25.989  -6.173  1.00  0.00           C  
ATOM   1336  CG  GLN A 236      -5.758  26.142  -7.662  1.00  0.00           C  
ATOM   1337  CD  GLN A 236      -7.035  26.072  -8.480  1.00  0.00           C  
ATOM   1338  OE1 GLN A 236      -7.744  25.063  -8.464  1.00  0.00           O  
ATOM   1339  NE2 GLN A 236      -7.333  27.146  -9.201  1.00  0.00           N  
ATOM   1340  H   GLN A 236      -5.726  26.410  -3.459  1.00  0.00           H  
ATOM   1341  HA  GLN A 236      -4.066  25.276  -5.637  1.00  0.00           H  
ATOM   1342 1HB  GLN A 236      -6.516  25.034  -6.014  1.00  0.00           H  
ATOM   1343 2HB  GLN A 236      -6.707  26.774  -5.869  1.00  0.00           H  
ATOM   1344 1HG  GLN A 236      -5.290  27.109  -7.842  1.00  0.00           H  
ATOM   1345 2HG  GLN A 236      -5.097  25.340  -7.990  1.00  0.00           H  
ATOM   1346 1HE2 GLN A 236      -8.163  27.159  -9.761  1.00  0.00           H  
ATOM   1347 2HE2 GLN A 236      -6.730  27.944  -9.185  1.00  0.00           H  
ATOM   1348  N   ALA A 237      -2.828  27.359  -5.938  1.00  0.00           N  
ATOM   1349  CA  ALA A 237      -2.048  28.565  -6.159  1.00  0.00           C  
ATOM   1350  C   ALA A 237      -2.369  29.166  -7.519  1.00  0.00           C  
ATOM   1351  O   ALA A 237      -2.182  30.362  -7.748  1.00  0.00           O  
ATOM   1352  CB  ALA A 237      -0.560  28.267  -6.045  1.00  0.00           C  
ATOM   1353  H   ALA A 237      -2.420  26.486  -6.134  1.00  0.00           H  
ATOM   1354  HA  ALA A 237      -2.321  29.290  -5.392  1.00  0.00           H  
ATOM   1355 1HB  ALA A 237       0.008  29.180  -6.217  1.00  0.00           H  
ATOM   1356 2HB  ALA A 237      -0.341  27.886  -5.047  1.00  0.00           H  
ATOM   1357 3HB  ALA A 237      -0.281  27.520  -6.786  1.00  0.00           H  
ATOM   1358  N   GLN A 238      -2.850  28.323  -8.421  1.00  0.00           N  
ATOM   1359  CA  GLN A 238      -3.206  28.760  -9.760  1.00  0.00           C  
ATOM   1360  C   GLN A 238      -4.543  29.487  -9.737  1.00  0.00           C  
ATOM   1361  O   GLN A 238      -4.739  30.404 -10.562  1.00  0.00           O  
ATOM   1362  OXT GLN A 238      -5.382  29.175  -8.938  1.00  0.00           O  
ATOM   1363  CB  GLN A 238      -3.266  27.569 -10.720  1.00  0.00           C  
ATOM   1364  CG  GLN A 238      -3.507  27.951 -12.171  1.00  0.00           C  
ATOM   1365  CD  GLN A 238      -3.460  26.753 -13.100  1.00  0.00           C  
ATOM   1366  OE1 GLN A 238      -3.446  25.603 -12.652  1.00  0.00           O  
ATOM   1367  NE2 GLN A 238      -3.437  27.015 -14.402  1.00  0.00           N  
ATOM   1368  H   GLN A 238      -2.979  27.385  -8.173  1.00  0.00           H  
ATOM   1369  HA  GLN A 238      -2.441  29.451 -10.113  1.00  0.00           H  
ATOM   1370 1HB  GLN A 238      -2.330  27.013 -10.670  1.00  0.00           H  
ATOM   1371 2HB  GLN A 238      -4.064  26.894 -10.413  1.00  0.00           H  
ATOM   1372 1HG  GLN A 238      -4.491  28.412 -12.256  1.00  0.00           H  
ATOM   1373 2HG  GLN A 238      -2.736  28.655 -12.483  1.00  0.00           H  
ATOM   1374 1HE2 GLN A 238      -3.406  26.265 -15.063  1.00  0.00           H  
ATOM   1375 2HE2 GLN A 238      -3.450  27.962 -14.722  1.00  0.00           H  
TER                                                                             
ATOM   1377  N   PRO B   1     -14.316  -2.974  -5.219  1.00  0.00           N  
ATOM   1378  CA  PRO B   1     -13.132  -3.344  -4.455  1.00  0.00           C  
ATOM   1379  C   PRO B   1     -12.666  -2.198  -3.569  1.00  0.00           C  
ATOM   1380  O   PRO B   1     -12.384  -1.101  -4.052  1.00  0.00           O  
ATOM   1381  CB  PRO B   1     -12.105  -3.668  -5.545  1.00  0.00           C  
ATOM   1382  CG  PRO B   1     -12.487  -2.783  -6.681  1.00  0.00           C  
ATOM   1383  CD  PRO B   1     -13.991  -2.730  -6.627  1.00  0.00           C  
ATOM   1384  HA  PRO B   1     -13.356  -4.235  -3.849  1.00  0.00           H  
ATOM   1385 1HB  PRO B   1     -11.088  -3.473  -5.175  1.00  0.00           H  
ATOM   1386 2HB  PRO B   1     -12.154  -4.737  -5.802  1.00  0.00           H  
ATOM   1387 1HG  PRO B   1     -12.024  -1.792  -6.563  1.00  0.00           H  
ATOM   1388 2HG  PRO B   1     -12.112  -3.198  -7.629  1.00  0.00           H  
ATOM   1389 1HD  PRO B   1     -14.335  -1.733  -6.935  1.00  0.00           H  
ATOM   1390 2HD  PRO B   1     -14.409  -3.507  -7.285  1.00  0.00           H  
ATOM   1391 1H   PRO B   1     -14.663  -2.175  -4.783  1.00  0.00           H  
ATOM   1392 2H   PRO B   1     -14.924  -3.750  -5.125  1.00  0.00           H  
ATOM   1393  N   ASP B   2     -12.586  -2.457  -2.267  1.00  0.00           N  
ATOM   1394  CA  ASP B   2     -12.121  -1.456  -1.314  1.00  0.00           C  
ATOM   1395  C   ASP B   2     -10.605  -1.319  -1.356  1.00  0.00           C  
ATOM   1396  O   ASP B   2      -9.894  -1.932  -0.560  1.00  0.00           O  
ATOM   1397  CB  ASP B   2     -12.568  -1.818   0.105  1.00  0.00           C  
ATOM   1398  CG  ASP B   2     -12.098  -0.814   1.148  1.00  0.00           C  
ATOM   1399  OD1 ASP B   2     -11.202  -0.057   0.856  1.00  0.00           O  
ATOM   1400  OD2 ASP B   2     -12.639  -0.812   2.228  1.00  0.00           O  
ATOM   1401  H   ASP B   2     -12.854  -3.370  -1.930  1.00  0.00           H  
ATOM   1402  HA  ASP B   2     -12.559  -0.494  -1.582  1.00  0.00           H  
ATOM   1403 1HB  ASP B   2     -13.656  -1.874   0.140  1.00  0.00           H  
ATOM   1404 2HB  ASP B   2     -12.181  -2.802   0.368  1.00  0.00           H  
ATOM   1405  N   LEU B   3     -10.115  -0.509  -2.288  1.00  0.00           N  
ATOM   1406  CA  LEU B   3      -8.682  -0.408  -2.539  1.00  0.00           C  
ATOM   1407  C   LEU B   3      -7.935   0.043  -1.291  1.00  0.00           C  
ATOM   1408  O   LEU B   3      -6.792  -0.352  -1.062  1.00  0.00           O  
ATOM   1409  CB  LEU B   3      -8.413   0.574  -3.687  1.00  0.00           C  
ATOM   1410  CG  LEU B   3      -8.822   0.092  -5.084  1.00  0.00           C  
ATOM   1411  CD1 LEU B   3      -8.584   1.206  -6.095  1.00  0.00           C  
ATOM   1412  CD2 LEU B   3      -8.026  -1.153  -5.446  1.00  0.00           C  
ATOM   1413  H   LEU B   3     -10.752   0.052  -2.837  1.00  0.00           H  
ATOM   1414  HA  LEU B   3      -8.311  -1.391  -2.826  1.00  0.00           H  
ATOM   1415 1HB  LEU B   3      -8.950   1.499  -3.485  1.00  0.00           H  
ATOM   1416 2HB  LEU B   3      -7.346   0.795  -3.711  1.00  0.00           H  
ATOM   1417  HG  LEU B   3      -9.886  -0.143  -5.091  1.00  0.00           H  
ATOM   1418 1HD1 LEU B   3      -8.875   0.864  -7.089  1.00  0.00           H  
ATOM   1419 2HD1 LEU B   3      -9.181   2.077  -5.824  1.00  0.00           H  
ATOM   1420 3HD1 LEU B   3      -7.529   1.475  -6.099  1.00  0.00           H  
ATOM   1421 1HD2 LEU B   3      -8.317  -1.496  -6.439  1.00  0.00           H  
ATOM   1422 2HD2 LEU B   3      -6.961  -0.918  -5.440  1.00  0.00           H  
ATOM   1423 3HD2 LEU B   3      -8.228  -1.938  -4.717  1.00  0.00           H  
ATOM   1424  N   LEU B   4      -8.590   0.873  -0.483  1.00  0.00           N  
ATOM   1425  CA  LEU B   4      -7.963   1.437   0.706  1.00  0.00           C  
ATOM   1426  C   LEU B   4      -7.544   0.343   1.679  1.00  0.00           C  
ATOM   1427  O   LEU B   4      -6.414   0.331   2.167  1.00  0.00           O  
ATOM   1428  CB  LEU B   4      -8.924   2.409   1.401  1.00  0.00           C  
ATOM   1429  CG  LEU B   4      -8.391   3.072   2.678  1.00  0.00           C  
ATOM   1430  CD1 LEU B   4      -7.168   3.914   2.342  1.00  0.00           C  
ATOM   1431  CD2 LEU B   4      -9.486   3.924   3.303  1.00  0.00           C  
ATOM   1432  H   LEU B   4      -9.545   1.119  -0.700  1.00  0.00           H  
ATOM   1433  HA  LEU B   4      -7.071   1.984   0.400  1.00  0.00           H  
ATOM   1434 1HB  LEU B   4      -9.184   3.201   0.701  1.00  0.00           H  
ATOM   1435 2HB  LEU B   4      -9.834   1.870   1.663  1.00  0.00           H  
ATOM   1436  HG  LEU B   4      -8.082   2.302   3.386  1.00  0.00           H  
ATOM   1437 1HD1 LEU B   4      -6.790   4.385   3.249  1.00  0.00           H  
ATOM   1438 2HD1 LEU B   4      -6.394   3.276   1.915  1.00  0.00           H  
ATOM   1439 3HD1 LEU B   4      -7.443   4.684   1.622  1.00  0.00           H  
ATOM   1440 1HD2 LEU B   4      -9.108   4.394   4.211  1.00  0.00           H  
ATOM   1441 2HD2 LEU B   4      -9.795   4.694   2.597  1.00  0.00           H  
ATOM   1442 3HD2 LEU B   4     -10.341   3.294   3.550  1.00  0.00           H  
ATOM   1443  N   ASN B   5      -8.463  -0.576   1.959  1.00  0.00           N  
ATOM   1444  CA  ASN B   5      -8.196  -1.670   2.885  1.00  0.00           C  
ATOM   1445  C   ASN B   5      -7.632  -2.882   2.156  1.00  0.00           C  
ATOM   1446  O   ASN B   5      -7.023  -3.759   2.768  1.00  0.00           O  
ATOM   1447  CB  ASN B   5      -9.453  -2.043   3.649  1.00  0.00           C  
ATOM   1448  CG  ASN B   5      -9.817  -1.026   4.694  1.00  0.00           C  
ATOM   1449  OD1 ASN B   5      -9.111  -0.867   5.696  1.00  0.00           O  
ATOM   1450  ND2 ASN B   5     -10.907  -0.334   4.481  1.00  0.00           N  
ATOM   1451  H   ASN B   5      -9.370  -0.514   1.520  1.00  0.00           H  
ATOM   1452  HA  ASN B   5      -7.439  -1.342   3.600  1.00  0.00           H  
ATOM   1453 1HB  ASN B   5     -10.286  -2.145   2.952  1.00  0.00           H  
ATOM   1454 2HB  ASN B   5      -9.311  -3.010   4.133  1.00  0.00           H  
ATOM   1455 1HD2 ASN B   5     -11.199   0.357   5.143  1.00  0.00           H  
ATOM   1456 2HD2 ASN B   5     -11.449  -0.496   3.656  1.00  0.00           H  
ATOM   1457  N   LEU B   6      -7.837  -2.924   0.842  1.00  0.00           N  
ATOM   1458  CA  LEU B   6      -7.249  -3.965   0.009  1.00  0.00           C  
ATOM   1459  C   LEU B   6      -5.727  -3.946   0.097  1.00  0.00           C  
ATOM   1460  O   LEU B   6      -5.097  -4.975   0.334  1.00  0.00           O  
ATOM   1461  CB  LEU B   6      -7.686  -3.786  -1.450  1.00  0.00           C  
ATOM   1462  CG  LEU B   6      -7.246  -4.892  -2.417  1.00  0.00           C  
ATOM   1463  CD1 LEU B   6      -8.240  -4.987  -3.567  1.00  0.00           C  
ATOM   1464  CD2 LEU B   6      -5.845  -4.592  -2.928  1.00  0.00           C  
ATOM   1465  H   LEU B   6      -8.416  -2.217   0.414  1.00  0.00           H  
ATOM   1466  HA  LEU B   6      -7.601  -4.933   0.364  1.00  0.00           H  
ATOM   1467 1HB  LEU B   6      -8.773  -3.730  -1.482  1.00  0.00           H  
ATOM   1468 2HB  LEU B   6      -7.284  -2.843  -1.820  1.00  0.00           H  
ATOM   1469  HG  LEU B   6      -7.245  -5.851  -1.897  1.00  0.00           H  
ATOM   1470 1HD1 LEU B   6      -7.927  -5.773  -4.254  1.00  0.00           H  
ATOM   1471 2HD1 LEU B   6      -9.229  -5.221  -3.174  1.00  0.00           H  
ATOM   1472 3HD1 LEU B   6      -8.275  -4.035  -4.097  1.00  0.00           H  
ATOM   1473 1HD2 LEU B   6      -5.532  -5.379  -3.615  1.00  0.00           H  
ATOM   1474 2HD2 LEU B   6      -5.845  -3.635  -3.450  1.00  0.00           H  
ATOM   1475 3HD2 LEU B   6      -5.152  -4.548  -2.088  1.00  0.00           H  
ATOM   1476  N   PHE B   7      -5.145  -2.767  -0.096  1.00  0.00           N  
ATOM   1477  CA  PHE B   7      -3.696  -2.610  -0.036  1.00  0.00           C  
ATOM   1478  C   PHE B   7      -3.178  -2.822   1.380  1.00  0.00           C  
ATOM   1479  O   PHE B   7      -2.003  -3.128   1.583  1.00  0.00           O  
ATOM   1480  CB  PHE B   7      -3.287  -1.222  -0.532  1.00  0.00           C  
ATOM   1481  CG  PHE B   7      -3.176  -1.121  -2.026  1.00  0.00           C  
ATOM   1482  CD1 PHE B   7      -4.063  -0.339  -2.751  1.00  0.00           C  
ATOM   1483  CD2 PHE B   7      -2.185  -1.807  -2.711  1.00  0.00           C  
ATOM   1484  CE1 PHE B   7      -3.962  -0.245  -4.126  1.00  0.00           C  
ATOM   1485  CE2 PHE B   7      -2.081  -1.715  -4.085  1.00  0.00           C  
ATOM   1486  CZ  PHE B   7      -2.971  -0.932  -4.793  1.00  0.00           C  
ATOM   1487  H   PHE B   7      -5.719  -1.959  -0.289  1.00  0.00           H  
ATOM   1488  HA  PHE B   7      -3.240  -3.361  -0.683  1.00  0.00           H  
ATOM   1489 1HB  PHE B   7      -4.016  -0.486  -0.194  1.00  0.00           H  
ATOM   1490 2HB  PHE B   7      -2.325  -0.951  -0.100  1.00  0.00           H  
ATOM   1491  HD1 PHE B   7      -4.847   0.206  -2.223  1.00  0.00           H  
ATOM   1492  HD2 PHE B   7      -1.482  -2.426  -2.152  1.00  0.00           H  
ATOM   1493  HE1 PHE B   7      -4.666   0.373  -4.683  1.00  0.00           H  
ATOM   1494  HE2 PHE B   7      -1.297  -2.259  -4.611  1.00  0.00           H  
ATOM   1495  HZ  PHE B   7      -2.891  -0.860  -5.877  1.00  0.00           H  
ATOM   1496  N   TRP B   8      -4.061  -2.657   2.359  1.00  0.00           N  
ATOM   1497  CA  TRP B   8      -3.725  -2.940   3.749  1.00  0.00           C  
ATOM   1498  C   TRP B   8      -3.493  -4.430   3.967  1.00  0.00           C  
ATOM   1499  O   TRP B   8      -2.502  -4.830   4.580  1.00  0.00           O  
ATOM   1500  CB  TRP B   8      -4.840  -2.452   4.676  1.00  0.00           C  
ATOM   1501  CG  TRP B   8      -4.480  -2.513   6.130  1.00  0.00           C  
ATOM   1502  CD1 TRP B   8      -3.857  -1.543   6.857  1.00  0.00           C  
ATOM   1503  CD2 TRP B   8      -4.720  -3.609   7.046  1.00  0.00           C  
ATOM   1504  NE1 TRP B   8      -3.693  -1.958   8.155  1.00  0.00           N  
ATOM   1505  CE2 TRP B   8      -4.217  -3.219   8.289  1.00  0.00           C  
ATOM   1506  CE3 TRP B   8      -5.315  -4.870   6.912  1.00  0.00           C  
ATOM   1507  CZ2 TRP B   8      -4.285  -4.044   9.400  1.00  0.00           C  
ATOM   1508  CZ3 TRP B   8      -5.384  -5.697   8.026  1.00  0.00           C  
ATOM   1509  CH2 TRP B   8      -4.883  -5.294   9.238  1.00  0.00           C  
ATOM   1510  H   TRP B   8      -4.989  -2.326   2.133  1.00  0.00           H  
ATOM   1511  HA  TRP B   8      -2.807  -2.408   3.998  1.00  0.00           H  
ATOM   1512 1HB  TRP B   8      -5.094  -1.421   4.429  1.00  0.00           H  
ATOM   1513 2HB  TRP B   8      -5.734  -3.056   4.519  1.00  0.00           H  
ATOM   1514  HD1 TRP B   8      -3.536  -0.580   6.464  1.00  0.00           H  
ATOM   1515  HE1 TRP B   8      -3.257  -1.423   8.893  1.00  0.00           H  
ATOM   1516  HE3 TRP B   8      -5.717  -5.194   5.952  1.00  0.00           H  
ATOM   1517  HZ2 TRP B   8      -3.892  -3.742  10.371  1.00  0.00           H  
ATOM   1518  HZ3 TRP B   8      -5.848  -6.678   7.913  1.00  0.00           H  
ATOM   1519  HH2 TRP B   8      -4.954  -5.968  10.092  1.00  0.00           H  
ATOM   1520  N   GLU B   9      -4.411  -5.246   3.464  1.00  0.00           N  
ATOM   1521  CA  GLU B   9      -4.346  -6.690   3.665  1.00  0.00           C  
ATOM   1522  C   GLU B   9      -3.616  -7.374   2.518  1.00  0.00           C  
ATOM   1523  O   GLU B   9      -2.596  -8.033   2.722  1.00  0.00           O  
ATOM   1524  CB  GLU B   9      -5.754  -7.273   3.806  1.00  0.00           C  
ATOM   1525  CG  GLU B   9      -5.790  -8.766   4.098  1.00  0.00           C  
ATOM   1526  CD  GLU B   9      -7.181  -9.283   4.335  1.00  0.00           C  
ATOM   1527  OE1 GLU B   9      -8.101  -8.502   4.287  1.00  0.00           O  
ATOM   1528  OE2 GLU B   9      -7.325 -10.461   4.565  1.00  0.00           O  
ATOM   1529  H   GLU B   9      -5.174  -4.859   2.928  1.00  0.00           H  
ATOM   1530  HA  GLU B   9      -3.794  -6.887   4.585  1.00  0.00           H  
ATOM   1531 1HB  GLU B   9      -6.281  -6.762   4.612  1.00  0.00           H  
ATOM   1532 2HB  GLU B   9      -6.314  -7.099   2.887  1.00  0.00           H  
ATOM   1533 1HG  GLU B   9      -5.355  -9.302   3.255  1.00  0.00           H  
ATOM   1534 2HG  GLU B   9      -5.178  -8.969   4.976  1.00  0.00           H  
ATOM   1535  N   ASP B  10      -4.142  -7.215   1.308  1.00  0.00           N  
ATOM   1536  CA  ASP B  10      -3.728  -8.035   0.177  1.00  0.00           C  
ATOM   1537  C   ASP B  10      -2.480  -7.469  -0.488  1.00  0.00           C  
ATOM   1538  O   ASP B  10      -2.552  -6.895  -1.574  1.00  0.00           O  
ATOM   1539  CB  ASP B  10      -4.858  -8.141  -0.851  1.00  0.00           C  
ATOM   1540  CG  ASP B  10      -4.576  -9.170  -1.937  1.00  0.00           C  
ATOM   1541  OD1 ASP B  10      -3.640  -9.920  -1.790  1.00  0.00           O  
ATOM   1542  OD2 ASP B  10      -5.299  -9.197  -2.904  1.00  0.00           O  
ATOM   1543  H   ASP B  10      -4.848  -6.505   1.169  1.00  0.00           H  
ATOM   1544  HA  ASP B  10      -3.495  -9.036   0.543  1.00  0.00           H  
ATOM   1545 1HB  ASP B  10      -5.785  -8.413  -0.346  1.00  0.00           H  
ATOM   1546 2HB  ASP B  10      -5.013  -7.170  -1.322  1.00  0.00           H  
ATOM   1547  N   THR B  11      -1.339  -7.633   0.172  1.00  0.00           N  
ATOM   1548  CA  THR B  11      -0.072  -7.131  -0.350  1.00  0.00           C  
ATOM   1549  C   THR B  11       1.083  -8.044   0.034  1.00  0.00           C  
ATOM   1550  O   THR B  11       1.048  -8.703   1.073  1.00  0.00           O  
ATOM   1551  CB  THR B  11       0.208  -5.703   0.155  1.00  0.00           C  
ATOM   1552  OG1 THR B  11       1.443  -5.232  -0.399  1.00  0.00           O  
ATOM   1553  CG2 THR B  11       0.297  -5.683   1.673  1.00  0.00           C  
ATOM   1554  H   THR B  11      -1.346  -8.122   1.056  1.00  0.00           H  
ATOM   1555  HA  THR B  11      -0.133  -7.104  -1.438  1.00  0.00           H  
ATOM   1556  HB  THR B  11      -0.595  -5.040  -0.165  1.00  0.00           H  
ATOM   1557  HG1 THR B  11       1.836  -4.590   0.197  1.00  0.00           H  
ATOM   1558 1HG2 THR B  11       0.496  -4.666   2.012  1.00  0.00           H  
ATOM   1559 2HG2 THR B  11      -0.644  -6.030   2.098  1.00  0.00           H  
ATOM   1560 3HG2 THR B  11       1.105  -6.337   1.999  1.00  0.00           H  
ATOM   1561  N   GLU B  12       2.108  -8.080  -0.811  1.00  0.00           N  
ATOM   1562  CA  GLU B  12       3.376  -8.705  -0.452  1.00  0.00           C  
ATOM   1563  C   GLU B  12       4.084  -7.924   0.647  1.00  0.00           C  
ATOM   1564  O   GLU B  12       4.822  -8.494   1.451  1.00  0.00           O  
ATOM   1565  CB  GLU B  12       4.284  -8.813  -1.679  1.00  0.00           C  
ATOM   1566  CG  GLU B  12       3.794  -9.788  -2.740  1.00  0.00           C  
ATOM   1567  CD  GLU B  12       4.683  -9.831  -3.952  1.00  0.00           C  
ATOM   1568  OE1 GLU B  12       5.568  -9.015  -4.044  1.00  0.00           O  
ATOM   1569  OE2 GLU B  12       4.476 -10.680  -4.786  1.00  0.00           O  
ATOM   1570  H   GLU B  12       2.006  -7.664  -1.726  1.00  0.00           H  
ATOM   1571  HA  GLU B  12       3.173  -9.709  -0.078  1.00  0.00           H  
ATOM   1572 1HB  GLU B  12       4.382  -7.833  -2.147  1.00  0.00           H  
ATOM   1573 2HB  GLU B  12       5.280  -9.129  -1.369  1.00  0.00           H  
ATOM   1574 1HG  GLU B  12       3.744 -10.786  -2.306  1.00  0.00           H  
ATOM   1575 2HG  GLU B  12       2.787  -9.503  -3.043  1.00  0.00           H  
ATOM   1576  N   PHE B  13       3.857  -6.615   0.675  1.00  0.00           N  
ATOM   1577  CA  PHE B  13       4.603  -5.727   1.560  1.00  0.00           C  
ATOM   1578  C   PHE B  13       3.664  -4.905   2.434  1.00  0.00           C  
ATOM   1579  O   PHE B  13       3.177  -5.393   3.415  1.00  0.00           O  
ATOM   1580  OXT PHE B  13       3.412  -3.769   2.141  1.00  0.00           O  
ATOM   1581  CB  PHE B  13       5.501  -4.792   0.747  1.00  0.00           C  
ATOM   1582  CG  PHE B  13       6.309  -3.846   1.588  1.00  0.00           C  
ATOM   1583  CD1 PHE B  13       7.588  -4.184   2.003  1.00  0.00           C  
ATOM   1584  CD2 PHE B  13       5.792  -2.616   1.966  1.00  0.00           C  
ATOM   1585  CE1 PHE B  13       8.333  -3.313   2.777  1.00  0.00           C  
ATOM   1586  CE2 PHE B  13       6.534  -1.744   2.738  1.00  0.00           C  
ATOM   1587  CZ  PHE B  13       7.806  -2.094   3.144  1.00  0.00           C  
ATOM   1588  H   PHE B  13       3.149  -6.225   0.070  1.00  0.00           H  
ATOM   1589  HA  PHE B  13       5.233  -6.336   2.211  1.00  0.00           H  
ATOM   1590 1HB  PHE B  13       6.189  -5.383   0.143  1.00  0.00           H  
ATOM   1591 2HB  PHE B  13       4.889  -4.203   0.065  1.00  0.00           H  
ATOM   1592  HD1 PHE B  13       8.005  -5.148   1.712  1.00  0.00           H  
ATOM   1593  HD2 PHE B  13       4.787  -2.340   1.646  1.00  0.00           H  
ATOM   1594  HE1 PHE B  13       9.337  -3.592   3.097  1.00  0.00           H  
ATOM   1595  HE2 PHE B  13       6.116  -0.780   3.028  1.00  0.00           H  
ATOM   1596  HZ  PHE B  13       8.392  -1.408   3.755  1.00  0.00           H  
TER                                                                             
I_bsa 1423.21
I_hb 3
I_pack -0.024
I_sc -44.386
I_unsat 8
pep_sc -20.338
pep_sc_noref -18.448
reweighted_sc -128.479
rmsALL 13.064
rmsALL_CAPRI_if 5.507
rmsALL_allIF 6.98
rmsALL_if 10.336
rmsBB 12.103
rmsBB_CAPRI_if 4.559
rmsBB_allIF 6.415
rmsBB_if 9.429
rmsBB_intrf_lowres 9.777
rmsBB_lowres 12.27
rmsCA 12.083
rmsCA_if 9.506
rmsCA_intrf_lowres 9.833
rmsCA_lowres 12.253
rmsSC_CAPRI_if 5.986
rmsSC_allIF 7.225
score -63.755
score_lowres_opt -8.407
score_lowres_start 25.912
silent_score -63.755
startRMSall 0
startRMSallif 0
startRMSbb 0
startRMSca 0
time 79
