# Supplementary material for: Simple biochemical features underlie transcriptional activation domain diversity and dynamic, fuzzy binding to Mediator
Source: eLife. 2021 Apr 27;10:e68068. doi: 10.7554/eLife.68068 (PMC8137143; doi:10.7554/eLife.68068)
Supplement: Figure 6—source data 2. — The 10 best-scoring models from different binding poses are provided as pdb files. Top500.txt contains the score, cluster number, and RMSD to best model for the 500 best-scoring models. [file elife-68068-fig6-data2.zip › Med15-cAD structural models/ABD1/Ace2_53/2lpb_Ace2_53_prepack_39258.pdb]

HEADER                                            17-SEP-20   XXXX              
EXPDTA    THEORETICAL MODEL                                                     
REMARK 220                                                                      
REMARK 220 EXPERIMENTAL DETAILS                                                 
REMARK 220  EXPERIMENT TYPE                : THEORETICAL MODELLING              
REMARK 220  DATE OF DATA COLLECTION        : 17-SEP-20                          
REMARK 220                                                                      
REMARK 220 REMARK: MODEL GENERATED BY ROSETTA                                   
REMARK 220  VERSION 2020.08+release.cb1caba                                     
ATOM      1  N   GLN A 158     -12.016 -12.395 -23.603  1.00  0.00           N  
ATOM      2  CA  GLN A 158     -11.969 -12.966 -22.241  1.00  0.00           C  
ATOM      3  C   GLN A 158     -12.554 -11.986 -21.232  1.00  0.00           C  
ATOM      4  O   GLN A 158     -13.092 -10.945 -21.605  1.00  0.00           O  
ATOM      5  CB  GLN A 158     -10.534 -13.324 -21.846  1.00  0.00           C  
ATOM      6  CG  GLN A 158      -9.893 -14.386 -22.723  1.00  0.00           C  
ATOM      7  CD  GLN A 158     -10.563 -15.739 -22.579  1.00  0.00           C  
ATOM      8  OE1 GLN A 158     -10.628 -16.300 -21.482  1.00  0.00           O  
ATOM      9  NE2 GLN A 158     -11.065 -16.271 -23.687  1.00  0.00           N  
ATOM     10 1H   GLN A 158     -11.629 -13.049 -24.253  1.00  0.00           H  
ATOM     11 2H   GLN A 158     -12.965 -12.201 -23.851  1.00  0.00           H  
ATOM     12 3H   GLN A 158     -11.486 -11.548 -23.628  1.00  0.00           H  
ATOM     13  HA  GLN A 158     -12.567 -13.877 -22.227  1.00  0.00           H  
ATOM     14 1HB  GLN A 158      -9.911 -12.431 -21.889  1.00  0.00           H  
ATOM     15 2HB  GLN A 158     -10.519 -13.684 -20.817  1.00  0.00           H  
ATOM     16 1HG  GLN A 158      -9.970 -14.076 -23.765  1.00  0.00           H  
ATOM     17 2HG  GLN A 158      -8.846 -14.491 -22.442  1.00  0.00           H  
ATOM     18 1HE2 GLN A 158     -11.520 -17.162 -23.653  1.00  0.00           H  
ATOM     19 2HE2 GLN A 158     -10.990 -15.782 -24.556  1.00  0.00           H  
ATOM     20  N   ARG A 159     -12.454 -12.331 -19.958  1.00  0.00           N  
ATOM     21  CA  ARG A 159     -12.963 -11.479 -18.889  1.00  0.00           C  
ATOM     22  C   ARG A 159     -12.021 -10.302 -18.654  1.00  0.00           C  
ATOM     23  O   ARG A 159     -10.801 -10.445 -18.767  1.00  0.00           O  
ATOM     24  CB  ARG A 159     -13.124 -12.269 -17.599  1.00  0.00           C  
ATOM     25  CG  ARG A 159     -14.191 -13.351 -17.640  1.00  0.00           C  
ATOM     26  CD  ARG A 159     -14.288 -14.077 -16.347  1.00  0.00           C  
ATOM     27  NE  ARG A 159     -15.295 -15.125 -16.388  1.00  0.00           N  
ATOM     28  CZ  ARG A 159     -15.547 -15.983 -15.380  1.00  0.00           C  
ATOM     29  NH1 ARG A 159     -14.859 -15.905 -14.264  1.00  0.00           N  
ATOM     30  NH2 ARG A 159     -16.486 -16.903 -15.515  1.00  0.00           N  
ATOM     31  H   ARG A 159     -12.025 -13.184 -19.727  1.00  0.00           H  
ATOM     32  HA  ARG A 159     -13.941 -11.098 -19.186  1.00  0.00           H  
ATOM     33 1HB  ARG A 159     -12.179 -12.748 -17.345  1.00  0.00           H  
ATOM     34 2HB  ARG A 159     -13.375 -11.589 -16.785  1.00  0.00           H  
ATOM     35 1HG  ARG A 159     -15.160 -12.898 -17.852  1.00  0.00           H  
ATOM     36 2HG  ARG A 159     -13.949 -14.071 -18.422  1.00  0.00           H  
ATOM     37 1HD  ARG A 159     -13.327 -14.536 -16.116  1.00  0.00           H  
ATOM     38 2HD  ARG A 159     -14.556 -13.377 -15.557  1.00  0.00           H  
ATOM     39  HE  ARG A 159     -15.844 -15.216 -17.232  1.00  0.00           H  
ATOM     40 1HH1 ARG A 159     -14.142 -15.202 -14.160  1.00  0.00           H  
ATOM     41 2HH1 ARG A 159     -15.048 -16.548 -13.509  1.00  0.00           H  
ATOM     42 1HH2 ARG A 159     -17.016 -16.963 -16.375  1.00  0.00           H  
ATOM     43 2HH2 ARG A 159     -16.675 -17.546 -14.761  1.00  0.00           H  
ATOM     44  N   ARG A 160     -12.586  -9.144 -18.344  1.00  0.00           N  
ATOM     45  CA  ARG A 160     -11.792  -7.949 -18.098  1.00  0.00           C  
ATOM     46  C   ARG A 160     -12.633  -6.875 -17.411  1.00  0.00           C  
ATOM     47  O   ARG A 160     -13.441  -6.198 -18.052  1.00  0.00           O  
ATOM     48  CB  ARG A 160     -11.230  -7.400 -19.401  1.00  0.00           C  
ATOM     49  CG  ARG A 160     -10.293  -6.213 -19.244  1.00  0.00           C  
ATOM     50  CD  ARG A 160      -9.731  -5.781 -20.549  1.00  0.00           C  
ATOM     51  NE  ARG A 160      -8.782  -4.690 -20.396  1.00  0.00           N  
ATOM     52  CZ  ARG A 160      -8.186  -4.045 -21.418  1.00  0.00           C  
ATOM     53  NH1 ARG A 160      -8.452  -4.392 -22.658  1.00  0.00           N  
ATOM     54  NH2 ARG A 160      -7.335  -3.063 -21.173  1.00  0.00           N  
ATOM     55  H   ARG A 160     -13.563  -9.090 -18.275  1.00  0.00           H  
ATOM     56  HA  ARG A 160     -10.960  -8.215 -17.446  1.00  0.00           H  
ATOM     57 1HB  ARG A 160     -10.682  -8.185 -19.921  1.00  0.00           H  
ATOM     58 2HB  ARG A 160     -12.050  -7.090 -20.050  1.00  0.00           H  
ATOM     59 1HG  ARG A 160     -10.838  -5.374 -18.811  1.00  0.00           H  
ATOM     60 2HG  ARG A 160      -9.466  -6.487 -18.588  1.00  0.00           H  
ATOM     61 1HD  ARG A 160      -9.215  -6.618 -21.018  1.00  0.00           H  
ATOM     62 2HD  ARG A 160     -10.537  -5.443 -21.198  1.00  0.00           H  
ATOM     63  HE  ARG A 160      -8.552  -4.395 -19.456  1.00  0.00           H  
ATOM     64 1HH1 ARG A 160      -9.101  -5.142 -22.845  1.00  0.00           H  
ATOM     65 2HH1 ARG A 160      -8.005  -3.908 -23.424  1.00  0.00           H  
ATOM     66 1HH2 ARG A 160      -7.132  -2.797 -20.221  1.00  0.00           H  
ATOM     67 2HH2 ARG A 160      -6.890  -2.580 -21.939  1.00  0.00           H  
ATOM     68  N   GLN A 161     -12.454  -6.736 -16.108  1.00  0.00           N  
ATOM     69  CA  GLN A 161     -13.186  -5.737 -15.341  1.00  0.00           C  
ATOM     70  C   GLN A 161     -12.283  -4.548 -15.024  1.00  0.00           C  
ATOM     71  O   GLN A 161     -11.141  -4.722 -14.597  1.00  0.00           O  
ATOM     72  CB  GLN A 161     -13.737  -6.344 -14.048  1.00  0.00           C  
ATOM     73  CG  GLN A 161     -14.567  -5.384 -13.214  1.00  0.00           C  
ATOM     74  CD  GLN A 161     -15.147  -6.044 -11.977  1.00  0.00           C  
ATOM     75  OE1 GLN A 161     -14.585  -7.007 -11.449  1.00  0.00           O  
ATOM     76  NE2 GLN A 161     -16.278  -5.529 -11.507  1.00  0.00           N  
ATOM     77  H   GLN A 161     -11.811  -7.320 -15.646  1.00  0.00           H  
ATOM     78  HA  GLN A 161     -14.024  -5.385 -15.943  1.00  0.00           H  
ATOM     79 1HB  GLN A 161     -14.358  -7.207 -14.287  1.00  0.00           H  
ATOM     80 2HB  GLN A 161     -12.910  -6.697 -13.431  1.00  0.00           H  
ATOM     81 1HG  GLN A 161     -13.935  -4.556 -12.894  1.00  0.00           H  
ATOM     82 2HG  GLN A 161     -15.392  -5.012 -13.821  1.00  0.00           H  
ATOM     83 1HE2 GLN A 161     -16.707  -5.923 -10.694  1.00  0.00           H  
ATOM     84 2HE2 GLN A 161     -16.701  -4.748 -11.967  1.00  0.00           H  
ATOM     85  N   LEU A 162     -12.793  -3.344 -15.237  1.00  0.00           N  
ATOM     86  CA  LEU A 162     -12.021  -2.140 -14.973  1.00  0.00           C  
ATOM     87  C   LEU A 162     -12.920  -0.927 -14.750  1.00  0.00           C  
ATOM     88  O   LEU A 162     -13.442  -0.340 -15.694  1.00  0.00           O  
ATOM     89  CB  LEU A 162     -11.064  -1.866 -16.140  1.00  0.00           C  
ATOM     90  CG  LEU A 162     -10.156  -0.640 -15.982  1.00  0.00           C  
ATOM     91  CD1 LEU A 162      -9.018  -0.717 -16.991  1.00  0.00           C  
ATOM     92  CD2 LEU A 162     -10.974   0.628 -16.175  1.00  0.00           C  
ATOM     93  H   LEU A 162     -13.712  -3.261 -15.574  1.00  0.00           H  
ATOM     94  HA  LEU A 162     -11.437  -2.296 -14.067  1.00  0.00           H  
ATOM     95 1HB  LEU A 162     -10.425  -2.736 -16.277  1.00  0.00           H  
ATOM     96 2HB  LEU A 162     -11.653  -1.727 -17.047  1.00  0.00           H  
ATOM     97  HG  LEU A 162      -9.716  -0.639 -14.984  1.00  0.00           H  
ATOM     98 1HD1 LEU A 162      -8.372   0.154 -16.877  1.00  0.00           H  
ATOM     99 2HD1 LEU A 162      -8.438  -1.623 -16.816  1.00  0.00           H  
ATOM    100 3HD1 LEU A 162      -9.427  -0.735 -18.000  1.00  0.00           H  
ATOM    101 1HD2 LEU A 162     -10.328   1.499 -16.062  1.00  0.00           H  
ATOM    102 2HD2 LEU A 162     -11.412   0.629 -17.173  1.00  0.00           H  
ATOM    103 3HD2 LEU A 162     -11.768   0.665 -15.430  1.00  0.00           H  
ATOM    104  N   THR A 163     -13.130  -0.568 -13.497  1.00  0.00           N  
ATOM    105  CA  THR A 163     -13.931   0.599 -13.185  1.00  0.00           C  
ATOM    106  C   THR A 163     -13.038   1.835 -13.283  1.00  0.00           C  
ATOM    107  O   THR A 163     -11.937   1.838 -12.733  1.00  0.00           O  
ATOM    108  CB  THR A 163     -14.563   0.499 -11.784  1.00  0.00           C  
ATOM    109  OG1 THR A 163     -15.441  -0.634 -11.734  1.00  0.00           O  
ATOM    110  CG2 THR A 163     -15.350   1.760 -11.462  1.00  0.00           C  
ATOM    111  H   THR A 163     -12.740  -1.095 -12.770  1.00  0.00           H  
ATOM    112  HA  THR A 163     -14.738   0.670 -13.915  1.00  0.00           H  
ATOM    113  HB  THR A 163     -13.779   0.366 -11.040  1.00  0.00           H  
ATOM    114  HG1 THR A 163     -16.087  -0.506 -11.035  1.00  0.00           H  
ATOM    115 1HG2 THR A 163     -15.789   1.671 -10.469  1.00  0.00           H  
ATOM    116 2HG2 THR A 163     -14.682   2.621 -11.489  1.00  0.00           H  
ATOM    117 3HG2 THR A 163     -16.142   1.893 -12.198  1.00  0.00           H  
ATOM    118  N   PRO A 164     -13.497   2.899 -13.960  1.00  0.00           N  
ATOM    119  CA  PRO A 164     -12.714   4.131 -14.141  1.00  0.00           C  
ATOM    120  C   PRO A 164     -12.220   4.737 -12.826  1.00  0.00           C  
ATOM    121  O   PRO A 164     -11.099   5.240 -12.749  1.00  0.00           O  
ATOM    122  CB  PRO A 164     -13.714   5.060 -14.836  1.00  0.00           C  
ATOM    123  CG  PRO A 164     -14.579   4.140 -15.627  1.00  0.00           C  
ATOM    124  CD  PRO A 164     -14.775   2.947 -14.731  1.00  0.00           C  
ATOM    125  HA  PRO A 164     -11.851   3.919 -14.789  1.00  0.00           H  
ATOM    126 1HB  PRO A 164     -14.277   5.636 -14.086  1.00  0.00           H  
ATOM    127 2HB  PRO A 164     -13.178   5.788 -15.463  1.00  0.00           H  
ATOM    128 1HG  PRO A 164     -15.527   4.637 -15.883  1.00  0.00           H  
ATOM    129 2HG  PRO A 164     -14.090   3.882 -16.578  1.00  0.00           H  
ATOM    130 1HD  PRO A 164     -15.638   3.119 -14.072  1.00  0.00           H  
ATOM    131 2HD  PRO A 164     -14.929   2.047 -15.346  1.00  0.00           H  
ATOM    132  N   GLN A 165     -13.054   4.663 -11.798  1.00  0.00           N  
ATOM    133  CA  GLN A 165     -12.719   5.223 -10.492  1.00  0.00           C  
ATOM    134  C   GLN A 165     -11.666   4.392  -9.762  1.00  0.00           C  
ATOM    135  O   GLN A 165     -10.776   4.940  -9.115  1.00  0.00           O  
ATOM    136  CB  GLN A 165     -13.978   5.338  -9.628  1.00  0.00           C  
ATOM    137  CG  GLN A 165     -15.005   6.326 -10.153  1.00  0.00           C  
ATOM    138  CD  GLN A 165     -16.250   6.381  -9.288  1.00  0.00           C  
ATOM    139  OE1 GLN A 165     -16.587   5.414  -8.599  1.00  0.00           O  
ATOM    140  NE2 GLN A 165     -16.941   7.515  -9.318  1.00  0.00           N  
ATOM    141  H   GLN A 165     -13.924   4.226 -11.924  1.00  0.00           H  
ATOM    142  HA  GLN A 165     -12.302   6.219 -10.639  1.00  0.00           H  
ATOM    143 1HB  GLN A 165     -14.457   4.362  -9.552  1.00  0.00           H  
ATOM    144 2HB  GLN A 165     -13.700   5.645  -8.620  1.00  0.00           H  
ATOM    145 1HG  GLN A 165     -14.560   7.321 -10.175  1.00  0.00           H  
ATOM    146 2HG  GLN A 165     -15.301   6.027 -11.159  1.00  0.00           H  
ATOM    147 1HE2 GLN A 165     -17.772   7.610  -8.768  1.00  0.00           H  
ATOM    148 2HE2 GLN A 165     -16.632   8.274  -9.891  1.00  0.00           H  
ATOM    149  N   GLN A 166     -11.757   3.072  -9.874  1.00  0.00           N  
ATOM    150  CA  GLN A 166     -10.822   2.186  -9.190  1.00  0.00           C  
ATOM    151  C   GLN A 166      -9.517   2.063  -9.956  1.00  0.00           C  
ATOM    152  O   GLN A 166      -8.440   2.098  -9.365  1.00  0.00           O  
ATOM    153  CB  GLN A 166     -11.442   0.800  -8.993  1.00  0.00           C  
ATOM    154  CG  GLN A 166     -12.639   0.780  -8.058  1.00  0.00           C  
ATOM    155  CD  GLN A 166     -13.236  -0.606  -7.911  1.00  0.00           C  
ATOM    156  OE1 GLN A 166     -13.074  -1.463  -8.785  1.00  0.00           O  
ATOM    157  NE2 GLN A 166     -13.931  -0.836  -6.803  1.00  0.00           N  
ATOM    158  H   GLN A 166     -12.454   2.687 -10.440  1.00  0.00           H  
ATOM    159  HA  GLN A 166     -10.598   2.609  -8.211  1.00  0.00           H  
ATOM    160 1HB  GLN A 166     -11.761   0.404  -9.957  1.00  0.00           H  
ATOM    161 2HB  GLN A 166     -10.691   0.119  -8.592  1.00  0.00           H  
ATOM    162 1HG  GLN A 166     -12.323   1.123  -7.073  1.00  0.00           H  
ATOM    163 2HG  GLN A 166     -13.408   1.444  -8.455  1.00  0.00           H  
ATOM    164 1HE2 GLN A 166     -14.349  -1.733  -6.651  1.00  0.00           H  
ATOM    165 2HE2 GLN A 166     -14.038  -0.113  -6.120  1.00  0.00           H  
ATOM    166  N   GLN A 167      -9.625   1.917 -11.272  1.00  0.00           N  
ATOM    167  CA  GLN A 167      -8.469   1.777 -12.140  1.00  0.00           C  
ATOM    168  C   GLN A 167      -7.449   2.886 -11.907  1.00  0.00           C  
ATOM    169  O   GLN A 167      -6.258   2.627 -11.753  1.00  0.00           O  
ATOM    170  CB  GLN A 167      -8.907   1.771 -13.607  1.00  0.00           C  
ATOM    171  CG  GLN A 167      -7.759   1.685 -14.599  1.00  0.00           C  
ATOM    172  CD  GLN A 167      -7.036   0.353 -14.534  1.00  0.00           C  
ATOM    173  OE1 GLN A 167      -7.457  -0.564 -13.823  1.00  0.00           O  
ATOM    174  NE2 GLN A 167      -5.942   0.237 -15.277  1.00  0.00           N  
ATOM    175  H   GLN A 167     -10.519   1.896 -11.678  1.00  0.00           H  
ATOM    176  HA  GLN A 167      -7.981   0.829 -11.916  1.00  0.00           H  
ATOM    177 1HB  GLN A 167      -9.569   0.924 -13.785  1.00  0.00           H  
ATOM    178 2HB  GLN A 167      -9.470   2.678 -13.823  1.00  0.00           H  
ATOM    179 1HG  GLN A 167      -8.153   1.811 -15.607  1.00  0.00           H  
ATOM    180 2HG  GLN A 167      -7.041   2.475 -14.377  1.00  0.00           H  
ATOM    181 1HE2 GLN A 167      -5.423  -0.618 -15.275  1.00  0.00           H  
ATOM    182 2HE2 GLN A 167      -5.635   1.006 -15.839  1.00  0.00           H  
ATOM    183  N   GLN A 168      -7.937   4.113 -11.843  1.00  0.00           N  
ATOM    184  CA  GLN A 168      -7.085   5.278 -11.654  1.00  0.00           C  
ATOM    185  C   GLN A 168      -6.316   5.237 -10.336  1.00  0.00           C  
ATOM    186  O   GLN A 168      -5.210   5.765 -10.240  1.00  0.00           O  
ATOM    187  CB  GLN A 168      -7.925   6.557 -11.721  1.00  0.00           C  
ATOM    188  CG  GLN A 168      -8.445   6.887 -13.110  1.00  0.00           C  
ATOM    189  CD  GLN A 168      -9.410   8.057 -13.103  1.00  0.00           C  
ATOM    190  OE1 GLN A 168      -9.679   8.651 -12.055  1.00  0.00           O  
ATOM    191  NE2 GLN A 168      -9.939   8.394 -14.273  1.00  0.00           N  
ATOM    192  H   GLN A 168      -8.906   4.243 -11.920  1.00  0.00           H  
ATOM    193  HA  GLN A 168      -6.346   5.299 -12.454  1.00  0.00           H  
ATOM    194 1HB  GLN A 168      -8.781   6.465 -11.054  1.00  0.00           H  
ATOM    195 2HB  GLN A 168      -7.329   7.401 -11.376  1.00  0.00           H  
ATOM    196 1HG  GLN A 168      -7.602   7.143 -13.752  1.00  0.00           H  
ATOM    197 2HG  GLN A 168      -8.967   6.015 -13.507  1.00  0.00           H  
ATOM    198 1HE2 GLN A 168     -10.583   9.159 -14.331  1.00  0.00           H  
ATOM    199 2HE2 GLN A 168      -9.694   7.884 -15.098  1.00  0.00           H  
ATOM    200  N   LEU A 169      -6.894   4.616  -9.325  1.00  0.00           N  
ATOM    201  CA  LEU A 169      -6.252   4.555  -8.026  1.00  0.00           C  
ATOM    202  C   LEU A 169      -5.281   3.380  -7.910  1.00  0.00           C  
ATOM    203  O   LEU A 169      -4.148   3.543  -7.454  1.00  0.00           O  
ATOM    204  CB  LEU A 169      -7.318   4.453  -6.928  1.00  0.00           C  
ATOM    205  CG  LEU A 169      -8.213   5.686  -6.753  1.00  0.00           C  
ATOM    206  CD1 LEU A 169      -9.300   5.384  -5.729  1.00  0.00           C  
ATOM    207  CD2 LEU A 169      -7.365   6.871  -6.316  1.00  0.00           C  
ATOM    208  H   LEU A 169      -7.756   4.169  -9.461  1.00  0.00           H  
ATOM    209  HA  LEU A 169      -5.678   5.470  -7.881  1.00  0.00           H  
ATOM    210 1HB  LEU A 169      -7.963   3.604  -7.148  1.00  0.00           H  
ATOM    211 2HB  LEU A 169      -6.820   4.267  -5.976  1.00  0.00           H  
ATOM    212  HG  LEU A 169      -8.702   5.918  -7.699  1.00  0.00           H  
ATOM    213 1HD1 LEU A 169      -9.936   6.260  -5.605  1.00  0.00           H  
ATOM    214 2HD1 LEU A 169      -9.903   4.545  -6.076  1.00  0.00           H  
ATOM    215 3HD1 LEU A 169      -8.840   5.131  -4.775  1.00  0.00           H  
ATOM    216 1HD2 LEU A 169      -8.002   7.748  -6.193  1.00  0.00           H  
ATOM    217 2HD2 LEU A 169      -6.877   6.641  -5.369  1.00  0.00           H  
ATOM    218 3HD2 LEU A 169      -6.609   7.076  -7.074  1.00  0.00           H  
ATOM    219  N   VAL A 170      -5.722   2.200  -8.332  1.00  0.00           N  
ATOM    220  CA  VAL A 170      -4.902   0.999  -8.214  1.00  0.00           C  
ATOM    221  C   VAL A 170      -3.789   0.914  -9.259  1.00  0.00           C  
ATOM    222  O   VAL A 170      -2.696   0.433  -8.966  1.00  0.00           O  
ATOM    223  CB  VAL A 170      -5.795  -0.250  -8.336  1.00  0.00           C  
ATOM    224  CG1 VAL A 170      -4.947  -1.513  -8.345  1.00  0.00           C  
ATOM    225  CG2 VAL A 170      -6.799  -0.282  -7.194  1.00  0.00           C  
ATOM    226  H   VAL A 170      -6.621   2.137  -8.726  1.00  0.00           H  
ATOM    227  HA  VAL A 170      -4.424   1.001  -7.234  1.00  0.00           H  
ATOM    228  HB  VAL A 170      -6.327  -0.213  -9.287  1.00  0.00           H  
ATOM    229 1HG1 VAL A 170      -5.595  -2.385  -8.432  1.00  0.00           H  
ATOM    230 2HG1 VAL A 170      -4.261  -1.484  -9.191  1.00  0.00           H  
ATOM    231 3HG1 VAL A 170      -4.378  -1.575  -7.417  1.00  0.00           H  
ATOM    232 1HG2 VAL A 170      -7.428  -1.167  -7.287  1.00  0.00           H  
ATOM    233 2HG2 VAL A 170      -6.267  -0.313  -6.243  1.00  0.00           H  
ATOM    234 3HG2 VAL A 170      -7.423   0.612  -7.232  1.00  0.00           H  
ATOM    235  N   ASN A 171      -4.053   1.377 -10.470  1.00  0.00           N  
ATOM    236  CA  ASN A 171      -3.052   1.320 -11.538  1.00  0.00           C  
ATOM    237  C   ASN A 171      -1.928   2.323 -11.293  1.00  0.00           C  
ATOM    238  O   ASN A 171      -0.785   2.112 -11.702  1.00  0.00           O  
ATOM    239  CB  ASN A 171      -3.697   1.562 -12.890  1.00  0.00           C  
ATOM    240  CG  ASN A 171      -2.793   1.197 -14.035  1.00  0.00           C  
ATOM    241  OD1 ASN A 171      -2.388   0.037 -14.177  1.00  0.00           O  
ATOM    242  ND2 ASN A 171      -2.468   2.164 -14.855  1.00  0.00           N  
ATOM    243  H   ASN A 171      -4.938   1.764 -10.655  1.00  0.00           H  
ATOM    244  HA  ASN A 171      -2.604   0.325 -11.540  1.00  0.00           H  
ATOM    245 1HB  ASN A 171      -4.615   0.978 -12.966  1.00  0.00           H  
ATOM    246 2HB  ASN A 171      -3.971   2.614 -12.980  1.00  0.00           H  
ATOM    247 1HD2 ASN A 171      -1.870   1.979 -15.635  1.00  0.00           H  
ATOM    248 2HD2 ASN A 171      -2.819   3.088 -14.702  1.00  0.00           H  
ATOM    249  N   GLN A 172      -2.252   3.402 -10.600  1.00  0.00           N  
ATOM    250  CA  GLN A 172      -1.276   4.444 -10.306  1.00  0.00           C  
ATOM    251  C   GLN A 172      -0.409   4.077  -9.107  1.00  0.00           C  
ATOM    252  O   GLN A 172       0.673   4.635  -8.924  1.00  0.00           O  
ATOM    253  CB  GLN A 172      -1.982   5.778 -10.050  1.00  0.00           C  
ATOM    254  CG  GLN A 172      -2.580   6.415 -11.292  1.00  0.00           C  
ATOM    255  CD  GLN A 172      -3.222   7.758 -11.003  1.00  0.00           C  
ATOM    256  OE1 GLN A 172      -3.189   8.247  -9.870  1.00  0.00           O  
ATOM    257  NE2 GLN A 172      -3.812   8.364 -12.027  1.00  0.00           N  
ATOM    258  H   GLN A 172      -3.169   3.504 -10.275  1.00  0.00           H  
ATOM    259  HA  GLN A 172      -0.619   4.556 -11.169  1.00  0.00           H  
ATOM    260 1HB  GLN A 172      -2.784   5.632  -9.327  1.00  0.00           H  
ATOM    261 2HB  GLN A 172      -1.275   6.486  -9.616  1.00  0.00           H  
ATOM    262 1HG  GLN A 172      -1.790   6.565 -12.028  1.00  0.00           H  
ATOM    263 2HG  GLN A 172      -3.345   5.750 -11.696  1.00  0.00           H  
ATOM    264 1HE2 GLN A 172      -4.253   9.253 -11.896  1.00  0.00           H  
ATOM    265 2HE2 GLN A 172      -3.816   7.933 -12.929  1.00  0.00           H  
ATOM    266  N   MET A 173      -0.880   3.129  -8.300  1.00  0.00           N  
ATOM    267  CA  MET A 173      -0.141   2.679  -7.114  1.00  0.00           C  
ATOM    268  C   MET A 173       1.107   1.888  -7.506  1.00  0.00           C  
ATOM    269  O   MET A 173       1.901   1.499  -6.654  1.00  0.00           O  
ATOM    270  CB  MET A 173      -1.044   1.835  -6.216  1.00  0.00           C  
ATOM    271  CG  MET A 173      -1.983   2.643  -5.331  1.00  0.00           C  
ATOM    272  SD  MET A 173      -1.114   3.865  -4.328  1.00  0.00           S  
ATOM    273  CE  MET A 173      -0.237   2.802  -3.185  1.00  0.00           C  
ATOM    274  H   MET A 173      -1.749   2.722  -8.499  1.00  0.00           H  
ATOM    275  HA  MET A 173       0.186   3.557  -6.556  1.00  0.00           H  
ATOM    276 1HB  MET A 173      -1.652   1.173  -6.831  1.00  0.00           H  
ATOM    277 2HB  MET A 173      -0.430   1.209  -5.568  1.00  0.00           H  
ATOM    278 1HG  MET A 173      -2.712   3.162  -5.952  1.00  0.00           H  
ATOM    279 2HG  MET A 173      -2.522   1.970  -4.664  1.00  0.00           H  
ATOM    280 1HE  MET A 173       0.349   3.413  -2.497  1.00  0.00           H  
ATOM    281 2HE  MET A 173      -0.953   2.204  -2.621  1.00  0.00           H  
ATOM    282 3HE  MET A 173       0.429   2.141  -3.741  1.00  0.00           H  
ATOM    283  N   LYS A 174       1.265   1.642  -8.799  1.00  0.00           N  
ATOM    284  CA  LYS A 174       2.421   0.919  -9.300  1.00  0.00           C  
ATOM    285  C   LYS A 174       3.640   1.815  -9.205  1.00  0.00           C  
ATOM    286  O   LYS A 174       4.701   1.407  -8.734  1.00  0.00           O  
ATOM    287  CB  LYS A 174       2.202   0.457 -10.742  1.00  0.00           C  
ATOM    288  CG  LYS A 174       1.173  -0.655 -10.896  1.00  0.00           C  
ATOM    289  CD  LYS A 174       0.994  -1.043 -12.356  1.00  0.00           C  
ATOM    290  CE  LYS A 174      -0.001  -2.184 -12.508  1.00  0.00           C  
ATOM    291  NZ  LYS A 174      -0.204  -2.559 -13.934  1.00  0.00           N  
ATOM    292  H   LYS A 174       0.598   1.971  -9.427  1.00  0.00           H  
ATOM    293  HA  LYS A 174       2.574   0.037  -8.677  1.00  0.00           H  
ATOM    294 1HB  LYS A 174       1.875   1.302 -11.349  1.00  0.00           H  
ATOM    295 2HB  LYS A 174       3.145   0.100 -11.157  1.00  0.00           H  
ATOM    296 1HG  LYS A 174       1.496  -1.531 -10.333  1.00  0.00           H  
ATOM    297 2HG  LYS A 174       0.215  -0.322 -10.498  1.00  0.00           H  
ATOM    298 1HD  LYS A 174       0.636  -0.182 -12.921  1.00  0.00           H  
ATOM    299 2HD  LYS A 174       1.954  -1.354 -12.770  1.00  0.00           H  
ATOM    300 1HE  LYS A 174       0.359  -3.056 -11.964  1.00  0.00           H  
ATOM    301 2HE  LYS A 174      -0.961  -1.889 -12.084  1.00  0.00           H  
ATOM    302 1HZ  LYS A 174      -0.870  -3.317 -13.992  1.00  0.00           H  
ATOM    303 2HZ  LYS A 174      -0.557  -1.762 -14.446  1.00  0.00           H  
ATOM    304 3HZ  LYS A 174       0.675  -2.853 -14.334  1.00  0.00           H  
ATOM    305  N   VAL A 175       3.472   3.053  -9.647  1.00  0.00           N  
ATOM    306  CA  VAL A 175       4.547   4.019  -9.596  1.00  0.00           C  
ATOM    307  C   VAL A 175       4.194   5.108  -8.603  1.00  0.00           C  
ATOM    308  O   VAL A 175       3.738   6.192  -8.973  1.00  0.00           O  
ATOM    309  CB  VAL A 175       4.793   4.636 -10.985  1.00  0.00           C  
ATOM    310  CG1 VAL A 175       5.975   5.593 -10.942  1.00  0.00           C  
ATOM    311  CG2 VAL A 175       5.029   3.534 -12.007  1.00  0.00           C  
ATOM    312  H   VAL A 175       2.602   3.324 -10.005  1.00  0.00           H  
ATOM    313  HA  VAL A 175       5.457   3.508  -9.278  1.00  0.00           H  
ATOM    314  HB  VAL A 175       3.919   5.219 -11.274  1.00  0.00           H  
ATOM    315 1HG1 VAL A 175       6.134   6.021 -11.932  1.00  0.00           H  
ATOM    316 2HG1 VAL A 175       5.770   6.393 -10.231  1.00  0.00           H  
ATOM    317 3HG1 VAL A 175       6.870   5.052 -10.633  1.00  0.00           H  
ATOM    318 1HG2 VAL A 175       5.201   3.978 -12.988  1.00  0.00           H  
ATOM    319 2HG2 VAL A 175       5.900   2.948 -11.716  1.00  0.00           H  
ATOM    320 3HG2 VAL A 175       4.153   2.887 -12.052  1.00  0.00           H  
ATOM    321  N   ALA A 176       4.412   4.808  -7.342  1.00  0.00           N  
ATOM    322  CA  ALA A 176       4.130   5.744  -6.275  1.00  0.00           C  
ATOM    323  C   ALA A 176       5.181   5.632  -5.178  1.00  0.00           C  
ATOM    324  O   ALA A 176       5.362   4.567  -4.590  1.00  0.00           O  
ATOM    325  CB  ALA A 176       2.736   5.497  -5.714  1.00  0.00           C  
ATOM    326  H   ALA A 176       4.738   3.912  -7.118  1.00  0.00           H  
ATOM    327  HA  ALA A 176       4.174   6.752  -6.688  1.00  0.00           H  
ATOM    328 1HB  ALA A 176       2.681   4.494  -5.314  1.00  0.00           H  
ATOM    329 2HB  ALA A 176       2.004   5.610  -6.501  1.00  0.00           H  
ATOM    330 3HB  ALA A 176       2.531   6.210  -4.930  1.00  0.00           H  
ATOM    331  N   PRO A 177       5.938   6.710  -4.936  1.00  0.00           N  
ATOM    332  CA  PRO A 177       6.955   6.738  -3.898  1.00  0.00           C  
ATOM    333  C   PRO A 177       6.377   7.101  -2.532  1.00  0.00           C  
ATOM    334  O   PRO A 177       5.520   7.983  -2.420  1.00  0.00           O  
ATOM    335  CB  PRO A 177       7.920   7.815  -4.404  1.00  0.00           C  
ATOM    336  CG  PRO A 177       7.033   8.837  -5.029  1.00  0.00           C  
ATOM    337  CD  PRO A 177       5.917   8.037  -5.646  1.00  0.00           C  
ATOM    338  HA  PRO A 177       7.448   5.756  -3.848  1.00  0.00           H  
ATOM    339 1HB  PRO A 177       8.510   8.215  -3.567  1.00  0.00           H  
ATOM    340 2HB  PRO A 177       8.632   7.375  -5.118  1.00  0.00           H  
ATOM    341 1HG  PRO A 177       6.675   9.545  -4.267  1.00  0.00           H  
ATOM    342 2HG  PRO A 177       7.593   9.425  -5.770  1.00  0.00           H  
ATOM    343 1HD  PRO A 177       4.959   8.553  -5.480  1.00  0.00           H  
ATOM    344 2HD  PRO A 177       6.108   7.910  -6.722  1.00  0.00           H  
ATOM    345  N   ILE A 178       6.852   6.415  -1.506  1.00  0.00           N  
ATOM    346  CA  ILE A 178       6.412   6.640  -0.137  1.00  0.00           C  
ATOM    347  C   ILE A 178       6.911   7.989   0.384  1.00  0.00           C  
ATOM    348  O   ILE A 178       8.119   8.227   0.445  1.00  0.00           O  
ATOM    349  CB  ILE A 178       6.904   5.512   0.789  1.00  0.00           C  
ATOM    350  CG1 ILE A 178       6.356   4.161   0.322  1.00  0.00           C  
ATOM    351  CG2 ILE A 178       6.495   5.789   2.227  1.00  0.00           C  
ATOM    352  CD1 ILE A 178       7.000   2.974   1.000  1.00  0.00           C  
ATOM    353  H   ILE A 178       7.526   5.718  -1.675  1.00  0.00           H  
ATOM    354  HA  ILE A 178       5.323   6.649  -0.121  1.00  0.00           H  
ATOM    355  HB  ILE A 178       7.990   5.446   0.736  1.00  0.00           H  
ATOM    356 1HG1 ILE A 178       5.283   4.120   0.509  1.00  0.00           H  
ATOM    357 2HG1 ILE A 178       6.503   4.060  -0.753  1.00  0.00           H  
ATOM    358 1HG2 ILE A 178       6.851   4.981   2.868  1.00  0.00           H  
ATOM    359 2HG2 ILE A 178       6.932   6.730   2.555  1.00  0.00           H  
ATOM    360 3HG2 ILE A 178       5.409   5.851   2.291  1.00  0.00           H  
ATOM    361 1HD1 ILE A 178       6.559   2.053   0.617  1.00  0.00           H  
ATOM    362 2HD1 ILE A 178       8.071   2.975   0.796  1.00  0.00           H  
ATOM    363 3HD1 ILE A 178       6.834   3.035   2.074  1.00  0.00           H  
ATOM    364  N   PRO A 179       5.983   8.898   0.732  1.00  0.00           N  
ATOM    365  CA  PRO A 179       6.327  10.225   1.255  1.00  0.00           C  
ATOM    366  C   PRO A 179       7.071  10.158   2.582  1.00  0.00           C  
ATOM    367  O   PRO A 179       7.006   9.158   3.299  1.00  0.00           O  
ATOM    368  CB  PRO A 179       4.956  10.889   1.420  1.00  0.00           C  
ATOM    369  CG  PRO A 179       4.075  10.148   0.473  1.00  0.00           C  
ATOM    370  CD  PRO A 179       4.545   8.722   0.562  1.00  0.00           C  
ATOM    371  HA  PRO A 179       6.939  10.759   0.513  1.00  0.00           H  
ATOM    372 1HB  PRO A 179       4.623  10.809   2.465  1.00  0.00           H  
ATOM    373 2HB  PRO A 179       5.028  11.962   1.187  1.00  0.00           H  
ATOM    374 1HG  PRO A 179       3.021  10.266   0.765  1.00  0.00           H  
ATOM    375 2HG  PRO A 179       4.172  10.565  -0.541  1.00  0.00           H  
ATOM    376 1HD  PRO A 179       4.080   8.235   1.432  1.00  0.00           H  
ATOM    377 2HD  PRO A 179       4.284   8.191  -0.365  1.00  0.00           H  
ATOM    378  N   LYS A 180       7.742  11.248   2.920  1.00  0.00           N  
ATOM    379  CA  LYS A 180       8.516  11.337   4.156  1.00  0.00           C  
ATOM    380  C   LYS A 180       7.624  11.176   5.380  1.00  0.00           C  
ATOM    381  O   LYS A 180       8.061  10.675   6.418  1.00  0.00           O  
ATOM    382  CB  LYS A 180       9.265  12.669   4.225  1.00  0.00           C  
ATOM    383  CG  LYS A 180      10.417  12.795   3.236  1.00  0.00           C  
ATOM    384  CD  LYS A 180      11.102  14.148   3.355  1.00  0.00           C  
ATOM    385  CE  LYS A 180      12.253  14.275   2.369  1.00  0.00           C  
ATOM    386  NZ  LYS A 180      12.910  15.608   2.449  1.00  0.00           N  
ATOM    387  H   LYS A 180       7.709  12.023   2.317  1.00  0.00           H  
ATOM    388  HA  LYS A 180       9.245  10.526   4.167  1.00  0.00           H  
ATOM    389 1HB  LYS A 180       8.570  13.487   4.035  1.00  0.00           H  
ATOM    390 2HB  LYS A 180       9.669  12.808   5.228  1.00  0.00           H  
ATOM    391 1HG  LYS A 180      11.148  12.008   3.427  1.00  0.00           H  
ATOM    392 2HG  LYS A 180      10.039  12.676   2.221  1.00  0.00           H  
ATOM    393 1HD  LYS A 180      10.378  14.941   3.161  1.00  0.00           H  
ATOM    394 2HD  LYS A 180      11.488  14.272   4.367  1.00  0.00           H  
ATOM    395 1HE  LYS A 180      12.995  13.505   2.574  1.00  0.00           H  
ATOM    396 2HE  LYS A 180      11.881  14.129   1.355  1.00  0.00           H  
ATOM    397 1HZ  LYS A 180      13.666  15.652   1.780  1.00  0.00           H  
ATOM    398 2HZ  LYS A 180      12.234  16.330   2.242  1.00  0.00           H  
ATOM    399 3HZ  LYS A 180      13.277  15.747   3.379  1.00  0.00           H  
ATOM    400  N   GLN A 181       6.375  11.598   5.250  1.00  0.00           N  
ATOM    401  CA  GLN A 181       5.408  11.494   6.336  1.00  0.00           C  
ATOM    402  C   GLN A 181       5.146  10.029   6.680  1.00  0.00           C  
ATOM    403  O   GLN A 181       4.888   9.680   7.833  1.00  0.00           O  
ATOM    404  CB  GLN A 181       4.098  12.191   5.960  1.00  0.00           C  
ATOM    405  CG  GLN A 181       4.202  13.704   5.869  1.00  0.00           C  
ATOM    406  CD  GLN A 181       2.901  14.348   5.427  1.00  0.00           C  
ATOM    407  OE1 GLN A 181       2.095  13.732   4.725  1.00  0.00           O  
ATOM    408  NE2 GLN A 181       2.689  15.594   5.837  1.00  0.00           N  
ATOM    409  H   GLN A 181       6.099  12.000   4.400  1.00  0.00           H  
ATOM    410  HA  GLN A 181       5.822  11.985   7.216  1.00  0.00           H  
ATOM    411 1HB  GLN A 181       3.751  11.819   4.996  1.00  0.00           H  
ATOM    412 2HB  GLN A 181       3.332  11.950   6.699  1.00  0.00           H  
ATOM    413 1HG  GLN A 181       4.463  14.100   6.850  1.00  0.00           H  
ATOM    414 2HG  GLN A 181       4.974  13.962   5.145  1.00  0.00           H  
ATOM    415 1HE2 GLN A 181       1.849  16.071   5.577  1.00  0.00           H  
ATOM    416 2HE2 GLN A 181       3.370  16.056   6.406  1.00  0.00           H  
ATOM    417  N   LEU A 182       5.231   9.176   5.671  1.00  0.00           N  
ATOM    418  CA  LEU A 182       4.985   7.754   5.846  1.00  0.00           C  
ATOM    419  C   LEU A 182       6.278   6.995   6.126  1.00  0.00           C  
ATOM    420  O   LEU A 182       6.263   5.978   6.816  1.00  0.00           O  
ATOM    421  CB  LEU A 182       4.307   7.180   4.596  1.00  0.00           C  
ATOM    422  CG  LEU A 182       2.773   7.229   4.588  1.00  0.00           C  
ATOM    423  CD1 LEU A 182       2.312   8.669   4.771  1.00  0.00           C  
ATOM    424  CD2 LEU A 182       2.254   6.649   3.282  1.00  0.00           C  
ATOM    425  H   LEU A 182       5.479   9.510   4.781  1.00  0.00           H  
ATOM    426  HA  LEU A 182       4.321   7.620   6.699  1.00  0.00           H  
ATOM    427 1HB  LEU A 182       4.660   7.730   3.726  1.00  0.00           H  
ATOM    428 2HB  LEU A 182       4.606   6.138   4.486  1.00  0.00           H  
ATOM    429  HG  LEU A 182       2.387   6.646   5.424  1.00  0.00           H  
ATOM    430 1HD1 LEU A 182       1.222   8.704   4.766  1.00  0.00           H  
ATOM    431 2HD1 LEU A 182       2.681   9.052   5.722  1.00  0.00           H  
ATOM    432 3HD1 LEU A 182       2.697   9.281   3.956  1.00  0.00           H  
ATOM    433 1HD2 LEU A 182       1.163   6.684   3.276  1.00  0.00           H  
ATOM    434 2HD2 LEU A 182       2.639   7.233   2.445  1.00  0.00           H  
ATOM    435 3HD2 LEU A 182       2.584   5.615   3.185  1.00  0.00           H  
ATOM    436  N   LEU A 183       7.393   7.504   5.602  1.00  0.00           N  
ATOM    437  CA  LEU A 183       8.704   6.872   5.793  1.00  0.00           C  
ATOM    438  C   LEU A 183       9.061   6.750   7.271  1.00  0.00           C  
ATOM    439  O   LEU A 183       9.811   5.860   7.667  1.00  0.00           O  
ATOM    440  CB  LEU A 183       9.791   7.677   5.069  1.00  0.00           C  
ATOM    441  CG  LEU A 183       9.806   7.550   3.541  1.00  0.00           C  
ATOM    442  CD1 LEU A 183      10.912   8.425   2.969  1.00  0.00           C  
ATOM    443  CD2 LEU A 183      10.007   6.092   3.155  1.00  0.00           C  
ATOM    444  H   LEU A 183       7.333   8.319   5.058  1.00  0.00           H  
ATOM    445  HA  LEU A 183       8.669   5.869   5.369  1.00  0.00           H  
ATOM    446 1HB  LEU A 183       9.662   8.731   5.313  1.00  0.00           H  
ATOM    447 2HB  LEU A 183      10.765   7.356   5.438  1.00  0.00           H  
ATOM    448  HG  LEU A 183       8.858   7.905   3.137  1.00  0.00           H  
ATOM    449 1HD1 LEU A 183      10.924   8.335   1.882  1.00  0.00           H  
ATOM    450 2HD1 LEU A 183      10.733   9.465   3.244  1.00  0.00           H  
ATOM    451 3HD1 LEU A 183      11.874   8.104   3.368  1.00  0.00           H  
ATOM    452 1HD2 LEU A 183      10.017   6.002   2.068  1.00  0.00           H  
ATOM    453 2HD2 LEU A 183      10.955   5.736   3.557  1.00  0.00           H  
ATOM    454 3HD2 LEU A 183       9.192   5.492   3.561  1.00  0.00           H  
ATOM    455  N   GLN A 184       8.520   7.649   8.080  1.00  0.00           N  
ATOM    456  CA  GLN A 184       8.772   7.642   9.516  1.00  0.00           C  
ATOM    457  C   GLN A 184       8.196   6.395  10.182  1.00  0.00           C  
ATOM    458  O   GLN A 184       8.633   6.003  11.265  1.00  0.00           O  
ATOM    459  CB  GLN A 184       8.185   8.898  10.165  1.00  0.00           C  
ATOM    460  CG  GLN A 184       8.907  10.183   9.800  1.00  0.00           C  
ATOM    461  CD  GLN A 184       8.299  11.401  10.471  1.00  0.00           C  
ATOM    462  OE1 GLN A 184       7.709  11.302  11.551  1.00  0.00           O  
ATOM    463  NE2 GLN A 184       8.437  12.557   9.833  1.00  0.00           N  
ATOM    464  H   GLN A 184       7.946   8.345   7.700  1.00  0.00           H  
ATOM    465  HA  GLN A 184       9.850   7.636   9.678  1.00  0.00           H  
ATOM    466 1HB  GLN A 184       7.140   9.005   9.872  1.00  0.00           H  
ATOM    467 2HB  GLN A 184       8.211   8.793  11.250  1.00  0.00           H  
ATOM    468 1HG  GLN A 184       9.948  10.105  10.116  1.00  0.00           H  
ATOM    469 2HG  GLN A 184       8.854  10.324   8.721  1.00  0.00           H  
ATOM    470 1HE2 GLN A 184       8.056  13.395  10.227  1.00  0.00           H  
ATOM    471 2HE2 GLN A 184       8.922  12.592   8.959  1.00  0.00           H  
ATOM    472  N   ARG A 185       7.222   5.771   9.528  1.00  0.00           N  
ATOM    473  CA  ARG A 185       6.577   4.580  10.068  1.00  0.00           C  
ATOM    474  C   ARG A 185       7.439   3.343   9.852  1.00  0.00           C  
ATOM    475  O   ARG A 185       7.341   2.372  10.601  1.00  0.00           O  
ATOM    476  CB  ARG A 185       5.217   4.367   9.420  1.00  0.00           C  
ATOM    477  CG  ARG A 185       4.155   5.382   9.813  1.00  0.00           C  
ATOM    478  CD  ARG A 185       2.832   5.049   9.224  1.00  0.00           C  
ATOM    479  NE  ARG A 185       1.806   5.997   9.625  1.00  0.00           N  
ATOM    480  CZ  ARG A 185       1.081   5.907  10.757  1.00  0.00           C  
ATOM    481  NH1 ARG A 185       1.280   4.909  11.587  1.00  0.00           N  
ATOM    482  NH2 ARG A 185       0.169   6.823  11.032  1.00  0.00           N  
ATOM    483  H   ARG A 185       6.941   6.112   8.650  1.00  0.00           H  
ATOM    484  HA  ARG A 185       6.433   4.720  11.140  1.00  0.00           H  
ATOM    485 1HB  ARG A 185       5.321   4.401   8.337  1.00  0.00           H  
ATOM    486 2HB  ARG A 185       4.840   3.378   9.682  1.00  0.00           H  
ATOM    487 1HG  ARG A 185       4.053   5.400  10.898  1.00  0.00           H  
ATOM    488 2HG  ARG A 185       4.448   6.371   9.459  1.00  0.00           H  
ATOM    489 1HD  ARG A 185       2.905   5.062   8.138  1.00  0.00           H  
ATOM    490 2HD  ARG A 185       2.527   4.056   9.555  1.00  0.00           H  
ATOM    491  HE  ARG A 185       1.624   6.779   9.010  1.00  0.00           H  
ATOM    492 1HH1 ARG A 185       1.978   4.208  11.378  1.00  0.00           H  
ATOM    493 2HH1 ARG A 185       0.738   4.841  12.436  1.00  0.00           H  
ATOM    494 1HH2 ARG A 185       0.015   7.591  10.392  1.00  0.00           H  
ATOM    495 2HH2 ARG A 185      -0.375   6.756  11.880  1.00  0.00           H  
ATOM    496  N   ILE A 186       8.274   3.384   8.823  1.00  0.00           N  
ATOM    497  CA  ILE A 186       9.169   2.275   8.510  1.00  0.00           C  
ATOM    498  C   ILE A 186      10.596   2.788   8.321  1.00  0.00           C  
ATOM    499  O   ILE A 186      11.022   3.085   7.205  1.00  0.00           O  
ATOM    500  CB  ILE A 186       8.709   1.531   7.243  1.00  0.00           C  
ATOM    501  CG1 ILE A 186       7.247   1.099   7.378  1.00  0.00           C  
ATOM    502  CG2 ILE A 186       9.602   0.327   6.980  1.00  0.00           C  
ATOM    503  CD1 ILE A 186       7.035  -0.043   8.347  1.00  0.00           C  
ATOM    504  H   ILE A 186       8.299   4.187   8.261  1.00  0.00           H  
ATOM    505  HA  ILE A 186       9.155   1.574   9.343  1.00  0.00           H  
ATOM    506  HB  ILE A 186       8.761   2.204   6.387  1.00  0.00           H  
ATOM    507 1HG1 ILE A 186       6.647   1.945   7.711  1.00  0.00           H  
ATOM    508 2HG1 ILE A 186       6.867   0.792   6.404  1.00  0.00           H  
ATOM    509 1HG2 ILE A 186       9.263  -0.188   6.081  1.00  0.00           H  
ATOM    510 2HG2 ILE A 186      10.630   0.660   6.841  1.00  0.00           H  
ATOM    511 3HG2 ILE A 186       9.552  -0.355   7.828  1.00  0.00           H  
ATOM    512 1HD1 ILE A 186       5.975  -0.293   8.388  1.00  0.00           H  
ATOM    513 2HD1 ILE A 186       7.600  -0.913   8.013  1.00  0.00           H  
ATOM    514 3HD1 ILE A 186       7.377   0.253   9.337  1.00  0.00           H  
ATOM    515  N   PRO A 187      11.351   2.908   9.421  1.00  0.00           N  
ATOM    516  CA  PRO A 187      12.720   3.411   9.388  1.00  0.00           C  
ATOM    517  C   PRO A 187      13.758   2.333   9.085  1.00  0.00           C  
ATOM    518  O   PRO A 187      13.455   1.139   9.120  1.00  0.00           O  
ATOM    519  CB  PRO A 187      12.898   3.970  10.803  1.00  0.00           C  
ATOM    520  CG  PRO A 187      12.126   3.031  11.667  1.00  0.00           C  
ATOM    521  CD  PRO A 187      10.915   2.677  10.846  1.00  0.00           C  
ATOM    522  HA  PRO A 187      12.795   4.207   8.632  1.00  0.00           H  
ATOM    523 1HB  PRO A 187      13.966   4.007  11.062  1.00  0.00           H  
ATOM    524 2HB  PRO A 187      12.520   5.002  10.851  1.00  0.00           H  
ATOM    525 1HG  PRO A 187      12.740   2.153  11.916  1.00  0.00           H  
ATOM    526 2HG  PRO A 187      11.866   3.518  12.618  1.00  0.00           H  
ATOM    527 1HD  PRO A 187      10.649   1.624  11.018  1.00  0.00           H  
ATOM    528 2HD  PRO A 187      10.080   3.338  11.120  1.00  0.00           H  
ATOM    529  N   ASN A 188      14.979   2.783   8.787  1.00  0.00           N  
ATOM    530  CA  ASN A 188      16.103   1.893   8.484  1.00  0.00           C  
ATOM    531  C   ASN A 188      15.767   0.949   7.333  1.00  0.00           C  
ATOM    532  O   ASN A 188      15.730  -0.273   7.506  1.00  0.00           O  
ATOM    533  CB  ASN A 188      16.510   1.106   9.716  1.00  0.00           C  
ATOM    534  CG  ASN A 188      16.933   1.992  10.855  1.00  0.00           C  
ATOM    535  OD1 ASN A 188      17.763   2.892  10.681  1.00  0.00           O  
ATOM    536  ND2 ASN A 188      16.379   1.756  12.016  1.00  0.00           N  
ATOM    537  H   ASN A 188      15.132   3.752   8.774  1.00  0.00           H  
ATOM    538  HA  ASN A 188      16.951   2.502   8.165  1.00  0.00           H  
ATOM    539 1HB  ASN A 188      15.674   0.487  10.044  1.00  0.00           H  
ATOM    540 2HB  ASN A 188      17.334   0.437   9.466  1.00  0.00           H  
ATOM    541 1HD2 ASN A 188      16.622   2.314  12.809  1.00  0.00           H  
ATOM    542 2HD2 ASN A 188      15.711   1.017  12.111  1.00  0.00           H  
ATOM    543  N   ILE A 189      15.512   1.513   6.163  1.00  0.00           N  
ATOM    544  CA  ILE A 189      15.184   0.709   4.997  1.00  0.00           C  
ATOM    545  C   ILE A 189      16.421   0.501   4.122  1.00  0.00           C  
ATOM    546  O   ILE A 189      17.003   1.461   3.620  1.00  0.00           O  
ATOM    547  CB  ILE A 189      14.065   1.370   4.171  1.00  0.00           C  
ATOM    548  CG1 ILE A 189      12.742   1.334   4.939  1.00  0.00           C  
ATOM    549  CG2 ILE A 189      13.921   0.679   2.823  1.00  0.00           C  
ATOM    550  CD1 ILE A 189      11.641   2.145   4.296  1.00  0.00           C  
ATOM    551  H   ILE A 189      15.568   2.487   6.079  1.00  0.00           H  
ATOM    552  HA  ILE A 189      14.833  -0.265   5.336  1.00  0.00           H  
ATOM    553  HB  ILE A 189      14.306   2.419   4.006  1.00  0.00           H  
ATOM    554 1HG1 ILE A 189      12.401   0.304   5.028  1.00  0.00           H  
ATOM    555 2HG1 ILE A 189      12.897   1.714   5.949  1.00  0.00           H  
ATOM    556 1HG2 ILE A 189      13.125   1.158   2.252  1.00  0.00           H  
ATOM    557 2HG2 ILE A 189      14.858   0.755   2.273  1.00  0.00           H  
ATOM    558 3HG2 ILE A 189      13.674  -0.371   2.978  1.00  0.00           H  
ATOM    559 1HD1 ILE A 189      10.734   2.070   4.898  1.00  0.00           H  
ATOM    560 2HD1 ILE A 189      11.947   3.188   4.229  1.00  0.00           H  
ATOM    561 3HD1 ILE A 189      11.442   1.760   3.296  1.00  0.00           H  
ATOM    562  N   PRO A 190      16.831  -0.769   3.930  1.00  0.00           N  
ATOM    563  CA  PRO A 190      18.009  -1.127   3.118  1.00  0.00           C  
ATOM    564  C   PRO A 190      18.013  -0.542   1.691  1.00  0.00           C  
ATOM    565  O   PRO A 190      19.017   0.044   1.284  1.00  0.00           O  
ATOM    566  CB  PRO A 190      17.920  -2.656   3.083  1.00  0.00           C  
ATOM    567  CG  PRO A 190      17.296  -3.015   4.388  1.00  0.00           C  
ATOM    568  CD  PRO A 190      16.242  -1.962   4.601  1.00  0.00           C  
ATOM    569  HA  PRO A 190      18.920  -0.789   3.634  1.00  0.00           H  
ATOM    570 1HB  PRO A 190      17.319  -2.978   2.219  1.00  0.00           H  
ATOM    571 2HB  PRO A 190      18.923  -3.089   2.956  1.00  0.00           H  
ATOM    572 1HG  PRO A 190      16.876  -4.031   4.341  1.00  0.00           H  
ATOM    573 2HG  PRO A 190      18.055  -3.022   5.183  1.00  0.00           H  
ATOM    574 1HD  PRO A 190      15.303  -2.278   4.122  1.00  0.00           H  
ATOM    575 2HD  PRO A 190      16.092  -1.806   5.680  1.00  0.00           H  
ATOM    576  N   PRO A 191      16.918  -0.679   0.897  1.00  0.00           N  
ATOM    577  CA  PRO A 191      16.887  -0.148  -0.471  1.00  0.00           C  
ATOM    578  C   PRO A 191      17.027   1.369  -0.505  1.00  0.00           C  
ATOM    579  O   PRO A 191      17.645   1.926  -1.412  1.00  0.00           O  
ATOM    580  CB  PRO A 191      15.511  -0.592  -0.978  1.00  0.00           C  
ATOM    581  CG  PRO A 191      14.734  -0.864   0.265  1.00  0.00           C  
ATOM    582  CD  PRO A 191      15.745  -1.440   1.221  1.00  0.00           C  
ATOM    583  HA  PRO A 191      17.693  -0.613  -1.058  1.00  0.00           H  
ATOM    584 1HB  PRO A 191      15.064   0.201  -1.595  1.00  0.00           H  
ATOM    585 2HB  PRO A 191      15.614  -1.479  -1.619  1.00  0.00           H  
ATOM    586 1HG  PRO A 191      14.279   0.065   0.639  1.00  0.00           H  
ATOM    587 2HG  PRO A 191      13.908  -1.558   0.052  1.00  0.00           H  
ATOM    588 1HD  PRO A 191      15.404  -1.283   2.254  1.00  0.00           H  
ATOM    589 2HD  PRO A 191      15.877  -2.511   1.013  1.00  0.00           H  
ATOM    590  N   ASN A 192      16.439   2.024   0.497  1.00  0.00           N  
ATOM    591  CA  ASN A 192      16.461   3.484   0.616  1.00  0.00           C  
ATOM    592  C   ASN A 192      15.739   4.142  -0.554  1.00  0.00           C  
ATOM    593  O   ASN A 192      15.877   5.342  -0.797  1.00  0.00           O  
ATOM    594  CB  ASN A 192      17.887   3.993   0.715  1.00  0.00           C  
ATOM    595  CG  ASN A 192      17.986   5.295   1.461  1.00  0.00           C  
ATOM    596  OD1 ASN A 192      17.297   5.501   2.467  1.00  0.00           O  
ATOM    597  ND2 ASN A 192      18.830   6.176   0.989  1.00  0.00           N  
ATOM    598  H   ASN A 192      15.983   1.506   1.191  1.00  0.00           H  
ATOM    599  HA  ASN A 192      15.928   3.765   1.526  1.00  0.00           H  
ATOM    600 1HB  ASN A 192      18.505   3.250   1.221  1.00  0.00           H  
ATOM    601 2HB  ASN A 192      18.295   4.130  -0.286  1.00  0.00           H  
ATOM    602 1HD2 ASN A 192      18.937   7.060   1.445  1.00  0.00           H  
ATOM    603 2HD2 ASN A 192      19.366   5.967   0.173  1.00  0.00           H  
ATOM    604  N   ILE A 193      14.963   3.345  -1.271  1.00  0.00           N  
ATOM    605  CA  ILE A 193      14.193   3.829  -2.403  1.00  0.00           C  
ATOM    606  C   ILE A 193      12.766   4.063  -1.944  1.00  0.00           C  
ATOM    607  O   ILE A 193      12.276   3.346  -1.075  1.00  0.00           O  
ATOM    608  CB  ILE A 193      14.218   2.833  -3.577  1.00  0.00           C  
ATOM    609  CG1 ILE A 193      15.651   2.631  -4.075  1.00  0.00           C  
ATOM    610  CG2 ILE A 193      13.322   3.318  -4.705  1.00  0.00           C  
ATOM    611  CD1 ILE A 193      15.815   1.446  -4.999  1.00  0.00           C  
ATOM    612  H   ILE A 193      14.902   2.400  -1.023  1.00  0.00           H  
ATOM    613  HA  ILE A 193      14.633   4.765  -2.745  1.00  0.00           H  
ATOM    614  HB  ILE A 193      13.863   1.861  -3.236  1.00  0.00           H  
ATOM    615 1HG1 ILE A 193      15.982   3.524  -4.604  1.00  0.00           H  
ATOM    616 2HG1 ILE A 193      16.318   2.492  -3.223  1.00  0.00           H  
ATOM    617 1HG2 ILE A 193      13.352   2.603  -5.528  1.00  0.00           H  
ATOM    618 2HG2 ILE A 193      12.299   3.412  -4.343  1.00  0.00           H  
ATOM    619 3HG2 ILE A 193      13.673   4.289  -5.057  1.00  0.00           H  
ATOM    620 1HD1 ILE A 193      16.858   1.368  -5.309  1.00  0.00           H  
ATOM    621 2HD1 ILE A 193      15.524   0.534  -4.477  1.00  0.00           H  
ATOM    622 3HD1 ILE A 193      15.186   1.579  -5.877  1.00  0.00           H  
ATOM    623  N   ASN A 194      12.099   5.055  -2.510  1.00  0.00           N  
ATOM    624  CA  ASN A 194      10.742   5.373  -2.087  1.00  0.00           C  
ATOM    625  C   ASN A 194       9.680   4.789  -3.014  1.00  0.00           C  
ATOM    626  O   ASN A 194       8.531   4.642  -2.611  1.00  0.00           O  
ATOM    627  CB  ASN A 194      10.571   6.877  -1.974  1.00  0.00           C  
ATOM    628  CG  ASN A 194      11.451   7.481  -0.915  1.00  0.00           C  
ATOM    629  OD1 ASN A 194      11.767   6.834   0.090  1.00  0.00           O  
ATOM    630  ND2 ASN A 194      11.855   8.709  -1.122  1.00  0.00           N  
ATOM    631  H   ASN A 194      12.521   5.581  -3.224  1.00  0.00           H  
ATOM    632  HA  ASN A 194      10.571   4.924  -1.107  1.00  0.00           H  
ATOM    633 1HB  ASN A 194      10.804   7.343  -2.933  1.00  0.00           H  
ATOM    634 2HB  ASN A 194       9.532   7.108  -1.742  1.00  0.00           H  
ATOM    635 1HD2 ASN A 194      12.443   9.161  -0.451  1.00  0.00           H  
ATOM    636 2HD2 ASN A 194      11.575   9.194  -1.950  1.00  0.00           H  
ATOM    637  N   THR A 195      10.044   4.426  -4.241  1.00  0.00           N  
ATOM    638  CA  THR A 195       9.060   3.891  -5.177  1.00  0.00           C  
ATOM    639  C   THR A 195       8.646   2.488  -4.757  1.00  0.00           C  
ATOM    640  O   THR A 195       9.495   1.626  -4.538  1.00  0.00           O  
ATOM    641  CB  THR A 195       9.607   3.866  -6.616  1.00  0.00           C  
ATOM    642  OG1 THR A 195       9.959   5.196  -7.020  1.00  0.00           O  
ATOM    643  CG2 THR A 195       8.566   3.308  -7.573  1.00  0.00           C  
ATOM    644  H   THR A 195      10.977   4.513  -4.518  1.00  0.00           H  
ATOM    645  HA  THR A 195       8.180   4.534  -5.159  1.00  0.00           H  
ATOM    646  HB  THR A 195      10.500   3.242  -6.655  1.00  0.00           H  
ATOM    647  HG1 THR A 195      10.498   5.157  -7.814  1.00  0.00           H  
ATOM    648 1HG2 THR A 195       8.969   3.297  -8.585  1.00  0.00           H  
ATOM    649 2HG2 THR A 195       8.305   2.292  -7.275  1.00  0.00           H  
ATOM    650 3HG2 THR A 195       7.674   3.933  -7.546  1.00  0.00           H  
ATOM    651  N   TRP A 196       7.335   2.252  -4.728  1.00  0.00           N  
ATOM    652  CA  TRP A 196       6.777   0.971  -4.294  1.00  0.00           C  
ATOM    653  C   TRP A 196       7.317  -0.211  -5.074  1.00  0.00           C  
ATOM    654  O   TRP A 196       7.583  -1.257  -4.494  1.00  0.00           O  
ATOM    655  CB  TRP A 196       5.252   0.995  -4.367  1.00  0.00           C  
ATOM    656  CG  TRP A 196       4.625   1.441  -3.080  1.00  0.00           C  
ATOM    657  CD1 TRP A 196       3.905   2.576  -2.867  1.00  0.00           C  
ATOM    658  CD2 TRP A 196       4.678   0.759  -1.822  1.00  0.00           C  
ATOM    659  NE1 TRP A 196       3.511   2.647  -1.554  1.00  0.00           N  
ATOM    660  CE2 TRP A 196       3.971   1.542  -0.892  1.00  0.00           C  
ATOM    661  CE3 TRP A 196       5.255  -0.437  -1.392  1.00  0.00           C  
ATOM    662  CZ2 TRP A 196       3.825   1.165   0.441  1.00  0.00           C  
ATOM    663  CZ3 TRP A 196       5.114  -0.810  -0.070  1.00  0.00           C  
ATOM    664  CH2 TRP A 196       4.403  -0.010   0.833  1.00  0.00           C  
ATOM    665  H   TRP A 196       6.718   2.975  -4.977  1.00  0.00           H  
ATOM    666  HA  TRP A 196       7.041   0.815  -3.248  1.00  0.00           H  
ATOM    667 1HB  TRP A 196       4.943   1.674  -5.147  1.00  0.00           H  
ATOM    668 2HB  TRP A 196       4.890   0.002  -4.594  1.00  0.00           H  
ATOM    669  HD1 TRP A 196       3.687   3.309  -3.628  1.00  0.00           H  
ATOM    670  HE1 TRP A 196       2.983   3.377  -1.157  1.00  0.00           H  
ATOM    671  HE3 TRP A 196       5.807  -1.066  -2.076  1.00  0.00           H  
ATOM    672  HZ2 TRP A 196       3.281   1.772   1.151  1.00  0.00           H  
ATOM    673  HZ3 TRP A 196       5.557  -1.728   0.278  1.00  0.00           H  
ATOM    674  HH2 TRP A 196       4.317  -0.341   1.857  1.00  0.00           H  
ATOM    675  N   GLN A 197       7.501  -0.040  -6.371  1.00  0.00           N  
ATOM    676  CA  GLN A 197       8.009  -1.113  -7.211  1.00  0.00           C  
ATOM    677  C   GLN A 197       9.357  -1.617  -6.706  1.00  0.00           C  
ATOM    678  O   GLN A 197       9.664  -2.802  -6.803  1.00  0.00           O  
ATOM    679  CB  GLN A 197       8.135  -0.641  -8.662  1.00  0.00           C  
ATOM    680  CG  GLN A 197       8.508  -1.739  -9.643  1.00  0.00           C  
ATOM    681  CD  GLN A 197       8.708  -1.213 -11.052  1.00  0.00           C  
ATOM    682  OE1 GLN A 197       9.601  -0.400 -11.305  1.00  0.00           O  
ATOM    683  NE2 GLN A 197       7.876  -1.674 -11.979  1.00  0.00           N  
ATOM    684  H   GLN A 197       7.285   0.827  -6.773  1.00  0.00           H  
ATOM    685  HA  GLN A 197       7.305  -1.944  -7.174  1.00  0.00           H  
ATOM    686 1HB  GLN A 197       7.190  -0.206  -8.987  1.00  0.00           H  
ATOM    687 2HB  GLN A 197       8.893   0.139  -8.726  1.00  0.00           H  
ATOM    688 1HG  GLN A 197       9.438  -2.204  -9.317  1.00  0.00           H  
ATOM    689 2HG  GLN A 197       7.708  -2.479  -9.665  1.00  0.00           H  
ATOM    690 1HE2 GLN A 197       7.959  -1.363 -12.926  1.00  0.00           H  
ATOM    691 2HE2 GLN A 197       7.165  -2.333 -11.730  1.00  0.00           H  
ATOM    692  N   GLN A 198      10.175  -0.711  -6.199  1.00  0.00           N  
ATOM    693  CA  GLN A 198      11.478  -1.081  -5.673  1.00  0.00           C  
ATOM    694  C   GLN A 198      11.403  -1.414  -4.177  1.00  0.00           C  
ATOM    695  O   GLN A 198      12.272  -2.104  -3.643  1.00  0.00           O  
ATOM    696  CB  GLN A 198      12.485   0.047  -5.913  1.00  0.00           C  
ATOM    697  CG  GLN A 198      13.052   0.087  -7.321  1.00  0.00           C  
ATOM    698  CD  GLN A 198      12.033   0.556  -8.342  1.00  0.00           C  
ATOM    699  OE1 GLN A 198      11.477   1.652  -8.227  1.00  0.00           O  
ATOM    700  NE2 GLN A 198      11.782  -0.272  -9.350  1.00  0.00           N  
ATOM    701  H   GLN A 198       9.892   0.225  -6.159  1.00  0.00           H  
ATOM    702  HA  GLN A 198      11.821  -1.974  -6.195  1.00  0.00           H  
ATOM    703 1HB  GLN A 198      12.009   1.008  -5.715  1.00  0.00           H  
ATOM    704 2HB  GLN A 198      13.318  -0.055  -5.217  1.00  0.00           H  
ATOM    705 1HG  GLN A 198      13.898   0.773  -7.342  1.00  0.00           H  
ATOM    706 2HG  GLN A 198      13.377  -0.916  -7.599  1.00  0.00           H  
ATOM    707 1HE2 GLN A 198      11.119  -0.016 -10.055  1.00  0.00           H  
ATOM    708 2HE2 GLN A 198      12.255  -1.151  -9.405  1.00  0.00           H  
ATOM    709  N   VAL A 199      10.352  -0.934  -3.509  1.00  0.00           N  
ATOM    710  CA  VAL A 199      10.176  -1.172  -2.075  1.00  0.00           C  
ATOM    711  C   VAL A 199       9.600  -2.567  -1.810  1.00  0.00           C  
ATOM    712  O   VAL A 199       9.919  -3.196  -0.799  1.00  0.00           O  
ATOM    713  CB  VAL A 199       9.240  -0.109  -1.469  1.00  0.00           C  
ATOM    714  CG1 VAL A 199       8.810  -0.515  -0.068  1.00  0.00           C  
ATOM    715  CG2 VAL A 199       9.937   1.243  -1.449  1.00  0.00           C  
ATOM    716  H   VAL A 199       9.680  -0.403  -3.994  1.00  0.00           H  
ATOM    717  HA  VAL A 199      11.150  -1.099  -1.590  1.00  0.00           H  
ATOM    718  HB  VAL A 199       8.337  -0.045  -2.077  1.00  0.00           H  
ATOM    719 1HG1 VAL A 199       8.149   0.247   0.345  1.00  0.00           H  
ATOM    720 2HG1 VAL A 199       8.282  -1.468  -0.111  1.00  0.00           H  
ATOM    721 3HG1 VAL A 199       9.689  -0.615   0.569  1.00  0.00           H  
ATOM    722 1HG2 VAL A 199       9.269   1.990  -1.020  1.00  0.00           H  
ATOM    723 2HG2 VAL A 199      10.843   1.177  -0.846  1.00  0.00           H  
ATOM    724 3HG2 VAL A 199      10.199   1.533  -2.467  1.00  0.00           H  
ATOM    725  N   THR A 200       8.776  -3.060  -2.735  1.00  0.00           N  
ATOM    726  CA  THR A 200       8.155  -4.378  -2.600  1.00  0.00           C  
ATOM    727  C   THR A 200       9.204  -5.486  -2.514  1.00  0.00           C  
ATOM    728  O   THR A 200       8.948  -6.567  -1.971  1.00  0.00           O  
ATOM    729  CB  THR A 200       7.201  -4.662  -3.775  1.00  0.00           C  
ATOM    730  OG1 THR A 200       6.394  -5.807  -3.473  1.00  0.00           O  
ATOM    731  CG2 THR A 200       7.989  -4.924  -5.050  1.00  0.00           C  
ATOM    732  H   THR A 200       8.574  -2.521  -3.533  1.00  0.00           H  
ATOM    733  HA  THR A 200       7.577  -4.395  -1.676  1.00  0.00           H  
ATOM    734  HB  THR A 200       6.547  -3.804  -3.929  1.00  0.00           H  
ATOM    735  HG1 THR A 200       5.816  -5.604  -2.733  1.00  0.00           H  
ATOM    736 1HG2 THR A 200       7.298  -5.122  -5.870  1.00  0.00           H  
ATOM    737 2HG2 THR A 200       8.595  -4.051  -5.289  1.00  0.00           H  
ATOM    738 3HG2 THR A 200       8.637  -5.787  -4.906  1.00  0.00           H  
ATOM    739  N   ALA A 201      10.393  -5.191  -3.035  1.00  0.00           N  
ATOM    740  CA  ALA A 201      11.500  -6.131  -3.034  1.00  0.00           C  
ATOM    741  C   ALA A 201      11.877  -6.546  -1.615  1.00  0.00           C  
ATOM    742  O   ALA A 201      12.438  -7.620  -1.410  1.00  0.00           O  
ATOM    743  CB  ALA A 201      12.701  -5.530  -3.746  1.00  0.00           C  
ATOM    744  H   ALA A 201      10.525  -4.306  -3.437  1.00  0.00           H  
ATOM    745  HA  ALA A 201      11.184  -7.027  -3.567  1.00  0.00           H  
ATOM    746 1HB  ALA A 201      13.069  -4.686  -3.182  1.00  0.00           H  
ATOM    747 2HB  ALA A 201      12.407  -5.201  -4.731  1.00  0.00           H  
ATOM    748 3HB  ALA A 201      13.480  -6.275  -3.831  1.00  0.00           H  
ATOM    749  N   LEU A 202      11.555  -5.698  -0.639  1.00  0.00           N  
ATOM    750  CA  LEU A 202      11.852  -5.986   0.761  1.00  0.00           C  
ATOM    751  C   LEU A 202      11.164  -7.273   1.205  1.00  0.00           C  
ATOM    752  O   LEU A 202      11.734  -8.081   1.942  1.00  0.00           O  
ATOM    753  CB  LEU A 202      11.402  -4.821   1.652  1.00  0.00           C  
ATOM    754  CG  LEU A 202      12.312  -3.586   1.642  1.00  0.00           C  
ATOM    755  CD1 LEU A 202      11.578  -2.409   2.270  1.00  0.00           C  
ATOM    756  CD2 LEU A 202      13.597  -3.895   2.396  1.00  0.00           C  
ATOM    757  H   LEU A 202      11.099  -4.855  -0.870  1.00  0.00           H  
ATOM    758  HA  LEU A 202      12.929  -6.112   0.867  1.00  0.00           H  
ATOM    759 1HB  LEU A 202      10.410  -4.504   1.335  1.00  0.00           H  
ATOM    760 2HB  LEU A 202      11.336  -5.176   2.681  1.00  0.00           H  
ATOM    761  HG  LEU A 202      12.551  -3.319   0.612  1.00  0.00           H  
ATOM    762 1HD1 LEU A 202      12.225  -1.531   2.263  1.00  0.00           H  
ATOM    763 2HD1 LEU A 202      10.674  -2.198   1.699  1.00  0.00           H  
ATOM    764 3HD1 LEU A 202      11.311  -2.654   3.297  1.00  0.00           H  
ATOM    765 1HD2 LEU A 202      14.244  -3.018   2.388  1.00  0.00           H  
ATOM    766 2HD2 LEU A 202      13.359  -4.161   3.426  1.00  0.00           H  
ATOM    767 3HD2 LEU A 202      14.110  -4.729   1.916  1.00  0.00           H  
ATOM    768  N   ALA A 203       9.940  -7.462   0.736  1.00  0.00           N  
ATOM    769  CA  ALA A 203       9.168  -8.647   1.076  1.00  0.00           C  
ATOM    770  C   ALA A 203       9.582  -9.823   0.199  1.00  0.00           C  
ATOM    771  O   ALA A 203       9.557 -10.975   0.629  1.00  0.00           O  
ATOM    772  CB  ALA A 203       7.680  -8.368   0.926  1.00  0.00           C  
ATOM    773  H   ALA A 203       9.547  -6.788   0.138  1.00  0.00           H  
ATOM    774  HA  ALA A 203       9.381  -8.904   2.114  1.00  0.00           H  
ATOM    775 1HB  ALA A 203       7.121  -9.270   1.131  1.00  0.00           H  
ATOM    776 2HB  ALA A 203       7.476  -8.040  -0.081  1.00  0.00           H  
ATOM    777 3HB  ALA A 203       7.386  -7.597   1.623  1.00  0.00           H  
ATOM    778  N   GLN A 204       9.984  -9.521  -1.026  1.00  0.00           N  
ATOM    779  CA  GLN A 204      10.404 -10.548  -1.973  1.00  0.00           C  
ATOM    780  C   GLN A 204      11.764 -11.129  -1.585  1.00  0.00           C  
ATOM    781  O   GLN A 204      12.022 -12.314  -1.796  1.00  0.00           O  
ATOM    782  CB  GLN A 204      10.462  -9.976  -3.392  1.00  0.00           C  
ATOM    783  CG  GLN A 204       9.116  -9.538  -3.942  1.00  0.00           C  
ATOM    784  CD  GLN A 204       9.240  -8.826  -5.276  1.00  0.00           C  
ATOM    785  OE1 GLN A 204      10.346  -8.590  -5.769  1.00  0.00           O  
ATOM    786  NE2 GLN A 204       8.103  -8.478  -5.868  1.00  0.00           N  
ATOM    787  H   GLN A 204       9.997  -8.581  -1.307  1.00  0.00           H  
ATOM    788  HA  GLN A 204       9.674 -11.357  -1.953  1.00  0.00           H  
ATOM    789 1HB  GLN A 204      11.130  -9.114  -3.410  1.00  0.00           H  
ATOM    790 2HB  GLN A 204      10.875 -10.724  -4.069  1.00  0.00           H  
ATOM    791 1HG  GLN A 204       8.488 -10.418  -4.082  1.00  0.00           H  
ATOM    792 2HG  GLN A 204       8.650  -8.855  -3.232  1.00  0.00           H  
ATOM    793 1HE2 GLN A 204       8.122  -8.006  -6.750  1.00  0.00           H  
ATOM    794 2HE2 GLN A 204       7.227  -8.689  -5.433  1.00  0.00           H  
ATOM    795  N   GLN A 205      12.623 -10.297  -1.006  1.00  0.00           N  
ATOM    796  CA  GLN A 205      13.947 -10.740  -0.576  1.00  0.00           C  
ATOM    797  C   GLN A 205      13.877 -11.400   0.798  1.00  0.00           C  
ATOM    798  O   GLN A 205      14.899 -11.798   1.357  1.00  0.00           O  
ATOM    799  CB  GLN A 205      14.925  -9.563  -0.544  1.00  0.00           C  
ATOM    800  CG  GLN A 205      15.237  -8.975  -1.910  1.00  0.00           C  
ATOM    801  CD  GLN A 205      16.043  -7.693  -1.818  1.00  0.00           C  
ATOM    802  OE1 GLN A 205      16.057  -7.026  -0.780  1.00  0.00           O  
ATOM    803  NE2 GLN A 205      16.720  -7.342  -2.905  1.00  0.00           N  
ATOM    804  H   GLN A 205      12.368  -9.354  -0.881  1.00  0.00           H  
ATOM    805  HA  GLN A 205      14.314 -11.477  -1.290  1.00  0.00           H  
ATOM    806 1HB  GLN A 205      14.517  -8.768   0.079  1.00  0.00           H  
ATOM    807 2HB  GLN A 205      15.865  -9.883  -0.093  1.00  0.00           H  
ATOM    808 1HG  GLN A 205      15.814  -9.701  -2.484  1.00  0.00           H  
ATOM    809 2HG  GLN A 205      14.301  -8.754  -2.421  1.00  0.00           H  
ATOM    810 1HE2 GLN A 205      17.270  -6.505  -2.905  1.00  0.00           H  
ATOM    811 2HE2 GLN A 205      16.680  -7.912  -3.726  1.00  0.00           H  
ATOM    812  N   LYS A 206      12.661 -11.490   1.335  1.00  0.00           N  
ATOM    813  CA  LYS A 206      12.411 -12.108   2.638  1.00  0.00           C  
ATOM    814  C   LYS A 206      13.098 -11.346   3.771  1.00  0.00           C  
ATOM    815  O   LYS A 206      13.381 -11.908   4.831  1.00  0.00           O  
ATOM    816  CB  LYS A 206      12.876 -13.565   2.633  1.00  0.00           C  
ATOM    817  CG  LYS A 206      12.309 -14.403   1.494  1.00  0.00           C  
ATOM    818  CD  LYS A 206      10.790 -14.471   1.562  1.00  0.00           C  
ATOM    819  CE  LYS A 206      10.223 -15.328   0.440  1.00  0.00           C  
ATOM    820  NZ  LYS A 206       8.736 -15.354   0.457  1.00  0.00           N  
ATOM    821  H   LYS A 206      11.902 -11.132   0.833  1.00  0.00           H  
ATOM    822  HA  LYS A 206      11.338 -12.084   2.832  1.00  0.00           H  
ATOM    823 1HB  LYS A 206      13.964 -13.600   2.564  1.00  0.00           H  
ATOM    824 2HB  LYS A 206      12.592 -14.041   3.571  1.00  0.00           H  
ATOM    825 1HG  LYS A 206      12.601 -13.965   0.539  1.00  0.00           H  
ATOM    826 2HG  LYS A 206      12.712 -15.413   1.549  1.00  0.00           H  
ATOM    827 1HD  LYS A 206      10.488 -14.896   2.521  1.00  0.00           H  
ATOM    828 2HD  LYS A 206      10.377 -13.466   1.484  1.00  0.00           H  
ATOM    829 1HE  LYS A 206      10.557 -14.936  -0.520  1.00  0.00           H  
ATOM    830 2HE  LYS A 206      10.593 -16.348   0.539  1.00  0.00           H  
ATOM    831 1HZ  LYS A 206       8.399 -15.931  -0.301  1.00  0.00           H  
ATOM    832 2HZ  LYS A 206       8.415 -15.732   1.336  1.00  0.00           H  
ATOM    833 3HZ  LYS A 206       8.381 -14.415   0.346  1.00  0.00           H  
ATOM    834  N   LEU A 207      13.349 -10.061   3.549  1.00  0.00           N  
ATOM    835  CA  LEU A 207      13.990  -9.224   4.554  1.00  0.00           C  
ATOM    836  C   LEU A 207      12.946  -8.722   5.541  1.00  0.00           C  
ATOM    837  O   LEU A 207      13.220  -8.553   6.728  1.00  0.00           O  
ATOM    838  CB  LEU A 207      14.706  -8.038   3.895  1.00  0.00           C  
ATOM    839  CG  LEU A 207      15.872  -8.399   2.965  1.00  0.00           C  
ATOM    840  CD1 LEU A 207      16.412  -7.134   2.314  1.00  0.00           C  
ATOM    841  CD2 LEU A 207      16.956  -9.109   3.763  1.00  0.00           C  
ATOM    842  H   LEU A 207      13.095  -9.666   2.688  1.00  0.00           H  
ATOM    843  HA  LEU A 207      14.729  -9.824   5.083  1.00  0.00           H  
ATOM    844 1HB  LEU A 207      13.979  -7.475   3.311  1.00  0.00           H  
ATOM    845 2HB  LEU A 207      15.095  -7.388   4.677  1.00  0.00           H  
ATOM    846  HG  LEU A 207      15.515  -9.056   2.172  1.00  0.00           H  
ATOM    847 1HD1 LEU A 207      17.241  -7.389   1.653  1.00  0.00           H  
ATOM    848 2HD1 LEU A 207      15.622  -6.656   1.734  1.00  0.00           H  
ATOM    849 3HD1 LEU A 207      16.762  -6.447   3.085  1.00  0.00           H  
ATOM    850 1HD2 LEU A 207      17.785  -9.366   3.102  1.00  0.00           H  
ATOM    851 2HD2 LEU A 207      17.315  -8.451   4.556  1.00  0.00           H  
ATOM    852 3HD2 LEU A 207      16.547 -10.019   4.203  1.00  0.00           H  
ATOM    853  N   LEU A 208      11.745  -8.502   5.025  1.00  0.00           N  
ATOM    854  CA  LEU A 208      10.630  -8.025   5.825  1.00  0.00           C  
ATOM    855  C   LEU A 208      10.162  -9.114   6.782  1.00  0.00           C  
ATOM    856  O   LEU A 208       9.694 -10.170   6.351  1.00  0.00           O  
ATOM    857  CB  LEU A 208       9.482  -7.603   4.904  1.00  0.00           C  
ATOM    858  CG  LEU A 208       8.457  -6.645   5.515  1.00  0.00           C  
ATOM    859  CD1 LEU A 208       9.048  -5.248   5.658  1.00  0.00           C  
ATOM    860  CD2 LEU A 208       7.196  -6.605   4.668  1.00  0.00           C  
ATOM    861  H   LEU A 208      11.604  -8.670   4.072  1.00  0.00           H  
ATOM    862  HA  LEU A 208      10.963  -7.165   6.405  1.00  0.00           H  
ATOM    863 1HB  LEU A 208       9.909  -7.127   4.032  1.00  0.00           H  
ATOM    864 2HB  LEU A 208       8.963  -8.495   4.586  1.00  0.00           H  
ATOM    865  HG  LEU A 208       8.187  -6.996   6.501  1.00  0.00           H  
ATOM    866 1HD1 LEU A 208       8.278  -4.563   5.978  1.00  0.00           H  
ATOM    867 2HD1 LEU A 208       9.441  -4.926   4.706  1.00  0.00           H  
ATOM    868 3HD1 LEU A 208       9.843  -5.264   6.388  1.00  0.00           H  
ATOM    869 1HD2 LEU A 208       6.760  -7.593   4.623  1.00  0.00           H  
ATOM    870 2HD2 LEU A 208       7.441  -6.276   3.670  1.00  0.00           H  
ATOM    871 3HD2 LEU A 208       6.486  -5.921   5.108  1.00  0.00           H  
ATOM    872  N   THR A 209      10.306  -8.861   8.075  1.00  0.00           N  
ATOM    873  CA  THR A 209       9.894  -9.816   9.089  1.00  0.00           C  
ATOM    874  C   THR A 209       8.410  -9.626   9.399  1.00  0.00           C  
ATOM    875  O   THR A 209       7.823  -8.616   9.001  1.00  0.00           O  
ATOM    876  CB  THR A 209      10.729  -9.666  10.374  1.00  0.00           C  
ATOM    877  OG1 THR A 209      10.439  -8.405  10.991  1.00  0.00           O  
ATOM    878  CG2 THR A 209      12.214  -9.742  10.058  1.00  0.00           C  
ATOM    879  H   THR A 209      10.693  -7.999   8.355  1.00  0.00           H  
ATOM    880  HA  THR A 209      10.047 -10.822   8.699  1.00  0.00           H  
ATOM    881  HB  THR A 209      10.471 -10.464  11.071  1.00  0.00           H  
ATOM    882  HG1 THR A 209      10.770  -7.695  10.437  1.00  0.00           H  
ATOM    883 1HG2 THR A 209      12.789  -9.635  10.978  1.00  0.00           H  
ATOM    884 2HG2 THR A 209      12.439 -10.704   9.598  1.00  0.00           H  
ATOM    885 3HG2 THR A 209      12.480  -8.941   9.369  1.00  0.00           H  
ATOM    886  N   PRO A 210       7.767 -10.590  10.084  1.00  0.00           N  
ATOM    887  CA  PRO A 210       6.348 -10.479  10.443  1.00  0.00           C  
ATOM    888  C   PRO A 210       6.042  -9.171  11.168  1.00  0.00           C  
ATOM    889  O   PRO A 210       4.971  -8.586  10.998  1.00  0.00           O  
ATOM    890  CB  PRO A 210       6.131 -11.689  11.357  1.00  0.00           C  
ATOM    891  CG  PRO A 210       7.112 -12.698  10.867  1.00  0.00           C  
ATOM    892  CD  PRO A 210       8.342 -11.896  10.536  1.00  0.00           C  
ATOM    893  HA  PRO A 210       5.737 -10.558   9.532  1.00  0.00           H  
ATOM    894 1HB  PRO A 210       6.301 -11.403  12.406  1.00  0.00           H  
ATOM    895 2HB  PRO A 210       5.090 -12.035  11.283  1.00  0.00           H  
ATOM    896 1HG  PRO A 210       7.297 -13.457  11.642  1.00  0.00           H  
ATOM    897 2HG  PRO A 210       6.705 -13.229   9.993  1.00  0.00           H  
ATOM    898 1HD  PRO A 210       8.960 -11.783  11.439  1.00  0.00           H  
ATOM    899 2HD  PRO A 210       8.908 -12.402   9.740  1.00  0.00           H  
ATOM    900  N   GLN A 211       7.006  -8.702  11.954  1.00  0.00           N  
ATOM    901  CA  GLN A 211       6.851  -7.466  12.707  1.00  0.00           C  
ATOM    902  C   GLN A 211       6.868  -6.247  11.785  1.00  0.00           C  
ATOM    903  O   GLN A 211       6.293  -5.206  12.112  1.00  0.00           O  
ATOM    904  CB  GLN A 211       7.955  -7.343  13.760  1.00  0.00           C  
ATOM    905  CG  GLN A 211       7.865  -8.365  14.880  1.00  0.00           C  
ATOM    906  CD  GLN A 211       8.970  -8.200  15.905  1.00  0.00           C  
ATOM    907  OE1 GLN A 211      10.045  -7.674  15.602  1.00  0.00           O  
ATOM    908  NE2 GLN A 211       8.712  -8.649  17.129  1.00  0.00           N  
ATOM    909  H   GLN A 211       7.845  -9.210  12.034  1.00  0.00           H  
ATOM    910  HA  GLN A 211       5.886  -7.488  13.213  1.00  0.00           H  
ATOM    911 1HB  GLN A 211       8.928  -7.453  13.282  1.00  0.00           H  
ATOM    912 2HB  GLN A 211       7.921  -6.350  14.208  1.00  0.00           H  
ATOM    913 1HG  GLN A 211       6.907  -8.250  15.387  1.00  0.00           H  
ATOM    914 2HG  GLN A 211       7.943  -9.365  14.452  1.00  0.00           H  
ATOM    915 1HE2 GLN A 211       9.404  -8.566  17.848  1.00  0.00           H  
ATOM    916 2HE2 GLN A 211       7.828  -9.067  17.332  1.00  0.00           H  
ATOM    917  N   ASP A 212       7.497  -6.381  10.621  1.00  0.00           N  
ATOM    918  CA  ASP A 212       7.583  -5.273   9.681  1.00  0.00           C  
ATOM    919  C   ASP A 212       6.345  -5.276   8.808  1.00  0.00           C  
ATOM    920  O   ASP A 212       5.880  -4.234   8.343  1.00  0.00           O  
ATOM    921  CB  ASP A 212       8.841  -5.375   8.815  1.00  0.00           C  
ATOM    922  CG  ASP A 212      10.126  -5.342   9.631  1.00  0.00           C  
ATOM    923  OD1 ASP A 212      10.301  -4.419  10.390  1.00  0.00           O  
ATOM    924  OD2 ASP A 212      10.920  -6.241   9.488  1.00  0.00           O  
ATOM    925  H   ASP A 212       7.856  -7.260  10.360  1.00  0.00           H  
ATOM    926  HA  ASP A 212       7.633  -4.342  10.247  1.00  0.00           H  
ATOM    927 1HB  ASP A 212       8.815  -6.304   8.244  1.00  0.00           H  
ATOM    928 2HB  ASP A 212       8.860  -4.552   8.101  1.00  0.00           H  
ATOM    929  N   MET A 213       5.815  -6.476   8.610  1.00  0.00           N  
ATOM    930  CA  MET A 213       4.627  -6.691   7.800  1.00  0.00           C  
ATOM    931  C   MET A 213       3.453  -5.871   8.318  1.00  0.00           C  
ATOM    932  O   MET A 213       2.797  -5.152   7.562  1.00  0.00           O  
ATOM    933  CB  MET A 213       4.271  -8.176   7.771  1.00  0.00           C  
ATOM    934  CG  MET A 213       5.220  -9.036   6.949  1.00  0.00           C  
ATOM    935  SD  MET A 213       4.793 -10.787   6.999  1.00  0.00           S  
ATOM    936  CE  MET A 213       6.312 -11.524   6.403  1.00  0.00           C  
ATOM    937  H   MET A 213       6.248  -7.253   9.024  1.00  0.00           H  
ATOM    938  HA  MET A 213       4.837  -6.360   6.783  1.00  0.00           H  
ATOM    939 1HB  MET A 213       4.262  -8.567   8.788  1.00  0.00           H  
ATOM    940 2HB  MET A 213       3.267  -8.302   7.363  1.00  0.00           H  
ATOM    941 1HG  MET A 213       5.202  -8.706   5.910  1.00  0.00           H  
ATOM    942 2HG  MET A 213       6.236  -8.918   7.325  1.00  0.00           H  
ATOM    943 1HE  MET A 213       6.205 -12.608   6.376  1.00  0.00           H  
ATOM    944 2HE  MET A 213       6.526 -11.155   5.398  1.00  0.00           H  
ATOM    945 3HE  MET A 213       7.132 -11.256   7.070  1.00  0.00           H  
ATOM    946  N   GLU A 214       3.217  -5.964   9.619  1.00  0.00           N  
ATOM    947  CA  GLU A 214       2.117  -5.252  10.260  1.00  0.00           C  
ATOM    948  C   GLU A 214       2.273  -3.737  10.131  1.00  0.00           C  
ATOM    949  O   GLU A 214       1.288  -2.997  10.166  1.00  0.00           O  
ATOM    950  CB  GLU A 214       2.027  -5.640  11.738  1.00  0.00           C  
ATOM    951  CG  GLU A 214       1.541  -7.061  11.986  1.00  0.00           C  
ATOM    952  CD  GLU A 214       0.131  -7.288  11.518  1.00  0.00           C  
ATOM    953  OE1 GLU A 214      -0.734  -6.547  11.919  1.00  0.00           O  
ATOM    954  OE2 GLU A 214      -0.082  -8.203  10.758  1.00  0.00           O  
ATOM    955  H   GLU A 214       3.800  -6.531  10.168  1.00  0.00           H  
ATOM    956  HA  GLU A 214       1.187  -5.535   9.765  1.00  0.00           H  
ATOM    957 1HB  GLU A 214       3.007  -5.535  12.202  1.00  0.00           H  
ATOM    958 2HB  GLU A 214       1.347  -4.960  12.251  1.00  0.00           H  
ATOM    959 1HG  GLU A 214       2.201  -7.755  11.465  1.00  0.00           H  
ATOM    960 2HG  GLU A 214       1.605  -7.274  13.052  1.00  0.00           H  
ATOM    961  N   ALA A 215       3.509  -3.281   9.977  1.00  0.00           N  
ATOM    962  CA  ALA A 215       3.789  -1.858   9.850  1.00  0.00           C  
ATOM    963  C   ALA A 215       3.609  -1.386   8.410  1.00  0.00           C  
ATOM    964  O   ALA A 215       3.136  -0.274   8.163  1.00  0.00           O  
ATOM    965  CB  ALA A 215       5.198  -1.552  10.337  1.00  0.00           C  
ATOM    966  H   ALA A 215       4.254  -3.918   9.944  1.00  0.00           H  
ATOM    967  HA  ALA A 215       3.075  -1.316  10.470  1.00  0.00           H  
ATOM    968 1HB  ALA A 215       5.393  -0.484  10.238  1.00  0.00           H  
ATOM    969 2HB  ALA A 215       5.293  -1.843  11.383  1.00  0.00           H  
ATOM    970 3HB  ALA A 215       5.918  -2.108   9.739  1.00  0.00           H  
ATOM    971  N   ALA A 216       3.954  -2.252   7.462  1.00  0.00           N  
ATOM    972  CA  ALA A 216       3.845  -1.928   6.047  1.00  0.00           C  
ATOM    973  C   ALA A 216       2.389  -1.795   5.634  1.00  0.00           C  
ATOM    974  O   ALA A 216       2.058  -1.029   4.724  1.00  0.00           O  
ATOM    975  CB  ALA A 216       4.541  -2.990   5.208  1.00  0.00           C  
ATOM    976  H   ALA A 216       4.278  -3.139   7.722  1.00  0.00           H  
ATOM    977  HA  ALA A 216       4.333  -0.967   5.881  1.00  0.00           H  
ATOM    978 1HB  ALA A 216       4.492  -2.715   4.166  1.00  0.00           H  
ATOM    979 2HB  ALA A 216       4.047  -3.939   5.351  1.00  0.00           H  
ATOM    980 3HB  ALA A 216       5.575  -3.073   5.511  1.00  0.00           H  
ATOM    981  N   LYS A 217       1.524  -2.538   6.317  1.00  0.00           N  
ATOM    982  CA  LYS A 217       0.095  -2.511   6.036  1.00  0.00           C  
ATOM    983  C   LYS A 217      -0.461  -1.097   6.184  1.00  0.00           C  
ATOM    984  O   LYS A 217      -1.208  -0.616   5.329  1.00  0.00           O  
ATOM    985  CB  LYS A 217      -0.655  -3.453   6.978  1.00  0.00           C  
ATOM    986  CG  LYS A 217      -0.439  -4.923   6.677  1.00  0.00           C  
ATOM    987  CD  LYS A 217      -1.185  -5.802   7.668  1.00  0.00           C  
ATOM    988  CE  LYS A 217      -0.993  -7.276   7.364  1.00  0.00           C  
ATOM    989  NZ  LYS A 217      -1.652  -8.145   8.374  1.00  0.00           N  
ATOM    990  H   LYS A 217       1.860  -3.132   7.024  1.00  0.00           H  
ATOM    991  HA  LYS A 217      -0.061  -2.828   5.004  1.00  0.00           H  
ATOM    992 1HB  LYS A 217      -0.332  -3.263   7.990  1.00  0.00           H  
ATOM    993 2HB  LYS A 217      -1.712  -3.246   6.906  1.00  0.00           H  
ATOM    994 1HG  LYS A 217      -0.801  -5.132   5.681  1.00  0.00           H  
ATOM    995 2HG  LYS A 217       0.618  -5.143   6.733  1.00  0.00           H  
ATOM    996 1HD  LYS A 217      -0.817  -5.600   8.662  1.00  0.00           H  
ATOM    997 2HD  LYS A 217      -2.239  -5.569   7.620  1.00  0.00           H  
ATOM    998 1HE  LYS A 217      -1.414  -7.488   6.393  1.00  0.00           H  
ATOM    999 2HE  LYS A 217       0.064  -7.492   7.352  1.00  0.00           H  
ATOM   1000 1HZ  LYS A 217      -2.652  -7.877   8.476  1.00  0.00           H  
ATOM   1001 2HZ  LYS A 217      -1.182  -8.043   9.301  1.00  0.00           H  
ATOM   1002 3HZ  LYS A 217      -1.598  -9.142   8.080  1.00  0.00           H  
ATOM   1003  N   GLU A 218      -0.073  -0.436   7.264  1.00  0.00           N  
ATOM   1004  CA  GLU A 218      -0.534   0.924   7.529  1.00  0.00           C  
ATOM   1005  C   GLU A 218       0.011   1.888   6.503  1.00  0.00           C  
ATOM   1006  O   GLU A 218      -0.708   2.770   6.033  1.00  0.00           O  
ATOM   1007  CB  GLU A 218      -0.117   1.373   8.931  1.00  0.00           C  
ATOM   1008  CG  GLU A 218      -0.846   0.662  10.062  1.00  0.00           C  
ATOM   1009  CD  GLU A 218      -0.411   1.129  11.423  1.00  0.00           C  
ATOM   1010  OE1 GLU A 218       0.530   1.882  11.500  1.00  0.00           O  
ATOM   1011  OE2 GLU A 218      -1.020   0.731  12.389  1.00  0.00           O  
ATOM   1012  H   GLU A 218       0.538  -0.870   7.900  1.00  0.00           H  
ATOM   1013  HA  GLU A 218      -1.623   0.938   7.470  1.00  0.00           H  
ATOM   1014 1HB  GLU A 218       0.952   1.205   9.064  1.00  0.00           H  
ATOM   1015 2HB  GLU A 218      -0.295   2.443   9.039  1.00  0.00           H  
ATOM   1016 1HG  GLU A 218      -1.916   0.835   9.956  1.00  0.00           H  
ATOM   1017 2HG  GLU A 218      -0.669  -0.409   9.977  1.00  0.00           H  
ATOM   1018  N   VAL A 219       1.284   1.725   6.160  1.00  0.00           N  
ATOM   1019  CA  VAL A 219       1.942   2.595   5.192  1.00  0.00           C  
ATOM   1020  C   VAL A 219       1.206   2.590   3.853  1.00  0.00           C  
ATOM   1021  O   VAL A 219       0.867   3.647   3.321  1.00  0.00           O  
ATOM   1022  CB  VAL A 219       3.399   2.146   4.977  1.00  0.00           C  
ATOM   1023  CG1 VAL A 219       4.026   2.907   3.818  1.00  0.00           C  
ATOM   1024  CG2 VAL A 219       4.199   2.353   6.253  1.00  0.00           C  
ATOM   1025  H   VAL A 219       1.794   0.988   6.561  1.00  0.00           H  
ATOM   1026  HA  VAL A 219       1.943   3.612   5.585  1.00  0.00           H  
ATOM   1027  HB  VAL A 219       3.408   1.089   4.709  1.00  0.00           H  
ATOM   1028 1HG1 VAL A 219       5.055   2.576   3.679  1.00  0.00           H  
ATOM   1029 2HG1 VAL A 219       3.458   2.715   2.907  1.00  0.00           H  
ATOM   1030 3HG1 VAL A 219       4.014   3.975   4.035  1.00  0.00           H  
ATOM   1031 1HG2 VAL A 219       5.229   2.033   6.094  1.00  0.00           H  
ATOM   1032 2HG2 VAL A 219       4.185   3.410   6.524  1.00  0.00           H  
ATOM   1033 3HG2 VAL A 219       3.758   1.767   7.059  1.00  0.00           H  
ATOM   1034  N   TYR A 220       0.937   1.399   3.330  1.00  0.00           N  
ATOM   1035  CA  TYR A 220       0.255   1.269   2.048  1.00  0.00           C  
ATOM   1036  C   TYR A 220      -1.154   1.862   2.105  1.00  0.00           C  
ATOM   1037  O   TYR A 220      -1.587   2.539   1.169  1.00  0.00           O  
ATOM   1038  CB  TYR A 220       0.194  -0.200   1.619  1.00  0.00           C  
ATOM   1039  CG  TYR A 220      -0.289  -0.390   0.195  1.00  0.00           C  
ATOM   1040  CD1 TYR A 220       0.567  -0.185  -0.881  1.00  0.00           C  
ATOM   1041  CD2 TYR A 220      -1.598  -0.772  -0.075  1.00  0.00           C  
ATOM   1042  CE1 TYR A 220       0.133  -0.353  -2.182  1.00  0.00           C  
ATOM   1043  CE2 TYR A 220      -2.039  -0.941  -1.375  1.00  0.00           C  
ATOM   1044  CZ  TYR A 220      -1.170  -0.733  -2.423  1.00  0.00           C  
ATOM   1045  OH  TYR A 220      -1.609  -0.904  -3.718  1.00  0.00           O  
ATOM   1046  H   TYR A 220       1.206   0.589   3.816  1.00  0.00           H  
ATOM   1047  HA  TYR A 220       0.817   1.828   1.299  1.00  0.00           H  
ATOM   1048 1HB  TYR A 220       1.179  -0.634   1.697  1.00  0.00           H  
ATOM   1049 2HB  TYR A 220      -0.482  -0.733   2.273  1.00  0.00           H  
ATOM   1050  HD1 TYR A 220       1.588   0.113  -0.692  1.00  0.00           H  
ATOM   1051  HD2 TYR A 220      -2.279  -0.936   0.748  1.00  0.00           H  
ATOM   1052  HE1 TYR A 220       0.813  -0.187  -3.004  1.00  0.00           H  
ATOM   1053  HE2 TYR A 220      -3.062  -1.236  -1.564  1.00  0.00           H  
ATOM   1054  HH  TYR A 220      -0.872  -0.774  -4.324  1.00  0.00           H  
ATOM   1055  N   LYS A 221      -1.858   1.621   3.207  1.00  0.00           N  
ATOM   1056  CA  LYS A 221      -3.216   2.129   3.368  1.00  0.00           C  
ATOM   1057  C   LYS A 221      -3.236   3.655   3.440  1.00  0.00           C  
ATOM   1058  O   LYS A 221      -4.019   4.310   2.745  1.00  0.00           O  
ATOM   1059  CB  LYS A 221      -3.862   1.535   4.621  1.00  0.00           C  
ATOM   1060  CG  LYS A 221      -5.313   1.946   4.836  1.00  0.00           C  
ATOM   1061  CD  LYS A 221      -5.967   1.114   5.929  1.00  0.00           C  
ATOM   1062  CE  LYS A 221      -7.438   1.468   6.089  1.00  0.00           C  
ATOM   1063  NZ  LYS A 221      -8.162   0.471   6.925  1.00  0.00           N  
ATOM   1064  H   LYS A 221      -1.456   1.087   3.927  1.00  0.00           H  
ATOM   1065  HA  LYS A 221      -3.802   1.831   2.498  1.00  0.00           H  
ATOM   1066 1HB  LYS A 221      -3.827   0.446   4.567  1.00  0.00           H  
ATOM   1067 2HB  LYS A 221      -3.295   1.837   5.501  1.00  0.00           H  
ATOM   1068 1HG  LYS A 221      -5.354   2.999   5.118  1.00  0.00           H  
ATOM   1069 2HG  LYS A 221      -5.869   1.814   3.908  1.00  0.00           H  
ATOM   1070 1HD  LYS A 221      -5.881   0.055   5.681  1.00  0.00           H  
ATOM   1071 2HD  LYS A 221      -5.455   1.290   6.875  1.00  0.00           H  
ATOM   1072 1HE  LYS A 221      -7.527   2.448   6.555  1.00  0.00           H  
ATOM   1073 2HE  LYS A 221      -7.910   1.512   5.108  1.00  0.00           H  
ATOM   1074 1HZ  LYS A 221      -9.132   0.741   7.006  1.00  0.00           H  
ATOM   1075 2HZ  LYS A 221      -8.101  -0.440   6.492  1.00  0.00           H  
ATOM   1076 3HZ  LYS A 221      -7.744   0.435   7.844  1.00  0.00           H  
ATOM   1077  N   ILE A 222      -2.372   4.219   4.279  1.00  0.00           N  
ATOM   1078  CA  ILE A 222      -2.295   5.668   4.443  1.00  0.00           C  
ATOM   1079  C   ILE A 222      -1.892   6.342   3.132  1.00  0.00           C  
ATOM   1080  O   ILE A 222      -2.404   7.408   2.782  1.00  0.00           O  
ATOM   1081  CB  ILE A 222      -1.292   6.045   5.548  1.00  0.00           C  
ATOM   1082  CG1 ILE A 222      -1.802   5.578   6.914  1.00  0.00           C  
ATOM   1083  CG2 ILE A 222      -1.044   7.545   5.553  1.00  0.00           C  
ATOM   1084  CD1 ILE A 222      -0.754   5.618   8.004  1.00  0.00           C  
ATOM   1085  H   ILE A 222      -1.766   3.644   4.802  1.00  0.00           H  
ATOM   1086  HA  ILE A 222      -3.279   6.036   4.732  1.00  0.00           H  
ATOM   1087  HB  ILE A 222      -0.348   5.531   5.373  1.00  0.00           H  
ATOM   1088 1HG1 ILE A 222      -2.640   6.204   7.222  1.00  0.00           H  
ATOM   1089 2HG1 ILE A 222      -2.171   4.555   6.835  1.00  0.00           H  
ATOM   1090 1HG2 ILE A 222      -0.334   7.795   6.340  1.00  0.00           H  
ATOM   1091 2HG2 ILE A 222      -0.640   7.850   4.589  1.00  0.00           H  
ATOM   1092 3HG2 ILE A 222      -1.984   8.068   5.734  1.00  0.00           H  
ATOM   1093 1HD1 ILE A 222      -1.191   5.273   8.941  1.00  0.00           H  
ATOM   1094 2HD1 ILE A 222       0.078   4.970   7.731  1.00  0.00           H  
ATOM   1095 3HD1 ILE A 222      -0.396   6.639   8.126  1.00  0.00           H  
ATOM   1096  N   HIS A 223      -0.992   5.700   2.399  1.00  0.00           N  
ATOM   1097  CA  HIS A 223      -0.521   6.226   1.126  1.00  0.00           C  
ATOM   1098  C   HIS A 223      -1.675   6.334   0.131  1.00  0.00           C  
ATOM   1099  O   HIS A 223      -1.806   7.332  -0.576  1.00  0.00           O  
ATOM   1100  CB  HIS A 223       0.587   5.339   0.548  1.00  0.00           C  
ATOM   1101  CG  HIS A 223       1.346   5.979  -0.573  1.00  0.00           C  
ATOM   1102  ND1 HIS A 223       2.400   5.356  -1.208  1.00  0.00           N  
ATOM   1103  CD2 HIS A 223       1.204   7.185  -1.172  1.00  0.00           C  
ATOM   1104  CE1 HIS A 223       2.873   6.152  -2.150  1.00  0.00           C  
ATOM   1105  NE2 HIS A 223       2.166   7.268  -2.149  1.00  0.00           N  
ATOM   1106  H   HIS A 223      -0.625   4.850   2.729  1.00  0.00           H  
ATOM   1107  HA  HIS A 223      -0.110   7.224   1.275  1.00  0.00           H  
ATOM   1108 1HB  HIS A 223       1.295   5.081   1.336  1.00  0.00           H  
ATOM   1109 2HB  HIS A 223       0.154   4.409   0.180  1.00  0.00           H  
ATOM   1110  HD2 HIS A 223       0.466   7.948  -0.925  1.00  0.00           H  
ATOM   1111  HE1 HIS A 223       3.706   5.927  -2.817  1.00  0.00           H  
ATOM   1112  HE2 HIS A 223       2.305   8.057  -2.764  1.00  0.00           H  
ATOM   1113  N   GLN A 224      -2.516   5.305   0.101  1.00  0.00           N  
ATOM   1114  CA  GLN A 224      -3.664   5.273  -0.800  1.00  0.00           C  
ATOM   1115  C   GLN A 224      -4.630   6.418  -0.501  1.00  0.00           C  
ATOM   1116  O   GLN A 224      -5.229   6.992  -1.409  1.00  0.00           O  
ATOM   1117  CB  GLN A 224      -4.393   3.931  -0.692  1.00  0.00           C  
ATOM   1118  CG  GLN A 224      -3.678   2.778  -1.376  1.00  0.00           C  
ATOM   1119  CD  GLN A 224      -4.458   1.480  -1.287  1.00  0.00           C  
ATOM   1120  OE1 GLN A 224      -4.897   1.076  -0.207  1.00  0.00           O  
ATOM   1121  NE2 GLN A 224      -4.633   0.817  -2.425  1.00  0.00           N  
ATOM   1122  H   GLN A 224      -2.360   4.543   0.702  1.00  0.00           H  
ATOM   1123  HA  GLN A 224      -3.305   5.393  -1.822  1.00  0.00           H  
ATOM   1124 1HB  GLN A 224      -4.522   3.670   0.359  1.00  0.00           H  
ATOM   1125 2HB  GLN A 224      -5.386   4.020  -1.132  1.00  0.00           H  
ATOM   1126 1HG  GLN A 224      -3.541   3.023  -2.430  1.00  0.00           H  
ATOM   1127 2HG  GLN A 224      -2.710   2.629  -0.899  1.00  0.00           H  
ATOM   1128 1HE2 GLN A 224      -5.140  -0.047  -2.428  1.00  0.00           H  
ATOM   1129 2HE2 GLN A 224      -4.260   1.180  -3.278  1.00  0.00           H  
ATOM   1130  N   GLN A 225      -4.759   6.753   0.777  1.00  0.00           N  
ATOM   1131  CA  GLN A 225      -5.650   7.823   1.205  1.00  0.00           C  
ATOM   1132  C   GLN A 225      -5.056   9.190   0.865  1.00  0.00           C  
ATOM   1133  O   GLN A 225      -5.761  10.087   0.401  1.00  0.00           O  
ATOM   1134  CB  GLN A 225      -5.923   7.725   2.708  1.00  0.00           C  
ATOM   1135  CG  GLN A 225      -6.706   6.489   3.119  1.00  0.00           C  
ATOM   1136  CD  GLN A 225      -6.850   6.370   4.625  1.00  0.00           C  
ATOM   1137  OE1 GLN A 225      -6.065   6.944   5.385  1.00  0.00           O  
ATOM   1138  NE2 GLN A 225      -7.856   5.623   5.064  1.00  0.00           N  
ATOM   1139  H   GLN A 225      -4.237   6.266   1.452  1.00  0.00           H  
ATOM   1140  HA  GLN A 225      -6.595   7.720   0.672  1.00  0.00           H  
ATOM   1141 1HB  GLN A 225      -4.978   7.721   3.251  1.00  0.00           H  
ATOM   1142 2HB  GLN A 225      -6.483   8.601   3.034  1.00  0.00           H  
ATOM   1143 1HG  GLN A 225      -7.703   6.542   2.683  1.00  0.00           H  
ATOM   1144 2HG  GLN A 225      -6.185   5.604   2.755  1.00  0.00           H  
ATOM   1145 1HE2 GLN A 225      -8.001   5.507   6.048  1.00  0.00           H  
ATOM   1146 2HE2 GLN A 225      -8.469   5.175   4.413  1.00  0.00           H  
ATOM   1147  N   LEU A 226      -3.754   9.332   1.090  1.00  0.00           N  
ATOM   1148  CA  LEU A 226      -3.056  10.583   0.813  1.00  0.00           C  
ATOM   1149  C   LEU A 226      -3.093  10.909  -0.678  1.00  0.00           C  
ATOM   1150  O   LEU A 226      -3.253  12.068  -1.064  1.00  0.00           O  
ATOM   1151  CB  LEU A 226      -1.601  10.496   1.291  1.00  0.00           C  
ATOM   1152  CG  LEU A 226      -1.394  10.562   2.809  1.00  0.00           C  
ATOM   1153  CD1 LEU A 226       0.091  10.445   3.126  1.00  0.00           C  
ATOM   1154  CD2 LEU A 226      -1.965  11.867   3.343  1.00  0.00           C  
ATOM   1155  H   LEU A 226      -3.248   8.575   1.461  1.00  0.00           H  
ATOM   1156  HA  LEU A 226      -3.556  11.385   1.355  1.00  0.00           H  
ATOM   1157 1HB  LEU A 226      -1.175   9.558   0.939  1.00  0.00           H  
ATOM   1158 2HB  LEU A 226      -1.039  11.317   0.844  1.00  0.00           H  
ATOM   1159  HG  LEU A 226      -1.903   9.723   3.283  1.00  0.00           H  
ATOM   1160 1HD1 LEU A 226       0.238  10.492   4.205  1.00  0.00           H  
ATOM   1161 2HD1 LEU A 226       0.469   9.494   2.750  1.00  0.00           H  
ATOM   1162 3HD1 LEU A 226       0.630  11.264   2.651  1.00  0.00           H  
ATOM   1163 1HD2 LEU A 226      -1.819  11.914   4.423  1.00  0.00           H  
ATOM   1164 2HD2 LEU A 226      -1.456  12.708   2.871  1.00  0.00           H  
ATOM   1165 3HD2 LEU A 226      -3.031  11.917   3.119  1.00  0.00           H  
ATOM   1166  N   LEU A 227      -2.954   9.877  -1.509  1.00  0.00           N  
ATOM   1167  CA  LEU A 227      -2.965  10.045  -2.961  1.00  0.00           C  
ATOM   1168  C   LEU A 227      -4.276  10.661  -3.440  1.00  0.00           C  
ATOM   1169  O   LEU A 227      -4.292  11.461  -4.374  1.00  0.00           O  
ATOM   1170  CB  LEU A 227      -2.748   8.693  -3.652  1.00  0.00           C  
ATOM   1171  CG  LEU A 227      -2.613   8.740  -5.179  1.00  0.00           C  
ATOM   1172  CD1 LEU A 227      -1.411   9.596  -5.557  1.00  0.00           C  
ATOM   1173  CD2 LEU A 227      -2.468   7.326  -5.720  1.00  0.00           C  
ATOM   1174  H   LEU A 227      -2.835   8.976  -1.134  1.00  0.00           H  
ATOM   1175  HA  LEU A 227      -2.152  10.715  -3.238  1.00  0.00           H  
ATOM   1176 1HB  LEU A 227      -1.841   8.241  -3.253  1.00  0.00           H  
ATOM   1177 2HB  LEU A 227      -3.589   8.042  -3.414  1.00  0.00           H  
ATOM   1178  HG  LEU A 227      -3.501   9.204  -5.609  1.00  0.00           H  
ATOM   1179 1HD1 LEU A 227      -1.315   9.630  -6.642  1.00  0.00           H  
ATOM   1180 2HD1 LEU A 227      -1.550  10.608  -5.174  1.00  0.00           H  
ATOM   1181 3HD1 LEU A 227      -0.508   9.166  -5.126  1.00  0.00           H  
ATOM   1182 1HD2 LEU A 227      -2.372   7.359  -6.806  1.00  0.00           H  
ATOM   1183 2HD2 LEU A 227      -1.579   6.862  -5.292  1.00  0.00           H  
ATOM   1184 3HD2 LEU A 227      -3.348   6.741  -5.451  1.00  0.00           H  
ATOM   1185  N   PHE A 228      -5.374  10.294  -2.791  1.00  0.00           N  
ATOM   1186  CA  PHE A 228      -6.683  10.811  -3.162  1.00  0.00           C  
ATOM   1187  C   PHE A 228      -6.769  12.313  -2.907  1.00  0.00           C  
ATOM   1188  O   PHE A 228      -7.225  13.076  -3.761  1.00  0.00           O  
ATOM   1189  CB  PHE A 228      -7.783  10.079  -2.386  1.00  0.00           C  
ATOM   1190  CG  PHE A 228      -9.171  10.472  -2.785  1.00  0.00           C  
ATOM   1191  CD1 PHE A 228      -9.728   9.997  -3.957  1.00  0.00           C  
ATOM   1192  CD2 PHE A 228      -9.920  11.313  -1.982  1.00  0.00           C  
ATOM   1193  CE1 PHE A 228     -11.005  10.353  -4.324  1.00  0.00           C  
ATOM   1194  CE2 PHE A 228     -11.200  11.672  -2.343  1.00  0.00           C  
ATOM   1195  CZ  PHE A 228     -11.744  11.194  -3.516  1.00  0.00           C  
ATOM   1196  H   PHE A 228      -5.300   9.660  -2.045  1.00  0.00           H  
ATOM   1197  HA  PHE A 228      -6.836  10.633  -4.227  1.00  0.00           H  
ATOM   1198 1HB  PHE A 228      -7.686   9.018  -2.555  1.00  0.00           H  
ATOM   1199 2HB  PHE A 228      -7.672  10.285  -1.333  1.00  0.00           H  
ATOM   1200  HD1 PHE A 228      -9.150   9.340  -4.589  1.00  0.00           H  
ATOM   1201  HD2 PHE A 228      -9.496  11.690  -1.065  1.00  0.00           H  
ATOM   1202  HE1 PHE A 228     -11.426   9.975  -5.241  1.00  0.00           H  
ATOM   1203  HE2 PHE A 228     -11.772  12.327  -1.707  1.00  0.00           H  
ATOM   1204  HZ  PHE A 228     -12.746  11.473  -3.801  1.00  0.00           H  
ATOM   1205  N   LYS A 229      -6.302  12.736  -1.742  1.00  0.00           N  
ATOM   1206  CA  LYS A 229      -6.337  14.145  -1.374  1.00  0.00           C  
ATOM   1207  C   LYS A 229      -5.364  14.959  -2.219  1.00  0.00           C  
ATOM   1208  O   LYS A 229      -5.659  16.093  -2.599  1.00  0.00           O  
ATOM   1209  CB  LYS A 229      -6.017  14.318   0.112  1.00  0.00           C  
ATOM   1210  CG  LYS A 229      -7.090  13.786   1.052  1.00  0.00           C  
ATOM   1211  CD  LYS A 229      -6.685  13.963   2.508  1.00  0.00           C  
ATOM   1212  CE  LYS A 229      -7.747  13.411   3.449  1.00  0.00           C  
ATOM   1213  NZ  LYS A 229      -7.351  13.551   4.877  1.00  0.00           N  
ATOM   1214  H   LYS A 229      -5.918  12.086  -1.118  1.00  0.00           H  
ATOM   1215  HA  LYS A 229      -7.341  14.527  -1.561  1.00  0.00           H  
ATOM   1216 1HB  LYS A 229      -5.083  13.805   0.345  1.00  0.00           H  
ATOM   1217 2HB  LYS A 229      -5.873  15.376   0.332  1.00  0.00           H  
ATOM   1218 1HG  LYS A 229      -8.026  14.319   0.876  1.00  0.00           H  
ATOM   1219 2HG  LYS A 229      -7.253  12.727   0.856  1.00  0.00           H  
ATOM   1220 1HD  LYS A 229      -5.745  13.443   2.691  1.00  0.00           H  
ATOM   1221 2HD  LYS A 229      -6.542  15.023   2.720  1.00  0.00           H  
ATOM   1222 1HE  LYS A 229      -8.684  13.942   3.291  1.00  0.00           H  
ATOM   1223 2HE  LYS A 229      -7.912  12.356   3.234  1.00  0.00           H  
ATOM   1224 1HZ  LYS A 229      -8.080  13.174   5.467  1.00  0.00           H  
ATOM   1225 2HZ  LYS A 229      -6.492  13.047   5.039  1.00  0.00           H  
ATOM   1226 3HZ  LYS A 229      -7.214  14.528   5.094  1.00  0.00           H  
ATOM   1227  N   ALA A 230      -4.212  14.368  -2.518  1.00  0.00           N  
ATOM   1228  CA  ALA A 230      -3.190  15.036  -3.317  1.00  0.00           C  
ATOM   1229  C   ALA A 230      -3.684  15.303  -4.738  1.00  0.00           C  
ATOM   1230  O   ALA A 230      -3.207  16.218  -5.409  1.00  0.00           O  
ATOM   1231  CB  ALA A 230      -1.916  14.205  -3.347  1.00  0.00           C  
ATOM   1232  H   ALA A 230      -4.039  13.458  -2.184  1.00  0.00           H  
ATOM   1233  HA  ALA A 230      -2.973  15.999  -2.854  1.00  0.00           H  
ATOM   1234 1HB  ALA A 230      -1.161  14.716  -3.944  1.00  0.00           H  
ATOM   1235 2HB  ALA A 230      -1.545  14.071  -2.330  1.00  0.00           H  
ATOM   1236 3HB  ALA A 230      -2.127  13.231  -3.786  1.00  0.00           H  
ATOM   1237  N   ARG A 231      -4.629  14.492  -5.196  1.00  0.00           N  
ATOM   1238  CA  ARG A 231      -5.189  14.659  -6.531  1.00  0.00           C  
ATOM   1239  C   ARG A 231      -6.194  15.805  -6.558  1.00  0.00           C  
ATOM   1240  O   ARG A 231      -6.261  16.561  -7.528  1.00  0.00           O  
ATOM   1241  CB  ARG A 231      -5.868  13.378  -6.993  1.00  0.00           C  
ATOM   1242  CG  ARG A 231      -6.474  13.442  -8.386  1.00  0.00           C  
ATOM   1243  CD  ARG A 231      -6.986  12.118  -8.823  1.00  0.00           C  
ATOM   1244  NE  ARG A 231      -7.781  12.217 -10.037  1.00  0.00           N  
ATOM   1245  CZ  ARG A 231      -8.427  11.186 -10.615  1.00  0.00           C  
ATOM   1246  NH1 ARG A 231      -8.364   9.987 -10.079  1.00  0.00           N  
ATOM   1247  NH2 ARG A 231      -9.125  11.380 -11.720  1.00  0.00           N  
ATOM   1248  H   ARG A 231      -4.947  13.757  -4.629  1.00  0.00           H  
ATOM   1249  HA  ARG A 231      -4.376  14.889  -7.221  1.00  0.00           H  
ATOM   1250 1HB  ARG A 231      -5.147  12.561  -6.983  1.00  0.00           H  
ATOM   1251 2HB  ARG A 231      -6.666  13.119  -6.298  1.00  0.00           H  
ATOM   1252 1HG  ARG A 231      -7.304  14.148  -8.390  1.00  0.00           H  
ATOM   1253 2HG  ARG A 231      -5.715  13.768  -9.098  1.00  0.00           H  
ATOM   1254 1HD  ARG A 231      -6.147  11.450  -9.018  1.00  0.00           H  
ATOM   1255 2HD  ARG A 231      -7.612  11.693  -8.040  1.00  0.00           H  
ATOM   1256  HE  ARG A 231      -7.852  13.124 -10.478  1.00  0.00           H  
ATOM   1257 1HH1 ARG A 231      -7.830   9.840  -9.234  1.00  0.00           H  
ATOM   1258 2HH1 ARG A 231      -8.848   9.215 -10.512  1.00  0.00           H  
ATOM   1259 1HH2 ARG A 231      -9.174  12.302 -12.131  1.00  0.00           H  
ATOM   1260 2HH2 ARG A 231      -9.609  10.608 -12.153  1.00  0.00           H  
ATOM   1261  N   LEU A 232      -6.958  15.937  -5.481  1.00  0.00           N  
ATOM   1262  CA  LEU A 232      -7.972  16.982  -5.378  1.00  0.00           C  
ATOM   1263  C   LEU A 232      -7.338  18.345  -5.104  1.00  0.00           C  
ATOM   1264  O   LEU A 232      -7.615  19.312  -5.817  1.00  0.00           O  
ATOM   1265  CB  LEU A 232      -8.970  16.642  -4.264  1.00  0.00           C  
ATOM   1266  CG  LEU A 232      -9.823  15.387  -4.495  1.00  0.00           C  
ATOM   1267  CD1 LEU A 232     -10.644  15.095  -3.247  1.00  0.00           C  
ATOM   1268  CD2 LEU A 232     -10.721  15.599  -5.705  1.00  0.00           C  
ATOM   1269  H   LEU A 232      -6.836  15.317  -4.733  1.00  0.00           H  
ATOM   1270  HA  LEU A 232      -8.508  17.038  -6.325  1.00  0.00           H  
ATOM   1271 1HB  LEU A 232      -8.420  16.501  -3.335  1.00  0.00           H  
ATOM   1272 2HB  LEU A 232      -9.649  17.485  -4.136  1.00  0.00           H  
ATOM   1273  HG  LEU A 232      -9.170  14.532  -4.673  1.00  0.00           H  
ATOM   1274 1HD1 LEU A 232     -11.250  14.203  -3.412  1.00  0.00           H  
ATOM   1275 2HD1 LEU A 232      -9.977  14.927  -2.402  1.00  0.00           H  
ATOM   1276 3HD1 LEU A 232     -11.296  15.941  -3.035  1.00  0.00           H  
ATOM   1277 1HD2 LEU A 232     -11.327  14.707  -5.869  1.00  0.00           H  
ATOM   1278 2HD2 LEU A 232     -11.375  16.454  -5.527  1.00  0.00           H  
ATOM   1279 3HD2 LEU A 232     -10.107  15.789  -6.585  1.00  0.00           H  
ATOM   1280  N   GLN A 233      -6.489  18.401  -4.072  1.00  0.00           N  
ATOM   1281  CA  GLN A 233      -5.795  19.630  -3.668  1.00  0.00           C  
ATOM   1282  C   GLN A 233      -6.755  20.654  -3.068  1.00  0.00           C  
ATOM   1283  O   GLN A 233      -7.637  21.178  -3.749  1.00  0.00           O  
ATOM   1284  CB  GLN A 233      -5.063  20.247  -4.863  1.00  0.00           C  
ATOM   1285  CG  GLN A 233      -3.900  19.417  -5.377  1.00  0.00           C  
ATOM   1286  CD  GLN A 233      -2.708  19.447  -4.439  1.00  0.00           C  
ATOM   1287  OE1 GLN A 233      -2.457  20.448  -3.763  1.00  0.00           O  
ATOM   1288  NE2 GLN A 233      -1.965  18.347  -4.392  1.00  0.00           N  
ATOM   1289  H   GLN A 233      -6.323  17.580  -3.557  1.00  0.00           H  
ATOM   1290  HA  GLN A 233      -5.062  19.377  -2.902  1.00  0.00           H  
ATOM   1291 1HB  GLN A 233      -5.765  20.390  -5.685  1.00  0.00           H  
ATOM   1292 2HB  GLN A 233      -4.679  21.229  -4.587  1.00  0.00           H  
ATOM   1293 1HG  GLN A 233      -4.225  18.382  -5.484  1.00  0.00           H  
ATOM   1294 2HG  GLN A 233      -3.584  19.811  -6.343  1.00  0.00           H  
ATOM   1295 1HE2 GLN A 233      -1.165  18.308  -3.792  1.00  0.00           H  
ATOM   1296 2HE2 GLN A 233      -2.204  17.557  -4.958  1.00  0.00           H  
ATOM   1297  N   GLN A 234      -6.566  20.944  -1.788  1.00  0.00           N  
ATOM   1298  CA  GLN A 234      -7.408  21.907  -1.091  1.00  0.00           C  
ATOM   1299  C   GLN A 234      -6.859  23.317  -1.259  1.00  0.00           C  
ATOM   1300  O   GLN A 234      -7.578  24.304  -1.101  1.00  0.00           O  
ATOM   1301  CB  GLN A 234      -7.514  21.556   0.396  1.00  0.00           C  
ATOM   1302  CG  GLN A 234      -8.130  20.195   0.672  1.00  0.00           C  
ATOM   1303  CD  GLN A 234      -9.538  20.075   0.120  1.00  0.00           C  
ATOM   1304  OE1 GLN A 234     -10.416  20.880   0.439  1.00  0.00           O  
ATOM   1305  NE2 GLN A 234      -9.759  19.065  -0.715  1.00  0.00           N  
ATOM   1306  H   GLN A 234      -5.830  20.511  -1.304  1.00  0.00           H  
ATOM   1307  HA  GLN A 234      -8.406  21.873  -1.527  1.00  0.00           H  
ATOM   1308 1HB  GLN A 234      -6.521  21.573   0.845  1.00  0.00           H  
ATOM   1309 2HB  GLN A 234      -8.116  22.308   0.905  1.00  0.00           H  
ATOM   1310 1HG  GLN A 234      -7.512  19.427   0.206  1.00  0.00           H  
ATOM   1311 2HG  GLN A 234      -8.171  20.039   1.750  1.00  0.00           H  
ATOM   1312 1HE2 GLN A 234     -10.669  18.934  -1.112  1.00  0.00           H  
ATOM   1313 2HE2 GLN A 234      -9.018  18.436  -0.948  1.00  0.00           H  
ATOM   1314  N   GLN A 235      -5.578  23.406  -1.578  1.00  0.00           N  
ATOM   1315  CA  GLN A 235      -4.918  24.686  -1.773  1.00  0.00           C  
ATOM   1316  C   GLN A 235      -4.508  24.842  -3.231  1.00  0.00           C  
ATOM   1317  O   GLN A 235      -3.688  24.075  -3.737  1.00  0.00           O  
ATOM   1318  CB  GLN A 235      -3.695  24.812  -0.860  1.00  0.00           C  
ATOM   1319  CG  GLN A 235      -2.972  26.143  -0.969  1.00  0.00           C  
ATOM   1320  CD  GLN A 235      -1.814  26.253   0.004  1.00  0.00           C  
ATOM   1321  OE1 GLN A 235      -1.251  25.244   0.439  1.00  0.00           O  
ATOM   1322  NE2 GLN A 235      -1.449  27.482   0.353  1.00  0.00           N  
ATOM   1323  H   GLN A 235      -5.058  22.582  -1.690  1.00  0.00           H  
ATOM   1324  HA  GLN A 235      -5.621  25.480  -1.520  1.00  0.00           H  
ATOM   1325 1HB  GLN A 235      -4.001  24.679   0.178  1.00  0.00           H  
ATOM   1326 2HB  GLN A 235      -2.983  24.021  -1.095  1.00  0.00           H  
ATOM   1327 1HG  GLN A 235      -2.580  26.250  -1.980  1.00  0.00           H  
ATOM   1328 2HG  GLN A 235      -3.676  26.946  -0.754  1.00  0.00           H  
ATOM   1329 1HE2 GLN A 235      -0.690  27.617   0.991  1.00  0.00           H  
ATOM   1330 2HE2 GLN A 235      -1.931  28.273  -0.023  1.00  0.00           H  
ATOM   1331  N   GLN A 236      -5.078  25.823  -3.910  1.00  0.00           N  
ATOM   1332  CA  GLN A 236      -4.754  26.055  -5.308  1.00  0.00           C  
ATOM   1333  C   GLN A 236      -4.070  27.402  -5.482  1.00  0.00           C  
ATOM   1334  O   GLN A 236      -4.655  28.453  -5.205  1.00  0.00           O  
ATOM   1335  CB  GLN A 236      -6.016  25.989  -6.173  1.00  0.00           C  
ATOM   1336  CG  GLN A 236      -5.759  26.143  -7.661  1.00  0.00           C  
ATOM   1337  CD  GLN A 236      -7.035  26.072  -8.480  1.00  0.00           C  
ATOM   1338  OE1 GLN A 236      -7.744  25.063  -8.463  1.00  0.00           O  
ATOM   1339  NE2 GLN A 236      -7.334  27.147  -9.202  1.00  0.00           N  
ATOM   1340  H   GLN A 236      -5.726  26.410  -3.459  1.00  0.00           H  
ATOM   1341  HA  GLN A 236      -4.066  25.276  -5.637  1.00  0.00           H  
ATOM   1342 1HB  GLN A 236      -6.516  25.034  -6.015  1.00  0.00           H  
ATOM   1343 2HB  GLN A 236      -6.708  26.774  -5.868  1.00  0.00           H  
ATOM   1344 1HG  GLN A 236      -5.290  27.110  -7.841  1.00  0.00           H  
ATOM   1345 2HG  GLN A 236      -5.097  25.341  -7.990  1.00  0.00           H  
ATOM   1346 1HE2 GLN A 236      -8.164  27.159  -9.761  1.00  0.00           H  
ATOM   1347 2HE2 GLN A 236      -6.730  27.943  -9.185  1.00  0.00           H  
ATOM   1348  N   ALA A 237      -2.828  27.359  -5.938  1.00  0.00           N  
ATOM   1349  CA  ALA A 237      -2.048  28.565  -6.159  1.00  0.00           C  
ATOM   1350  C   ALA A 237      -2.369  29.166  -7.519  1.00  0.00           C  
ATOM   1351  O   ALA A 237      -2.182  30.362  -7.748  1.00  0.00           O  
ATOM   1352  CB  ALA A 237      -0.560  28.267  -6.045  1.00  0.00           C  
ATOM   1353  H   ALA A 237      -2.420  26.486  -6.134  1.00  0.00           H  
ATOM   1354  HA  ALA A 237      -2.321  29.290  -5.392  1.00  0.00           H  
ATOM   1355 1HB  ALA A 237       0.008  29.180  -6.217  1.00  0.00           H  
ATOM   1356 2HB  ALA A 237      -0.341  27.886  -5.047  1.00  0.00           H  
ATOM   1357 3HB  ALA A 237      -0.281  27.520  -6.786  1.00  0.00           H  
ATOM   1358  N   GLN A 238      -2.850  28.323  -8.421  1.00  0.00           N  
ATOM   1359  CA  GLN A 238      -3.206  28.760  -9.760  1.00  0.00           C  
ATOM   1360  C   GLN A 238      -4.543  29.487  -9.737  1.00  0.00           C  
ATOM   1361  O   GLN A 238      -4.739  30.404 -10.562  1.00  0.00           O  
ATOM   1362  OXT GLN A 238      -5.382  29.175  -8.938  1.00  0.00           O  
ATOM   1363  CB  GLN A 238      -3.266  27.569 -10.720  1.00  0.00           C  
ATOM   1364  CG  GLN A 238      -3.507  27.951 -12.171  1.00  0.00           C  
ATOM   1365  CD  GLN A 238      -3.461  26.753 -13.100  1.00  0.00           C  
ATOM   1366  OE1 GLN A 238      -3.446  25.603 -12.653  1.00  0.00           O  
ATOM   1367  NE2 GLN A 238      -3.436  27.015 -14.402  1.00  0.00           N  
ATOM   1368  H   GLN A 238      -2.979  27.385  -8.173  1.00  0.00           H  
ATOM   1369  HA  GLN A 238      -2.441  29.451 -10.113  1.00  0.00           H  
ATOM   1370 1HB  GLN A 238      -2.330  27.013 -10.670  1.00  0.00           H  
ATOM   1371 2HB  GLN A 238      -4.064  26.894 -10.413  1.00  0.00           H  
ATOM   1372 1HG  GLN A 238      -4.491  28.412 -12.256  1.00  0.00           H  
ATOM   1373 2HG  GLN A 238      -2.736  28.656 -12.483  1.00  0.00           H  
ATOM   1374 1HE2 GLN A 238      -3.404  26.265 -15.064  1.00  0.00           H  
ATOM   1375 2HE2 GLN A 238      -3.448  27.963 -14.722  1.00  0.00           H  
TER                                                                             
ATOM   1377  N   LEU B   1     -10.943   7.516  -0.545  1.00  0.00           N  
ATOM   1378  CA  LEU B   1     -10.467   6.210  -0.985  1.00  0.00           C  
ATOM   1379  C   LEU B   1     -11.594   5.187  -0.998  1.00  0.00           C  
ATOM   1380  O   LEU B   1     -12.372   5.095  -0.048  1.00  0.00           O  
ATOM   1381  CB  LEU B   1      -9.336   5.723  -0.070  1.00  0.00           C  
ATOM   1382  CG  LEU B   1      -8.686   4.392  -0.467  1.00  0.00           C  
ATOM   1383  CD1 LEU B   1      -7.986   4.549  -1.811  1.00  0.00           C  
ATOM   1384  CD2 LEU B   1      -7.704   3.964   0.614  1.00  0.00           C  
ATOM   1385 1H   LEU B   1     -10.183   8.166  -0.547  1.00  0.00           H  
ATOM   1386 2H   LEU B   1     -11.657   7.837  -1.167  1.00  0.00           H  
ATOM   1387 3H   LEU B   1     -11.315   7.441   0.380  1.00  0.00           H  
ATOM   1388  HA  LEU B   1     -10.080   6.307  -1.999  1.00  0.00           H  
ATOM   1389 1HB  LEU B   1      -8.555   6.481  -0.050  1.00  0.00           H  
ATOM   1390 2HB  LEU B   1      -9.731   5.611   0.940  1.00  0.00           H  
ATOM   1391  HG  LEU B   1      -9.457   3.629  -0.581  1.00  0.00           H  
ATOM   1392 1HD1 LEU B   1      -7.524   3.603  -2.093  1.00  0.00           H  
ATOM   1393 2HD1 LEU B   1      -8.714   4.837  -2.569  1.00  0.00           H  
ATOM   1394 3HD1 LEU B   1      -7.219   5.319  -1.733  1.00  0.00           H  
ATOM   1395 1HD2 LEU B   1      -7.242   3.017   0.331  1.00  0.00           H  
ATOM   1396 2HD2 LEU B   1      -6.932   4.725   0.727  1.00  0.00           H  
ATOM   1397 3HD2 LEU B   1      -8.234   3.841   1.558  1.00  0.00           H  
ATOM   1398  N   LEU B   2     -11.679   4.421  -2.080  1.00  0.00           N  
ATOM   1399  CA  LEU B   2     -12.887   3.665  -2.392  1.00  0.00           C  
ATOM   1400  C   LEU B   2     -12.921   2.344  -1.634  1.00  0.00           C  
ATOM   1401  O   LEU B   2     -13.006   1.274  -2.235  1.00  0.00           O  
ATOM   1402  CB  LEU B   2     -12.971   3.398  -3.900  1.00  0.00           C  
ATOM   1403  CG  LEU B   2     -12.836   4.631  -4.802  1.00  0.00           C  
ATOM   1404  CD1 LEU B   2     -12.802   4.193  -6.260  1.00  0.00           C  
ATOM   1405  CD2 LEU B   2     -13.998   5.579  -4.543  1.00  0.00           C  
ATOM   1406  H   LEU B   2     -10.886   4.358  -2.702  1.00  0.00           H  
ATOM   1407  HA  LEU B   2     -13.751   4.256  -2.092  1.00  0.00           H  
ATOM   1408 1HB  LEU B   2     -12.181   2.700  -4.173  1.00  0.00           H  
ATOM   1409 2HB  LEU B   2     -13.931   2.931  -4.117  1.00  0.00           H  
ATOM   1410  HG  LEU B   2     -11.897   5.140  -4.585  1.00  0.00           H  
ATOM   1411 1HD1 LEU B   2     -12.707   5.069  -6.901  1.00  0.00           H  
ATOM   1412 2HD1 LEU B   2     -11.951   3.532  -6.421  1.00  0.00           H  
ATOM   1413 3HD1 LEU B   2     -13.723   3.665  -6.503  1.00  0.00           H  
ATOM   1414 1HD2 LEU B   2     -13.902   6.456  -5.184  1.00  0.00           H  
ATOM   1415 2HD2 LEU B   2     -14.938   5.071  -4.761  1.00  0.00           H  
ATOM   1416 3HD2 LEU B   2     -13.988   5.890  -3.499  1.00  0.00           H  
ATOM   1417  N   GLY B   3     -12.856   2.427  -0.309  1.00  0.00           N  
ATOM   1418  CA  GLY B   3     -12.995   1.249   0.540  1.00  0.00           C  
ATOM   1419  C   GLY B   3     -11.797   0.321   0.396  1.00  0.00           C  
ATOM   1420  O   GLY B   3     -11.875  -0.865   0.717  1.00  0.00           O  
ATOM   1421  H   GLY B   3     -12.706   3.328   0.121  1.00  0.00           H  
ATOM   1422 1HA  GLY B   3     -13.097   1.560   1.580  1.00  0.00           H  
ATOM   1423 2HA  GLY B   3     -13.907   0.715   0.274  1.00  0.00           H  
ATOM   1424  N   MET B   4     -10.687   0.867  -0.091  1.00  0.00           N  
ATOM   1425  CA  MET B   4      -9.499   0.069  -0.368  1.00  0.00           C  
ATOM   1426  C   MET B   4      -8.642  -0.096   0.881  1.00  0.00           C  
ATOM   1427  O   MET B   4      -8.767   0.670   1.836  1.00  0.00           O  
ATOM   1428  CB  MET B   4      -8.687   0.707  -1.493  1.00  0.00           C  
ATOM   1429  CG  MET B   4      -9.401   0.757  -2.836  1.00  0.00           C  
ATOM   1430  SD  MET B   4      -8.399   1.518  -4.129  1.00  0.00           S  
ATOM   1431  CE  MET B   4      -9.531   1.455  -5.515  1.00  0.00           C  
ATOM   1432  H   MET B   4     -10.666   1.860  -0.271  1.00  0.00           H  
ATOM   1433  HA  MET B   4      -9.816  -0.925  -0.684  1.00  0.00           H  
ATOM   1434 1HB  MET B   4      -8.422   1.727  -1.217  1.00  0.00           H  
ATOM   1435 2HB  MET B   4      -7.757   0.153  -1.630  1.00  0.00           H  
ATOM   1436 1HG  MET B   4      -9.659  -0.254  -3.149  1.00  0.00           H  
ATOM   1437 2HG  MET B   4     -10.325   1.328  -2.736  1.00  0.00           H  
ATOM   1438 1HE  MET B   4      -9.055   1.891  -6.393  1.00  0.00           H  
ATOM   1439 2HE  MET B   4      -9.797   0.417  -5.721  1.00  0.00           H  
ATOM   1440 3HE  MET B   4     -10.433   2.019  -5.274  1.00  0.00           H  
ATOM   1441  N   ASP B   5      -7.771  -1.099   0.866  1.00  0.00           N  
ATOM   1442  CA  ASP B   5      -6.943  -1.412   2.025  1.00  0.00           C  
ATOM   1443  C   ASP B   5      -5.635  -2.069   1.605  1.00  0.00           C  
ATOM   1444  O   ASP B   5      -5.272  -2.057   0.429  1.00  0.00           O  
ATOM   1445  CB  ASP B   5      -7.695  -2.330   2.991  1.00  0.00           C  
ATOM   1446  CG  ASP B   5      -7.336  -2.078   4.449  1.00  0.00           C  
ATOM   1447  OD1 ASP B   5      -6.193  -2.257   4.799  1.00  0.00           O  
ATOM   1448  OD2 ASP B   5      -8.207  -1.708   5.200  1.00  0.00           O  
ATOM   1449  H   ASP B   5      -7.681  -1.661   0.032  1.00  0.00           H  
ATOM   1450  HA  ASP B   5      -6.706  -0.481   2.542  1.00  0.00           H  
ATOM   1451 1HB  ASP B   5      -8.769  -2.187   2.867  1.00  0.00           H  
ATOM   1452 2HB  ASP B   5      -7.474  -3.370   2.752  1.00  0.00           H  
ATOM   1453  N   TYR B   6      -4.931  -2.646   2.574  1.00  0.00           N  
ATOM   1454  CA  TYR B   6      -3.651  -3.291   2.310  1.00  0.00           C  
ATOM   1455  C   TYR B   6      -3.769  -4.305   1.179  1.00  0.00           C  
ATOM   1456  O   TYR B   6      -4.652  -5.163   1.190  1.00  0.00           O  
ATOM   1457  CB  TYR B   6      -3.123  -3.968   3.577  1.00  0.00           C  
ATOM   1458  CG  TYR B   6      -2.026  -4.977   3.318  1.00  0.00           C  
ATOM   1459  CD1 TYR B   6      -0.753  -4.544   2.976  1.00  0.00           C  
ATOM   1460  CD2 TYR B   6      -2.292  -6.334   3.422  1.00  0.00           C  
ATOM   1461  CE1 TYR B   6       0.249  -5.465   2.739  1.00  0.00           C  
ATOM   1462  CE2 TYR B   6      -1.290  -7.255   3.185  1.00  0.00           C  
ATOM   1463  CZ  TYR B   6      -0.024  -6.824   2.845  1.00  0.00           C  
ATOM   1464  OH  TYR B   6       0.974  -7.742   2.609  1.00  0.00           O  
ATOM   1465  H   TYR B   6      -5.292  -2.635   3.517  1.00  0.00           H  
ATOM   1466  HA  TYR B   6      -2.937  -2.529   1.999  1.00  0.00           H  
ATOM   1467 1HB  TYR B   6      -2.735  -3.211   4.260  1.00  0.00           H  
ATOM   1468 2HB  TYR B   6      -3.941  -4.479   4.085  1.00  0.00           H  
ATOM   1469  HD1 TYR B   6      -0.543  -3.477   2.894  1.00  0.00           H  
ATOM   1470  HD2 TYR B   6      -3.293  -6.674   3.690  1.00  0.00           H  
ATOM   1471  HE1 TYR B   6       1.249  -5.125   2.470  1.00  0.00           H  
ATOM   1472  HE2 TYR B   6      -1.500  -8.322   3.267  1.00  0.00           H  
ATOM   1473  HH  TYR B   6       0.668  -8.617   2.858  1.00  0.00           H  
ATOM   1474  N   TYR B   7      -2.873  -4.202   0.203  1.00  0.00           N  
ATOM   1475  CA  TYR B   7      -2.763  -5.209  -0.846  1.00  0.00           C  
ATOM   1476  C   TYR B   7      -1.454  -5.981  -0.733  1.00  0.00           C  
ATOM   1477  O   TYR B   7      -0.447  -5.449  -0.268  1.00  0.00           O  
ATOM   1478  CB  TYR B   7      -2.878  -4.558  -2.226  1.00  0.00           C  
ATOM   1479  CG  TYR B   7      -4.261  -4.029  -2.538  1.00  0.00           C  
ATOM   1480  CD1 TYR B   7      -4.411  -2.925  -3.364  1.00  0.00           C  
ATOM   1481  CD2 TYR B   7      -5.378  -4.649  -1.999  1.00  0.00           C  
ATOM   1482  CE1 TYR B   7      -5.673  -2.442  -3.649  1.00  0.00           C  
ATOM   1483  CE2 TYR B   7      -6.641  -4.166  -2.284  1.00  0.00           C  
ATOM   1484  CZ  TYR B   7      -6.790  -3.067  -3.105  1.00  0.00           C  
ATOM   1485  OH  TYR B   7      -8.047  -2.586  -3.389  1.00  0.00           O  
ATOM   1486  H   TYR B   7      -2.252  -3.405   0.188  1.00  0.00           H  
ATOM   1487  HA  TYR B   7      -3.579  -5.922  -0.727  1.00  0.00           H  
ATOM   1488 1HB  TYR B   7      -2.173  -3.730  -2.298  1.00  0.00           H  
ATOM   1489 2HB  TYR B   7      -2.611  -5.284  -2.994  1.00  0.00           H  
ATOM   1490  HD1 TYR B   7      -3.532  -2.437  -3.787  1.00  0.00           H  
ATOM   1491  HD2 TYR B   7      -5.260  -5.517  -1.350  1.00  0.00           H  
ATOM   1492  HE1 TYR B   7      -5.791  -1.574  -4.297  1.00  0.00           H  
ATOM   1493  HE2 TYR B   7      -7.519  -4.653  -1.860  1.00  0.00           H  
ATOM   1494  HH  TYR B   7      -8.699  -3.082  -2.888  1.00  0.00           H  
ATOM   1495  N   ASN B   8      -1.478  -7.239  -1.161  1.00  0.00           N  
ATOM   1496  CA  ASN B   8      -0.365  -8.149  -0.921  1.00  0.00           C  
ATOM   1497  C   ASN B   8       0.973  -7.458  -1.151  1.00  0.00           C  
ATOM   1498  O   ASN B   8       1.267  -7.006  -2.258  1.00  0.00           O  
ATOM   1499  CB  ASN B   8      -0.486  -9.383  -1.797  1.00  0.00           C  
ATOM   1500  CG  ASN B   8       0.489 -10.461  -1.415  1.00  0.00           C  
ATOM   1501  OD1 ASN B   8       1.514 -10.191  -0.779  1.00  0.00           O  
ATOM   1502  ND2 ASN B   8       0.190 -11.679  -1.791  1.00  0.00           N  
ATOM   1503  H   ASN B   8      -2.288  -7.572  -1.665  1.00  0.00           H  
ATOM   1504  HA  ASN B   8      -0.392  -8.461   0.124  1.00  0.00           H  
ATOM   1505 1HB  ASN B   8      -1.499  -9.782  -1.725  1.00  0.00           H  
ATOM   1506 2HB  ASN B   8      -0.316  -9.108  -2.838  1.00  0.00           H  
ATOM   1507 1HD2 ASN B   8       0.802 -12.437  -1.564  1.00  0.00           H  
ATOM   1508 2HD2 ASN B   8      -0.650 -11.851  -2.304  1.00  0.00           H  
ATOM   1509  N   ILE B   9       1.778  -7.376  -0.098  1.00  0.00           N  
ATOM   1510  CA  ILE B   9       3.046  -6.658  -0.158  1.00  0.00           C  
ATOM   1511  C   ILE B   9       3.934  -7.198  -1.271  1.00  0.00           C  
ATOM   1512  O   ILE B   9       4.770  -6.478  -1.817  1.00  0.00           O  
ATOM   1513  CB  ILE B   9       3.794  -6.749   1.185  1.00  0.00           C  
ATOM   1514  CG1 ILE B   9       4.948  -5.743   1.222  1.00  0.00           C  
ATOM   1515  CG2 ILE B   9       4.308  -8.162   1.413  1.00  0.00           C  
ATOM   1516  CD1 ILE B   9       4.500  -4.301   1.292  1.00  0.00           C  
ATOM   1517  H   ILE B   9       1.507  -7.824   0.765  1.00  0.00           H  
ATOM   1518  HA  ILE B   9       2.840  -5.609  -0.367  1.00  0.00           H  
ATOM   1519  HB  ILE B   9       3.118  -6.482   1.996  1.00  0.00           H  
ATOM   1520 1HG1 ILE B   9       5.580  -5.947   2.086  1.00  0.00           H  
ATOM   1521 2HG1 ILE B   9       5.565  -5.864   0.332  1.00  0.00           H  
ATOM   1522 1HG2 ILE B   9       4.834  -8.208   2.366  1.00  0.00           H  
ATOM   1523 2HG2 ILE B   9       3.468  -8.856   1.428  1.00  0.00           H  
ATOM   1524 3HG2 ILE B   9       4.990  -8.436   0.608  1.00  0.00           H  
ATOM   1525 1HD1 ILE B   9       5.373  -3.649   1.315  1.00  0.00           H  
ATOM   1526 2HD1 ILE B   9       3.894  -4.066   0.417  1.00  0.00           H  
ATOM   1527 3HD1 ILE B   9       3.909  -4.148   2.194  1.00  0.00           H  
ATOM   1528  N   ASP B  10       3.749  -8.472  -1.603  1.00  0.00           N  
ATOM   1529  CA  ASP B  10       4.606  -9.143  -2.573  1.00  0.00           C  
ATOM   1530  C   ASP B  10       4.257  -8.728  -3.997  1.00  0.00           C  
ATOM   1531  O   ASP B  10       5.096  -8.791  -4.895  1.00  0.00           O  
ATOM   1532  CB  ASP B  10       4.486 -10.663  -2.435  1.00  0.00           C  
ATOM   1533  CG  ASP B  10       5.089 -11.189  -1.139  1.00  0.00           C  
ATOM   1534  OD1 ASP B  10       5.815 -10.461  -0.506  1.00  0.00           O  
ATOM   1535  OD2 ASP B  10       4.817 -12.315  -0.796  1.00  0.00           O  
ATOM   1536  H   ASP B  10       2.995  -8.987  -1.172  1.00  0.00           H  
ATOM   1537  HA  ASP B  10       5.640  -8.857  -2.378  1.00  0.00           H  
ATOM   1538 1HB  ASP B  10       3.434 -10.949  -2.472  1.00  0.00           H  
ATOM   1539 2HB  ASP B  10       4.987 -11.146  -3.274  1.00  0.00           H  
ATOM   1540  N   ASP B  11       3.014  -8.308  -4.197  1.00  0.00           N  
ATOM   1541  CA  ASP B  11       2.463  -8.152  -5.538  1.00  0.00           C  
ATOM   1542  C   ASP B  11       2.546  -6.704  -6.004  1.00  0.00           C  
ATOM   1543  O   ASP B  11       2.095  -6.367  -7.099  1.00  0.00           O  
ATOM   1544  CB  ASP B  11       1.008  -8.625  -5.579  1.00  0.00           C  
ATOM   1545  CG  ASP B  11       0.868 -10.130  -5.399  1.00  0.00           C  
ATOM   1546  OD1 ASP B  11       1.758 -10.842  -5.801  1.00  0.00           O  
ATOM   1547  OD2 ASP B  11      -0.127 -10.554  -4.861  1.00  0.00           O  
ATOM   1548  H   ASP B  11       2.434  -8.087  -3.399  1.00  0.00           H  
ATOM   1549  HA  ASP B  11       3.048  -8.765  -6.225  1.00  0.00           H  
ATOM   1550 1HB  ASP B  11       0.441  -8.125  -4.793  1.00  0.00           H  
ATOM   1551 2HB  ASP B  11       0.561  -8.345  -6.534  1.00  0.00           H  
ATOM   1552  N   LEU B  12       3.125  -5.852  -5.166  1.00  0.00           N  
ATOM   1553  CA  LEU B  12       3.195  -4.423  -5.453  1.00  0.00           C  
ATOM   1554  C   LEU B  12       4.381  -4.097  -6.350  1.00  0.00           C  
ATOM   1555  O   LEU B  12       5.266  -3.330  -5.970  1.00  0.00           O  
ATOM   1556  CB  LEU B  12       3.299  -3.625  -4.147  1.00  0.00           C  
ATOM   1557  CG  LEU B  12       2.169  -3.854  -3.135  1.00  0.00           C  
ATOM   1558  CD1 LEU B  12       2.403  -2.985  -1.907  1.00  0.00           C  
ATOM   1559  CD2 LEU B  12       0.832  -3.533  -3.786  1.00  0.00           C  
ATOM   1560  H   LEU B  12       3.528  -6.201  -4.309  1.00  0.00           H  
ATOM   1561  HA  LEU B  12       2.283  -4.130  -5.971  1.00  0.00           H  
ATOM   1562 1HB  LEU B  12       4.238  -3.880  -3.658  1.00  0.00           H  
ATOM   1563 2HB  LEU B  12       3.317  -2.563  -4.390  1.00  0.00           H  
ATOM   1564  HG  LEU B  12       2.175  -4.895  -2.813  1.00  0.00           H  
ATOM   1565 1HD1 LEU B  12       1.600  -3.148  -1.188  1.00  0.00           H  
ATOM   1566 2HD1 LEU B  12       3.357  -3.249  -1.451  1.00  0.00           H  
ATOM   1567 3HD1 LEU B  12       2.419  -1.936  -2.202  1.00  0.00           H  
ATOM   1568 1HD2 LEU B  12       0.029  -3.696  -3.067  1.00  0.00           H  
ATOM   1569 2HD2 LEU B  12       0.825  -2.491  -4.108  1.00  0.00           H  
ATOM   1570 3HD2 LEU B  12       0.683  -4.180  -4.650  1.00  0.00           H  
ATOM   1571  N   LEU B  13       4.396  -4.688  -7.541  1.00  0.00           N  
ATOM   1572  CA  LEU B  13       5.549  -4.591  -8.429  1.00  0.00           C  
ATOM   1573  C   LEU B  13       5.163  -3.963  -9.763  1.00  0.00           C  
ATOM   1574  O   LEU B  13       5.054  -2.773  -9.856  1.00  0.00           O  
ATOM   1575  OXT LEU B  13       4.969  -4.661 -10.720  1.00  0.00           O  
ATOM   1576  CB  LEU B  13       6.155  -5.980  -8.665  1.00  0.00           C  
ATOM   1577  CG  LEU B  13       7.437  -6.011  -9.507  1.00  0.00           C  
ATOM   1578  CD1 LEU B  13       8.572  -5.359  -8.729  1.00  0.00           C  
ATOM   1579  CD2 LEU B  13       7.775  -7.451  -9.863  1.00  0.00           C  
ATOM   1580  H   LEU B  13       3.588  -5.214  -7.838  1.00  0.00           H  
ATOM   1581  HA  LEU B  13       6.298  -3.958  -7.954  1.00  0.00           H  
ATOM   1582 1HB  LEU B  13       6.382  -6.429  -7.699  1.00  0.00           H  
ATOM   1583 2HB  LEU B  13       5.413  -6.602  -9.167  1.00  0.00           H  
ATOM   1584  HG  LEU B  13       7.286  -5.438 -10.422  1.00  0.00           H  
ATOM   1585 1HD1 LEU B  13       9.483  -5.381  -9.328  1.00  0.00           H  
ATOM   1586 2HD1 LEU B  13       8.311  -4.324  -8.505  1.00  0.00           H  
ATOM   1587 3HD1 LEU B  13       8.735  -5.902  -7.800  1.00  0.00           H  
ATOM   1588 1HD2 LEU B  13       8.686  -7.474 -10.462  1.00  0.00           H  
ATOM   1589 2HD2 LEU B  13       7.928  -8.026  -8.949  1.00  0.00           H  
ATOM   1590 3HD2 LEU B  13       6.955  -7.888 -10.433  1.00  0.00           H  
TER                                                                             
I_bsa 1566.79
I_hb 3
I_pack -0.086
I_sc -44.979
I_unsat 7
pep_sc -13.706
pep_sc_noref -18.499
reweighted_sc -130.117
rmsALL 9.886
rmsALL_CAPRI_if 4.096
rmsALL_allIF 4.563
rmsALL_if 6.132
rmsBB 9.125
rmsBB_CAPRI_if 2.843
rmsBB_allIF 3.426
rmsBB_if 5.572
rmsBB_intrf_lowres 6.248
rmsBB_lowres 9.913
rmsCA 9.166
rmsCA_if 5.439
rmsCA_intrf_lowres 6.101
rmsCA_lowres 9.914
rmsSC_CAPRI_if 4.641
rmsSC_allIF 5.123
score -71.431
score_lowres_opt 3.676
score_lowres_start 33.216
silent_score -71.431
startRMSall 0
startRMSallif 0
startRMSbb 0
startRMSca 0
time 70
