# Supplementary material for: Simple biochemical features underlie transcriptional activation domain diversity and dynamic, fuzzy binding to Mediator
Source: eLife. 2021 Apr 27;10:e68068. doi: 10.7554/eLife.68068 (PMC8137143; doi:10.7554/eLife.68068)
Supplement: Figure 6—source data 2. — The 10 best-scoring models from different binding poses are provided as pdb files. Top500.txt contains the score, cluster number, and RMSD to best model for the 500 best-scoring models. [file elife-68068-fig6-data2.zip › Med15-cAD structural models/ABD1/Ace2_53/2lpb_Ace2_53_prepack_32278.pdb]

HEADER                                            17-SEP-20   XXXX              
EXPDTA    THEORETICAL MODEL                                                     
REMARK 220                                                                      
REMARK 220 EXPERIMENTAL DETAILS                                                 
REMARK 220  EXPERIMENT TYPE                : THEORETICAL MODELLING              
REMARK 220  DATE OF DATA COLLECTION        : 17-SEP-20                          
REMARK 220                                                                      
REMARK 220 REMARK: MODEL GENERATED BY ROSETTA                                   
REMARK 220  VERSION 2020.08+release.cb1caba                                     
ATOM      1  N   GLN A 158     -12.016 -12.395 -23.603  1.00  0.00           N  
ATOM      2  CA  GLN A 158     -11.969 -12.966 -22.241  1.00  0.00           C  
ATOM      3  C   GLN A 158     -12.554 -11.986 -21.232  1.00  0.00           C  
ATOM      4  O   GLN A 158     -13.092 -10.945 -21.605  1.00  0.00           O  
ATOM      5  CB  GLN A 158     -10.534 -13.324 -21.846  1.00  0.00           C  
ATOM      6  CG  GLN A 158      -9.893 -14.385 -22.724  1.00  0.00           C  
ATOM      7  CD  GLN A 158     -10.563 -15.739 -22.579  1.00  0.00           C  
ATOM      8  OE1 GLN A 158     -10.628 -16.300 -21.482  1.00  0.00           O  
ATOM      9  NE2 GLN A 158     -11.065 -16.271 -23.688  1.00  0.00           N  
ATOM     10 1H   GLN A 158     -11.629 -13.049 -24.253  1.00  0.00           H  
ATOM     11 2H   GLN A 158     -12.965 -12.201 -23.851  1.00  0.00           H  
ATOM     12 3H   GLN A 158     -11.486 -11.548 -23.628  1.00  0.00           H  
ATOM     13  HA  GLN A 158     -12.567 -13.877 -22.227  1.00  0.00           H  
ATOM     14 1HB  GLN A 158      -9.911 -12.431 -21.888  1.00  0.00           H  
ATOM     15 2HB  GLN A 158     -10.519 -13.685 -20.817  1.00  0.00           H  
ATOM     16 1HG  GLN A 158      -9.970 -14.076 -23.765  1.00  0.00           H  
ATOM     17 2HG  GLN A 158      -8.846 -14.491 -22.442  1.00  0.00           H  
ATOM     18 1HE2 GLN A 158     -11.520 -17.162 -23.654  1.00  0.00           H  
ATOM     19 2HE2 GLN A 158     -10.990 -15.782 -24.556  1.00  0.00           H  
ATOM     20  N   ARG A 159     -12.454 -12.331 -19.958  1.00  0.00           N  
ATOM     21  CA  ARG A 159     -12.963 -11.479 -18.889  1.00  0.00           C  
ATOM     22  C   ARG A 159     -12.021 -10.302 -18.654  1.00  0.00           C  
ATOM     23  O   ARG A 159     -10.801 -10.445 -18.767  1.00  0.00           O  
ATOM     24  CB  ARG A 159     -13.124 -12.269 -17.599  1.00  0.00           C  
ATOM     25  CG  ARG A 159     -14.191 -13.351 -17.640  1.00  0.00           C  
ATOM     26  CD  ARG A 159     -14.288 -14.077 -16.347  1.00  0.00           C  
ATOM     27  NE  ARG A 159     -15.295 -15.125 -16.388  1.00  0.00           N  
ATOM     28  CZ  ARG A 159     -15.547 -15.983 -15.380  1.00  0.00           C  
ATOM     29  NH1 ARG A 159     -14.859 -15.905 -14.263  1.00  0.00           N  
ATOM     30  NH2 ARG A 159     -16.486 -16.903 -15.515  1.00  0.00           N  
ATOM     31  H   ARG A 159     -12.025 -13.184 -19.727  1.00  0.00           H  
ATOM     32  HA  ARG A 159     -13.941 -11.098 -19.186  1.00  0.00           H  
ATOM     33 1HB  ARG A 159     -12.179 -12.748 -17.345  1.00  0.00           H  
ATOM     34 2HB  ARG A 159     -13.375 -11.589 -16.785  1.00  0.00           H  
ATOM     35 1HG  ARG A 159     -15.160 -12.898 -17.852  1.00  0.00           H  
ATOM     36 2HG  ARG A 159     -13.949 -14.071 -18.422  1.00  0.00           H  
ATOM     37 1HD  ARG A 159     -13.327 -14.536 -16.116  1.00  0.00           H  
ATOM     38 2HD  ARG A 159     -14.556 -13.377 -15.557  1.00  0.00           H  
ATOM     39  HE  ARG A 159     -15.845 -15.216 -17.232  1.00  0.00           H  
ATOM     40 1HH1 ARG A 159     -14.142 -15.202 -14.160  1.00  0.00           H  
ATOM     41 2HH1 ARG A 159     -15.048 -16.548 -13.509  1.00  0.00           H  
ATOM     42 1HH2 ARG A 159     -17.016 -16.963 -16.375  1.00  0.00           H  
ATOM     43 2HH2 ARG A 159     -16.675 -17.546 -14.761  1.00  0.00           H  
ATOM     44  N   ARG A 160     -12.586  -9.144 -18.344  1.00  0.00           N  
ATOM     45  CA  ARG A 160     -11.792  -7.949 -18.098  1.00  0.00           C  
ATOM     46  C   ARG A 160     -12.633  -6.875 -17.411  1.00  0.00           C  
ATOM     47  O   ARG A 160     -13.441  -6.198 -18.052  1.00  0.00           O  
ATOM     48  CB  ARG A 160     -11.230  -7.400 -19.401  1.00  0.00           C  
ATOM     49  CG  ARG A 160     -10.294  -6.212 -19.244  1.00  0.00           C  
ATOM     50  CD  ARG A 160      -9.734  -5.778 -20.549  1.00  0.00           C  
ATOM     51  NE  ARG A 160      -8.785  -4.688 -20.396  1.00  0.00           N  
ATOM     52  CZ  ARG A 160      -8.189  -4.042 -21.419  1.00  0.00           C  
ATOM     53  NH1 ARG A 160      -8.455  -4.390 -22.658  1.00  0.00           N  
ATOM     54  NH2 ARG A 160      -7.338  -3.061 -21.174  1.00  0.00           N  
ATOM     55  H   ARG A 160     -13.563  -9.090 -18.275  1.00  0.00           H  
ATOM     56  HA  ARG A 160     -10.960  -8.215 -17.446  1.00  0.00           H  
ATOM     57 1HB  ARG A 160     -10.681  -8.185 -19.920  1.00  0.00           H  
ATOM     58 2HB  ARG A 160     -12.050  -7.091 -20.050  1.00  0.00           H  
ATOM     59 1HG  ARG A 160     -10.840  -5.374 -18.810  1.00  0.00           H  
ATOM     60 2HG  ARG A 160      -9.467  -6.485 -18.589  1.00  0.00           H  
ATOM     61 1HD  ARG A 160      -9.219  -6.615 -21.020  1.00  0.00           H  
ATOM     62 2HD  ARG A 160     -10.541  -5.439 -21.197  1.00  0.00           H  
ATOM     63  HE  ARG A 160      -8.555  -4.392 -19.457  1.00  0.00           H  
ATOM     64 1HH1 ARG A 160      -9.104  -5.140 -22.845  1.00  0.00           H  
ATOM     65 2HH1 ARG A 160      -8.007  -3.906 -23.424  1.00  0.00           H  
ATOM     66 1HH2 ARG A 160      -7.134  -2.794 -20.221  1.00  0.00           H  
ATOM     67 2HH2 ARG A 160      -6.892  -2.578 -21.940  1.00  0.00           H  
ATOM     68  N   GLN A 161     -12.454  -6.736 -16.108  1.00  0.00           N  
ATOM     69  CA  GLN A 161     -13.186  -5.737 -15.341  1.00  0.00           C  
ATOM     70  C   GLN A 161     -12.283  -4.548 -15.024  1.00  0.00           C  
ATOM     71  O   GLN A 161     -11.141  -4.722 -14.597  1.00  0.00           O  
ATOM     72  CB  GLN A 161     -13.737  -6.344 -14.048  1.00  0.00           C  
ATOM     73  CG  GLN A 161     -14.566  -5.384 -13.213  1.00  0.00           C  
ATOM     74  CD  GLN A 161     -15.146  -6.044 -11.976  1.00  0.00           C  
ATOM     75  OE1 GLN A 161     -14.581  -7.002 -11.444  1.00  0.00           O  
ATOM     76  NE2 GLN A 161     -16.281  -5.533 -11.511  1.00  0.00           N  
ATOM     77  H   GLN A 161     -11.811  -7.320 -15.646  1.00  0.00           H  
ATOM     78  HA  GLN A 161     -14.024  -5.385 -15.943  1.00  0.00           H  
ATOM     79 1HB  GLN A 161     -14.359  -7.206 -14.287  1.00  0.00           H  
ATOM     80 2HB  GLN A 161     -12.910  -6.698 -13.431  1.00  0.00           H  
ATOM     81 1HG  GLN A 161     -13.933  -4.556 -12.893  1.00  0.00           H  
ATOM     82 2HG  GLN A 161     -15.391  -5.011 -13.820  1.00  0.00           H  
ATOM     83 1HE2 GLN A 161     -16.711  -5.927 -10.699  1.00  0.00           H  
ATOM     84 2HE2 GLN A 161     -16.706  -4.756 -11.974  1.00  0.00           H  
ATOM     85  N   LEU A 162     -12.793  -3.344 -15.237  1.00  0.00           N  
ATOM     86  CA  LEU A 162     -12.021  -2.140 -14.973  1.00  0.00           C  
ATOM     87  C   LEU A 162     -12.920  -0.927 -14.750  1.00  0.00           C  
ATOM     88  O   LEU A 162     -13.442  -0.340 -15.694  1.00  0.00           O  
ATOM     89  CB  LEU A 162     -11.064  -1.866 -16.140  1.00  0.00           C  
ATOM     90  CG  LEU A 162     -10.156  -0.640 -15.982  1.00  0.00           C  
ATOM     91  CD1 LEU A 162      -9.018  -0.716 -16.991  1.00  0.00           C  
ATOM     92  CD2 LEU A 162     -10.974   0.628 -16.175  1.00  0.00           C  
ATOM     93  H   LEU A 162     -13.712  -3.261 -15.574  1.00  0.00           H  
ATOM     94  HA  LEU A 162     -11.437  -2.296 -14.067  1.00  0.00           H  
ATOM     95 1HB  LEU A 162     -10.425  -2.736 -16.277  1.00  0.00           H  
ATOM     96 2HB  LEU A 162     -11.653  -1.727 -17.047  1.00  0.00           H  
ATOM     97  HG  LEU A 162      -9.716  -0.640 -14.984  1.00  0.00           H  
ATOM     98 1HD1 LEU A 162      -8.373   0.155 -16.878  1.00  0.00           H  
ATOM     99 2HD1 LEU A 162      -8.438  -1.622 -16.817  1.00  0.00           H  
ATOM    100 3HD1 LEU A 162      -9.428  -0.735 -18.000  1.00  0.00           H  
ATOM    101 1HD2 LEU A 162     -10.328   1.499 -16.061  1.00  0.00           H  
ATOM    102 2HD2 LEU A 162     -11.413   0.629 -17.173  1.00  0.00           H  
ATOM    103 3HD2 LEU A 162     -11.768   0.665 -15.429  1.00  0.00           H  
ATOM    104  N   THR A 163     -13.130  -0.568 -13.497  1.00  0.00           N  
ATOM    105  CA  THR A 163     -13.931   0.599 -13.185  1.00  0.00           C  
ATOM    106  C   THR A 163     -13.038   1.835 -13.283  1.00  0.00           C  
ATOM    107  O   THR A 163     -11.937   1.838 -12.733  1.00  0.00           O  
ATOM    108  CB  THR A 163     -14.563   0.499 -11.784  1.00  0.00           C  
ATOM    109  OG1 THR A 163     -15.437  -0.636 -11.732  1.00  0.00           O  
ATOM    110  CG2 THR A 163     -15.354   1.758 -11.465  1.00  0.00           C  
ATOM    111  H   THR A 163     -12.740  -1.095 -12.770  1.00  0.00           H  
ATOM    112  HA  THR A 163     -14.738   0.670 -13.915  1.00  0.00           H  
ATOM    113  HB  THR A 163     -13.778   0.370 -11.039  1.00  0.00           H  
ATOM    114  HG1 THR A 163     -15.776  -0.738 -10.839  1.00  0.00           H  
ATOM    115 1HG2 THR A 163     -15.793   1.669 -10.471  1.00  0.00           H  
ATOM    116 2HG2 THR A 163     -14.690   2.621 -11.492  1.00  0.00           H  
ATOM    117 3HG2 THR A 163     -16.147   1.886 -12.201  1.00  0.00           H  
ATOM    118  N   PRO A 164     -13.497   2.899 -13.960  1.00  0.00           N  
ATOM    119  CA  PRO A 164     -12.714   4.131 -14.141  1.00  0.00           C  
ATOM    120  C   PRO A 164     -12.220   4.737 -12.826  1.00  0.00           C  
ATOM    121  O   PRO A 164     -11.099   5.240 -12.749  1.00  0.00           O  
ATOM    122  CB  PRO A 164     -13.714   5.060 -14.836  1.00  0.00           C  
ATOM    123  CG  PRO A 164     -14.580   4.140 -15.626  1.00  0.00           C  
ATOM    124  CD  PRO A 164     -14.775   2.947 -14.730  1.00  0.00           C  
ATOM    125  HA  PRO A 164     -11.851   3.919 -14.789  1.00  0.00           H  
ATOM    126 1HB  PRO A 164     -14.276   5.637 -14.086  1.00  0.00           H  
ATOM    127 2HB  PRO A 164     -13.178   5.787 -15.464  1.00  0.00           H  
ATOM    128 1HG  PRO A 164     -15.528   4.637 -15.883  1.00  0.00           H  
ATOM    129 2HG  PRO A 164     -14.090   3.881 -16.577  1.00  0.00           H  
ATOM    130 1HD  PRO A 164     -15.637   3.120 -14.070  1.00  0.00           H  
ATOM    131 2HD  PRO A 164     -14.930   2.047 -15.345  1.00  0.00           H  
ATOM    132  N   GLN A 165     -13.054   4.663 -11.798  1.00  0.00           N  
ATOM    133  CA  GLN A 165     -12.719   5.223 -10.492  1.00  0.00           C  
ATOM    134  C   GLN A 165     -11.666   4.392  -9.762  1.00  0.00           C  
ATOM    135  O   GLN A 165     -10.776   4.940  -9.115  1.00  0.00           O  
ATOM    136  CB  GLN A 165     -13.978   5.338  -9.628  1.00  0.00           C  
ATOM    137  CG  GLN A 165     -14.979   6.369 -10.120  1.00  0.00           C  
ATOM    138  CD  GLN A 165     -16.183   6.490  -9.205  1.00  0.00           C  
ATOM    139  OE1 GLN A 165     -16.069   6.344  -7.985  1.00  0.00           O  
ATOM    140  NE2 GLN A 165     -17.344   6.758  -9.790  1.00  0.00           N  
ATOM    141  H   GLN A 165     -13.924   4.226 -11.924  1.00  0.00           H  
ATOM    142  HA  GLN A 165     -12.302   6.219 -10.639  1.00  0.00           H  
ATOM    143 1HB  GLN A 165     -14.481   4.372  -9.588  1.00  0.00           H  
ATOM    144 2HB  GLN A 165     -13.696   5.603  -8.609  1.00  0.00           H  
ATOM    145 1HG  GLN A 165     -14.489   7.341 -10.171  1.00  0.00           H  
ATOM    146 2HG  GLN A 165     -15.330   6.075 -11.110  1.00  0.00           H  
ATOM    147 1HE2 GLN A 165     -18.174   6.850  -9.237  1.00  0.00           H  
ATOM    148 2HE2 GLN A 165     -17.392   6.869 -10.783  1.00  0.00           H  
ATOM    149  N   GLN A 166     -11.757   3.072  -9.874  1.00  0.00           N  
ATOM    150  CA  GLN A 166     -10.822   2.186  -9.190  1.00  0.00           C  
ATOM    151  C   GLN A 166      -9.517   2.063  -9.956  1.00  0.00           C  
ATOM    152  O   GLN A 166      -8.440   2.098  -9.365  1.00  0.00           O  
ATOM    153  CB  GLN A 166     -11.442   0.800  -8.993  1.00  0.00           C  
ATOM    154  CG  GLN A 166     -10.566  -0.169  -8.218  1.00  0.00           C  
ATOM    155  CD  GLN A 166     -11.242  -1.508  -7.994  1.00  0.00           C  
ATOM    156  OE1 GLN A 166     -11.766  -2.119  -8.929  1.00  0.00           O  
ATOM    157  NE2 GLN A 166     -11.234  -1.974  -6.750  1.00  0.00           N  
ATOM    158  H   GLN A 166     -12.454   2.687 -10.440  1.00  0.00           H  
ATOM    159  HA  GLN A 166     -10.598   2.609  -8.211  1.00  0.00           H  
ATOM    160 1HB  GLN A 166     -12.388   0.897  -8.461  1.00  0.00           H  
ATOM    161 2HB  GLN A 166     -11.656   0.356  -9.965  1.00  0.00           H  
ATOM    162 1HG  GLN A 166      -9.646  -0.340  -8.778  1.00  0.00           H  
ATOM    163 2HG  GLN A 166     -10.335   0.264  -7.245  1.00  0.00           H  
ATOM    164 1HE2 GLN A 166     -11.665  -2.853  -6.541  1.00  0.00           H  
ATOM    165 2HE2 GLN A 166     -10.798  -1.446  -6.021  1.00  0.00           H  
ATOM    166  N   GLN A 167      -9.625   1.917 -11.272  1.00  0.00           N  
ATOM    167  CA  GLN A 167      -8.469   1.777 -12.140  1.00  0.00           C  
ATOM    168  C   GLN A 167      -7.449   2.886 -11.907  1.00  0.00           C  
ATOM    169  O   GLN A 167      -6.258   2.627 -11.753  1.00  0.00           O  
ATOM    170  CB  GLN A 167      -8.907   1.771 -13.607  1.00  0.00           C  
ATOM    171  CG  GLN A 167      -7.759   1.686 -14.599  1.00  0.00           C  
ATOM    172  CD  GLN A 167      -7.036   0.354 -14.534  1.00  0.00           C  
ATOM    173  OE1 GLN A 167      -7.455  -0.562 -13.823  1.00  0.00           O  
ATOM    174  NE2 GLN A 167      -5.942   0.239 -15.279  1.00  0.00           N  
ATOM    175  H   GLN A 167     -10.519   1.896 -11.678  1.00  0.00           H  
ATOM    176  HA  GLN A 167      -7.981   0.829 -11.916  1.00  0.00           H  
ATOM    177 1HB  GLN A 167      -9.568   0.923 -13.785  1.00  0.00           H  
ATOM    178 2HB  GLN A 167      -9.471   2.678 -13.823  1.00  0.00           H  
ATOM    179 1HG  GLN A 167      -8.153   1.812 -15.607  1.00  0.00           H  
ATOM    180 2HG  GLN A 167      -7.041   2.476 -14.376  1.00  0.00           H  
ATOM    181 1HE2 GLN A 167      -5.423  -0.616 -15.278  1.00  0.00           H  
ATOM    182 2HE2 GLN A 167      -5.636   1.008 -15.842  1.00  0.00           H  
ATOM    183  N   GLN A 168      -7.937   4.113 -11.843  1.00  0.00           N  
ATOM    184  CA  GLN A 168      -7.085   5.278 -11.654  1.00  0.00           C  
ATOM    185  C   GLN A 168      -6.316   5.237 -10.336  1.00  0.00           C  
ATOM    186  O   GLN A 168      -5.210   5.765 -10.240  1.00  0.00           O  
ATOM    187  CB  GLN A 168      -7.925   6.557 -11.721  1.00  0.00           C  
ATOM    188  CG  GLN A 168      -8.422   6.902 -13.115  1.00  0.00           C  
ATOM    189  CD  GLN A 168      -9.322   8.123 -13.122  1.00  0.00           C  
ATOM    190  OE1 GLN A 168      -9.137   9.052 -12.331  1.00  0.00           O  
ATOM    191  NE2 GLN A 168     -10.303   8.129 -14.017  1.00  0.00           N  
ATOM    192  H   GLN A 168      -8.906   4.243 -11.920  1.00  0.00           H  
ATOM    193  HA  GLN A 168      -6.346   5.299 -12.454  1.00  0.00           H  
ATOM    194 1HB  GLN A 168      -8.792   6.457 -11.069  1.00  0.00           H  
ATOM    195 2HB  GLN A 168      -7.336   7.398 -11.356  1.00  0.00           H  
ATOM    196 1HG  GLN A 168      -7.564   7.105 -13.756  1.00  0.00           H  
ATOM    197 2HG  GLN A 168      -8.989   6.057 -13.506  1.00  0.00           H  
ATOM    198 1HE2 GLN A 168     -10.929   8.908 -14.069  1.00  0.00           H  
ATOM    199 2HE2 GLN A 168     -10.417   7.355 -14.640  1.00  0.00           H  
ATOM    200  N   LEU A 169      -6.894   4.616  -9.325  1.00  0.00           N  
ATOM    201  CA  LEU A 169      -6.252   4.555  -8.026  1.00  0.00           C  
ATOM    202  C   LEU A 169      -5.281   3.380  -7.910  1.00  0.00           C  
ATOM    203  O   LEU A 169      -4.148   3.543  -7.454  1.00  0.00           O  
ATOM    204  CB  LEU A 169      -7.318   4.453  -6.928  1.00  0.00           C  
ATOM    205  CG  LEU A 169      -6.786   4.328  -5.494  1.00  0.00           C  
ATOM    206  CD1 LEU A 169      -5.991   5.577  -5.137  1.00  0.00           C  
ATOM    207  CD2 LEU A 169      -7.951   4.129  -4.536  1.00  0.00           C  
ATOM    208  H   LEU A 169      -7.756   4.169  -9.461  1.00  0.00           H  
ATOM    209  HA  LEU A 169      -5.678   5.470  -7.881  1.00  0.00           H  
ATOM    210 1HB  LEU A 169      -7.948   5.339  -6.971  1.00  0.00           H  
ATOM    211 2HB  LEU A 169      -7.940   3.580  -7.127  1.00  0.00           H  
ATOM    212  HG  LEU A 169      -6.112   3.474  -5.429  1.00  0.00           H  
ATOM    213 1HD1 LEU A 169      -5.613   5.488  -4.118  1.00  0.00           H  
ATOM    214 2HD1 LEU A 169      -5.153   5.684  -5.826  1.00  0.00           H  
ATOM    215 3HD1 LEU A 169      -6.636   6.452  -5.210  1.00  0.00           H  
ATOM    216 1HD2 LEU A 169      -7.573   4.040  -3.517  1.00  0.00           H  
ATOM    217 2HD2 LEU A 169      -8.625   4.984  -4.600  1.00  0.00           H  
ATOM    218 3HD2 LEU A 169      -8.491   3.220  -4.803  1.00  0.00           H  
ATOM    219  N   VAL A 170      -5.722   2.200  -8.332  1.00  0.00           N  
ATOM    220  CA  VAL A 170      -4.902   0.999  -8.214  1.00  0.00           C  
ATOM    221  C   VAL A 170      -3.789   0.914  -9.259  1.00  0.00           C  
ATOM    222  O   VAL A 170      -2.696   0.433  -8.966  1.00  0.00           O  
ATOM    223  CB  VAL A 170      -5.795  -0.250  -8.336  1.00  0.00           C  
ATOM    224  CG1 VAL A 170      -4.952  -1.515  -8.282  1.00  0.00           C  
ATOM    225  CG2 VAL A 170      -6.839  -0.250  -7.230  1.00  0.00           C  
ATOM    226  H   VAL A 170      -6.621   2.137  -8.726  1.00  0.00           H  
ATOM    227  HA  VAL A 170      -4.424   1.001  -7.234  1.00  0.00           H  
ATOM    228  HB  VAL A 170      -6.293  -0.236  -9.306  1.00  0.00           H  
ATOM    229 1HG1 VAL A 170      -5.600  -2.388  -8.370  1.00  0.00           H  
ATOM    230 2HG1 VAL A 170      -4.237  -1.511  -9.104  1.00  0.00           H  
ATOM    231 3HG1 VAL A 170      -4.417  -1.556  -7.334  1.00  0.00           H  
ATOM    232 1HG2 VAL A 170      -7.468  -1.135  -7.323  1.00  0.00           H  
ATOM    233 2HG2 VAL A 170      -6.342  -0.258  -6.260  1.00  0.00           H  
ATOM    234 3HG2 VAL A 170      -7.458   0.644  -7.313  1.00  0.00           H  
ATOM    235  N   ASN A 171      -4.053   1.377 -10.470  1.00  0.00           N  
ATOM    236  CA  ASN A 171      -3.052   1.320 -11.538  1.00  0.00           C  
ATOM    237  C   ASN A 171      -1.928   2.323 -11.293  1.00  0.00           C  
ATOM    238  O   ASN A 171      -0.785   2.112 -11.702  1.00  0.00           O  
ATOM    239  CB  ASN A 171      -3.697   1.562 -12.890  1.00  0.00           C  
ATOM    240  CG  ASN A 171      -2.789   1.207 -14.035  1.00  0.00           C  
ATOM    241  OD1 ASN A 171      -2.349   0.059 -14.162  1.00  0.00           O  
ATOM    242  ND2 ASN A 171      -2.500   2.171 -14.872  1.00  0.00           N  
ATOM    243  H   ASN A 171      -4.938   1.764 -10.655  1.00  0.00           H  
ATOM    244  HA  ASN A 171      -2.604   0.325 -11.540  1.00  0.00           H  
ATOM    245 1HB  ASN A 171      -4.610   0.971 -12.969  1.00  0.00           H  
ATOM    246 2HB  ASN A 171      -3.978   2.612 -12.977  1.00  0.00           H  
ATOM    247 1HD2 ASN A 171      -1.901   1.993 -15.653  1.00  0.00           H  
ATOM    248 2HD2 ASN A 171      -2.878   3.086 -14.731  1.00  0.00           H  
ATOM    249  N   GLN A 172      -2.252   3.402 -10.600  1.00  0.00           N  
ATOM    250  CA  GLN A 172      -1.276   4.444 -10.306  1.00  0.00           C  
ATOM    251  C   GLN A 172      -0.409   4.077  -9.107  1.00  0.00           C  
ATOM    252  O   GLN A 172       0.673   4.635  -8.924  1.00  0.00           O  
ATOM    253  CB  GLN A 172      -1.982   5.778 -10.050  1.00  0.00           C  
ATOM    254  CG  GLN A 172      -2.577   6.416 -11.293  1.00  0.00           C  
ATOM    255  CD  GLN A 172      -3.250   7.743 -10.997  1.00  0.00           C  
ATOM    256  OE1 GLN A 172      -2.939   8.405 -10.003  1.00  0.00           O  
ATOM    257  NE2 GLN A 172      -4.178   8.141 -11.860  1.00  0.00           N  
ATOM    258  H   GLN A 172      -3.169   3.504 -10.275  1.00  0.00           H  
ATOM    259  HA  GLN A 172      -0.619   4.556 -11.169  1.00  0.00           H  
ATOM    260 1HB  GLN A 172      -2.786   5.632  -9.329  1.00  0.00           H  
ATOM    261 2HB  GLN A 172      -1.276   6.485  -9.614  1.00  0.00           H  
ATOM    262 1HG  GLN A 172      -1.781   6.591 -12.016  1.00  0.00           H  
ATOM    263 2HG  GLN A 172      -3.323   5.742 -11.714  1.00  0.00           H  
ATOM    264 1HE2 GLN A 172      -4.657   9.008 -11.716  1.00  0.00           H  
ATOM    265 2HE2 GLN A 172      -4.400   7.573 -12.653  1.00  0.00           H  
ATOM    266  N   MET A 173      -0.880   3.129  -8.300  1.00  0.00           N  
ATOM    267  CA  MET A 173      -0.141   2.679  -7.114  1.00  0.00           C  
ATOM    268  C   MET A 173       1.107   1.888  -7.506  1.00  0.00           C  
ATOM    269  O   MET A 173       1.901   1.499  -6.654  1.00  0.00           O  
ATOM    270  CB  MET A 173      -1.044   1.835  -6.216  1.00  0.00           C  
ATOM    271  CG  MET A 173      -2.050   2.638  -5.402  1.00  0.00           C  
ATOM    272  SD  MET A 173      -3.413   1.627  -4.789  1.00  0.00           S  
ATOM    273  CE  MET A 173      -2.526   0.426  -3.801  1.00  0.00           C  
ATOM    274  H   MET A 173      -1.749   2.722  -8.499  1.00  0.00           H  
ATOM    275  HA  MET A 173       0.186   3.557  -6.556  1.00  0.00           H  
ATOM    276 1HB  MET A 173      -1.600   1.124  -6.825  1.00  0.00           H  
ATOM    277 2HB  MET A 173      -0.431   1.261  -5.520  1.00  0.00           H  
ATOM    278 1HG  MET A 173      -1.547   3.092  -4.549  1.00  0.00           H  
ATOM    279 2HG  MET A 173      -2.462   3.436  -6.019  1.00  0.00           H  
ATOM    280 1HE  MET A 173      -3.234  -0.272  -3.354  1.00  0.00           H  
ATOM    281 2HE  MET A 173      -1.827  -0.121  -4.434  1.00  0.00           H  
ATOM    282 3HE  MET A 173      -1.975   0.939  -3.013  1.00  0.00           H  
ATOM    283  N   LYS A 174       1.265   1.642  -8.799  1.00  0.00           N  
ATOM    284  CA  LYS A 174       2.421   0.919  -9.300  1.00  0.00           C  
ATOM    285  C   LYS A 174       3.640   1.815  -9.205  1.00  0.00           C  
ATOM    286  O   LYS A 174       4.701   1.407  -8.734  1.00  0.00           O  
ATOM    287  CB  LYS A 174       2.202   0.457 -10.742  1.00  0.00           C  
ATOM    288  CG  LYS A 174       1.174  -0.656 -10.896  1.00  0.00           C  
ATOM    289  CD  LYS A 174       0.876  -0.934 -12.362  1.00  0.00           C  
ATOM    290  CE  LYS A 174      -0.079  -2.107 -12.521  1.00  0.00           C  
ATOM    291  NZ  LYS A 174      -0.579  -2.233 -13.917  1.00  0.00           N  
ATOM    292  H   LYS A 174       0.598   1.971  -9.427  1.00  0.00           H  
ATOM    293  HA  LYS A 174       2.574   0.037  -8.677  1.00  0.00           H  
ATOM    294 1HB  LYS A 174       1.874   1.301 -11.348  1.00  0.00           H  
ATOM    295 2HB  LYS A 174       3.145   0.102 -11.157  1.00  0.00           H  
ATOM    296 1HG  LYS A 174       1.554  -1.568 -10.432  1.00  0.00           H  
ATOM    297 2HG  LYS A 174       0.251  -0.372 -10.393  1.00  0.00           H  
ATOM    298 1HD  LYS A 174       0.429  -0.048 -12.816  1.00  0.00           H  
ATOM    299 2HD  LYS A 174       1.804  -1.159 -12.886  1.00  0.00           H  
ATOM    300 1HE  LYS A 174       0.430  -3.030 -12.247  1.00  0.00           H  
ATOM    301 2HE  LYS A 174      -0.931  -1.976 -11.854  1.00  0.00           H  
ATOM    302 1HZ  LYS A 174      -1.209  -3.020 -13.980  1.00  0.00           H  
ATOM    303 2HZ  LYS A 174      -1.071  -1.389 -14.176  1.00  0.00           H  
ATOM    304 3HZ  LYS A 174       0.200  -2.374 -14.542  1.00  0.00           H  
ATOM    305  N   VAL A 175       3.472   3.053  -9.647  1.00  0.00           N  
ATOM    306  CA  VAL A 175       4.547   4.019  -9.596  1.00  0.00           C  
ATOM    307  C   VAL A 175       4.194   5.108  -8.603  1.00  0.00           C  
ATOM    308  O   VAL A 175       3.738   6.192  -8.973  1.00  0.00           O  
ATOM    309  CB  VAL A 175       4.793   4.636 -10.985  1.00  0.00           C  
ATOM    310  CG1 VAL A 175       5.976   5.592 -10.942  1.00  0.00           C  
ATOM    311  CG2 VAL A 175       5.028   3.534 -12.007  1.00  0.00           C  
ATOM    312  H   VAL A 175       2.602   3.324 -10.005  1.00  0.00           H  
ATOM    313  HA  VAL A 175       5.457   3.508  -9.278  1.00  0.00           H  
ATOM    314  HB  VAL A 175       3.919   5.220 -11.274  1.00  0.00           H  
ATOM    315 1HG1 VAL A 175       6.135   6.020 -11.932  1.00  0.00           H  
ATOM    316 2HG1 VAL A 175       5.771   6.392 -10.231  1.00  0.00           H  
ATOM    317 3HG1 VAL A 175       6.870   5.051 -10.633  1.00  0.00           H  
ATOM    318 1HG2 VAL A 175       5.200   3.978 -12.988  1.00  0.00           H  
ATOM    319 2HG2 VAL A 175       5.899   2.947 -11.716  1.00  0.00           H  
ATOM    320 3HG2 VAL A 175       4.152   2.887 -12.052  1.00  0.00           H  
ATOM    321  N   ALA A 176       4.412   4.808  -7.342  1.00  0.00           N  
ATOM    322  CA  ALA A 176       4.130   5.744  -6.275  1.00  0.00           C  
ATOM    323  C   ALA A 176       5.181   5.632  -5.178  1.00  0.00           C  
ATOM    324  O   ALA A 176       5.362   4.567  -4.590  1.00  0.00           O  
ATOM    325  CB  ALA A 176       2.737   5.504  -5.712  1.00  0.00           C  
ATOM    326  H   ALA A 176       4.738   3.912  -7.118  1.00  0.00           H  
ATOM    327  HA  ALA A 176       4.174   6.752  -6.688  1.00  0.00           H  
ATOM    328 1HB  ALA A 176       2.541   6.215  -4.909  1.00  0.00           H  
ATOM    329 2HB  ALA A 176       1.997   5.635  -6.502  1.00  0.00           H  
ATOM    330 3HB  ALA A 176       2.673   4.489  -5.321  1.00  0.00           H  
ATOM    331  N   PRO A 177       5.938   6.710  -4.936  1.00  0.00           N  
ATOM    332  CA  PRO A 177       6.955   6.738  -3.898  1.00  0.00           C  
ATOM    333  C   PRO A 177       6.377   7.101  -2.532  1.00  0.00           C  
ATOM    334  O   PRO A 177       5.520   7.983  -2.420  1.00  0.00           O  
ATOM    335  CB  PRO A 177       7.920   7.815  -4.404  1.00  0.00           C  
ATOM    336  CG  PRO A 177       7.033   8.837  -5.029  1.00  0.00           C  
ATOM    337  CD  PRO A 177       5.917   8.037  -5.646  1.00  0.00           C  
ATOM    338  HA  PRO A 177       7.448   5.756  -3.848  1.00  0.00           H  
ATOM    339 1HB  PRO A 177       8.510   8.215  -3.567  1.00  0.00           H  
ATOM    340 2HB  PRO A 177       8.632   7.375  -5.118  1.00  0.00           H  
ATOM    341 1HG  PRO A 177       6.675   9.545  -4.267  1.00  0.00           H  
ATOM    342 2HG  PRO A 177       7.593   9.425  -5.770  1.00  0.00           H  
ATOM    343 1HD  PRO A 177       4.959   8.553  -5.480  1.00  0.00           H  
ATOM    344 2HD  PRO A 177       6.108   7.910  -6.722  1.00  0.00           H  
ATOM    345  N   ILE A 178       6.852   6.415  -1.506  1.00  0.00           N  
ATOM    346  CA  ILE A 178       6.412   6.640  -0.137  1.00  0.00           C  
ATOM    347  C   ILE A 178       6.911   7.989   0.384  1.00  0.00           C  
ATOM    348  O   ILE A 178       8.119   8.227   0.445  1.00  0.00           O  
ATOM    349  CB  ILE A 178       6.904   5.512   0.789  1.00  0.00           C  
ATOM    350  CG1 ILE A 178       6.333   4.165   0.338  1.00  0.00           C  
ATOM    351  CG2 ILE A 178       6.518   5.802   2.231  1.00  0.00           C  
ATOM    352  CD1 ILE A 178       6.980   2.974   1.007  1.00  0.00           C  
ATOM    353  H   ILE A 178       7.526   5.718  -1.675  1.00  0.00           H  
ATOM    354  HA  ILE A 178       5.323   6.649  -0.121  1.00  0.00           H  
ATOM    355  HB  ILE A 178       7.989   5.433   0.721  1.00  0.00           H  
ATOM    356 1HG1 ILE A 178       5.265   4.135   0.546  1.00  0.00           H  
ATOM    357 2HG1 ILE A 178       6.459   4.059  -0.740  1.00  0.00           H  
ATOM    358 1HG2 ILE A 178       6.873   4.995   2.871  1.00  0.00           H  
ATOM    359 2HG2 ILE A 178       6.971   6.741   2.547  1.00  0.00           H  
ATOM    360 3HG2 ILE A 178       5.434   5.877   2.310  1.00  0.00           H  
ATOM    361 1HD1 ILE A 178       6.523   2.056   0.636  1.00  0.00           H  
ATOM    362 2HD1 ILE A 178       8.047   2.964   0.782  1.00  0.00           H  
ATOM    363 3HD1 ILE A 178       6.837   3.040   2.085  1.00  0.00           H  
ATOM    364  N   PRO A 179       5.983   8.898   0.732  1.00  0.00           N  
ATOM    365  CA  PRO A 179       6.327  10.225   1.255  1.00  0.00           C  
ATOM    366  C   PRO A 179       7.071  10.158   2.582  1.00  0.00           C  
ATOM    367  O   PRO A 179       7.006   9.158   3.299  1.00  0.00           O  
ATOM    368  CB  PRO A 179       4.956  10.889   1.420  1.00  0.00           C  
ATOM    369  CG  PRO A 179       4.075  10.149   0.473  1.00  0.00           C  
ATOM    370  CD  PRO A 179       4.543   8.721   0.564  1.00  0.00           C  
ATOM    371  HA  PRO A 179       6.939  10.759   0.513  1.00  0.00           H  
ATOM    372 1HB  PRO A 179       4.623  10.809   2.465  1.00  0.00           H  
ATOM    373 2HB  PRO A 179       5.028  11.962   1.188  1.00  0.00           H  
ATOM    374 1HG  PRO A 179       3.021  10.268   0.764  1.00  0.00           H  
ATOM    375 2HG  PRO A 179       4.174  10.564  -0.541  1.00  0.00           H  
ATOM    376 1HD  PRO A 179       4.076   8.236   1.433  1.00  0.00           H  
ATOM    377 2HD  PRO A 179       4.283   8.190  -0.363  1.00  0.00           H  
ATOM    378  N   LYS A 180       7.742  11.248   2.920  1.00  0.00           N  
ATOM    379  CA  LYS A 180       8.516  11.337   4.156  1.00  0.00           C  
ATOM    380  C   LYS A 180       7.624  11.176   5.380  1.00  0.00           C  
ATOM    381  O   LYS A 180       8.061  10.675   6.418  1.00  0.00           O  
ATOM    382  CB  LYS A 180       9.265  12.669   4.225  1.00  0.00           C  
ATOM    383  CG  LYS A 180      10.417  12.795   3.236  1.00  0.00           C  
ATOM    384  CD  LYS A 180      11.102  14.148   3.355  1.00  0.00           C  
ATOM    385  CE  LYS A 180      12.253  14.275   2.369  1.00  0.00           C  
ATOM    386  NZ  LYS A 180      12.910  15.608   2.449  1.00  0.00           N  
ATOM    387  H   LYS A 180       7.709  12.023   2.317  1.00  0.00           H  
ATOM    388  HA  LYS A 180       9.245  10.526   4.167  1.00  0.00           H  
ATOM    389 1HB  LYS A 180       8.570  13.487   4.035  1.00  0.00           H  
ATOM    390 2HB  LYS A 180       9.669  12.808   5.228  1.00  0.00           H  
ATOM    391 1HG  LYS A 180      11.148  12.008   3.427  1.00  0.00           H  
ATOM    392 2HG  LYS A 180      10.039  12.676   2.221  1.00  0.00           H  
ATOM    393 1HD  LYS A 180      10.378  14.941   3.161  1.00  0.00           H  
ATOM    394 2HD  LYS A 180      11.488  14.272   4.367  1.00  0.00           H  
ATOM    395 1HE  LYS A 180      12.995  13.505   2.574  1.00  0.00           H  
ATOM    396 2HE  LYS A 180      11.881  14.129   1.355  1.00  0.00           H  
ATOM    397 1HZ  LYS A 180      13.666  15.652   1.780  1.00  0.00           H  
ATOM    398 2HZ  LYS A 180      12.234  16.330   2.242  1.00  0.00           H  
ATOM    399 3HZ  LYS A 180      13.277  15.747   3.379  1.00  0.00           H  
ATOM    400  N   GLN A 181       6.375  11.598   5.250  1.00  0.00           N  
ATOM    401  CA  GLN A 181       5.408  11.494   6.336  1.00  0.00           C  
ATOM    402  C   GLN A 181       5.146  10.029   6.680  1.00  0.00           C  
ATOM    403  O   GLN A 181       4.888   9.680   7.833  1.00  0.00           O  
ATOM    404  CB  GLN A 181       4.098  12.191   5.960  1.00  0.00           C  
ATOM    405  CG  GLN A 181       4.203  13.704   5.866  1.00  0.00           C  
ATOM    406  CD  GLN A 181       2.898  14.349   5.439  1.00  0.00           C  
ATOM    407  OE1 GLN A 181       2.048  13.708   4.814  1.00  0.00           O  
ATOM    408  NE2 GLN A 181       2.731  15.624   5.774  1.00  0.00           N  
ATOM    409  H   GLN A 181       6.099  12.000   4.400  1.00  0.00           H  
ATOM    410  HA  GLN A 181       5.822  11.985   7.216  1.00  0.00           H  
ATOM    411 1HB  GLN A 181       3.750  11.818   4.997  1.00  0.00           H  
ATOM    412 2HB  GLN A 181       3.333  11.952   6.700  1.00  0.00           H  
ATOM    413 1HG  GLN A 181       4.476  14.100   6.844  1.00  0.00           H  
ATOM    414 2HG  GLN A 181       4.967  13.960   5.133  1.00  0.00           H  
ATOM    415 1HE2 GLN A 181       1.890  16.103   5.518  1.00  0.00           H  
ATOM    416 2HE2 GLN A 181       3.446  16.105   6.281  1.00  0.00           H  
ATOM    417  N   LEU A 182       5.231   9.176   5.671  1.00  0.00           N  
ATOM    418  CA  LEU A 182       4.985   7.754   5.846  1.00  0.00           C  
ATOM    419  C   LEU A 182       6.278   6.995   6.126  1.00  0.00           C  
ATOM    420  O   LEU A 182       6.263   5.978   6.816  1.00  0.00           O  
ATOM    421  CB  LEU A 182       4.307   7.180   4.596  1.00  0.00           C  
ATOM    422  CG  LEU A 182       2.790   7.391   4.505  1.00  0.00           C  
ATOM    423  CD1 LEU A 182       2.495   8.873   4.317  1.00  0.00           C  
ATOM    424  CD2 LEU A 182       2.232   6.572   3.351  1.00  0.00           C  
ATOM    425  H   LEU A 182       5.479   9.510   4.781  1.00  0.00           H  
ATOM    426  HA  LEU A 182       4.321   7.620   6.699  1.00  0.00           H  
ATOM    427 1HB  LEU A 182       4.758   7.635   3.716  1.00  0.00           H  
ATOM    428 2HB  LEU A 182       4.495   6.107   4.560  1.00  0.00           H  
ATOM    429  HG  LEU A 182       2.322   7.073   5.437  1.00  0.00           H  
ATOM    430 1HD1 LEU A 182       1.417   9.024   4.253  1.00  0.00           H  
ATOM    431 2HD1 LEU A 182       2.888   9.433   5.166  1.00  0.00           H  
ATOM    432 3HD1 LEU A 182       2.965   9.225   3.400  1.00  0.00           H  
ATOM    433 1HD2 LEU A 182       1.153   6.722   3.286  1.00  0.00           H  
ATOM    434 2HD2 LEU A 182       2.698   6.891   2.418  1.00  0.00           H  
ATOM    435 3HD2 LEU A 182       2.442   5.516   3.519  1.00  0.00           H  
ATOM    436  N   LEU A 183       7.393   7.504   5.602  1.00  0.00           N  
ATOM    437  CA  LEU A 183       8.704   6.872   5.793  1.00  0.00           C  
ATOM    438  C   LEU A 183       9.061   6.750   7.271  1.00  0.00           C  
ATOM    439  O   LEU A 183       9.811   5.860   7.667  1.00  0.00           O  
ATOM    440  CB  LEU A 183       9.791   7.677   5.069  1.00  0.00           C  
ATOM    441  CG  LEU A 183       9.807   7.548   3.541  1.00  0.00           C  
ATOM    442  CD1 LEU A 183      10.913   8.424   2.969  1.00  0.00           C  
ATOM    443  CD2 LEU A 183      10.010   6.090   3.157  1.00  0.00           C  
ATOM    444  H   LEU A 183       7.333   8.319   5.058  1.00  0.00           H  
ATOM    445  HA  LEU A 183       8.669   5.869   5.369  1.00  0.00           H  
ATOM    446 1HB  LEU A 183       9.661   8.731   5.312  1.00  0.00           H  
ATOM    447 2HB  LEU A 183      10.765   7.357   5.439  1.00  0.00           H  
ATOM    448  HG  LEU A 183       8.859   7.902   3.136  1.00  0.00           H  
ATOM    449 1HD1 LEU A 183      10.925   8.332   1.882  1.00  0.00           H  
ATOM    450 2HD1 LEU A 183      10.733   9.464   3.243  1.00  0.00           H  
ATOM    451 3HD1 LEU A 183      11.875   8.104   3.370  1.00  0.00           H  
ATOM    452 1HD2 LEU A 183      10.021   5.999   2.070  1.00  0.00           H  
ATOM    453 2HD2 LEU A 183      10.958   5.736   3.560  1.00  0.00           H  
ATOM    454 3HD2 LEU A 183       9.195   5.490   3.563  1.00  0.00           H  
ATOM    455  N   GLN A 184       8.520   7.649   8.080  1.00  0.00           N  
ATOM    456  CA  GLN A 184       8.772   7.642   9.516  1.00  0.00           C  
ATOM    457  C   GLN A 184       8.196   6.395  10.182  1.00  0.00           C  
ATOM    458  O   GLN A 184       8.633   6.003  11.265  1.00  0.00           O  
ATOM    459  CB  GLN A 184       8.185   8.898  10.165  1.00  0.00           C  
ATOM    460  CG  GLN A 184       8.908  10.183   9.801  1.00  0.00           C  
ATOM    461  CD  GLN A 184       8.302  11.400  10.475  1.00  0.00           C  
ATOM    462  OE1 GLN A 184       7.722  11.302  11.560  1.00  0.00           O  
ATOM    463  NE2 GLN A 184       8.429  12.555   9.832  1.00  0.00           N  
ATOM    464  H   GLN A 184       7.946   8.345   7.700  1.00  0.00           H  
ATOM    465  HA  GLN A 184       9.850   7.636   9.678  1.00  0.00           H  
ATOM    466 1HB  GLN A 184       7.140   9.005   9.871  1.00  0.00           H  
ATOM    467 2HB  GLN A 184       8.210   8.793  11.250  1.00  0.00           H  
ATOM    468 1HG  GLN A 184       9.949  10.103  10.116  1.00  0.00           H  
ATOM    469 2HG  GLN A 184       8.854  10.326   8.722  1.00  0.00           H  
ATOM    470 1HE2 GLN A 184       8.048  13.393  10.227  1.00  0.00           H  
ATOM    471 2HE2 GLN A 184       8.905  12.590   8.953  1.00  0.00           H  
ATOM    472  N   ARG A 185       7.222   5.771   9.528  1.00  0.00           N  
ATOM    473  CA  ARG A 185       6.577   4.580  10.068  1.00  0.00           C  
ATOM    474  C   ARG A 185       7.439   3.343   9.852  1.00  0.00           C  
ATOM    475  O   ARG A 185       7.341   2.372  10.601  1.00  0.00           O  
ATOM    476  CB  ARG A 185       5.217   4.367   9.420  1.00  0.00           C  
ATOM    477  CG  ARG A 185       4.154   5.381   9.814  1.00  0.00           C  
ATOM    478  CD  ARG A 185       2.830   5.044   9.231  1.00  0.00           C  
ATOM    479  NE  ARG A 185       1.803   5.990   9.635  1.00  0.00           N  
ATOM    480  CZ  ARG A 185       1.080   5.897  10.768  1.00  0.00           C  
ATOM    481  NH1 ARG A 185       1.283   4.898  11.597  1.00  0.00           N  
ATOM    482  NH2 ARG A 185       0.167   6.811  11.046  1.00  0.00           N  
ATOM    483  H   ARG A 185       6.941   6.112   8.650  1.00  0.00           H  
ATOM    484  HA  ARG A 185       6.433   4.720  11.140  1.00  0.00           H  
ATOM    485 1HB  ARG A 185       5.321   4.402   8.337  1.00  0.00           H  
ATOM    486 2HB  ARG A 185       4.841   3.377   9.681  1.00  0.00           H  
ATOM    487 1HG  ARG A 185       4.056   5.401  10.899  1.00  0.00           H  
ATOM    488 2HG  ARG A 185       4.445   6.369   9.457  1.00  0.00           H  
ATOM    489 1HD  ARG A 185       2.898   5.057   8.144  1.00  0.00           H  
ATOM    490 2HD  ARG A 185       2.529   4.051   9.564  1.00  0.00           H  
ATOM    491  HE  ARG A 185       1.619   6.773   9.022  1.00  0.00           H  
ATOM    492 1HH1 ARG A 185       1.981   4.199  11.385  1.00  0.00           H  
ATOM    493 2HH1 ARG A 185       0.742   4.828  12.446  1.00  0.00           H  
ATOM    494 1HH2 ARG A 185       0.011   7.580  10.408  1.00  0.00           H  
ATOM    495 2HH2 ARG A 185      -0.375   6.742  11.895  1.00  0.00           H  
ATOM    496  N   ILE A 186       8.274   3.384   8.823  1.00  0.00           N  
ATOM    497  CA  ILE A 186       9.169   2.275   8.510  1.00  0.00           C  
ATOM    498  C   ILE A 186      10.596   2.788   8.321  1.00  0.00           C  
ATOM    499  O   ILE A 186      11.022   3.085   7.205  1.00  0.00           O  
ATOM    500  CB  ILE A 186       8.709   1.531   7.243  1.00  0.00           C  
ATOM    501  CG1 ILE A 186       7.321   0.922   7.455  1.00  0.00           C  
ATOM    502  CG2 ILE A 186       9.715   0.454   6.864  1.00  0.00           C  
ATOM    503  CD1 ILE A 186       6.855   0.051   6.311  1.00  0.00           C  
ATOM    504  H   ILE A 186       8.299   4.187   8.261  1.00  0.00           H  
ATOM    505  HA  ILE A 186       9.155   1.574   9.343  1.00  0.00           H  
ATOM    506  HB  ILE A 186       8.621   2.238   6.418  1.00  0.00           H  
ATOM    507 1HG1 ILE A 186       7.323   0.320   8.364  1.00  0.00           H  
ATOM    508 2HG1 ILE A 186       6.591   1.720   7.595  1.00  0.00           H  
ATOM    509 1HG2 ILE A 186       9.374  -0.062   5.967  1.00  0.00           H  
ATOM    510 2HG2 ILE A 186      10.684   0.912   6.673  1.00  0.00           H  
ATOM    511 3HG2 ILE A 186       9.807  -0.261   7.682  1.00  0.00           H  
ATOM    512 1HD1 ILE A 186       5.864  -0.344   6.535  1.00  0.00           H  
ATOM    513 2HD1 ILE A 186       6.811   0.643   5.397  1.00  0.00           H  
ATOM    514 3HD1 ILE A 186       7.552  -0.775   6.176  1.00  0.00           H  
ATOM    515  N   PRO A 187      11.351   2.908   9.421  1.00  0.00           N  
ATOM    516  CA  PRO A 187      12.720   3.411   9.388  1.00  0.00           C  
ATOM    517  C   PRO A 187      13.758   2.333   9.085  1.00  0.00           C  
ATOM    518  O   PRO A 187      13.455   1.139   9.120  1.00  0.00           O  
ATOM    519  CB  PRO A 187      12.898   3.970  10.803  1.00  0.00           C  
ATOM    520  CG  PRO A 187      12.126   3.031  11.667  1.00  0.00           C  
ATOM    521  CD  PRO A 187      10.915   2.677  10.846  1.00  0.00           C  
ATOM    522  HA  PRO A 187      12.795   4.207   8.632  1.00  0.00           H  
ATOM    523 1HB  PRO A 187      13.966   4.007  11.062  1.00  0.00           H  
ATOM    524 2HB  PRO A 187      12.520   5.002  10.851  1.00  0.00           H  
ATOM    525 1HG  PRO A 187      12.740   2.153  11.916  1.00  0.00           H  
ATOM    526 2HG  PRO A 187      11.866   3.518  12.618  1.00  0.00           H  
ATOM    527 1HD  PRO A 187      10.649   1.624  11.018  1.00  0.00           H  
ATOM    528 2HD  PRO A 187      10.080   3.338  11.120  1.00  0.00           H  
ATOM    529  N   ASN A 188      14.979   2.783   8.787  1.00  0.00           N  
ATOM    530  CA  ASN A 188      16.103   1.893   8.484  1.00  0.00           C  
ATOM    531  C   ASN A 188      15.767   0.949   7.333  1.00  0.00           C  
ATOM    532  O   ASN A 188      15.730  -0.273   7.506  1.00  0.00           O  
ATOM    533  CB  ASN A 188      16.510   1.106   9.716  1.00  0.00           C  
ATOM    534  CG  ASN A 188      16.934   1.992  10.854  1.00  0.00           C  
ATOM    535  OD1 ASN A 188      17.767   2.890  10.681  1.00  0.00           O  
ATOM    536  ND2 ASN A 188      16.378   1.758  12.016  1.00  0.00           N  
ATOM    537  H   ASN A 188      15.132   3.752   8.774  1.00  0.00           H  
ATOM    538  HA  ASN A 188      16.951   2.502   8.165  1.00  0.00           H  
ATOM    539 1HB  ASN A 188      15.673   0.487  10.045  1.00  0.00           H  
ATOM    540 2HB  ASN A 188      17.333   0.437   9.466  1.00  0.00           H  
ATOM    541 1HD2 ASN A 188      16.623   2.317  12.808  1.00  0.00           H  
ATOM    542 2HD2 ASN A 188      15.709   1.022  12.110  1.00  0.00           H  
ATOM    543  N   ILE A 189      15.512   1.513   6.163  1.00  0.00           N  
ATOM    544  CA  ILE A 189      15.184   0.709   4.997  1.00  0.00           C  
ATOM    545  C   ILE A 189      16.421   0.501   4.122  1.00  0.00           C  
ATOM    546  O   ILE A 189      17.003   1.461   3.620  1.00  0.00           O  
ATOM    547  CB  ILE A 189      14.065   1.370   4.171  1.00  0.00           C  
ATOM    548  CG1 ILE A 189      12.745   1.346   4.944  1.00  0.00           C  
ATOM    549  CG2 ILE A 189      13.912   0.670   2.828  1.00  0.00           C  
ATOM    550  CD1 ILE A 189      11.646   2.160   4.301  1.00  0.00           C  
ATOM    551  H   ILE A 189      15.568   2.487   6.079  1.00  0.00           H  
ATOM    552  HA  ILE A 189      14.833  -0.265   5.336  1.00  0.00           H  
ATOM    553  HB  ILE A 189      14.311   2.417   3.998  1.00  0.00           H  
ATOM    554 1HG1 ILE A 189      12.398   0.318   5.040  1.00  0.00           H  
ATOM    555 2HG1 ILE A 189      12.906   1.730   5.952  1.00  0.00           H  
ATOM    556 1HG2 ILE A 189      13.117   1.149   2.257  1.00  0.00           H  
ATOM    557 2HG2 ILE A 189      14.848   0.738   2.274  1.00  0.00           H  
ATOM    558 3HG2 ILE A 189      13.661  -0.377   2.991  1.00  0.00           H  
ATOM    559 1HD1 ILE A 189      10.741   2.094   4.908  1.00  0.00           H  
ATOM    560 2HD1 ILE A 189      11.958   3.201   4.228  1.00  0.00           H  
ATOM    561 3HD1 ILE A 189      11.441   1.771   3.304  1.00  0.00           H  
ATOM    562  N   PRO A 190      16.831  -0.769   3.930  1.00  0.00           N  
ATOM    563  CA  PRO A 190      18.009  -1.127   3.118  1.00  0.00           C  
ATOM    564  C   PRO A 190      18.013  -0.542   1.691  1.00  0.00           C  
ATOM    565  O   PRO A 190      19.017   0.044   1.284  1.00  0.00           O  
ATOM    566  CB  PRO A 190      17.920  -2.656   3.083  1.00  0.00           C  
ATOM    567  CG  PRO A 190      17.297  -3.015   4.389  1.00  0.00           C  
ATOM    568  CD  PRO A 190      16.242  -1.963   4.602  1.00  0.00           C  
ATOM    569  HA  PRO A 190      18.920  -0.789   3.634  1.00  0.00           H  
ATOM    570 1HB  PRO A 190      17.319  -2.978   2.220  1.00  0.00           H  
ATOM    571 2HB  PRO A 190      18.923  -3.089   2.955  1.00  0.00           H  
ATOM    572 1HG  PRO A 190      16.878  -4.031   4.342  1.00  0.00           H  
ATOM    573 2HG  PRO A 190      18.056  -3.021   5.183  1.00  0.00           H  
ATOM    574 1HD  PRO A 190      15.304  -2.280   4.124  1.00  0.00           H  
ATOM    575 2HD  PRO A 190      16.093  -1.806   5.681  1.00  0.00           H  
ATOM    576  N   PRO A 191      16.918  -0.679   0.897  1.00  0.00           N  
ATOM    577  CA  PRO A 191      16.887  -0.148  -0.471  1.00  0.00           C  
ATOM    578  C   PRO A 191      17.027   1.369  -0.505  1.00  0.00           C  
ATOM    579  O   PRO A 191      17.645   1.926  -1.412  1.00  0.00           O  
ATOM    580  CB  PRO A 191      15.511  -0.592  -0.978  1.00  0.00           C  
ATOM    581  CG  PRO A 191      14.734  -0.864   0.265  1.00  0.00           C  
ATOM    582  CD  PRO A 191      15.746  -1.440   1.221  1.00  0.00           C  
ATOM    583  HA  PRO A 191      17.693  -0.613  -1.058  1.00  0.00           H  
ATOM    584 1HB  PRO A 191      15.064   0.201  -1.595  1.00  0.00           H  
ATOM    585 2HB  PRO A 191      15.615  -1.479  -1.619  1.00  0.00           H  
ATOM    586 1HG  PRO A 191      14.279   0.064   0.639  1.00  0.00           H  
ATOM    587 2HG  PRO A 191      13.909  -1.560   0.052  1.00  0.00           H  
ATOM    588 1HD  PRO A 191      15.404  -1.283   2.254  1.00  0.00           H  
ATOM    589 2HD  PRO A 191      15.878  -2.511   1.013  1.00  0.00           H  
ATOM    590  N   ASN A 192      16.439   2.024   0.497  1.00  0.00           N  
ATOM    591  CA  ASN A 192      16.461   3.484   0.616  1.00  0.00           C  
ATOM    592  C   ASN A 192      15.739   4.142  -0.554  1.00  0.00           C  
ATOM    593  O   ASN A 192      15.877   5.342  -0.797  1.00  0.00           O  
ATOM    594  CB  ASN A 192      17.887   3.993   0.715  1.00  0.00           C  
ATOM    595  CG  ASN A 192      17.986   5.295   1.461  1.00  0.00           C  
ATOM    596  OD1 ASN A 192      17.297   5.501   2.467  1.00  0.00           O  
ATOM    597  ND2 ASN A 192      18.830   6.176   0.989  1.00  0.00           N  
ATOM    598  H   ASN A 192      15.983   1.506   1.191  1.00  0.00           H  
ATOM    599  HA  ASN A 192      15.928   3.765   1.526  1.00  0.00           H  
ATOM    600 1HB  ASN A 192      18.505   3.250   1.221  1.00  0.00           H  
ATOM    601 2HB  ASN A 192      18.295   4.130  -0.286  1.00  0.00           H  
ATOM    602 1HD2 ASN A 192      18.937   7.060   1.444  1.00  0.00           H  
ATOM    603 2HD2 ASN A 192      19.366   5.967   0.173  1.00  0.00           H  
ATOM    604  N   ILE A 193      14.963   3.345  -1.271  1.00  0.00           N  
ATOM    605  CA  ILE A 193      14.193   3.829  -2.403  1.00  0.00           C  
ATOM    606  C   ILE A 193      12.766   4.063  -1.944  1.00  0.00           C  
ATOM    607  O   ILE A 193      12.276   3.346  -1.075  1.00  0.00           O  
ATOM    608  CB  ILE A 193      14.218   2.833  -3.577  1.00  0.00           C  
ATOM    609  CG1 ILE A 193      15.653   2.619  -4.065  1.00  0.00           C  
ATOM    610  CG2 ILE A 193      13.334   3.326  -4.712  1.00  0.00           C  
ATOM    611  CD1 ILE A 193      15.814   1.432  -4.985  1.00  0.00           C  
ATOM    612  H   ILE A 193      14.902   2.400  -1.023  1.00  0.00           H  
ATOM    613  HA  ILE A 193      14.633   4.765  -2.745  1.00  0.00           H  
ATOM    614  HB  ILE A 193      13.853   1.864  -3.239  1.00  0.00           H  
ATOM    615 1HG1 ILE A 193      15.994   3.509  -4.593  1.00  0.00           H  
ATOM    616 2HG1 ILE A 193      16.312   2.476  -3.208  1.00  0.00           H  
ATOM    617 1HG2 ILE A 193      13.364   2.611  -5.534  1.00  0.00           H  
ATOM    618 2HG2 ILE A 193      12.309   3.428  -4.356  1.00  0.00           H  
ATOM    619 3HG2 ILE A 193      13.696   4.294  -5.061  1.00  0.00           H  
ATOM    620 1HD1 ILE A 193      16.858   1.345  -5.289  1.00  0.00           H  
ATOM    621 2HD1 ILE A 193      15.512   0.523  -4.464  1.00  0.00           H  
ATOM    622 3HD1 ILE A 193      15.192   1.568  -5.868  1.00  0.00           H  
ATOM    623  N   ASN A 194      12.099   5.055  -2.510  1.00  0.00           N  
ATOM    624  CA  ASN A 194      10.742   5.373  -2.087  1.00  0.00           C  
ATOM    625  C   ASN A 194       9.680   4.789  -3.014  1.00  0.00           C  
ATOM    626  O   ASN A 194       8.531   4.642  -2.611  1.00  0.00           O  
ATOM    627  CB  ASN A 194      10.571   6.877  -1.974  1.00  0.00           C  
ATOM    628  CG  ASN A 194      11.451   7.481  -0.915  1.00  0.00           C  
ATOM    629  OD1 ASN A 194      11.767   6.834   0.090  1.00  0.00           O  
ATOM    630  ND2 ASN A 194      11.855   8.709  -1.122  1.00  0.00           N  
ATOM    631  H   ASN A 194      12.521   5.581  -3.224  1.00  0.00           H  
ATOM    632  HA  ASN A 194      10.571   4.924  -1.107  1.00  0.00           H  
ATOM    633 1HB  ASN A 194      10.804   7.343  -2.933  1.00  0.00           H  
ATOM    634 2HB  ASN A 194       9.532   7.108  -1.742  1.00  0.00           H  
ATOM    635 1HD2 ASN A 194      12.443   9.161  -0.451  1.00  0.00           H  
ATOM    636 2HD2 ASN A 194      11.575   9.194  -1.950  1.00  0.00           H  
ATOM    637  N   THR A 195      10.044   4.426  -4.241  1.00  0.00           N  
ATOM    638  CA  THR A 195       9.060   3.891  -5.177  1.00  0.00           C  
ATOM    639  C   THR A 195       8.646   2.488  -4.757  1.00  0.00           C  
ATOM    640  O   THR A 195       9.495   1.626  -4.538  1.00  0.00           O  
ATOM    641  CB  THR A 195       9.607   3.866  -6.616  1.00  0.00           C  
ATOM    642  OG1 THR A 195       9.975   5.193  -7.014  1.00  0.00           O  
ATOM    643  CG2 THR A 195       8.559   3.326  -7.576  1.00  0.00           C  
ATOM    644  H   THR A 195      10.977   4.513  -4.518  1.00  0.00           H  
ATOM    645  HA  THR A 195       8.180   4.534  -5.159  1.00  0.00           H  
ATOM    646  HB  THR A 195      10.492   3.231  -6.658  1.00  0.00           H  
ATOM    647  HG1 THR A 195      10.512   5.152  -7.809  1.00  0.00           H  
ATOM    648 1HG2 THR A 195       8.963   3.315  -8.588  1.00  0.00           H  
ATOM    649 2HG2 THR A 195       8.285   2.312  -7.283  1.00  0.00           H  
ATOM    650 3HG2 THR A 195       7.675   3.962  -7.546  1.00  0.00           H  
ATOM    651  N   TRP A 196       7.335   2.252  -4.728  1.00  0.00           N  
ATOM    652  CA  TRP A 196       6.777   0.971  -4.294  1.00  0.00           C  
ATOM    653  C   TRP A 196       7.317  -0.211  -5.074  1.00  0.00           C  
ATOM    654  O   TRP A 196       7.583  -1.257  -4.494  1.00  0.00           O  
ATOM    655  CB  TRP A 196       5.253   0.994  -4.421  1.00  0.00           C  
ATOM    656  CG  TRP A 196       4.565   1.638  -3.255  1.00  0.00           C  
ATOM    657  CD1 TRP A 196       5.111   2.523  -2.374  1.00  0.00           C  
ATOM    658  CD2 TRP A 196       3.192   1.450  -2.836  1.00  0.00           C  
ATOM    659  NE1 TRP A 196       4.177   2.897  -1.439  1.00  0.00           N  
ATOM    660  CE2 TRP A 196       2.997   2.251  -1.707  1.00  0.00           C  
ATOM    661  CE3 TRP A 196       2.128   0.679  -3.321  1.00  0.00           C  
ATOM    662  CZ2 TRP A 196       1.779   2.305  -1.048  1.00  0.00           C  
ATOM    663  CZ3 TRP A 196       0.907   0.734  -2.661  1.00  0.00           C  
ATOM    664  CH2 TRP A 196       0.737   1.527  -1.554  1.00  0.00           C  
ATOM    665  H   TRP A 196       6.718   2.975  -4.977  1.00  0.00           H  
ATOM    666  HA  TRP A 196       7.041   0.815  -3.248  1.00  0.00           H  
ATOM    667 1HB  TRP A 196       4.971   1.532  -5.325  1.00  0.00           H  
ATOM    668 2HB  TRP A 196       4.880  -0.026  -4.517  1.00  0.00           H  
ATOM    669  HD1 TRP A 196       6.138   2.882  -2.407  1.00  0.00           H  
ATOM    670  HE1 TRP A 196       4.333   3.541  -0.677  1.00  0.00           H  
ATOM    671  HE3 TRP A 196       2.257   0.050  -4.201  1.00  0.00           H  
ATOM    672  HZ2 TRP A 196       1.624   2.928  -0.167  1.00  0.00           H  
ATOM    673  HZ3 TRP A 196       0.084   0.130  -3.045  1.00  0.00           H  
ATOM    674  HH2 TRP A 196      -0.235   1.547  -1.060  1.00  0.00           H  
ATOM    675  N   GLN A 197       7.501  -0.040  -6.371  1.00  0.00           N  
ATOM    676  CA  GLN A 197       8.009  -1.113  -7.211  1.00  0.00           C  
ATOM    677  C   GLN A 197       9.357  -1.617  -6.706  1.00  0.00           C  
ATOM    678  O   GLN A 197       9.664  -2.802  -6.803  1.00  0.00           O  
ATOM    679  CB  GLN A 197       8.135  -0.641  -8.662  1.00  0.00           C  
ATOM    680  CG  GLN A 197       8.515  -1.737  -9.642  1.00  0.00           C  
ATOM    681  CD  GLN A 197       7.429  -2.786  -9.788  1.00  0.00           C  
ATOM    682  OE1 GLN A 197       6.277  -2.468 -10.094  1.00  0.00           O  
ATOM    683  NE2 GLN A 197       7.791  -4.045  -9.570  1.00  0.00           N  
ATOM    684  H   GLN A 197       7.285   0.827  -6.773  1.00  0.00           H  
ATOM    685  HA  GLN A 197       7.305  -1.944  -7.174  1.00  0.00           H  
ATOM    686 1HB  GLN A 197       7.188  -0.211  -8.989  1.00  0.00           H  
ATOM    687 2HB  GLN A 197       8.889   0.143  -8.725  1.00  0.00           H  
ATOM    688 1HG  GLN A 197       8.693  -1.291 -10.620  1.00  0.00           H  
ATOM    689 2HG  GLN A 197       9.421  -2.230  -9.287  1.00  0.00           H  
ATOM    690 1HE2 GLN A 197       7.117  -4.781  -9.651  1.00  0.00           H  
ATOM    691 2HE2 GLN A 197       8.736  -4.259  -9.324  1.00  0.00           H  
ATOM    692  N   GLN A 198      10.175  -0.711  -6.199  1.00  0.00           N  
ATOM    693  CA  GLN A 198      11.478  -1.081  -5.673  1.00  0.00           C  
ATOM    694  C   GLN A 198      11.403  -1.414  -4.177  1.00  0.00           C  
ATOM    695  O   GLN A 198      12.272  -2.104  -3.643  1.00  0.00           O  
ATOM    696  CB  GLN A 198      12.485   0.047  -5.913  1.00  0.00           C  
ATOM    697  CG  GLN A 198      12.734   0.358  -7.379  1.00  0.00           C  
ATOM    698  CD  GLN A 198      13.342  -0.816  -8.123  1.00  0.00           C  
ATOM    699  OE1 GLN A 198      14.399  -1.330  -7.745  1.00  0.00           O  
ATOM    700  NE2 GLN A 198      12.678  -1.246  -9.190  1.00  0.00           N  
ATOM    701  H   GLN A 198       9.892   0.225  -6.159  1.00  0.00           H  
ATOM    702  HA  GLN A 198      11.821  -1.974  -6.195  1.00  0.00           H  
ATOM    703 1HB  GLN A 198      12.131   0.959  -5.431  1.00  0.00           H  
ATOM    704 2HB  GLN A 198      13.440  -0.214  -5.457  1.00  0.00           H  
ATOM    705 1HG  GLN A 198      11.786   0.609  -7.852  1.00  0.00           H  
ATOM    706 2HG  GLN A 198      13.422   1.201  -7.449  1.00  0.00           H  
ATOM    707 1HE2 GLN A 198      13.030  -2.018  -9.722  1.00  0.00           H  
ATOM    708 2HE2 GLN A 198      11.825  -0.801  -9.463  1.00  0.00           H  
ATOM    709  N   VAL A 199      10.352  -0.934  -3.509  1.00  0.00           N  
ATOM    710  CA  VAL A 199      10.176  -1.172  -2.075  1.00  0.00           C  
ATOM    711  C   VAL A 199       9.600  -2.567  -1.810  1.00  0.00           C  
ATOM    712  O   VAL A 199       9.919  -3.196  -0.799  1.00  0.00           O  
ATOM    713  CB  VAL A 199       9.240  -0.109  -1.469  1.00  0.00           C  
ATOM    714  CG1 VAL A 199       8.809  -0.515  -0.068  1.00  0.00           C  
ATOM    715  CG2 VAL A 199       9.937   1.243  -1.449  1.00  0.00           C  
ATOM    716  H   VAL A 199       9.680  -0.403  -3.994  1.00  0.00           H  
ATOM    717  HA  VAL A 199      11.150  -1.099  -1.590  1.00  0.00           H  
ATOM    718  HB  VAL A 199       8.337  -0.044  -2.077  1.00  0.00           H  
ATOM    719 1HG1 VAL A 199       8.148   0.247   0.345  1.00  0.00           H  
ATOM    720 2HG1 VAL A 199       8.282  -1.468  -0.111  1.00  0.00           H  
ATOM    721 3HG1 VAL A 199       9.689  -0.615   0.569  1.00  0.00           H  
ATOM    722 1HG2 VAL A 199       9.269   1.990  -1.020  1.00  0.00           H  
ATOM    723 2HG2 VAL A 199      10.843   1.176  -0.846  1.00  0.00           H  
ATOM    724 3HG2 VAL A 199      10.199   1.533  -2.466  1.00  0.00           H  
ATOM    725  N   THR A 200       8.776  -3.060  -2.735  1.00  0.00           N  
ATOM    726  CA  THR A 200       8.155  -4.378  -2.600  1.00  0.00           C  
ATOM    727  C   THR A 200       9.204  -5.486  -2.514  1.00  0.00           C  
ATOM    728  O   THR A 200       8.948  -6.567  -1.971  1.00  0.00           O  
ATOM    729  CB  THR A 200       7.201  -4.662  -3.775  1.00  0.00           C  
ATOM    730  OG1 THR A 200       6.242  -5.653  -3.386  1.00  0.00           O  
ATOM    731  CG2 THR A 200       7.978  -5.161  -4.984  1.00  0.00           C  
ATOM    732  H   THR A 200       8.574  -2.521  -3.533  1.00  0.00           H  
ATOM    733  HA  THR A 200       7.577  -4.395  -1.676  1.00  0.00           H  
ATOM    734  HB  THR A 200       6.671  -3.748  -4.043  1.00  0.00           H  
ATOM    735  HG1 THR A 200       5.412  -5.224  -3.161  1.00  0.00           H  
ATOM    736 1HG2 THR A 200       7.288  -5.356  -5.805  1.00  0.00           H  
ATOM    737 2HG2 THR A 200       8.701  -4.404  -5.289  1.00  0.00           H  
ATOM    738 3HG2 THR A 200       8.502  -6.080  -4.726  1.00  0.00           H  
ATOM    739  N   ALA A 201      10.393  -5.191  -3.035  1.00  0.00           N  
ATOM    740  CA  ALA A 201      11.500  -6.131  -3.034  1.00  0.00           C  
ATOM    741  C   ALA A 201      11.877  -6.546  -1.615  1.00  0.00           C  
ATOM    742  O   ALA A 201      12.438  -7.620  -1.410  1.00  0.00           O  
ATOM    743  CB  ALA A 201      12.701  -5.530  -3.746  1.00  0.00           C  
ATOM    744  H   ALA A 201      10.525  -4.306  -3.437  1.00  0.00           H  
ATOM    745  HA  ALA A 201      11.184  -7.027  -3.567  1.00  0.00           H  
ATOM    746 1HB  ALA A 201      13.069  -4.686  -3.182  1.00  0.00           H  
ATOM    747 2HB  ALA A 201      12.407  -5.201  -4.731  1.00  0.00           H  
ATOM    748 3HB  ALA A 201      13.480  -6.275  -3.831  1.00  0.00           H  
ATOM    749  N   LEU A 202      11.555  -5.698  -0.639  1.00  0.00           N  
ATOM    750  CA  LEU A 202      11.852  -5.986   0.761  1.00  0.00           C  
ATOM    751  C   LEU A 202      11.164  -7.273   1.205  1.00  0.00           C  
ATOM    752  O   LEU A 202      11.734  -8.081   1.942  1.00  0.00           O  
ATOM    753  CB  LEU A 202      11.402  -4.821   1.652  1.00  0.00           C  
ATOM    754  CG  LEU A 202      12.307  -3.583   1.634  1.00  0.00           C  
ATOM    755  CD1 LEU A 202      11.569  -2.405   2.256  1.00  0.00           C  
ATOM    756  CD2 LEU A 202      13.593  -3.882   2.390  1.00  0.00           C  
ATOM    757  H   LEU A 202      11.099  -4.855  -0.870  1.00  0.00           H  
ATOM    758  HA  LEU A 202      12.929  -6.112   0.867  1.00  0.00           H  
ATOM    759 1HB  LEU A 202      10.407  -4.509   1.340  1.00  0.00           H  
ATOM    760 2HB  LEU A 202      11.343  -5.174   2.682  1.00  0.00           H  
ATOM    761  HG  LEU A 202      12.545  -3.320   0.603  1.00  0.00           H  
ATOM    762 1HD1 LEU A 202      12.211  -1.525   2.243  1.00  0.00           H  
ATOM    763 2HD1 LEU A 202      10.663  -2.200   1.684  1.00  0.00           H  
ATOM    764 3HD1 LEU A 202      11.302  -2.645   3.285  1.00  0.00           H  
ATOM    765 1HD2 LEU A 202      14.236  -3.002   2.377  1.00  0.00           H  
ATOM    766 2HD2 LEU A 202      13.356  -4.143   3.422  1.00  0.00           H  
ATOM    767 3HD2 LEU A 202      14.109  -4.716   1.914  1.00  0.00           H  
ATOM    768  N   ALA A 203       9.940  -7.462   0.736  1.00  0.00           N  
ATOM    769  CA  ALA A 203       9.168  -8.647   1.076  1.00  0.00           C  
ATOM    770  C   ALA A 203       9.582  -9.823   0.199  1.00  0.00           C  
ATOM    771  O   ALA A 203       9.557 -10.975   0.629  1.00  0.00           O  
ATOM    772  CB  ALA A 203       7.680  -8.368   0.926  1.00  0.00           C  
ATOM    773  H   ALA A 203       9.547  -6.788   0.138  1.00  0.00           H  
ATOM    774  HA  ALA A 203       9.381  -8.904   2.114  1.00  0.00           H  
ATOM    775 1HB  ALA A 203       7.121  -9.270   1.131  1.00  0.00           H  
ATOM    776 2HB  ALA A 203       7.476  -8.040  -0.081  1.00  0.00           H  
ATOM    777 3HB  ALA A 203       7.386  -7.597   1.623  1.00  0.00           H  
ATOM    778  N   GLN A 204       9.984  -9.521  -1.026  1.00  0.00           N  
ATOM    779  CA  GLN A 204      10.404 -10.548  -1.973  1.00  0.00           C  
ATOM    780  C   GLN A 204      11.764 -11.129  -1.585  1.00  0.00           C  
ATOM    781  O   GLN A 204      12.022 -12.314  -1.796  1.00  0.00           O  
ATOM    782  CB  GLN A 204      10.462  -9.976  -3.392  1.00  0.00           C  
ATOM    783  CG  GLN A 204      10.634 -11.024  -4.479  1.00  0.00           C  
ATOM    784  CD  GLN A 204       9.444 -11.959  -4.574  1.00  0.00           C  
ATOM    785  OE1 GLN A 204       8.296 -11.518  -4.671  1.00  0.00           O  
ATOM    786  NE2 GLN A 204       9.712 -13.260  -4.547  1.00  0.00           N  
ATOM    787  H   GLN A 204       9.997  -8.581  -1.307  1.00  0.00           H  
ATOM    788  HA  GLN A 204       9.674 -11.357  -1.953  1.00  0.00           H  
ATOM    789 1HB  GLN A 204       9.546  -9.423  -3.600  1.00  0.00           H  
ATOM    790 2HB  GLN A 204      11.292  -9.274  -3.467  1.00  0.00           H  
ATOM    791 1HG  GLN A 204      10.752 -10.521  -5.439  1.00  0.00           H  
ATOM    792 2HG  GLN A 204      11.521 -11.619  -4.258  1.00  0.00           H  
ATOM    793 1HE2 GLN A 204       8.967 -13.926  -4.606  1.00  0.00           H  
ATOM    794 2HE2 GLN A 204      10.658 -13.575  -4.467  1.00  0.00           H  
ATOM    795  N   GLN A 205      12.623 -10.297  -1.006  1.00  0.00           N  
ATOM    796  CA  GLN A 205      13.947 -10.740  -0.576  1.00  0.00           C  
ATOM    797  C   GLN A 205      13.877 -11.400   0.798  1.00  0.00           C  
ATOM    798  O   GLN A 205      14.899 -11.798   1.357  1.00  0.00           O  
ATOM    799  CB  GLN A 205      14.925  -9.563  -0.544  1.00  0.00           C  
ATOM    800  CG  GLN A 205      15.239  -8.976  -1.910  1.00  0.00           C  
ATOM    801  CD  GLN A 205      16.048  -7.696  -1.819  1.00  0.00           C  
ATOM    802  OE1 GLN A 205      16.064  -7.029  -0.781  1.00  0.00           O  
ATOM    803  NE2 GLN A 205      16.726  -7.347  -2.906  1.00  0.00           N  
ATOM    804  H   GLN A 205      12.368  -9.354  -0.881  1.00  0.00           H  
ATOM    805  HA  GLN A 205      14.314 -11.477  -1.290  1.00  0.00           H  
ATOM    806 1HB  GLN A 205      14.517  -8.767   0.078  1.00  0.00           H  
ATOM    807 2HB  GLN A 205      15.864  -9.882  -0.092  1.00  0.00           H  
ATOM    808 1HG  GLN A 205      15.813  -9.704  -2.484  1.00  0.00           H  
ATOM    809 2HG  GLN A 205      14.303  -8.753  -2.421  1.00  0.00           H  
ATOM    810 1HE2 GLN A 205      17.278  -6.512  -2.906  1.00  0.00           H  
ATOM    811 2HE2 GLN A 205      16.684  -7.917  -3.726  1.00  0.00           H  
ATOM    812  N   LYS A 206      12.661 -11.490   1.335  1.00  0.00           N  
ATOM    813  CA  LYS A 206      12.411 -12.108   2.638  1.00  0.00           C  
ATOM    814  C   LYS A 206      13.098 -11.346   3.771  1.00  0.00           C  
ATOM    815  O   LYS A 206      13.381 -11.908   4.831  1.00  0.00           O  
ATOM    816  CB  LYS A 206      12.876 -13.565   2.633  1.00  0.00           C  
ATOM    817  CG  LYS A 206      12.293 -14.408   1.506  1.00  0.00           C  
ATOM    818  CD  LYS A 206      10.780 -14.522   1.628  1.00  0.00           C  
ATOM    819  CE  LYS A 206      10.203 -15.416   0.540  1.00  0.00           C  
ATOM    820  NZ  LYS A 206       8.721 -15.510   0.626  1.00  0.00           N  
ATOM    821  H   LYS A 206      11.902 -11.132   0.833  1.00  0.00           H  
ATOM    822  HA  LYS A 206      11.338 -12.084   2.832  1.00  0.00           H  
ATOM    823 1HB  LYS A 206      13.962 -13.600   2.549  1.00  0.00           H  
ATOM    824 2HB  LYS A 206      12.605 -14.037   3.577  1.00  0.00           H  
ATOM    825 1HG  LYS A 206      12.538 -13.952   0.546  1.00  0.00           H  
ATOM    826 2HG  LYS A 206      12.728 -15.406   1.535  1.00  0.00           H  
ATOM    827 1HD  LYS A 206      10.525 -14.940   2.603  1.00  0.00           H  
ATOM    828 2HD  LYS A 206      10.333 -13.533   1.547  1.00  0.00           H  
ATOM    829 1HE  LYS A 206      10.474 -15.020  -0.438  1.00  0.00           H  
ATOM    830 2HE  LYS A 206      10.624 -16.418   0.631  1.00  0.00           H  
ATOM    831 1HZ  LYS A 206       8.377 -16.110  -0.111  1.00  0.00           H  
ATOM    832 2HZ  LYS A 206       8.458 -15.894   1.522  1.00  0.00           H  
ATOM    833 3HZ  LYS A 206       8.318 -14.589   0.523  1.00  0.00           H  
ATOM    834  N   LEU A 207      13.349 -10.061   3.549  1.00  0.00           N  
ATOM    835  CA  LEU A 207      13.990  -9.224   4.554  1.00  0.00           C  
ATOM    836  C   LEU A 207      12.946  -8.722   5.541  1.00  0.00           C  
ATOM    837  O   LEU A 207      13.220  -8.553   6.728  1.00  0.00           O  
ATOM    838  CB  LEU A 207      14.706  -8.038   3.895  1.00  0.00           C  
ATOM    839  CG  LEU A 207      15.872  -8.399   2.965  1.00  0.00           C  
ATOM    840  CD1 LEU A 207      16.412  -7.134   2.313  1.00  0.00           C  
ATOM    841  CD2 LEU A 207      16.956  -9.109   3.762  1.00  0.00           C  
ATOM    842  H   LEU A 207      13.095  -9.666   2.688  1.00  0.00           H  
ATOM    843  HA  LEU A 207      14.729  -9.824   5.083  1.00  0.00           H  
ATOM    844 1HB  LEU A 207      13.979  -7.475   3.311  1.00  0.00           H  
ATOM    845 2HB  LEU A 207      15.095  -7.388   4.677  1.00  0.00           H  
ATOM    846  HG  LEU A 207      15.515  -9.056   2.172  1.00  0.00           H  
ATOM    847 1HD1 LEU A 207      17.240  -7.389   1.653  1.00  0.00           H  
ATOM    848 2HD1 LEU A 207      15.621  -6.656   1.734  1.00  0.00           H  
ATOM    849 3HD1 LEU A 207      16.761  -6.447   3.085  1.00  0.00           H  
ATOM    850 1HD2 LEU A 207      17.784  -9.366   3.102  1.00  0.00           H  
ATOM    851 2HD2 LEU A 207      17.315  -8.451   4.555  1.00  0.00           H  
ATOM    852 3HD2 LEU A 207      16.547 -10.019   4.203  1.00  0.00           H  
ATOM    853  N   LEU A 208      11.745  -8.502   5.025  1.00  0.00           N  
ATOM    854  CA  LEU A 208      10.630  -8.025   5.825  1.00  0.00           C  
ATOM    855  C   LEU A 208      10.162  -9.114   6.782  1.00  0.00           C  
ATOM    856  O   LEU A 208       9.694 -10.170   6.351  1.00  0.00           O  
ATOM    857  CB  LEU A 208       9.471  -7.588   4.920  1.00  0.00           C  
ATOM    858  CG  LEU A 208       8.710  -6.336   5.372  1.00  0.00           C  
ATOM    859  CD1 LEU A 208       8.497  -5.412   4.181  1.00  0.00           C  
ATOM    860  CD2 LEU A 208       7.381  -6.745   5.991  1.00  0.00           C  
ATOM    861  H   LEU A 208      11.604  -8.670   4.072  1.00  0.00           H  
ATOM    862  HA  LEU A 208      10.963  -7.165   6.405  1.00  0.00           H  
ATOM    863 1HB  LEU A 208       9.863  -7.395   3.923  1.00  0.00           H  
ATOM    864 2HB  LEU A 208       8.754  -8.406   4.854  1.00  0.00           H  
ATOM    865  HG  LEU A 208       9.303  -5.796   6.111  1.00  0.00           H  
ATOM    866 1HD1 LEU A 208       7.956  -4.522   4.502  1.00  0.00           H  
ATOM    867 2HD1 LEU A 208       9.463  -5.119   3.770  1.00  0.00           H  
ATOM    868 3HD1 LEU A 208       7.919  -5.931   3.417  1.00  0.00           H  
ATOM    869 1HD2 LEU A 208       6.840  -5.855   6.314  1.00  0.00           H  
ATOM    870 2HD2 LEU A 208       6.787  -7.284   5.253  1.00  0.00           H  
ATOM    871 3HD2 LEU A 208       7.564  -7.390   6.851  1.00  0.00           H  
ATOM    872  N   THR A 209      10.306  -8.861   8.075  1.00  0.00           N  
ATOM    873  CA  THR A 209       9.894  -9.816   9.089  1.00  0.00           C  
ATOM    874  C   THR A 209       8.410  -9.626   9.399  1.00  0.00           C  
ATOM    875  O   THR A 209       7.823  -8.616   9.001  1.00  0.00           O  
ATOM    876  CB  THR A 209      10.729  -9.666  10.374  1.00  0.00           C  
ATOM    877  OG1 THR A 209      10.453  -8.397  10.981  1.00  0.00           O  
ATOM    878  CG2 THR A 209      12.213  -9.761  10.060  1.00  0.00           C  
ATOM    879  H   THR A 209      10.693  -7.999   8.355  1.00  0.00           H  
ATOM    880  HA  THR A 209      10.047 -10.822   8.699  1.00  0.00           H  
ATOM    881  HB  THR A 209      10.461 -10.455  11.076  1.00  0.00           H  
ATOM    882  HG1 THR A 209      10.785  -7.695  10.418  1.00  0.00           H  
ATOM    883 1HG2 THR A 209      12.788  -9.655  10.980  1.00  0.00           H  
ATOM    884 2HG2 THR A 209      12.428 -10.730   9.608  1.00  0.00           H  
ATOM    885 3HG2 THR A 209      12.490  -8.969   9.366  1.00  0.00           H  
ATOM    886  N   PRO A 210       7.767 -10.590  10.084  1.00  0.00           N  
ATOM    887  CA  PRO A 210       6.348 -10.479  10.443  1.00  0.00           C  
ATOM    888  C   PRO A 210       6.042  -9.171  11.168  1.00  0.00           C  
ATOM    889  O   PRO A 210       4.971  -8.586  10.998  1.00  0.00           O  
ATOM    890  CB  PRO A 210       6.131 -11.689  11.357  1.00  0.00           C  
ATOM    891  CG  PRO A 210       7.112 -12.698  10.867  1.00  0.00           C  
ATOM    892  CD  PRO A 210       8.342 -11.897  10.536  1.00  0.00           C  
ATOM    893  HA  PRO A 210       5.737 -10.558   9.532  1.00  0.00           H  
ATOM    894 1HB  PRO A 210       6.301 -11.403  12.406  1.00  0.00           H  
ATOM    895 2HB  PRO A 210       5.090 -12.035  11.283  1.00  0.00           H  
ATOM    896 1HG  PRO A 210       7.297 -13.457  11.641  1.00  0.00           H  
ATOM    897 2HG  PRO A 210       6.705 -13.229   9.993  1.00  0.00           H  
ATOM    898 1HD  PRO A 210       8.960 -11.783  11.439  1.00  0.00           H  
ATOM    899 2HD  PRO A 210       8.908 -12.402   9.740  1.00  0.00           H  
ATOM    900  N   GLN A 211       7.006  -8.702  11.954  1.00  0.00           N  
ATOM    901  CA  GLN A 211       6.851  -7.466  12.707  1.00  0.00           C  
ATOM    902  C   GLN A 211       6.868  -6.247  11.785  1.00  0.00           C  
ATOM    903  O   GLN A 211       6.293  -5.206  12.112  1.00  0.00           O  
ATOM    904  CB  GLN A 211       7.955  -7.343  13.760  1.00  0.00           C  
ATOM    905  CG  GLN A 211       7.865  -8.365  14.880  1.00  0.00           C  
ATOM    906  CD  GLN A 211       8.969  -8.199  15.906  1.00  0.00           C  
ATOM    907  OE1 GLN A 211      10.045  -7.675  15.602  1.00  0.00           O  
ATOM    908  NE2 GLN A 211       8.711  -8.647  17.129  1.00  0.00           N  
ATOM    909  H   GLN A 211       7.845  -9.210  12.034  1.00  0.00           H  
ATOM    910  HA  GLN A 211       5.886  -7.488  13.213  1.00  0.00           H  
ATOM    911 1HB  GLN A 211       8.928  -7.453  13.282  1.00  0.00           H  
ATOM    912 2HB  GLN A 211       7.921  -6.350  14.208  1.00  0.00           H  
ATOM    913 1HG  GLN A 211       6.907  -8.249  15.387  1.00  0.00           H  
ATOM    914 2HG  GLN A 211       7.943  -9.365  14.452  1.00  0.00           H  
ATOM    915 1HE2 GLN A 211       9.403  -8.565  17.849  1.00  0.00           H  
ATOM    916 2HE2 GLN A 211       7.827  -9.065  17.333  1.00  0.00           H  
ATOM    917  N   ASP A 212       7.497  -6.381  10.621  1.00  0.00           N  
ATOM    918  CA  ASP A 212       7.583  -5.273   9.681  1.00  0.00           C  
ATOM    919  C   ASP A 212       6.345  -5.276   8.808  1.00  0.00           C  
ATOM    920  O   ASP A 212       5.880  -4.234   8.343  1.00  0.00           O  
ATOM    921  CB  ASP A 212       8.834  -5.381   8.798  1.00  0.00           C  
ATOM    922  CG  ASP A 212      10.135  -5.320   9.573  1.00  0.00           C  
ATOM    923  OD1 ASP A 212      10.353  -4.342  10.318  1.00  0.00           O  
ATOM    924  OD2 ASP A 212      10.955  -6.255   9.425  1.00  0.00           O  
ATOM    925  H   ASP A 212       7.856  -7.260  10.360  1.00  0.00           H  
ATOM    926  HA  ASP A 212       7.633  -4.342  10.247  1.00  0.00           H  
ATOM    927 1HB  ASP A 212       8.808  -6.320   8.270  1.00  0.00           H  
ATOM    928 2HB  ASP A 212       8.827  -4.573   8.081  1.00  0.00           H  
ATOM    929  N   MET A 213       5.815  -6.476   8.610  1.00  0.00           N  
ATOM    930  CA  MET A 213       4.627  -6.691   7.800  1.00  0.00           C  
ATOM    931  C   MET A 213       3.453  -5.871   8.318  1.00  0.00           C  
ATOM    932  O   MET A 213       2.797  -5.152   7.562  1.00  0.00           O  
ATOM    933  CB  MET A 213       4.271  -8.176   7.771  1.00  0.00           C  
ATOM    934  CG  MET A 213       5.227  -9.037   6.959  1.00  0.00           C  
ATOM    935  SD  MET A 213       4.782 -10.785   6.985  1.00  0.00           S  
ATOM    936  CE  MET A 213       6.313 -11.533   6.436  1.00  0.00           C  
ATOM    937  H   MET A 213       6.248  -7.253   9.024  1.00  0.00           H  
ATOM    938  HA  MET A 213       4.837  -6.360   6.783  1.00  0.00           H  
ATOM    939 1HB  MET A 213       4.253  -8.565   8.788  1.00  0.00           H  
ATOM    940 2HB  MET A 213       3.271  -8.303   7.355  1.00  0.00           H  
ATOM    941 1HG  MET A 213       5.232  -8.698   5.924  1.00  0.00           H  
ATOM    942 2HG  MET A 213       6.237  -8.934   7.356  1.00  0.00           H  
ATOM    943 1HE  MET A 213       6.197 -12.616   6.400  1.00  0.00           H  
ATOM    944 2HE  MET A 213       6.564 -11.161   5.442  1.00  0.00           H  
ATOM    945 3HE  MET A 213       7.113 -11.277   7.132  1.00  0.00           H  
ATOM    946  N   GLU A 214       3.217  -5.964   9.619  1.00  0.00           N  
ATOM    947  CA  GLU A 214       2.117  -5.252  10.260  1.00  0.00           C  
ATOM    948  C   GLU A 214       2.273  -3.737  10.131  1.00  0.00           C  
ATOM    949  O   GLU A 214       1.288  -2.997  10.166  1.00  0.00           O  
ATOM    950  CB  GLU A 214       2.027  -5.640  11.738  1.00  0.00           C  
ATOM    951  CG  GLU A 214       1.565  -7.069  11.985  1.00  0.00           C  
ATOM    952  CD  GLU A 214       0.145  -7.308  11.555  1.00  0.00           C  
ATOM    953  OE1 GLU A 214      -0.713  -6.566  11.967  1.00  0.00           O  
ATOM    954  OE2 GLU A 214      -0.082  -8.235  10.813  1.00  0.00           O  
ATOM    955  H   GLU A 214       3.800  -6.531  10.168  1.00  0.00           H  
ATOM    956  HA  GLU A 214       1.187  -5.535   9.765  1.00  0.00           H  
ATOM    957 1HB  GLU A 214       3.003  -5.517  12.206  1.00  0.00           H  
ATOM    958 2HB  GLU A 214       1.333  -4.971  12.247  1.00  0.00           H  
ATOM    959 1HG  GLU A 214       2.218  -7.750  11.439  1.00  0.00           H  
ATOM    960 2HG  GLU A 214       1.661  -7.292  13.047  1.00  0.00           H  
ATOM    961  N   ALA A 215       3.509  -3.281   9.977  1.00  0.00           N  
ATOM    962  CA  ALA A 215       3.789  -1.858   9.850  1.00  0.00           C  
ATOM    963  C   ALA A 215       3.609  -1.386   8.410  1.00  0.00           C  
ATOM    964  O   ALA A 215       3.136  -0.274   8.163  1.00  0.00           O  
ATOM    965  CB  ALA A 215       5.199  -1.558  10.336  1.00  0.00           C  
ATOM    966  H   ALA A 215       4.254  -3.918   9.944  1.00  0.00           H  
ATOM    967  HA  ALA A 215       3.075  -1.316  10.470  1.00  0.00           H  
ATOM    968 1HB  ALA A 215       5.287  -1.832  11.377  1.00  0.00           H  
ATOM    969 2HB  ALA A 215       5.406  -0.505  10.221  1.00  0.00           H  
ATOM    970 3HB  ALA A 215       5.907  -2.131   9.754  1.00  0.00           H  
ATOM    971  N   ALA A 216       3.954  -2.252   7.462  1.00  0.00           N  
ATOM    972  CA  ALA A 216       3.845  -1.928   6.047  1.00  0.00           C  
ATOM    973  C   ALA A 216       2.389  -1.795   5.634  1.00  0.00           C  
ATOM    974  O   ALA A 216       2.058  -1.029   4.724  1.00  0.00           O  
ATOM    975  CB  ALA A 216       4.541  -2.990   5.208  1.00  0.00           C  
ATOM    976  H   ALA A 216       4.278  -3.139   7.722  1.00  0.00           H  
ATOM    977  HA  ALA A 216       4.333  -0.967   5.881  1.00  0.00           H  
ATOM    978 1HB  ALA A 216       4.492  -2.715   4.166  1.00  0.00           H  
ATOM    979 2HB  ALA A 216       4.047  -3.939   5.351  1.00  0.00           H  
ATOM    980 3HB  ALA A 216       5.575  -3.073   5.511  1.00  0.00           H  
ATOM    981  N   LYS A 217       1.524  -2.538   6.317  1.00  0.00           N  
ATOM    982  CA  LYS A 217       0.095  -2.511   6.036  1.00  0.00           C  
ATOM    983  C   LYS A 217      -0.461  -1.097   6.184  1.00  0.00           C  
ATOM    984  O   LYS A 217      -1.208  -0.616   5.329  1.00  0.00           O  
ATOM    985  CB  LYS A 217      -0.652  -3.474   6.961  1.00  0.00           C  
ATOM    986  CG  LYS A 217      -2.149  -3.567   6.695  1.00  0.00           C  
ATOM    987  CD  LYS A 217      -2.803  -4.615   7.583  1.00  0.00           C  
ATOM    988  CE  LYS A 217      -4.301  -4.698   7.330  1.00  0.00           C  
ATOM    989  NZ  LYS A 217      -4.952  -5.733   8.178  1.00  0.00           N  
ATOM    990  H   LYS A 217       1.860  -3.132   7.024  1.00  0.00           H  
ATOM    991  HA  LYS A 217      -0.061  -2.828   5.004  1.00  0.00           H  
ATOM    992 1HB  LYS A 217      -0.232  -4.475   6.860  1.00  0.00           H  
ATOM    993 2HB  LYS A 217      -0.514  -3.163   7.997  1.00  0.00           H  
ATOM    994 1HG  LYS A 217      -2.613  -2.599   6.888  1.00  0.00           H  
ATOM    995 2HG  LYS A 217      -2.317  -3.830   5.652  1.00  0.00           H  
ATOM    996 1HD  LYS A 217      -2.355  -5.590   7.386  1.00  0.00           H  
ATOM    997 2HD  LYS A 217      -2.634  -4.362   8.629  1.00  0.00           H  
ATOM    998 1HE  LYS A 217      -4.759  -3.733   7.541  1.00  0.00           H  
ATOM    999 2HE  LYS A 217      -4.481  -4.940   6.283  1.00  0.00           H  
ATOM   1000 1HZ  LYS A 217      -5.943  -5.757   7.981  1.00  0.00           H  
ATOM   1001 2HZ  LYS A 217      -4.547  -6.637   7.978  1.00  0.00           H  
ATOM   1002 3HZ  LYS A 217      -4.809  -5.509   9.153  1.00  0.00           H  
ATOM   1003  N   GLU A 218      -0.073  -0.436   7.264  1.00  0.00           N  
ATOM   1004  CA  GLU A 218      -0.534   0.924   7.529  1.00  0.00           C  
ATOM   1005  C   GLU A 218       0.011   1.888   6.503  1.00  0.00           C  
ATOM   1006  O   GLU A 218      -0.708   2.770   6.033  1.00  0.00           O  
ATOM   1007  CB  GLU A 218      -0.117   1.373   8.931  1.00  0.00           C  
ATOM   1008  CG  GLU A 218      -0.847   0.663  10.062  1.00  0.00           C  
ATOM   1009  CD  GLU A 218      -0.410   1.128  11.423  1.00  0.00           C  
ATOM   1010  OE1 GLU A 218       0.531   1.880  11.500  1.00  0.00           O  
ATOM   1011  OE2 GLU A 218      -1.019   0.730  12.389  1.00  0.00           O  
ATOM   1012  H   GLU A 218       0.538  -0.870   7.900  1.00  0.00           H  
ATOM   1013  HA  GLU A 218      -1.623   0.938   7.470  1.00  0.00           H  
ATOM   1014 1HB  GLU A 218       0.952   1.204   9.064  1.00  0.00           H  
ATOM   1015 2HB  GLU A 218      -0.294   2.443   9.039  1.00  0.00           H  
ATOM   1016 1HG  GLU A 218      -1.917   0.838   9.957  1.00  0.00           H  
ATOM   1017 2HG  GLU A 218      -0.672  -0.408   9.976  1.00  0.00           H  
ATOM   1018  N   VAL A 219       1.284   1.725   6.160  1.00  0.00           N  
ATOM   1019  CA  VAL A 219       1.942   2.595   5.192  1.00  0.00           C  
ATOM   1020  C   VAL A 219       1.206   2.590   3.853  1.00  0.00           C  
ATOM   1021  O   VAL A 219       0.867   3.647   3.321  1.00  0.00           O  
ATOM   1022  CB  VAL A 219       3.412   2.174   4.965  1.00  0.00           C  
ATOM   1023  CG1 VAL A 219       4.006   2.897   3.765  1.00  0.00           C  
ATOM   1024  CG2 VAL A 219       4.246   2.438   6.210  1.00  0.00           C  
ATOM   1025  H   VAL A 219       1.794   0.988   6.561  1.00  0.00           H  
ATOM   1026  HA  VAL A 219       1.943   3.612   5.585  1.00  0.00           H  
ATOM   1027  HB  VAL A 219       3.433   1.112   4.764  1.00  0.00           H  
ATOM   1028 1HG1 VAL A 219       3.404   2.700   2.891  1.00  0.00           H  
ATOM   1029 2HG1 VAL A 219       5.013   2.546   3.596  1.00  0.00           H  
ATOM   1030 3HG1 VAL A 219       4.023   3.958   3.960  1.00  0.00           H  
ATOM   1031 1HG2 VAL A 219       3.853   1.862   7.035  1.00  0.00           H  
ATOM   1032 2HG2 VAL A 219       4.207   3.491   6.454  1.00  0.00           H  
ATOM   1033 3HG2 VAL A 219       5.271   2.149   6.028  1.00  0.00           H  
ATOM   1034  N   TYR A 220       0.937   1.399   3.330  1.00  0.00           N  
ATOM   1035  CA  TYR A 220       0.255   1.269   2.048  1.00  0.00           C  
ATOM   1036  C   TYR A 220      -1.154   1.862   2.105  1.00  0.00           C  
ATOM   1037  O   TYR A 220      -1.587   2.539   1.169  1.00  0.00           O  
ATOM   1038  CB  TYR A 220       0.197  -0.200   1.623  1.00  0.00           C  
ATOM   1039  CG  TYR A 220       1.482  -0.707   1.005  1.00  0.00           C  
ATOM   1040  CD1 TYR A 220       2.699  -0.168   1.394  1.00  0.00           C  
ATOM   1041  CD2 TYR A 220       1.442  -1.711   0.049  1.00  0.00           C  
ATOM   1042  CE1 TYR A 220       3.872  -0.632   0.830  1.00  0.00           C  
ATOM   1043  CE2 TYR A 220       2.614  -2.175  -0.515  1.00  0.00           C  
ATOM   1044  CZ  TYR A 220       3.825  -1.638  -0.128  1.00  0.00           C  
ATOM   1045  OH  TYR A 220       4.994  -2.100  -0.690  1.00  0.00           O  
ATOM   1046  H   TYR A 220       1.206   0.589   3.816  1.00  0.00           H  
ATOM   1047  HA  TYR A 220       0.817   1.828   1.299  1.00  0.00           H  
ATOM   1048 1HB  TYR A 220      -0.032  -0.821   2.489  1.00  0.00           H  
ATOM   1049 2HB  TYR A 220      -0.606  -0.338   0.899  1.00  0.00           H  
ATOM   1050  HD1 TYR A 220       2.730   0.621   2.145  1.00  0.00           H  
ATOM   1051  HD2 TYR A 220       0.485  -2.134  -0.258  1.00  0.00           H  
ATOM   1052  HE1 TYR A 220       4.828  -0.208   1.136  1.00  0.00           H  
ATOM   1053  HE2 TYR A 220       2.583  -2.964  -1.267  1.00  0.00           H  
ATOM   1054  HH  TYR A 220       5.723  -1.540  -0.415  1.00  0.00           H  
ATOM   1055  N   LYS A 221      -1.858   1.621   3.207  1.00  0.00           N  
ATOM   1056  CA  LYS A 221      -3.216   2.129   3.368  1.00  0.00           C  
ATOM   1057  C   LYS A 221      -3.236   3.655   3.440  1.00  0.00           C  
ATOM   1058  O   LYS A 221      -4.019   4.310   2.745  1.00  0.00           O  
ATOM   1059  CB  LYS A 221      -3.862   1.535   4.621  1.00  0.00           C  
ATOM   1060  CG  LYS A 221      -4.259   0.070   4.490  1.00  0.00           C  
ATOM   1061  CD  LYS A 221      -4.848  -0.461   5.788  1.00  0.00           C  
ATOM   1062  CE  LYS A 221      -6.184   0.198   6.100  1.00  0.00           C  
ATOM   1063  NZ  LYS A 221      -6.788  -0.334   7.352  1.00  0.00           N  
ATOM   1064  H   LYS A 221      -1.456   1.087   3.927  1.00  0.00           H  
ATOM   1065  HA  LYS A 221      -3.802   1.831   2.498  1.00  0.00           H  
ATOM   1066 1HB  LYS A 221      -3.173   1.621   5.461  1.00  0.00           H  
ATOM   1067 2HB  LYS A 221      -4.758   2.103   4.872  1.00  0.00           H  
ATOM   1068 1HG  LYS A 221      -4.997  -0.037   3.694  1.00  0.00           H  
ATOM   1069 2HG  LYS A 221      -3.382  -0.522   4.230  1.00  0.00           H  
ATOM   1070 1HD  LYS A 221      -4.994  -1.539   5.707  1.00  0.00           H  
ATOM   1071 2HD  LYS A 221      -4.157  -0.266   6.608  1.00  0.00           H  
ATOM   1072 1HE  LYS A 221      -6.043   1.273   6.208  1.00  0.00           H  
ATOM   1073 2HE  LYS A 221      -6.876   0.026   5.276  1.00  0.00           H  
ATOM   1074 1HZ  LYS A 221      -7.670   0.127   7.523  1.00  0.00           H  
ATOM   1075 2HZ  LYS A 221      -6.941  -1.329   7.256  1.00  0.00           H  
ATOM   1076 3HZ  LYS A 221      -6.163  -0.163   8.127  1.00  0.00           H  
ATOM   1077  N   ILE A 222      -2.372   4.219   4.279  1.00  0.00           N  
ATOM   1078  CA  ILE A 222      -2.295   5.668   4.443  1.00  0.00           C  
ATOM   1079  C   ILE A 222      -1.892   6.342   3.132  1.00  0.00           C  
ATOM   1080  O   ILE A 222      -2.404   7.408   2.782  1.00  0.00           O  
ATOM   1081  CB  ILE A 222      -1.292   6.045   5.548  1.00  0.00           C  
ATOM   1082  CG1 ILE A 222      -1.821   5.614   6.919  1.00  0.00           C  
ATOM   1083  CG2 ILE A 222      -1.014   7.540   5.527  1.00  0.00           C  
ATOM   1084  CD1 ILE A 222      -0.781   5.656   8.015  1.00  0.00           C  
ATOM   1085  H   ILE A 222      -1.766   3.644   4.802  1.00  0.00           H  
ATOM   1086  HA  ILE A 222      -3.279   6.036   4.732  1.00  0.00           H  
ATOM   1087  HB  ILE A 222      -0.357   5.509   5.389  1.00  0.00           H  
ATOM   1088 1HG1 ILE A 222      -2.649   6.261   7.208  1.00  0.00           H  
ATOM   1089 2HG1 ILE A 222      -2.209   4.597   6.856  1.00  0.00           H  
ATOM   1090 1HG2 ILE A 222      -0.304   7.790   6.315  1.00  0.00           H  
ATOM   1091 2HG2 ILE A 222      -0.596   7.819   4.561  1.00  0.00           H  
ATOM   1092 3HG2 ILE A 222      -1.943   8.085   5.691  1.00  0.00           H  
ATOM   1093 1HD1 ILE A 222      -1.231   5.337   8.955  1.00  0.00           H  
ATOM   1094 2HD1 ILE A 222       0.042   4.987   7.762  1.00  0.00           H  
ATOM   1095 3HD1 ILE A 222      -0.404   6.672   8.121  1.00  0.00           H  
ATOM   1096  N   HIS A 223      -0.992   5.700   2.399  1.00  0.00           N  
ATOM   1097  CA  HIS A 223      -0.521   6.226   1.126  1.00  0.00           C  
ATOM   1098  C   HIS A 223      -1.675   6.334   0.131  1.00  0.00           C  
ATOM   1099  O   HIS A 223      -1.806   7.332  -0.576  1.00  0.00           O  
ATOM   1100  CB  HIS A 223       0.587   5.339   0.548  1.00  0.00           C  
ATOM   1101  CG  HIS A 223       1.388   6.003  -0.530  1.00  0.00           C  
ATOM   1102  ND1 HIS A 223       2.396   5.355  -1.212  1.00  0.00           N  
ATOM   1103  CD2 HIS A 223       1.330   7.255  -1.041  1.00  0.00           C  
ATOM   1104  CE1 HIS A 223       2.923   6.182  -2.099  1.00  0.00           C  
ATOM   1105  NE2 HIS A 223       2.295   7.340  -2.014  1.00  0.00           N  
ATOM   1106  H   HIS A 223      -0.625   4.850   2.729  1.00  0.00           H  
ATOM   1107  HA  HIS A 223      -0.110   7.224   1.275  1.00  0.00           H  
ATOM   1108 1HB  HIS A 223       1.268   5.041   1.345  1.00  0.00           H  
ATOM   1109 2HB  HIS A 223       0.148   4.431   0.137  1.00  0.00           H  
ATOM   1110  HD2 HIS A 223       0.646   8.048  -0.737  1.00  0.00           H  
ATOM   1111  HE1 HIS A 223       3.738   5.947  -2.784  1.00  0.00           H  
ATOM   1112  HE2 HIS A 223       2.488   8.159  -2.573  1.00  0.00           H  
ATOM   1113  N   GLN A 224      -2.516   5.305   0.101  1.00  0.00           N  
ATOM   1114  CA  GLN A 224      -3.664   5.273  -0.800  1.00  0.00           C  
ATOM   1115  C   GLN A 224      -4.630   6.418  -0.501  1.00  0.00           C  
ATOM   1116  O   GLN A 224      -5.229   6.992  -1.409  1.00  0.00           O  
ATOM   1117  CB  GLN A 224      -4.393   3.931  -0.692  1.00  0.00           C  
ATOM   1118  CG  GLN A 224      -3.655   2.769  -1.334  1.00  0.00           C  
ATOM   1119  CD  GLN A 224      -4.427   1.467  -1.235  1.00  0.00           C  
ATOM   1120  OE1 GLN A 224      -4.090   0.588  -0.436  1.00  0.00           O  
ATOM   1121  NE2 GLN A 224      -5.470   1.335  -2.047  1.00  0.00           N  
ATOM   1122  H   GLN A 224      -2.360   4.543   0.702  1.00  0.00           H  
ATOM   1123  HA  GLN A 224      -3.305   5.393  -1.822  1.00  0.00           H  
ATOM   1124 1HB  GLN A 224      -4.554   3.688   0.358  1.00  0.00           H  
ATOM   1125 2HB  GLN A 224      -5.372   4.009  -1.163  1.00  0.00           H  
ATOM   1126 1HG  GLN A 224      -3.495   2.992  -2.389  1.00  0.00           H  
ATOM   1127 2HG  GLN A 224      -2.697   2.637  -0.832  1.00  0.00           H  
ATOM   1128 1HE2 GLN A 224      -6.018   0.497  -2.026  1.00  0.00           H  
ATOM   1129 2HE2 GLN A 224      -5.708   2.072  -2.679  1.00  0.00           H  
ATOM   1130  N   GLN A 225      -4.759   6.753   0.777  1.00  0.00           N  
ATOM   1131  CA  GLN A 225      -5.650   7.823   1.205  1.00  0.00           C  
ATOM   1132  C   GLN A 225      -5.056   9.190   0.865  1.00  0.00           C  
ATOM   1133  O   GLN A 225      -5.761  10.087   0.401  1.00  0.00           O  
ATOM   1134  CB  GLN A 225      -5.923   7.725   2.708  1.00  0.00           C  
ATOM   1135  CG  GLN A 225      -6.708   6.491   3.119  1.00  0.00           C  
ATOM   1136  CD  GLN A 225      -6.821   6.351   4.625  1.00  0.00           C  
ATOM   1137  OE1 GLN A 225      -5.967   6.836   5.373  1.00  0.00           O  
ATOM   1138  NE2 GLN A 225      -7.877   5.687   5.080  1.00  0.00           N  
ATOM   1139  H   GLN A 225      -4.237   6.266   1.452  1.00  0.00           H  
ATOM   1140  HA  GLN A 225      -6.595   7.720   0.672  1.00  0.00           H  
ATOM   1141 1HB  GLN A 225      -4.978   7.718   3.250  1.00  0.00           H  
ATOM   1142 2HB  GLN A 225      -6.481   8.603   3.035  1.00  0.00           H  
ATOM   1143 1HG  GLN A 225      -7.715   6.559   2.706  1.00  0.00           H  
ATOM   1144 2HG  GLN A 225      -6.204   5.606   2.731  1.00  0.00           H  
ATOM   1145 1HE2 GLN A 225      -8.005   5.563   6.065  1.00  0.00           H  
ATOM   1146 2HE2 GLN A 225      -8.546   5.311   4.438  1.00  0.00           H  
ATOM   1147  N   LEU A 226      -3.754   9.332   1.090  1.00  0.00           N  
ATOM   1148  CA  LEU A 226      -3.056  10.583   0.813  1.00  0.00           C  
ATOM   1149  C   LEU A 226      -3.093  10.909  -0.678  1.00  0.00           C  
ATOM   1150  O   LEU A 226      -3.253  12.068  -1.064  1.00  0.00           O  
ATOM   1151  CB  LEU A 226      -1.601  10.496   1.291  1.00  0.00           C  
ATOM   1152  CG  LEU A 226      -0.778  11.784   1.153  1.00  0.00           C  
ATOM   1153  CD1 LEU A 226      -1.471  12.913   1.905  1.00  0.00           C  
ATOM   1154  CD2 LEU A 226       0.625  11.550   1.692  1.00  0.00           C  
ATOM   1155  H   LEU A 226      -3.248   8.575   1.461  1.00  0.00           H  
ATOM   1156  HA  LEU A 226      -3.556  11.385   1.355  1.00  0.00           H  
ATOM   1157 1HB  LEU A 226      -1.597  10.211   2.341  1.00  0.00           H  
ATOM   1158 2HB  LEU A 226      -1.094   9.717   0.722  1.00  0.00           H  
ATOM   1159  HG  LEU A 226      -0.720  12.069   0.103  1.00  0.00           H  
ATOM   1160 1HD1 LEU A 226      -0.886  13.828   1.807  1.00  0.00           H  
ATOM   1161 2HD1 LEU A 226      -2.465  13.072   1.486  1.00  0.00           H  
ATOM   1162 3HD1 LEU A 226      -1.558  12.649   2.958  1.00  0.00           H  
ATOM   1163 1HD2 LEU A 226       1.210  12.465   1.594  1.00  0.00           H  
ATOM   1164 2HD2 LEU A 226       0.569  11.266   2.744  1.00  0.00           H  
ATOM   1165 3HD2 LEU A 226       1.103  10.750   1.126  1.00  0.00           H  
ATOM   1166  N   LEU A 227      -2.954   9.877  -1.509  1.00  0.00           N  
ATOM   1167  CA  LEU A 227      -2.965  10.045  -2.961  1.00  0.00           C  
ATOM   1168  C   LEU A 227      -4.276  10.661  -3.440  1.00  0.00           C  
ATOM   1169  O   LEU A 227      -4.292  11.461  -4.374  1.00  0.00           O  
ATOM   1170  CB  LEU A 227      -2.748   8.693  -3.652  1.00  0.00           C  
ATOM   1171  CG  LEU A 227      -1.320   8.137  -3.590  1.00  0.00           C  
ATOM   1172  CD1 LEU A 227      -1.306   6.710  -4.124  1.00  0.00           C  
ATOM   1173  CD2 LEU A 227      -0.391   9.031  -4.397  1.00  0.00           C  
ATOM   1174  H   LEU A 227      -2.835   8.976  -1.134  1.00  0.00           H  
ATOM   1175  HA  LEU A 227      -2.152  10.715  -3.238  1.00  0.00           H  
ATOM   1176 1HB  LEU A 227      -3.409   7.959  -3.194  1.00  0.00           H  
ATOM   1177 2HB  LEU A 227      -3.020   8.792  -4.702  1.00  0.00           H  
ATOM   1178  HG  LEU A 227      -0.985   8.107  -2.553  1.00  0.00           H  
ATOM   1179 1HD1 LEU A 227      -0.292   6.315  -4.080  1.00  0.00           H  
ATOM   1180 2HD1 LEU A 227      -1.964   6.088  -3.516  1.00  0.00           H  
ATOM   1181 3HD1 LEU A 227      -1.653   6.705  -5.157  1.00  0.00           H  
ATOM   1182 1HD2 LEU A 227       0.625   8.636  -4.353  1.00  0.00           H  
ATOM   1183 2HD2 LEU A 227      -0.724   9.059  -5.435  1.00  0.00           H  
ATOM   1184 3HD2 LEU A 227      -0.406  10.039  -3.983  1.00  0.00           H  
ATOM   1185  N   PHE A 228      -5.374  10.294  -2.791  1.00  0.00           N  
ATOM   1186  CA  PHE A 228      -6.683  10.811  -3.162  1.00  0.00           C  
ATOM   1187  C   PHE A 228      -6.769  12.313  -2.907  1.00  0.00           C  
ATOM   1188  O   PHE A 228      -7.225  13.076  -3.761  1.00  0.00           O  
ATOM   1189  CB  PHE A 228      -7.783  10.089  -2.382  1.00  0.00           C  
ATOM   1190  CG  PHE A 228      -9.167  10.595  -2.676  1.00  0.00           C  
ATOM   1191  CD1 PHE A 228      -9.843  10.184  -3.815  1.00  0.00           C  
ATOM   1192  CD2 PHE A 228      -9.794  11.483  -1.816  1.00  0.00           C  
ATOM   1193  CE1 PHE A 228     -11.116  10.649  -4.087  1.00  0.00           C  
ATOM   1194  CE2 PHE A 228     -11.067  11.948  -2.085  1.00  0.00           C  
ATOM   1195  CZ  PHE A 228     -11.728  11.531  -3.222  1.00  0.00           C  
ATOM   1196  H   PHE A 228      -5.300   9.660  -2.045  1.00  0.00           H  
ATOM   1197  HA  PHE A 228      -6.836  10.633  -4.227  1.00  0.00           H  
ATOM   1198 1HB  PHE A 228      -7.754   9.025  -2.613  1.00  0.00           H  
ATOM   1199 2HB  PHE A 228      -7.602  10.197  -1.313  1.00  0.00           H  
ATOM   1200  HD1 PHE A 228      -9.360   9.485  -4.499  1.00  0.00           H  
ATOM   1201  HD2 PHE A 228      -9.272  11.813  -0.918  1.00  0.00           H  
ATOM   1202  HE1 PHE A 228     -11.636  10.318  -4.986  1.00  0.00           H  
ATOM   1203  HE2 PHE A 228     -11.549  12.646  -1.400  1.00  0.00           H  
ATOM   1204  HZ  PHE A 228     -12.730  11.898  -3.436  1.00  0.00           H  
ATOM   1205  N   LYS A 229      -6.302  12.736  -1.742  1.00  0.00           N  
ATOM   1206  CA  LYS A 229      -6.337  14.145  -1.374  1.00  0.00           C  
ATOM   1207  C   LYS A 229      -5.364  14.959  -2.219  1.00  0.00           C  
ATOM   1208  O   LYS A 229      -5.659  16.093  -2.599  1.00  0.00           O  
ATOM   1209  CB  LYS A 229      -6.017  14.318   0.112  1.00  0.00           C  
ATOM   1210  CG  LYS A 229      -7.089  13.785   1.052  1.00  0.00           C  
ATOM   1211  CD  LYS A 229      -6.691  13.973   2.508  1.00  0.00           C  
ATOM   1212  CE  LYS A 229      -7.753  13.424   3.449  1.00  0.00           C  
ATOM   1213  NZ  LYS A 229      -7.364  13.577   4.878  1.00  0.00           N  
ATOM   1214  H   LYS A 229      -5.918  12.086  -1.118  1.00  0.00           H  
ATOM   1215  HA  LYS A 229      -7.341  14.527  -1.561  1.00  0.00           H  
ATOM   1216 1HB  LYS A 229      -5.083  13.806   0.345  1.00  0.00           H  
ATOM   1217 2HB  LYS A 229      -5.875  15.376   0.332  1.00  0.00           H  
ATOM   1218 1HG  LYS A 229      -8.028  14.310   0.870  1.00  0.00           H  
ATOM   1219 2HG  LYS A 229      -7.246  12.723   0.861  1.00  0.00           H  
ATOM   1220 1HD  LYS A 229      -5.748  13.457   2.697  1.00  0.00           H  
ATOM   1221 2HD  LYS A 229      -6.551  15.034   2.713  1.00  0.00           H  
ATOM   1222 1HE  LYS A 229      -8.692  13.949   3.283  1.00  0.00           H  
ATOM   1223 2HE  LYS A 229      -7.912  12.366   3.241  1.00  0.00           H  
ATOM   1224 1HZ  LYS A 229      -8.092  13.201   5.468  1.00  0.00           H  
ATOM   1225 2HZ  LYS A 229      -6.502  13.077   5.048  1.00  0.00           H  
ATOM   1226 3HZ  LYS A 229      -7.232  14.555   5.088  1.00  0.00           H  
ATOM   1227  N   ALA A 230      -4.212  14.368  -2.518  1.00  0.00           N  
ATOM   1228  CA  ALA A 230      -3.190  15.036  -3.317  1.00  0.00           C  
ATOM   1229  C   ALA A 230      -3.684  15.303  -4.738  1.00  0.00           C  
ATOM   1230  O   ALA A 230      -3.207  16.218  -5.409  1.00  0.00           O  
ATOM   1231  CB  ALA A 230      -1.916  14.205  -3.347  1.00  0.00           C  
ATOM   1232  H   ALA A 230      -4.039  13.458  -2.184  1.00  0.00           H  
ATOM   1233  HA  ALA A 230      -2.973  15.999  -2.854  1.00  0.00           H  
ATOM   1234 1HB  ALA A 230      -1.161  14.716  -3.944  1.00  0.00           H  
ATOM   1235 2HB  ALA A 230      -1.545  14.071  -2.330  1.00  0.00           H  
ATOM   1236 3HB  ALA A 230      -2.127  13.231  -3.786  1.00  0.00           H  
ATOM   1237  N   ARG A 231      -4.629  14.492  -5.196  1.00  0.00           N  
ATOM   1238  CA  ARG A 231      -5.189  14.659  -6.531  1.00  0.00           C  
ATOM   1239  C   ARG A 231      -6.194  15.805  -6.558  1.00  0.00           C  
ATOM   1240  O   ARG A 231      -6.261  16.561  -7.528  1.00  0.00           O  
ATOM   1241  CB  ARG A 231      -5.868  13.378  -6.993  1.00  0.00           C  
ATOM   1242  CG  ARG A 231      -4.919  12.266  -7.410  1.00  0.00           C  
ATOM   1243  CD  ARG A 231      -5.649  11.108  -7.987  1.00  0.00           C  
ATOM   1244  NE  ARG A 231      -4.793   9.941  -8.126  1.00  0.00           N  
ATOM   1245  CZ  ARG A 231      -4.753   8.914  -7.254  1.00  0.00           C  
ATOM   1246  NH1 ARG A 231      -5.523   8.925  -6.189  1.00  0.00           N  
ATOM   1247  NH2 ARG A 231      -3.938   7.896  -7.470  1.00  0.00           N  
ATOM   1248  H   ARG A 231      -4.947  13.757  -4.629  1.00  0.00           H  
ATOM   1249  HA  ARG A 231      -4.376  14.889  -7.221  1.00  0.00           H  
ATOM   1250 1HB  ARG A 231      -6.498  12.992  -6.193  1.00  0.00           H  
ATOM   1251 2HB  ARG A 231      -6.515  13.595  -7.843  1.00  0.00           H  
ATOM   1252 1HG  ARG A 231      -4.224  12.642  -8.161  1.00  0.00           H  
ATOM   1253 2HG  ARG A 231      -4.360  11.919  -6.540  1.00  0.00           H  
ATOM   1254 1HD  ARG A 231      -6.484  10.844  -7.338  1.00  0.00           H  
ATOM   1255 2HD  ARG A 231      -6.027  11.373  -8.974  1.00  0.00           H  
ATOM   1256  HE  ARG A 231      -4.186   9.897  -8.933  1.00  0.00           H  
ATOM   1257 1HH1 ARG A 231      -6.146   9.704  -6.024  1.00  0.00           H  
ATOM   1258 2HH1 ARG A 231      -5.493   8.156  -5.536  1.00  0.00           H  
ATOM   1259 1HH2 ARG A 231      -3.345   7.888  -8.289  1.00  0.00           H  
ATOM   1260 2HH2 ARG A 231      -3.908   7.127  -6.817  1.00  0.00           H  
ATOM   1261  N   LEU A 232      -6.958  15.937  -5.481  1.00  0.00           N  
ATOM   1262  CA  LEU A 232      -7.972  16.982  -5.378  1.00  0.00           C  
ATOM   1263  C   LEU A 232      -7.338  18.345  -5.104  1.00  0.00           C  
ATOM   1264  O   LEU A 232      -7.615  19.312  -5.817  1.00  0.00           O  
ATOM   1265  CB  LEU A 232      -8.970  16.642  -4.264  1.00  0.00           C  
ATOM   1266  CG  LEU A 232      -9.908  15.462  -4.549  1.00  0.00           C  
ATOM   1267  CD1 LEU A 232     -10.704  15.130  -3.294  1.00  0.00           C  
ATOM   1268  CD2 LEU A 232     -10.833  15.816  -5.705  1.00  0.00           C  
ATOM   1269  H   LEU A 232      -6.836  15.317  -4.733  1.00  0.00           H  
ATOM   1270  HA  LEU A 232      -8.508  17.038  -6.325  1.00  0.00           H  
ATOM   1271 1HB  LEU A 232      -8.413  16.410  -3.358  1.00  0.00           H  
ATOM   1272 2HB  LEU A 232      -9.589  17.518  -4.072  1.00  0.00           H  
ATOM   1273  HG  LEU A 232      -9.319  14.583  -4.812  1.00  0.00           H  
ATOM   1274 1HD1 LEU A 232     -11.370  14.291  -3.497  1.00  0.00           H  
ATOM   1275 2HD1 LEU A 232     -10.019  14.862  -2.490  1.00  0.00           H  
ATOM   1276 3HD1 LEU A 232     -11.292  15.997  -2.997  1.00  0.00           H  
ATOM   1277 1HD2 LEU A 232     -11.499  14.977  -5.908  1.00  0.00           H  
ATOM   1278 2HD2 LEU A 232     -11.424  16.693  -5.442  1.00  0.00           H  
ATOM   1279 3HD2 LEU A 232     -10.239  16.031  -6.593  1.00  0.00           H  
ATOM   1280  N   GLN A 233      -6.489  18.401  -4.072  1.00  0.00           N  
ATOM   1281  CA  GLN A 233      -5.795  19.630  -3.668  1.00  0.00           C  
ATOM   1282  C   GLN A 233      -6.755  20.654  -3.068  1.00  0.00           C  
ATOM   1283  O   GLN A 233      -7.637  21.178  -3.749  1.00  0.00           O  
ATOM   1284  CB  GLN A 233      -5.063  20.247  -4.863  1.00  0.00           C  
ATOM   1285  CG  GLN A 233      -3.900  19.417  -5.377  1.00  0.00           C  
ATOM   1286  CD  GLN A 233      -2.708  19.448  -4.440  1.00  0.00           C  
ATOM   1287  OE1 GLN A 233      -2.457  20.449  -3.764  1.00  0.00           O  
ATOM   1288  NE2 GLN A 233      -1.965  18.347  -4.393  1.00  0.00           N  
ATOM   1289  H   GLN A 233      -6.323  17.580  -3.557  1.00  0.00           H  
ATOM   1290  HA  GLN A 233      -5.062  19.377  -2.902  1.00  0.00           H  
ATOM   1291 1HB  GLN A 233      -5.765  20.390  -5.685  1.00  0.00           H  
ATOM   1292 2HB  GLN A 233      -4.679  21.229  -4.587  1.00  0.00           H  
ATOM   1293 1HG  GLN A 233      -4.225  18.382  -5.483  1.00  0.00           H  
ATOM   1294 2HG  GLN A 233      -3.585  19.811  -6.343  1.00  0.00           H  
ATOM   1295 1HE2 GLN A 233      -1.165  18.308  -3.792  1.00  0.00           H  
ATOM   1296 2HE2 GLN A 233      -2.204  17.557  -4.958  1.00  0.00           H  
ATOM   1297  N   GLN A 234      -6.566  20.944  -1.788  1.00  0.00           N  
ATOM   1298  CA  GLN A 234      -7.408  21.907  -1.091  1.00  0.00           C  
ATOM   1299  C   GLN A 234      -6.859  23.317  -1.259  1.00  0.00           C  
ATOM   1300  O   GLN A 234      -7.578  24.304  -1.101  1.00  0.00           O  
ATOM   1301  CB  GLN A 234      -7.514  21.556   0.396  1.00  0.00           C  
ATOM   1302  CG  GLN A 234      -8.222  20.242   0.676  1.00  0.00           C  
ATOM   1303  CD  GLN A 234      -7.378  19.038   0.303  1.00  0.00           C  
ATOM   1304  OE1 GLN A 234      -6.256  18.874   0.791  1.00  0.00           O  
ATOM   1305  NE2 GLN A 234      -7.913  18.188  -0.566  1.00  0.00           N  
ATOM   1306  H   GLN A 234      -5.830  20.511  -1.304  1.00  0.00           H  
ATOM   1307  HA  GLN A 234      -8.406  21.873  -1.527  1.00  0.00           H  
ATOM   1308 1HB  GLN A 234      -6.515  21.499   0.828  1.00  0.00           H  
ATOM   1309 2HB  GLN A 234      -8.051  22.347   0.919  1.00  0.00           H  
ATOM   1310 1HG  GLN A 234      -8.449  20.184   1.741  1.00  0.00           H  
ATOM   1311 2HG  GLN A 234      -9.144  20.207   0.096  1.00  0.00           H  
ATOM   1312 1HE2 GLN A 234      -7.403  17.375  -0.850  1.00  0.00           H  
ATOM   1313 2HE2 GLN A 234      -8.826  18.360  -0.937  1.00  0.00           H  
ATOM   1314  N   GLN A 235      -5.578  23.406  -1.578  1.00  0.00           N  
ATOM   1315  CA  GLN A 235      -4.918  24.686  -1.773  1.00  0.00           C  
ATOM   1316  C   GLN A 235      -4.508  24.842  -3.231  1.00  0.00           C  
ATOM   1317  O   GLN A 235      -3.688  24.075  -3.737  1.00  0.00           O  
ATOM   1318  CB  GLN A 235      -3.695  24.812  -0.860  1.00  0.00           C  
ATOM   1319  CG  GLN A 235      -2.972  26.143  -0.969  1.00  0.00           C  
ATOM   1320  CD  GLN A 235      -1.814  26.253   0.004  1.00  0.00           C  
ATOM   1321  OE1 GLN A 235      -1.251  25.244   0.439  1.00  0.00           O  
ATOM   1322  NE2 GLN A 235      -1.449  27.482   0.353  1.00  0.00           N  
ATOM   1323  H   GLN A 235      -5.058  22.582  -1.690  1.00  0.00           H  
ATOM   1324  HA  GLN A 235      -5.621  25.480  -1.520  1.00  0.00           H  
ATOM   1325 1HB  GLN A 235      -4.001  24.679   0.178  1.00  0.00           H  
ATOM   1326 2HB  GLN A 235      -2.983  24.021  -1.095  1.00  0.00           H  
ATOM   1327 1HG  GLN A 235      -2.580  26.250  -1.980  1.00  0.00           H  
ATOM   1328 2HG  GLN A 235      -3.676  26.946  -0.754  1.00  0.00           H  
ATOM   1329 1HE2 GLN A 235      -0.690  27.617   0.991  1.00  0.00           H  
ATOM   1330 2HE2 GLN A 235      -1.931  28.273  -0.024  1.00  0.00           H  
ATOM   1331  N   GLN A 236      -5.078  25.823  -3.910  1.00  0.00           N  
ATOM   1332  CA  GLN A 236      -4.754  26.055  -5.308  1.00  0.00           C  
ATOM   1333  C   GLN A 236      -4.070  27.402  -5.482  1.00  0.00           C  
ATOM   1334  O   GLN A 236      -4.655  28.453  -5.205  1.00  0.00           O  
ATOM   1335  CB  GLN A 236      -6.016  25.989  -6.173  1.00  0.00           C  
ATOM   1336  CG  GLN A 236      -5.759  26.143  -7.661  1.00  0.00           C  
ATOM   1337  CD  GLN A 236      -7.035  26.072  -8.480  1.00  0.00           C  
ATOM   1338  OE1 GLN A 236      -7.744  25.063  -8.464  1.00  0.00           O  
ATOM   1339  NE2 GLN A 236      -7.334  27.147  -9.201  1.00  0.00           N  
ATOM   1340  H   GLN A 236      -5.726  26.410  -3.459  1.00  0.00           H  
ATOM   1341  HA  GLN A 236      -4.066  25.276  -5.637  1.00  0.00           H  
ATOM   1342 1HB  GLN A 236      -6.516  25.034  -6.015  1.00  0.00           H  
ATOM   1343 2HB  GLN A 236      -6.708  26.774  -5.868  1.00  0.00           H  
ATOM   1344 1HG  GLN A 236      -5.290  27.110  -7.841  1.00  0.00           H  
ATOM   1345 2HG  GLN A 236      -5.097  25.341  -7.990  1.00  0.00           H  
ATOM   1346 1HE2 GLN A 236      -8.164  27.159  -9.761  1.00  0.00           H  
ATOM   1347 2HE2 GLN A 236      -6.730  27.944  -9.185  1.00  0.00           H  
ATOM   1348  N   ALA A 237      -2.828  27.359  -5.938  1.00  0.00           N  
ATOM   1349  CA  ALA A 237      -2.048  28.565  -6.159  1.00  0.00           C  
ATOM   1350  C   ALA A 237      -2.369  29.166  -7.519  1.00  0.00           C  
ATOM   1351  O   ALA A 237      -2.182  30.362  -7.748  1.00  0.00           O  
ATOM   1352  CB  ALA A 237      -0.560  28.267  -6.045  1.00  0.00           C  
ATOM   1353  H   ALA A 237      -2.420  26.486  -6.134  1.00  0.00           H  
ATOM   1354  HA  ALA A 237      -2.321  29.290  -5.392  1.00  0.00           H  
ATOM   1355 1HB  ALA A 237       0.008  29.180  -6.217  1.00  0.00           H  
ATOM   1356 2HB  ALA A 237      -0.341  27.886  -5.047  1.00  0.00           H  
ATOM   1357 3HB  ALA A 237      -0.281  27.520  -6.786  1.00  0.00           H  
ATOM   1358  N   GLN A 238      -2.850  28.323  -8.421  1.00  0.00           N  
ATOM   1359  CA  GLN A 238      -3.206  28.760  -9.760  1.00  0.00           C  
ATOM   1360  C   GLN A 238      -4.543  29.487  -9.737  1.00  0.00           C  
ATOM   1361  O   GLN A 238      -4.739  30.404 -10.562  1.00  0.00           O  
ATOM   1362  OXT GLN A 238      -5.382  29.175  -8.938  1.00  0.00           O  
ATOM   1363  CB  GLN A 238      -3.266  27.569 -10.720  1.00  0.00           C  
ATOM   1364  CG  GLN A 238      -3.507  27.951 -12.171  1.00  0.00           C  
ATOM   1365  CD  GLN A 238      -3.460  26.753 -13.100  1.00  0.00           C  
ATOM   1366  OE1 GLN A 238      -3.446  25.603 -12.653  1.00  0.00           O  
ATOM   1367  NE2 GLN A 238      -3.435  27.015 -14.402  1.00  0.00           N  
ATOM   1368  H   GLN A 238      -2.979  27.385  -8.173  1.00  0.00           H  
ATOM   1369  HA  GLN A 238      -2.441  29.451 -10.113  1.00  0.00           H  
ATOM   1370 1HB  GLN A 238      -2.330  27.013 -10.670  1.00  0.00           H  
ATOM   1371 2HB  GLN A 238      -4.064  26.894 -10.413  1.00  0.00           H  
ATOM   1372 1HG  GLN A 238      -4.491  28.412 -12.256  1.00  0.00           H  
ATOM   1373 2HG  GLN A 238      -2.736  28.656 -12.483  1.00  0.00           H  
ATOM   1374 1HE2 GLN A 238      -3.404  26.265 -15.064  1.00  0.00           H  
ATOM   1375 2HE2 GLN A 238      -3.447  27.963 -14.722  1.00  0.00           H  
TER                                                                             
ATOM   1377  N   LEU B   1     -14.423  12.431  -7.453  1.00  0.00           N  
ATOM   1378  CA  LEU B   1     -13.238  11.974  -8.169  1.00  0.00           C  
ATOM   1379  C   LEU B   1     -13.262  10.465  -8.369  1.00  0.00           C  
ATOM   1380  O   LEU B   1     -13.463   9.980  -9.483  1.00  0.00           O  
ATOM   1381  CB  LEU B   1     -11.970  12.375  -7.404  1.00  0.00           C  
ATOM   1382  CG  LEU B   1     -10.644  11.940  -8.041  1.00  0.00           C  
ATOM   1383  CD1 LEU B   1     -10.499  12.593  -9.409  1.00  0.00           C  
ATOM   1384  CD2 LEU B   1      -9.491  12.325  -7.126  1.00  0.00           C  
ATOM   1385 1H   LEU B   1     -14.381  13.423  -7.336  1.00  0.00           H  
ATOM   1386 2H   LEU B   1     -15.241  12.192  -7.976  1.00  0.00           H  
ATOM   1387 3H   LEU B   1     -14.461  11.992  -6.556  1.00  0.00           H  
ATOM   1388  HA  LEU B   1     -13.222  12.450  -9.149  1.00  0.00           H  
ATOM   1389 1HB  LEU B   1     -11.951  13.459  -7.307  1.00  0.00           H  
ATOM   1390 2HB  LEU B   1     -12.016  11.943  -6.405  1.00  0.00           H  
ATOM   1391  HG  LEU B   1     -10.647  10.860  -8.186  1.00  0.00           H  
ATOM   1392 1HD1 LEU B   1      -9.556  12.284  -9.861  1.00  0.00           H  
ATOM   1393 2HD1 LEU B   1     -11.326  12.285 -10.048  1.00  0.00           H  
ATOM   1394 3HD1 LEU B   1     -10.509  13.677  -9.297  1.00  0.00           H  
ATOM   1395 1HD2 LEU B   1      -8.549  12.015  -7.578  1.00  0.00           H  
ATOM   1396 2HD2 LEU B   1      -9.487  13.406  -6.981  1.00  0.00           H  
ATOM   1397 3HD2 LEU B   1      -9.611  11.831  -6.161  1.00  0.00           H  
ATOM   1398  N   LEU B   2     -13.055   9.726  -7.284  1.00  0.00           N  
ATOM   1399  CA  LEU B   2     -13.095   8.269  -7.330  1.00  0.00           C  
ATOM   1400  C   LEU B   2     -13.352   7.681  -5.949  1.00  0.00           C  
ATOM   1401  O   LEU B   2     -12.952   8.253  -4.936  1.00  0.00           O  
ATOM   1402  CB  LEU B   2     -11.776   7.719  -7.889  1.00  0.00           C  
ATOM   1403  CG  LEU B   2     -10.508   8.142  -7.138  1.00  0.00           C  
ATOM   1404  CD1 LEU B   2     -10.273   7.199  -5.966  1.00  0.00           C  
ATOM   1405  CD2 LEU B   2      -9.324   8.132  -8.094  1.00  0.00           C  
ATOM   1406  H   LEU B   2     -12.865  10.185  -6.405  1.00  0.00           H  
ATOM   1407  HA  LEU B   2     -13.908   7.966  -7.989  1.00  0.00           H  
ATOM   1408 1HB  LEU B   2     -11.821   6.631  -7.877  1.00  0.00           H  
ATOM   1409 2HB  LEU B   2     -11.674   8.046  -8.924  1.00  0.00           H  
ATOM   1410  HG  LEU B   2     -10.641   9.147  -6.736  1.00  0.00           H  
ATOM   1411 1HD1 LEU B   2      -9.371   7.500  -5.432  1.00  0.00           H  
ATOM   1412 2HD1 LEU B   2     -11.126   7.241  -5.288  1.00  0.00           H  
ATOM   1413 3HD1 LEU B   2     -10.152   6.182  -6.336  1.00  0.00           H  
ATOM   1414 1HD2 LEU B   2      -8.422   8.434  -7.560  1.00  0.00           H  
ATOM   1415 2HD2 LEU B   2      -9.189   7.128  -8.495  1.00  0.00           H  
ATOM   1416 3HD2 LEU B   2      -9.511   8.828  -8.912  1.00  0.00           H  
ATOM   1417  N   GLY B   3     -14.023   6.534  -5.916  1.00  0.00           N  
ATOM   1418  CA  GLY B   3     -14.093   5.722  -4.706  1.00  0.00           C  
ATOM   1419  C   GLY B   3     -12.737   5.116  -4.371  1.00  0.00           C  
ATOM   1420  O   GLY B   3     -11.946   4.807  -5.263  1.00  0.00           O  
ATOM   1421  H   GLY B   3     -14.496   6.216  -6.750  1.00  0.00           H  
ATOM   1422 1HA  GLY B   3     -14.435   6.338  -3.874  1.00  0.00           H  
ATOM   1423 2HA  GLY B   3     -14.826   4.929  -4.842  1.00  0.00           H  
ATOM   1424  N   MET B   4     -12.471   4.948  -3.079  1.00  0.00           N  
ATOM   1425  CA  MET B   4     -11.173   4.472  -2.620  1.00  0.00           C  
ATOM   1426  C   MET B   4     -11.255   3.032  -2.131  1.00  0.00           C  
ATOM   1427  O   MET B   4     -12.321   2.560  -1.737  1.00  0.00           O  
ATOM   1428  CB  MET B   4     -10.639   5.382  -1.515  1.00  0.00           C  
ATOM   1429  CG  MET B   4     -10.249   6.777  -1.981  1.00  0.00           C  
ATOM   1430  SD  MET B   4      -9.765   7.855  -0.618  1.00  0.00           S  
ATOM   1431  CE  MET B   4     -11.367   8.396  -0.028  1.00  0.00           C  
ATOM   1432  H   MET B   4     -13.188   5.155  -2.400  1.00  0.00           H  
ATOM   1433  HA  MET B   4     -10.479   4.496  -3.460  1.00  0.00           H  
ATOM   1434 1HB  MET B   4     -11.393   5.488  -0.736  1.00  0.00           H  
ATOM   1435 2HB  MET B   4      -9.760   4.924  -1.059  1.00  0.00           H  
ATOM   1436 1HG  MET B   4      -9.416   6.708  -2.679  1.00  0.00           H  
ATOM   1437 2HG  MET B   4     -11.091   7.236  -2.500  1.00  0.00           H  
ATOM   1438 1HE  MET B   4     -11.235   9.071   0.817  1.00  0.00           H  
ATOM   1439 2HE  MET B   4     -11.894   8.915  -0.830  1.00  0.00           H  
ATOM   1440 3HE  MET B   4     -11.950   7.529   0.287  1.00  0.00           H  
ATOM   1441  N   ASP B   5     -10.122   2.337  -2.158  1.00  0.00           N  
ATOM   1442  CA  ASP B   5     -10.018   1.017  -1.547  1.00  0.00           C  
ATOM   1443  C   ASP B   5      -8.644   0.804  -0.928  1.00  0.00           C  
ATOM   1444  O   ASP B   5      -7.818   1.717  -0.897  1.00  0.00           O  
ATOM   1445  CB  ASP B   5     -10.293  -0.076  -2.582  1.00  0.00           C  
ATOM   1446  CG  ASP B   5      -9.392   0.025  -3.805  1.00  0.00           C  
ATOM   1447  OD1 ASP B   5      -8.437   0.763  -3.755  1.00  0.00           O  
ATOM   1448  OD2 ASP B   5      -9.668  -0.636  -4.777  1.00  0.00           O  
ATOM   1449  H   ASP B   5      -9.313   2.733  -2.614  1.00  0.00           H  
ATOM   1450  HA  ASP B   5     -10.764   0.943  -0.755  1.00  0.00           H  
ATOM   1451 1HB  ASP B   5     -10.150  -1.055  -2.123  1.00  0.00           H  
ATOM   1452 2HB  ASP B   5     -11.332  -0.016  -2.908  1.00  0.00           H  
ATOM   1453  N   TYR B   6      -8.402  -0.407  -0.437  1.00  0.00           N  
ATOM   1454  CA  TYR B   6      -7.195  -0.697   0.326  1.00  0.00           C  
ATOM   1455  C   TYR B   6      -6.588  -2.031  -0.091  1.00  0.00           C  
ATOM   1456  O   TYR B   6      -7.304  -3.009  -0.309  1.00  0.00           O  
ATOM   1457  CB  TYR B   6      -7.498  -0.697   1.826  1.00  0.00           C  
ATOM   1458  CG  TYR B   6      -8.132   0.584   2.321  1.00  0.00           C  
ATOM   1459  CD1 TYR B   6      -9.514   0.706   2.354  1.00  0.00           C  
ATOM   1460  CD2 TYR B   6      -7.333   1.636   2.741  1.00  0.00           C  
ATOM   1461  CE1 TYR B   6     -10.093   1.875   2.806  1.00  0.00           C  
ATOM   1462  CE2 TYR B   6      -7.912   2.806   3.193  1.00  0.00           C  
ATOM   1463  CZ  TYR B   6      -9.287   2.927   3.226  1.00  0.00           C  
ATOM   1464  OH  TYR B   6      -9.864   4.092   3.676  1.00  0.00           O  
ATOM   1465  H   TYR B   6      -9.074  -1.144  -0.596  1.00  0.00           H  
ATOM   1466  HA  TYR B   6      -6.459   0.080   0.119  1.00  0.00           H  
ATOM   1467 1HB  TYR B   6      -8.170  -1.524   2.062  1.00  0.00           H  
ATOM   1468 2HB  TYR B   6      -6.575  -0.857   2.383  1.00  0.00           H  
ATOM   1469  HD1 TYR B   6     -10.142  -0.122   2.024  1.00  0.00           H  
ATOM   1470  HD2 TYR B   6      -6.247   1.541   2.714  1.00  0.00           H  
ATOM   1471  HE1 TYR B   6     -11.178   1.971   2.832  1.00  0.00           H  
ATOM   1472  HE2 TYR B   6      -7.284   3.634   3.523  1.00  0.00           H  
ATOM   1473  HH  TYR B   6     -10.820   4.011   3.634  1.00  0.00           H  
ATOM   1474  N   TYR B   7      -5.264  -2.066  -0.198  1.00  0.00           N  
ATOM   1475  CA  TYR B   7      -4.550  -3.307  -0.472  1.00  0.00           C  
ATOM   1476  C   TYR B   7      -3.321  -3.442   0.419  1.00  0.00           C  
ATOM   1477  O   TYR B   7      -2.725  -2.445   0.827  1.00  0.00           O  
ATOM   1478  CB  TYR B   7      -4.147  -3.379  -1.946  1.00  0.00           C  
ATOM   1479  CG  TYR B   7      -5.315  -3.291  -2.903  1.00  0.00           C  
ATOM   1480  CD1 TYR B   7      -5.764  -2.052  -3.338  1.00  0.00           C  
ATOM   1481  CD2 TYR B   7      -5.938  -4.448  -3.346  1.00  0.00           C  
ATOM   1482  CE1 TYR B   7      -6.831  -1.972  -4.212  1.00  0.00           C  
ATOM   1483  CE2 TYR B   7      -7.005  -4.368  -4.219  1.00  0.00           C  
ATOM   1484  CZ  TYR B   7      -7.451  -3.136  -4.652  1.00  0.00           C  
ATOM   1485  OH  TYR B   7      -8.514  -3.056  -5.522  1.00  0.00           O  
ATOM   1486  H   TYR B   7      -4.740  -1.209  -0.089  1.00  0.00           H  
ATOM   1487  HA  TYR B   7      -5.213  -4.144  -0.250  1.00  0.00           H  
ATOM   1488 1HB  TYR B   7      -3.457  -2.566  -2.175  1.00  0.00           H  
ATOM   1489 2HB  TYR B   7      -3.623  -4.316  -2.135  1.00  0.00           H  
ATOM   1490  HD1 TYR B   7      -5.274  -1.142  -2.990  1.00  0.00           H  
ATOM   1491  HD2 TYR B   7      -5.586  -5.422  -3.003  1.00  0.00           H  
ATOM   1492  HE1 TYR B   7      -7.183  -0.999  -4.553  1.00  0.00           H  
ATOM   1493  HE2 TYR B   7      -7.495  -5.278  -4.567  1.00  0.00           H  
ATOM   1494  HH  TYR B   7      -8.926  -2.192  -5.444  1.00  0.00           H  
ATOM   1495  N   ASN B   8      -2.948  -4.682   0.718  1.00  0.00           N  
ATOM   1496  CA  ASN B   8      -1.685  -4.960   1.392  1.00  0.00           C  
ATOM   1497  C   ASN B   8      -0.638  -5.472   0.411  1.00  0.00           C  
ATOM   1498  O   ASN B   8      -0.929  -5.690  -0.765  1.00  0.00           O  
ATOM   1499  CB  ASN B   8      -1.890  -5.953   2.520  1.00  0.00           C  
ATOM   1500  CG  ASN B   8      -0.828  -5.850   3.580  1.00  0.00           C  
ATOM   1501  OD1 ASN B   8       0.169  -5.140   3.411  1.00  0.00           O  
ATOM   1502  ND2 ASN B   8      -1.023  -6.546   4.671  1.00  0.00           N  
ATOM   1503  H   ASN B   8      -3.555  -5.451   0.472  1.00  0.00           H  
ATOM   1504  HA  ASN B   8      -1.305  -4.028   1.813  1.00  0.00           H  
ATOM   1505 1HB  ASN B   8      -2.864  -5.785   2.981  1.00  0.00           H  
ATOM   1506 2HB  ASN B   8      -1.888  -6.967   2.118  1.00  0.00           H  
ATOM   1507 1HD2 ASN B   8      -0.350  -6.516   5.411  1.00  0.00           H  
ATOM   1508 2HD2 ASN B   8      -1.845  -7.108   4.766  1.00  0.00           H  
ATOM   1509  N   ILE B   9       0.583  -5.658   0.902  1.00  0.00           N  
ATOM   1510  CA  ILE B   9       1.657  -6.220   0.090  1.00  0.00           C  
ATOM   1511  C   ILE B   9       1.257  -7.565  -0.498  1.00  0.00           C  
ATOM   1512  O   ILE B   9       1.541  -7.856  -1.660  1.00  0.00           O  
ATOM   1513  CB  ILE B   9       2.944  -6.384   0.919  1.00  0.00           C  
ATOM   1514  CG1 ILE B   9       3.533  -5.014   1.268  1.00  0.00           C  
ATOM   1515  CG2 ILE B   9       3.959  -7.227   0.163  1.00  0.00           C  
ATOM   1516  CD1 ILE B   9       4.647  -5.070   2.288  1.00  0.00           C  
ATOM   1517  H   ILE B   9       0.771  -5.406   1.861  1.00  0.00           H  
ATOM   1518  HA  ILE B   9       1.862  -5.536  -0.733  1.00  0.00           H  
ATOM   1519  HB  ILE B   9       2.708  -6.875   1.863  1.00  0.00           H  
ATOM   1520 1HG1 ILE B   9       3.921  -4.545   0.364  1.00  0.00           H  
ATOM   1521 2HG1 ILE B   9       2.746  -4.369   1.658  1.00  0.00           H  
ATOM   1522 1HG2 ILE B   9       4.863  -7.332   0.763  1.00  0.00           H  
ATOM   1523 2HG2 ILE B   9       3.539  -8.212  -0.035  1.00  0.00           H  
ATOM   1524 3HG2 ILE B   9       4.205  -6.741  -0.781  1.00  0.00           H  
ATOM   1525 1HD1 ILE B   9       5.012  -4.062   2.483  1.00  0.00           H  
ATOM   1526 2HD1 ILE B   9       4.270  -5.506   3.214  1.00  0.00           H  
ATOM   1527 3HD1 ILE B   9       5.461  -5.683   1.904  1.00  0.00           H  
ATOM   1528  N   ASP B  10       0.596  -8.387   0.311  1.00  0.00           N  
ATOM   1529  CA  ASP B  10       0.202  -9.726  -0.111  1.00  0.00           C  
ATOM   1530  C   ASP B  10      -0.787  -9.671  -1.268  1.00  0.00           C  
ATOM   1531  O   ASP B  10      -0.975 -10.654  -1.984  1.00  0.00           O  
ATOM   1532  CB  ASP B  10      -0.415 -10.497   1.058  1.00  0.00           C  
ATOM   1533  CG  ASP B  10       0.609 -10.893   2.114  1.00  0.00           C  
ATOM   1534  OD1 ASP B  10       1.782 -10.807   1.837  1.00  0.00           O  
ATOM   1535  OD2 ASP B  10       0.208 -11.278   3.186  1.00  0.00           O  
ATOM   1536  H   ASP B  10       0.360  -8.075   1.242  1.00  0.00           H  
ATOM   1537  HA  ASP B  10       1.092 -10.258  -0.448  1.00  0.00           H  
ATOM   1538 1HB  ASP B  10      -1.185  -9.887   1.531  1.00  0.00           H  
ATOM   1539 2HB  ASP B  10      -0.898 -11.401   0.684  1.00  0.00           H  
ATOM   1540  N   ASP B  11      -1.419  -8.516  -1.445  1.00  0.00           N  
ATOM   1541  CA  ASP B  11      -2.426  -8.344  -2.486  1.00  0.00           C  
ATOM   1542  C   ASP B  11      -1.809  -7.788  -3.763  1.00  0.00           C  
ATOM   1543  O   ASP B  11      -2.278  -8.071  -4.865  1.00  0.00           O  
ATOM   1544  CB  ASP B  11      -3.542  -7.414  -2.005  1.00  0.00           C  
ATOM   1545  CG  ASP B  11      -4.263  -7.942  -0.772  1.00  0.00           C  
ATOM   1546  OD1 ASP B  11      -4.730  -9.055  -0.813  1.00  0.00           O  
ATOM   1547  OD2 ASP B  11      -4.341  -7.226   0.198  1.00  0.00           O  
ATOM   1548  H   ASP B  11      -1.195  -7.735  -0.844  1.00  0.00           H  
ATOM   1549  HA  ASP B  11      -2.859  -9.319  -2.713  1.00  0.00           H  
ATOM   1550 1HB  ASP B  11      -3.124  -6.434  -1.771  1.00  0.00           H  
ATOM   1551 2HB  ASP B  11      -4.271  -7.276  -2.804  1.00  0.00           H  
ATOM   1552  N   LEU B  12      -0.754  -6.996  -3.607  1.00  0.00           N  
ATOM   1553  CA  LEU B  12      -0.157  -6.284  -4.732  1.00  0.00           C  
ATOM   1554  C   LEU B  12       1.040  -7.040  -5.292  1.00  0.00           C  
ATOM   1555  O   LEU B  12       1.348  -6.943  -6.479  1.00  0.00           O  
ATOM   1556  CB  LEU B  12       0.275  -4.878  -4.299  1.00  0.00           C  
ATOM   1557  CG  LEU B  12      -0.843  -3.971  -3.771  1.00  0.00           C  
ATOM   1558  CD1 LEU B  12      -0.246  -2.655  -3.290  1.00  0.00           C  
ATOM   1559  CD2 LEU B  12      -1.869  -3.736  -4.870  1.00  0.00           C  
ATOM   1560  H   LEU B  12      -0.354  -6.884  -2.687  1.00  0.00           H  
ATOM   1561  HA  LEU B  12      -0.905  -6.195  -5.520  1.00  0.00           H  
ATOM   1562 1HB  LEU B  12       1.025  -4.971  -3.515  1.00  0.00           H  
ATOM   1563 2HB  LEU B  12       0.733  -4.377  -5.153  1.00  0.00           H  
ATOM   1564  HG  LEU B  12      -1.327  -4.449  -2.919  1.00  0.00           H  
ATOM   1565 1HD1 LEU B  12      -1.041  -2.011  -2.914  1.00  0.00           H  
ATOM   1566 2HD1 LEU B  12       0.469  -2.851  -2.491  1.00  0.00           H  
ATOM   1567 3HD1 LEU B  12       0.260  -2.161  -4.118  1.00  0.00           H  
ATOM   1568 1HD2 LEU B  12      -2.664  -3.092  -4.494  1.00  0.00           H  
ATOM   1569 2HD2 LEU B  12      -1.386  -3.257  -5.722  1.00  0.00           H  
ATOM   1570 3HD2 LEU B  12      -2.292  -4.691  -5.182  1.00  0.00           H  
ATOM   1571  N   LEU B  13       1.716  -7.791  -4.427  1.00  0.00           N  
ATOM   1572  CA  LEU B  13       2.914  -8.523  -4.823  1.00  0.00           C  
ATOM   1573  C   LEU B  13       2.605  -9.996  -5.056  1.00  0.00           C  
ATOM   1574  O   LEU B  13       2.108 -10.349  -6.090  1.00  0.00           O  
ATOM   1575  OXT LEU B  13       2.858 -10.804  -4.206  1.00  0.00           O  
ATOM   1576  CB  LEU B  13       3.999  -8.385  -3.748  1.00  0.00           C  
ATOM   1577  CG  LEU B  13       5.285  -9.183  -3.995  1.00  0.00           C  
ATOM   1578  CD1 LEU B  13       5.995  -8.636  -5.226  1.00  0.00           C  
ATOM   1579  CD2 LEU B  13       6.179  -9.100  -2.766  1.00  0.00           C  
ATOM   1580  H   LEU B  13       1.390  -7.858  -3.475  1.00  0.00           H  
ATOM   1581  HA  LEU B  13       3.287  -8.097  -5.754  1.00  0.00           H  
ATOM   1582 1HB  LEU B  13       4.273  -7.334  -3.664  1.00  0.00           H  
ATOM   1583 2HB  LEU B  13       3.586  -8.709  -2.793  1.00  0.00           H  
ATOM   1584  HG  LEU B  13       5.034 -10.226  -4.191  1.00  0.00           H  
ATOM   1585 1HD1 LEU B  13       6.909  -9.204  -5.402  1.00  0.00           H  
ATOM   1586 2HD1 LEU B  13       5.341  -8.726  -6.093  1.00  0.00           H  
ATOM   1587 3HD1 LEU B  13       6.245  -7.588  -5.066  1.00  0.00           H  
ATOM   1588 1HD2 LEU B  13       7.093  -9.669  -2.942  1.00  0.00           H  
ATOM   1589 2HD2 LEU B  13       6.431  -8.058  -2.570  1.00  0.00           H  
ATOM   1590 3HD2 LEU B  13       5.653  -9.514  -1.906  1.00  0.00           H  
TER                                                                             
I_bsa 1635.26
I_hb 4
I_pack -0.146
I_sc -49.629
I_unsat 16
pep_sc -22.18
pep_sc_noref -26.972
reweighted_sc -129.114
rmsALL 12.176
rmsALL_CAPRI_if 4.382
rmsALL_allIF 5.363
rmsALL_if 8.668
rmsBB 11.729
rmsBB_CAPRI_if 3.952
rmsBB_allIF 4.818
rmsBB_if 8.493
rmsBB_intrf_lowres 7.772
rmsBB_lowres 10.99
rmsCA 11.825
rmsCA_if 8.406
rmsCA_intrf_lowres 7.692
rmsCA_lowres 11.061
rmsSC_CAPRI_if 4.602
rmsSC_allIF 5.744
score -57.306
score_lowres_opt 8.453
score_lowres_start 33.216
silent_score -57.306
startRMSall 0
startRMSallif 0
startRMSbb 0
startRMSca 0
time 64
