# Supplementary material for: Simple biochemical features underlie transcriptional activation domain diversity and dynamic, fuzzy binding to Mediator
Source: eLife. 2021 Apr 27;10:e68068. doi: 10.7554/eLife.68068 (PMC8137143; doi:10.7554/eLife.68068)
Supplement: Figure 6—source data 2. — The 10 best-scoring models from different binding poses are provided as pdb files. Top500.txt contains the score, cluster number, and RMSD to best model for the 500 best-scoring models. [file elife-68068-fig6-data2.zip › Med15-cAD structural models/ABD1/Ace2_53/2lpb_Ace2_53_prepack_22772.pdb]

HEADER                                            17-SEP-20   XXXX              
EXPDTA    THEORETICAL MODEL                                                     
REMARK 220                                                                      
REMARK 220 EXPERIMENTAL DETAILS                                                 
REMARK 220  EXPERIMENT TYPE                : THEORETICAL MODELLING              
REMARK 220  DATE OF DATA COLLECTION        : 17-SEP-20                          
REMARK 220                                                                      
REMARK 220 REMARK: MODEL GENERATED BY ROSETTA                                   
REMARK 220  VERSION 2020.08+release.cb1caba                                     
ATOM      1  N   GLN A 158     -12.016 -12.395 -23.603  1.00  0.00           N  
ATOM      2  CA  GLN A 158     -11.969 -12.966 -22.241  1.00  0.00           C  
ATOM      3  C   GLN A 158     -12.554 -11.986 -21.232  1.00  0.00           C  
ATOM      4  O   GLN A 158     -13.092 -10.945 -21.605  1.00  0.00           O  
ATOM      5  CB  GLN A 158     -10.534 -13.324 -21.846  1.00  0.00           C  
ATOM      6  CG  GLN A 158      -9.892 -14.385 -22.724  1.00  0.00           C  
ATOM      7  CD  GLN A 158     -10.563 -15.738 -22.580  1.00  0.00           C  
ATOM      8  OE1 GLN A 158     -10.628 -16.300 -21.483  1.00  0.00           O  
ATOM      9  NE2 GLN A 158     -11.065 -16.270 -23.688  1.00  0.00           N  
ATOM     10 1H   GLN A 158     -11.629 -13.049 -24.253  1.00  0.00           H  
ATOM     11 2H   GLN A 158     -12.965 -12.201 -23.851  1.00  0.00           H  
ATOM     12 3H   GLN A 158     -11.486 -11.548 -23.628  1.00  0.00           H  
ATOM     13  HA  GLN A 158     -12.567 -13.877 -22.227  1.00  0.00           H  
ATOM     14 1HB  GLN A 158      -9.911 -12.431 -21.888  1.00  0.00           H  
ATOM     15 2HB  GLN A 158     -10.519 -13.685 -20.817  1.00  0.00           H  
ATOM     16 1HG  GLN A 158      -9.970 -14.075 -23.766  1.00  0.00           H  
ATOM     17 2HG  GLN A 158      -8.845 -14.491 -22.442  1.00  0.00           H  
ATOM     18 1HE2 GLN A 158     -11.519 -17.162 -23.655  1.00  0.00           H  
ATOM     19 2HE2 GLN A 158     -10.990 -15.781 -24.557  1.00  0.00           H  
ATOM     20  N   ARG A 159     -12.454 -12.331 -19.958  1.00  0.00           N  
ATOM     21  CA  ARG A 159     -12.963 -11.479 -18.889  1.00  0.00           C  
ATOM     22  C   ARG A 159     -12.021 -10.302 -18.654  1.00  0.00           C  
ATOM     23  O   ARG A 159     -10.801 -10.445 -18.767  1.00  0.00           O  
ATOM     24  CB  ARG A 159     -13.124 -12.269 -17.599  1.00  0.00           C  
ATOM     25  CG  ARG A 159     -14.191 -13.351 -17.640  1.00  0.00           C  
ATOM     26  CD  ARG A 159     -14.288 -14.077 -16.347  1.00  0.00           C  
ATOM     27  NE  ARG A 159     -15.296 -15.124 -16.388  1.00  0.00           N  
ATOM     28  CZ  ARG A 159     -15.547 -15.983 -15.380  1.00  0.00           C  
ATOM     29  NH1 ARG A 159     -14.859 -15.905 -14.263  1.00  0.00           N  
ATOM     30  NH2 ARG A 159     -16.487 -16.902 -15.515  1.00  0.00           N  
ATOM     31  H   ARG A 159     -12.025 -13.184 -19.727  1.00  0.00           H  
ATOM     32  HA  ARG A 159     -13.941 -11.098 -19.186  1.00  0.00           H  
ATOM     33 1HB  ARG A 159     -12.179 -12.748 -17.345  1.00  0.00           H  
ATOM     34 2HB  ARG A 159     -13.375 -11.589 -16.785  1.00  0.00           H  
ATOM     35 1HG  ARG A 159     -15.160 -12.898 -17.852  1.00  0.00           H  
ATOM     36 2HG  ARG A 159     -13.949 -14.071 -18.422  1.00  0.00           H  
ATOM     37 1HD  ARG A 159     -13.327 -14.536 -16.116  1.00  0.00           H  
ATOM     38 2HD  ARG A 159     -14.556 -13.377 -15.557  1.00  0.00           H  
ATOM     39  HE  ARG A 159     -15.845 -15.216 -17.232  1.00  0.00           H  
ATOM     40 1HH1 ARG A 159     -14.142 -15.202 -14.159  1.00  0.00           H  
ATOM     41 2HH1 ARG A 159     -15.048 -16.548 -13.508  1.00  0.00           H  
ATOM     42 1HH2 ARG A 159     -17.016 -16.963 -16.375  1.00  0.00           H  
ATOM     43 2HH2 ARG A 159     -16.676 -17.545 -14.761  1.00  0.00           H  
ATOM     44  N   ARG A 160     -12.586  -9.144 -18.344  1.00  0.00           N  
ATOM     45  CA  ARG A 160     -11.792  -7.949 -18.098  1.00  0.00           C  
ATOM     46  C   ARG A 160     -12.633  -6.875 -17.411  1.00  0.00           C  
ATOM     47  O   ARG A 160     -13.441  -6.198 -18.052  1.00  0.00           O  
ATOM     48  CB  ARG A 160     -11.230  -7.400 -19.401  1.00  0.00           C  
ATOM     49  CG  ARG A 160     -10.290  -6.215 -19.244  1.00  0.00           C  
ATOM     50  CD  ARG A 160      -9.729  -5.783 -20.549  1.00  0.00           C  
ATOM     51  NE  ARG A 160      -8.775  -4.696 -20.396  1.00  0.00           N  
ATOM     52  CZ  ARG A 160      -8.168  -4.061 -21.417  1.00  0.00           C  
ATOM     53  NH1 ARG A 160      -8.425  -4.415 -22.657  1.00  0.00           N  
ATOM     54  NH2 ARG A 160      -7.314  -3.082 -21.172  1.00  0.00           N  
ATOM     55  H   ARG A 160     -13.563  -9.090 -18.275  1.00  0.00           H  
ATOM     56  HA  ARG A 160     -10.960  -8.215 -17.446  1.00  0.00           H  
ATOM     57 1HB  ARG A 160     -10.684  -8.186 -19.922  1.00  0.00           H  
ATOM     58 2HB  ARG A 160     -12.050  -7.088 -20.048  1.00  0.00           H  
ATOM     59 1HG  ARG A 160     -10.833  -5.376 -18.809  1.00  0.00           H  
ATOM     60 2HG  ARG A 160      -9.463  -6.491 -18.589  1.00  0.00           H  
ATOM     61 1HD  ARG A 160      -9.217  -6.622 -21.020  1.00  0.00           H  
ATOM     62 2HD  ARG A 160     -10.534  -5.441 -21.196  1.00  0.00           H  
ATOM     63  HE  ARG A 160      -8.552  -4.395 -19.456  1.00  0.00           H  
ATOM     64 1HH1 ARG A 160      -9.076  -5.164 -22.844  1.00  0.00           H  
ATOM     65 2HH1 ARG A 160      -7.969  -3.939 -23.422  1.00  0.00           H  
ATOM     66 1HH2 ARG A 160      -7.117  -2.809 -20.219  1.00  0.00           H  
ATOM     67 2HH2 ARG A 160      -6.860  -2.607 -21.938  1.00  0.00           H  
ATOM     68  N   GLN A 161     -12.454  -6.736 -16.108  1.00  0.00           N  
ATOM     69  CA  GLN A 161     -13.186  -5.737 -15.341  1.00  0.00           C  
ATOM     70  C   GLN A 161     -12.283  -4.548 -15.024  1.00  0.00           C  
ATOM     71  O   GLN A 161     -11.141  -4.722 -14.597  1.00  0.00           O  
ATOM     72  CB  GLN A 161     -13.737  -6.344 -14.048  1.00  0.00           C  
ATOM     73  CG  GLN A 161     -14.568  -5.384 -13.214  1.00  0.00           C  
ATOM     74  CD  GLN A 161     -15.148  -6.044 -11.978  1.00  0.00           C  
ATOM     75  OE1 GLN A 161     -14.580  -7.000 -11.442  1.00  0.00           O  
ATOM     76  NE2 GLN A 161     -16.286  -5.538 -11.516  1.00  0.00           N  
ATOM     77  H   GLN A 161     -11.811  -7.320 -15.646  1.00  0.00           H  
ATOM     78  HA  GLN A 161     -14.024  -5.385 -15.943  1.00  0.00           H  
ATOM     79 1HB  GLN A 161     -14.357  -7.207 -14.287  1.00  0.00           H  
ATOM     80 2HB  GLN A 161     -12.910  -6.696 -13.431  1.00  0.00           H  
ATOM     81 1HG  GLN A 161     -13.936  -4.556 -12.894  1.00  0.00           H  
ATOM     82 2HG  GLN A 161     -15.393  -5.013 -13.822  1.00  0.00           H  
ATOM     83 1HE2 GLN A 161     -16.716  -5.932 -10.704  1.00  0.00           H  
ATOM     84 2HE2 GLN A 161     -16.714  -4.763 -11.981  1.00  0.00           H  
ATOM     85  N   LEU A 162     -12.793  -3.344 -15.237  1.00  0.00           N  
ATOM     86  CA  LEU A 162     -12.021  -2.140 -14.973  1.00  0.00           C  
ATOM     87  C   LEU A 162     -12.920  -0.927 -14.750  1.00  0.00           C  
ATOM     88  O   LEU A 162     -13.442  -0.340 -15.694  1.00  0.00           O  
ATOM     89  CB  LEU A 162     -11.064  -1.866 -16.140  1.00  0.00           C  
ATOM     90  CG  LEU A 162     -10.155  -0.641 -15.981  1.00  0.00           C  
ATOM     91  CD1 LEU A 162      -9.015  -0.719 -16.988  1.00  0.00           C  
ATOM     92  CD2 LEU A 162     -10.971   0.628 -16.177  1.00  0.00           C  
ATOM     93  H   LEU A 162     -13.712  -3.261 -15.574  1.00  0.00           H  
ATOM     94  HA  LEU A 162     -11.437  -2.296 -14.067  1.00  0.00           H  
ATOM     95 1HB  LEU A 162     -10.426  -2.737 -16.278  1.00  0.00           H  
ATOM     96 2HB  LEU A 162     -11.653  -1.726 -17.047  1.00  0.00           H  
ATOM     97  HG  LEU A 162      -9.717  -0.640 -14.982  1.00  0.00           H  
ATOM     98 1HD1 LEU A 162      -8.369   0.151 -16.874  1.00  0.00           H  
ATOM     99 2HD1 LEU A 162      -8.436  -1.626 -16.812  1.00  0.00           H  
ATOM    100 3HD1 LEU A 162      -9.423  -0.739 -17.998  1.00  0.00           H  
ATOM    101 1HD2 LEU A 162     -10.325   1.498 -16.063  1.00  0.00           H  
ATOM    102 2HD2 LEU A 162     -11.408   0.629 -17.176  1.00  0.00           H  
ATOM    103 3HD2 LEU A 162     -11.767   0.667 -15.433  1.00  0.00           H  
ATOM    104  N   THR A 163     -13.130  -0.568 -13.497  1.00  0.00           N  
ATOM    105  CA  THR A 163     -13.931   0.599 -13.185  1.00  0.00           C  
ATOM    106  C   THR A 163     -13.038   1.835 -13.283  1.00  0.00           C  
ATOM    107  O   THR A 163     -11.937   1.838 -12.733  1.00  0.00           O  
ATOM    108  CB  THR A 163     -14.563   0.499 -11.784  1.00  0.00           C  
ATOM    109  OG1 THR A 163     -15.444  -0.631 -11.735  1.00  0.00           O  
ATOM    110  CG2 THR A 163     -15.346   1.762 -11.461  1.00  0.00           C  
ATOM    111  H   THR A 163     -12.740  -1.095 -12.770  1.00  0.00           H  
ATOM    112  HA  THR A 163     -14.738   0.670 -13.915  1.00  0.00           H  
ATOM    113  HB  THR A 163     -13.779   0.363 -11.040  1.00  0.00           H  
ATOM    114  HG1 THR A 163     -15.741  -0.765 -10.831  1.00  0.00           H  
ATOM    115 1HG2 THR A 163     -15.785   1.673 -10.467  1.00  0.00           H  
ATOM    116 2HG2 THR A 163     -14.676   2.621 -11.486  1.00  0.00           H  
ATOM    117 3HG2 THR A 163     -16.138   1.897 -12.196  1.00  0.00           H  
ATOM    118  N   PRO A 164     -13.497   2.899 -13.960  1.00  0.00           N  
ATOM    119  CA  PRO A 164     -12.714   4.131 -14.141  1.00  0.00           C  
ATOM    120  C   PRO A 164     -12.220   4.737 -12.826  1.00  0.00           C  
ATOM    121  O   PRO A 164     -11.099   5.240 -12.749  1.00  0.00           O  
ATOM    122  CB  PRO A 164     -13.714   5.060 -14.836  1.00  0.00           C  
ATOM    123  CG  PRO A 164     -14.580   4.140 -15.627  1.00  0.00           C  
ATOM    124  CD  PRO A 164     -14.775   2.947 -14.730  1.00  0.00           C  
ATOM    125  HA  PRO A 164     -11.851   3.919 -14.789  1.00  0.00           H  
ATOM    126 1HB  PRO A 164     -14.276   5.637 -14.086  1.00  0.00           H  
ATOM    127 2HB  PRO A 164     -13.178   5.787 -15.464  1.00  0.00           H  
ATOM    128 1HG  PRO A 164     -15.527   4.637 -15.883  1.00  0.00           H  
ATOM    129 2HG  PRO A 164     -14.090   3.881 -16.577  1.00  0.00           H  
ATOM    130 1HD  PRO A 164     -15.638   3.119 -14.071  1.00  0.00           H  
ATOM    131 2HD  PRO A 164     -14.929   2.047 -15.345  1.00  0.00           H  
ATOM    132  N   GLN A 165     -13.054   4.663 -11.798  1.00  0.00           N  
ATOM    133  CA  GLN A 165     -12.719   5.223 -10.492  1.00  0.00           C  
ATOM    134  C   GLN A 165     -11.666   4.392  -9.762  1.00  0.00           C  
ATOM    135  O   GLN A 165     -10.776   4.940  -9.115  1.00  0.00           O  
ATOM    136  CB  GLN A 165     -13.978   5.338  -9.628  1.00  0.00           C  
ATOM    137  CG  GLN A 165     -14.990   6.351 -10.134  1.00  0.00           C  
ATOM    138  CD  GLN A 165     -16.245   6.392  -9.282  1.00  0.00           C  
ATOM    139  OE1 GLN A 165     -16.595   5.409  -8.622  1.00  0.00           O  
ATOM    140  NE2 GLN A 165     -16.928   7.530  -9.291  1.00  0.00           N  
ATOM    141  H   GLN A 165     -13.924   4.226 -11.924  1.00  0.00           H  
ATOM    142  HA  GLN A 165     -12.302   6.219 -10.639  1.00  0.00           H  
ATOM    143 1HB  GLN A 165     -14.471   4.368  -9.573  1.00  0.00           H  
ATOM    144 2HB  GLN A 165     -13.698   5.620  -8.613  1.00  0.00           H  
ATOM    145 1HG  GLN A 165     -14.536   7.342 -10.121  1.00  0.00           H  
ATOM    146 2HG  GLN A 165     -15.276   6.086 -11.152  1.00  0.00           H  
ATOM    147 1HE2 GLN A 165     -17.765   7.616  -8.748  1.00  0.00           H  
ATOM    148 2HE2 GLN A 165     -16.608   8.302  -9.841  1.00  0.00           H  
ATOM    149  N   GLN A 166     -11.757   3.072  -9.874  1.00  0.00           N  
ATOM    150  CA  GLN A 166     -10.822   2.186  -9.190  1.00  0.00           C  
ATOM    151  C   GLN A 166      -9.517   2.063  -9.956  1.00  0.00           C  
ATOM    152  O   GLN A 166      -8.440   2.098  -9.365  1.00  0.00           O  
ATOM    153  CB  GLN A 166     -11.442   0.800  -8.993  1.00  0.00           C  
ATOM    154  CG  GLN A 166     -12.649   0.783  -8.072  1.00  0.00           C  
ATOM    155  CD  GLN A 166     -13.209  -0.613  -7.876  1.00  0.00           C  
ATOM    156  OE1 GLN A 166     -13.052  -1.486  -8.735  1.00  0.00           O  
ATOM    157  NE2 GLN A 166     -13.867  -0.833  -6.744  1.00  0.00           N  
ATOM    158  H   GLN A 166     -12.454   2.687 -10.440  1.00  0.00           H  
ATOM    159  HA  GLN A 166     -10.598   2.609  -8.211  1.00  0.00           H  
ATOM    160 1HB  GLN A 166     -11.750   0.398  -9.959  1.00  0.00           H  
ATOM    161 2HB  GLN A 166     -10.694   0.123  -8.580  1.00  0.00           H  
ATOM    162 1HG  GLN A 166     -12.355   1.173  -7.097  1.00  0.00           H  
ATOM    163 2HG  GLN A 166     -13.431   1.408  -8.503  1.00  0.00           H  
ATOM    164 1HE2 GLN A 166     -14.259  -1.735  -6.559  1.00  0.00           H  
ATOM    165 2HE2 GLN A 166     -13.972  -0.097  -6.075  1.00  0.00           H  
ATOM    166  N   GLN A 167      -9.625   1.917 -11.272  1.00  0.00           N  
ATOM    167  CA  GLN A 167      -8.469   1.777 -12.140  1.00  0.00           C  
ATOM    168  C   GLN A 167      -7.449   2.886 -11.907  1.00  0.00           C  
ATOM    169  O   GLN A 167      -6.258   2.627 -11.753  1.00  0.00           O  
ATOM    170  CB  GLN A 167      -8.907   1.771 -13.607  1.00  0.00           C  
ATOM    171  CG  GLN A 167      -7.759   1.679 -14.599  1.00  0.00           C  
ATOM    172  CD  GLN A 167      -7.035   0.348 -14.523  1.00  0.00           C  
ATOM    173  OE1 GLN A 167      -7.460  -0.567 -13.813  1.00  0.00           O  
ATOM    174  NE2 GLN A 167      -5.935   0.231 -15.258  1.00  0.00           N  
ATOM    175  H   GLN A 167     -10.519   1.896 -11.678  1.00  0.00           H  
ATOM    176  HA  GLN A 167      -7.981   0.829 -11.916  1.00  0.00           H  
ATOM    177 1HB  GLN A 167      -9.573   0.927 -13.784  1.00  0.00           H  
ATOM    178 2HB  GLN A 167      -9.466   2.680 -13.824  1.00  0.00           H  
ATOM    179 1HG  GLN A 167      -8.154   1.796 -15.608  1.00  0.00           H  
ATOM    180 2HG  GLN A 167      -7.042   2.471 -14.383  1.00  0.00           H  
ATOM    181 1HE2 GLN A 167      -5.415  -0.623 -15.249  1.00  0.00           H  
ATOM    182 2HE2 GLN A 167      -5.625   0.998 -15.820  1.00  0.00           H  
ATOM    183  N   GLN A 168      -7.937   4.113 -11.843  1.00  0.00           N  
ATOM    184  CA  GLN A 168      -7.085   5.278 -11.654  1.00  0.00           C  
ATOM    185  C   GLN A 168      -6.316   5.237 -10.336  1.00  0.00           C  
ATOM    186  O   GLN A 168      -5.210   5.765 -10.240  1.00  0.00           O  
ATOM    187  CB  GLN A 168      -7.925   6.557 -11.721  1.00  0.00           C  
ATOM    188  CG  GLN A 168      -8.447   6.886 -13.110  1.00  0.00           C  
ATOM    189  CD  GLN A 168      -9.409   8.058 -13.103  1.00  0.00           C  
ATOM    190  OE1 GLN A 168      -9.682   8.649 -12.054  1.00  0.00           O  
ATOM    191  NE2 GLN A 168      -9.930   8.402 -14.275  1.00  0.00           N  
ATOM    192  H   GLN A 168      -8.906   4.243 -11.920  1.00  0.00           H  
ATOM    193  HA  GLN A 168      -6.346   5.299 -12.454  1.00  0.00           H  
ATOM    194 1HB  GLN A 168      -8.780   6.466 -11.053  1.00  0.00           H  
ATOM    195 2HB  GLN A 168      -7.329   7.401 -11.377  1.00  0.00           H  
ATOM    196 1HG  GLN A 168      -7.604   7.139 -13.753  1.00  0.00           H  
ATOM    197 2HG  GLN A 168      -8.972   6.015 -13.505  1.00  0.00           H  
ATOM    198 1HE2 GLN A 168     -10.572   9.169 -14.333  1.00  0.00           H  
ATOM    199 2HE2 GLN A 168      -9.682   7.895 -15.101  1.00  0.00           H  
ATOM    200  N   LEU A 169      -6.894   4.616  -9.325  1.00  0.00           N  
ATOM    201  CA  LEU A 169      -6.252   4.555  -8.026  1.00  0.00           C  
ATOM    202  C   LEU A 169      -5.281   3.380  -7.910  1.00  0.00           C  
ATOM    203  O   LEU A 169      -4.148   3.543  -7.454  1.00  0.00           O  
ATOM    204  CB  LEU A 169      -7.308   4.463  -6.922  1.00  0.00           C  
ATOM    205  CG  LEU A 169      -8.224   5.687  -6.773  1.00  0.00           C  
ATOM    206  CD1 LEU A 169      -9.314   5.414  -5.746  1.00  0.00           C  
ATOM    207  CD2 LEU A 169      -7.425   6.921  -6.383  1.00  0.00           C  
ATOM    208  H   LEU A 169      -7.756   4.169  -9.461  1.00  0.00           H  
ATOM    209  HA  LEU A 169      -5.678   5.470  -7.881  1.00  0.00           H  
ATOM    210 1HB  LEU A 169      -7.932   3.602  -7.125  1.00  0.00           H  
ATOM    211 2HB  LEU A 169      -6.802   4.304  -5.985  1.00  0.00           H  
ATOM    212  HG  LEU A 169      -8.706   5.883  -7.722  1.00  0.00           H  
ATOM    213 1HD1 LEU A 169      -9.914   6.303  -5.613  1.00  0.00           H  
ATOM    214 2HD1 LEU A 169      -8.863   5.141  -4.802  1.00  0.00           H  
ATOM    215 3HD1 LEU A 169      -9.941   4.605  -6.090  1.00  0.00           H  
ATOM    216 1HD2 LEU A 169      -6.838   6.707  -5.504  1.00  0.00           H  
ATOM    217 2HD2 LEU A 169      -8.102   7.738  -6.175  1.00  0.00           H  
ATOM    218 3HD2 LEU A 169      -6.770   7.197  -7.195  1.00  0.00           H  
ATOM    219  N   VAL A 170      -5.722   2.200  -8.332  1.00  0.00           N  
ATOM    220  CA  VAL A 170      -4.902   0.999  -8.214  1.00  0.00           C  
ATOM    221  C   VAL A 170      -3.789   0.914  -9.259  1.00  0.00           C  
ATOM    222  O   VAL A 170      -2.696   0.433  -8.966  1.00  0.00           O  
ATOM    223  CB  VAL A 170      -5.795  -0.250  -8.336  1.00  0.00           C  
ATOM    224  CG1 VAL A 170      -6.322  -0.391  -9.756  1.00  0.00           C  
ATOM    225  CG2 VAL A 170      -5.014  -1.488  -7.925  1.00  0.00           C  
ATOM    226  H   VAL A 170      -6.621   2.137  -8.726  1.00  0.00           H  
ATOM    227  HA  VAL A 170      -4.424   1.001  -7.234  1.00  0.00           H  
ATOM    228  HB  VAL A 170      -6.660  -0.132  -7.683  1.00  0.00           H  
ATOM    229 1HG1 VAL A 170      -6.952  -1.278  -9.825  1.00  0.00           H  
ATOM    230 2HG1 VAL A 170      -6.909   0.490 -10.016  1.00  0.00           H  
ATOM    231 3HG1 VAL A 170      -5.485  -0.487 -10.447  1.00  0.00           H  
ATOM    232 1HG2 VAL A 170      -5.652  -2.367  -8.013  1.00  0.00           H  
ATOM    233 2HG2 VAL A 170      -4.146  -1.603  -8.575  1.00  0.00           H  
ATOM    234 3HG2 VAL A 170      -4.682  -1.383  -6.892  1.00  0.00           H  
ATOM    235  N   ASN A 171      -4.053   1.377 -10.470  1.00  0.00           N  
ATOM    236  CA  ASN A 171      -3.052   1.320 -11.538  1.00  0.00           C  
ATOM    237  C   ASN A 171      -1.928   2.323 -11.293  1.00  0.00           C  
ATOM    238  O   ASN A 171      -0.785   2.112 -11.702  1.00  0.00           O  
ATOM    239  CB  ASN A 171      -3.697   1.562 -12.890  1.00  0.00           C  
ATOM    240  CG  ASN A 171      -2.799   1.182 -14.035  1.00  0.00           C  
ATOM    241  OD1 ASN A 171      -2.387   0.022 -14.159  1.00  0.00           O  
ATOM    242  ND2 ASN A 171      -2.487   2.136 -14.875  1.00  0.00           N  
ATOM    243  H   ASN A 171      -4.938   1.764 -10.655  1.00  0.00           H  
ATOM    244  HA  ASN A 171      -2.604   0.325 -11.540  1.00  0.00           H  
ATOM    245 1HB  ASN A 171      -4.621   0.987 -12.962  1.00  0.00           H  
ATOM    246 2HB  ASN A 171      -3.960   2.616 -12.984  1.00  0.00           H  
ATOM    247 1HD2 ASN A 171      -1.893   1.941 -15.656  1.00  0.00           H  
ATOM    248 2HD2 ASN A 171      -2.842   3.060 -14.736  1.00  0.00           H  
ATOM    249  N   GLN A 172      -2.252   3.402 -10.600  1.00  0.00           N  
ATOM    250  CA  GLN A 172      -1.276   4.444 -10.306  1.00  0.00           C  
ATOM    251  C   GLN A 172      -0.409   4.077  -9.107  1.00  0.00           C  
ATOM    252  O   GLN A 172       0.673   4.635  -8.924  1.00  0.00           O  
ATOM    253  CB  GLN A 172      -1.982   5.778 -10.050  1.00  0.00           C  
ATOM    254  CG  GLN A 172      -2.580   6.415 -11.292  1.00  0.00           C  
ATOM    255  CD  GLN A 172      -3.221   7.759 -11.003  1.00  0.00           C  
ATOM    256  OE1 GLN A 172      -3.183   8.249  -9.871  1.00  0.00           O  
ATOM    257  NE2 GLN A 172      -3.814   8.363 -12.026  1.00  0.00           N  
ATOM    258  H   GLN A 172      -3.169   3.504 -10.275  1.00  0.00           H  
ATOM    259  HA  GLN A 172      -0.619   4.556 -11.169  1.00  0.00           H  
ATOM    260 1HB  GLN A 172      -2.784   5.632  -9.327  1.00  0.00           H  
ATOM    261 2HB  GLN A 172      -1.275   6.486  -9.616  1.00  0.00           H  
ATOM    262 1HG  GLN A 172      -1.790   6.565 -12.028  1.00  0.00           H  
ATOM    263 2HG  GLN A 172      -3.344   5.751 -11.696  1.00  0.00           H  
ATOM    264 1HE2 GLN A 172      -4.254   9.253 -11.896  1.00  0.00           H  
ATOM    265 2HE2 GLN A 172      -3.822   7.930 -12.927  1.00  0.00           H  
ATOM    266  N   MET A 173      -0.880   3.129  -8.300  1.00  0.00           N  
ATOM    267  CA  MET A 173      -0.141   2.679  -7.114  1.00  0.00           C  
ATOM    268  C   MET A 173       1.107   1.888  -7.506  1.00  0.00           C  
ATOM    269  O   MET A 173       1.901   1.499  -6.654  1.00  0.00           O  
ATOM    270  CB  MET A 173      -1.044   1.835  -6.216  1.00  0.00           C  
ATOM    271  CG  MET A 173      -2.028   2.640  -5.378  1.00  0.00           C  
ATOM    272  SD  MET A 173      -3.248   1.601  -4.550  1.00  0.00           S  
ATOM    273  CE  MET A 173      -4.536   2.797  -4.210  1.00  0.00           C  
ATOM    274  H   MET A 173      -1.749   2.722  -8.499  1.00  0.00           H  
ATOM    275  HA  MET A 173       0.186   3.557  -6.556  1.00  0.00           H  
ATOM    276 1HB  MET A 173      -1.617   1.140  -6.828  1.00  0.00           H  
ATOM    277 2HB  MET A 173      -0.431   1.244  -5.536  1.00  0.00           H  
ATOM    278 1HG  MET A 173      -1.484   3.204  -4.621  1.00  0.00           H  
ATOM    279 2HG  MET A 173      -2.555   3.348  -6.017  1.00  0.00           H  
ATOM    280 1HE  MET A 173      -5.363   2.305  -3.698  1.00  0.00           H  
ATOM    281 2HE  MET A 173      -4.137   3.592  -3.578  1.00  0.00           H  
ATOM    282 3HE  MET A 173      -4.892   3.225  -5.148  1.00  0.00           H  
ATOM    283  N   LYS A 174       1.265   1.642  -8.799  1.00  0.00           N  
ATOM    284  CA  LYS A 174       2.421   0.919  -9.300  1.00  0.00           C  
ATOM    285  C   LYS A 174       3.640   1.815  -9.205  1.00  0.00           C  
ATOM    286  O   LYS A 174       4.701   1.407  -8.734  1.00  0.00           O  
ATOM    287  CB  LYS A 174       2.202   0.457 -10.742  1.00  0.00           C  
ATOM    288  CG  LYS A 174       3.350  -0.356 -11.323  1.00  0.00           C  
ATOM    289  CD  LYS A 174       3.013  -0.873 -12.714  1.00  0.00           C  
ATOM    290  CE  LYS A 174       4.159  -1.688 -13.295  1.00  0.00           C  
ATOM    291  NZ  LYS A 174       3.839  -2.209 -14.652  1.00  0.00           N  
ATOM    292  H   LYS A 174       0.598   1.971  -9.427  1.00  0.00           H  
ATOM    293  HA  LYS A 174       2.574   0.037  -8.677  1.00  0.00           H  
ATOM    294 1HB  LYS A 174       1.299  -0.153 -10.795  1.00  0.00           H  
ATOM    295 2HB  LYS A 174       2.049   1.325 -11.383  1.00  0.00           H  
ATOM    296 1HG  LYS A 174       4.244   0.267 -11.383  1.00  0.00           H  
ATOM    297 2HG  LYS A 174       3.563  -1.203 -10.672  1.00  0.00           H  
ATOM    298 1HD  LYS A 174       2.122  -1.499 -12.663  1.00  0.00           H  
ATOM    299 2HD  LYS A 174       2.807  -0.031 -13.375  1.00  0.00           H  
ATOM    300 1HE  LYS A 174       5.051  -1.067 -13.359  1.00  0.00           H  
ATOM    301 2HE  LYS A 174       4.376  -2.530 -12.639  1.00  0.00           H  
ATOM    302 1HZ  LYS A 174       4.622  -2.743 -15.002  1.00  0.00           H  
ATOM    303 2HZ  LYS A 174       3.023  -2.803 -14.601  1.00  0.00           H  
ATOM    304 3HZ  LYS A 174       3.654  -1.436 -15.275  1.00  0.00           H  
ATOM    305  N   VAL A 175       3.472   3.053  -9.647  1.00  0.00           N  
ATOM    306  CA  VAL A 175       4.547   4.019  -9.596  1.00  0.00           C  
ATOM    307  C   VAL A 175       4.194   5.108  -8.603  1.00  0.00           C  
ATOM    308  O   VAL A 175       3.738   6.192  -8.973  1.00  0.00           O  
ATOM    309  CB  VAL A 175       4.793   4.636 -10.985  1.00  0.00           C  
ATOM    310  CG1 VAL A 175       5.977   5.590 -10.943  1.00  0.00           C  
ATOM    311  CG2 VAL A 175       5.026   3.534 -12.007  1.00  0.00           C  
ATOM    312  H   VAL A 175       2.602   3.324 -10.005  1.00  0.00           H  
ATOM    313  HA  VAL A 175       5.457   3.508  -9.278  1.00  0.00           H  
ATOM    314  HB  VAL A 175       3.920   5.221 -11.273  1.00  0.00           H  
ATOM    315 1HG1 VAL A 175       6.136   6.018 -11.933  1.00  0.00           H  
ATOM    316 2HG1 VAL A 175       5.774   6.390 -10.231  1.00  0.00           H  
ATOM    317 3HG1 VAL A 175       6.871   5.048 -10.634  1.00  0.00           H  
ATOM    318 1HG2 VAL A 175       5.198   3.978 -12.988  1.00  0.00           H  
ATOM    319 2HG2 VAL A 175       5.896   2.946 -11.717  1.00  0.00           H  
ATOM    320 3HG2 VAL A 175       4.149   2.888 -12.052  1.00  0.00           H  
ATOM    321  N   ALA A 176       4.412   4.808  -7.342  1.00  0.00           N  
ATOM    322  CA  ALA A 176       4.130   5.744  -6.275  1.00  0.00           C  
ATOM    323  C   ALA A 176       5.181   5.632  -5.178  1.00  0.00           C  
ATOM    324  O   ALA A 176       5.362   4.567  -4.590  1.00  0.00           O  
ATOM    325  CB  ALA A 176       2.736   5.497  -5.714  1.00  0.00           C  
ATOM    326  H   ALA A 176       4.738   3.912  -7.118  1.00  0.00           H  
ATOM    327  HA  ALA A 176       4.174   6.752  -6.688  1.00  0.00           H  
ATOM    328 1HB  ALA A 176       2.681   4.494  -5.314  1.00  0.00           H  
ATOM    329 2HB  ALA A 176       2.004   5.610  -6.501  1.00  0.00           H  
ATOM    330 3HB  ALA A 176       2.531   6.210  -4.930  1.00  0.00           H  
ATOM    331  N   PRO A 177       5.938   6.710  -4.936  1.00  0.00           N  
ATOM    332  CA  PRO A 177       6.955   6.738  -3.898  1.00  0.00           C  
ATOM    333  C   PRO A 177       6.377   7.101  -2.532  1.00  0.00           C  
ATOM    334  O   PRO A 177       5.520   7.983  -2.420  1.00  0.00           O  
ATOM    335  CB  PRO A 177       7.920   7.815  -4.404  1.00  0.00           C  
ATOM    336  CG  PRO A 177       7.033   8.837  -5.029  1.00  0.00           C  
ATOM    337  CD  PRO A 177       5.917   8.037  -5.646  1.00  0.00           C  
ATOM    338  HA  PRO A 177       7.448   5.756  -3.848  1.00  0.00           H  
ATOM    339 1HB  PRO A 177       8.510   8.215  -3.567  1.00  0.00           H  
ATOM    340 2HB  PRO A 177       8.632   7.375  -5.118  1.00  0.00           H  
ATOM    341 1HG  PRO A 177       6.675   9.545  -4.267  1.00  0.00           H  
ATOM    342 2HG  PRO A 177       7.593   9.425  -5.770  1.00  0.00           H  
ATOM    343 1HD  PRO A 177       4.959   8.553  -5.481  1.00  0.00           H  
ATOM    344 2HD  PRO A 177       6.108   7.910  -6.722  1.00  0.00           H  
ATOM    345  N   ILE A 178       6.852   6.415  -1.506  1.00  0.00           N  
ATOM    346  CA  ILE A 178       6.412   6.640  -0.137  1.00  0.00           C  
ATOM    347  C   ILE A 178       6.911   7.989   0.384  1.00  0.00           C  
ATOM    348  O   ILE A 178       8.119   8.227   0.445  1.00  0.00           O  
ATOM    349  CB  ILE A 178       6.904   5.512   0.789  1.00  0.00           C  
ATOM    350  CG1 ILE A 178       6.372   4.159   0.310  1.00  0.00           C  
ATOM    351  CG2 ILE A 178       6.477   5.778   2.224  1.00  0.00           C  
ATOM    352  CD1 ILE A 178       7.029   2.973   0.980  1.00  0.00           C  
ATOM    353  H   ILE A 178       7.526   5.718  -1.675  1.00  0.00           H  
ATOM    354  HA  ILE A 178       5.323   6.649  -0.121  1.00  0.00           H  
ATOM    355  HB  ILE A 178       7.991   5.456   0.747  1.00  0.00           H  
ATOM    356 1HG1 ILE A 178       5.300   4.104   0.493  1.00  0.00           H  
ATOM    357 2HG1 ILE A 178       6.525   4.068  -0.766  1.00  0.00           H  
ATOM    358 1HG2 ILE A 178       6.832   4.971   2.864  1.00  0.00           H  
ATOM    359 2HG2 ILE A 178       6.902   6.722   2.561  1.00  0.00           H  
ATOM    360 3HG2 ILE A 178       5.389   5.830   2.276  1.00  0.00           H  
ATOM    361 1HD1 ILE A 178       6.600   2.050   0.589  1.00  0.00           H  
ATOM    362 2HD1 ILE A 178       8.101   2.989   0.780  1.00  0.00           H  
ATOM    363 3HD1 ILE A 178       6.859   3.024   2.055  1.00  0.00           H  
ATOM    364  N   PRO A 179       5.983   8.898   0.732  1.00  0.00           N  
ATOM    365  CA  PRO A 179       6.327  10.225   1.255  1.00  0.00           C  
ATOM    366  C   PRO A 179       7.071  10.158   2.582  1.00  0.00           C  
ATOM    367  O   PRO A 179       7.006   9.158   3.299  1.00  0.00           O  
ATOM    368  CB  PRO A 179       4.956  10.889   1.420  1.00  0.00           C  
ATOM    369  CG  PRO A 179       4.075  10.148   0.473  1.00  0.00           C  
ATOM    370  CD  PRO A 179       4.544   8.721   0.564  1.00  0.00           C  
ATOM    371  HA  PRO A 179       6.939  10.759   0.513  1.00  0.00           H  
ATOM    372 1HB  PRO A 179       4.623  10.809   2.465  1.00  0.00           H  
ATOM    373 2HB  PRO A 179       5.028  11.962   1.187  1.00  0.00           H  
ATOM    374 1HG  PRO A 179       3.021  10.267   0.764  1.00  0.00           H  
ATOM    375 2HG  PRO A 179       4.173  10.563  -0.541  1.00  0.00           H  
ATOM    376 1HD  PRO A 179       4.077   8.235   1.434  1.00  0.00           H  
ATOM    377 2HD  PRO A 179       4.283   8.190  -0.363  1.00  0.00           H  
ATOM    378  N   LYS A 180       7.742  11.248   2.920  1.00  0.00           N  
ATOM    379  CA  LYS A 180       8.516  11.337   4.156  1.00  0.00           C  
ATOM    380  C   LYS A 180       7.624  11.176   5.380  1.00  0.00           C  
ATOM    381  O   LYS A 180       8.061  10.675   6.418  1.00  0.00           O  
ATOM    382  CB  LYS A 180       9.265  12.669   4.225  1.00  0.00           C  
ATOM    383  CG  LYS A 180      10.417  12.795   3.236  1.00  0.00           C  
ATOM    384  CD  LYS A 180      11.102  14.148   3.355  1.00  0.00           C  
ATOM    385  CE  LYS A 180      12.253  14.275   2.369  1.00  0.00           C  
ATOM    386  NZ  LYS A 180      12.911  15.608   2.450  1.00  0.00           N  
ATOM    387  H   LYS A 180       7.709  12.023   2.317  1.00  0.00           H  
ATOM    388  HA  LYS A 180       9.245  10.526   4.167  1.00  0.00           H  
ATOM    389 1HB  LYS A 180       8.570  13.487   4.035  1.00  0.00           H  
ATOM    390 2HB  LYS A 180       9.669  12.808   5.228  1.00  0.00           H  
ATOM    391 1HG  LYS A 180      11.148  12.008   3.427  1.00  0.00           H  
ATOM    392 2HG  LYS A 180      10.039  12.676   2.221  1.00  0.00           H  
ATOM    393 1HD  LYS A 180      10.378  14.941   3.161  1.00  0.00           H  
ATOM    394 2HD  LYS A 180      11.488  14.272   4.367  1.00  0.00           H  
ATOM    395 1HE  LYS A 180      12.995  13.505   2.574  1.00  0.00           H  
ATOM    396 2HE  LYS A 180      11.881  14.129   1.355  1.00  0.00           H  
ATOM    397 1HZ  LYS A 180      13.666  15.652   1.780  1.00  0.00           H  
ATOM    398 2HZ  LYS A 180      12.234  16.330   2.242  1.00  0.00           H  
ATOM    399 3HZ  LYS A 180      13.277  15.747   3.379  1.00  0.00           H  
ATOM    400  N   GLN A 181       6.375  11.598   5.250  1.00  0.00           N  
ATOM    401  CA  GLN A 181       5.408  11.494   6.336  1.00  0.00           C  
ATOM    402  C   GLN A 181       5.146  10.029   6.680  1.00  0.00           C  
ATOM    403  O   GLN A 181       4.888   9.680   7.833  1.00  0.00           O  
ATOM    404  CB  GLN A 181       4.098  12.191   5.960  1.00  0.00           C  
ATOM    405  CG  GLN A 181       4.203  13.704   5.865  1.00  0.00           C  
ATOM    406  CD  GLN A 181       2.898  14.349   5.438  1.00  0.00           C  
ATOM    407  OE1 GLN A 181       2.049  13.709   4.811  1.00  0.00           O  
ATOM    408  NE2 GLN A 181       2.730  15.623   5.775  1.00  0.00           N  
ATOM    409  H   GLN A 181       6.099  12.000   4.400  1.00  0.00           H  
ATOM    410  HA  GLN A 181       5.822  11.985   7.216  1.00  0.00           H  
ATOM    411 1HB  GLN A 181       3.750  11.817   4.997  1.00  0.00           H  
ATOM    412 2HB  GLN A 181       3.333  11.953   6.700  1.00  0.00           H  
ATOM    413 1HG  GLN A 181       4.476  14.101   6.843  1.00  0.00           H  
ATOM    414 2HG  GLN A 181       4.967  13.959   5.132  1.00  0.00           H  
ATOM    415 1HE2 GLN A 181       1.889  16.102   5.520  1.00  0.00           H  
ATOM    416 2HE2 GLN A 181       3.444  16.104   6.284  1.00  0.00           H  
ATOM    417  N   LEU A 182       5.231   9.176   5.671  1.00  0.00           N  
ATOM    418  CA  LEU A 182       4.985   7.754   5.846  1.00  0.00           C  
ATOM    419  C   LEU A 182       6.278   6.995   6.126  1.00  0.00           C  
ATOM    420  O   LEU A 182       6.263   5.978   6.816  1.00  0.00           O  
ATOM    421  CB  LEU A 182       4.307   7.180   4.596  1.00  0.00           C  
ATOM    422  CG  LEU A 182       2.790   7.390   4.506  1.00  0.00           C  
ATOM    423  CD1 LEU A 182       2.493   8.873   4.325  1.00  0.00           C  
ATOM    424  CD2 LEU A 182       2.233   6.576   3.348  1.00  0.00           C  
ATOM    425  H   LEU A 182       5.479   9.510   4.781  1.00  0.00           H  
ATOM    426  HA  LEU A 182       4.321   7.620   6.699  1.00  0.00           H  
ATOM    427 1HB  LEU A 182       4.757   7.636   3.716  1.00  0.00           H  
ATOM    428 2HB  LEU A 182       4.496   6.107   4.559  1.00  0.00           H  
ATOM    429  HG  LEU A 182       2.322   7.067   5.436  1.00  0.00           H  
ATOM    430 1HD1 LEU A 182       1.415   9.023   4.262  1.00  0.00           H  
ATOM    431 2HD1 LEU A 182       2.885   9.429   5.177  1.00  0.00           H  
ATOM    432 3HD1 LEU A 182       2.963   9.229   3.409  1.00  0.00           H  
ATOM    433 1HD2 LEU A 182       1.154   6.725   3.283  1.00  0.00           H  
ATOM    434 2HD2 LEU A 182       2.699   6.900   2.417  1.00  0.00           H  
ATOM    435 3HD2 LEU A 182       2.444   5.519   3.511  1.00  0.00           H  
ATOM    436  N   LEU A 183       7.393   7.504   5.602  1.00  0.00           N  
ATOM    437  CA  LEU A 183       8.704   6.872   5.793  1.00  0.00           C  
ATOM    438  C   LEU A 183       9.061   6.750   7.271  1.00  0.00           C  
ATOM    439  O   LEU A 183       9.811   5.860   7.667  1.00  0.00           O  
ATOM    440  CB  LEU A 183       9.791   7.677   5.069  1.00  0.00           C  
ATOM    441  CG  LEU A 183       9.804   7.553   3.541  1.00  0.00           C  
ATOM    442  CD1 LEU A 183      10.915   8.422   2.969  1.00  0.00           C  
ATOM    443  CD2 LEU A 183       9.995   6.094   3.152  1.00  0.00           C  
ATOM    444  H   LEU A 183       7.333   8.319   5.058  1.00  0.00           H  
ATOM    445  HA  LEU A 183       8.669   5.869   5.369  1.00  0.00           H  
ATOM    446 1HB  LEU A 183       9.663   8.731   5.315  1.00  0.00           H  
ATOM    447 2HB  LEU A 183      10.765   7.354   5.436  1.00  0.00           H  
ATOM    448  HG  LEU A 183       8.857   7.914   3.138  1.00  0.00           H  
ATOM    449 1HD1 LEU A 183      10.925   8.334   1.882  1.00  0.00           H  
ATOM    450 2HD1 LEU A 183      10.742   9.463   3.246  1.00  0.00           H  
ATOM    451 3HD1 LEU A 183      11.875   8.095   3.367  1.00  0.00           H  
ATOM    452 1HD2 LEU A 183      10.004   6.006   2.064  1.00  0.00           H  
ATOM    453 2HD2 LEU A 183      10.942   5.732   3.552  1.00  0.00           H  
ATOM    454 3HD2 LEU A 183       9.177   5.499   3.557  1.00  0.00           H  
ATOM    455  N   GLN A 184       8.520   7.649   8.080  1.00  0.00           N  
ATOM    456  CA  GLN A 184       8.772   7.642   9.516  1.00  0.00           C  
ATOM    457  C   GLN A 184       8.196   6.395  10.182  1.00  0.00           C  
ATOM    458  O   GLN A 184       8.633   6.003  11.265  1.00  0.00           O  
ATOM    459  CB  GLN A 184       8.185   8.898  10.165  1.00  0.00           C  
ATOM    460  CG  GLN A 184       8.906  10.183   9.799  1.00  0.00           C  
ATOM    461  CD  GLN A 184       8.300  11.400  10.473  1.00  0.00           C  
ATOM    462  OE1 GLN A 184       7.708  11.300  11.552  1.00  0.00           O  
ATOM    463  NE2 GLN A 184       8.443  12.558   9.839  1.00  0.00           N  
ATOM    464  H   GLN A 184       7.946   8.345   7.700  1.00  0.00           H  
ATOM    465  HA  GLN A 184       9.850   7.636   9.678  1.00  0.00           H  
ATOM    466 1HB  GLN A 184       7.139   9.004   9.873  1.00  0.00           H  
ATOM    467 2HB  GLN A 184       8.212   8.794  11.250  1.00  0.00           H  
ATOM    468 1HG  GLN A 184       9.948  10.104  10.111  1.00  0.00           H  
ATOM    469 2HG  GLN A 184       8.849  10.326   8.720  1.00  0.00           H  
ATOM    470 1HE2 GLN A 184       8.063  13.396  10.235  1.00  0.00           H  
ATOM    471 2HE2 GLN A 184       8.929  12.595   8.966  1.00  0.00           H  
ATOM    472  N   ARG A 185       7.222   5.771   9.528  1.00  0.00           N  
ATOM    473  CA  ARG A 185       6.577   4.580  10.068  1.00  0.00           C  
ATOM    474  C   ARG A 185       7.439   3.343   9.852  1.00  0.00           C  
ATOM    475  O   ARG A 185       7.341   2.372  10.601  1.00  0.00           O  
ATOM    476  CB  ARG A 185       5.217   4.367   9.420  1.00  0.00           C  
ATOM    477  CG  ARG A 185       4.167   5.407   9.778  1.00  0.00           C  
ATOM    478  CD  ARG A 185       2.899   5.185   9.038  1.00  0.00           C  
ATOM    479  NE  ARG A 185       1.897   6.186   9.367  1.00  0.00           N  
ATOM    480  CZ  ARG A 185       1.019   6.084  10.383  1.00  0.00           C  
ATOM    481  NH1 ARG A 185       1.032   5.023  11.159  1.00  0.00           N  
ATOM    482  NH2 ARG A 185       0.145   7.051  10.601  1.00  0.00           N  
ATOM    483  H   ARG A 185       6.941   6.112   8.650  1.00  0.00           H  
ATOM    484  HA  ARG A 185       6.433   4.720  11.140  1.00  0.00           H  
ATOM    485 1HB  ARG A 185       5.327   4.368   8.337  1.00  0.00           H  
ATOM    486 2HB  ARG A 185       4.825   3.391   9.709  1.00  0.00           H  
ATOM    487 1HG  ARG A 185       3.955   5.357  10.846  1.00  0.00           H  
ATOM    488 2HG  ARG A 185       4.541   6.401   9.528  1.00  0.00           H  
ATOM    489 1HD  ARG A 185       3.090   5.233   7.967  1.00  0.00           H  
ATOM    490 2HD  ARG A 185       2.497   4.205   9.291  1.00  0.00           H  
ATOM    491  HE  ARG A 185       1.856   7.017   8.792  1.00  0.00           H  
ATOM    492 1HH1 ARG A 185       1.700   4.284  10.993  1.00  0.00           H  
ATOM    493 2HH1 ARG A 185       0.374   4.946  11.921  1.00  0.00           H  
ATOM    494 1HH2 ARG A 185       0.135   7.867  10.004  1.00  0.00           H  
ATOM    495 2HH2 ARG A 185      -0.514   6.975  11.363  1.00  0.00           H  
ATOM    496  N   ILE A 186       8.274   3.384   8.823  1.00  0.00           N  
ATOM    497  CA  ILE A 186       9.169   2.275   8.510  1.00  0.00           C  
ATOM    498  C   ILE A 186      10.596   2.788   8.321  1.00  0.00           C  
ATOM    499  O   ILE A 186      11.022   3.085   7.205  1.00  0.00           O  
ATOM    500  CB  ILE A 186       8.709   1.531   7.243  1.00  0.00           C  
ATOM    501  CG1 ILE A 186       8.641   2.493   6.054  1.00  0.00           C  
ATOM    502  CG2 ILE A 186       7.360   0.869   7.475  1.00  0.00           C  
ATOM    503  CD1 ILE A 186       8.397   1.809   4.728  1.00  0.00           C  
ATOM    504  H   ILE A 186       8.299   4.187   8.261  1.00  0.00           H  
ATOM    505  HA  ILE A 186       9.155   1.574   9.343  1.00  0.00           H  
ATOM    506  HB  ILE A 186       9.440   0.764   6.986  1.00  0.00           H  
ATOM    507 1HG1 ILE A 186       7.843   3.216   6.217  1.00  0.00           H  
ATOM    508 2HG1 ILE A 186       9.576   3.050   5.982  1.00  0.00           H  
ATOM    509 1HG2 ILE A 186       7.050   0.348   6.569  1.00  0.00           H  
ATOM    510 2HG2 ILE A 186       7.440   0.156   8.294  1.00  0.00           H  
ATOM    511 3HG2 ILE A 186       6.620   1.629   7.727  1.00  0.00           H  
ATOM    512 1HD1 ILE A 186       8.362   2.556   3.934  1.00  0.00           H  
ATOM    513 2HD1 ILE A 186       9.205   1.105   4.528  1.00  0.00           H  
ATOM    514 3HD1 ILE A 186       7.449   1.274   4.764  1.00  0.00           H  
ATOM    515  N   PRO A 187      11.351   2.908   9.421  1.00  0.00           N  
ATOM    516  CA  PRO A 187      12.720   3.411   9.388  1.00  0.00           C  
ATOM    517  C   PRO A 187      13.758   2.333   9.085  1.00  0.00           C  
ATOM    518  O   PRO A 187      13.455   1.139   9.120  1.00  0.00           O  
ATOM    519  CB  PRO A 187      12.898   3.970  10.803  1.00  0.00           C  
ATOM    520  CG  PRO A 187      12.126   3.031  11.667  1.00  0.00           C  
ATOM    521  CD  PRO A 187      10.915   2.677  10.846  1.00  0.00           C  
ATOM    522  HA  PRO A 187      12.795   4.207   8.632  1.00  0.00           H  
ATOM    523 1HB  PRO A 187      13.966   4.007  11.062  1.00  0.00           H  
ATOM    524 2HB  PRO A 187      12.520   5.002  10.851  1.00  0.00           H  
ATOM    525 1HG  PRO A 187      12.740   2.153  11.916  1.00  0.00           H  
ATOM    526 2HG  PRO A 187      11.866   3.518  12.618  1.00  0.00           H  
ATOM    527 1HD  PRO A 187      10.649   1.624  11.018  1.00  0.00           H  
ATOM    528 2HD  PRO A 187      10.080   3.339  11.120  1.00  0.00           H  
ATOM    529  N   ASN A 188      14.979   2.783   8.787  1.00  0.00           N  
ATOM    530  CA  ASN A 188      16.103   1.893   8.484  1.00  0.00           C  
ATOM    531  C   ASN A 188      15.767   0.949   7.333  1.00  0.00           C  
ATOM    532  O   ASN A 188      15.730  -0.273   7.506  1.00  0.00           O  
ATOM    533  CB  ASN A 188      16.510   1.106   9.716  1.00  0.00           C  
ATOM    534  CG  ASN A 188      16.935   1.992  10.854  1.00  0.00           C  
ATOM    535  OD1 ASN A 188      17.768   2.890  10.679  1.00  0.00           O  
ATOM    536  ND2 ASN A 188      16.380   1.758  12.016  1.00  0.00           N  
ATOM    537  H   ASN A 188      15.132   3.752   8.774  1.00  0.00           H  
ATOM    538  HA  ASN A 188      16.951   2.502   8.165  1.00  0.00           H  
ATOM    539 1HB  ASN A 188      15.673   0.488  10.045  1.00  0.00           H  
ATOM    540 2HB  ASN A 188      17.332   0.436   9.465  1.00  0.00           H  
ATOM    541 1HD2 ASN A 188      16.626   2.317  12.808  1.00  0.00           H  
ATOM    542 2HD2 ASN A 188      15.711   1.021  12.111  1.00  0.00           H  
ATOM    543  N   ILE A 189      15.512   1.513   6.163  1.00  0.00           N  
ATOM    544  CA  ILE A 189      15.184   0.709   4.997  1.00  0.00           C  
ATOM    545  C   ILE A 189      16.421   0.501   4.122  1.00  0.00           C  
ATOM    546  O   ILE A 189      17.003   1.461   3.620  1.00  0.00           O  
ATOM    547  CB  ILE A 189      14.065   1.370   4.171  1.00  0.00           C  
ATOM    548  CG1 ILE A 189      12.756   1.389   4.964  1.00  0.00           C  
ATOM    549  CG2 ILE A 189      13.879   0.641   2.849  1.00  0.00           C  
ATOM    550  CD1 ILE A 189      12.285   0.021   5.399  1.00  0.00           C  
ATOM    551  H   ILE A 189      15.568   2.487   6.079  1.00  0.00           H  
ATOM    552  HA  ILE A 189      14.833  -0.265   5.336  1.00  0.00           H  
ATOM    553  HB  ILE A 189      14.327   2.408   3.969  1.00  0.00           H  
ATOM    554 1HG1 ILE A 189      12.879   2.007   5.853  1.00  0.00           H  
ATOM    555 2HG1 ILE A 189      11.971   1.843   4.359  1.00  0.00           H  
ATOM    556 1HG2 ILE A 189      13.085   1.120   2.278  1.00  0.00           H  
ATOM    557 2HG2 ILE A 189      14.807   0.677   2.280  1.00  0.00           H  
ATOM    558 3HG2 ILE A 189      13.612  -0.399   3.041  1.00  0.00           H  
ATOM    559 1HD1 ILE A 189      11.352   0.117   5.955  1.00  0.00           H  
ATOM    560 2HD1 ILE A 189      12.121  -0.605   4.521  1.00  0.00           H  
ATOM    561 3HD1 ILE A 189      13.040  -0.438   6.036  1.00  0.00           H  
ATOM    562  N   PRO A 190      16.831  -0.769   3.930  1.00  0.00           N  
ATOM    563  CA  PRO A 190      18.009  -1.127   3.118  1.00  0.00           C  
ATOM    564  C   PRO A 190      18.013  -0.542   1.691  1.00  0.00           C  
ATOM    565  O   PRO A 190      19.017   0.044   1.284  1.00  0.00           O  
ATOM    566  CB  PRO A 190      17.920  -2.656   3.083  1.00  0.00           C  
ATOM    567  CG  PRO A 190      17.296  -3.015   4.388  1.00  0.00           C  
ATOM    568  CD  PRO A 190      16.242  -1.962   4.602  1.00  0.00           C  
ATOM    569  HA  PRO A 190      18.920  -0.789   3.634  1.00  0.00           H  
ATOM    570 1HB  PRO A 190      17.319  -2.978   2.219  1.00  0.00           H  
ATOM    571 2HB  PRO A 190      18.923  -3.089   2.956  1.00  0.00           H  
ATOM    572 1HG  PRO A 190      16.876  -4.031   4.341  1.00  0.00           H  
ATOM    573 2HG  PRO A 190      18.055  -3.022   5.183  1.00  0.00           H  
ATOM    574 1HD  PRO A 190      15.304  -2.278   4.123  1.00  0.00           H  
ATOM    575 2HD  PRO A 190      16.093  -1.805   5.680  1.00  0.00           H  
ATOM    576  N   PRO A 191      16.918  -0.679   0.897  1.00  0.00           N  
ATOM    577  CA  PRO A 191      16.887  -0.148  -0.471  1.00  0.00           C  
ATOM    578  C   PRO A 191      17.027   1.369  -0.505  1.00  0.00           C  
ATOM    579  O   PRO A 191      17.645   1.926  -1.412  1.00  0.00           O  
ATOM    580  CB  PRO A 191      15.511  -0.592  -0.978  1.00  0.00           C  
ATOM    581  CG  PRO A 191      14.734  -0.864   0.265  1.00  0.00           C  
ATOM    582  CD  PRO A 191      15.745  -1.440   1.221  1.00  0.00           C  
ATOM    583  HA  PRO A 191      17.693  -0.613  -1.058  1.00  0.00           H  
ATOM    584 1HB  PRO A 191      15.064   0.201  -1.595  1.00  0.00           H  
ATOM    585 2HB  PRO A 191      15.614  -1.479  -1.619  1.00  0.00           H  
ATOM    586 1HG  PRO A 191      14.279   0.065   0.639  1.00  0.00           H  
ATOM    587 2HG  PRO A 191      13.909  -1.559   0.052  1.00  0.00           H  
ATOM    588 1HD  PRO A 191      15.404  -1.282   2.254  1.00  0.00           H  
ATOM    589 2HD  PRO A 191      15.877  -2.511   1.013  1.00  0.00           H  
ATOM    590  N   ASN A 192      16.439   2.024   0.497  1.00  0.00           N  
ATOM    591  CA  ASN A 192      16.461   3.484   0.616  1.00  0.00           C  
ATOM    592  C   ASN A 192      15.739   4.142  -0.554  1.00  0.00           C  
ATOM    593  O   ASN A 192      15.877   5.342  -0.797  1.00  0.00           O  
ATOM    594  CB  ASN A 192      17.887   3.993   0.715  1.00  0.00           C  
ATOM    595  CG  ASN A 192      17.986   5.295   1.461  1.00  0.00           C  
ATOM    596  OD1 ASN A 192      17.296   5.502   2.466  1.00  0.00           O  
ATOM    597  ND2 ASN A 192      18.830   6.176   0.988  1.00  0.00           N  
ATOM    598  H   ASN A 192      15.983   1.506   1.191  1.00  0.00           H  
ATOM    599  HA  ASN A 192      15.928   3.765   1.526  1.00  0.00           H  
ATOM    600 1HB  ASN A 192      18.505   3.250   1.221  1.00  0.00           H  
ATOM    601 2HB  ASN A 192      18.295   4.130  -0.286  1.00  0.00           H  
ATOM    602 1HD2 ASN A 192      18.936   7.060   1.443  1.00  0.00           H  
ATOM    603 2HD2 ASN A 192      19.366   5.966   0.172  1.00  0.00           H  
ATOM    604  N   ILE A 193      14.963   3.345  -1.271  1.00  0.00           N  
ATOM    605  CA  ILE A 193      14.193   3.829  -2.403  1.00  0.00           C  
ATOM    606  C   ILE A 193      12.766   4.063  -1.944  1.00  0.00           C  
ATOM    607  O   ILE A 193      12.276   3.346  -1.075  1.00  0.00           O  
ATOM    608  CB  ILE A 193      14.218   2.833  -3.577  1.00  0.00           C  
ATOM    609  CG1 ILE A 193      15.651   2.630  -4.074  1.00  0.00           C  
ATOM    610  CG2 ILE A 193      13.323   3.318  -4.706  1.00  0.00           C  
ATOM    611  CD1 ILE A 193      15.815   1.447  -4.999  1.00  0.00           C  
ATOM    612  H   ILE A 193      14.902   2.400  -1.023  1.00  0.00           H  
ATOM    613  HA  ILE A 193      14.633   4.765  -2.745  1.00  0.00           H  
ATOM    614  HB  ILE A 193      13.863   1.861  -3.236  1.00  0.00           H  
ATOM    615 1HG1 ILE A 193      15.983   3.524  -4.602  1.00  0.00           H  
ATOM    616 2HG1 ILE A 193      16.317   2.490  -3.222  1.00  0.00           H  
ATOM    617 1HG2 ILE A 193      13.353   2.603  -5.528  1.00  0.00           H  
ATOM    618 2HG2 ILE A 193      12.299   3.413  -4.343  1.00  0.00           H  
ATOM    619 3HG2 ILE A 193      13.674   4.289  -5.057  1.00  0.00           H  
ATOM    620 1HD1 ILE A 193      16.857   1.368  -5.310  1.00  0.00           H  
ATOM    621 2HD1 ILE A 193      15.522   0.534  -4.479  1.00  0.00           H  
ATOM    622 3HD1 ILE A 193      15.186   1.581  -5.878  1.00  0.00           H  
ATOM    623  N   ASN A 194      12.099   5.055  -2.510  1.00  0.00           N  
ATOM    624  CA  ASN A 194      10.742   5.373  -2.087  1.00  0.00           C  
ATOM    625  C   ASN A 194       9.680   4.789  -3.014  1.00  0.00           C  
ATOM    626  O   ASN A 194       8.531   4.642  -2.611  1.00  0.00           O  
ATOM    627  CB  ASN A 194      10.571   6.877  -1.974  1.00  0.00           C  
ATOM    628  CG  ASN A 194      11.452   7.481  -0.916  1.00  0.00           C  
ATOM    629  OD1 ASN A 194      11.767   6.835   0.090  1.00  0.00           O  
ATOM    630  ND2 ASN A 194      11.856   8.709  -1.123  1.00  0.00           N  
ATOM    631  H   ASN A 194      12.521   5.581  -3.224  1.00  0.00           H  
ATOM    632  HA  ASN A 194      10.571   4.924  -1.107  1.00  0.00           H  
ATOM    633 1HB  ASN A 194      10.803   7.343  -2.933  1.00  0.00           H  
ATOM    634 2HB  ASN A 194       9.532   7.108  -1.741  1.00  0.00           H  
ATOM    635 1HD2 ASN A 194      12.444   9.161  -0.452  1.00  0.00           H  
ATOM    636 2HD2 ASN A 194      11.576   9.193  -1.951  1.00  0.00           H  
ATOM    637  N   THR A 195      10.044   4.426  -4.241  1.00  0.00           N  
ATOM    638  CA  THR A 195       9.060   3.891  -5.177  1.00  0.00           C  
ATOM    639  C   THR A 195       8.646   2.488  -4.757  1.00  0.00           C  
ATOM    640  O   THR A 195       9.495   1.626  -4.538  1.00  0.00           O  
ATOM    641  CB  THR A 195       9.607   3.866  -6.616  1.00  0.00           C  
ATOM    642  OG1 THR A 195       9.957   5.196  -7.021  1.00  0.00           O  
ATOM    643  CG2 THR A 195       8.566   3.306  -7.573  1.00  0.00           C  
ATOM    644  H   THR A 195      10.977   4.513  -4.518  1.00  0.00           H  
ATOM    645  HA  THR A 195       8.180   4.534  -5.159  1.00  0.00           H  
ATOM    646  HB  THR A 195      10.501   3.243  -6.655  1.00  0.00           H  
ATOM    647  HG1 THR A 195      10.497   5.158  -7.814  1.00  0.00           H  
ATOM    648 1HG2 THR A 195       8.970   3.295  -8.585  1.00  0.00           H  
ATOM    649 2HG2 THR A 195       8.307   2.289  -7.274  1.00  0.00           H  
ATOM    650 3HG2 THR A 195       7.674   3.930  -7.546  1.00  0.00           H  
ATOM    651  N   TRP A 196       7.335   2.252  -4.728  1.00  0.00           N  
ATOM    652  CA  TRP A 196       6.777   0.971  -4.294  1.00  0.00           C  
ATOM    653  C   TRP A 196       7.317  -0.211  -5.074  1.00  0.00           C  
ATOM    654  O   TRP A 196       7.583  -1.257  -4.494  1.00  0.00           O  
ATOM    655  CB  TRP A 196       5.253   0.994  -4.421  1.00  0.00           C  
ATOM    656  CG  TRP A 196       4.559   1.530  -3.205  1.00  0.00           C  
ATOM    657  CD1 TRP A 196       3.736   2.614  -3.148  1.00  0.00           C  
ATOM    658  CD2 TRP A 196       4.625   1.005  -1.857  1.00  0.00           C  
ATOM    659  NE1 TRP A 196       3.288   2.801  -1.864  1.00  0.00           N  
ATOM    660  CE2 TRP A 196       3.820   1.825  -1.061  1.00  0.00           C  
ATOM    661  CE3 TRP A 196       5.291  -0.078  -1.271  1.00  0.00           C  
ATOM    662  CZ2 TRP A 196       3.662   1.600   0.298  1.00  0.00           C  
ATOM    663  CZ3 TRP A 196       5.131  -0.305   0.091  1.00  0.00           C  
ATOM    664  CH2 TRP A 196       4.336   0.513   0.854  1.00  0.00           C  
ATOM    665  H   TRP A 196       6.718   2.975  -4.977  1.00  0.00           H  
ATOM    666  HA  TRP A 196       7.041   0.815  -3.248  1.00  0.00           H  
ATOM    667 1HB  TRP A 196       4.968   1.607  -5.276  1.00  0.00           H  
ATOM    668 2HB  TRP A 196       4.888  -0.016  -4.606  1.00  0.00           H  
ATOM    669  HD1 TRP A 196       3.472   3.241  -3.998  1.00  0.00           H  
ATOM    670  HE1 TRP A 196       2.667   3.537  -1.558  1.00  0.00           H  
ATOM    671  HE3 TRP A 196       5.922  -0.732  -1.873  1.00  0.00           H  
ATOM    672  HZ2 TRP A 196       3.035   2.238   0.921  1.00  0.00           H  
ATOM    673  HZ3 TRP A 196       5.654  -1.150   0.539  1.00  0.00           H  
ATOM    674  HH2 TRP A 196       4.232   0.307   1.920  1.00  0.00           H  
ATOM    675  N   GLN A 197       7.501  -0.040  -6.371  1.00  0.00           N  
ATOM    676  CA  GLN A 197       8.009  -1.113  -7.211  1.00  0.00           C  
ATOM    677  C   GLN A 197       9.357  -1.617  -6.706  1.00  0.00           C  
ATOM    678  O   GLN A 197       9.664  -2.802  -6.803  1.00  0.00           O  
ATOM    679  CB  GLN A 197       8.135  -0.641  -8.662  1.00  0.00           C  
ATOM    680  CG  GLN A 197       8.549  -1.730  -9.637  1.00  0.00           C  
ATOM    681  CD  GLN A 197       8.757  -1.200 -11.043  1.00  0.00           C  
ATOM    682  OE1 GLN A 197       9.589  -0.317 -11.272  1.00  0.00           O  
ATOM    683  NE2 GLN A 197       8.001  -1.736 -11.994  1.00  0.00           N  
ATOM    684  H   GLN A 197       7.285   0.827  -6.773  1.00  0.00           H  
ATOM    685  HA  GLN A 197       7.305  -1.944  -7.174  1.00  0.00           H  
ATOM    686 1HB  GLN A 197       7.181  -0.235  -8.997  1.00  0.00           H  
ATOM    687 2HB  GLN A 197       8.871   0.161  -8.721  1.00  0.00           H  
ATOM    688 1HG  GLN A 197       9.485  -2.172  -9.296  1.00  0.00           H  
ATOM    689 2HG  GLN A 197       7.768  -2.490  -9.670  1.00  0.00           H  
ATOM    690 1HE2 GLN A 197       8.094  -1.426 -12.942  1.00  0.00           H  
ATOM    691 2HE2 GLN A 197       7.339  -2.449 -11.765  1.00  0.00           H  
ATOM    692  N   GLN A 198      10.175  -0.711  -6.199  1.00  0.00           N  
ATOM    693  CA  GLN A 198      11.478  -1.081  -5.673  1.00  0.00           C  
ATOM    694  C   GLN A 198      11.403  -1.414  -4.177  1.00  0.00           C  
ATOM    695  O   GLN A 198      12.272  -2.104  -3.643  1.00  0.00           O  
ATOM    696  CB  GLN A 198      12.485   0.047  -5.913  1.00  0.00           C  
ATOM    697  CG  GLN A 198      13.049   0.089  -7.322  1.00  0.00           C  
ATOM    698  CD  GLN A 198      12.038   0.592  -8.336  1.00  0.00           C  
ATOM    699  OE1 GLN A 198      11.510   1.700  -8.209  1.00  0.00           O  
ATOM    700  NE2 GLN A 198      11.763  -0.221  -9.349  1.00  0.00           N  
ATOM    701  H   GLN A 198       9.892   0.225  -6.159  1.00  0.00           H  
ATOM    702  HA  GLN A 198      11.821  -1.974  -6.195  1.00  0.00           H  
ATOM    703 1HB  GLN A 198      12.010   1.008  -5.712  1.00  0.00           H  
ATOM    704 2HB  GLN A 198      13.319  -0.056  -5.219  1.00  0.00           H  
ATOM    705 1HG  GLN A 198      13.910   0.757  -7.338  1.00  0.00           H  
ATOM    706 2HG  GLN A 198      13.351  -0.917  -7.612  1.00  0.00           H  
ATOM    707 1HE2 GLN A 198      11.104   0.057 -10.049  1.00  0.00           H  
ATOM    708 2HE2 GLN A 198      12.215  -1.111  -9.414  1.00  0.00           H  
ATOM    709  N   VAL A 199      10.352  -0.934  -3.509  1.00  0.00           N  
ATOM    710  CA  VAL A 199      10.176  -1.172  -2.075  1.00  0.00           C  
ATOM    711  C   VAL A 199       9.600  -2.567  -1.810  1.00  0.00           C  
ATOM    712  O   VAL A 199       9.919  -3.196  -0.799  1.00  0.00           O  
ATOM    713  CB  VAL A 199       9.255  -0.107  -1.419  1.00  0.00           C  
ATOM    714  CG1 VAL A 199       8.934  -0.472   0.024  1.00  0.00           C  
ATOM    715  CG2 VAL A 199       9.886   1.276  -1.474  1.00  0.00           C  
ATOM    716  H   VAL A 199       9.680  -0.403  -3.994  1.00  0.00           H  
ATOM    717  HA  VAL A 199      11.150  -1.099  -1.590  1.00  0.00           H  
ATOM    718  HB  VAL A 199       8.327  -0.078  -1.972  1.00  0.00           H  
ATOM    719 1HG1 VAL A 199       8.250   0.256   0.433  1.00  0.00           H  
ATOM    720 2HG1 VAL A 199       9.844  -0.476   0.608  1.00  0.00           H  
ATOM    721 3HG1 VAL A 199       8.481  -1.453   0.055  1.00  0.00           H  
ATOM    722 1HG2 VAL A 199      10.605   1.379  -0.676  1.00  0.00           H  
ATOM    723 2HG2 VAL A 199       9.117   2.037  -1.373  1.00  0.00           H  
ATOM    724 3HG2 VAL A 199      10.383   1.404  -2.425  1.00  0.00           H  
ATOM    725  N   THR A 200       8.776  -3.060  -2.735  1.00  0.00           N  
ATOM    726  CA  THR A 200       8.155  -4.378  -2.600  1.00  0.00           C  
ATOM    727  C   THR A 200       9.204  -5.486  -2.514  1.00  0.00           C  
ATOM    728  O   THR A 200       8.948  -6.567  -1.971  1.00  0.00           O  
ATOM    729  CB  THR A 200       7.201  -4.662  -3.775  1.00  0.00           C  
ATOM    730  OG1 THR A 200       6.692  -5.998  -3.669  1.00  0.00           O  
ATOM    731  CG2 THR A 200       7.928  -4.505  -5.102  1.00  0.00           C  
ATOM    732  H   THR A 200       8.574  -2.521  -3.533  1.00  0.00           H  
ATOM    733  HA  THR A 200       7.577  -4.395  -1.676  1.00  0.00           H  
ATOM    734  HB  THR A 200       6.364  -3.965  -3.741  1.00  0.00           H  
ATOM    735  HG1 THR A 200       5.950  -6.009  -3.059  1.00  0.00           H  
ATOM    736 1HG2 THR A 200       7.238  -4.709  -5.921  1.00  0.00           H  
ATOM    737 2HG2 THR A 200       8.306  -3.487  -5.191  1.00  0.00           H  
ATOM    738 3HG2 THR A 200       8.760  -5.206  -5.146  1.00  0.00           H  
ATOM    739  N   ALA A 201      10.393  -5.191  -3.035  1.00  0.00           N  
ATOM    740  CA  ALA A 201      11.500  -6.131  -3.034  1.00  0.00           C  
ATOM    741  C   ALA A 201      11.877  -6.546  -1.615  1.00  0.00           C  
ATOM    742  O   ALA A 201      12.438  -7.620  -1.410  1.00  0.00           O  
ATOM    743  CB  ALA A 201      12.701  -5.528  -3.748  1.00  0.00           C  
ATOM    744  H   ALA A 201      10.525  -4.306  -3.437  1.00  0.00           H  
ATOM    745  HA  ALA A 201      11.184  -7.027  -3.567  1.00  0.00           H  
ATOM    746 1HB  ALA A 201      13.523  -6.244  -3.745  1.00  0.00           H  
ATOM    747 2HB  ALA A 201      12.431  -5.289  -4.776  1.00  0.00           H  
ATOM    748 3HB  ALA A 201      13.011  -4.620  -3.234  1.00  0.00           H  
ATOM    749  N   LEU A 202      11.555  -5.698  -0.639  1.00  0.00           N  
ATOM    750  CA  LEU A 202      11.852  -5.986   0.761  1.00  0.00           C  
ATOM    751  C   LEU A 202      11.164  -7.273   1.205  1.00  0.00           C  
ATOM    752  O   LEU A 202      11.734  -8.081   1.942  1.00  0.00           O  
ATOM    753  CB  LEU A 202      11.402  -4.821   1.652  1.00  0.00           C  
ATOM    754  CG  LEU A 202      12.306  -3.581   1.632  1.00  0.00           C  
ATOM    755  CD1 LEU A 202      11.554  -2.396   2.222  1.00  0.00           C  
ATOM    756  CD2 LEU A 202      13.578  -3.867   2.416  1.00  0.00           C  
ATOM    757  H   LEU A 202      11.099  -4.855  -0.870  1.00  0.00           H  
ATOM    758  HA  LEU A 202      12.929  -6.112   0.867  1.00  0.00           H  
ATOM    759 1HB  LEU A 202      10.406  -4.510   1.341  1.00  0.00           H  
ATOM    760 2HB  LEU A 202      11.345  -5.173   2.682  1.00  0.00           H  
ATOM    761  HG  LEU A 202      12.562  -3.334   0.602  1.00  0.00           H  
ATOM    762 1HD1 LEU A 202      12.196  -1.515   2.208  1.00  0.00           H  
ATOM    763 2HD1 LEU A 202      10.659  -2.201   1.631  1.00  0.00           H  
ATOM    764 3HD1 LEU A 202      11.270  -2.620   3.250  1.00  0.00           H  
ATOM    765 1HD2 LEU A 202      14.220  -2.986   2.401  1.00  0.00           H  
ATOM    766 2HD2 LEU A 202      13.323  -4.113   3.447  1.00  0.00           H  
ATOM    767 3HD2 LEU A 202      14.104  -4.707   1.962  1.00  0.00           H  
ATOM    768  N   ALA A 203       9.940  -7.462   0.736  1.00  0.00           N  
ATOM    769  CA  ALA A 203       9.168  -8.647   1.076  1.00  0.00           C  
ATOM    770  C   ALA A 203       9.582  -9.823   0.199  1.00  0.00           C  
ATOM    771  O   ALA A 203       9.557 -10.975   0.629  1.00  0.00           O  
ATOM    772  CB  ALA A 203       7.680  -8.368   0.926  1.00  0.00           C  
ATOM    773  H   ALA A 203       9.547  -6.788   0.138  1.00  0.00           H  
ATOM    774  HA  ALA A 203       9.381  -8.904   2.114  1.00  0.00           H  
ATOM    775 1HB  ALA A 203       7.121  -9.270   1.131  1.00  0.00           H  
ATOM    776 2HB  ALA A 203       7.476  -8.040  -0.081  1.00  0.00           H  
ATOM    777 3HB  ALA A 203       7.386  -7.597   1.623  1.00  0.00           H  
ATOM    778  N   GLN A 204       9.984  -9.521  -1.026  1.00  0.00           N  
ATOM    779  CA  GLN A 204      10.404 -10.548  -1.973  1.00  0.00           C  
ATOM    780  C   GLN A 204      11.764 -11.129  -1.585  1.00  0.00           C  
ATOM    781  O   GLN A 204      12.022 -12.314  -1.796  1.00  0.00           O  
ATOM    782  CB  GLN A 204      10.462  -9.976  -3.392  1.00  0.00           C  
ATOM    783  CG  GLN A 204       9.115  -9.542  -3.944  1.00  0.00           C  
ATOM    784  CD  GLN A 204       9.232  -8.888  -5.308  1.00  0.00           C  
ATOM    785  OE1 GLN A 204      10.060  -9.285  -6.133  1.00  0.00           O  
ATOM    786  NE2 GLN A 204       8.403  -7.881  -5.553  1.00  0.00           N  
ATOM    787  H   GLN A 204       9.997  -8.581  -1.307  1.00  0.00           H  
ATOM    788  HA  GLN A 204       9.674 -11.357  -1.953  1.00  0.00           H  
ATOM    789 1HB  GLN A 204      11.127  -9.112  -3.409  1.00  0.00           H  
ATOM    790 2HB  GLN A 204      10.879 -10.723  -4.068  1.00  0.00           H  
ATOM    791 1HG  GLN A 204       8.474 -10.418  -4.039  1.00  0.00           H  
ATOM    792 2HG  GLN A 204       8.667  -8.824  -3.258  1.00  0.00           H  
ATOM    793 1HE2 GLN A 204       8.433  -7.410  -6.436  1.00  0.00           H  
ATOM    794 2HE2 GLN A 204       7.747  -7.591  -4.855  1.00  0.00           H  
ATOM    795  N   GLN A 205      12.623 -10.297  -1.006  1.00  0.00           N  
ATOM    796  CA  GLN A 205      13.947 -10.740  -0.576  1.00  0.00           C  
ATOM    797  C   GLN A 205      13.877 -11.400   0.798  1.00  0.00           C  
ATOM    798  O   GLN A 205      14.899 -11.798   1.357  1.00  0.00           O  
ATOM    799  CB  GLN A 205      14.925  -9.563  -0.544  1.00  0.00           C  
ATOM    800  CG  GLN A 205      15.238  -8.976  -1.910  1.00  0.00           C  
ATOM    801  CD  GLN A 205      16.050  -7.697  -1.819  1.00  0.00           C  
ATOM    802  OE1 GLN A 205      16.075  -7.035  -0.778  1.00  0.00           O  
ATOM    803  NE2 GLN A 205      16.720  -7.344  -2.909  1.00  0.00           N  
ATOM    804  H   GLN A 205      12.368  -9.354  -0.881  1.00  0.00           H  
ATOM    805  HA  GLN A 205      14.314 -11.477  -1.290  1.00  0.00           H  
ATOM    806 1HB  GLN A 205      14.517  -8.767   0.078  1.00  0.00           H  
ATOM    807 2HB  GLN A 205      15.864  -9.882  -0.092  1.00  0.00           H  
ATOM    808 1HG  GLN A 205      15.810  -9.704  -2.485  1.00  0.00           H  
ATOM    809 2HG  GLN A 205      14.302  -8.750  -2.420  1.00  0.00           H  
ATOM    810 1HE2 GLN A 205      17.273  -6.510  -2.909  1.00  0.00           H  
ATOM    811 2HE2 GLN A 205      16.672  -7.910  -3.732  1.00  0.00           H  
ATOM    812  N   LYS A 206      12.661 -11.490   1.335  1.00  0.00           N  
ATOM    813  CA  LYS A 206      12.411 -12.108   2.638  1.00  0.00           C  
ATOM    814  C   LYS A 206      13.098 -11.346   3.771  1.00  0.00           C  
ATOM    815  O   LYS A 206      13.381 -11.908   4.831  1.00  0.00           O  
ATOM    816  CB  LYS A 206      12.876 -13.565   2.633  1.00  0.00           C  
ATOM    817  CG  LYS A 206      12.316 -14.400   1.488  1.00  0.00           C  
ATOM    818  CD  LYS A 206      10.800 -14.500   1.567  1.00  0.00           C  
ATOM    819  CE  LYS A 206      10.243 -15.374   0.453  1.00  0.00           C  
ATOM    820  NZ  LYS A 206       8.758 -15.453   0.497  1.00  0.00           N  
ATOM    821  H   LYS A 206      11.902 -11.132   0.833  1.00  0.00           H  
ATOM    822  HA  LYS A 206      11.338 -12.084   2.832  1.00  0.00           H  
ATOM    823 1HB  LYS A 206      13.964 -13.600   2.571  1.00  0.00           H  
ATOM    824 2HB  LYS A 206      12.586 -14.043   3.568  1.00  0.00           H  
ATOM    825 1HG  LYS A 206      12.593 -13.945   0.536  1.00  0.00           H  
ATOM    826 2HG  LYS A 206      12.740 -15.403   1.528  1.00  0.00           H  
ATOM    827 1HD  LYS A 206      10.514 -14.926   2.530  1.00  0.00           H  
ATOM    828 2HD  LYS A 206      10.365 -13.504   1.487  1.00  0.00           H  
ATOM    829 1HE  LYS A 206      10.546 -14.970  -0.512  1.00  0.00           H  
ATOM    830 2HE  LYS A 206      10.651 -16.381   0.544  1.00  0.00           H  
ATOM    831 1HZ  LYS A 206       8.429 -16.040  -0.256  1.00  0.00           H  
ATOM    832 2HZ  LYS A 206       8.467 -15.844   1.381  1.00  0.00           H  
ATOM    833 3HZ  LYS A 206       8.369 -14.526   0.395  1.00  0.00           H  
ATOM    834  N   LEU A 207      13.349 -10.061   3.549  1.00  0.00           N  
ATOM    835  CA  LEU A 207      13.990  -9.224   4.554  1.00  0.00           C  
ATOM    836  C   LEU A 207      12.946  -8.722   5.541  1.00  0.00           C  
ATOM    837  O   LEU A 207      13.220  -8.553   6.728  1.00  0.00           O  
ATOM    838  CB  LEU A 207      14.706  -8.038   3.895  1.00  0.00           C  
ATOM    839  CG  LEU A 207      15.872  -8.399   2.965  1.00  0.00           C  
ATOM    840  CD1 LEU A 207      16.412  -7.133   2.314  1.00  0.00           C  
ATOM    841  CD2 LEU A 207      16.956  -9.109   3.763  1.00  0.00           C  
ATOM    842  H   LEU A 207      13.095  -9.666   2.688  1.00  0.00           H  
ATOM    843  HA  LEU A 207      14.729  -9.824   5.083  1.00  0.00           H  
ATOM    844 1HB  LEU A 207      13.979  -7.475   3.311  1.00  0.00           H  
ATOM    845 2HB  LEU A 207      15.095  -7.388   4.677  1.00  0.00           H  
ATOM    846  HG  LEU A 207      15.515  -9.056   2.172  1.00  0.00           H  
ATOM    847 1HD1 LEU A 207      17.241  -7.389   1.653  1.00  0.00           H  
ATOM    848 2HD1 LEU A 207      15.622  -6.656   1.735  1.00  0.00           H  
ATOM    849 3HD1 LEU A 207      16.762  -6.448   3.085  1.00  0.00           H  
ATOM    850 1HD2 LEU A 207      17.784  -9.366   3.102  1.00  0.00           H  
ATOM    851 2HD2 LEU A 207      17.314  -8.452   4.556  1.00  0.00           H  
ATOM    852 3HD2 LEU A 207      16.547 -10.019   4.203  1.00  0.00           H  
ATOM    853  N   LEU A 208      11.745  -8.502   5.025  1.00  0.00           N  
ATOM    854  CA  LEU A 208      10.630  -8.025   5.825  1.00  0.00           C  
ATOM    855  C   LEU A 208      10.162  -9.114   6.782  1.00  0.00           C  
ATOM    856  O   LEU A 208       9.694 -10.170   6.351  1.00  0.00           O  
ATOM    857  CB  LEU A 208       9.482  -7.603   4.904  1.00  0.00           C  
ATOM    858  CG  LEU A 208       8.445  -6.662   5.522  1.00  0.00           C  
ATOM    859  CD1 LEU A 208       9.009  -5.254   5.652  1.00  0.00           C  
ATOM    860  CD2 LEU A 208       7.173  -6.652   4.689  1.00  0.00           C  
ATOM    861  H   LEU A 208      11.604  -8.670   4.072  1.00  0.00           H  
ATOM    862  HA  LEU A 208      10.963  -7.165   6.405  1.00  0.00           H  
ATOM    863 1HB  LEU A 208       9.908  -7.113   4.039  1.00  0.00           H  
ATOM    864 2HB  LEU A 208       8.974  -8.496   4.573  1.00  0.00           H  
ATOM    865  HG  LEU A 208       8.193  -7.014   6.512  1.00  0.00           H  
ATOM    866 1HD1 LEU A 208       8.230  -4.583   5.977  1.00  0.00           H  
ATOM    867 2HD1 LEU A 208       9.385  -4.928   4.694  1.00  0.00           H  
ATOM    868 3HD1 LEU A 208       9.813  -5.250   6.373  1.00  0.00           H  
ATOM    869 1HD2 LEU A 208       6.757  -7.649   4.654  1.00  0.00           H  
ATOM    870 2HD2 LEU A 208       7.401  -6.323   3.687  1.00  0.00           H  
ATOM    871 3HD2 LEU A 208       6.455  -5.980   5.134  1.00  0.00           H  
ATOM    872  N   THR A 209      10.306  -8.861   8.075  1.00  0.00           N  
ATOM    873  CA  THR A 209       9.894  -9.816   9.089  1.00  0.00           C  
ATOM    874  C   THR A 209       8.410  -9.626   9.399  1.00  0.00           C  
ATOM    875  O   THR A 209       7.823  -8.616   9.001  1.00  0.00           O  
ATOM    876  CB  THR A 209      10.729  -9.666  10.374  1.00  0.00           C  
ATOM    877  OG1 THR A 209      10.439  -8.405  10.991  1.00  0.00           O  
ATOM    878  CG2 THR A 209      12.214  -9.742  10.058  1.00  0.00           C  
ATOM    879  H   THR A 209      10.693  -7.999   8.355  1.00  0.00           H  
ATOM    880  HA  THR A 209      10.047 -10.822   8.699  1.00  0.00           H  
ATOM    881  HB  THR A 209      10.470 -10.464  11.071  1.00  0.00           H  
ATOM    882  HG1 THR A 209      10.771  -7.695  10.437  1.00  0.00           H  
ATOM    883 1HG2 THR A 209      12.789  -9.636  10.978  1.00  0.00           H  
ATOM    884 2HG2 THR A 209      12.439 -10.704   9.598  1.00  0.00           H  
ATOM    885 3HG2 THR A 209      12.481  -8.941   9.369  1.00  0.00           H  
ATOM    886  N   PRO A 210       7.767 -10.590  10.084  1.00  0.00           N  
ATOM    887  CA  PRO A 210       6.348 -10.479  10.443  1.00  0.00           C  
ATOM    888  C   PRO A 210       6.042  -9.171  11.168  1.00  0.00           C  
ATOM    889  O   PRO A 210       4.971  -8.586  10.998  1.00  0.00           O  
ATOM    890  CB  PRO A 210       6.131 -11.689  11.357  1.00  0.00           C  
ATOM    891  CG  PRO A 210       7.112 -12.698  10.867  1.00  0.00           C  
ATOM    892  CD  PRO A 210       8.342 -11.896  10.536  1.00  0.00           C  
ATOM    893  HA  PRO A 210       5.737 -10.558   9.532  1.00  0.00           H  
ATOM    894 1HB  PRO A 210       6.301 -11.403  12.406  1.00  0.00           H  
ATOM    895 2HB  PRO A 210       5.090 -12.035  11.283  1.00  0.00           H  
ATOM    896 1HG  PRO A 210       7.297 -13.457  11.642  1.00  0.00           H  
ATOM    897 2HG  PRO A 210       6.705 -13.229   9.993  1.00  0.00           H  
ATOM    898 1HD  PRO A 210       8.960 -11.783  11.439  1.00  0.00           H  
ATOM    899 2HD  PRO A 210       8.908 -12.402   9.740  1.00  0.00           H  
ATOM    900  N   GLN A 211       7.006  -8.702  11.954  1.00  0.00           N  
ATOM    901  CA  GLN A 211       6.851  -7.466  12.707  1.00  0.00           C  
ATOM    902  C   GLN A 211       6.868  -6.247  11.785  1.00  0.00           C  
ATOM    903  O   GLN A 211       6.293  -5.206  12.112  1.00  0.00           O  
ATOM    904  CB  GLN A 211       7.955  -7.343  13.760  1.00  0.00           C  
ATOM    905  CG  GLN A 211       7.865  -8.365  14.880  1.00  0.00           C  
ATOM    906  CD  GLN A 211       8.970  -8.200  15.905  1.00  0.00           C  
ATOM    907  OE1 GLN A 211      10.045  -7.674  15.602  1.00  0.00           O  
ATOM    908  NE2 GLN A 211       8.712  -8.649  17.128  1.00  0.00           N  
ATOM    909  H   GLN A 211       7.845  -9.210  12.034  1.00  0.00           H  
ATOM    910  HA  GLN A 211       5.886  -7.488  13.213  1.00  0.00           H  
ATOM    911 1HB  GLN A 211       8.928  -7.452  13.282  1.00  0.00           H  
ATOM    912 2HB  GLN A 211       7.921  -6.350  14.208  1.00  0.00           H  
ATOM    913 1HG  GLN A 211       6.907  -8.251  15.387  1.00  0.00           H  
ATOM    914 2HG  GLN A 211       7.944  -9.365  14.451  1.00  0.00           H  
ATOM    915 1HE2 GLN A 211       9.404  -8.567  17.848  1.00  0.00           H  
ATOM    916 2HE2 GLN A 211       7.828  -9.068  17.332  1.00  0.00           H  
ATOM    917  N   ASP A 212       7.497  -6.381  10.621  1.00  0.00           N  
ATOM    918  CA  ASP A 212       7.583  -5.273   9.681  1.00  0.00           C  
ATOM    919  C   ASP A 212       6.345  -5.276   8.808  1.00  0.00           C  
ATOM    920  O   ASP A 212       5.880  -4.234   8.343  1.00  0.00           O  
ATOM    921  CB  ASP A 212       8.841  -5.375   8.815  1.00  0.00           C  
ATOM    922  CG  ASP A 212      10.126  -5.345   9.631  1.00  0.00           C  
ATOM    923  OD1 ASP A 212      10.301  -4.424  10.394  1.00  0.00           O  
ATOM    924  OD2 ASP A 212      10.920  -6.243   9.485  1.00  0.00           O  
ATOM    925  H   ASP A 212       7.856  -7.260  10.360  1.00  0.00           H  
ATOM    926  HA  ASP A 212       7.633  -4.342  10.247  1.00  0.00           H  
ATOM    927 1HB  ASP A 212       8.814  -6.303   8.243  1.00  0.00           H  
ATOM    928 2HB  ASP A 212       8.861  -4.551   8.102  1.00  0.00           H  
ATOM    929  N   MET A 213       5.815  -6.476   8.610  1.00  0.00           N  
ATOM    930  CA  MET A 213       4.627  -6.691   7.800  1.00  0.00           C  
ATOM    931  C   MET A 213       3.453  -5.871   8.318  1.00  0.00           C  
ATOM    932  O   MET A 213       2.797  -5.152   7.562  1.00  0.00           O  
ATOM    933  CB  MET A 213       4.271  -8.176   7.771  1.00  0.00           C  
ATOM    934  CG  MET A 213       5.219  -9.035   6.947  1.00  0.00           C  
ATOM    935  SD  MET A 213       4.794 -10.787   7.000  1.00  0.00           S  
ATOM    936  CE  MET A 213       6.322 -11.524   6.427  1.00  0.00           C  
ATOM    937  H   MET A 213       6.248  -7.253   9.024  1.00  0.00           H  
ATOM    938  HA  MET A 213       4.837  -6.360   6.783  1.00  0.00           H  
ATOM    939 1HB  MET A 213       4.264  -8.568   8.787  1.00  0.00           H  
ATOM    940 2HB  MET A 213       3.267  -8.302   7.365  1.00  0.00           H  
ATOM    941 1HG  MET A 213       5.198  -8.707   5.908  1.00  0.00           H  
ATOM    942 2HG  MET A 213       6.236  -8.916   7.321  1.00  0.00           H  
ATOM    943 1HE  MET A 213       6.217 -12.609   6.405  1.00  0.00           H  
ATOM    944 2HE  MET A 213       6.548 -11.160   5.424  1.00  0.00           H  
ATOM    945 3HE  MET A 213       7.133 -11.252   7.104  1.00  0.00           H  
ATOM    946  N   GLU A 214       3.217  -5.964   9.619  1.00  0.00           N  
ATOM    947  CA  GLU A 214       2.117  -5.252  10.260  1.00  0.00           C  
ATOM    948  C   GLU A 214       2.273  -3.737  10.131  1.00  0.00           C  
ATOM    949  O   GLU A 214       1.288  -2.997  10.166  1.00  0.00           O  
ATOM    950  CB  GLU A 214       2.027  -5.640  11.738  1.00  0.00           C  
ATOM    951  CG  GLU A 214       1.522  -7.055  11.987  1.00  0.00           C  
ATOM    952  CD  GLU A 214       0.111  -7.264  11.514  1.00  0.00           C  
ATOM    953  OE1 GLU A 214      -0.750  -6.525  11.928  1.00  0.00           O  
ATOM    954  OE2 GLU A 214      -0.107  -8.164  10.738  1.00  0.00           O  
ATOM    955  H   GLU A 214       3.800  -6.531  10.168  1.00  0.00           H  
ATOM    956  HA  GLU A 214       1.187  -5.535   9.765  1.00  0.00           H  
ATOM    957 1HB  GLU A 214       3.010  -5.549  12.198  1.00  0.00           H  
ATOM    958 2HB  GLU A 214       1.358  -4.951  12.254  1.00  0.00           H  
ATOM    959 1HG  GLU A 214       2.175  -7.758  11.470  1.00  0.00           H  
ATOM    960 2HG  GLU A 214       1.579  -7.266  13.054  1.00  0.00           H  
ATOM    961  N   ALA A 215       3.509  -3.281   9.977  1.00  0.00           N  
ATOM    962  CA  ALA A 215       3.789  -1.858   9.850  1.00  0.00           C  
ATOM    963  C   ALA A 215       3.609  -1.386   8.410  1.00  0.00           C  
ATOM    964  O   ALA A 215       3.136  -0.274   8.163  1.00  0.00           O  
ATOM    965  CB  ALA A 215       5.198  -1.552  10.337  1.00  0.00           C  
ATOM    966  H   ALA A 215       4.254  -3.918   9.944  1.00  0.00           H  
ATOM    967  HA  ALA A 215       3.075  -1.316  10.470  1.00  0.00           H  
ATOM    968 1HB  ALA A 215       5.393  -0.484  10.238  1.00  0.00           H  
ATOM    969 2HB  ALA A 215       5.293  -1.843  11.383  1.00  0.00           H  
ATOM    970 3HB  ALA A 215       5.918  -2.108   9.739  1.00  0.00           H  
ATOM    971  N   ALA A 216       3.954  -2.252   7.462  1.00  0.00           N  
ATOM    972  CA  ALA A 216       3.845  -1.928   6.047  1.00  0.00           C  
ATOM    973  C   ALA A 216       2.389  -1.795   5.634  1.00  0.00           C  
ATOM    974  O   ALA A 216       2.058  -1.029   4.724  1.00  0.00           O  
ATOM    975  CB  ALA A 216       4.541  -2.990   5.208  1.00  0.00           C  
ATOM    976  H   ALA A 216       4.278  -3.139   7.722  1.00  0.00           H  
ATOM    977  HA  ALA A 216       4.333  -0.967   5.881  1.00  0.00           H  
ATOM    978 1HB  ALA A 216       4.492  -2.715   4.166  1.00  0.00           H  
ATOM    979 2HB  ALA A 216       4.047  -3.939   5.351  1.00  0.00           H  
ATOM    980 3HB  ALA A 216       5.575  -3.073   5.511  1.00  0.00           H  
ATOM    981  N   LYS A 217       1.524  -2.538   6.317  1.00  0.00           N  
ATOM    982  CA  LYS A 217       0.095  -2.511   6.036  1.00  0.00           C  
ATOM    983  C   LYS A 217      -0.461  -1.097   6.184  1.00  0.00           C  
ATOM    984  O   LYS A 217      -1.208  -0.616   5.329  1.00  0.00           O  
ATOM    985  CB  LYS A 217      -0.652  -3.474   6.961  1.00  0.00           C  
ATOM    986  CG  LYS A 217      -0.454  -4.946   6.627  1.00  0.00           C  
ATOM    987  CD  LYS A 217      -1.170  -5.840   7.629  1.00  0.00           C  
ATOM    988  CE  LYS A 217      -0.969  -7.312   7.301  1.00  0.00           C  
ATOM    989  NZ  LYS A 217      -1.588  -8.200   8.323  1.00  0.00           N  
ATOM    990  H   LYS A 217       1.860  -3.132   7.024  1.00  0.00           H  
ATOM    991  HA  LYS A 217      -0.061  -2.828   5.004  1.00  0.00           H  
ATOM    992 1HB  LYS A 217      -0.327  -3.316   7.989  1.00  0.00           H  
ATOM    993 2HB  LYS A 217      -1.721  -3.262   6.920  1.00  0.00           H  
ATOM    994 1HG  LYS A 217      -0.842  -5.149   5.629  1.00  0.00           H  
ATOM    995 2HG  LYS A 217       0.609  -5.182   6.639  1.00  0.00           H  
ATOM    996 1HD  LYS A 217      -0.788  -5.644   8.631  1.00  0.00           H  
ATOM    997 2HD  LYS A 217      -2.238  -5.618   7.617  1.00  0.00           H  
ATOM    998 1HE  LYS A 217      -1.411  -7.532   6.330  1.00  0.00           H  
ATOM    999 2HE  LYS A 217       0.098  -7.531   7.247  1.00  0.00           H  
ATOM   1000 1HZ  LYS A 217      -1.432  -9.166   8.069  1.00  0.00           H  
ATOM   1001 2HZ  LYS A 217      -1.172  -8.017   9.225  1.00  0.00           H  
ATOM   1002 3HZ  LYS A 217      -2.580  -8.020   8.368  1.00  0.00           H  
ATOM   1003  N   GLU A 218      -0.073  -0.436   7.264  1.00  0.00           N  
ATOM   1004  CA  GLU A 218      -0.534   0.924   7.529  1.00  0.00           C  
ATOM   1005  C   GLU A 218       0.011   1.888   6.503  1.00  0.00           C  
ATOM   1006  O   GLU A 218      -0.708   2.770   6.033  1.00  0.00           O  
ATOM   1007  CB  GLU A 218      -0.117   1.373   8.931  1.00  0.00           C  
ATOM   1008  CG  GLU A 218      -0.851   0.667  10.062  1.00  0.00           C  
ATOM   1009  CD  GLU A 218      -0.465   1.181  11.421  1.00  0.00           C  
ATOM   1010  OE1 GLU A 218       0.470   1.941  11.505  1.00  0.00           O  
ATOM   1011  OE2 GLU A 218      -1.106   0.813  12.378  1.00  0.00           O  
ATOM   1012  H   GLU A 218       0.538  -0.870   7.900  1.00  0.00           H  
ATOM   1013  HA  GLU A 218      -1.623   0.938   7.470  1.00  0.00           H  
ATOM   1014 1HB  GLU A 218       0.951   1.200   9.066  1.00  0.00           H  
ATOM   1015 2HB  GLU A 218      -0.290   2.444   9.037  1.00  0.00           H  
ATOM   1016 1HG  GLU A 218      -1.923   0.804   9.926  1.00  0.00           H  
ATOM   1017 2HG  GLU A 218      -0.640  -0.399  10.008  1.00  0.00           H  
ATOM   1018  N   VAL A 219       1.284   1.725   6.160  1.00  0.00           N  
ATOM   1019  CA  VAL A 219       1.942   2.595   5.192  1.00  0.00           C  
ATOM   1020  C   VAL A 219       1.206   2.590   3.853  1.00  0.00           C  
ATOM   1021  O   VAL A 219       0.867   3.647   3.321  1.00  0.00           O  
ATOM   1022  CB  VAL A 219       3.399   2.146   4.977  1.00  0.00           C  
ATOM   1023  CG1 VAL A 219       4.024   2.903   3.814  1.00  0.00           C  
ATOM   1024  CG2 VAL A 219       4.201   2.358   6.252  1.00  0.00           C  
ATOM   1025  H   VAL A 219       1.794   0.988   6.561  1.00  0.00           H  
ATOM   1026  HA  VAL A 219       1.943   3.612   5.585  1.00  0.00           H  
ATOM   1027  HB  VAL A 219       3.409   1.088   4.713  1.00  0.00           H  
ATOM   1028 1HG1 VAL A 219       5.054   2.573   3.676  1.00  0.00           H  
ATOM   1029 2HG1 VAL A 219       3.456   2.708   2.905  1.00  0.00           H  
ATOM   1030 3HG1 VAL A 219       4.012   3.972   4.028  1.00  0.00           H  
ATOM   1031 1HG2 VAL A 219       5.230   2.038   6.093  1.00  0.00           H  
ATOM   1032 2HG2 VAL A 219       4.186   3.415   6.519  1.00  0.00           H  
ATOM   1033 3HG2 VAL A 219       3.760   1.774   7.060  1.00  0.00           H  
ATOM   1034  N   TYR A 220       0.937   1.399   3.330  1.00  0.00           N  
ATOM   1035  CA  TYR A 220       0.255   1.269   2.048  1.00  0.00           C  
ATOM   1036  C   TYR A 220      -1.154   1.862   2.105  1.00  0.00           C  
ATOM   1037  O   TYR A 220      -1.587   2.539   1.169  1.00  0.00           O  
ATOM   1038  CB  TYR A 220       0.197  -0.200   1.623  1.00  0.00           C  
ATOM   1039  CG  TYR A 220      -0.427  -0.417   0.262  1.00  0.00           C  
ATOM   1040  CD1 TYR A 220      -0.399   0.597  -0.684  1.00  0.00           C  
ATOM   1041  CD2 TYR A 220      -1.028  -1.630  -0.039  1.00  0.00           C  
ATOM   1042  CE1 TYR A 220      -0.969   0.398  -1.927  1.00  0.00           C  
ATOM   1043  CE2 TYR A 220      -1.598  -1.829  -1.281  1.00  0.00           C  
ATOM   1044  CZ  TYR A 220      -1.570  -0.820  -2.223  1.00  0.00           C  
ATOM   1045  OH  TYR A 220      -2.138  -1.018  -3.460  1.00  0.00           O  
ATOM   1046  H   TYR A 220       1.206   0.589   3.816  1.00  0.00           H  
ATOM   1047  HA  TYR A 220       0.817   1.828   1.299  1.00  0.00           H  
ATOM   1048 1HB  TYR A 220       1.207  -0.613   1.604  1.00  0.00           H  
ATOM   1049 2HB  TYR A 220      -0.376  -0.768   2.355  1.00  0.00           H  
ATOM   1050  HD1 TYR A 220       0.074   1.550  -0.447  1.00  0.00           H  
ATOM   1051  HD2 TYR A 220      -1.051  -2.427   0.705  1.00  0.00           H  
ATOM   1052  HE1 TYR A 220      -0.947   1.194  -2.670  1.00  0.00           H  
ATOM   1053  HE2 TYR A 220      -2.071  -2.782  -1.518  1.00  0.00           H  
ATOM   1054  HH  TYR A 220      -2.723  -1.779  -3.425  1.00  0.00           H  
ATOM   1055  N   LYS A 221      -1.858   1.621   3.207  1.00  0.00           N  
ATOM   1056  CA  LYS A 221      -3.216   2.129   3.368  1.00  0.00           C  
ATOM   1057  C   LYS A 221      -3.236   3.655   3.440  1.00  0.00           C  
ATOM   1058  O   LYS A 221      -4.019   4.310   2.745  1.00  0.00           O  
ATOM   1059  CB  LYS A 221      -3.862   1.535   4.621  1.00  0.00           C  
ATOM   1060  CG  LYS A 221      -5.333   1.888   4.798  1.00  0.00           C  
ATOM   1061  CD  LYS A 221      -5.966   1.072   5.914  1.00  0.00           C  
ATOM   1062  CE  LYS A 221      -7.448   1.388   6.061  1.00  0.00           C  
ATOM   1063  NZ  LYS A 221      -8.116   0.486   7.037  1.00  0.00           N  
ATOM   1064  H   LYS A 221      -1.456   1.087   3.927  1.00  0.00           H  
ATOM   1065  HA  LYS A 221      -3.802   1.831   2.498  1.00  0.00           H  
ATOM   1066 1HB  LYS A 221      -3.780   0.448   4.592  1.00  0.00           H  
ATOM   1067 2HB  LYS A 221      -3.326   1.880   5.505  1.00  0.00           H  
ATOM   1068 1HG  LYS A 221      -5.427   2.948   5.035  1.00  0.00           H  
ATOM   1069 2HG  LYS A 221      -5.868   1.693   3.869  1.00  0.00           H  
ATOM   1070 1HD  LYS A 221      -5.850   0.009   5.700  1.00  0.00           H  
ATOM   1071 2HD  LYS A 221      -5.463   1.292   6.856  1.00  0.00           H  
ATOM   1072 1HE  LYS A 221      -7.568   2.418   6.394  1.00  0.00           H  
ATOM   1073 2HE  LYS A 221      -7.939   1.283   5.093  1.00  0.00           H  
ATOM   1074 1HZ  LYS A 221      -9.094   0.728   7.105  1.00  0.00           H  
ATOM   1075 2HZ  LYS A 221      -8.026  -0.472   6.728  1.00  0.00           H  
ATOM   1076 3HZ  LYS A 221      -7.681   0.589   7.943  1.00  0.00           H  
ATOM   1077  N   ILE A 222      -2.372   4.219   4.279  1.00  0.00           N  
ATOM   1078  CA  ILE A 222      -2.295   5.668   4.443  1.00  0.00           C  
ATOM   1079  C   ILE A 222      -1.892   6.342   3.132  1.00  0.00           C  
ATOM   1080  O   ILE A 222      -2.404   7.408   2.782  1.00  0.00           O  
ATOM   1081  CB  ILE A 222      -1.292   6.045   5.548  1.00  0.00           C  
ATOM   1082  CG1 ILE A 222      -1.813   5.598   6.917  1.00  0.00           C  
ATOM   1083  CG2 ILE A 222      -1.028   7.543   5.539  1.00  0.00           C  
ATOM   1084  CD1 ILE A 222      -3.124   6.240   7.310  1.00  0.00           C  
ATOM   1085  H   ILE A 222      -1.766   3.644   4.802  1.00  0.00           H  
ATOM   1086  HA  ILE A 222      -3.279   6.036   4.732  1.00  0.00           H  
ATOM   1087  HB  ILE A 222      -0.352   5.519   5.382  1.00  0.00           H  
ATOM   1088 1HG1 ILE A 222      -1.947   4.517   6.920  1.00  0.00           H  
ATOM   1089 2HG1 ILE A 222      -1.074   5.837   7.683  1.00  0.00           H  
ATOM   1090 1HG2 ILE A 222      -0.317   7.792   6.326  1.00  0.00           H  
ATOM   1091 2HG2 ILE A 222      -0.615   7.833   4.573  1.00  0.00           H  
ATOM   1092 3HG2 ILE A 222      -1.962   8.078   5.710  1.00  0.00           H  
ATOM   1093 1HD1 ILE A 222      -3.428   5.874   8.291  1.00  0.00           H  
ATOM   1094 2HD1 ILE A 222      -3.002   7.323   7.348  1.00  0.00           H  
ATOM   1095 3HD1 ILE A 222      -3.887   5.985   6.577  1.00  0.00           H  
ATOM   1096  N   HIS A 223      -0.992   5.700   2.399  1.00  0.00           N  
ATOM   1097  CA  HIS A 223      -0.521   6.226   1.126  1.00  0.00           C  
ATOM   1098  C   HIS A 223      -1.675   6.334   0.131  1.00  0.00           C  
ATOM   1099  O   HIS A 223      -1.806   7.332  -0.576  1.00  0.00           O  
ATOM   1100  CB  HIS A 223       0.582   5.327   0.560  1.00  0.00           C  
ATOM   1101  CG  HIS A 223       1.381   5.953  -0.542  1.00  0.00           C  
ATOM   1102  ND1 HIS A 223       2.315   5.230  -1.236  1.00  0.00           N  
ATOM   1103  CD2 HIS A 223       1.356   7.221  -1.027  1.00  0.00           C  
ATOM   1104  CE1 HIS A 223       2.841   6.061  -2.116  1.00  0.00           C  
ATOM   1105  NE2 HIS A 223       2.289   7.280  -2.030  1.00  0.00           N  
ATOM   1106  H   HIS A 223      -0.625   4.850   2.729  1.00  0.00           H  
ATOM   1107  HA  HIS A 223      -0.110   7.224   1.275  1.00  0.00           H  
ATOM   1108 1HB  HIS A 223       1.265   5.070   1.355  1.00  0.00           H  
ATOM   1109 2HB  HIS A 223       0.132   4.423   0.177  1.00  0.00           H  
ATOM   1110  HD2 HIS A 223       0.727   8.029  -0.690  1.00  0.00           H  
ATOM   1111  HE1 HIS A 223       3.618   5.792  -2.818  1.00  0.00           H  
ATOM   1112  HE2 HIS A 223       2.640   8.098  -2.442  1.00  0.00           H  
ATOM   1113  N   GLN A 224      -2.516   5.305   0.101  1.00  0.00           N  
ATOM   1114  CA  GLN A 224      -3.664   5.273  -0.800  1.00  0.00           C  
ATOM   1115  C   GLN A 224      -4.630   6.418  -0.501  1.00  0.00           C  
ATOM   1116  O   GLN A 224      -5.229   6.992  -1.409  1.00  0.00           O  
ATOM   1117  CB  GLN A 224      -4.393   3.931  -0.692  1.00  0.00           C  
ATOM   1118  CG  GLN A 224      -5.716   3.879  -1.436  1.00  0.00           C  
ATOM   1119  CD  GLN A 224      -6.870   4.400  -0.601  1.00  0.00           C  
ATOM   1120  OE1 GLN A 224      -6.869   4.282   0.627  1.00  0.00           O  
ATOM   1121  NE2 GLN A 224      -7.864   4.980  -1.264  1.00  0.00           N  
ATOM   1122  H   GLN A 224      -2.360   4.543   0.702  1.00  0.00           H  
ATOM   1123  HA  GLN A 224      -3.305   5.393  -1.822  1.00  0.00           H  
ATOM   1124 1HB  GLN A 224      -3.755   3.138  -1.084  1.00  0.00           H  
ATOM   1125 2HB  GLN A 224      -4.587   3.706   0.357  1.00  0.00           H  
ATOM   1126 1HG  GLN A 224      -5.640   4.492  -2.334  1.00  0.00           H  
ATOM   1127 2HG  GLN A 224      -5.929   2.845  -1.707  1.00  0.00           H  
ATOM   1128 1HE2 GLN A 224      -8.654   5.342  -0.767  1.00  0.00           H  
ATOM   1129 2HE2 GLN A 224      -7.825   5.054  -2.261  1.00  0.00           H  
ATOM   1130  N   GLN A 225      -4.759   6.753   0.777  1.00  0.00           N  
ATOM   1131  CA  GLN A 225      -5.650   7.823   1.205  1.00  0.00           C  
ATOM   1132  C   GLN A 225      -5.056   9.190   0.865  1.00  0.00           C  
ATOM   1133  O   GLN A 225      -5.761  10.087   0.401  1.00  0.00           O  
ATOM   1134  CB  GLN A 225      -5.923   7.725   2.708  1.00  0.00           C  
ATOM   1135  CG  GLN A 225      -6.718   6.497   3.118  1.00  0.00           C  
ATOM   1136  CD  GLN A 225      -6.799   6.335   4.624  1.00  0.00           C  
ATOM   1137  OE1 GLN A 225      -6.788   7.319   5.369  1.00  0.00           O  
ATOM   1138  NE2 GLN A 225      -6.880   5.091   5.081  1.00  0.00           N  
ATOM   1139  H   GLN A 225      -4.237   6.266   1.452  1.00  0.00           H  
ATOM   1140  HA  GLN A 225      -6.595   7.720   0.672  1.00  0.00           H  
ATOM   1141 1HB  GLN A 225      -4.978   7.710   3.250  1.00  0.00           H  
ATOM   1142 2HB  GLN A 225      -6.474   8.607   3.036  1.00  0.00           H  
ATOM   1143 1HG  GLN A 225      -7.732   6.586   2.729  1.00  0.00           H  
ATOM   1144 2HG  GLN A 225      -6.236   5.611   2.704  1.00  0.00           H  
ATOM   1145 1HE2 GLN A 225      -6.936   4.922   6.066  1.00  0.00           H  
ATOM   1146 2HE2 GLN A 225      -6.886   4.322   4.441  1.00  0.00           H  
ATOM   1147  N   LEU A 226      -3.754   9.332   1.090  1.00  0.00           N  
ATOM   1148  CA  LEU A 226      -3.056  10.583   0.813  1.00  0.00           C  
ATOM   1149  C   LEU A 226      -3.093  10.909  -0.678  1.00  0.00           C  
ATOM   1150  O   LEU A 226      -3.253  12.068  -1.064  1.00  0.00           O  
ATOM   1151  CB  LEU A 226      -1.601  10.496   1.291  1.00  0.00           C  
ATOM   1152  CG  LEU A 226      -0.794  11.798   1.205  1.00  0.00           C  
ATOM   1153  CD1 LEU A 226      -1.499  12.886   2.004  1.00  0.00           C  
ATOM   1154  CD2 LEU A 226       0.614  11.559   1.730  1.00  0.00           C  
ATOM   1155  H   LEU A 226      -3.248   8.575   1.461  1.00  0.00           H  
ATOM   1156  HA  LEU A 226      -3.556  11.385   1.355  1.00  0.00           H  
ATOM   1157 1HB  LEU A 226      -1.595  10.171   2.330  1.00  0.00           H  
ATOM   1158 2HB  LEU A 226      -1.083   9.746   0.693  1.00  0.00           H  
ATOM   1159  HG  LEU A 226      -0.743  12.128   0.167  1.00  0.00           H  
ATOM   1160 1HD1 LEU A 226      -0.925  13.812   1.943  1.00  0.00           H  
ATOM   1161 2HD1 LEU A 226      -2.496  13.051   1.595  1.00  0.00           H  
ATOM   1162 3HD1 LEU A 226      -1.579  12.578   3.046  1.00  0.00           H  
ATOM   1163 1HD2 LEU A 226       1.187  12.484   1.668  1.00  0.00           H  
ATOM   1164 2HD2 LEU A 226       0.564  11.231   2.768  1.00  0.00           H  
ATOM   1165 3HD2 LEU A 226       1.100  10.790   1.129  1.00  0.00           H  
ATOM   1166  N   LEU A 227      -2.954   9.877  -1.509  1.00  0.00           N  
ATOM   1167  CA  LEU A 227      -2.965  10.045  -2.961  1.00  0.00           C  
ATOM   1168  C   LEU A 227      -4.276  10.661  -3.440  1.00  0.00           C  
ATOM   1169  O   LEU A 227      -4.292  11.461  -4.374  1.00  0.00           O  
ATOM   1170  CB  LEU A 227      -2.748   8.693  -3.652  1.00  0.00           C  
ATOM   1171  CG  LEU A 227      -1.322   8.132  -3.582  1.00  0.00           C  
ATOM   1172  CD1 LEU A 227      -1.309   6.708  -4.122  1.00  0.00           C  
ATOM   1173  CD2 LEU A 227      -0.384   9.027  -4.377  1.00  0.00           C  
ATOM   1174  H   LEU A 227      -2.835   8.976  -1.134  1.00  0.00           H  
ATOM   1175  HA  LEU A 227      -2.152  10.715  -3.238  1.00  0.00           H  
ATOM   1176 1HB  LEU A 227      -3.414   7.961  -3.199  1.00  0.00           H  
ATOM   1177 2HB  LEU A 227      -3.013   8.794  -4.704  1.00  0.00           H  
ATOM   1178  HG  LEU A 227      -0.995   8.096  -2.542  1.00  0.00           H  
ATOM   1179 1HD1 LEU A 227      -0.296   6.309  -4.072  1.00  0.00           H  
ATOM   1180 2HD1 LEU A 227      -1.973   6.085  -3.522  1.00  0.00           H  
ATOM   1181 3HD1 LEU A 227      -1.648   6.709  -5.158  1.00  0.00           H  
ATOM   1182 1HD2 LEU A 227       0.630   8.628  -4.327  1.00  0.00           H  
ATOM   1183 2HD2 LEU A 227      -0.709   9.061  -5.417  1.00  0.00           H  
ATOM   1184 3HD2 LEU A 227      -0.399  10.033  -3.959  1.00  0.00           H  
ATOM   1185  N   PHE A 228      -5.374  10.294  -2.791  1.00  0.00           N  
ATOM   1186  CA  PHE A 228      -6.683  10.811  -3.162  1.00  0.00           C  
ATOM   1187  C   PHE A 228      -6.769  12.313  -2.907  1.00  0.00           C  
ATOM   1188  O   PHE A 228      -7.225  13.076  -3.761  1.00  0.00           O  
ATOM   1189  CB  PHE A 228      -7.783  10.079  -2.386  1.00  0.00           C  
ATOM   1190  CG  PHE A 228      -9.171  10.442  -2.813  1.00  0.00           C  
ATOM   1191  CD1 PHE A 228      -9.731   9.877  -3.942  1.00  0.00           C  
ATOM   1192  CD2 PHE A 228      -9.916  11.347  -2.078  1.00  0.00           C  
ATOM   1193  CE1 PHE A 228     -11.008  10.206  -4.334  1.00  0.00           C  
ATOM   1194  CE2 PHE A 228     -11.196  11.680  -2.464  1.00  0.00           C  
ATOM   1195  CZ  PHE A 228     -11.744  11.110  -3.594  1.00  0.00           C  
ATOM   1196  H   PHE A 228      -5.300   9.660  -2.045  1.00  0.00           H  
ATOM   1197  HA  PHE A 228      -6.836  10.633  -4.227  1.00  0.00           H  
ATOM   1198 1HB  PHE A 228      -7.668   9.016  -2.531  1.00  0.00           H  
ATOM   1199 2HB  PHE A 228      -7.690  10.309  -1.336  1.00  0.00           H  
ATOM   1200  HD1 PHE A 228      -9.157   9.170  -4.521  1.00  0.00           H  
ATOM   1201  HD2 PHE A 228      -9.489  11.794  -1.195  1.00  0.00           H  
ATOM   1202  HE1 PHE A 228     -11.432   9.756  -5.217  1.00  0.00           H  
ATOM   1203  HE2 PHE A 228     -11.765  12.384  -1.882  1.00  0.00           H  
ATOM   1204  HZ  PHE A 228     -12.745  11.369  -3.898  1.00  0.00           H  
ATOM   1205  N   LYS A 229      -6.302  12.736  -1.742  1.00  0.00           N  
ATOM   1206  CA  LYS A 229      -6.337  14.145  -1.374  1.00  0.00           C  
ATOM   1207  C   LYS A 229      -5.364  14.959  -2.219  1.00  0.00           C  
ATOM   1208  O   LYS A 229      -5.659  16.093  -2.599  1.00  0.00           O  
ATOM   1209  CB  LYS A 229      -6.017  14.318   0.112  1.00  0.00           C  
ATOM   1210  CG  LYS A 229      -7.086  13.778   1.052  1.00  0.00           C  
ATOM   1211  CD  LYS A 229      -6.693  13.978   2.508  1.00  0.00           C  
ATOM   1212  CE  LYS A 229      -6.836  15.434   2.926  1.00  0.00           C  
ATOM   1213  NZ  LYS A 229      -6.497  15.637   4.361  1.00  0.00           N  
ATOM   1214  H   LYS A 229      -5.918  12.086  -1.118  1.00  0.00           H  
ATOM   1215  HA  LYS A 229      -7.341  14.527  -1.561  1.00  0.00           H  
ATOM   1216 1HB  LYS A 229      -5.080  13.811   0.344  1.00  0.00           H  
ATOM   1217 2HB  LYS A 229      -5.880  15.377   0.334  1.00  0.00           H  
ATOM   1218 1HG  LYS A 229      -8.029  14.293   0.865  1.00  0.00           H  
ATOM   1219 2HG  LYS A 229      -7.230  12.714   0.867  1.00  0.00           H  
ATOM   1220 1HD  LYS A 229      -7.329  13.362   3.145  1.00  0.00           H  
ATOM   1221 2HD  LYS A 229      -5.658  13.669   2.651  1.00  0.00           H  
ATOM   1222 1HE  LYS A 229      -6.177  16.053   2.319  1.00  0.00           H  
ATOM   1223 2HE  LYS A 229      -7.862  15.762   2.759  1.00  0.00           H  
ATOM   1224 1HZ  LYS A 229      -6.604  16.613   4.598  1.00  0.00           H  
ATOM   1225 2HZ  LYS A 229      -7.115  15.081   4.936  1.00  0.00           H  
ATOM   1226 3HZ  LYS A 229      -5.541  15.355   4.525  1.00  0.00           H  
ATOM   1227  N   ALA A 230      -4.212  14.368  -2.518  1.00  0.00           N  
ATOM   1228  CA  ALA A 230      -3.190  15.036  -3.317  1.00  0.00           C  
ATOM   1229  C   ALA A 230      -3.684  15.303  -4.738  1.00  0.00           C  
ATOM   1230  O   ALA A 230      -3.207  16.218  -5.409  1.00  0.00           O  
ATOM   1231  CB  ALA A 230      -1.917  14.205  -3.348  1.00  0.00           C  
ATOM   1232  H   ALA A 230      -4.039  13.458  -2.184  1.00  0.00           H  
ATOM   1233  HA  ALA A 230      -2.973  15.999  -2.854  1.00  0.00           H  
ATOM   1234 1HB  ALA A 230      -2.128  13.240  -3.783  1.00  0.00           H  
ATOM   1235 2HB  ALA A 230      -1.547  14.075  -2.341  1.00  0.00           H  
ATOM   1236 3HB  ALA A 230      -1.171  14.712  -3.942  1.00  0.00           H  
ATOM   1237  N   ARG A 231      -4.629  14.492  -5.196  1.00  0.00           N  
ATOM   1238  CA  ARG A 231      -5.189  14.659  -6.531  1.00  0.00           C  
ATOM   1239  C   ARG A 231      -6.194  15.805  -6.558  1.00  0.00           C  
ATOM   1240  O   ARG A 231      -6.261  16.561  -7.528  1.00  0.00           O  
ATOM   1241  CB  ARG A 231      -5.868  13.378  -6.993  1.00  0.00           C  
ATOM   1242  CG  ARG A 231      -6.474  13.442  -8.385  1.00  0.00           C  
ATOM   1243  CD  ARG A 231      -6.985  12.118  -8.824  1.00  0.00           C  
ATOM   1244  NE  ARG A 231      -7.784  12.217 -10.034  1.00  0.00           N  
ATOM   1245  CZ  ARG A 231      -8.431  11.186 -10.612  1.00  0.00           C  
ATOM   1246  NH1 ARG A 231      -8.363   9.987 -10.079  1.00  0.00           N  
ATOM   1247  NH2 ARG A 231      -9.132  11.381 -11.715  1.00  0.00           N  
ATOM   1248  H   ARG A 231      -4.947  13.757  -4.629  1.00  0.00           H  
ATOM   1249  HA  ARG A 231      -4.376  14.889  -7.221  1.00  0.00           H  
ATOM   1250 1HB  ARG A 231      -5.147  12.562  -6.984  1.00  0.00           H  
ATOM   1251 2HB  ARG A 231      -6.666  13.118  -6.297  1.00  0.00           H  
ATOM   1252 1HG  ARG A 231      -7.305  14.148  -8.389  1.00  0.00           H  
ATOM   1253 2HG  ARG A 231      -5.717  13.769  -9.098  1.00  0.00           H  
ATOM   1254 1HD  ARG A 231      -6.146  11.452  -9.022  1.00  0.00           H  
ATOM   1255 2HD  ARG A 231      -7.608  11.691  -8.038  1.00  0.00           H  
ATOM   1256  HE  ARG A 231      -7.859  13.125 -10.474  1.00  0.00           H  
ATOM   1257 1HH1 ARG A 231      -7.826   9.839  -9.236  1.00  0.00           H  
ATOM   1258 2HH1 ARG A 231      -8.847   9.215 -10.512  1.00  0.00           H  
ATOM   1259 1HH2 ARG A 231      -9.184  12.304 -12.125  1.00  0.00           H  
ATOM   1260 2HH2 ARG A 231      -9.616  10.609 -12.148  1.00  0.00           H  
ATOM   1261  N   LEU A 232      -6.958  15.937  -5.481  1.00  0.00           N  
ATOM   1262  CA  LEU A 232      -7.972  16.982  -5.378  1.00  0.00           C  
ATOM   1263  C   LEU A 232      -7.338  18.345  -5.104  1.00  0.00           C  
ATOM   1264  O   LEU A 232      -7.615  19.312  -5.817  1.00  0.00           O  
ATOM   1265  CB  LEU A 232      -8.970  16.642  -4.264  1.00  0.00           C  
ATOM   1266  CG  LEU A 232      -9.831  15.394  -4.501  1.00  0.00           C  
ATOM   1267  CD1 LEU A 232     -10.660  15.106  -3.256  1.00  0.00           C  
ATOM   1268  CD2 LEU A 232     -10.722  15.614  -5.714  1.00  0.00           C  
ATOM   1269  H   LEU A 232      -6.836  15.317  -4.733  1.00  0.00           H  
ATOM   1270  HA  LEU A 232      -8.508  17.038  -6.325  1.00  0.00           H  
ATOM   1271 1HB  LEU A 232      -8.419  16.493  -3.337  1.00  0.00           H  
ATOM   1272 2HB  LEU A 232      -9.643  17.488  -4.130  1.00  0.00           H  
ATOM   1273  HG  LEU A 232      -9.184  14.534  -4.676  1.00  0.00           H  
ATOM   1274 1HD1 LEU A 232     -11.272  14.219  -3.425  1.00  0.00           H  
ATOM   1275 2HD1 LEU A 232      -9.998  14.933  -2.409  1.00  0.00           H  
ATOM   1276 3HD1 LEU A 232     -11.307  15.958  -3.046  1.00  0.00           H  
ATOM   1277 1HD2 LEU A 232     -11.334  14.727  -5.882  1.00  0.00           H  
ATOM   1278 2HD2 LEU A 232     -11.370  16.473  -5.539  1.00  0.00           H  
ATOM   1279 3HD2 LEU A 232     -10.102  15.800  -6.591  1.00  0.00           H  
ATOM   1280  N   GLN A 233      -6.489  18.401  -4.072  1.00  0.00           N  
ATOM   1281  CA  GLN A 233      -5.795  19.630  -3.668  1.00  0.00           C  
ATOM   1282  C   GLN A 233      -6.755  20.654  -3.068  1.00  0.00           C  
ATOM   1283  O   GLN A 233      -7.637  21.178  -3.749  1.00  0.00           O  
ATOM   1284  CB  GLN A 233      -5.063  20.247  -4.863  1.00  0.00           C  
ATOM   1285  CG  GLN A 233      -3.900  19.417  -5.377  1.00  0.00           C  
ATOM   1286  CD  GLN A 233      -2.708  19.447  -4.439  1.00  0.00           C  
ATOM   1287  OE1 GLN A 233      -2.457  20.448  -3.763  1.00  0.00           O  
ATOM   1288  NE2 GLN A 233      -1.965  18.347  -4.393  1.00  0.00           N  
ATOM   1289  H   GLN A 233      -6.323  17.580  -3.557  1.00  0.00           H  
ATOM   1290  HA  GLN A 233      -5.062  19.377  -2.902  1.00  0.00           H  
ATOM   1291 1HB  GLN A 233      -5.765  20.390  -5.685  1.00  0.00           H  
ATOM   1292 2HB  GLN A 233      -4.679  21.229  -4.587  1.00  0.00           H  
ATOM   1293 1HG  GLN A 233      -4.225  18.382  -5.484  1.00  0.00           H  
ATOM   1294 2HG  GLN A 233      -3.584  19.811  -6.343  1.00  0.00           H  
ATOM   1295 1HE2 GLN A 233      -1.165  18.308  -3.792  1.00  0.00           H  
ATOM   1296 2HE2 GLN A 233      -2.204  17.557  -4.959  1.00  0.00           H  
ATOM   1297  N   GLN A 234      -6.566  20.944  -1.788  1.00  0.00           N  
ATOM   1298  CA  GLN A 234      -7.408  21.907  -1.091  1.00  0.00           C  
ATOM   1299  C   GLN A 234      -6.859  23.317  -1.259  1.00  0.00           C  
ATOM   1300  O   GLN A 234      -7.578  24.304  -1.101  1.00  0.00           O  
ATOM   1301  CB  GLN A 234      -7.514  21.556   0.396  1.00  0.00           C  
ATOM   1302  CG  GLN A 234      -8.130  20.196   0.672  1.00  0.00           C  
ATOM   1303  CD  GLN A 234      -9.539  20.076   0.123  1.00  0.00           C  
ATOM   1304  OE1 GLN A 234     -10.417  20.881   0.446  1.00  0.00           O  
ATOM   1305  NE2 GLN A 234      -9.763  19.069  -0.715  1.00  0.00           N  
ATOM   1306  H   GLN A 234      -5.830  20.511  -1.304  1.00  0.00           H  
ATOM   1307  HA  GLN A 234      -8.406  21.873  -1.527  1.00  0.00           H  
ATOM   1308 1HB  GLN A 234      -6.521  21.573   0.845  1.00  0.00           H  
ATOM   1309 2HB  GLN A 234      -8.116  22.309   0.905  1.00  0.00           H  
ATOM   1310 1HG  GLN A 234      -7.514  19.427   0.204  1.00  0.00           H  
ATOM   1311 2HG  GLN A 234      -8.169  20.038   1.750  1.00  0.00           H  
ATOM   1312 1HE2 GLN A 234     -10.673  18.939  -1.110  1.00  0.00           H  
ATOM   1313 2HE2 GLN A 234      -9.022  18.440  -0.950  1.00  0.00           H  
ATOM   1314  N   GLN A 235      -5.578  23.406  -1.578  1.00  0.00           N  
ATOM   1315  CA  GLN A 235      -4.918  24.686  -1.773  1.00  0.00           C  
ATOM   1316  C   GLN A 235      -4.508  24.842  -3.231  1.00  0.00           C  
ATOM   1317  O   GLN A 235      -3.688  24.075  -3.737  1.00  0.00           O  
ATOM   1318  CB  GLN A 235      -3.695  24.812  -0.860  1.00  0.00           C  
ATOM   1319  CG  GLN A 235      -2.972  26.143  -0.969  1.00  0.00           C  
ATOM   1320  CD  GLN A 235      -1.814  26.253   0.005  1.00  0.00           C  
ATOM   1321  OE1 GLN A 235      -1.251  25.244   0.439  1.00  0.00           O  
ATOM   1322  NE2 GLN A 235      -1.449  27.482   0.353  1.00  0.00           N  
ATOM   1323  H   GLN A 235      -5.058  22.582  -1.690  1.00  0.00           H  
ATOM   1324  HA  GLN A 235      -5.621  25.480  -1.520  1.00  0.00           H  
ATOM   1325 1HB  GLN A 235      -4.001  24.679   0.178  1.00  0.00           H  
ATOM   1326 2HB  GLN A 235      -2.983  24.021  -1.095  1.00  0.00           H  
ATOM   1327 1HG  GLN A 235      -2.580  26.250  -1.980  1.00  0.00           H  
ATOM   1328 2HG  GLN A 235      -3.676  26.946  -0.754  1.00  0.00           H  
ATOM   1329 1HE2 GLN A 235      -0.691  27.617   0.992  1.00  0.00           H  
ATOM   1330 2HE2 GLN A 235      -1.931  28.273  -0.023  1.00  0.00           H  
ATOM   1331  N   GLN A 236      -5.078  25.823  -3.910  1.00  0.00           N  
ATOM   1332  CA  GLN A 236      -4.754  26.055  -5.308  1.00  0.00           C  
ATOM   1333  C   GLN A 236      -4.070  27.402  -5.482  1.00  0.00           C  
ATOM   1334  O   GLN A 236      -4.655  28.453  -5.205  1.00  0.00           O  
ATOM   1335  CB  GLN A 236      -6.016  25.989  -6.173  1.00  0.00           C  
ATOM   1336  CG  GLN A 236      -5.759  26.143  -7.661  1.00  0.00           C  
ATOM   1337  CD  GLN A 236      -7.035  26.071  -8.480  1.00  0.00           C  
ATOM   1338  OE1 GLN A 236      -7.743  25.062  -8.464  1.00  0.00           O  
ATOM   1339  NE2 GLN A 236      -7.334  27.146  -9.201  1.00  0.00           N  
ATOM   1340  H   GLN A 236      -5.726  26.410  -3.459  1.00  0.00           H  
ATOM   1341  HA  GLN A 236      -4.066  25.276  -5.637  1.00  0.00           H  
ATOM   1342 1HB  GLN A 236      -6.516  25.034  -6.014  1.00  0.00           H  
ATOM   1343 2HB  GLN A 236      -6.708  26.774  -5.868  1.00  0.00           H  
ATOM   1344 1HG  GLN A 236      -5.290  27.110  -7.841  1.00  0.00           H  
ATOM   1345 2HG  GLN A 236      -5.097  25.341  -7.990  1.00  0.00           H  
ATOM   1346 1HE2 GLN A 236      -8.164  27.158  -9.761  1.00  0.00           H  
ATOM   1347 2HE2 GLN A 236      -6.731  27.943  -9.185  1.00  0.00           H  
ATOM   1348  N   ALA A 237      -2.828  27.359  -5.938  1.00  0.00           N  
ATOM   1349  CA  ALA A 237      -2.048  28.565  -6.159  1.00  0.00           C  
ATOM   1350  C   ALA A 237      -2.369  29.166  -7.519  1.00  0.00           C  
ATOM   1351  O   ALA A 237      -2.182  30.362  -7.748  1.00  0.00           O  
ATOM   1352  CB  ALA A 237      -0.560  28.267  -6.045  1.00  0.00           C  
ATOM   1353  H   ALA A 237      -2.420  26.486  -6.134  1.00  0.00           H  
ATOM   1354  HA  ALA A 237      -2.321  29.290  -5.392  1.00  0.00           H  
ATOM   1355 1HB  ALA A 237       0.008  29.180  -6.217  1.00  0.00           H  
ATOM   1356 2HB  ALA A 237      -0.341  27.886  -5.047  1.00  0.00           H  
ATOM   1357 3HB  ALA A 237      -0.281  27.520  -6.786  1.00  0.00           H  
ATOM   1358  N   GLN A 238      -2.850  28.323  -8.421  1.00  0.00           N  
ATOM   1359  CA  GLN A 238      -3.206  28.760  -9.760  1.00  0.00           C  
ATOM   1360  C   GLN A 238      -4.543  29.487  -9.737  1.00  0.00           C  
ATOM   1361  O   GLN A 238      -4.739  30.404 -10.562  1.00  0.00           O  
ATOM   1362  OXT GLN A 238      -5.382  29.175  -8.938  1.00  0.00           O  
ATOM   1363  CB  GLN A 238      -3.266  27.569 -10.720  1.00  0.00           C  
ATOM   1364  CG  GLN A 238      -3.507  27.951 -12.171  1.00  0.00           C  
ATOM   1365  CD  GLN A 238      -3.460  26.753 -13.100  1.00  0.00           C  
ATOM   1366  OE1 GLN A 238      -3.446  25.603 -12.653  1.00  0.00           O  
ATOM   1367  NE2 GLN A 238      -3.434  27.015 -14.402  1.00  0.00           N  
ATOM   1368  H   GLN A 238      -2.979  27.385  -8.173  1.00  0.00           H  
ATOM   1369  HA  GLN A 238      -2.441  29.451 -10.113  1.00  0.00           H  
ATOM   1370 1HB  GLN A 238      -2.330  27.013 -10.670  1.00  0.00           H  
ATOM   1371 2HB  GLN A 238      -4.064  26.894 -10.413  1.00  0.00           H  
ATOM   1372 1HG  GLN A 238      -4.491  28.412 -12.256  1.00  0.00           H  
ATOM   1373 2HG  GLN A 238      -2.736  28.656 -12.483  1.00  0.00           H  
ATOM   1374 1HE2 GLN A 238      -3.403  26.265 -15.064  1.00  0.00           H  
ATOM   1375 2HE2 GLN A 238      -3.446  27.963 -14.722  1.00  0.00           H  
TER                                                                             
ATOM   1377  N   LEU B   1      -6.398   9.223   7.509  1.00  0.00           N  
ATOM   1378  CA  LEU B   1      -6.717  10.390   6.697  1.00  0.00           C  
ATOM   1379  C   LEU B   1      -8.160  10.349   6.212  1.00  0.00           C  
ATOM   1380  O   LEU B   1      -8.981  11.176   6.609  1.00  0.00           O  
ATOM   1381  CB  LEU B   1      -5.769  10.471   5.493  1.00  0.00           C  
ATOM   1382  CG  LEU B   1      -4.286  10.677   5.827  1.00  0.00           C  
ATOM   1383  CD1 LEU B   1      -3.456  10.542   4.557  1.00  0.00           C  
ATOM   1384  CD2 LEU B   1      -4.094  12.046   6.462  1.00  0.00           C  
ATOM   1385 1H   LEU B   1      -5.447   9.276   7.813  1.00  0.00           H  
ATOM   1386 2H   LEU B   1      -7.001   9.197   8.307  1.00  0.00           H  
ATOM   1387 3H   LEU B   1      -6.529   8.393   6.967  1.00  0.00           H  
ATOM   1388  HA  LEU B   1      -6.585  11.283   7.307  1.00  0.00           H  
ATOM   1389 1HB  LEU B   1      -5.855   9.549   4.921  1.00  0.00           H  
ATOM   1390 2HB  LEU B   1      -6.084  11.299   4.858  1.00  0.00           H  
ATOM   1391  HG  LEU B   1      -3.959   9.904   6.523  1.00  0.00           H  
ATOM   1392 1HD1 LEU B   1      -2.402  10.688   4.794  1.00  0.00           H  
ATOM   1393 2HD1 LEU B   1      -3.597   9.547   4.134  1.00  0.00           H  
ATOM   1394 3HD1 LEU B   1      -3.772  11.292   3.834  1.00  0.00           H  
ATOM   1395 1HD2 LEU B   1      -3.039  12.192   6.700  1.00  0.00           H  
ATOM   1396 2HD2 LEU B   1      -4.419  12.819   5.766  1.00  0.00           H  
ATOM   1397 3HD2 LEU B   1      -4.684  12.109   7.377  1.00  0.00           H  
ATOM   1398  N   LEU B   2      -8.463   9.383   5.353  1.00  0.00           N  
ATOM   1399  CA  LEU B   2      -9.802   9.249   4.790  1.00  0.00           C  
ATOM   1400  C   LEU B   2     -10.508   8.015   5.334  1.00  0.00           C  
ATOM   1401  O   LEU B   2     -11.736   7.961   5.383  1.00  0.00           O  
ATOM   1402  CB  LEU B   2      -9.729   9.170   3.260  1.00  0.00           C  
ATOM   1403  CG  LEU B   2      -9.086  10.376   2.561  1.00  0.00           C  
ATOM   1404  CD1 LEU B   2      -8.988  10.104   1.066  1.00  0.00           C  
ATOM   1405  CD2 LEU B   2      -9.913  11.623   2.837  1.00  0.00           C  
ATOM   1406  H   LEU B   2      -7.748   8.722   5.082  1.00  0.00           H  
ATOM   1407  HA  LEU B   2     -10.383  10.128   5.068  1.00  0.00           H  
ATOM   1408 1HB  LEU B   2      -9.157   8.285   2.985  1.00  0.00           H  
ATOM   1409 2HB  LEU B   2     -10.740   9.061   2.868  1.00  0.00           H  
ATOM   1410  HG  LEU B   2      -8.074  10.520   2.941  1.00  0.00           H  
ATOM   1411 1HD1 LEU B   2      -8.531  10.960   0.570  1.00  0.00           H  
ATOM   1412 2HD1 LEU B   2      -8.375   9.219   0.897  1.00  0.00           H  
ATOM   1413 3HD1 LEU B   2      -9.985   9.939   0.660  1.00  0.00           H  
ATOM   1414 1HD2 LEU B   2      -9.456  12.480   2.341  1.00  0.00           H  
ATOM   1415 2HD2 LEU B   2     -10.925  11.480   2.456  1.00  0.00           H  
ATOM   1416 3HD2 LEU B   2      -9.952  11.803   3.911  1.00  0.00           H  
ATOM   1417  N   GLY B   3      -9.723   7.024   5.743  1.00  0.00           N  
ATOM   1418  CA  GLY B   3     -10.273   5.770   6.248  1.00  0.00           C  
ATOM   1419  C   GLY B   3     -10.555   4.796   5.112  1.00  0.00           C  
ATOM   1420  O   GLY B   3     -11.269   3.809   5.290  1.00  0.00           O  
ATOM   1421  H   GLY B   3      -8.721   7.141   5.704  1.00  0.00           H  
ATOM   1422 1HA  GLY B   3      -9.570   5.321   6.950  1.00  0.00           H  
ATOM   1423 2HA  GLY B   3     -11.192   5.970   6.796  1.00  0.00           H  
ATOM   1424  N   MET B   4      -9.991   5.079   3.942  1.00  0.00           N  
ATOM   1425  CA  MET B   4     -10.180   4.227   2.775  1.00  0.00           C  
ATOM   1426  C   MET B   4      -9.223   3.041   2.797  1.00  0.00           C  
ATOM   1427  O   MET B   4      -8.128   3.126   3.351  1.00  0.00           O  
ATOM   1428  CB  MET B   4      -9.994   5.039   1.494  1.00  0.00           C  
ATOM   1429  CG  MET B   4     -11.039   6.125   1.280  1.00  0.00           C  
ATOM   1430  SD  MET B   4     -10.741   7.092  -0.214  1.00  0.00           S  
ATOM   1431  CE  MET B   4     -12.117   8.236  -0.156  1.00  0.00           C  
ATOM   1432  H   MET B   4      -9.416   5.904   3.861  1.00  0.00           H  
ATOM   1433  HA  MET B   4     -11.195   3.832   2.796  1.00  0.00           H  
ATOM   1434 1HB  MET B   4      -9.015   5.515   1.504  1.00  0.00           H  
ATOM   1435 2HB  MET B   4     -10.025   4.371   0.632  1.00  0.00           H  
ATOM   1436 1HG  MET B   4     -12.026   5.671   1.206  1.00  0.00           H  
ATOM   1437 2HG  MET B   4     -11.040   6.802   2.134  1.00  0.00           H  
ATOM   1438 1HE  MET B   4     -12.072   8.903  -1.017  1.00  0.00           H  
ATOM   1439 2HE  MET B   4     -13.055   7.680  -0.175  1.00  0.00           H  
ATOM   1440 3HE  MET B   4     -12.063   8.824   0.761  1.00  0.00           H  
ATOM   1441  N   ASP B   5      -9.644   1.937   2.189  1.00  0.00           N  
ATOM   1442  CA  ASP B   5      -8.792   0.760   2.064  1.00  0.00           C  
ATOM   1443  C   ASP B   5      -7.977   0.805   0.778  1.00  0.00           C  
ATOM   1444  O   ASP B   5      -8.366   1.457  -0.192  1.00  0.00           O  
ATOM   1445  CB  ASP B   5      -9.633  -0.518   2.097  1.00  0.00           C  
ATOM   1446  CG  ASP B   5     -10.249  -0.787   3.464  1.00  0.00           C  
ATOM   1447  OD1 ASP B   5      -9.558  -0.638   4.444  1.00  0.00           O  
ATOM   1448  OD2 ASP B   5     -11.403  -1.138   3.514  1.00  0.00           O  
ATOM   1449  H   ASP B   5     -10.577   1.911   1.805  1.00  0.00           H  
ATOM   1450  HA  ASP B   5      -8.099   0.743   2.906  1.00  0.00           H  
ATOM   1451 1HB  ASP B   5     -10.435  -0.445   1.362  1.00  0.00           H  
ATOM   1452 2HB  ASP B   5      -9.012  -1.370   1.821  1.00  0.00           H  
ATOM   1453  N   TYR B   6      -6.847   0.107   0.774  1.00  0.00           N  
ATOM   1454  CA  TYR B   6      -5.995   0.034  -0.406  1.00  0.00           C  
ATOM   1455  C   TYR B   6      -6.514  -1.001  -1.396  1.00  0.00           C  
ATOM   1456  O   TYR B   6      -7.335  -1.850  -1.048  1.00  0.00           O  
ATOM   1457  CB  TYR B   6      -4.554  -0.290  -0.006  1.00  0.00           C  
ATOM   1458  CG  TYR B   6      -4.418  -1.544   0.829  1.00  0.00           C  
ATOM   1459  CD1 TYR B   6      -4.338  -2.783   0.212  1.00  0.00           C  
ATOM   1460  CD2 TYR B   6      -4.375  -1.454   2.213  1.00  0.00           C  
ATOM   1461  CE1 TYR B   6      -4.215  -3.928   0.974  1.00  0.00           C  
ATOM   1462  CE2 TYR B   6      -4.252  -2.600   2.975  1.00  0.00           C  
ATOM   1463  CZ  TYR B   6      -4.172  -3.833   2.361  1.00  0.00           C  
ATOM   1464  OH  TYR B   6      -4.049  -4.973   3.120  1.00  0.00           O  
ATOM   1465  H   TYR B   6      -6.570  -0.385   1.612  1.00  0.00           H  
ATOM   1466  HA  TYR B   6      -6.009   1.004  -0.903  1.00  0.00           H  
ATOM   1467 1HB  TYR B   6      -3.945  -0.411  -0.903  1.00  0.00           H  
ATOM   1468 2HB  TYR B   6      -4.138   0.543   0.561  1.00  0.00           H  
ATOM   1469  HD1 TYR B   6      -4.372  -2.853  -0.876  1.00  0.00           H  
ATOM   1470  HD2 TYR B   6      -4.439  -0.481   2.698  1.00  0.00           H  
ATOM   1471  HE1 TYR B   6      -4.151  -4.902   0.489  1.00  0.00           H  
ATOM   1472  HE2 TYR B   6      -4.219  -2.529   4.063  1.00  0.00           H  
ATOM   1473  HH  TYR B   6      -4.040  -5.741   2.544  1.00  0.00           H  
ATOM   1474  N   TYR B   7      -6.028  -0.927  -2.631  1.00  0.00           N  
ATOM   1475  CA  TYR B   7      -6.350  -1.927  -3.642  1.00  0.00           C  
ATOM   1476  C   TYR B   7      -5.199  -2.907  -3.832  1.00  0.00           C  
ATOM   1477  O   TYR B   7      -4.080  -2.660  -3.382  1.00  0.00           O  
ATOM   1478  CB  TYR B   7      -6.698  -1.252  -4.971  1.00  0.00           C  
ATOM   1479  CG  TYR B   7      -7.973  -0.439  -4.927  1.00  0.00           C  
ATOM   1480  CD1 TYR B   7      -7.913   0.937  -4.769  1.00  0.00           C  
ATOM   1481  CD2 TYR B   7      -9.202  -1.071  -5.046  1.00  0.00           C  
ATOM   1482  CE1 TYR B   7      -9.077   1.680  -4.729  1.00  0.00           C  
ATOM   1483  CE2 TYR B   7     -10.366  -0.329  -5.006  1.00  0.00           C  
ATOM   1484  CZ  TYR B   7     -10.307   1.041  -4.848  1.00  0.00           C  
ATOM   1485  OH  TYR B   7     -11.466   1.780  -4.809  1.00  0.00           O  
ATOM   1486  H   TYR B   7      -5.422  -0.156  -2.875  1.00  0.00           H  
ATOM   1487  HA  TYR B   7      -7.216  -2.496  -3.303  1.00  0.00           H  
ATOM   1488 1HB  TYR B   7      -5.882  -0.591  -5.268  1.00  0.00           H  
ATOM   1489 2HB  TYR B   7      -6.804  -2.010  -5.747  1.00  0.00           H  
ATOM   1490  HD1 TYR B   7      -6.946   1.434  -4.676  1.00  0.00           H  
ATOM   1491  HD2 TYR B   7      -9.249  -2.153  -5.169  1.00  0.00           H  
ATOM   1492  HE1 TYR B   7      -9.030   2.761  -4.605  1.00  0.00           H  
ATOM   1493  HE2 TYR B   7     -11.333  -0.825  -5.098  1.00  0.00           H  
ATOM   1494  HH  TYR B   7     -11.248   2.714  -4.763  1.00  0.00           H  
ATOM   1495  N   ASN B   8      -5.481  -4.020  -4.501  1.00  0.00           N  
ATOM   1496  CA  ASN B   8      -4.529  -5.119  -4.595  1.00  0.00           C  
ATOM   1497  C   ASN B   8      -3.489  -4.858  -5.677  1.00  0.00           C  
ATOM   1498  O   ASN B   8      -3.515  -5.479  -6.739  1.00  0.00           O  
ATOM   1499  CB  ASN B   8      -5.250  -6.430  -4.852  1.00  0.00           C  
ATOM   1500  CG  ASN B   8      -6.100  -6.859  -3.689  1.00  0.00           C  
ATOM   1501  OD1 ASN B   8      -5.694  -6.736  -2.528  1.00  0.00           O  
ATOM   1502  ND2 ASN B   8      -7.274  -7.361  -3.978  1.00  0.00           N  
ATOM   1503  H   ASN B   8      -6.379  -4.106  -4.956  1.00  0.00           H  
ATOM   1504  HA  ASN B   8      -3.995  -5.196  -3.646  1.00  0.00           H  
ATOM   1505 1HB  ASN B   8      -5.884  -6.329  -5.734  1.00  0.00           H  
ATOM   1506 2HB  ASN B   8      -4.520  -7.211  -5.062  1.00  0.00           H  
ATOM   1507 1HD2 ASN B   8      -7.883  -7.664  -3.244  1.00  0.00           H  
ATOM   1508 2HD2 ASN B   8      -7.562  -7.442  -4.932  1.00  0.00           H  
ATOM   1509  N   ILE B   9      -2.577  -3.932  -5.402  1.00  0.00           N  
ATOM   1510  CA  ILE B   9      -1.438  -3.693  -6.282  1.00  0.00           C  
ATOM   1511  C   ILE B   9      -0.524  -4.909  -6.341  1.00  0.00           C  
ATOM   1512  O   ILE B   9      -0.275  -5.561  -5.327  1.00  0.00           O  
ATOM   1513  CB  ILE B   9      -0.632  -2.467  -5.817  1.00  0.00           C  
ATOM   1514  CG1 ILE B   9       0.338  -2.019  -6.914  1.00  0.00           C  
ATOM   1515  CG2 ILE B   9       0.121  -2.781  -4.533  1.00  0.00           C  
ATOM   1516  CD1 ILE B   9      -0.346  -1.496  -8.157  1.00  0.00           C  
ATOM   1517  H   ILE B   9      -2.674  -3.380  -4.562  1.00  0.00           H  
ATOM   1518  HA  ILE B   9      -1.812  -3.499  -7.286  1.00  0.00           H  
ATOM   1519  HB  ILE B   9      -1.310  -1.633  -5.635  1.00  0.00           H  
ATOM   1520 1HG1 ILE B   9       0.987  -1.235  -6.527  1.00  0.00           H  
ATOM   1521 2HG1 ILE B   9       0.973  -2.856  -7.202  1.00  0.00           H  
ATOM   1522 1HG2 ILE B   9       0.686  -1.903  -4.219  1.00  0.00           H  
ATOM   1523 2HG2 ILE B   9      -0.589  -3.053  -3.753  1.00  0.00           H  
ATOM   1524 3HG2 ILE B   9       0.806  -3.611  -4.706  1.00  0.00           H  
ATOM   1525 1HD1 ILE B   9       0.406  -1.199  -8.888  1.00  0.00           H  
ATOM   1526 2HD1 ILE B   9      -0.976  -2.278  -8.582  1.00  0.00           H  
ATOM   1527 3HD1 ILE B   9      -0.961  -0.635  -7.899  1.00  0.00           H  
ATOM   1528  N   ASP B  10      -0.027  -5.211  -7.536  1.00  0.00           N  
ATOM   1529  CA  ASP B  10       0.918  -6.308  -7.718  1.00  0.00           C  
ATOM   1530  C   ASP B  10       2.173  -6.099  -6.881  1.00  0.00           C  
ATOM   1531  O   ASP B  10       2.706  -7.042  -6.297  1.00  0.00           O  
ATOM   1532  CB  ASP B  10       1.298  -6.450  -9.193  1.00  0.00           C  
ATOM   1533  CG  ASP B  10       0.168  -7.011 -10.046  1.00  0.00           C  
ATOM   1534  OD1 ASP B  10      -0.769  -7.531  -9.487  1.00  0.00           O  
ATOM   1535  OD2 ASP B  10       0.253  -6.915 -11.247  1.00  0.00           O  
ATOM   1536  H   ASP B  10      -0.309  -4.667  -8.338  1.00  0.00           H  
ATOM   1537  HA  ASP B  10       0.441  -7.233  -7.391  1.00  0.00           H  
ATOM   1538 1HB  ASP B  10       1.584  -5.475  -9.590  1.00  0.00           H  
ATOM   1539 2HB  ASP B  10       2.163  -7.107  -9.285  1.00  0.00           H  
ATOM   1540  N   ASP B  11       2.644  -4.858  -6.831  1.00  0.00           N  
ATOM   1541  CA  ASP B  11       3.860  -4.528  -6.096  1.00  0.00           C  
ATOM   1542  C   ASP B  11       3.568  -4.307  -4.618  1.00  0.00           C  
ATOM   1543  O   ASP B  11       3.729  -3.201  -4.102  1.00  0.00           O  
ATOM   1544  CB  ASP B  11       4.520  -3.279  -6.685  1.00  0.00           C  
ATOM   1545  CG  ASP B  11       5.005  -3.482  -8.114  1.00  0.00           C  
ATOM   1546  OD1 ASP B  11       5.496  -4.547  -8.408  1.00  0.00           O  
ATOM   1547  OD2 ASP B  11       4.880  -2.572  -8.897  1.00  0.00           O  
ATOM   1548  H   ASP B  11       2.145  -4.122  -7.311  1.00  0.00           H  
ATOM   1549  HA  ASP B  11       4.555  -5.364  -6.185  1.00  0.00           H  
ATOM   1550 1HB  ASP B  11       3.810  -2.452  -6.672  1.00  0.00           H  
ATOM   1551 2HB  ASP B  11       5.370  -2.991  -6.066  1.00  0.00           H  
ATOM   1552  N   LEU B  12       3.139  -5.366  -3.940  1.00  0.00           N  
ATOM   1553  CA  LEU B  12       2.742  -5.270  -2.540  1.00  0.00           C  
ATOM   1554  C   LEU B  12       3.921  -5.531  -1.613  1.00  0.00           C  
ATOM   1555  O   LEU B  12       4.740  -6.413  -1.868  1.00  0.00           O  
ATOM   1556  CB  LEU B  12       1.616  -6.268  -2.239  1.00  0.00           C  
ATOM   1557  CG  LEU B  12       0.997  -6.169  -0.839  1.00  0.00           C  
ATOM   1558  CD1 LEU B  12       0.257  -4.845  -0.703  1.00  0.00           C  
ATOM   1559  CD2 LEU B  12       0.058  -7.345  -0.616  1.00  0.00           C  
ATOM   1560  H   LEU B  12       3.086  -6.260  -4.406  1.00  0.00           H  
ATOM   1561  HA  LEU B  12       2.376  -4.261  -2.353  1.00  0.00           H  
ATOM   1562 1HB  LEU B  12       0.819  -6.121  -2.966  1.00  0.00           H  
ATOM   1563 2HB  LEU B  12       2.007  -7.278  -2.359  1.00  0.00           H  
ATOM   1564  HG  LEU B  12       1.788  -6.188  -0.089  1.00  0.00           H  
ATOM   1565 1HD1 LEU B  12      -0.183  -4.775   0.292  1.00  0.00           H  
ATOM   1566 2HD1 LEU B  12       0.956  -4.021  -0.848  1.00  0.00           H  
ATOM   1567 3HD1 LEU B  12      -0.531  -4.790  -1.453  1.00  0.00           H  
ATOM   1568 1HD2 LEU B  12      -0.382  -7.276   0.380  1.00  0.00           H  
ATOM   1569 2HD2 LEU B  12      -0.734  -7.326  -1.365  1.00  0.00           H  
ATOM   1570 3HD2 LEU B  12       0.616  -8.278  -0.701  1.00  0.00           H  
ATOM   1571  N   LEU B  13       4.003  -4.756  -0.536  1.00  0.00           N  
ATOM   1572  CA  LEU B  13       5.001  -4.991   0.501  1.00  0.00           C  
ATOM   1573  C   LEU B  13       4.401  -5.751   1.678  1.00  0.00           C  
ATOM   1574  O   LEU B  13       4.259  -6.940   1.614  1.00  0.00           O  
ATOM   1575  OXT LEU B  13       4.070  -5.159   2.668  1.00  0.00           O  
ATOM   1576  CB  LEU B  13       5.584  -3.658   0.988  1.00  0.00           C  
ATOM   1577  CG  LEU B  13       6.584  -3.754   2.147  1.00  0.00           C  
ATOM   1578  CD1 LEU B  13       7.839  -4.478   1.677  1.00  0.00           C  
ATOM   1579  CD2 LEU B  13       6.915  -2.356   2.649  1.00  0.00           C  
ATOM   1580  H   LEU B  13       3.357  -3.987  -0.433  1.00  0.00           H  
ATOM   1581  HA  LEU B  13       5.805  -5.591   0.078  1.00  0.00           H  
ATOM   1582 1HB  LEU B  13       6.089  -3.175   0.154  1.00  0.00           H  
ATOM   1583 2HB  LEU B  13       4.764  -3.017   1.310  1.00  0.00           H  
ATOM   1584  HG  LEU B  13       6.147  -4.337   2.958  1.00  0.00           H  
ATOM   1585 1HD1 LEU B  13       8.550  -4.546   2.501  1.00  0.00           H  
ATOM   1586 2HD1 LEU B  13       7.576  -5.481   1.342  1.00  0.00           H  
ATOM   1587 3HD1 LEU B  13       8.290  -3.926   0.854  1.00  0.00           H  
ATOM   1588 1HD2 LEU B  13       7.625  -2.424   3.474  1.00  0.00           H  
ATOM   1589 2HD2 LEU B  13       7.353  -1.773   1.840  1.00  0.00           H  
ATOM   1590 3HD2 LEU B  13       6.003  -1.869   2.995  1.00  0.00           H  
TER                                                                             
I_bsa 1795.58
I_hb 6
I_pack 0.034
I_sc -60.437
I_unsat 9
pep_sc -14.545
pep_sc_noref -19.337
reweighted_sc -142.059
rmsALL 12.287
rmsALL_CAPRI_if 4.486
rmsALL_allIF 4.47
rmsALL_if 8.101
rmsBB 11.534
rmsBB_CAPRI_if 3.848
rmsBB_allIF 3.856
rmsBB_if 8.154
rmsBB_intrf_lowres 8.6
rmsBB_lowres 12.681
rmsCA 11.607
rmsCA_if 7.994
rmsCA_intrf_lowres 8.451
rmsCA_lowres 12.709
rmsSC_CAPRI_if 4.709
rmsSC_allIF 4.568
score -67.076
score_lowres_opt 2.187
score_lowres_start 33.216
silent_score -67.076
startRMSall 0
startRMSallif 0
startRMSbb 0
startRMSca 0
time 80
