# Supplementary material for: Simple biochemical features underlie transcriptional activation domain diversity and dynamic, fuzzy binding to Mediator
Source: eLife. 2021 Apr 27;10:e68068. doi: 10.7554/eLife.68068 (PMC8137143; doi:10.7554/eLife.68068)
Supplement: Figure 6—source data 2. — The 10 best-scoring models from different binding poses are provided as pdb files. Top500.txt contains the score, cluster number, and RMSD to best model for the 500 best-scoring models. [file elife-68068-fig6-data2.zip › Med15-cAD structural models/ABD1/Ace2_53/top500.txt]

description rms cluster cluster_idx reweighted_sc
2lpb_Ace2_53_prepack_00142 2.898 25 0 -106.422
2lpb_Ace2_53_prepack_00247 2.467 26 0 -105.059
2lpb_Ace2_53_prepack_00524 0.655 11 0 -130.943
2lpb_Ace2_53_prepack_00592 2.072 27 0 -110.473
2lpb_Ace2_53_prepack_00636 5.484 28 0 -104.412
2lpb_Ace2_53_prepack_00696 2.023 29 0 -102.276
2lpb_Ace2_53_prepack_00719 3.015 30 0 -114.030
2lpb_Ace2_53_prepack_00736 1.778 31 0 -105.396
2lpb_Ace2_53_prepack_00880 1.884 32 0 -121.138
2lpb_Ace2_53_prepack_00969 3.406 33 0 -102.769
2lpb_Ace2_53_prepack_01039 3.883 34 0 -110.870
2lpb_Ace2_53_prepack_01092 2.292 35 0 -106.850
2lpb_Ace2_53_prepack_01119 3.397 36 0 -105.261
2lpb_Ace2_53_prepack_01132 2.893 37 0 -106.453
2lpb_Ace2_53_prepack_01169 4.288 38 0 -104.168
2lpb_Ace2_53_prepack_01355 4.495 39 0 -110.872
2lpb_Ace2_53_prepack_01420 2.310 12 0 -116.947
2lpb_Ace2_53_prepack_01763 3.010 40 0 -103.585
2lpb_Ace2_53_prepack_01785 2.786 41 0 -101.327
2lpb_Ace2_53_prepack_01875 2.492 1 0 -112.257
2lpb_Ace2_53_prepack_02072 2.665 0 0 -101.258
2lpb_Ace2_53_prepack_02121 2.855 9 0 -101.255
2lpb_Ace2_53_prepack_02203 6.179 42 0 -104.546
2lpb_Ace2_53_prepack_02281 2.641 43 0 -137.903
2lpb_Ace2_53_prepack_02395 2.582 13 0 -120.326
2lpb_Ace2_53_prepack_02520 2.407 44 0 -110.007
2lpb_Ace2_53_prepack_02698 2.473 45 0 -114.203
2lpb_Ace2_53_prepack_02802 2.938 46 0 -101.765
2lpb_Ace2_53_prepack_02817 2.751 6 0 -124.266
2lpb_Ace2_53_prepack_02881 2.675 1 1 -121.113
2lpb_Ace2_53_prepack_02987 2.944 5 0 -109.856
2lpb_Ace2_53_prepack_02995 2.701 47 0 -105.079
2lpb_Ace2_53_prepack_03171 2.695 48 0 -107.077
2lpb_Ace2_53_prepack_03191 4.985 49 0 -104.075
2lpb_Ace2_53_prepack_03338 3.196 50 0 -111.536
2lpb_Ace2_53_prepack_03663 2.017 10 0 -107.257
2lpb_Ace2_53_prepack_03802 5.046 51 0 -116.007
2lpb_Ace2_53_prepack_03907 3.687 52 0 -105.898
2lpb_Ace2_53_prepack_04207 4.114 53 0 -102.671
2lpb_Ace2_53_prepack_04269 2.782 54 0 -102.504
2lpb_Ace2_53_prepack_04295 1.874 55 0 -104.715
2lpb_Ace2_53_prepack_04324 5.419 56 0 -103.141
2lpb_Ace2_53_prepack_04534 4.210 57 0 -102.674
2lpb_Ace2_53_prepack_04710 2.292 58 0 -107.958
2lpb_Ace2_53_prepack_04732 5.406 59 0 -101.509
2lpb_Ace2_53_prepack_04800 4.312 60 0 -107.995
2lpb_Ace2_53_prepack_04946 4.407 61 0 -106.005
2lpb_Ace2_53_prepack_05013 2.130 62 0 -101.281
2lpb_Ace2_53_prepack_05032 2.846 63 0 -103.810
2lpb_Ace2_53_prepack_05114 2.228 64 0 -113.518
2lpb_Ace2_53_prepack_05138 2.728 2 0 -109.357
2lpb_Ace2_53_prepack_05195 2.268 65 0 -103.276
2lpb_Ace2_53_prepack_05309 2.987 66 0 -117.574
2lpb_Ace2_53_prepack_05318 3.158 67 0 -105.433
2lpb_Ace2_53_prepack_05340 5.650 68 0 -103.552
2lpb_Ace2_53_prepack_05456 5.173 14 0 -106.426
2lpb_Ace2_53_prepack_05483 2.571 69 0 -126.606
2lpb_Ace2_53_prepack_05531 2.336 12 1 -101.024
2lpb_Ace2_53_prepack_05634 3.653 70 0 -125.521
2lpb_Ace2_53_prepack_05637 2.739 15 0 -101.973
2lpb_Ace2_53_prepack_05972 2.463 16 0 -102.171
2lpb_Ace2_53_prepack_06001 1.263 71 0 -107.101
2lpb_Ace2_53_prepack_06110 2.291 72 0 -102.457
2lpb_Ace2_53_prepack_06138 2.886 3 0 -107.169
2lpb_Ace2_53_prepack_06405 2.400 73 0 -100.970
2lpb_Ace2_53_prepack_06506 2.877 3 1 -102.727
2lpb_Ace2_53_prepack_06528 4.125 74 0 -110.556
2lpb_Ace2_53_prepack_06552 3.410 75 0 -101.554
2lpb_Ace2_53_prepack_06646 2.745 76 0 -104.939
2lpb_Ace2_53_prepack_07002 2.239 77 0 -102.168
2lpb_Ace2_53_prepack_07090 3.279 78 0 -113.893
2lpb_Ace2_53_prepack_07098 6.067 79 0 -103.400
2lpb_Ace2_53_prepack_07450 4.465 17 0 -108.425
2lpb_Ace2_53_prepack_07520 1.566 80 0 -104.285
2lpb_Ace2_53_prepack_07627 2.060 81 0 -115.687
2lpb_Ace2_53_prepack_07666 2.952 5 1 -106.117
2lpb_Ace2_53_prepack_07808 6.065 82 0 -101.934
2lpb_Ace2_53_prepack_07864 5.432 83 0 -101.503
2lpb_Ace2_53_prepack_07902 5.403 84 0 -103.629
2lpb_Ace2_53_prepack_07920 3.002 85 0 -103.539
2lpb_Ace2_53_prepack_08097 2.665 86 0 -101.832
2lpb_Ace2_53_prepack_08173 3.076 87 0 -101.279
2lpb_Ace2_53_prepack_08371 5.150 88 0 -103.648
2lpb_Ace2_53_prepack_08455 2.667 2 1 -121.139
2lpb_Ace2_53_prepack_08547 4.495 89 0 -104.708
2lpb_Ace2_53_prepack_08608 2.950 4 0 -104.475
2lpb_Ace2_53_prepack_08626 4.021 90 0 -106.264
2lpb_Ace2_53_prepack_08638 4.120 18 0 -113.679
2lpb_Ace2_53_prepack_08644 2.462 91 0 -123.205
2lpb_Ace2_53_prepack_08661 2.785 92 0 -101.286
2lpb_Ace2_53_prepack_08673 2.575 0 1 -107.249
2lpb_Ace2_53_prepack_08706 1.105 93 0 -112.629
2lpb_Ace2_53_prepack_08754 4.716 94 0 -104.623
2lpb_Ace2_53_prepack_09092 5.045 95 0 -104.420
2lpb_Ace2_53_prepack_09138 2.370 96 0 -101.260
2lpb_Ace2_53_prepack_09423 1.983 19 0 -108.159
2lpb_Ace2_53_prepack_09627 3.129 97 0 -103.264
2lpb_Ace2_53_prepack_09785 3.006 98 0 -104.302
2lpb_Ace2_53_prepack_09788 1.510 99 0 -103.289
2lpb_Ace2_53_prepack_09922 2.953 4 1 -120.518
2lpb_Ace2_53_prepack_09936 5.595 100 0 -103.158
2lpb_Ace2_53_prepack_10041 3.365 101 0 -103.769
2lpb_Ace2_53_prepack_10056 5.830 102 0 -107.766
2lpb_Ace2_53_prepack_10172 4.818 103 0 -106.898
2lpb_Ace2_53_prepack_10271 2.825 104 0 -104.159
2lpb_Ace2_53_prepack_10291 2.187 105 0 -108.466
2lpb_Ace2_53_prepack_10294 2.657 106 0 -105.810
2lpb_Ace2_53_prepack_10514 3.987 107 0 -115.639
2lpb_Ace2_53_prepack_10587 5.912 108 0 -104.517
2lpb_Ace2_53_prepack_10688 4.136 109 0 -102.517
2lpb_Ace2_53_prepack_10862 2.312 110 0 -112.740
2lpb_Ace2_53_prepack_11090 3.590 111 0 -109.998
2lpb_Ace2_53_prepack_11111 6.768 112 0 -107.341
2lpb_Ace2_53_prepack_11121 4.890 113 0 -114.148
2lpb_Ace2_53_prepack_11171 2.958 20 0 -119.871
2lpb_Ace2_53_prepack_11350 2.969 114 0 -105.454
2lpb_Ace2_53_prepack_11413 1.803 115 0 -103.597
2lpb_Ace2_53_prepack_11478 2.192 116 0 -115.703
2lpb_Ace2_53_prepack_11517 3.544 117 0 -106.446
2lpb_Ace2_53_prepack_11546 5.591 118 0 -108.883
2lpb_Ace2_53_prepack_11588 3.098 21 0 -104.235
2lpb_Ace2_53_prepack_11621 3.005 119 0 -103.565
2lpb_Ace2_53_prepack_12016 3.589 120 0 -108.262
2lpb_Ace2_53_prepack_12102 1.386 121 0 -105.976
2lpb_Ace2_53_prepack_12268 2.998 122 0 -102.534
2lpb_Ace2_53_prepack_12431 2.625 123 0 -107.680
2lpb_Ace2_53_prepack_12554 2.211 124 0 -112.597
2lpb_Ace2_53_prepack_12643 2.634 125 0 -106.086
2lpb_Ace2_53_prepack_12651 2.579 0 2 -110.509
2lpb_Ace2_53_prepack_12733 4.629 126 0 -113.814
2lpb_Ace2_53_prepack_12774 3.223 127 0 -103.081
2lpb_Ace2_53_prepack_12904 5.979 128 0 -105.252
2lpb_Ace2_53_prepack_12997 5.582 129 0 -105.437
2lpb_Ace2_53_prepack_13155 2.881 2 2 -102.469
2lpb_Ace2_53_prepack_13183 2.653 130 0 -108.610
2lpb_Ace2_53_prepack_13226 1.798 131 0 -119.442
2lpb_Ace2_53_prepack_13426 3.468 132 0 -110.630
2lpb_Ace2_53_prepack_13437 2.913 133 0 -107.513
2lpb_Ace2_53_prepack_13519 2.777 1 2 -105.000
2lpb_Ace2_53_prepack_13530 3.389 134 0 -105.177
2lpb_Ace2_53_prepack_13608 3.286 135 0 -106.586
2lpb_Ace2_53_prepack_13632 4.891 136 0 -106.685
2lpb_Ace2_53_prepack_13778 4.097 137 0 -106.509
2lpb_Ace2_53_prepack_13917 3.128 138 0 -101.199
2lpb_Ace2_53_prepack_13927 2.629 0 3 -110.621
2lpb_Ace2_53_prepack_13975 2.370 139 0 -105.900
2lpb_Ace2_53_prepack_14435 1.575 140 0 -101.415
2lpb_Ace2_53_prepack_14494 4.612 141 0 -101.531
2lpb_Ace2_53_prepack_14532 2.665 142 0 -102.991
2lpb_Ace2_53_prepack_14606 3.450 143 0 -106.653
2lpb_Ace2_53_prepack_14677 2.507 144 0 -111.252
2lpb_Ace2_53_prepack_14725 3.204 145 0 -111.898
2lpb_Ace2_53_prepack_14821 2.128 146 0 -108.375
2lpb_Ace2_53_prepack_14837 4.134 147 0 -106.312
2lpb_Ace2_53_prepack_15189 2.783 148 0 -115.338
2lpb_Ace2_53_prepack_15217 4.543 22 0 -118.178
2lpb_Ace2_53_prepack_15345 4.182 149 0 -102.646
2lpb_Ace2_53_prepack_15396 3.420 150 0 -103.409
2lpb_Ace2_53_prepack_15458 4.276 151 0 -102.661
2lpb_Ace2_53_prepack_15482 1.671 152 0 -102.770
2lpb_Ace2_53_prepack_15936 5.916 153 0 -113.068
2lpb_Ace2_53_prepack_16007 4.240 154 0 -107.680
2lpb_Ace2_53_prepack_16497 5.164 155 0 -105.388
2lpb_Ace2_53_prepack_16719 1.152 156 0 -117.626
2lpb_Ace2_53_prepack_16727 2.223 157 0 -108.528
2lpb_Ace2_53_prepack_16755 3.158 158 0 -103.074
2lpb_Ace2_53_prepack_16859 2.513 159 0 -101.234
2lpb_Ace2_53_prepack_16916 4.821 160 0 -101.972
2lpb_Ace2_53_prepack_16952 2.585 161 0 -109.701
2lpb_Ace2_53_prepack_17193 2.278 162 0 -105.037
2lpb_Ace2_53_prepack_17272 3.594 163 0 -104.517
2lpb_Ace2_53_prepack_17322 2.679 164 0 -101.623
2lpb_Ace2_53_prepack_17475 2.376 165 0 -105.853
2lpb_Ace2_53_prepack_17479 3.869 166 0 -100.933
2lpb_Ace2_53_prepack_17565 4.858 167 0 -126.571
2lpb_Ace2_53_prepack_17604 3.372 168 0 -103.344
2lpb_Ace2_53_prepack_17621 4.950 169 0 -109.130
2lpb_Ace2_53_prepack_17798 2.448 170 0 -107.316
2lpb_Ace2_53_prepack_17942 2.602 2 3 -128.601
2lpb_Ace2_53_prepack_17986 4.578 171 0 -106.530
2lpb_Ace2_53_prepack_18191 1.288 172 0 -110.507
2lpb_Ace2_53_prepack_18457 5.154 14 1 -118.470
2lpb_Ace2_53_prepack_18568 4.291 173 0 -103.005
2lpb_Ace2_53_prepack_18587 4.402 174 0 -103.706
2lpb_Ace2_53_prepack_18760 1.625 175 0 -112.267
2lpb_Ace2_53_prepack_18766 3.035 176 0 -101.120
2lpb_Ace2_53_prepack_18795 4.581 177 0 -102.757
2lpb_Ace2_53_prepack_18861 2.156 178 0 -102.911
2lpb_Ace2_53_prepack_18918 2.094 179 0 -101.249
2lpb_Ace2_53_prepack_18976 2.341 180 0 -102.073
2lpb_Ace2_53_prepack_19001 4.668 181 0 -102.471
2lpb_Ace2_53_prepack_19357 5.102 182 0 -103.099
2lpb_Ace2_53_prepack_19432 5.506 183 0 -109.210
2lpb_Ace2_53_prepack_19457 2.155 184 0 -111.148
2lpb_Ace2_53_prepack_19459 5.531 185 0 -104.024
2lpb_Ace2_53_prepack_19494 2.209 186 0 -108.905
2lpb_Ace2_53_prepack_19512 3.498 187 0 -105.650
2lpb_Ace2_53_prepack_19529 5.997 188 0 -113.261
2lpb_Ace2_53_prepack_19601 1.162 189 0 -110.562
2lpb_Ace2_53_prepack_19676 1.962 190 0 -116.508
2lpb_Ace2_53_prepack_19889 4.257 191 0 -101.521
2lpb_Ace2_53_prepack_19979 4.084 192 0 -103.720
2lpb_Ace2_53_prepack_20063 3.110 193 0 -102.928
2lpb_Ace2_53_prepack_20089 2.732 194 0 -103.915
2lpb_Ace2_53_prepack_20113 3.023 4 2 -106.373
2lpb_Ace2_53_prepack_20140 4.626 195 0 -117.220
2lpb_Ace2_53_prepack_20278 1.653 10 1 -101.398
2lpb_Ace2_53_prepack_20423 2.919 6 1 -107.536
2lpb_Ace2_53_prepack_20424 2.636 196 0 -115.481
2lpb_Ace2_53_prepack_20486 2.446 7 0 -118.191
2lpb_Ace2_53_prepack_20510 3.390 197 0 -117.642
2lpb_Ace2_53_prepack_20698 4.610 198 0 -102.852
2lpb_Ace2_53_prepack_20832 5.079 199 0 -109.480
2lpb_Ace2_53_prepack_20880 1.652 200 0 -117.686
2lpb_Ace2_53_prepack_20917 2.226 201 0 -102.356
2lpb_Ace2_53_prepack_21025 3.188 20 1 -102.362
2lpb_Ace2_53_prepack_21097 3.172 202 0 -107.389
2lpb_Ace2_53_prepack_21440 3.976 203 0 -101.176
2lpb_Ace2_53_prepack_21454 2.665 204 0 -108.323
2lpb_Ace2_53_prepack_21519 2.490 205 0 -120.959
2lpb_Ace2_53_prepack_21550 2.541 206 0 -101.716
2lpb_Ace2_53_prepack_21560 2.547 7 1 -109.346
2lpb_Ace2_53_prepack_21698 2.053 19 1 -112.931
2lpb_Ace2_53_prepack_21834 2.845 8 0 -113.634
2lpb_Ace2_53_prepack_21892 3.066 207 0 -118.480
2lpb_Ace2_53_prepack_21903 3.068 208 0 -103.307
2lpb_Ace2_53_prepack_21961 3.239 209 0 -104.603
2lpb_Ace2_53_prepack_21968 1.683 210 0 -114.125
2lpb_Ace2_53_prepack_22131 2.088 211 0 -111.976
2lpb_Ace2_53_prepack_22237 2.806 212 0 -103.539
2lpb_Ace2_53_prepack_22430 2.320 213 0 -101.270
2lpb_Ace2_53_prepack_22473 2.467 214 0 -104.141
2lpb_Ace2_53_prepack_22545 3.564 215 0 -113.899
2lpb_Ace2_53_prepack_22704 2.518 13 1 -119.402
2lpb_Ace2_53_prepack_22760 3.038 0 4 -117.931
2lpb_Ace2_53_prepack_22772 0.000 11 1 -142.059
2lpb_Ace2_53_prepack_22932 5.599 216 0 -142.052
2lpb_Ace2_53_prepack_23027 2.005 217 0 -112.650
2lpb_Ace2_53_prepack_23040 2.887 218 0 -103.005
2lpb_Ace2_53_prepack_23082 1.982 219 0 -103.786
2lpb_Ace2_53_prepack_23233 6.153 220 0 -104.274
2lpb_Ace2_53_prepack_23260 1.551 221 0 -116.478
2lpb_Ace2_53_prepack_23528 2.313 7 2 -123.437
2lpb_Ace2_53_prepack_23562 4.899 222 0 -109.766
2lpb_Ace2_53_prepack_23860 2.699 8 1 -102.421
2lpb_Ace2_53_prepack_23877 6.204 223 0 -107.441
2lpb_Ace2_53_prepack_24075 2.422 224 0 -116.130
2lpb_Ace2_53_prepack_24173 4.413 225 0 -105.005
2lpb_Ace2_53_prepack_24299 2.204 226 0 -111.379
2lpb_Ace2_53_prepack_24440 4.310 227 0 -106.424
2lpb_Ace2_53_prepack_24524 5.373 228 0 -109.602
2lpb_Ace2_53_prepack_24651 5.488 229 0 -110.482
2lpb_Ace2_53_prepack_24830 5.567 23 0 -109.556
2lpb_Ace2_53_prepack_24935 3.576 230 0 -110.893
2lpb_Ace2_53_prepack_24978 2.844 4 3 -105.085
2lpb_Ace2_53_prepack_25053 5.110 231 0 -101.008
2lpb_Ace2_53_prepack_25375 1.655 232 0 -110.631
2lpb_Ace2_53_prepack_25376 2.263 233 0 -105.565
2lpb_Ace2_53_prepack_25384 4.061 234 0 -102.723
2lpb_Ace2_53_prepack_25418 1.516 235 0 -102.042
2lpb_Ace2_53_prepack_25644 2.927 236 0 -132.641
2lpb_Ace2_53_prepack_25647 3.113 237 0 -104.808
2lpb_Ace2_53_prepack_25736 2.164 238 0 -108.816
2lpb_Ace2_53_prepack_25793 5.593 239 0 -104.850
2lpb_Ace2_53_prepack_25887 5.698 240 0 -102.267
2lpb_Ace2_53_prepack_25964 2.186 241 0 -103.336
2lpb_Ace2_53_prepack_26002 1.408 242 0 -116.811
2lpb_Ace2_53_prepack_26056 5.077 243 0 -101.736
2lpb_Ace2_53_prepack_26078 5.317 244 0 -108.818
2lpb_Ace2_53_prepack_26136 4.425 245 0 -101.602
2lpb_Ace2_53_prepack_26176 2.159 246 0 -100.923
2lpb_Ace2_53_prepack_26198 4.384 17 1 -100.883
2lpb_Ace2_53_prepack_26210 2.862 9 1 -104.244
2lpb_Ace2_53_prepack_26399 3.245 247 0 -104.972
2lpb_Ace2_53_prepack_26492 2.494 8 3 -102.395
2lpb_Ace2_53_prepack_26554 3.936 248 0 -124.844
2lpb_Ace2_53_prepack_26731 2.392 249 0 -109.251
2lpb_Ace2_53_prepack_26794 3.257 250 0 -105.498
2lpb_Ace2_53_prepack_26841 2.846 6 2 -106.648
2lpb_Ace2_53_prepack_26858 4.198 251 0 -102.202
2lpb_Ace2_53_prepack_27067 3.913 24 0 -105.461
2lpb_Ace2_53_prepack_27113 6.202 252 0 -107.548
2lpb_Ace2_53_prepack_27142 3.908 253 0 -111.343
2lpb_Ace2_53_prepack_27177 2.936 254 0 -107.179
2lpb_Ace2_53_prepack_27179 3.577 255 0 -101.714
2lpb_Ace2_53_prepack_27404 2.788 256 0 -102.480
2lpb_Ace2_53_prepack_27552 2.745 257 0 -100.939
2lpb_Ace2_53_prepack_27611 2.640 5 2 -105.704
2lpb_Ace2_53_prepack_27659 5.191 258 0 -112.853
2lpb_Ace2_53_prepack_27816 1.757 259 0 -108.972
2lpb_Ace2_53_prepack_27865 3.066 260 0 -102.647
2lpb_Ace2_53_prepack_28077 4.478 261 0 -102.968
2lpb_Ace2_53_prepack_28137 4.306 262 0 -109.746
2lpb_Ace2_53_prepack_28246 4.086 263 0 -102.038
2lpb_Ace2_53_prepack_28335 4.603 264 0 -108.345
2lpb_Ace2_53_prepack_28411 2.793 265 0 -105.514
2lpb_Ace2_53_prepack_28494 4.631 266 0 -102.466
2lpb_Ace2_53_prepack_28497 2.800 3 2 -116.958
2lpb_Ace2_53_prepack_28511 3.650 267 0 -110.830
2lpb_Ace2_53_prepack_28580 2.517 268 0 -110.698
2lpb_Ace2_53_prepack_28607 3.226 269 0 -104.895
2lpb_Ace2_53_prepack_28765 2.101 270 0 -106.356
2lpb_Ace2_53_prepack_28834 2.537 0 5 -120.569
2lpb_Ace2_53_prepack_29249 1.944 271 0 -110.450
2lpb_Ace2_53_prepack_29353 4.293 272 0 -104.636
2lpb_Ace2_53_prepack_29409 3.107 4 4 -107.243
2lpb_Ace2_53_prepack_29443 2.677 8 2 -101.401
2lpb_Ace2_53_prepack_29566 2.657 273 0 -113.926
2lpb_Ace2_53_prepack_29633 1.015 274 0 -109.759
2lpb_Ace2_53_prepack_29636 2.706 3 3 -109.956
2lpb_Ace2_53_prepack_29651 4.334 275 0 -101.152
2lpb_Ace2_53_prepack_29693 2.585 276 0 -110.446
2lpb_Ace2_53_prepack_29707 1.866 277 0 -103.311
2lpb_Ace2_53_prepack_29718 3.204 278 0 -106.446
2lpb_Ace2_53_prepack_29883 2.509 279 0 -111.900
2lpb_Ace2_53_prepack_30008 2.099 280 0 -111.207
2lpb_Ace2_53_prepack_30097 3.829 281 0 -103.338
2lpb_Ace2_53_prepack_30277 2.551 282 0 -104.586
2lpb_Ace2_53_prepack_30292 3.027 283 0 -101.672
2lpb_Ace2_53_prepack_30329 4.582 284 0 -106.631
2lpb_Ace2_53_prepack_30351 5.763 285 0 -103.839
2lpb_Ace2_53_prepack_30432 1.811 286 0 -108.119
2lpb_Ace2_53_prepack_30513 6.024 287 0 -103.073
2lpb_Ace2_53_prepack_30587 2.483 288 0 -104.132
2lpb_Ace2_53_prepack_30626 3.885 24 1 -105.514
2lpb_Ace2_53_prepack_30661 3.675 289 0 -102.346
2lpb_Ace2_53_prepack_30784 5.090 290 0 -107.998
2lpb_Ace2_53_prepack_30833 2.532 291 0 -102.497
2lpb_Ace2_53_prepack_31026 1.717 292 0 -114.164
2lpb_Ace2_53_prepack_31072 4.679 293 0 -107.452
2lpb_Ace2_53_prepack_31169 2.847 294 0 -116.555
2lpb_Ace2_53_prepack_31221 2.325 16 1 -113.366
2lpb_Ace2_53_prepack_31359 2.955 295 0 -105.448
2lpb_Ace2_53_prepack_31460 2.925 296 0 -103.350
2lpb_Ace2_53_prepack_31636 2.854 297 0 -101.182
2lpb_Ace2_53_prepack_31699 2.623 1 3 -106.720
2lpb_Ace2_53_prepack_32237 2.926 3 4 -103.979
2lpb_Ace2_53_prepack_32249 2.549 15 1 -110.438
2lpb_Ace2_53_prepack_32278 3.048 298 0 -129.114
2lpb_Ace2_53_prepack_32319 2.498 299 0 -103.380
2lpb_Ace2_53_prepack_32440 4.503 300 0 -105.315
2lpb_Ace2_53_prepack_32622 5.522 301 0 -118.291
2lpb_Ace2_53_prepack_32660 4.745 302 0 -108.817
2lpb_Ace2_53_prepack_32995 2.231 303 0 -102.126
2lpb_Ace2_53_prepack_33004 5.187 304 0 -108.078
2lpb_Ace2_53_prepack_33071 3.020 305 0 -101.763
2lpb_Ace2_53_prepack_33092 2.803 9 2 -113.243
2lpb_Ace2_53_prepack_33418 2.684 306 0 -101.710
2lpb_Ace2_53_prepack_33457 2.670 194 1 -110.393
2lpb_Ace2_53_prepack_33460 3.104 307 0 -101.543
2lpb_Ace2_53_prepack_33709 3.012 308 0 -100.921
2lpb_Ace2_53_prepack_33743 3.003 309 0 -104.259
2lpb_Ace2_53_prepack_33758 0.928 310 0 -102.396
2lpb_Ace2_53_prepack_34026 2.343 311 0 -104.932
2lpb_Ace2_53_prepack_34149 2.629 312 0 -107.316
2lpb_Ace2_53_prepack_34593 2.640 1 4 -105.489
2lpb_Ace2_53_prepack_34686 3.179 5 3 -119.917
2lpb_Ace2_53_prepack_34713 3.796 313 0 -102.068
2lpb_Ace2_53_prepack_35292 2.123 314 0 -109.571
2lpb_Ace2_53_prepack_35301 2.786 315 0 -124.648
2lpb_Ace2_53_prepack_35346 3.690 316 0 -101.215
2lpb_Ace2_53_prepack_35384 2.852 317 0 -105.600
2lpb_Ace2_53_prepack_35504 5.977 318 0 -112.311
2lpb_Ace2_53_prepack_35596 4.862 319 0 -104.573
2lpb_Ace2_53_prepack_35972 1.533 320 0 -115.608
2lpb_Ace2_53_prepack_36024 2.317 1 5 -102.241
2lpb_Ace2_53_prepack_36051 5.516 23 1 -106.302
2lpb_Ace2_53_prepack_36063 4.807 321 0 -106.374
2lpb_Ace2_53_prepack_36133 2.951 322 0 -102.622
2lpb_Ace2_53_prepack_36181 5.584 323 0 -101.413
2lpb_Ace2_53_prepack_36241 1.269 324 0 -112.014
2lpb_Ace2_53_prepack_36316 5.093 325 0 -101.734
2lpb_Ace2_53_prepack_36323 2.938 326 0 -101.295
2lpb_Ace2_53_prepack_36382 1.580 327 0 -104.345
2lpb_Ace2_53_prepack_36469 4.265 328 0 -100.952
2lpb_Ace2_53_prepack_36592 1.667 329 0 -106.120
2lpb_Ace2_53_prepack_36599 2.099 330 0 -106.436
2lpb_Ace2_53_prepack_36615 4.455 331 0 -106.920
2lpb_Ace2_53_prepack_36690 4.326 18 1 -104.812
2lpb_Ace2_53_prepack_37197 4.970 332 0 -121.472
2lpb_Ace2_53_prepack_37219 3.035 333 0 -105.809
2lpb_Ace2_53_prepack_37247 5.517 334 0 -106.135
2lpb_Ace2_53_prepack_37393 2.844 335 0 -111.159
2lpb_Ace2_53_prepack_37430 4.657 22 1 -102.112
2lpb_Ace2_53_prepack_37584 2.187 336 0 -107.245
2lpb_Ace2_53_prepack_37599 3.038 21 1 -117.820
2lpb_Ace2_53_prepack_37642 3.096 337 0 -110.147
2lpb_Ace2_53_prepack_37783 2.780 338 0 -101.932
2lpb_Ace2_53_prepack_37818 3.860 339 0 -101.136
2lpb_Ace2_53_prepack_37865 2.757 340 0 -102.834
2lpb_Ace2_53_prepack_37938 2.848 341 0 -104.134
2lpb_Ace2_53_prepack_37939 1.673 10 2 -101.743
2lpb_Ace2_53_prepack_37984 5.039 342 0 -102.844
2lpb_Ace2_53_prepack_38065 1.292 343 0 -106.820
2lpb_Ace2_53_prepack_38098 2.280 344 0 -114.536
2lpb_Ace2_53_prepack_38113 2.275 345 0 -106.173
2lpb_Ace2_53_prepack_38193 4.301 346 0 -103.042
2lpb_Ace2_53_prepack_38300 4.112 347 0 -103.388
2lpb_Ace2_53_prepack_38305 4.288 348 0 -108.371
2lpb_Ace2_53_prepack_38349 2.696 349 0 -107.845
2lpb_Ace2_53_prepack_38358 3.944 107 1 -102.192
2lpb_Ace2_53_prepack_38394 3.605 350 0 -102.913
2lpb_Ace2_53_prepack_38425 3.832 351 0 -103.820
2lpb_Ace2_53_prepack_38533 3.437 352 0 -106.206
2lpb_Ace2_53_prepack_38554 2.716 353 0 -102.253
2lpb_Ace2_53_prepack_39067 4.666 354 0 -102.542
2lpb_Ace2_53_prepack_39258 2.428 355 0 -130.117
2lpb_Ace2_53_prepack_39311 2.099 356 0 -106.445
2lpb_Ace2_53_prepack_39346 5.313 357 0 -102.579
2lpb_Ace2_53_prepack_39417 3.620 358 0 -102.737
2lpb_Ace2_53_prepack_39585 4.722 359 0 -103.815
2lpb_Ace2_53_prepack_39639 2.962 360 0 -114.038
2lpb_Ace2_53_prepack_39655 2.367 344 1 -106.858
2lpb_Ace2_53_prepack_39730 2.927 2 4 -122.773
2lpb_Ace2_53_prepack_39914 3.335 361 0 -101.656
2lpb_Ace2_53_prepack_40246 2.334 362 0 -100.911
2lpb_Ace2_53_prepack_40329 4.641 363 0 -119.600
2lpb_Ace2_53_prepack_40366 2.955 364 0 -102.018
2lpb_Ace2_53_prepack_40459 2.311 365 0 -108.171
2lpb_Ace2_53_prepack_40536 5.553 366 0 -106.503
2lpb_Ace2_53_prepack_40626 5.700 367 0 -102.489
2lpb_Ace2_53_prepack_40632 4.377 17 2 -118.212
2lpb_Ace2_53_prepack_40669 2.417 368 0 -106.193
2lpb_Ace2_53_prepack_41312 3.484 369 0 -101.228
2lpb_Ace2_53_prepack_41323 3.721 370 0 -107.151
2lpb_Ace2_53_prepack_41481 4.282 371 0 -104.366
2lpb_Ace2_53_prepack_41587 3.215 372 0 -106.946
2lpb_Ace2_53_prepack_41630 4.288 373 0 -101.194
2lpb_Ace2_53_prepack_41870 4.600 374 0 -105.112
2lpb_Ace2_53_prepack_41940 2.926 375 0 -102.104
2lpb_Ace2_53_prepack_42263 5.131 376 0 -115.203
2lpb_Ace2_53_prepack_42418 4.733 377 0 -105.471
2lpb_Ace2_53_prepack_42578 2.950 378 0 -105.452
2lpb_Ace2_53_prepack_42627 3.139 379 0 -107.465
2lpb_Ace2_53_prepack_42866 2.624 380 0 -101.773
2lpb_Ace2_53_prepack_42989 2.369 381 0 -101.278
2lpb_Ace2_53_prepack_43036 4.313 251 1 -106.580
2lpb_Ace2_53_prepack_43147 3.210 382 0 -112.525
2lpb_Ace2_53_prepack_43360 4.899 383 0 -103.210
2lpb_Ace2_53_prepack_43374 3.099 384 0 -110.531
2lpb_Ace2_53_prepack_43407 1.611 385 0 -103.183
2lpb_Ace2_53_prepack_43497 1.292 386 0 -100.872
2lpb_Ace2_53_prepack_43535 2.569 1 6 -109.379
2lpb_Ace2_53_prepack_43612 2.626 387 0 -114.272
2lpb_Ace2_53_prepack_43712 2.126 388 0 -113.393
2lpb_Ace2_53_prepack_43867 4.201 154 1 -105.745
2lpb_Ace2_53_prepack_44257 2.469 389 0 -111.688
2lpb_Ace2_53_prepack_44349 2.765 390 0 -104.187
2lpb_Ace2_53_prepack_44433 3.146 391 0 -103.232
2lpb_Ace2_53_prepack_44464 3.422 392 0 -105.204
2lpb_Ace2_53_prepack_44546 4.258 393 0 -118.612
2lpb_Ace2_53_prepack_44824 3.094 394 0 -100.957
2lpb_Ace2_53_prepack_44875 2.763 395 0 -111.808
2lpb_Ace2_53_prepack_44930 3.419 163 1 -107.024
2lpb_Ace2_53_prepack_44981 2.749 396 0 -101.080
2lpb_Ace2_53_prepack_45095 5.073 397 0 -108.015
2lpb_Ace2_53_prepack_45170 2.978 398 0 -106.092
2lpb_Ace2_53_prepack_45605 3.269 399 0 -108.984
2lpb_Ace2_53_prepack_45713 4.278 400 0 -104.410
2lpb_Ace2_53_prepack_45916 3.706 187 1 -106.877
2lpb_Ace2_53_prepack_45917 1.529 401 0 -113.357
2lpb_Ace2_53_prepack_45928 2.587 402 0 -110.734
2lpb_Ace2_53_prepack_45936 3.591 403 0 -102.043
2lpb_Ace2_53_prepack_45939 3.120 404 0 -117.274
2lpb_Ace2_53_prepack_45942 3.165 405 0 -103.918
2lpb_Ace2_53_prepack_46044 4.444 406 0 -107.931
2lpb_Ace2_53_prepack_46094 3.063 407 0 -104.627
2lpb_Ace2_53_prepack_46365 2.445 408 0 -113.940
2lpb_Ace2_53_prepack_46597 4.486 409 0 -108.981
2lpb_Ace2_53_prepack_46654 2.149 410 0 -104.955
2lpb_Ace2_53_prepack_46691 3.043 411 0 -109.814
2lpb_Ace2_53_prepack_46794 1.951 412 0 -102.997
2lpb_Ace2_53_prepack_46836 1.818 413 0 -129.977
2lpb_Ace2_53_prepack_46972 5.596 414 0 -107.995
2lpb_Ace2_53_prepack_47060 3.047 415 0 -110.129
2lpb_Ace2_53_prepack_47114 2.852 416 0 -104.115
2lpb_Ace2_53_prepack_47150 2.251 417 0 -105.807
2lpb_Ace2_53_prepack_47185 4.440 418 0 -107.501
2lpb_Ace2_53_prepack_47364 5.412 419 0 -102.281
2lpb_Ace2_53_prepack_47573 2.868 420 0 -130.768
2lpb_Ace2_53_prepack_47680 3.472 421 0 -105.770
2lpb_Ace2_53_prepack_47716 2.627 422 0 -111.831
2lpb_Ace2_53_prepack_47731 2.993 423 0 -107.324
2lpb_Ace2_53_prepack_47839 2.818 424 0 -106.053
2lpb_Ace2_53_prepack_48009 5.316 425 0 -115.365
2lpb_Ace2_53_prepack_48053 3.099 375 1 -101.790
2lpb_Ace2_53_prepack_48266 3.058 426 0 -113.940
2lpb_Ace2_53_prepack_48415 3.153 168 1 -110.911
2lpb_Ace2_53_prepack_48805 5.997 427 0 -120.907
2lpb_Ace2_53_prepack_49014 4.316 428 0 -101.633
2lpb_Ace2_53_prepack_49167 2.771 396 1 -113.753
2lpb_Ace2_53_prepack_49227 2.226 429 0 -106.939
2lpb_Ace2_53_prepack_49258 3.619 430 0 -106.534
2lpb_Ace2_53_prepack_49334 2.782 431 0 -111.323
2lpb_Ace2_53_prepack_49372 4.978 432 0 -104.762
2lpb_Ace2_53_prepack_49599 2.358 433 0 -107.760
2lpb_Ace2_53_prepack_49641 2.727 434 0 -101.007
2lpb_Ace2_53_prepack_49841 5.351 435 0 -107.882
2lpb_Ace2_53_prepack_49873 1.876 436 0 -112.891
2lpb_Ace2_53_prepack_49962 5.513 437 0 -103.596
