# Supplementary material for: Simple biochemical features underlie transcriptional activation domain diversity and dynamic, fuzzy binding to Mediator
Source: eLife. 2021 Apr 27;10:e68068. doi: 10.7554/eLife.68068 (PMC8137143; doi:10.7554/eLife.68068)
Supplement: Figure 6—source data 2. — The 10 best-scoring models from different binding poses are provided as pdb files. Top500.txt contains the score, cluster number, and RMSD to best model for the 500 best-scoring models. [file elife-68068-fig6-data2.zip › Med15-cAD structural models/ABD1/Put3_926/2lpb_Put3_926_prepack_05315.pdb]

HEADER                                            17-SEP-20   XXXX              
EXPDTA    THEORETICAL MODEL                                                     
REMARK 220                                                                      
REMARK 220 EXPERIMENTAL DETAILS                                                 
REMARK 220  EXPERIMENT TYPE                : THEORETICAL MODELLING              
REMARK 220  DATE OF DATA COLLECTION        : 17-SEP-20                          
REMARK 220                                                                      
REMARK 220 REMARK: MODEL GENERATED BY ROSETTA                                   
REMARK 220  VERSION 2020.08+release.cb1caba                                     
ATOM      1  N   GLN A 158     -12.016 -12.395 -23.603  1.00  0.00           N  
ATOM      2  CA  GLN A 158     -11.969 -12.966 -22.241  1.00  0.00           C  
ATOM      3  C   GLN A 158     -12.554 -11.986 -21.232  1.00  0.00           C  
ATOM      4  O   GLN A 158     -13.092 -10.945 -21.605  1.00  0.00           O  
ATOM      5  CB  GLN A 158     -10.534 -13.324 -21.846  1.00  0.00           C  
ATOM      6  CG  GLN A 158      -9.892 -14.385 -22.724  1.00  0.00           C  
ATOM      7  CD  GLN A 158     -10.562 -15.739 -22.580  1.00  0.00           C  
ATOM      8  OE1 GLN A 158     -10.627 -16.300 -21.484  1.00  0.00           O  
ATOM      9  NE2 GLN A 158     -11.065 -16.269 -23.688  1.00  0.00           N  
ATOM     10 1H   GLN A 158     -11.629 -13.049 -24.253  1.00  0.00           H  
ATOM     11 2H   GLN A 158     -12.965 -12.201 -23.851  1.00  0.00           H  
ATOM     12 3H   GLN A 158     -11.486 -11.548 -23.628  1.00  0.00           H  
ATOM     13  HA  GLN A 158     -12.567 -13.877 -22.227  1.00  0.00           H  
ATOM     14 1HB  GLN A 158      -9.911 -12.431 -21.888  1.00  0.00           H  
ATOM     15 2HB  GLN A 158     -10.519 -13.685 -20.817  1.00  0.00           H  
ATOM     16 1HG  GLN A 158      -9.970 -14.074 -23.767  1.00  0.00           H  
ATOM     17 2HG  GLN A 158      -8.845 -14.490 -22.442  1.00  0.00           H  
ATOM     18 1HE2 GLN A 158     -11.518 -17.161 -23.655  1.00  0.00           H  
ATOM     19 2HE2 GLN A 158     -10.991 -15.780 -24.557  1.00  0.00           H  
ATOM     20  N   ARG A 159     -12.454 -12.331 -19.958  1.00  0.00           N  
ATOM     21  CA  ARG A 159     -12.963 -11.479 -18.889  1.00  0.00           C  
ATOM     22  C   ARG A 159     -12.021 -10.302 -18.654  1.00  0.00           C  
ATOM     23  O   ARG A 159     -10.801 -10.445 -18.767  1.00  0.00           O  
ATOM     24  CB  ARG A 159     -13.124 -12.269 -17.599  1.00  0.00           C  
ATOM     25  CG  ARG A 159     -14.191 -13.351 -17.640  1.00  0.00           C  
ATOM     26  CD  ARG A 159     -14.288 -14.077 -16.347  1.00  0.00           C  
ATOM     27  NE  ARG A 159     -15.295 -15.125 -16.388  1.00  0.00           N  
ATOM     28  CZ  ARG A 159     -15.547 -15.983 -15.380  1.00  0.00           C  
ATOM     29  NH1 ARG A 159     -14.859 -15.905 -14.263  1.00  0.00           N  
ATOM     30  NH2 ARG A 159     -16.487 -16.903 -15.516  1.00  0.00           N  
ATOM     31  H   ARG A 159     -12.025 -13.184 -19.727  1.00  0.00           H  
ATOM     32  HA  ARG A 159     -13.941 -11.098 -19.186  1.00  0.00           H  
ATOM     33 1HB  ARG A 159     -12.179 -12.748 -17.345  1.00  0.00           H  
ATOM     34 2HB  ARG A 159     -13.375 -11.589 -16.785  1.00  0.00           H  
ATOM     35 1HG  ARG A 159     -15.160 -12.898 -17.852  1.00  0.00           H  
ATOM     36 2HG  ARG A 159     -13.949 -14.071 -18.422  1.00  0.00           H  
ATOM     37 1HD  ARG A 159     -13.327 -14.536 -16.116  1.00  0.00           H  
ATOM     38 2HD  ARG A 159     -14.556 -13.377 -15.557  1.00  0.00           H  
ATOM     39  HE  ARG A 159     -15.845 -15.216 -17.232  1.00  0.00           H  
ATOM     40 1HH1 ARG A 159     -14.141 -15.202 -14.160  1.00  0.00           H  
ATOM     41 2HH1 ARG A 159     -15.048 -16.548 -13.509  1.00  0.00           H  
ATOM     42 1HH2 ARG A 159     -17.016 -16.963 -16.375  1.00  0.00           H  
ATOM     43 2HH2 ARG A 159     -16.676 -17.546 -14.761  1.00  0.00           H  
ATOM     44  N   ARG A 160     -12.586  -9.144 -18.344  1.00  0.00           N  
ATOM     45  CA  ARG A 160     -11.792  -7.949 -18.098  1.00  0.00           C  
ATOM     46  C   ARG A 160     -12.633  -6.875 -17.411  1.00  0.00           C  
ATOM     47  O   ARG A 160     -13.441  -6.198 -18.052  1.00  0.00           O  
ATOM     48  CB  ARG A 160     -11.230  -7.400 -19.401  1.00  0.00           C  
ATOM     49  CG  ARG A 160     -10.293  -6.214 -19.244  1.00  0.00           C  
ATOM     50  CD  ARG A 160      -9.731  -5.780 -20.549  1.00  0.00           C  
ATOM     51  NE  ARG A 160      -8.782  -4.690 -20.396  1.00  0.00           N  
ATOM     52  CZ  ARG A 160      -8.181  -4.049 -21.418  1.00  0.00           C  
ATOM     53  NH1 ARG A 160      -8.442  -4.400 -22.658  1.00  0.00           N  
ATOM     54  NH2 ARG A 160      -7.330  -3.067 -21.174  1.00  0.00           N  
ATOM     55  H   ARG A 160     -13.563  -9.090 -18.275  1.00  0.00           H  
ATOM     56  HA  ARG A 160     -10.960  -8.215 -17.446  1.00  0.00           H  
ATOM     57 1HB  ARG A 160     -10.683  -8.186 -19.920  1.00  0.00           H  
ATOM     58 2HB  ARG A 160     -12.050  -7.090 -20.049  1.00  0.00           H  
ATOM     59 1HG  ARG A 160     -10.836  -5.376 -18.808  1.00  0.00           H  
ATOM     60 2HG  ARG A 160      -9.464  -6.488 -18.589  1.00  0.00           H  
ATOM     61 1HD  ARG A 160      -9.217  -6.617 -21.020  1.00  0.00           H  
ATOM     62 2HD  ARG A 160     -10.539  -5.440 -21.197  1.00  0.00           H  
ATOM     63  HE  ARG A 160      -8.556  -4.392 -19.456  1.00  0.00           H  
ATOM     64 1HH1 ARG A 160      -9.093  -5.150 -22.845  1.00  0.00           H  
ATOM     65 2HH1 ARG A 160      -7.993  -3.920 -23.424  1.00  0.00           H  
ATOM     66 1HH2 ARG A 160      -7.130  -2.798 -20.220  1.00  0.00           H  
ATOM     67 2HH2 ARG A 160      -6.881  -2.588 -21.939  1.00  0.00           H  
ATOM     68  N   GLN A 161     -12.454  -6.736 -16.108  1.00  0.00           N  
ATOM     69  CA  GLN A 161     -13.186  -5.737 -15.341  1.00  0.00           C  
ATOM     70  C   GLN A 161     -12.283  -4.548 -15.024  1.00  0.00           C  
ATOM     71  O   GLN A 161     -11.141  -4.722 -14.597  1.00  0.00           O  
ATOM     72  CB  GLN A 161     -13.737  -6.344 -14.048  1.00  0.00           C  
ATOM     73  CG  GLN A 161     -14.575  -5.387 -13.218  1.00  0.00           C  
ATOM     74  CD  GLN A 161     -15.161  -6.049 -11.986  1.00  0.00           C  
ATOM     75  OE1 GLN A 161     -14.580  -6.989 -11.434  1.00  0.00           O  
ATOM     76  NE2 GLN A 161     -16.315  -5.563 -11.545  1.00  0.00           N  
ATOM     77  H   GLN A 161     -11.811  -7.320 -15.646  1.00  0.00           H  
ATOM     78  HA  GLN A 161     -14.024  -5.385 -15.943  1.00  0.00           H  
ATOM     79 1HB  GLN A 161     -14.353  -7.211 -14.286  1.00  0.00           H  
ATOM     80 2HB  GLN A 161     -12.910  -6.691 -13.428  1.00  0.00           H  
ATOM     81 1HG  GLN A 161     -13.947  -4.557 -12.894  1.00  0.00           H  
ATOM     82 2HG  GLN A 161     -15.397  -5.016 -13.830  1.00  0.00           H  
ATOM     83 1HE2 GLN A 161     -16.749  -5.959 -10.736  1.00  0.00           H  
ATOM     84 2HE2 GLN A 161     -16.751  -4.800 -12.022  1.00  0.00           H  
ATOM     85  N   LEU A 162     -12.793  -3.344 -15.237  1.00  0.00           N  
ATOM     86  CA  LEU A 162     -12.021  -2.140 -14.973  1.00  0.00           C  
ATOM     87  C   LEU A 162     -12.920  -0.927 -14.750  1.00  0.00           C  
ATOM     88  O   LEU A 162     -13.442  -0.340 -15.694  1.00  0.00           O  
ATOM     89  CB  LEU A 162     -11.064  -1.866 -16.140  1.00  0.00           C  
ATOM     90  CG  LEU A 162     -10.155  -0.641 -15.980  1.00  0.00           C  
ATOM     91  CD1 LEU A 162      -9.015  -0.720 -16.988  1.00  0.00           C  
ATOM     92  CD2 LEU A 162     -10.971   0.628 -16.177  1.00  0.00           C  
ATOM     93  H   LEU A 162     -13.712  -3.261 -15.574  1.00  0.00           H  
ATOM     94  HA  LEU A 162     -11.437  -2.296 -14.067  1.00  0.00           H  
ATOM     95 1HB  LEU A 162     -10.426  -2.736 -16.278  1.00  0.00           H  
ATOM     96 2HB  LEU A 162     -11.653  -1.726 -17.047  1.00  0.00           H  
ATOM     97  HG  LEU A 162      -9.717  -0.639 -14.982  1.00  0.00           H  
ATOM     98 1HD1 LEU A 162      -8.369   0.151 -16.875  1.00  0.00           H  
ATOM     99 2HD1 LEU A 162      -8.436  -1.626 -16.812  1.00  0.00           H  
ATOM    100 3HD1 LEU A 162      -9.424  -0.739 -17.998  1.00  0.00           H  
ATOM    101 1HD2 LEU A 162     -10.325   1.498 -16.063  1.00  0.00           H  
ATOM    102 2HD2 LEU A 162     -11.408   0.629 -17.177  1.00  0.00           H  
ATOM    103 3HD2 LEU A 162     -11.768   0.666 -15.433  1.00  0.00           H  
ATOM    104  N   THR A 163     -13.130  -0.568 -13.497  1.00  0.00           N  
ATOM    105  CA  THR A 163     -13.931   0.599 -13.185  1.00  0.00           C  
ATOM    106  C   THR A 163     -13.038   1.835 -13.283  1.00  0.00           C  
ATOM    107  O   THR A 163     -11.937   1.838 -12.733  1.00  0.00           O  
ATOM    108  CB  THR A 163     -14.563   0.499 -11.784  1.00  0.00           C  
ATOM    109  OG1 THR A 163     -15.442  -0.633 -11.734  1.00  0.00           O  
ATOM    110  CG2 THR A 163     -15.349   1.761 -11.462  1.00  0.00           C  
ATOM    111  H   THR A 163     -12.740  -1.095 -12.770  1.00  0.00           H  
ATOM    112  HA  THR A 163     -14.738   0.670 -13.915  1.00  0.00           H  
ATOM    113  HB  THR A 163     -13.779   0.365 -11.040  1.00  0.00           H  
ATOM    114  HG1 THR A 163     -15.214  -1.180 -10.979  1.00  0.00           H  
ATOM    115 1HG2 THR A 163     -15.788   1.672 -10.468  1.00  0.00           H  
ATOM    116 2HG2 THR A 163     -14.681   2.621 -11.489  1.00  0.00           H  
ATOM    117 3HG2 THR A 163     -16.141   1.894 -12.198  1.00  0.00           H  
ATOM    118  N   PRO A 164     -13.497   2.899 -13.960  1.00  0.00           N  
ATOM    119  CA  PRO A 164     -12.714   4.131 -14.141  1.00  0.00           C  
ATOM    120  C   PRO A 164     -12.220   4.737 -12.826  1.00  0.00           C  
ATOM    121  O   PRO A 164     -11.099   5.240 -12.749  1.00  0.00           O  
ATOM    122  CB  PRO A 164     -13.714   5.060 -14.836  1.00  0.00           C  
ATOM    123  CG  PRO A 164     -14.580   4.140 -15.626  1.00  0.00           C  
ATOM    124  CD  PRO A 164     -14.775   2.947 -14.730  1.00  0.00           C  
ATOM    125  HA  PRO A 164     -11.851   3.919 -14.789  1.00  0.00           H  
ATOM    126 1HB  PRO A 164     -14.276   5.637 -14.086  1.00  0.00           H  
ATOM    127 2HB  PRO A 164     -13.178   5.787 -15.464  1.00  0.00           H  
ATOM    128 1HG  PRO A 164     -15.528   4.637 -15.882  1.00  0.00           H  
ATOM    129 2HG  PRO A 164     -14.091   3.881 -16.576  1.00  0.00           H  
ATOM    130 1HD  PRO A 164     -15.637   3.120 -14.070  1.00  0.00           H  
ATOM    131 2HD  PRO A 164     -14.930   2.047 -15.344  1.00  0.00           H  
ATOM    132  N   GLN A 165     -13.054   4.663 -11.798  1.00  0.00           N  
ATOM    133  CA  GLN A 165     -12.719   5.223 -10.492  1.00  0.00           C  
ATOM    134  C   GLN A 165     -11.666   4.392  -9.762  1.00  0.00           C  
ATOM    135  O   GLN A 165     -10.776   4.940  -9.115  1.00  0.00           O  
ATOM    136  CB  GLN A 165     -13.978   5.338  -9.628  1.00  0.00           C  
ATOM    137  CG  GLN A 165     -14.990   6.351 -10.134  1.00  0.00           C  
ATOM    138  CD  GLN A 165     -16.245   6.392  -9.282  1.00  0.00           C  
ATOM    139  OE1 GLN A 165     -16.595   5.409  -8.622  1.00  0.00           O  
ATOM    140  NE2 GLN A 165     -16.929   7.530  -9.291  1.00  0.00           N  
ATOM    141  H   GLN A 165     -13.924   4.226 -11.924  1.00  0.00           H  
ATOM    142  HA  GLN A 165     -12.302   6.219 -10.639  1.00  0.00           H  
ATOM    143 1HB  GLN A 165     -14.471   4.368  -9.573  1.00  0.00           H  
ATOM    144 2HB  GLN A 165     -13.698   5.620  -8.613  1.00  0.00           H  
ATOM    145 1HG  GLN A 165     -14.535   7.342 -10.120  1.00  0.00           H  
ATOM    146 2HG  GLN A 165     -15.276   6.087 -11.151  1.00  0.00           H  
ATOM    147 1HE2 GLN A 165     -17.765   7.616  -8.749  1.00  0.00           H  
ATOM    148 2HE2 GLN A 165     -16.609   8.301  -9.841  1.00  0.00           H  
ATOM    149  N   GLN A 166     -11.757   3.072  -9.874  1.00  0.00           N  
ATOM    150  CA  GLN A 166     -10.822   2.186  -9.190  1.00  0.00           C  
ATOM    151  C   GLN A 166      -9.517   2.063  -9.956  1.00  0.00           C  
ATOM    152  O   GLN A 166      -8.440   2.098  -9.365  1.00  0.00           O  
ATOM    153  CB  GLN A 166     -11.442   0.800  -8.993  1.00  0.00           C  
ATOM    154  CG  GLN A 166     -12.635   0.779  -8.053  1.00  0.00           C  
ATOM    155  CD  GLN A 166     -13.218  -0.611  -7.889  1.00  0.00           C  
ATOM    156  OE1 GLN A 166     -13.097  -1.459  -8.777  1.00  0.00           O  
ATOM    157  NE2 GLN A 166     -13.857  -0.853  -6.750  1.00  0.00           N  
ATOM    158  H   GLN A 166     -12.454   2.687 -10.440  1.00  0.00           H  
ATOM    159  HA  GLN A 166     -10.598   2.609  -8.211  1.00  0.00           H  
ATOM    160 1HB  GLN A 166     -11.766   0.406  -9.956  1.00  0.00           H  
ATOM    161 2HB  GLN A 166     -10.689   0.118  -8.597  1.00  0.00           H  
ATOM    162 1HG  GLN A 166     -12.318   1.135  -7.072  1.00  0.00           H  
ATOM    163 2HG  GLN A 166     -13.411   1.431  -8.453  1.00  0.00           H  
ATOM    164 1HE2 GLN A 166     -14.263  -1.753  -6.585  1.00  0.00           H  
ATOM    165 2HE2 GLN A 166     -13.932  -0.137  -6.056  1.00  0.00           H  
ATOM    166  N   GLN A 167      -9.625   1.917 -11.272  1.00  0.00           N  
ATOM    167  CA  GLN A 167      -8.469   1.777 -12.140  1.00  0.00           C  
ATOM    168  C   GLN A 167      -7.449   2.886 -11.907  1.00  0.00           C  
ATOM    169  O   GLN A 167      -6.258   2.627 -11.753  1.00  0.00           O  
ATOM    170  CB  GLN A 167      -8.907   1.771 -13.607  1.00  0.00           C  
ATOM    171  CG  GLN A 167      -7.759   1.678 -14.599  1.00  0.00           C  
ATOM    172  CD  GLN A 167      -7.035   0.347 -14.523  1.00  0.00           C  
ATOM    173  OE1 GLN A 167      -7.461  -0.568 -13.812  1.00  0.00           O  
ATOM    174  NE2 GLN A 167      -5.935   0.230 -15.258  1.00  0.00           N  
ATOM    175  H   GLN A 167     -10.519   1.896 -11.678  1.00  0.00           H  
ATOM    176  HA  GLN A 167      -7.981   0.829 -11.916  1.00  0.00           H  
ATOM    177 1HB  GLN A 167      -9.573   0.927 -13.784  1.00  0.00           H  
ATOM    178 2HB  GLN A 167      -9.466   2.680 -13.824  1.00  0.00           H  
ATOM    179 1HG  GLN A 167      -8.154   1.795 -15.608  1.00  0.00           H  
ATOM    180 2HG  GLN A 167      -7.042   2.470 -14.383  1.00  0.00           H  
ATOM    181 1HE2 GLN A 167      -5.415  -0.625 -15.249  1.00  0.00           H  
ATOM    182 2HE2 GLN A 167      -5.626   0.997 -15.821  1.00  0.00           H  
ATOM    183  N   GLN A 168      -7.937   4.113 -11.843  1.00  0.00           N  
ATOM    184  CA  GLN A 168      -7.085   5.278 -11.654  1.00  0.00           C  
ATOM    185  C   GLN A 168      -6.316   5.237 -10.336  1.00  0.00           C  
ATOM    186  O   GLN A 168      -5.210   5.765 -10.240  1.00  0.00           O  
ATOM    187  CB  GLN A 168      -7.925   6.557 -11.721  1.00  0.00           C  
ATOM    188  CG  GLN A 168      -8.446   6.887 -13.110  1.00  0.00           C  
ATOM    189  CD  GLN A 168      -9.410   8.058 -13.103  1.00  0.00           C  
ATOM    190  OE1 GLN A 168      -9.682   8.650 -12.054  1.00  0.00           O  
ATOM    191  NE2 GLN A 168      -9.931   8.400 -14.275  1.00  0.00           N  
ATOM    192  H   GLN A 168      -8.906   4.243 -11.920  1.00  0.00           H  
ATOM    193  HA  GLN A 168      -6.346   5.299 -12.454  1.00  0.00           H  
ATOM    194 1HB  GLN A 168      -8.781   6.465 -11.054  1.00  0.00           H  
ATOM    195 2HB  GLN A 168      -7.329   7.402 -11.377  1.00  0.00           H  
ATOM    196 1HG  GLN A 168      -7.603   7.140 -13.753  1.00  0.00           H  
ATOM    197 2HG  GLN A 168      -8.970   6.016 -13.506  1.00  0.00           H  
ATOM    198 1HE2 GLN A 168     -10.573   9.166 -14.333  1.00  0.00           H  
ATOM    199 2HE2 GLN A 168      -9.683   7.894 -15.100  1.00  0.00           H  
ATOM    200  N   LEU A 169      -6.894   4.616  -9.325  1.00  0.00           N  
ATOM    201  CA  LEU A 169      -6.252   4.555  -8.026  1.00  0.00           C  
ATOM    202  C   LEU A 169      -5.281   3.380  -7.910  1.00  0.00           C  
ATOM    203  O   LEU A 169      -4.148   3.543  -7.454  1.00  0.00           O  
ATOM    204  CB  LEU A 169      -7.308   4.463  -6.922  1.00  0.00           C  
ATOM    205  CG  LEU A 169      -8.232   5.682  -6.781  1.00  0.00           C  
ATOM    206  CD1 LEU A 169      -9.315   5.412  -5.746  1.00  0.00           C  
ATOM    207  CD2 LEU A 169      -7.440   6.925  -6.407  1.00  0.00           C  
ATOM    208  H   LEU A 169      -7.756   4.169  -9.461  1.00  0.00           H  
ATOM    209  HA  LEU A 169      -5.678   5.470  -7.881  1.00  0.00           H  
ATOM    210 1HB  LEU A 169      -7.926   3.597  -7.120  1.00  0.00           H  
ATOM    211 2HB  LEU A 169      -6.801   4.313  -5.984  1.00  0.00           H  
ATOM    212  HG  LEU A 169      -8.720   5.865  -7.729  1.00  0.00           H  
ATOM    213 1HD1 LEU A 169      -9.921   6.298  -5.619  1.00  0.00           H  
ATOM    214 2HD1 LEU A 169      -8.858   5.152  -4.801  1.00  0.00           H  
ATOM    215 3HD1 LEU A 169      -9.938   4.595  -6.079  1.00  0.00           H  
ATOM    216 1HD2 LEU A 169      -6.848   6.724  -5.528  1.00  0.00           H  
ATOM    217 2HD2 LEU A 169      -8.122   7.740  -6.204  1.00  0.00           H  
ATOM    218 3HD2 LEU A 169      -6.791   7.198  -7.225  1.00  0.00           H  
ATOM    219  N   VAL A 170      -5.722   2.200  -8.332  1.00  0.00           N  
ATOM    220  CA  VAL A 170      -4.902   0.999  -8.214  1.00  0.00           C  
ATOM    221  C   VAL A 170      -3.789   0.914  -9.259  1.00  0.00           C  
ATOM    222  O   VAL A 170      -2.696   0.433  -8.966  1.00  0.00           O  
ATOM    223  CB  VAL A 170      -5.795  -0.250  -8.336  1.00  0.00           C  
ATOM    224  CG1 VAL A 170      -6.304  -0.403  -9.762  1.00  0.00           C  
ATOM    225  CG2 VAL A 170      -5.021  -1.485  -7.903  1.00  0.00           C  
ATOM    226  H   VAL A 170      -6.621   2.137  -8.726  1.00  0.00           H  
ATOM    227  HA  VAL A 170      -4.424   1.001  -7.234  1.00  0.00           H  
ATOM    228  HB  VAL A 170      -6.668  -0.124  -7.695  1.00  0.00           H  
ATOM    229 1HG1 VAL A 170      -6.934  -1.291  -9.830  1.00  0.00           H  
ATOM    230 2HG1 VAL A 170      -6.886   0.476 -10.037  1.00  0.00           H  
ATOM    231 3HG1 VAL A 170      -5.458  -0.508 -10.441  1.00  0.00           H  
ATOM    232 1HG2 VAL A 170      -5.659  -2.364  -7.992  1.00  0.00           H  
ATOM    233 2HG2 VAL A 170      -4.144  -1.607  -8.541  1.00  0.00           H  
ATOM    234 3HG2 VAL A 170      -4.702  -1.371  -6.867  1.00  0.00           H  
ATOM    235  N   ASN A 171      -4.053   1.377 -10.470  1.00  0.00           N  
ATOM    236  CA  ASN A 171      -3.052   1.320 -11.538  1.00  0.00           C  
ATOM    237  C   ASN A 171      -1.928   2.323 -11.293  1.00  0.00           C  
ATOM    238  O   ASN A 171      -0.785   2.112 -11.702  1.00  0.00           O  
ATOM    239  CB  ASN A 171      -3.697   1.562 -12.890  1.00  0.00           C  
ATOM    240  CG  ASN A 171      -2.800   1.179 -14.035  1.00  0.00           C  
ATOM    241  OD1 ASN A 171      -2.390   0.019 -14.158  1.00  0.00           O  
ATOM    242  ND2 ASN A 171      -2.487   2.132 -14.876  1.00  0.00           N  
ATOM    243  H   ASN A 171      -4.938   1.764 -10.655  1.00  0.00           H  
ATOM    244  HA  ASN A 171      -2.604   0.325 -11.540  1.00  0.00           H  
ATOM    245 1HB  ASN A 171      -4.622   0.988 -12.961  1.00  0.00           H  
ATOM    246 2HB  ASN A 171      -3.958   2.617 -12.985  1.00  0.00           H  
ATOM    247 1HD2 ASN A 171      -1.894   1.935 -15.657  1.00  0.00           H  
ATOM    248 2HD2 ASN A 171      -2.841   3.057 -14.738  1.00  0.00           H  
ATOM    249  N   GLN A 172      -2.252   3.402 -10.600  1.00  0.00           N  
ATOM    250  CA  GLN A 172      -1.276   4.444 -10.306  1.00  0.00           C  
ATOM    251  C   GLN A 172      -0.409   4.077  -9.107  1.00  0.00           C  
ATOM    252  O   GLN A 172       0.673   4.635  -8.924  1.00  0.00           O  
ATOM    253  CB  GLN A 172      -1.982   5.778 -10.050  1.00  0.00           C  
ATOM    254  CG  GLN A 172      -2.580   6.415 -11.292  1.00  0.00           C  
ATOM    255  CD  GLN A 172      -3.220   7.760 -11.003  1.00  0.00           C  
ATOM    256  OE1 GLN A 172      -3.183   8.250  -9.871  1.00  0.00           O  
ATOM    257  NE2 GLN A 172      -3.811   8.365 -12.026  1.00  0.00           N  
ATOM    258  H   GLN A 172      -3.169   3.504 -10.275  1.00  0.00           H  
ATOM    259  HA  GLN A 172      -0.619   4.556 -11.169  1.00  0.00           H  
ATOM    260 1HB  GLN A 172      -2.784   5.632  -9.327  1.00  0.00           H  
ATOM    261 2HB  GLN A 172      -1.276   6.486  -9.616  1.00  0.00           H  
ATOM    262 1HG  GLN A 172      -1.789   6.564 -12.027  1.00  0.00           H  
ATOM    263 2HG  GLN A 172      -3.345   5.752 -11.696  1.00  0.00           H  
ATOM    264 1HE2 GLN A 172      -4.251   9.254 -11.896  1.00  0.00           H  
ATOM    265 2HE2 GLN A 172      -3.818   7.932 -12.928  1.00  0.00           H  
ATOM    266  N   MET A 173      -0.880   3.129  -8.300  1.00  0.00           N  
ATOM    267  CA  MET A 173      -0.141   2.679  -7.114  1.00  0.00           C  
ATOM    268  C   MET A 173       1.107   1.888  -7.506  1.00  0.00           C  
ATOM    269  O   MET A 173       1.901   1.499  -6.654  1.00  0.00           O  
ATOM    270  CB  MET A 173      -1.044   1.835  -6.216  1.00  0.00           C  
ATOM    271  CG  MET A 173      -1.953   2.643  -5.301  1.00  0.00           C  
ATOM    272  SD  MET A 173      -1.034   3.679  -4.145  1.00  0.00           S  
ATOM    273  CE  MET A 173      -0.290   2.435  -3.094  1.00  0.00           C  
ATOM    274  H   MET A 173      -1.749   2.722  -8.499  1.00  0.00           H  
ATOM    275  HA  MET A 173       0.186   3.557  -6.556  1.00  0.00           H  
ATOM    276 1HB  MET A 173      -1.674   1.196  -6.833  1.00  0.00           H  
ATOM    277 2HB  MET A 173      -0.431   1.186  -5.590  1.00  0.00           H  
ATOM    278 1HG  MET A 173      -2.598   3.284  -5.902  1.00  0.00           H  
ATOM    279 2HG  MET A 173      -2.586   1.966  -4.728  1.00  0.00           H  
ATOM    280 1HE  MET A 173       0.312   2.921  -2.326  1.00  0.00           H  
ATOM    281 2HE  MET A 173      -1.074   1.842  -2.621  1.00  0.00           H  
ATOM    282 3HE  MET A 173       0.345   1.783  -3.695  1.00  0.00           H  
ATOM    283  N   LYS A 174       1.265   1.642  -8.799  1.00  0.00           N  
ATOM    284  CA  LYS A 174       2.421   0.919  -9.300  1.00  0.00           C  
ATOM    285  C   LYS A 174       3.640   1.815  -9.205  1.00  0.00           C  
ATOM    286  O   LYS A 174       4.701   1.407  -8.734  1.00  0.00           O  
ATOM    287  CB  LYS A 174       2.202   0.457 -10.742  1.00  0.00           C  
ATOM    288  CG  LYS A 174       3.352  -0.352 -11.325  1.00  0.00           C  
ATOM    289  CD  LYS A 174       2.983  -0.944 -12.677  1.00  0.00           C  
ATOM    290  CE  LYS A 174       4.150  -1.706 -13.286  1.00  0.00           C  
ATOM    291  NZ  LYS A 174       3.755  -2.432 -14.524  1.00  0.00           N  
ATOM    292  H   LYS A 174       0.598   1.971  -9.427  1.00  0.00           H  
ATOM    293  HA  LYS A 174       2.574   0.037  -8.677  1.00  0.00           H  
ATOM    294 1HB  LYS A 174       1.301  -0.155 -10.794  1.00  0.00           H  
ATOM    295 2HB  LYS A 174       2.045   1.325 -11.382  1.00  0.00           H  
ATOM    296 1HG  LYS A 174       4.225   0.290 -11.445  1.00  0.00           H  
ATOM    297 2HG  LYS A 174       3.610  -1.161 -10.642  1.00  0.00           H  
ATOM    298 1HD  LYS A 174       2.138  -1.624 -12.558  1.00  0.00           H  
ATOM    299 2HD  LYS A 174       2.690  -0.144 -13.356  1.00  0.00           H  
ATOM    300 1HE  LYS A 174       4.952  -1.010 -13.528  1.00  0.00           H  
ATOM    301 2HE  LYS A 174       4.531  -2.427 -12.563  1.00  0.00           H  
ATOM    302 1HZ  LYS A 174       4.555  -2.924 -14.896  1.00  0.00           H  
ATOM    303 2HZ  LYS A 174       3.023  -3.095 -14.307  1.00  0.00           H  
ATOM    304 3HZ  LYS A 174       3.418  -1.772 -15.209  1.00  0.00           H  
ATOM    305  N   VAL A 175       3.472   3.053  -9.647  1.00  0.00           N  
ATOM    306  CA  VAL A 175       4.547   4.019  -9.596  1.00  0.00           C  
ATOM    307  C   VAL A 175       4.194   5.108  -8.603  1.00  0.00           C  
ATOM    308  O   VAL A 175       3.738   6.192  -8.973  1.00  0.00           O  
ATOM    309  CB  VAL A 175       4.793   4.636 -10.985  1.00  0.00           C  
ATOM    310  CG1 VAL A 175       5.978   5.590 -10.942  1.00  0.00           C  
ATOM    311  CG2 VAL A 175       5.025   3.534 -12.008  1.00  0.00           C  
ATOM    312  H   VAL A 175       2.602   3.324 -10.005  1.00  0.00           H  
ATOM    313  HA  VAL A 175       5.457   3.508  -9.278  1.00  0.00           H  
ATOM    314  HB  VAL A 175       3.920   5.222 -11.273  1.00  0.00           H  
ATOM    315 1HG1 VAL A 175       6.137   6.017 -11.933  1.00  0.00           H  
ATOM    316 2HG1 VAL A 175       5.775   6.390 -10.231  1.00  0.00           H  
ATOM    317 3HG1 VAL A 175       6.871   5.047 -10.634  1.00  0.00           H  
ATOM    318 1HG2 VAL A 175       5.197   3.978 -12.988  1.00  0.00           H  
ATOM    319 2HG2 VAL A 175       5.895   2.945 -11.718  1.00  0.00           H  
ATOM    320 3HG2 VAL A 175       4.147   2.888 -12.052  1.00  0.00           H  
ATOM    321  N   ALA A 176       4.412   4.808  -7.342  1.00  0.00           N  
ATOM    322  CA  ALA A 176       4.130   5.744  -6.275  1.00  0.00           C  
ATOM    323  C   ALA A 176       5.181   5.632  -5.178  1.00  0.00           C  
ATOM    324  O   ALA A 176       5.362   4.567  -4.590  1.00  0.00           O  
ATOM    325  CB  ALA A 176       2.737   5.504  -5.712  1.00  0.00           C  
ATOM    326  H   ALA A 176       4.738   3.912  -7.118  1.00  0.00           H  
ATOM    327  HA  ALA A 176       4.174   6.752  -6.688  1.00  0.00           H  
ATOM    328 1HB  ALA A 176       2.541   6.215  -4.909  1.00  0.00           H  
ATOM    329 2HB  ALA A 176       1.997   5.635  -6.502  1.00  0.00           H  
ATOM    330 3HB  ALA A 176       2.673   4.489  -5.321  1.00  0.00           H  
ATOM    331  N   PRO A 177       5.938   6.710  -4.936  1.00  0.00           N  
ATOM    332  CA  PRO A 177       6.955   6.738  -3.898  1.00  0.00           C  
ATOM    333  C   PRO A 177       6.377   7.101  -2.532  1.00  0.00           C  
ATOM    334  O   PRO A 177       5.520   7.983  -2.420  1.00  0.00           O  
ATOM    335  CB  PRO A 177       7.920   7.815  -4.404  1.00  0.00           C  
ATOM    336  CG  PRO A 177       7.033   8.837  -5.029  1.00  0.00           C  
ATOM    337  CD  PRO A 177       5.917   8.037  -5.646  1.00  0.00           C  
ATOM    338  HA  PRO A 177       7.448   5.756  -3.848  1.00  0.00           H  
ATOM    339 1HB  PRO A 177       8.510   8.215  -3.567  1.00  0.00           H  
ATOM    340 2HB  PRO A 177       8.632   7.375  -5.118  1.00  0.00           H  
ATOM    341 1HG  PRO A 177       6.675   9.545  -4.267  1.00  0.00           H  
ATOM    342 2HG  PRO A 177       7.593   9.425  -5.770  1.00  0.00           H  
ATOM    343 1HD  PRO A 177       4.959   8.553  -5.481  1.00  0.00           H  
ATOM    344 2HD  PRO A 177       6.109   7.909  -6.722  1.00  0.00           H  
ATOM    345  N   ILE A 178       6.852   6.415  -1.506  1.00  0.00           N  
ATOM    346  CA  ILE A 178       6.412   6.640  -0.137  1.00  0.00           C  
ATOM    347  C   ILE A 178       6.911   7.989   0.384  1.00  0.00           C  
ATOM    348  O   ILE A 178       8.119   8.227   0.445  1.00  0.00           O  
ATOM    349  CB  ILE A 178       6.904   5.512   0.789  1.00  0.00           C  
ATOM    350  CG1 ILE A 178       6.364   4.160   0.316  1.00  0.00           C  
ATOM    351  CG2 ILE A 178       6.486   5.783   2.225  1.00  0.00           C  
ATOM    352  CD1 ILE A 178       7.016   2.974   0.988  1.00  0.00           C  
ATOM    353  H   ILE A 178       7.526   5.718  -1.675  1.00  0.00           H  
ATOM    354  HA  ILE A 178       5.323   6.649  -0.121  1.00  0.00           H  
ATOM    355  HB  ILE A 178       7.991   5.452   0.742  1.00  0.00           H  
ATOM    356 1HG1 ILE A 178       5.293   4.111   0.501  1.00  0.00           H  
ATOM    357 2HG1 ILE A 178       6.513   4.065  -0.760  1.00  0.00           H  
ATOM    358 1HG2 ILE A 178       6.841   4.976   2.866  1.00  0.00           H  
ATOM    359 2HG2 ILE A 178       6.916   6.727   2.558  1.00  0.00           H  
ATOM    360 3HG2 ILE A 178       5.398   5.840   2.283  1.00  0.00           H  
ATOM    361 1HD1 ILE A 178       6.582   2.051   0.600  1.00  0.00           H  
ATOM    362 2HD1 ILE A 178       8.088   2.984   0.784  1.00  0.00           H  
ATOM    363 3HD1 ILE A 178       6.851   3.028   2.062  1.00  0.00           H  
ATOM    364  N   PRO A 179       5.983   8.898   0.732  1.00  0.00           N  
ATOM    365  CA  PRO A 179       6.327  10.225   1.255  1.00  0.00           C  
ATOM    366  C   PRO A 179       7.071  10.158   2.582  1.00  0.00           C  
ATOM    367  O   PRO A 179       7.006   9.158   3.299  1.00  0.00           O  
ATOM    368  CB  PRO A 179       4.956  10.889   1.420  1.00  0.00           C  
ATOM    369  CG  PRO A 179       4.074  10.147   0.474  1.00  0.00           C  
ATOM    370  CD  PRO A 179       4.546   8.721   0.564  1.00  0.00           C  
ATOM    371  HA  PRO A 179       6.939  10.759   0.513  1.00  0.00           H  
ATOM    372 1HB  PRO A 179       4.623  10.810   2.465  1.00  0.00           H  
ATOM    373 2HB  PRO A 179       5.027  11.962   1.186  1.00  0.00           H  
ATOM    374 1HG  PRO A 179       3.020  10.264   0.767  1.00  0.00           H  
ATOM    375 2HG  PRO A 179       4.171  10.563  -0.539  1.00  0.00           H  
ATOM    376 1HD  PRO A 179       4.083   8.235   1.435  1.00  0.00           H  
ATOM    377 2HD  PRO A 179       4.282   8.188  -0.362  1.00  0.00           H  
ATOM    378  N   LYS A 180       7.742  11.248   2.920  1.00  0.00           N  
ATOM    379  CA  LYS A 180       8.516  11.337   4.156  1.00  0.00           C  
ATOM    380  C   LYS A 180       7.624  11.176   5.380  1.00  0.00           C  
ATOM    381  O   LYS A 180       8.061  10.675   6.418  1.00  0.00           O  
ATOM    382  CB  LYS A 180       9.265  12.669   4.225  1.00  0.00           C  
ATOM    383  CG  LYS A 180      10.417  12.795   3.236  1.00  0.00           C  
ATOM    384  CD  LYS A 180      11.102  14.148   3.355  1.00  0.00           C  
ATOM    385  CE  LYS A 180      12.253  14.275   2.369  1.00  0.00           C  
ATOM    386  NZ  LYS A 180      12.911  15.608   2.449  1.00  0.00           N  
ATOM    387  H   LYS A 180       7.709  12.023   2.317  1.00  0.00           H  
ATOM    388  HA  LYS A 180       9.245  10.526   4.167  1.00  0.00           H  
ATOM    389 1HB  LYS A 180       8.570  13.487   4.035  1.00  0.00           H  
ATOM    390 2HB  LYS A 180       9.669  12.808   5.228  1.00  0.00           H  
ATOM    391 1HG  LYS A 180      11.148  12.008   3.427  1.00  0.00           H  
ATOM    392 2HG  LYS A 180      10.039  12.676   2.221  1.00  0.00           H  
ATOM    393 1HD  LYS A 180      10.378  14.941   3.161  1.00  0.00           H  
ATOM    394 2HD  LYS A 180      11.488  14.272   4.367  1.00  0.00           H  
ATOM    395 1HE  LYS A 180      12.995  13.505   2.574  1.00  0.00           H  
ATOM    396 2HE  LYS A 180      11.881  14.129   1.355  1.00  0.00           H  
ATOM    397 1HZ  LYS A 180      13.666  15.652   1.780  1.00  0.00           H  
ATOM    398 2HZ  LYS A 180      12.234  16.330   2.242  1.00  0.00           H  
ATOM    399 3HZ  LYS A 180      13.277  15.747   3.379  1.00  0.00           H  
ATOM    400  N   GLN A 181       6.375  11.598   5.250  1.00  0.00           N  
ATOM    401  CA  GLN A 181       5.408  11.494   6.336  1.00  0.00           C  
ATOM    402  C   GLN A 181       5.146  10.029   6.680  1.00  0.00           C  
ATOM    403  O   GLN A 181       4.888   9.680   7.833  1.00  0.00           O  
ATOM    404  CB  GLN A 181       4.098  12.191   5.960  1.00  0.00           C  
ATOM    405  CG  GLN A 181       4.202  13.704   5.869  1.00  0.00           C  
ATOM    406  CD  GLN A 181       2.901  14.348   5.428  1.00  0.00           C  
ATOM    407  OE1 GLN A 181       2.094  13.733   4.727  1.00  0.00           O  
ATOM    408  NE2 GLN A 181       2.690  15.594   5.838  1.00  0.00           N  
ATOM    409  H   GLN A 181       6.099  12.000   4.400  1.00  0.00           H  
ATOM    410  HA  GLN A 181       5.822  11.985   7.216  1.00  0.00           H  
ATOM    411 1HB  GLN A 181       3.751  11.819   4.996  1.00  0.00           H  
ATOM    412 2HB  GLN A 181       3.333  11.951   6.699  1.00  0.00           H  
ATOM    413 1HG  GLN A 181       4.464  14.100   6.849  1.00  0.00           H  
ATOM    414 2HG  GLN A 181       4.973  13.962   5.144  1.00  0.00           H  
ATOM    415 1HE2 GLN A 181       1.849  16.071   5.579  1.00  0.00           H  
ATOM    416 2HE2 GLN A 181       3.371  16.056   6.406  1.00  0.00           H  
ATOM    417  N   LEU A 182       5.231   9.176   5.671  1.00  0.00           N  
ATOM    418  CA  LEU A 182       4.985   7.754   5.846  1.00  0.00           C  
ATOM    419  C   LEU A 182       6.278   6.995   6.126  1.00  0.00           C  
ATOM    420  O   LEU A 182       6.263   5.978   6.816  1.00  0.00           O  
ATOM    421  CB  LEU A 182       4.307   7.180   4.596  1.00  0.00           C  
ATOM    422  CG  LEU A 182       2.774   7.229   4.588  1.00  0.00           C  
ATOM    423  CD1 LEU A 182       2.311   8.669   4.768  1.00  0.00           C  
ATOM    424  CD2 LEU A 182       2.253   6.647   3.282  1.00  0.00           C  
ATOM    425  H   LEU A 182       5.479   9.510   4.781  1.00  0.00           H  
ATOM    426  HA  LEU A 182       4.321   7.620   6.699  1.00  0.00           H  
ATOM    427 1HB  LEU A 182       4.661   7.730   3.725  1.00  0.00           H  
ATOM    428 2HB  LEU A 182       4.605   6.137   4.486  1.00  0.00           H  
ATOM    429  HG  LEU A 182       2.387   6.647   5.425  1.00  0.00           H  
ATOM    430 1HD1 LEU A 182       1.222   8.703   4.764  1.00  0.00           H  
ATOM    431 2HD1 LEU A 182       2.681   9.053   5.719  1.00  0.00           H  
ATOM    432 3HD1 LEU A 182       2.697   9.280   3.954  1.00  0.00           H  
ATOM    433 1HD2 LEU A 182       1.164   6.681   3.277  1.00  0.00           H  
ATOM    434 2HD2 LEU A 182       2.639   7.229   2.445  1.00  0.00           H  
ATOM    435 3HD2 LEU A 182       2.584   5.613   3.188  1.00  0.00           H  
ATOM    436  N   LEU A 183       7.393   7.504   5.602  1.00  0.00           N  
ATOM    437  CA  LEU A 183       8.704   6.872   5.793  1.00  0.00           C  
ATOM    438  C   LEU A 183       9.061   6.750   7.271  1.00  0.00           C  
ATOM    439  O   LEU A 183       9.811   5.860   7.667  1.00  0.00           O  
ATOM    440  CB  LEU A 183       9.791   7.677   5.069  1.00  0.00           C  
ATOM    441  CG  LEU A 183       9.806   7.550   3.541  1.00  0.00           C  
ATOM    442  CD1 LEU A 183      10.913   8.425   2.969  1.00  0.00           C  
ATOM    443  CD2 LEU A 183      10.007   6.092   3.155  1.00  0.00           C  
ATOM    444  H   LEU A 183       7.333   8.319   5.058  1.00  0.00           H  
ATOM    445  HA  LEU A 183       8.669   5.869   5.369  1.00  0.00           H  
ATOM    446 1HB  LEU A 183       9.662   8.731   5.313  1.00  0.00           H  
ATOM    447 2HB  LEU A 183      10.765   7.356   5.438  1.00  0.00           H  
ATOM    448  HG  LEU A 183       8.857   7.905   3.137  1.00  0.00           H  
ATOM    449 1HD1 LEU A 183      10.923   8.335   1.882  1.00  0.00           H  
ATOM    450 2HD1 LEU A 183      10.734   9.464   3.244  1.00  0.00           H  
ATOM    451 3HD1 LEU A 183      11.874   8.103   3.368  1.00  0.00           H  
ATOM    452 1HD2 LEU A 183      10.016   6.001   2.068  1.00  0.00           H  
ATOM    453 2HD2 LEU A 183      10.955   5.735   3.557  1.00  0.00           H  
ATOM    454 3HD2 LEU A 183       9.192   5.492   3.561  1.00  0.00           H  
ATOM    455  N   GLN A 184       8.520   7.649   8.080  1.00  0.00           N  
ATOM    456  CA  GLN A 184       8.772   7.642   9.516  1.00  0.00           C  
ATOM    457  C   GLN A 184       8.196   6.395  10.182  1.00  0.00           C  
ATOM    458  O   GLN A 184       8.633   6.003  11.265  1.00  0.00           O  
ATOM    459  CB  GLN A 184       8.185   8.898  10.165  1.00  0.00           C  
ATOM    460  CG  GLN A 184       8.907  10.183   9.800  1.00  0.00           C  
ATOM    461  CD  GLN A 184       8.300  11.400  10.473  1.00  0.00           C  
ATOM    462  OE1 GLN A 184       7.697  11.297  11.545  1.00  0.00           O  
ATOM    463  NE2 GLN A 184       8.457  12.560   9.847  1.00  0.00           N  
ATOM    464  H   GLN A 184       7.946   8.345   7.700  1.00  0.00           H  
ATOM    465  HA  GLN A 184       9.850   7.636   9.678  1.00  0.00           H  
ATOM    466 1HB  GLN A 184       7.140   9.004   9.872  1.00  0.00           H  
ATOM    467 2HB  GLN A 184       8.211   8.794  11.250  1.00  0.00           H  
ATOM    468 1HG  GLN A 184       9.948  10.104  10.111  1.00  0.00           H  
ATOM    469 2HG  GLN A 184       8.851  10.326   8.721  1.00  0.00           H  
ATOM    470 1HE2 GLN A 184       8.078  13.399  10.243  1.00  0.00           H  
ATOM    471 2HE2 GLN A 184       8.953  12.600   8.980  1.00  0.00           H  
ATOM    472  N   ARG A 185       7.222   5.771   9.528  1.00  0.00           N  
ATOM    473  CA  ARG A 185       6.577   4.580  10.068  1.00  0.00           C  
ATOM    474  C   ARG A 185       7.439   3.343   9.852  1.00  0.00           C  
ATOM    475  O   ARG A 185       7.341   2.372  10.601  1.00  0.00           O  
ATOM    476  CB  ARG A 185       5.217   4.367   9.420  1.00  0.00           C  
ATOM    477  CG  ARG A 185       4.167   5.407   9.779  1.00  0.00           C  
ATOM    478  CD  ARG A 185       2.899   5.185   9.038  1.00  0.00           C  
ATOM    479  NE  ARG A 185       1.895   6.182   9.371  1.00  0.00           N  
ATOM    480  CZ  ARG A 185       1.019   6.076  10.389  1.00  0.00           C  
ATOM    481  NH1 ARG A 185       1.036   5.013  11.162  1.00  0.00           N  
ATOM    482  NH2 ARG A 185       0.142   7.040  10.610  1.00  0.00           N  
ATOM    483  H   ARG A 185       6.941   6.112   8.650  1.00  0.00           H  
ATOM    484  HA  ARG A 185       6.433   4.720  11.140  1.00  0.00           H  
ATOM    485 1HB  ARG A 185       5.326   4.369   8.336  1.00  0.00           H  
ATOM    486 2HB  ARG A 185       4.826   3.391   9.708  1.00  0.00           H  
ATOM    487 1HG  ARG A 185       3.954   5.355  10.847  1.00  0.00           H  
ATOM    488 2HG  ARG A 185       4.540   6.400   9.531  1.00  0.00           H  
ATOM    489 1HD  ARG A 185       3.090   5.238   7.967  1.00  0.00           H  
ATOM    490 2HD  ARG A 185       2.500   4.202   9.287  1.00  0.00           H  
ATOM    491  HE  ARG A 185       1.851   7.015   8.798  1.00  0.00           H  
ATOM    492 1HH1 ARG A 185       1.706   4.276  10.993  1.00  0.00           H  
ATOM    493 2HH1 ARG A 185       0.379   4.934  11.926  1.00  0.00           H  
ATOM    494 1HH2 ARG A 185       0.130   7.857  10.015  1.00  0.00           H  
ATOM    495 2HH2 ARG A 185      -0.514   6.961  11.373  1.00  0.00           H  
ATOM    496  N   ILE A 186       8.274   3.384   8.823  1.00  0.00           N  
ATOM    497  CA  ILE A 186       9.169   2.275   8.510  1.00  0.00           C  
ATOM    498  C   ILE A 186      10.596   2.788   8.321  1.00  0.00           C  
ATOM    499  O   ILE A 186      11.022   3.085   7.205  1.00  0.00           O  
ATOM    500  CB  ILE A 186       8.709   1.531   7.243  1.00  0.00           C  
ATOM    501  CG1 ILE A 186       7.248   1.097   7.379  1.00  0.00           C  
ATOM    502  CG2 ILE A 186       9.602   0.329   6.980  1.00  0.00           C  
ATOM    503  CD1 ILE A 186       7.036  -0.044   8.347  1.00  0.00           C  
ATOM    504  H   ILE A 186       8.299   4.187   8.261  1.00  0.00           H  
ATOM    505  HA  ILE A 186       9.155   1.574   9.343  1.00  0.00           H  
ATOM    506  HB  ILE A 186       8.760   2.204   6.387  1.00  0.00           H  
ATOM    507 1HG1 ILE A 186       6.647   1.944   7.712  1.00  0.00           H  
ATOM    508 2HG1 ILE A 186       6.867   0.792   6.404  1.00  0.00           H  
ATOM    509 1HG2 ILE A 186       9.263  -0.187   6.081  1.00  0.00           H  
ATOM    510 2HG2 ILE A 186      10.630   0.662   6.840  1.00  0.00           H  
ATOM    511 3HG2 ILE A 186       9.554  -0.354   7.828  1.00  0.00           H  
ATOM    512 1HD1 ILE A 186       5.976  -0.294   8.389  1.00  0.00           H  
ATOM    513 2HD1 ILE A 186       7.601  -0.915   8.012  1.00  0.00           H  
ATOM    514 3HD1 ILE A 186       7.378   0.251   9.337  1.00  0.00           H  
ATOM    515  N   PRO A 187      11.351   2.908   9.421  1.00  0.00           N  
ATOM    516  CA  PRO A 187      12.720   3.411   9.388  1.00  0.00           C  
ATOM    517  C   PRO A 187      13.758   2.333   9.085  1.00  0.00           C  
ATOM    518  O   PRO A 187      13.455   1.139   9.120  1.00  0.00           O  
ATOM    519  CB  PRO A 187      12.898   3.970  10.803  1.00  0.00           C  
ATOM    520  CG  PRO A 187      12.125   3.031  11.667  1.00  0.00           C  
ATOM    521  CD  PRO A 187      10.915   2.677  10.846  1.00  0.00           C  
ATOM    522  HA  PRO A 187      12.795   4.207   8.632  1.00  0.00           H  
ATOM    523 1HB  PRO A 187      13.966   4.007  11.062  1.00  0.00           H  
ATOM    524 2HB  PRO A 187      12.520   5.002  10.851  1.00  0.00           H  
ATOM    525 1HG  PRO A 187      12.739   2.153  11.917  1.00  0.00           H  
ATOM    526 2HG  PRO A 187      11.864   3.519  12.618  1.00  0.00           H  
ATOM    527 1HD  PRO A 187      10.649   1.624  11.018  1.00  0.00           H  
ATOM    528 2HD  PRO A 187      10.079   3.338  11.119  1.00  0.00           H  
ATOM    529  N   ASN A 188      14.979   2.783   8.787  1.00  0.00           N  
ATOM    530  CA  ASN A 188      16.103   1.893   8.484  1.00  0.00           C  
ATOM    531  C   ASN A 188      15.767   0.949   7.333  1.00  0.00           C  
ATOM    532  O   ASN A 188      15.730  -0.273   7.506  1.00  0.00           O  
ATOM    533  CB  ASN A 188      16.510   1.106   9.716  1.00  0.00           C  
ATOM    534  CG  ASN A 188      16.935   1.992  10.854  1.00  0.00           C  
ATOM    535  OD1 ASN A 188      17.769   2.888  10.681  1.00  0.00           O  
ATOM    536  ND2 ASN A 188      16.379   1.759  12.015  1.00  0.00           N  
ATOM    537  H   ASN A 188      15.132   3.752   8.774  1.00  0.00           H  
ATOM    538  HA  ASN A 188      16.951   2.502   8.165  1.00  0.00           H  
ATOM    539 1HB  ASN A 188      15.673   0.487  10.045  1.00  0.00           H  
ATOM    540 2HB  ASN A 188      17.333   0.437   9.466  1.00  0.00           H  
ATOM    541 1HD2 ASN A 188      16.623   2.318  12.808  1.00  0.00           H  
ATOM    542 2HD2 ASN A 188      15.709   1.024  12.110  1.00  0.00           H  
ATOM    543  N   ILE A 189      15.512   1.513   6.163  1.00  0.00           N  
ATOM    544  CA  ILE A 189      15.184   0.709   4.997  1.00  0.00           C  
ATOM    545  C   ILE A 189      16.421   0.501   4.122  1.00  0.00           C  
ATOM    546  O   ILE A 189      17.003   1.461   3.620  1.00  0.00           O  
ATOM    547  CB  ILE A 189      14.065   1.370   4.171  1.00  0.00           C  
ATOM    548  CG1 ILE A 189      12.742   1.334   4.939  1.00  0.00           C  
ATOM    549  CG2 ILE A 189      13.921   0.679   2.823  1.00  0.00           C  
ATOM    550  CD1 ILE A 189      11.640   2.144   4.296  1.00  0.00           C  
ATOM    551  H   ILE A 189      15.568   2.487   6.079  1.00  0.00           H  
ATOM    552  HA  ILE A 189      14.833  -0.265   5.336  1.00  0.00           H  
ATOM    553  HB  ILE A 189      14.306   2.419   4.006  1.00  0.00           H  
ATOM    554 1HG1 ILE A 189      12.401   0.303   5.028  1.00  0.00           H  
ATOM    555 2HG1 ILE A 189      12.897   1.714   5.949  1.00  0.00           H  
ATOM    556 1HG2 ILE A 189      13.126   1.158   2.252  1.00  0.00           H  
ATOM    557 2HG2 ILE A 189      14.859   0.756   2.273  1.00  0.00           H  
ATOM    558 3HG2 ILE A 189      13.675  -0.371   2.977  1.00  0.00           H  
ATOM    559 1HD1 ILE A 189      10.734   2.071   4.898  1.00  0.00           H  
ATOM    560 2HD1 ILE A 189      11.947   3.188   4.229  1.00  0.00           H  
ATOM    561 3HD1 ILE A 189      11.442   1.760   3.296  1.00  0.00           H  
ATOM    562  N   PRO A 190      16.831  -0.769   3.930  1.00  0.00           N  
ATOM    563  CA  PRO A 190      18.009  -1.127   3.118  1.00  0.00           C  
ATOM    564  C   PRO A 190      18.013  -0.542   1.691  1.00  0.00           C  
ATOM    565  O   PRO A 190      19.017   0.044   1.284  1.00  0.00           O  
ATOM    566  CB  PRO A 190      17.920  -2.656   3.083  1.00  0.00           C  
ATOM    567  CG  PRO A 190      17.297  -3.015   4.389  1.00  0.00           C  
ATOM    568  CD  PRO A 190      16.242  -1.963   4.602  1.00  0.00           C  
ATOM    569  HA  PRO A 190      18.920  -0.789   3.634  1.00  0.00           H  
ATOM    570 1HB  PRO A 190      17.319  -2.978   2.220  1.00  0.00           H  
ATOM    571 2HB  PRO A 190      18.923  -3.089   2.955  1.00  0.00           H  
ATOM    572 1HG  PRO A 190      16.878  -4.031   4.342  1.00  0.00           H  
ATOM    573 2HG  PRO A 190      18.056  -3.022   5.183  1.00  0.00           H  
ATOM    574 1HD  PRO A 190      15.304  -2.279   4.124  1.00  0.00           H  
ATOM    575 2HD  PRO A 190      16.094  -1.806   5.681  1.00  0.00           H  
ATOM    576  N   PRO A 191      16.918  -0.679   0.897  1.00  0.00           N  
ATOM    577  CA  PRO A 191      16.887  -0.148  -0.471  1.00  0.00           C  
ATOM    578  C   PRO A 191      17.027   1.369  -0.505  1.00  0.00           C  
ATOM    579  O   PRO A 191      17.645   1.926  -1.412  1.00  0.00           O  
ATOM    580  CB  PRO A 191      15.511  -0.592  -0.978  1.00  0.00           C  
ATOM    581  CG  PRO A 191      14.734  -0.863   0.265  1.00  0.00           C  
ATOM    582  CD  PRO A 191      15.744  -1.440   1.220  1.00  0.00           C  
ATOM    583  HA  PRO A 191      17.693  -0.613  -1.058  1.00  0.00           H  
ATOM    584 1HB  PRO A 191      15.064   0.201  -1.596  1.00  0.00           H  
ATOM    585 2HB  PRO A 191      15.614  -1.480  -1.619  1.00  0.00           H  
ATOM    586 1HG  PRO A 191      14.279   0.066   0.639  1.00  0.00           H  
ATOM    587 2HG  PRO A 191      13.908  -1.558   0.052  1.00  0.00           H  
ATOM    588 1HD  PRO A 191      15.403  -1.284   2.254  1.00  0.00           H  
ATOM    589 2HD  PRO A 191      15.876  -2.512   1.013  1.00  0.00           H  
ATOM    590  N   ASN A 192      16.439   2.024   0.497  1.00  0.00           N  
ATOM    591  CA  ASN A 192      16.461   3.484   0.616  1.00  0.00           C  
ATOM    592  C   ASN A 192      15.739   4.142  -0.554  1.00  0.00           C  
ATOM    593  O   ASN A 192      15.877   5.342  -0.797  1.00  0.00           O  
ATOM    594  CB  ASN A 192      17.887   3.993   0.715  1.00  0.00           C  
ATOM    595  CG  ASN A 192      17.986   5.295   1.461  1.00  0.00           C  
ATOM    596  OD1 ASN A 192      17.297   5.501   2.467  1.00  0.00           O  
ATOM    597  ND2 ASN A 192      18.830   6.176   0.989  1.00  0.00           N  
ATOM    598  H   ASN A 192      15.983   1.506   1.191  1.00  0.00           H  
ATOM    599  HA  ASN A 192      15.928   3.765   1.526  1.00  0.00           H  
ATOM    600 1HB  ASN A 192      18.505   3.250   1.221  1.00  0.00           H  
ATOM    601 2HB  ASN A 192      18.295   4.130  -0.286  1.00  0.00           H  
ATOM    602 1HD2 ASN A 192      18.937   7.060   1.445  1.00  0.00           H  
ATOM    603 2HD2 ASN A 192      19.367   5.967   0.173  1.00  0.00           H  
ATOM    604  N   ILE A 193      14.963   3.345  -1.271  1.00  0.00           N  
ATOM    605  CA  ILE A 193      14.193   3.829  -2.403  1.00  0.00           C  
ATOM    606  C   ILE A 193      12.766   4.063  -1.944  1.00  0.00           C  
ATOM    607  O   ILE A 193      12.276   3.346  -1.075  1.00  0.00           O  
ATOM    608  CB  ILE A 193      14.218   2.833  -3.577  1.00  0.00           C  
ATOM    609  CG1 ILE A 193      15.653   2.620  -4.065  1.00  0.00           C  
ATOM    610  CG2 ILE A 193      13.334   3.326  -4.712  1.00  0.00           C  
ATOM    611  CD1 ILE A 193      15.814   1.432  -4.986  1.00  0.00           C  
ATOM    612  H   ILE A 193      14.902   2.400  -1.023  1.00  0.00           H  
ATOM    613  HA  ILE A 193      14.633   4.765  -2.745  1.00  0.00           H  
ATOM    614  HB  ILE A 193      13.853   1.864  -3.239  1.00  0.00           H  
ATOM    615 1HG1 ILE A 193      15.994   3.509  -4.593  1.00  0.00           H  
ATOM    616 2HG1 ILE A 193      16.312   2.477  -3.208  1.00  0.00           H  
ATOM    617 1HG2 ILE A 193      13.364   2.611  -5.533  1.00  0.00           H  
ATOM    618 2HG2 ILE A 193      12.309   3.427  -4.356  1.00  0.00           H  
ATOM    619 3HG2 ILE A 193      13.695   4.294  -5.061  1.00  0.00           H  
ATOM    620 1HD1 ILE A 193      16.858   1.345  -5.289  1.00  0.00           H  
ATOM    621 2HD1 ILE A 193      15.512   0.523  -4.465  1.00  0.00           H  
ATOM    622 3HD1 ILE A 193      15.192   1.569  -5.868  1.00  0.00           H  
ATOM    623  N   ASN A 194      12.099   5.055  -2.510  1.00  0.00           N  
ATOM    624  CA  ASN A 194      10.742   5.373  -2.087  1.00  0.00           C  
ATOM    625  C   ASN A 194       9.680   4.789  -3.014  1.00  0.00           C  
ATOM    626  O   ASN A 194       8.531   4.642  -2.611  1.00  0.00           O  
ATOM    627  CB  ASN A 194      10.571   6.877  -1.974  1.00  0.00           C  
ATOM    628  CG  ASN A 194      11.451   7.481  -0.915  1.00  0.00           C  
ATOM    629  OD1 ASN A 194      11.767   6.834   0.090  1.00  0.00           O  
ATOM    630  ND2 ASN A 194      11.855   8.709  -1.122  1.00  0.00           N  
ATOM    631  H   ASN A 194      12.521   5.581  -3.224  1.00  0.00           H  
ATOM    632  HA  ASN A 194      10.571   4.924  -1.107  1.00  0.00           H  
ATOM    633 1HB  ASN A 194      10.804   7.343  -2.933  1.00  0.00           H  
ATOM    634 2HB  ASN A 194       9.532   7.109  -1.742  1.00  0.00           H  
ATOM    635 1HD2 ASN A 194      12.443   9.161  -0.451  1.00  0.00           H  
ATOM    636 2HD2 ASN A 194      11.575   9.193  -1.950  1.00  0.00           H  
ATOM    637  N   THR A 195      10.044   4.426  -4.241  1.00  0.00           N  
ATOM    638  CA  THR A 195       9.060   3.891  -5.177  1.00  0.00           C  
ATOM    639  C   THR A 195       8.646   2.488  -4.757  1.00  0.00           C  
ATOM    640  O   THR A 195       9.495   1.626  -4.538  1.00  0.00           O  
ATOM    641  CB  THR A 195       9.607   3.866  -6.616  1.00  0.00           C  
ATOM    642  OG1 THR A 195       9.974   5.193  -7.014  1.00  0.00           O  
ATOM    643  CG2 THR A 195       8.559   3.324  -7.576  1.00  0.00           C  
ATOM    644  H   THR A 195      10.977   4.513  -4.518  1.00  0.00           H  
ATOM    645  HA  THR A 195       8.180   4.534  -5.159  1.00  0.00           H  
ATOM    646  HB  THR A 195      10.492   3.231  -6.658  1.00  0.00           H  
ATOM    647  HG1 THR A 195      10.510   5.152  -7.809  1.00  0.00           H  
ATOM    648 1HG2 THR A 195       8.964   3.313  -8.588  1.00  0.00           H  
ATOM    649 2HG2 THR A 195       8.287   2.310  -7.283  1.00  0.00           H  
ATOM    650 3HG2 THR A 195       7.675   3.960  -7.546  1.00  0.00           H  
ATOM    651  N   TRP A 196       7.335   2.252  -4.728  1.00  0.00           N  
ATOM    652  CA  TRP A 196       6.777   0.971  -4.294  1.00  0.00           C  
ATOM    653  C   TRP A 196       7.317  -0.211  -5.074  1.00  0.00           C  
ATOM    654  O   TRP A 196       7.583  -1.257  -4.494  1.00  0.00           O  
ATOM    655  CB  TRP A 196       5.252   0.995  -4.367  1.00  0.00           C  
ATOM    656  CG  TRP A 196       4.627   1.477  -3.093  1.00  0.00           C  
ATOM    657  CD1 TRP A 196       3.886   2.607  -2.917  1.00  0.00           C  
ATOM    658  CD2 TRP A 196       4.701   0.845  -1.810  1.00  0.00           C  
ATOM    659  NE1 TRP A 196       3.501   2.719  -1.605  1.00  0.00           N  
ATOM    660  CE2 TRP A 196       3.986   1.650  -0.905  1.00  0.00           C  
ATOM    661  CE3 TRP A 196       5.303  -0.323  -1.340  1.00  0.00           C  
ATOM    662  CZ2 TRP A 196       3.857   1.320   0.443  1.00  0.00           C  
ATOM    663  CZ3 TRP A 196       5.179  -0.649  -0.004  1.00  0.00           C  
ATOM    664  CH2 TRP A 196       4.459   0.171   0.874  1.00  0.00           C  
ATOM    665  H   TRP A 196       6.718   2.975  -4.977  1.00  0.00           H  
ATOM    666  HA  TRP A 196       7.041   0.815  -3.248  1.00  0.00           H  
ATOM    667 1HB  TRP A 196       4.943   1.653  -5.166  1.00  0.00           H  
ATOM    668 2HB  TRP A 196       4.888  -0.004  -4.566  1.00  0.00           H  
ATOM    669  HD1 TRP A 196       3.649   3.306  -3.703  1.00  0.00           H  
ATOM    670  HE1 TRP A 196       2.962   3.454  -1.231  1.00  0.00           H  
ATOM    671  HE3 TRP A 196       5.861  -0.967  -2.005  1.00  0.00           H  
ATOM    672  HZ2 TRP A 196       3.307   1.944   1.133  1.00  0.00           H  
ATOM    673  HZ3 TRP A 196       5.641  -1.545   0.374  1.00  0.00           H  
ATOM    674  HH2 TRP A 196       4.388  -0.121   1.911  1.00  0.00           H  
ATOM    675  N   GLN A 197       7.501  -0.040  -6.371  1.00  0.00           N  
ATOM    676  CA  GLN A 197       8.009  -1.113  -7.211  1.00  0.00           C  
ATOM    677  C   GLN A 197       9.357  -1.617  -6.706  1.00  0.00           C  
ATOM    678  O   GLN A 197       9.664  -2.802  -6.803  1.00  0.00           O  
ATOM    679  CB  GLN A 197       8.135  -0.641  -8.662  1.00  0.00           C  
ATOM    680  CG  GLN A 197       8.362  -1.761  -9.663  1.00  0.00           C  
ATOM    681  CD  GLN A 197       7.178  -2.704  -9.755  1.00  0.00           C  
ATOM    682  OE1 GLN A 197       6.069  -2.298 -10.115  1.00  0.00           O  
ATOM    683  NE2 GLN A 197       7.406  -3.972  -9.430  1.00  0.00           N  
ATOM    684  H   GLN A 197       7.285   0.827  -6.773  1.00  0.00           H  
ATOM    685  HA  GLN A 197       7.305  -1.944  -7.174  1.00  0.00           H  
ATOM    686 1HB  GLN A 197       7.229  -0.109  -8.952  1.00  0.00           H  
ATOM    687 2HB  GLN A 197       8.966   0.059  -8.746  1.00  0.00           H  
ATOM    688 1HG  GLN A 197       8.530  -1.325 -10.648  1.00  0.00           H  
ATOM    689 2HG  GLN A 197       9.235  -2.337  -9.357  1.00  0.00           H  
ATOM    690 1HE2 GLN A 197       6.662  -4.641  -9.471  1.00  0.00           H  
ATOM    691 2HE2 GLN A 197       8.320  -4.258  -9.143  1.00  0.00           H  
ATOM    692  N   GLN A 198      10.175  -0.711  -6.199  1.00  0.00           N  
ATOM    693  CA  GLN A 198      11.478  -1.081  -5.673  1.00  0.00           C  
ATOM    694  C   GLN A 198      11.403  -1.414  -4.177  1.00  0.00           C  
ATOM    695  O   GLN A 198      12.272  -2.104  -3.643  1.00  0.00           O  
ATOM    696  CB  GLN A 198      12.485   0.047  -5.913  1.00  0.00           C  
ATOM    697  CG  GLN A 198      12.739   0.354  -7.379  1.00  0.00           C  
ATOM    698  CD  GLN A 198      13.358  -0.817  -8.116  1.00  0.00           C  
ATOM    699  OE1 GLN A 198      14.412  -1.328  -7.725  1.00  0.00           O  
ATOM    700  NE2 GLN A 198      12.709  -1.250  -9.190  1.00  0.00           N  
ATOM    701  H   GLN A 198       9.892   0.225  -6.159  1.00  0.00           H  
ATOM    702  HA  GLN A 198      11.821  -1.974  -6.195  1.00  0.00           H  
ATOM    703 1HB  GLN A 198      12.129   0.960  -5.435  1.00  0.00           H  
ATOM    704 2HB  GLN A 198      13.438  -0.212  -5.453  1.00  0.00           H  
ATOM    705 1HG  GLN A 198      11.790   0.597  -7.858  1.00  0.00           H  
ATOM    706 2HG  GLN A 198      13.420   1.202  -7.449  1.00  0.00           H  
ATOM    707 1HE2 GLN A 198      13.070  -2.021  -9.717  1.00  0.00           H  
ATOM    708 2HE2 GLN A 198      11.858  -0.807  -9.472  1.00  0.00           H  
ATOM    709  N   VAL A 199      10.352  -0.934  -3.509  1.00  0.00           N  
ATOM    710  CA  VAL A 199      10.176  -1.172  -2.075  1.00  0.00           C  
ATOM    711  C   VAL A 199       9.600  -2.567  -1.810  1.00  0.00           C  
ATOM    712  O   VAL A 199       9.919  -3.196  -0.799  1.00  0.00           O  
ATOM    713  CB  VAL A 199       9.240  -0.109  -1.469  1.00  0.00           C  
ATOM    714  CG1 VAL A 199       8.812  -0.514  -0.066  1.00  0.00           C  
ATOM    715  CG2 VAL A 199       9.936   1.244  -1.452  1.00  0.00           C  
ATOM    716  H   VAL A 199       9.680  -0.403  -3.994  1.00  0.00           H  
ATOM    717  HA  VAL A 199      11.150  -1.099  -1.590  1.00  0.00           H  
ATOM    718  HB  VAL A 199       8.336  -0.046  -2.075  1.00  0.00           H  
ATOM    719 1HG1 VAL A 199       8.151   0.249   0.347  1.00  0.00           H  
ATOM    720 2HG1 VAL A 199       8.285  -1.467  -0.108  1.00  0.00           H  
ATOM    721 3HG1 VAL A 199       9.693  -0.612   0.569  1.00  0.00           H  
ATOM    722 1HG2 VAL A 199       9.268   1.990  -1.023  1.00  0.00           H  
ATOM    723 2HG2 VAL A 199      10.843   1.179  -0.850  1.00  0.00           H  
ATOM    724 3HG2 VAL A 199      10.196   1.532  -2.470  1.00  0.00           H  
ATOM    725  N   THR A 200       8.776  -3.060  -2.735  1.00  0.00           N  
ATOM    726  CA  THR A 200       8.155  -4.378  -2.600  1.00  0.00           C  
ATOM    727  C   THR A 200       9.204  -5.486  -2.514  1.00  0.00           C  
ATOM    728  O   THR A 200       8.948  -6.567  -1.971  1.00  0.00           O  
ATOM    729  CB  THR A 200       7.201  -4.662  -3.775  1.00  0.00           C  
ATOM    730  OG1 THR A 200       6.709  -6.005  -3.680  1.00  0.00           O  
ATOM    731  CG2 THR A 200       7.922  -4.483  -5.102  1.00  0.00           C  
ATOM    732  H   THR A 200       8.574  -2.521  -3.533  1.00  0.00           H  
ATOM    733  HA  THR A 200       7.577  -4.395  -1.676  1.00  0.00           H  
ATOM    734  HB  THR A 200       6.356  -3.976  -3.732  1.00  0.00           H  
ATOM    735  HG1 THR A 200       5.868  -6.070  -4.139  1.00  0.00           H  
ATOM    736 1HG2 THR A 200       7.232  -4.687  -5.921  1.00  0.00           H  
ATOM    737 2HG2 THR A 200       8.288  -3.459  -5.182  1.00  0.00           H  
ATOM    738 3HG2 THR A 200       8.763  -5.173  -5.156  1.00  0.00           H  
ATOM    739  N   ALA A 201      10.393  -5.191  -3.035  1.00  0.00           N  
ATOM    740  CA  ALA A 201      11.500  -6.131  -3.034  1.00  0.00           C  
ATOM    741  C   ALA A 201      11.877  -6.546  -1.615  1.00  0.00           C  
ATOM    742  O   ALA A 201      12.438  -7.620  -1.410  1.00  0.00           O  
ATOM    743  CB  ALA A 201      12.701  -5.528  -3.748  1.00  0.00           C  
ATOM    744  H   ALA A 201      10.525  -4.306  -3.437  1.00  0.00           H  
ATOM    745  HA  ALA A 201      11.184  -7.027  -3.567  1.00  0.00           H  
ATOM    746 1HB  ALA A 201      13.523  -6.244  -3.745  1.00  0.00           H  
ATOM    747 2HB  ALA A 201      12.431  -5.289  -4.776  1.00  0.00           H  
ATOM    748 3HB  ALA A 201      13.011  -4.620  -3.234  1.00  0.00           H  
ATOM    749  N   LEU A 202      11.555  -5.698  -0.639  1.00  0.00           N  
ATOM    750  CA  LEU A 202      11.852  -5.986   0.761  1.00  0.00           C  
ATOM    751  C   LEU A 202      11.164  -7.273   1.205  1.00  0.00           C  
ATOM    752  O   LEU A 202      11.734  -8.081   1.942  1.00  0.00           O  
ATOM    753  CB  LEU A 202      11.402  -4.821   1.652  1.00  0.00           C  
ATOM    754  CG  LEU A 202      12.312  -3.586   1.642  1.00  0.00           C  
ATOM    755  CD1 LEU A 202      11.578  -2.409   2.270  1.00  0.00           C  
ATOM    756  CD2 LEU A 202      13.597  -3.895   2.396  1.00  0.00           C  
ATOM    757  H   LEU A 202      11.099  -4.855  -0.870  1.00  0.00           H  
ATOM    758  HA  LEU A 202      12.929  -6.112   0.867  1.00  0.00           H  
ATOM    759 1HB  LEU A 202      10.410  -4.504   1.335  1.00  0.00           H  
ATOM    760 2HB  LEU A 202      11.337  -5.176   2.681  1.00  0.00           H  
ATOM    761  HG  LEU A 202      12.551  -3.319   0.612  1.00  0.00           H  
ATOM    762 1HD1 LEU A 202      12.225  -1.531   2.263  1.00  0.00           H  
ATOM    763 2HD1 LEU A 202      10.674  -2.198   1.699  1.00  0.00           H  
ATOM    764 3HD1 LEU A 202      11.311  -2.654   3.297  1.00  0.00           H  
ATOM    765 1HD2 LEU A 202      14.244  -3.018   2.388  1.00  0.00           H  
ATOM    766 2HD2 LEU A 202      13.359  -4.161   3.426  1.00  0.00           H  
ATOM    767 3HD2 LEU A 202      14.110  -4.728   1.915  1.00  0.00           H  
ATOM    768  N   ALA A 203       9.940  -7.462   0.736  1.00  0.00           N  
ATOM    769  CA  ALA A 203       9.168  -8.647   1.076  1.00  0.00           C  
ATOM    770  C   ALA A 203       9.582  -9.823   0.199  1.00  0.00           C  
ATOM    771  O   ALA A 203       9.557 -10.975   0.629  1.00  0.00           O  
ATOM    772  CB  ALA A 203       7.680  -8.368   0.926  1.00  0.00           C  
ATOM    773  H   ALA A 203       9.547  -6.788   0.138  1.00  0.00           H  
ATOM    774  HA  ALA A 203       9.381  -8.904   2.114  1.00  0.00           H  
ATOM    775 1HB  ALA A 203       7.121  -9.270   1.131  1.00  0.00           H  
ATOM    776 2HB  ALA A 203       7.476  -8.040  -0.081  1.00  0.00           H  
ATOM    777 3HB  ALA A 203       7.386  -7.597   1.623  1.00  0.00           H  
ATOM    778  N   GLN A 204       9.984  -9.521  -1.026  1.00  0.00           N  
ATOM    779  CA  GLN A 204      10.404 -10.548  -1.973  1.00  0.00           C  
ATOM    780  C   GLN A 204      11.764 -11.129  -1.585  1.00  0.00           C  
ATOM    781  O   GLN A 204      12.022 -12.314  -1.796  1.00  0.00           O  
ATOM    782  CB  GLN A 204      10.462  -9.976  -3.392  1.00  0.00           C  
ATOM    783  CG  GLN A 204       9.115  -9.542  -3.944  1.00  0.00           C  
ATOM    784  CD  GLN A 204       9.233  -8.883  -5.305  1.00  0.00           C  
ATOM    785  OE1 GLN A 204      10.057  -9.279  -6.134  1.00  0.00           O  
ATOM    786  NE2 GLN A 204       8.408  -7.870  -5.544  1.00  0.00           N  
ATOM    787  H   GLN A 204       9.997  -8.581  -1.307  1.00  0.00           H  
ATOM    788  HA  GLN A 204       9.674 -11.357  -1.953  1.00  0.00           H  
ATOM    789 1HB  GLN A 204      11.127  -9.112  -3.409  1.00  0.00           H  
ATOM    790 2HB  GLN A 204      10.878 -10.723  -4.068  1.00  0.00           H  
ATOM    791 1HG  GLN A 204       8.475 -10.419  -4.043  1.00  0.00           H  
ATOM    792 2HG  GLN A 204       8.665  -8.827  -3.255  1.00  0.00           H  
ATOM    793 1HE2 GLN A 204       8.439  -7.395  -6.425  1.00  0.00           H  
ATOM    794 2HE2 GLN A 204       7.754  -7.581  -4.844  1.00  0.00           H  
ATOM    795  N   GLN A 205      12.623 -10.297  -1.006  1.00  0.00           N  
ATOM    796  CA  GLN A 205      13.947 -10.740  -0.576  1.00  0.00           C  
ATOM    797  C   GLN A 205      13.877 -11.400   0.798  1.00  0.00           C  
ATOM    798  O   GLN A 205      14.899 -11.798   1.357  1.00  0.00           O  
ATOM    799  CB  GLN A 205      14.925  -9.563  -0.544  1.00  0.00           C  
ATOM    800  CG  GLN A 205      15.238  -8.976  -1.910  1.00  0.00           C  
ATOM    801  CD  GLN A 205      16.047  -7.695  -1.818  1.00  0.00           C  
ATOM    802  OE1 GLN A 205      16.065  -7.030  -0.780  1.00  0.00           O  
ATOM    803  NE2 GLN A 205      16.721  -7.344  -2.906  1.00  0.00           N  
ATOM    804  H   GLN A 205      12.368  -9.354  -0.881  1.00  0.00           H  
ATOM    805  HA  GLN A 205      14.314 -11.477  -1.290  1.00  0.00           H  
ATOM    806 1HB  GLN A 205      14.517  -8.767   0.078  1.00  0.00           H  
ATOM    807 2HB  GLN A 205      15.864  -9.882  -0.092  1.00  0.00           H  
ATOM    808 1HG  GLN A 205      15.813  -9.703  -2.483  1.00  0.00           H  
ATOM    809 2HG  GLN A 205      14.302  -8.753  -2.421  1.00  0.00           H  
ATOM    810 1HE2 GLN A 205      17.272  -6.508  -2.906  1.00  0.00           H  
ATOM    811 2HE2 GLN A 205      16.679  -7.914  -3.728  1.00  0.00           H  
ATOM    812  N   LYS A 206      12.661 -11.490   1.335  1.00  0.00           N  
ATOM    813  CA  LYS A 206      12.411 -12.108   2.638  1.00  0.00           C  
ATOM    814  C   LYS A 206      13.098 -11.346   3.771  1.00  0.00           C  
ATOM    815  O   LYS A 206      13.381 -11.908   4.831  1.00  0.00           O  
ATOM    816  CB  LYS A 206      12.876 -13.565   2.633  1.00  0.00           C  
ATOM    817  CG  LYS A 206      12.316 -14.400   1.489  1.00  0.00           C  
ATOM    818  CD  LYS A 206      10.800 -14.501   1.569  1.00  0.00           C  
ATOM    819  CE  LYS A 206      10.243 -15.376   0.455  1.00  0.00           C  
ATOM    820  NZ  LYS A 206       8.758 -15.454   0.500  1.00  0.00           N  
ATOM    821  H   LYS A 206      11.902 -11.132   0.833  1.00  0.00           H  
ATOM    822  HA  LYS A 206      11.338 -12.084   2.832  1.00  0.00           H  
ATOM    823 1HB  LYS A 206      13.964 -13.600   2.570  1.00  0.00           H  
ATOM    824 2HB  LYS A 206      12.586 -14.043   3.568  1.00  0.00           H  
ATOM    825 1HG  LYS A 206      12.591 -13.945   0.536  1.00  0.00           H  
ATOM    826 2HG  LYS A 206      12.741 -15.402   1.528  1.00  0.00           H  
ATOM    827 1HD  LYS A 206      10.515 -14.927   2.532  1.00  0.00           H  
ATOM    828 2HD  LYS A 206      10.364 -13.506   1.488  1.00  0.00           H  
ATOM    829 1HE  LYS A 206      10.545 -14.972  -0.509  1.00  0.00           H  
ATOM    830 2HE  LYS A 206      10.650 -16.383   0.546  1.00  0.00           H  
ATOM    831 1HZ  LYS A 206       8.429 -16.043  -0.253  1.00  0.00           H  
ATOM    832 2HZ  LYS A 206       8.466 -15.846   1.384  1.00  0.00           H  
ATOM    833 3HZ  LYS A 206       8.369 -14.528   0.397  1.00  0.00           H  
ATOM    834  N   LEU A 207      13.349 -10.061   3.549  1.00  0.00           N  
ATOM    835  CA  LEU A 207      13.990  -9.224   4.554  1.00  0.00           C  
ATOM    836  C   LEU A 207      12.946  -8.722   5.541  1.00  0.00           C  
ATOM    837  O   LEU A 207      13.220  -8.553   6.728  1.00  0.00           O  
ATOM    838  CB  LEU A 207      14.706  -8.038   3.895  1.00  0.00           C  
ATOM    839  CG  LEU A 207      15.872  -8.399   2.966  1.00  0.00           C  
ATOM    840  CD1 LEU A 207      16.413  -7.133   2.314  1.00  0.00           C  
ATOM    841  CD2 LEU A 207      16.957  -9.109   3.764  1.00  0.00           C  
ATOM    842  H   LEU A 207      13.095  -9.666   2.688  1.00  0.00           H  
ATOM    843  HA  LEU A 207      14.729  -9.824   5.083  1.00  0.00           H  
ATOM    844 1HB  LEU A 207      13.979  -7.475   3.311  1.00  0.00           H  
ATOM    845 2HB  LEU A 207      15.095  -7.388   4.677  1.00  0.00           H  
ATOM    846  HG  LEU A 207      15.516  -9.056   2.172  1.00  0.00           H  
ATOM    847 1HD1 LEU A 207      17.241  -7.389   1.654  1.00  0.00           H  
ATOM    848 2HD1 LEU A 207      15.622  -6.656   1.734  1.00  0.00           H  
ATOM    849 3HD1 LEU A 207      16.762  -6.448   3.085  1.00  0.00           H  
ATOM    850 1HD2 LEU A 207      17.785  -9.365   3.103  1.00  0.00           H  
ATOM    851 2HD2 LEU A 207      17.314  -8.451   4.556  1.00  0.00           H  
ATOM    852 3HD2 LEU A 207      16.547 -10.018   4.203  1.00  0.00           H  
ATOM    853  N   LEU A 208      11.745  -8.502   5.025  1.00  0.00           N  
ATOM    854  CA  LEU A 208      10.630  -8.025   5.825  1.00  0.00           C  
ATOM    855  C   LEU A 208      10.162  -9.114   6.782  1.00  0.00           C  
ATOM    856  O   LEU A 208       9.694 -10.170   6.351  1.00  0.00           O  
ATOM    857  CB  LEU A 208       9.482  -7.603   4.904  1.00  0.00           C  
ATOM    858  CG  LEU A 208       8.456  -6.646   5.515  1.00  0.00           C  
ATOM    859  CD1 LEU A 208       9.044  -5.249   5.658  1.00  0.00           C  
ATOM    860  CD2 LEU A 208       7.194  -6.609   4.670  1.00  0.00           C  
ATOM    861  H   LEU A 208      11.604  -8.670   4.072  1.00  0.00           H  
ATOM    862  HA  LEU A 208      10.963  -7.165   6.405  1.00  0.00           H  
ATOM    863 1HB  LEU A 208       9.909  -7.126   4.032  1.00  0.00           H  
ATOM    864 2HB  LEU A 208       8.964  -8.495   4.585  1.00  0.00           H  
ATOM    865  HG  LEU A 208       8.187  -6.998   6.502  1.00  0.00           H  
ATOM    866 1HD1 LEU A 208       8.274  -4.565   5.978  1.00  0.00           H  
ATOM    867 2HD1 LEU A 208       9.436  -4.926   4.705  1.00  0.00           H  
ATOM    868 3HD1 LEU A 208       9.841  -5.263   6.387  1.00  0.00           H  
ATOM    869 1HD2 LEU A 208       6.760  -7.598   4.626  1.00  0.00           H  
ATOM    870 2HD2 LEU A 208       7.437  -6.280   3.671  1.00  0.00           H  
ATOM    871 3HD2 LEU A 208       6.483  -5.926   5.110  1.00  0.00           H  
ATOM    872  N   THR A 209      10.306  -8.861   8.075  1.00  0.00           N  
ATOM    873  CA  THR A 209       9.894  -9.816   9.089  1.00  0.00           C  
ATOM    874  C   THR A 209       8.410  -9.626   9.399  1.00  0.00           C  
ATOM    875  O   THR A 209       7.823  -8.616   9.001  1.00  0.00           O  
ATOM    876  CB  THR A 209      10.729  -9.666  10.374  1.00  0.00           C  
ATOM    877  OG1 THR A 209      10.440  -8.405  10.991  1.00  0.00           O  
ATOM    878  CG2 THR A 209      12.214  -9.743  10.058  1.00  0.00           C  
ATOM    879  H   THR A 209      10.693  -7.999   8.355  1.00  0.00           H  
ATOM    880  HA  THR A 209      10.047 -10.822   8.699  1.00  0.00           H  
ATOM    881  HB  THR A 209      10.470 -10.463  11.071  1.00  0.00           H  
ATOM    882  HG1 THR A 209      10.771  -7.695  10.436  1.00  0.00           H  
ATOM    883 1HG2 THR A 209      12.789  -9.635  10.978  1.00  0.00           H  
ATOM    884 2HG2 THR A 209      12.440 -10.705   9.599  1.00  0.00           H  
ATOM    885 3HG2 THR A 209      12.481  -8.942   9.369  1.00  0.00           H  
ATOM    886  N   PRO A 210       7.767 -10.590  10.084  1.00  0.00           N  
ATOM    887  CA  PRO A 210       6.348 -10.479  10.443  1.00  0.00           C  
ATOM    888  C   PRO A 210       6.042  -9.171  11.168  1.00  0.00           C  
ATOM    889  O   PRO A 210       4.971  -8.586  10.998  1.00  0.00           O  
ATOM    890  CB  PRO A 210       6.131 -11.689  11.357  1.00  0.00           C  
ATOM    891  CG  PRO A 210       7.112 -12.698  10.867  1.00  0.00           C  
ATOM    892  CD  PRO A 210       8.342 -11.896  10.537  1.00  0.00           C  
ATOM    893  HA  PRO A 210       5.737 -10.558   9.532  1.00  0.00           H  
ATOM    894 1HB  PRO A 210       6.301 -11.403  12.406  1.00  0.00           H  
ATOM    895 2HB  PRO A 210       5.090 -12.035  11.283  1.00  0.00           H  
ATOM    896 1HG  PRO A 210       7.297 -13.457  11.642  1.00  0.00           H  
ATOM    897 2HG  PRO A 210       6.706 -13.229   9.993  1.00  0.00           H  
ATOM    898 1HD  PRO A 210       8.960 -11.782  11.440  1.00  0.00           H  
ATOM    899 2HD  PRO A 210       8.909 -12.402   9.741  1.00  0.00           H  
ATOM    900  N   GLN A 211       7.006  -8.702  11.954  1.00  0.00           N  
ATOM    901  CA  GLN A 211       6.851  -7.466  12.707  1.00  0.00           C  
ATOM    902  C   GLN A 211       6.868  -6.247  11.785  1.00  0.00           C  
ATOM    903  O   GLN A 211       6.293  -5.206  12.112  1.00  0.00           O  
ATOM    904  CB  GLN A 211       7.955  -7.343  13.760  1.00  0.00           C  
ATOM    905  CG  GLN A 211       7.865  -8.365  14.880  1.00  0.00           C  
ATOM    906  CD  GLN A 211       8.970  -8.200  15.905  1.00  0.00           C  
ATOM    907  OE1 GLN A 211      10.044  -7.674  15.602  1.00  0.00           O  
ATOM    908  NE2 GLN A 211       8.712  -8.649  17.129  1.00  0.00           N  
ATOM    909  H   GLN A 211       7.845  -9.210  12.034  1.00  0.00           H  
ATOM    910  HA  GLN A 211       5.886  -7.488  13.213  1.00  0.00           H  
ATOM    911 1HB  GLN A 211       8.928  -7.453  13.282  1.00  0.00           H  
ATOM    912 2HB  GLN A 211       7.922  -6.350  14.208  1.00  0.00           H  
ATOM    913 1HG  GLN A 211       6.907  -8.250  15.387  1.00  0.00           H  
ATOM    914 2HG  GLN A 211       7.943  -9.365  14.452  1.00  0.00           H  
ATOM    915 1HE2 GLN A 211       9.403  -8.566  17.849  1.00  0.00           H  
ATOM    916 2HE2 GLN A 211       7.827  -9.068  17.332  1.00  0.00           H  
ATOM    917  N   ASP A 212       7.497  -6.381  10.621  1.00  0.00           N  
ATOM    918  CA  ASP A 212       7.583  -5.273   9.681  1.00  0.00           C  
ATOM    919  C   ASP A 212       6.345  -5.276   8.808  1.00  0.00           C  
ATOM    920  O   ASP A 212       5.880  -4.234   8.343  1.00  0.00           O  
ATOM    921  CB  ASP A 212       8.841  -5.375   8.815  1.00  0.00           C  
ATOM    922  CG  ASP A 212      10.126  -5.342   9.631  1.00  0.00           C  
ATOM    923  OD1 ASP A 212      10.301  -4.418  10.389  1.00  0.00           O  
ATOM    924  OD2 ASP A 212      10.921  -6.239   9.488  1.00  0.00           O  
ATOM    925  H   ASP A 212       7.856  -7.260  10.360  1.00  0.00           H  
ATOM    926  HA  ASP A 212       7.633  -4.342  10.247  1.00  0.00           H  
ATOM    927 1HB  ASP A 212       8.815  -6.304   8.244  1.00  0.00           H  
ATOM    928 2HB  ASP A 212       8.860  -4.552   8.101  1.00  0.00           H  
ATOM    929  N   MET A 213       5.815  -6.476   8.610  1.00  0.00           N  
ATOM    930  CA  MET A 213       4.627  -6.691   7.800  1.00  0.00           C  
ATOM    931  C   MET A 213       3.453  -5.871   8.318  1.00  0.00           C  
ATOM    932  O   MET A 213       2.797  -5.152   7.562  1.00  0.00           O  
ATOM    933  CB  MET A 213       4.271  -8.176   7.771  1.00  0.00           C  
ATOM    934  CG  MET A 213       5.221  -9.036   6.950  1.00  0.00           C  
ATOM    935  SD  MET A 213       4.793 -10.787   7.000  1.00  0.00           S  
ATOM    936  CE  MET A 213       6.319 -11.525   6.421  1.00  0.00           C  
ATOM    937  H   MET A 213       6.248  -7.253   9.024  1.00  0.00           H  
ATOM    938  HA  MET A 213       4.837  -6.360   6.783  1.00  0.00           H  
ATOM    939 1HB  MET A 213       4.261  -8.567   8.788  1.00  0.00           H  
ATOM    940 2HB  MET A 213       3.268  -8.302   7.362  1.00  0.00           H  
ATOM    941 1HG  MET A 213       5.204  -8.706   5.912  1.00  0.00           H  
ATOM    942 2HG  MET A 213       6.237  -8.919   7.328  1.00  0.00           H  
ATOM    943 1HE  MET A 213       6.212 -12.610   6.396  1.00  0.00           H  
ATOM    944 2HE  MET A 213       6.542 -11.158   5.418  1.00  0.00           H  
ATOM    945 3HE  MET A 213       7.132 -11.256   7.095  1.00  0.00           H  
ATOM    946  N   GLU A 214       3.217  -5.964   9.619  1.00  0.00           N  
ATOM    947  CA  GLU A 214       2.117  -5.252  10.260  1.00  0.00           C  
ATOM    948  C   GLU A 214       2.273  -3.737  10.131  1.00  0.00           C  
ATOM    949  O   GLU A 214       1.288  -2.997  10.166  1.00  0.00           O  
ATOM    950  CB  GLU A 214       2.027  -5.640  11.738  1.00  0.00           C  
ATOM    951  CG  GLU A 214       1.522  -7.054  11.987  1.00  0.00           C  
ATOM    952  CD  GLU A 214       0.111  -7.263  11.514  1.00  0.00           C  
ATOM    953  OE1 GLU A 214      -0.750  -6.524  11.929  1.00  0.00           O  
ATOM    954  OE2 GLU A 214      -0.107  -8.163  10.738  1.00  0.00           O  
ATOM    955  H   GLU A 214       3.800  -6.531  10.168  1.00  0.00           H  
ATOM    956  HA  GLU A 214       1.187  -5.535   9.765  1.00  0.00           H  
ATOM    957 1HB  GLU A 214       3.010  -5.549  12.198  1.00  0.00           H  
ATOM    958 2HB  GLU A 214       1.359  -4.951  12.254  1.00  0.00           H  
ATOM    959 1HG  GLU A 214       2.174  -7.758  11.469  1.00  0.00           H  
ATOM    960 2HG  GLU A 214       1.579  -7.266  13.054  1.00  0.00           H  
ATOM    961  N   ALA A 215       3.509  -3.281   9.977  1.00  0.00           N  
ATOM    962  CA  ALA A 215       3.789  -1.858   9.850  1.00  0.00           C  
ATOM    963  C   ALA A 215       3.609  -1.386   8.410  1.00  0.00           C  
ATOM    964  O   ALA A 215       3.136  -0.274   8.163  1.00  0.00           O  
ATOM    965  CB  ALA A 215       5.198  -1.552  10.337  1.00  0.00           C  
ATOM    966  H   ALA A 215       4.254  -3.918   9.944  1.00  0.00           H  
ATOM    967  HA  ALA A 215       3.075  -1.316  10.470  1.00  0.00           H  
ATOM    968 1HB  ALA A 215       5.393  -0.484  10.238  1.00  0.00           H  
ATOM    969 2HB  ALA A 215       5.293  -1.843  11.383  1.00  0.00           H  
ATOM    970 3HB  ALA A 215       5.918  -2.108   9.739  1.00  0.00           H  
ATOM    971  N   ALA A 216       3.954  -2.252   7.462  1.00  0.00           N  
ATOM    972  CA  ALA A 216       3.845  -1.928   6.047  1.00  0.00           C  
ATOM    973  C   ALA A 216       2.389  -1.795   5.634  1.00  0.00           C  
ATOM    974  O   ALA A 216       2.058  -1.029   4.724  1.00  0.00           O  
ATOM    975  CB  ALA A 216       4.541  -2.990   5.208  1.00  0.00           C  
ATOM    976  H   ALA A 216       4.278  -3.139   7.722  1.00  0.00           H  
ATOM    977  HA  ALA A 216       4.333  -0.967   5.881  1.00  0.00           H  
ATOM    978 1HB  ALA A 216       4.492  -2.715   4.166  1.00  0.00           H  
ATOM    979 2HB  ALA A 216       4.047  -3.939   5.351  1.00  0.00           H  
ATOM    980 3HB  ALA A 216       5.575  -3.073   5.511  1.00  0.00           H  
ATOM    981  N   LYS A 217       1.524  -2.538   6.317  1.00  0.00           N  
ATOM    982  CA  LYS A 217       0.095  -2.511   6.036  1.00  0.00           C  
ATOM    983  C   LYS A 217      -0.461  -1.097   6.184  1.00  0.00           C  
ATOM    984  O   LYS A 217      -1.208  -0.616   5.329  1.00  0.00           O  
ATOM    985  CB  LYS A 217      -0.652  -3.474   6.961  1.00  0.00           C  
ATOM    986  CG  LYS A 217      -0.457  -4.946   6.626  1.00  0.00           C  
ATOM    987  CD  LYS A 217      -1.174  -5.840   7.626  1.00  0.00           C  
ATOM    988  CE  LYS A 217      -0.979  -7.312   7.294  1.00  0.00           C  
ATOM    989  NZ  LYS A 217      -1.595  -8.200   8.316  1.00  0.00           N  
ATOM    990  H   LYS A 217       1.860  -3.132   7.024  1.00  0.00           H  
ATOM    991  HA  LYS A 217      -0.061  -2.828   5.004  1.00  0.00           H  
ATOM    992 1HB  LYS A 217      -0.324  -3.318   7.989  1.00  0.00           H  
ATOM    993 2HB  LYS A 217      -1.720  -3.260   6.922  1.00  0.00           H  
ATOM    994 1HG  LYS A 217      -0.847  -5.147   5.627  1.00  0.00           H  
ATOM    995 2HG  LYS A 217       0.607  -5.184   6.636  1.00  0.00           H  
ATOM    996 1HD  LYS A 217      -0.787  -5.648   8.628  1.00  0.00           H  
ATOM    997 2HD  LYS A 217      -2.240  -5.614   7.618  1.00  0.00           H  
ATOM    998 1HE  LYS A 217      -1.427  -7.529   6.325  1.00  0.00           H  
ATOM    999 2HE  LYS A 217       0.087  -7.534   7.234  1.00  0.00           H  
ATOM   1000 1HZ  LYS A 217      -1.444  -9.166   8.060  1.00  0.00           H  
ATOM   1001 2HZ  LYS A 217      -1.173  -8.021   9.217  1.00  0.00           H  
ATOM   1002 3HZ  LYS A 217      -2.587  -8.018   8.367  1.00  0.00           H  
ATOM   1003  N   GLU A 218      -0.073  -0.436   7.264  1.00  0.00           N  
ATOM   1004  CA  GLU A 218      -0.534   0.924   7.529  1.00  0.00           C  
ATOM   1005  C   GLU A 218       0.011   1.888   6.503  1.00  0.00           C  
ATOM   1006  O   GLU A 218      -0.708   2.770   6.033  1.00  0.00           O  
ATOM   1007  CB  GLU A 218      -0.117   1.373   8.931  1.00  0.00           C  
ATOM   1008  CG  GLU A 218      -0.852   0.668  10.062  1.00  0.00           C  
ATOM   1009  CD  GLU A 218      -0.465   1.181  11.421  1.00  0.00           C  
ATOM   1010  OE1 GLU A 218       0.472   1.938  11.505  1.00  0.00           O  
ATOM   1011  OE2 GLU A 218      -1.108   0.816  12.377  1.00  0.00           O  
ATOM   1012  H   GLU A 218       0.538  -0.870   7.900  1.00  0.00           H  
ATOM   1013  HA  GLU A 218      -1.623   0.938   7.470  1.00  0.00           H  
ATOM   1014 1HB  GLU A 218       0.951   1.199   9.066  1.00  0.00           H  
ATOM   1015 2HB  GLU A 218      -0.289   2.444   9.037  1.00  0.00           H  
ATOM   1016 1HG  GLU A 218      -1.925   0.807   9.926  1.00  0.00           H  
ATOM   1017 2HG  GLU A 218      -0.641  -0.399  10.008  1.00  0.00           H  
ATOM   1018  N   VAL A 219       1.284   1.725   6.160  1.00  0.00           N  
ATOM   1019  CA  VAL A 219       1.942   2.595   5.192  1.00  0.00           C  
ATOM   1020  C   VAL A 219       1.206   2.590   3.853  1.00  0.00           C  
ATOM   1021  O   VAL A 219       0.867   3.647   3.321  1.00  0.00           O  
ATOM   1022  CB  VAL A 219       3.399   2.146   4.977  1.00  0.00           C  
ATOM   1023  CG1 VAL A 219       4.031   2.919   3.828  1.00  0.00           C  
ATOM   1024  CG2 VAL A 219       4.195   2.337   6.258  1.00  0.00           C  
ATOM   1025  H   VAL A 219       1.794   0.988   6.561  1.00  0.00           H  
ATOM   1026  HA  VAL A 219       1.943   3.612   5.585  1.00  0.00           H  
ATOM   1027  HB  VAL A 219       3.407   1.092   4.697  1.00  0.00           H  
ATOM   1028 1HG1 VAL A 219       5.061   2.589   3.691  1.00  0.00           H  
ATOM   1029 2HG1 VAL A 219       3.467   2.738   2.914  1.00  0.00           H  
ATOM   1030 3HG1 VAL A 219       4.021   3.984   4.059  1.00  0.00           H  
ATOM   1031 1HG2 VAL A 219       5.224   2.017   6.099  1.00  0.00           H  
ATOM   1032 2HG2 VAL A 219       4.182   3.390   6.541  1.00  0.00           H  
ATOM   1033 3HG2 VAL A 219       3.750   1.742   7.056  1.00  0.00           H  
ATOM   1034  N   TYR A 220       0.937   1.399   3.330  1.00  0.00           N  
ATOM   1035  CA  TYR A 220       0.255   1.269   2.048  1.00  0.00           C  
ATOM   1036  C   TYR A 220      -1.154   1.862   2.105  1.00  0.00           C  
ATOM   1037  O   TYR A 220      -1.587   2.539   1.169  1.00  0.00           O  
ATOM   1038  CB  TYR A 220       0.197  -0.200   1.623  1.00  0.00           C  
ATOM   1039  CG  TYR A 220      -0.061  -0.398   0.145  1.00  0.00           C  
ATOM   1040  CD1 TYR A 220       0.983  -0.286  -0.762  1.00  0.00           C  
ATOM   1041  CD2 TYR A 220      -1.340  -0.691  -0.302  1.00  0.00           C  
ATOM   1042  CE1 TYR A 220       0.747  -0.467  -2.111  1.00  0.00           C  
ATOM   1043  CE2 TYR A 220      -1.576  -0.872  -1.651  1.00  0.00           C  
ATOM   1044  CZ  TYR A 220      -0.538  -0.761  -2.554  1.00  0.00           C  
ATOM   1045  OH  TYR A 220      -0.773  -0.941  -3.897  1.00  0.00           O  
ATOM   1046  H   TYR A 220       1.206   0.589   3.816  1.00  0.00           H  
ATOM   1047  HA  TYR A 220       0.817   1.828   1.299  1.00  0.00           H  
ATOM   1048 1HB  TYR A 220       1.140  -0.689   1.872  1.00  0.00           H  
ATOM   1049 2HB  TYR A 220      -0.591  -0.708   2.177  1.00  0.00           H  
ATOM   1050  HD1 TYR A 220       1.989  -0.056  -0.410  1.00  0.00           H  
ATOM   1051  HD2 TYR A 220      -2.160  -0.778   0.411  1.00  0.00           H  
ATOM   1052  HE1 TYR A 220       1.567  -0.379  -2.824  1.00  0.00           H  
ATOM   1053  HE2 TYR A 220      -2.582  -1.102  -2.003  1.00  0.00           H  
ATOM   1054  HH  TYR A 220      -1.717  -1.032  -4.047  1.00  0.00           H  
ATOM   1055  N   LYS A 221      -1.858   1.621   3.207  1.00  0.00           N  
ATOM   1056  CA  LYS A 221      -3.216   2.129   3.368  1.00  0.00           C  
ATOM   1057  C   LYS A 221      -3.236   3.655   3.440  1.00  0.00           C  
ATOM   1058  O   LYS A 221      -4.019   4.310   2.745  1.00  0.00           O  
ATOM   1059  CB  LYS A 221      -3.862   1.535   4.621  1.00  0.00           C  
ATOM   1060  CG  LYS A 221      -4.229   0.062   4.501  1.00  0.00           C  
ATOM   1061  CD  LYS A 221      -4.793  -0.476   5.808  1.00  0.00           C  
ATOM   1062  CE  LYS A 221      -5.049  -1.973   5.727  1.00  0.00           C  
ATOM   1063  NZ  LYS A 221      -6.058  -2.310   4.687  1.00  0.00           N  
ATOM   1064  H   LYS A 221      -1.456   1.087   3.927  1.00  0.00           H  
ATOM   1065  HA  LYS A 221      -3.802   1.831   2.498  1.00  0.00           H  
ATOM   1066 1HB  LYS A 221      -3.182   1.642   5.466  1.00  0.00           H  
ATOM   1067 2HB  LYS A 221      -4.771   2.088   4.859  1.00  0.00           H  
ATOM   1068 1HG  LYS A 221      -4.975  -0.065   3.714  1.00  0.00           H  
ATOM   1069 2HG  LYS A 221      -3.344  -0.513   4.233  1.00  0.00           H  
ATOM   1070 1HD  LYS A 221      -4.087  -0.279   6.616  1.00  0.00           H  
ATOM   1071 2HD  LYS A 221      -5.730   0.031   6.036  1.00  0.00           H  
ATOM   1072 1HE  LYS A 221      -4.118  -2.489   5.494  1.00  0.00           H  
ATOM   1073 2HE  LYS A 221      -5.406  -2.334   6.691  1.00  0.00           H  
ATOM   1074 1HZ  LYS A 221      -6.199  -3.310   4.665  1.00  0.00           H  
ATOM   1075 2HZ  LYS A 221      -6.932  -1.852   4.903  1.00  0.00           H  
ATOM   1076 3HZ  LYS A 221      -5.729  -1.998   3.784  1.00  0.00           H  
ATOM   1077  N   ILE A 222      -2.372   4.219   4.279  1.00  0.00           N  
ATOM   1078  CA  ILE A 222      -2.295   5.668   4.443  1.00  0.00           C  
ATOM   1079  C   ILE A 222      -1.892   6.342   3.132  1.00  0.00           C  
ATOM   1080  O   ILE A 222      -2.404   7.408   2.782  1.00  0.00           O  
ATOM   1081  CB  ILE A 222      -1.292   6.045   5.548  1.00  0.00           C  
ATOM   1082  CG1 ILE A 222      -1.792   5.560   6.912  1.00  0.00           C  
ATOM   1083  CG2 ILE A 222      -1.060   7.548   5.567  1.00  0.00           C  
ATOM   1084  CD1 ILE A 222      -3.098   6.189   7.342  1.00  0.00           C  
ATOM   1085  H   ILE A 222      -1.766   3.644   4.802  1.00  0.00           H  
ATOM   1086  HA  ILE A 222      -3.279   6.036   4.732  1.00  0.00           H  
ATOM   1087  HB  ILE A 222      -0.342   5.543   5.365  1.00  0.00           H  
ATOM   1088 1HG1 ILE A 222      -1.926   4.479   6.886  1.00  0.00           H  
ATOM   1089 2HG1 ILE A 222      -1.043   5.778   7.673  1.00  0.00           H  
ATOM   1090 1HG2 ILE A 222      -0.350   7.797   6.354  1.00  0.00           H  
ATOM   1091 2HG2 ILE A 222      -0.662   7.866   4.604  1.00  0.00           H  
ATOM   1092 3HG2 ILE A 222      -2.005   8.059   5.755  1.00  0.00           H  
ATOM   1093 1HD1 ILE A 222      -3.387   5.796   8.317  1.00  0.00           H  
ATOM   1094 2HD1 ILE A 222      -2.977   7.271   7.408  1.00  0.00           H  
ATOM   1095 3HD1 ILE A 222      -3.872   5.954   6.613  1.00  0.00           H  
ATOM   1096  N   HIS A 223      -0.992   5.700   2.399  1.00  0.00           N  
ATOM   1097  CA  HIS A 223      -0.521   6.226   1.126  1.00  0.00           C  
ATOM   1098  C   HIS A 223      -1.675   6.334   0.131  1.00  0.00           C  
ATOM   1099  O   HIS A 223      -1.806   7.332  -0.576  1.00  0.00           O  
ATOM   1100  CB  HIS A 223       0.587   5.339   0.548  1.00  0.00           C  
ATOM   1101  CG  HIS A 223       1.374   5.996  -0.544  1.00  0.00           C  
ATOM   1102  ND1 HIS A 223       2.342   5.330  -1.266  1.00  0.00           N  
ATOM   1103  CD2 HIS A 223       1.338   7.256  -1.036  1.00  0.00           C  
ATOM   1104  CE1 HIS A 223       2.867   6.153  -2.156  1.00  0.00           C  
ATOM   1105  NE2 HIS A 223       2.275   7.328  -2.037  1.00  0.00           N  
ATOM   1106  H   HIS A 223      -0.625   4.850   2.729  1.00  0.00           H  
ATOM   1107  HA  HIS A 223      -0.110   7.224   1.275  1.00  0.00           H  
ATOM   1108 1HB  HIS A 223       1.277   5.055   1.343  1.00  0.00           H  
ATOM   1109 2HB  HIS A 223       0.150   4.424   0.150  1.00  0.00           H  
ATOM   1110  HD2 HIS A 223       0.686   8.063  -0.700  1.00  0.00           H  
ATOM   1111  HE1 HIS A 223       3.654   5.906  -2.868  1.00  0.00           H  
ATOM   1112  HE2 HIS A 223       2.475   8.149  -2.590  1.00  0.00           H  
ATOM   1113  N   GLN A 224      -2.516   5.305   0.101  1.00  0.00           N  
ATOM   1114  CA  GLN A 224      -3.664   5.273  -0.800  1.00  0.00           C  
ATOM   1115  C   GLN A 224      -4.630   6.418  -0.501  1.00  0.00           C  
ATOM   1116  O   GLN A 224      -5.229   6.992  -1.409  1.00  0.00           O  
ATOM   1117  CB  GLN A 224      -4.393   3.931  -0.692  1.00  0.00           C  
ATOM   1118  CG  GLN A 224      -3.632   2.760  -1.290  1.00  0.00           C  
ATOM   1119  CD  GLN A 224      -4.273   1.425  -0.962  1.00  0.00           C  
ATOM   1120  OE1 GLN A 224      -4.212   0.480  -1.754  1.00  0.00           O  
ATOM   1121  NE2 GLN A 224      -4.893   1.339   0.209  1.00  0.00           N  
ATOM   1122  H   GLN A 224      -2.360   4.543   0.702  1.00  0.00           H  
ATOM   1123  HA  GLN A 224      -3.305   5.393  -1.822  1.00  0.00           H  
ATOM   1124 1HB  GLN A 224      -4.586   3.705   0.357  1.00  0.00           H  
ATOM   1125 2HB  GLN A 224      -5.357   3.999  -1.196  1.00  0.00           H  
ATOM   1126 1HG  GLN A 224      -3.609   2.871  -2.375  1.00  0.00           H  
ATOM   1127 2HG  GLN A 224      -2.617   2.758  -0.894  1.00  0.00           H  
ATOM   1128 1HE2 GLN A 224      -5.335   0.483   0.480  1.00  0.00           H  
ATOM   1129 2HE2 GLN A 224      -4.919   2.130   0.821  1.00  0.00           H  
ATOM   1130  N   GLN A 225      -4.759   6.753   0.777  1.00  0.00           N  
ATOM   1131  CA  GLN A 225      -5.650   7.823   1.205  1.00  0.00           C  
ATOM   1132  C   GLN A 225      -5.056   9.190   0.865  1.00  0.00           C  
ATOM   1133  O   GLN A 225      -5.761  10.087   0.401  1.00  0.00           O  
ATOM   1134  CB  GLN A 225      -5.923   7.725   2.708  1.00  0.00           C  
ATOM   1135  CG  GLN A 225      -6.710   6.492   3.119  1.00  0.00           C  
ATOM   1136  CD  GLN A 225      -6.856   6.373   4.624  1.00  0.00           C  
ATOM   1137  OE1 GLN A 225      -6.090   6.971   5.385  1.00  0.00           O  
ATOM   1138  NE2 GLN A 225      -7.841   5.599   5.063  1.00  0.00           N  
ATOM   1139  H   GLN A 225      -4.237   6.266   1.452  1.00  0.00           H  
ATOM   1140  HA  GLN A 225      -6.595   7.720   0.672  1.00  0.00           H  
ATOM   1141 1HB  GLN A 225      -4.978   7.717   3.250  1.00  0.00           H  
ATOM   1142 2HB  GLN A 225      -6.480   8.603   3.035  1.00  0.00           H  
ATOM   1143 1HG  GLN A 225      -7.707   6.548   2.682  1.00  0.00           H  
ATOM   1144 2HG  GLN A 225      -6.192   5.605   2.754  1.00  0.00           H  
ATOM   1145 1HE2 GLN A 225      -7.986   5.482   6.046  1.00  0.00           H  
ATOM   1146 2HE2 GLN A 225      -8.439   5.132   4.411  1.00  0.00           H  
ATOM   1147  N   LEU A 226      -3.754   9.332   1.090  1.00  0.00           N  
ATOM   1148  CA  LEU A 226      -3.056  10.583   0.813  1.00  0.00           C  
ATOM   1149  C   LEU A 226      -3.093  10.909  -0.678  1.00  0.00           C  
ATOM   1150  O   LEU A 226      -3.253  12.068  -1.064  1.00  0.00           O  
ATOM   1151  CB  LEU A 226      -1.601  10.496   1.291  1.00  0.00           C  
ATOM   1152  CG  LEU A 226      -1.394  10.562   2.809  1.00  0.00           C  
ATOM   1153  CD1 LEU A 226       0.091  10.442   3.126  1.00  0.00           C  
ATOM   1154  CD2 LEU A 226      -1.963  11.869   3.343  1.00  0.00           C  
ATOM   1155  H   LEU A 226      -3.248   8.575   1.461  1.00  0.00           H  
ATOM   1156  HA  LEU A 226      -3.556  11.385   1.355  1.00  0.00           H  
ATOM   1157 1HB  LEU A 226      -1.175   9.558   0.939  1.00  0.00           H  
ATOM   1158 2HB  LEU A 226      -1.039  11.317   0.844  1.00  0.00           H  
ATOM   1159  HG  LEU A 226      -1.905   9.724   3.283  1.00  0.00           H  
ATOM   1160 1HD1 LEU A 226       0.238  10.488   4.205  1.00  0.00           H  
ATOM   1161 2HD1 LEU A 226       0.466   9.489   2.750  1.00  0.00           H  
ATOM   1162 3HD1 LEU A 226       0.631  11.259   2.651  1.00  0.00           H  
ATOM   1163 1HD2 LEU A 226      -1.816  11.916   4.422  1.00  0.00           H  
ATOM   1164 2HD2 LEU A 226      -1.451  12.708   2.870  1.00  0.00           H  
ATOM   1165 3HD2 LEU A 226      -3.028  11.921   3.118  1.00  0.00           H  
ATOM   1166  N   LEU A 227      -2.954   9.877  -1.509  1.00  0.00           N  
ATOM   1167  CA  LEU A 227      -2.965  10.045  -2.961  1.00  0.00           C  
ATOM   1168  C   LEU A 227      -4.276  10.661  -3.440  1.00  0.00           C  
ATOM   1169  O   LEU A 227      -4.292  11.461  -4.374  1.00  0.00           O  
ATOM   1170  CB  LEU A 227      -2.748   8.693  -3.652  1.00  0.00           C  
ATOM   1171  CG  LEU A 227      -1.311   8.158  -3.630  1.00  0.00           C  
ATOM   1172  CD1 LEU A 227      -1.278   6.763  -4.239  1.00  0.00           C  
ATOM   1173  CD2 LEU A 227      -0.403   9.110  -4.395  1.00  0.00           C  
ATOM   1174  H   LEU A 227      -2.835   8.976  -1.134  1.00  0.00           H  
ATOM   1175  HA  LEU A 227      -2.152  10.715  -3.238  1.00  0.00           H  
ATOM   1176 1HB  LEU A 227      -3.384   7.951  -3.172  1.00  0.00           H  
ATOM   1177 2HB  LEU A 227      -3.053   8.782  -4.694  1.00  0.00           H  
ATOM   1178  HG  LEU A 227      -0.966   8.080  -2.599  1.00  0.00           H  
ATOM   1179 1HD1 LEU A 227      -0.255   6.383  -4.224  1.00  0.00           H  
ATOM   1180 2HD1 LEU A 227      -1.920   6.099  -3.660  1.00  0.00           H  
ATOM   1181 3HD1 LEU A 227      -1.632   6.807  -5.268  1.00  0.00           H  
ATOM   1182 1HD2 LEU A 227       0.619   8.730  -4.379  1.00  0.00           H  
ATOM   1183 2HD2 LEU A 227      -0.744   9.188  -5.428  1.00  0.00           H  
ATOM   1184 3HD2 LEU A 227      -0.431  10.095  -3.928  1.00  0.00           H  
ATOM   1185  N   PHE A 228      -5.374  10.294  -2.791  1.00  0.00           N  
ATOM   1186  CA  PHE A 228      -6.683  10.811  -3.162  1.00  0.00           C  
ATOM   1187  C   PHE A 228      -6.769  12.313  -2.907  1.00  0.00           C  
ATOM   1188  O   PHE A 228      -7.225  13.076  -3.761  1.00  0.00           O  
ATOM   1189  CB  PHE A 228      -7.783  10.079  -2.386  1.00  0.00           C  
ATOM   1190  CG  PHE A 228      -9.170  10.499  -2.759  1.00  0.00           C  
ATOM   1191  CD1 PHE A 228      -9.739  10.077  -3.946  1.00  0.00           C  
ATOM   1192  CD2 PHE A 228      -9.907  11.312  -1.916  1.00  0.00           C  
ATOM   1193  CE1 PHE A 228     -11.015  10.458  -4.288  1.00  0.00           C  
ATOM   1194  CE2 PHE A 228     -11.186  11.696  -2.254  1.00  0.00           C  
ATOM   1195  CZ  PHE A 228     -11.743  11.270  -3.441  1.00  0.00           C  
ATOM   1196  H   PHE A 228      -5.300   9.660  -2.045  1.00  0.00           H  
ATOM   1197  HA  PHE A 228      -6.836  10.633  -4.227  1.00  0.00           H  
ATOM   1198 1HB  PHE A 228      -7.703   9.020  -2.577  1.00  0.00           H  
ATOM   1199 2HB  PHE A 228      -7.655  10.262  -1.331  1.00  0.00           H  
ATOM   1200  HD1 PHE A 228      -9.171   9.442  -4.608  1.00  0.00           H  
ATOM   1201  HD2 PHE A 228      -9.474  11.647  -0.988  1.00  0.00           H  
ATOM   1202  HE1 PHE A 228     -11.445  10.121  -5.217  1.00  0.00           H  
ATOM   1203  HE2 PHE A 228     -11.749  12.328  -1.587  1.00  0.00           H  
ATOM   1204  HZ  PHE A 228     -12.744  11.569  -3.707  1.00  0.00           H  
ATOM   1205  N   LYS A 229      -6.302  12.736  -1.742  1.00  0.00           N  
ATOM   1206  CA  LYS A 229      -6.337  14.145  -1.374  1.00  0.00           C  
ATOM   1207  C   LYS A 229      -5.364  14.959  -2.219  1.00  0.00           C  
ATOM   1208  O   LYS A 229      -5.659  16.093  -2.599  1.00  0.00           O  
ATOM   1209  CB  LYS A 229      -6.017  14.318   0.112  1.00  0.00           C  
ATOM   1210  CG  LYS A 229      -7.035  13.686   1.052  1.00  0.00           C  
ATOM   1211  CD  LYS A 229      -8.366  14.420   0.999  1.00  0.00           C  
ATOM   1212  CE  LYS A 229      -9.348  13.862   2.019  1.00  0.00           C  
ATOM   1213  NZ  LYS A 229     -10.635  14.609   2.020  1.00  0.00           N  
ATOM   1214  H   LYS A 229      -5.918  12.086  -1.118  1.00  0.00           H  
ATOM   1215  HA  LYS A 229      -7.341  14.527  -1.561  1.00  0.00           H  
ATOM   1216 1HB  LYS A 229      -5.043  13.878   0.328  1.00  0.00           H  
ATOM   1217 2HB  LYS A 229      -5.956  15.380   0.349  1.00  0.00           H  
ATOM   1218 1HG  LYS A 229      -7.192  12.644   0.771  1.00  0.00           H  
ATOM   1219 2HG  LYS A 229      -6.654  13.715   2.072  1.00  0.00           H  
ATOM   1220 1HD  LYS A 229      -8.206  15.480   1.203  1.00  0.00           H  
ATOM   1221 2HD  LYS A 229      -8.797  14.321   0.003  1.00  0.00           H  
ATOM   1222 1HE  LYS A 229      -9.549  12.815   1.796  1.00  0.00           H  
ATOM   1223 2HE  LYS A 229      -8.909  13.920   3.016  1.00  0.00           H  
ATOM   1224 1HZ  LYS A 229     -11.257  14.209   2.708  1.00  0.00           H  
ATOM   1225 2HZ  LYS A 229     -10.462  15.579   2.245  1.00  0.00           H  
ATOM   1226 3HZ  LYS A 229     -11.061  14.546   1.106  1.00  0.00           H  
ATOM   1227  N   ALA A 230      -4.212  14.368  -2.518  1.00  0.00           N  
ATOM   1228  CA  ALA A 230      -3.190  15.036  -3.317  1.00  0.00           C  
ATOM   1229  C   ALA A 230      -3.684  15.303  -4.738  1.00  0.00           C  
ATOM   1230  O   ALA A 230      -3.207  16.218  -5.409  1.00  0.00           O  
ATOM   1231  CB  ALA A 230      -1.916  14.205  -3.347  1.00  0.00           C  
ATOM   1232  H   ALA A 230      -4.039  13.458  -2.184  1.00  0.00           H  
ATOM   1233  HA  ALA A 230      -2.973  15.999  -2.854  1.00  0.00           H  
ATOM   1234 1HB  ALA A 230      -1.161  14.716  -3.944  1.00  0.00           H  
ATOM   1235 2HB  ALA A 230      -1.545  14.071  -2.330  1.00  0.00           H  
ATOM   1236 3HB  ALA A 230      -2.127  13.231  -3.786  1.00  0.00           H  
ATOM   1237  N   ARG A 231      -4.629  14.492  -5.196  1.00  0.00           N  
ATOM   1238  CA  ARG A 231      -5.189  14.659  -6.531  1.00  0.00           C  
ATOM   1239  C   ARG A 231      -6.194  15.805  -6.558  1.00  0.00           C  
ATOM   1240  O   ARG A 231      -6.261  16.561  -7.528  1.00  0.00           O  
ATOM   1241  CB  ARG A 231      -5.868  13.378  -6.993  1.00  0.00           C  
ATOM   1242  CG  ARG A 231      -6.475  13.442  -8.385  1.00  0.00           C  
ATOM   1243  CD  ARG A 231      -6.985  12.118  -8.824  1.00  0.00           C  
ATOM   1244  NE  ARG A 231      -7.784  12.218 -10.035  1.00  0.00           N  
ATOM   1245  CZ  ARG A 231      -8.430  11.186 -10.612  1.00  0.00           C  
ATOM   1246  NH1 ARG A 231      -8.362   9.986 -10.079  1.00  0.00           N  
ATOM   1247  NH2 ARG A 231      -9.133  11.381 -11.715  1.00  0.00           N  
ATOM   1248  H   ARG A 231      -4.947  13.757  -4.629  1.00  0.00           H  
ATOM   1249  HA  ARG A 231      -4.376  14.889  -7.221  1.00  0.00           H  
ATOM   1250 1HB  ARG A 231      -5.147  12.562  -6.984  1.00  0.00           H  
ATOM   1251 2HB  ARG A 231      -6.666  13.118  -6.297  1.00  0.00           H  
ATOM   1252 1HG  ARG A 231      -7.306  14.148  -8.389  1.00  0.00           H  
ATOM   1253 2HG  ARG A 231      -5.718  13.771  -9.098  1.00  0.00           H  
ATOM   1254 1HD  ARG A 231      -6.145  11.452  -9.023  1.00  0.00           H  
ATOM   1255 2HD  ARG A 231      -7.608  11.690  -8.039  1.00  0.00           H  
ATOM   1256  HE  ARG A 231      -7.860  13.125 -10.473  1.00  0.00           H  
ATOM   1257 1HH1 ARG A 231      -7.825   9.838  -9.236  1.00  0.00           H  
ATOM   1258 2HH1 ARG A 231      -8.847   9.213 -10.511  1.00  0.00           H  
ATOM   1259 1HH2 ARG A 231      -9.184  12.304 -12.125  1.00  0.00           H  
ATOM   1260 2HH2 ARG A 231      -9.616  10.608 -12.147  1.00  0.00           H  
ATOM   1261  N   LEU A 232      -6.958  15.937  -5.481  1.00  0.00           N  
ATOM   1262  CA  LEU A 232      -7.972  16.982  -5.378  1.00  0.00           C  
ATOM   1263  C   LEU A 232      -7.338  18.345  -5.104  1.00  0.00           C  
ATOM   1264  O   LEU A 232      -7.615  19.312  -5.817  1.00  0.00           O  
ATOM   1265  CB  LEU A 232      -8.970  16.642  -4.264  1.00  0.00           C  
ATOM   1266  CG  LEU A 232      -9.822  15.387  -4.495  1.00  0.00           C  
ATOM   1267  CD1 LEU A 232     -10.641  15.092  -3.246  1.00  0.00           C  
ATOM   1268  CD2 LEU A 232     -10.723  15.600  -5.702  1.00  0.00           C  
ATOM   1269  H   LEU A 232      -6.836  15.317  -4.733  1.00  0.00           H  
ATOM   1270  HA  LEU A 232      -8.508  17.038  -6.325  1.00  0.00           H  
ATOM   1271 1HB  LEU A 232      -8.420  16.502  -3.335  1.00  0.00           H  
ATOM   1272 2HB  LEU A 232      -9.649  17.485  -4.137  1.00  0.00           H  
ATOM   1273  HG  LEU A 232      -9.169  14.532  -4.676  1.00  0.00           H  
ATOM   1274 1HD1 LEU A 232     -11.246  14.200  -3.409  1.00  0.00           H  
ATOM   1275 2HD1 LEU A 232      -9.971  14.924  -2.402  1.00  0.00           H  
ATOM   1276 3HD1 LEU A 232     -11.292  15.938  -3.030  1.00  0.00           H  
ATOM   1277 1HD2 LEU A 232     -11.329  14.708  -5.866  1.00  0.00           H  
ATOM   1278 2HD2 LEU A 232     -11.377  16.453  -5.522  1.00  0.00           H  
ATOM   1279 3HD2 LEU A 232     -10.111  15.791  -6.583  1.00  0.00           H  
ATOM   1280  N   GLN A 233      -6.489  18.401  -4.072  1.00  0.00           N  
ATOM   1281  CA  GLN A 233      -5.795  19.630  -3.668  1.00  0.00           C  
ATOM   1282  C   GLN A 233      -6.755  20.654  -3.068  1.00  0.00           C  
ATOM   1283  O   GLN A 233      -7.637  21.178  -3.749  1.00  0.00           O  
ATOM   1284  CB  GLN A 233      -5.063  20.247  -4.863  1.00  0.00           C  
ATOM   1285  CG  GLN A 233      -3.900  19.417  -5.377  1.00  0.00           C  
ATOM   1286  CD  GLN A 233      -2.708  19.447  -4.438  1.00  0.00           C  
ATOM   1287  OE1 GLN A 233      -2.458  20.448  -3.762  1.00  0.00           O  
ATOM   1288  NE2 GLN A 233      -1.965  18.347  -4.393  1.00  0.00           N  
ATOM   1289  H   GLN A 233      -6.323  17.580  -3.557  1.00  0.00           H  
ATOM   1290  HA  GLN A 233      -5.062  19.377  -2.902  1.00  0.00           H  
ATOM   1291 1HB  GLN A 233      -5.764  20.389  -5.685  1.00  0.00           H  
ATOM   1292 2HB  GLN A 233      -4.680  21.229  -4.587  1.00  0.00           H  
ATOM   1293 1HG  GLN A 233      -4.224  18.382  -5.484  1.00  0.00           H  
ATOM   1294 2HG  GLN A 233      -3.584  19.811  -6.343  1.00  0.00           H  
ATOM   1295 1HE2 GLN A 233      -1.166  18.308  -3.792  1.00  0.00           H  
ATOM   1296 2HE2 GLN A 233      -2.204  17.558  -4.958  1.00  0.00           H  
ATOM   1297  N   GLN A 234      -6.566  20.944  -1.788  1.00  0.00           N  
ATOM   1298  CA  GLN A 234      -7.408  21.907  -1.091  1.00  0.00           C  
ATOM   1299  C   GLN A 234      -6.859  23.317  -1.259  1.00  0.00           C  
ATOM   1300  O   GLN A 234      -7.578  24.304  -1.101  1.00  0.00           O  
ATOM   1301  CB  GLN A 234      -7.514  21.556   0.396  1.00  0.00           C  
ATOM   1302  CG  GLN A 234      -8.142  20.201   0.673  1.00  0.00           C  
ATOM   1303  CD  GLN A 234      -9.551  20.093   0.119  1.00  0.00           C  
ATOM   1304  OE1 GLN A 234     -10.426  20.898   0.449  1.00  0.00           O  
ATOM   1305  NE2 GLN A 234      -9.777  19.094  -0.727  1.00  0.00           N  
ATOM   1306  H   GLN A 234      -5.830  20.511  -1.304  1.00  0.00           H  
ATOM   1307  HA  GLN A 234      -8.406  21.873  -1.527  1.00  0.00           H  
ATOM   1308 1HB  GLN A 234      -6.520  21.563   0.843  1.00  0.00           H  
ATOM   1309 2HB  GLN A 234      -8.108  22.314   0.907  1.00  0.00           H  
ATOM   1310 1HG  GLN A 234      -7.531  19.427   0.207  1.00  0.00           H  
ATOM   1311 2HG  GLN A 234      -8.186  20.046   1.751  1.00  0.00           H  
ATOM   1312 1HE2 GLN A 234     -10.687  18.973  -1.124  1.00  0.00           H  
ATOM   1313 2HE2 GLN A 234      -9.039  18.465  -0.968  1.00  0.00           H  
ATOM   1314  N   GLN A 235      -5.578  23.406  -1.578  1.00  0.00           N  
ATOM   1315  CA  GLN A 235      -4.918  24.686  -1.773  1.00  0.00           C  
ATOM   1316  C   GLN A 235      -4.508  24.842  -3.231  1.00  0.00           C  
ATOM   1317  O   GLN A 235      -3.688  24.075  -3.737  1.00  0.00           O  
ATOM   1318  CB  GLN A 235      -3.695  24.812  -0.860  1.00  0.00           C  
ATOM   1319  CG  GLN A 235      -2.972  26.143  -0.969  1.00  0.00           C  
ATOM   1320  CD  GLN A 235      -1.813  26.253   0.005  1.00  0.00           C  
ATOM   1321  OE1 GLN A 235      -1.251  25.244   0.438  1.00  0.00           O  
ATOM   1322  NE2 GLN A 235      -1.449  27.482   0.353  1.00  0.00           N  
ATOM   1323  H   GLN A 235      -5.058  22.582  -1.690  1.00  0.00           H  
ATOM   1324  HA  GLN A 235      -5.621  25.480  -1.520  1.00  0.00           H  
ATOM   1325 1HB  GLN A 235      -4.001  24.679   0.178  1.00  0.00           H  
ATOM   1326 2HB  GLN A 235      -2.983  24.021  -1.095  1.00  0.00           H  
ATOM   1327 1HG  GLN A 235      -2.580  26.250  -1.980  1.00  0.00           H  
ATOM   1328 2HG  GLN A 235      -3.676  26.946  -0.754  1.00  0.00           H  
ATOM   1329 1HE2 GLN A 235      -0.691  27.617   0.992  1.00  0.00           H  
ATOM   1330 2HE2 GLN A 235      -1.933  28.273  -0.023  1.00  0.00           H  
ATOM   1331  N   GLN A 236      -5.078  25.823  -3.910  1.00  0.00           N  
ATOM   1332  CA  GLN A 236      -4.754  26.055  -5.308  1.00  0.00           C  
ATOM   1333  C   GLN A 236      -4.070  27.402  -5.482  1.00  0.00           C  
ATOM   1334  O   GLN A 236      -4.655  28.453  -5.205  1.00  0.00           O  
ATOM   1335  CB  GLN A 236      -6.016  25.989  -6.173  1.00  0.00           C  
ATOM   1336  CG  GLN A 236      -5.759  26.143  -7.662  1.00  0.00           C  
ATOM   1337  CD  GLN A 236      -7.035  26.073  -8.480  1.00  0.00           C  
ATOM   1338  OE1 GLN A 236      -7.744  25.063  -8.462  1.00  0.00           O  
ATOM   1339  NE2 GLN A 236      -7.333  27.146  -9.202  1.00  0.00           N  
ATOM   1340  H   GLN A 236      -5.726  26.410  -3.459  1.00  0.00           H  
ATOM   1341  HA  GLN A 236      -4.066  25.276  -5.637  1.00  0.00           H  
ATOM   1342 1HB  GLN A 236      -6.515  25.033  -6.014  1.00  0.00           H  
ATOM   1343 2HB  GLN A 236      -6.708  26.774  -5.867  1.00  0.00           H  
ATOM   1344 1HG  GLN A 236      -5.292  27.112  -7.840  1.00  0.00           H  
ATOM   1345 2HG  GLN A 236      -5.097  25.342  -7.990  1.00  0.00           H  
ATOM   1346 1HE2 GLN A 236      -8.163  27.158  -9.762  1.00  0.00           H  
ATOM   1347 2HE2 GLN A 236      -6.730  27.944  -9.186  1.00  0.00           H  
ATOM   1348  N   ALA A 237      -2.828  27.359  -5.938  1.00  0.00           N  
ATOM   1349  CA  ALA A 237      -2.048  28.565  -6.159  1.00  0.00           C  
ATOM   1350  C   ALA A 237      -2.369  29.166  -7.519  1.00  0.00           C  
ATOM   1351  O   ALA A 237      -2.182  30.362  -7.748  1.00  0.00           O  
ATOM   1352  CB  ALA A 237      -0.560  28.267  -6.045  1.00  0.00           C  
ATOM   1353  H   ALA A 237      -2.420  26.486  -6.134  1.00  0.00           H  
ATOM   1354  HA  ALA A 237      -2.321  29.290  -5.392  1.00  0.00           H  
ATOM   1355 1HB  ALA A 237       0.008  29.180  -6.217  1.00  0.00           H  
ATOM   1356 2HB  ALA A 237      -0.341  27.886  -5.047  1.00  0.00           H  
ATOM   1357 3HB  ALA A 237      -0.281  27.520  -6.786  1.00  0.00           H  
ATOM   1358  N   GLN A 238      -2.850  28.323  -8.421  1.00  0.00           N  
ATOM   1359  CA  GLN A 238      -3.206  28.760  -9.760  1.00  0.00           C  
ATOM   1360  C   GLN A 238      -4.543  29.487  -9.737  1.00  0.00           C  
ATOM   1361  O   GLN A 238      -4.739  30.404 -10.562  1.00  0.00           O  
ATOM   1362  OXT GLN A 238      -5.382  29.175  -8.938  1.00  0.00           O  
ATOM   1363  CB  GLN A 238      -3.266  27.569 -10.720  1.00  0.00           C  
ATOM   1364  CG  GLN A 238      -3.507  27.951 -12.171  1.00  0.00           C  
ATOM   1365  CD  GLN A 238      -3.460  26.753 -13.100  1.00  0.00           C  
ATOM   1366  OE1 GLN A 238      -3.446  25.603 -12.653  1.00  0.00           O  
ATOM   1367  NE2 GLN A 238      -3.435  27.015 -14.402  1.00  0.00           N  
ATOM   1368  H   GLN A 238      -2.979  27.385  -8.173  1.00  0.00           H  
ATOM   1369  HA  GLN A 238      -2.441  29.451 -10.113  1.00  0.00           H  
ATOM   1370 1HB  GLN A 238      -2.330  27.013 -10.670  1.00  0.00           H  
ATOM   1371 2HB  GLN A 238      -4.064  26.894 -10.413  1.00  0.00           H  
ATOM   1372 1HG  GLN A 238      -4.491  28.411 -12.256  1.00  0.00           H  
ATOM   1373 2HG  GLN A 238      -2.736  28.656 -12.483  1.00  0.00           H  
ATOM   1374 1HE2 GLN A 238      -3.404  26.265 -15.064  1.00  0.00           H  
ATOM   1375 2HE2 GLN A 238      -3.448  27.963 -14.722  1.00  0.00           H  
TER                                                                             
ATOM   1377  N   ASP B   1     -14.754   0.095   7.806  1.00  0.00           N  
ATOM   1378  CA  ASP B   1     -14.244   0.732   6.598  1.00  0.00           C  
ATOM   1379  C   ASP B   1     -12.800   0.328   6.329  1.00  0.00           C  
ATOM   1380  O   ASP B   1     -12.031   0.086   7.258  1.00  0.00           O  
ATOM   1381  CB  ASP B   1     -14.342   2.255   6.713  1.00  0.00           C  
ATOM   1382  CG  ASP B   1     -15.778   2.760   6.703  1.00  0.00           C  
ATOM   1383  OD1 ASP B   1     -16.637   2.040   6.251  1.00  0.00           O  
ATOM   1384  OD2 ASP B   1     -16.003   3.860   7.147  1.00  0.00           O  
ATOM   1385 1H   ASP B   1     -15.701   0.377   7.958  1.00  0.00           H  
ATOM   1386 2H   ASP B   1     -14.715  -0.899   7.701  1.00  0.00           H  
ATOM   1387 3H   ASP B   1     -14.195   0.369   8.589  1.00  0.00           H  
ATOM   1388  HA  ASP B   1     -14.852   0.407   5.753  1.00  0.00           H  
ATOM   1389 1HB  ASP B   1     -13.864   2.581   7.637  1.00  0.00           H  
ATOM   1390 2HB  ASP B   1     -13.804   2.718   5.885  1.00  0.00           H  
ATOM   1391  N   ASP B   2     -12.440   0.257   5.052  1.00  0.00           N  
ATOM   1392  CA  ASP B   2     -11.083  -0.109   4.658  1.00  0.00           C  
ATOM   1393  C   ASP B   2     -10.794   0.313   3.224  1.00  0.00           C  
ATOM   1394  O   ASP B   2     -11.703   0.683   2.480  1.00  0.00           O  
ATOM   1395  CB  ASP B   2     -10.870  -1.618   4.805  1.00  0.00           C  
ATOM   1396  CG  ASP B   2      -9.404  -1.997   4.960  1.00  0.00           C  
ATOM   1397  OD1 ASP B   2      -8.574  -1.120   4.898  1.00  0.00           O  
ATOM   1398  OD2 ASP B   2      -9.127  -3.159   5.139  1.00  0.00           O  
ATOM   1399  H   ASP B   2     -13.122   0.461   4.336  1.00  0.00           H  
ATOM   1400  HA  ASP B   2     -10.382   0.407   5.314  1.00  0.00           H  
ATOM   1401 1HB  ASP B   2     -11.418  -1.980   5.675  1.00  0.00           H  
ATOM   1402 2HB  ASP B   2     -11.272  -2.129   3.929  1.00  0.00           H  
ATOM   1403  N   LEU B   3      -9.523   0.256   2.841  1.00  0.00           N  
ATOM   1404  CA  LEU B   3      -9.124   0.540   1.468  1.00  0.00           C  
ATOM   1405  C   LEU B   3      -7.914  -0.292   1.064  1.00  0.00           C  
ATOM   1406  O   LEU B   3      -6.844  -0.184   1.662  1.00  0.00           O  
ATOM   1407  CB  LEU B   3      -8.803   2.031   1.306  1.00  0.00           C  
ATOM   1408  CG  LEU B   3      -8.347   2.466  -0.092  1.00  0.00           C  
ATOM   1409  CD1 LEU B   3      -9.458   2.194  -1.097  1.00  0.00           C  
ATOM   1410  CD2 LEU B   3      -7.978   3.941  -0.070  1.00  0.00           C  
ATOM   1411  H   LEU B   3      -8.816   0.009   3.519  1.00  0.00           H  
ATOM   1412  HA  LEU B   3      -9.952   0.285   0.807  1.00  0.00           H  
ATOM   1413 1HB  LEU B   3      -9.693   2.606   1.557  1.00  0.00           H  
ATOM   1414 2HB  LEU B   3      -8.014   2.295   2.010  1.00  0.00           H  
ATOM   1415  HG  LEU B   3      -7.477   1.879  -0.390  1.00  0.00           H  
ATOM   1416 1HD1 LEU B   3      -9.133   2.503  -2.091  1.00  0.00           H  
ATOM   1417 2HD1 LEU B   3      -9.688   1.129  -1.106  1.00  0.00           H  
ATOM   1418 3HD1 LEU B   3     -10.348   2.756  -0.816  1.00  0.00           H  
ATOM   1419 1HD2 LEU B   3      -7.652   4.250  -1.064  1.00  0.00           H  
ATOM   1420 2HD2 LEU B   3      -8.847   4.529   0.226  1.00  0.00           H  
ATOM   1421 3HD2 LEU B   3      -7.170   4.104   0.643  1.00  0.00           H  
ATOM   1422  N   GLN B   4      -8.090  -1.127   0.043  1.00  0.00           N  
ATOM   1423  CA  GLN B   4      -7.011  -1.975  -0.449  1.00  0.00           C  
ATOM   1424  C   GLN B   4      -6.973  -1.990  -1.972  1.00  0.00           C  
ATOM   1425  O   GLN B   4      -7.897  -2.479  -2.621  1.00  0.00           O  
ATOM   1426  CB  GLN B   4      -7.164  -3.401   0.085  1.00  0.00           C  
ATOM   1427  CG  GLN B   4      -6.062  -4.351  -0.351  1.00  0.00           C  
ATOM   1428  CD  GLN B   4      -6.193  -5.722   0.285  1.00  0.00           C  
ATOM   1429  OE1 GLN B   4      -6.013  -5.879   1.496  1.00  0.00           O  
ATOM   1430  NE2 GLN B   4      -6.509  -6.723  -0.528  1.00  0.00           N  
ATOM   1431  H   GLN B   4      -8.994  -1.174  -0.404  1.00  0.00           H  
ATOM   1432  HA  GLN B   4      -6.063  -1.570  -0.093  1.00  0.00           H  
ATOM   1433 1HB  GLN B   4      -7.180  -3.382   1.175  1.00  0.00           H  
ATOM   1434 2HB  GLN B   4      -8.116  -3.814  -0.250  1.00  0.00           H  
ATOM   1435 1HG  GLN B   4      -6.106  -4.471  -1.434  1.00  0.00           H  
ATOM   1436 2HG  GLN B   4      -5.099  -3.931  -0.062  1.00  0.00           H  
ATOM   1437 1HE2 GLN B   4      -6.609  -7.650  -0.166  1.00  0.00           H  
ATOM   1438 2HE2 GLN B   4      -6.646  -6.551  -1.504  1.00  0.00           H  
ATOM   1439  N   GLN B   5      -5.899  -1.448  -2.538  1.00  0.00           N  
ATOM   1440  CA  GLN B   5      -5.728  -1.420  -3.985  1.00  0.00           C  
ATOM   1441  C   GLN B   5      -4.378  -1.998  -4.391  1.00  0.00           C  
ATOM   1442  O   GLN B   5      -3.372  -1.291  -4.421  1.00  0.00           O  
ATOM   1443  CB  GLN B   5      -5.863   0.011  -4.514  1.00  0.00           C  
ATOM   1444  CG  GLN B   5      -7.235   0.626  -4.300  1.00  0.00           C  
ATOM   1445  CD  GLN B   5      -8.271   0.080  -5.263  1.00  0.00           C  
ATOM   1446  OE1 GLN B   5      -8.585   0.706  -6.280  1.00  0.00           O  
ATOM   1447  NE2 GLN B   5      -8.809  -1.093  -4.950  1.00  0.00           N  
ATOM   1448  H   GLN B   5      -5.183  -1.047  -1.949  1.00  0.00           H  
ATOM   1449  HA  GLN B   5      -6.507  -2.033  -4.438  1.00  0.00           H  
ATOM   1450 1HB  GLN B   5      -5.127   0.650  -4.025  1.00  0.00           H  
ATOM   1451 2HB  GLN B   5      -5.650   0.026  -5.582  1.00  0.00           H  
ATOM   1452 1HG  GLN B   5      -7.565   0.409  -3.284  1.00  0.00           H  
ATOM   1453 2HG  GLN B   5      -7.166   1.704  -4.447  1.00  0.00           H  
ATOM   1454 1HE2 GLN B   5      -9.499  -1.503  -5.548  1.00  0.00           H  
ATOM   1455 2HE2 GLN B   5      -8.526  -1.566  -4.116  1.00  0.00           H  
ATOM   1456  N   LEU B   6      -4.365  -3.291  -4.703  1.00  0.00           N  
ATOM   1457  CA  LEU B   6      -3.118  -4.011  -4.929  1.00  0.00           C  
ATOM   1458  C   LEU B   6      -2.966  -4.402  -6.394  1.00  0.00           C  
ATOM   1459  O   LEU B   6      -3.954  -4.666  -7.081  1.00  0.00           O  
ATOM   1460  CB  LEU B   6      -3.064  -5.266  -4.050  1.00  0.00           C  
ATOM   1461  CG  LEU B   6      -3.057  -5.017  -2.536  1.00  0.00           C  
ATOM   1462  CD1 LEU B   6      -3.225  -6.341  -1.803  1.00  0.00           C  
ATOM   1463  CD2 LEU B   6      -1.757  -4.334  -2.139  1.00  0.00           C  
ATOM   1464  H   LEU B   6      -5.242  -3.785  -4.785  1.00  0.00           H  
ATOM   1465  HA  LEU B   6      -2.289  -3.358  -4.660  1.00  0.00           H  
ATOM   1466 1HB  LEU B   6      -3.927  -5.888  -4.279  1.00  0.00           H  
ATOM   1467 2HB  LEU B   6      -2.162  -5.826  -4.298  1.00  0.00           H  
ATOM   1468  HG  LEU B   6      -3.899  -4.379  -2.268  1.00  0.00           H  
ATOM   1469 1HD1 LEU B   6      -3.221  -6.165  -0.727  1.00  0.00           H  
ATOM   1470 2HD1 LEU B   6      -4.172  -6.799  -2.090  1.00  0.00           H  
ATOM   1471 3HD1 LEU B   6      -2.405  -7.009  -2.064  1.00  0.00           H  
ATOM   1472 1HD2 LEU B   6      -1.753  -4.157  -1.063  1.00  0.00           H  
ATOM   1473 2HD2 LEU B   6      -0.914  -4.972  -2.405  1.00  0.00           H  
ATOM   1474 3HD2 LEU B   6      -1.671  -3.382  -2.664  1.00  0.00           H  
ATOM   1475  N   LEU B   7      -1.724  -4.438  -6.866  1.00  0.00           N  
ATOM   1476  CA  LEU B   7      -1.420  -5.001  -8.176  1.00  0.00           C  
ATOM   1477  C   LEU B   7      -0.546  -6.243  -8.051  1.00  0.00           C  
ATOM   1478  O   LEU B   7       0.255  -6.360  -7.123  1.00  0.00           O  
ATOM   1479  CB  LEU B   7      -0.715  -3.958  -9.052  1.00  0.00           C  
ATOM   1480  CG  LEU B   7      -1.531  -2.700  -9.375  1.00  0.00           C  
ATOM   1481  CD1 LEU B   7      -0.633  -1.669 -10.046  1.00  0.00           C  
ATOM   1482  CD2 LEU B   7      -2.702  -3.071 -10.272  1.00  0.00           C  
ATOM   1483  H   LEU B   7      -0.974  -4.066  -6.303  1.00  0.00           H  
ATOM   1484  HA  LEU B   7      -2.356  -5.286  -8.656  1.00  0.00           H  
ATOM   1485 1HB  LEU B   7       0.197  -3.641  -8.548  1.00  0.00           H  
ATOM   1486 2HB  LEU B   7      -0.439  -4.426  -9.997  1.00  0.00           H  
ATOM   1487  HG  LEU B   7      -1.907  -2.262  -8.450  1.00  0.00           H  
ATOM   1488 1HD1 LEU B   7      -1.213  -0.775 -10.275  1.00  0.00           H  
ATOM   1489 2HD1 LEU B   7       0.185  -1.408  -9.375  1.00  0.00           H  
ATOM   1490 3HD1 LEU B   7      -0.228  -2.085 -10.968  1.00  0.00           H  
ATOM   1491 1HD2 LEU B   7      -3.283  -2.177 -10.502  1.00  0.00           H  
ATOM   1492 2HD2 LEU B   7      -2.327  -3.507 -11.198  1.00  0.00           H  
ATOM   1493 3HD2 LEU B   7      -3.337  -3.795  -9.761  1.00  0.00           H  
ATOM   1494  N   GLU B   8      -0.704  -7.168  -8.993  1.00  0.00           N  
ATOM   1495  CA  GLU B   8       0.184  -8.321  -9.089  1.00  0.00           C  
ATOM   1496  C   GLU B   8       1.625  -7.887  -9.326  1.00  0.00           C  
ATOM   1497  O   GLU B   8       2.564  -8.607  -8.988  1.00  0.00           O  
ATOM   1498  CB  GLU B   8      -0.272  -9.252 -10.214  1.00  0.00           C  
ATOM   1499  CG  GLU B   8      -1.587  -9.969  -9.943  1.00  0.00           C  
ATOM   1500  CD  GLU B   8      -2.013 -10.858 -11.079  1.00  0.00           C  
ATOM   1501  OE1 GLU B   8      -1.375 -10.828 -12.104  1.00  0.00           O  
ATOM   1502  OE2 GLU B   8      -2.979 -11.567 -10.921  1.00  0.00           O  
ATOM   1503  H   GLU B   8      -1.460  -7.070  -9.656  1.00  0.00           H  
ATOM   1504  HA  GLU B   8       0.145  -8.867  -8.146  1.00  0.00           H  
ATOM   1505 1HB  GLU B   8      -0.386  -8.681 -11.136  1.00  0.00           H  
ATOM   1506 2HB  GLU B   8       0.492 -10.009 -10.391  1.00  0.00           H  
ATOM   1507 1HG  GLU B   8      -1.479 -10.575  -9.044  1.00  0.00           H  
ATOM   1508 2HG  GLU B   8      -2.362  -9.227  -9.758  1.00  0.00           H  
ATOM   1509  N   ASP B   9       1.792  -6.707  -9.914  1.00  0.00           N  
ATOM   1510  CA  ASP B   9       3.120  -6.163 -10.174  1.00  0.00           C  
ATOM   1511  C   ASP B   9       3.867  -5.891  -8.875  1.00  0.00           C  
ATOM   1512  O   ASP B   9       5.098  -5.869  -8.847  1.00  0.00           O  
ATOM   1513  CB  ASP B   9       3.022  -4.873 -10.992  1.00  0.00           C  
ATOM   1514  CG  ASP B   9       2.615  -5.119 -12.439  1.00  0.00           C  
ATOM   1515  OD1 ASP B   9       2.674  -6.247 -12.869  1.00  0.00           O  
ATOM   1516  OD2 ASP B   9       2.249  -4.177 -13.100  1.00  0.00           O  
ATOM   1517  H   ASP B   9       0.980  -6.172 -10.185  1.00  0.00           H  
ATOM   1518  HA  ASP B   9       3.689  -6.896 -10.747  1.00  0.00           H  
ATOM   1519 1HB  ASP B   9       2.292  -4.206 -10.533  1.00  0.00           H  
ATOM   1520 2HB  ASP B   9       3.985  -4.362 -10.983  1.00  0.00           H  
ATOM   1521  N   LEU B  10       3.116  -5.684  -7.799  1.00  0.00           N  
ATOM   1522  CA  LEU B  10       3.705  -5.380  -6.499  1.00  0.00           C  
ATOM   1523  C   LEU B  10       3.586  -6.564  -5.549  1.00  0.00           C  
ATOM   1524  O   LEU B  10       4.464  -6.798  -4.719  1.00  0.00           O  
ATOM   1525  CB  LEU B  10       3.023  -4.152  -5.883  1.00  0.00           C  
ATOM   1526  CG  LEU B  10       3.147  -2.850  -6.684  1.00  0.00           C  
ATOM   1527  CD1 LEU B  10       2.384  -1.741  -5.973  1.00  0.00           C  
ATOM   1528  CD2 LEU B  10       4.617  -2.489  -6.842  1.00  0.00           C  
ATOM   1529  H   LEU B  10       2.111  -5.740  -7.882  1.00  0.00           H  
ATOM   1530  HA  LEU B  10       4.762  -5.160  -6.642  1.00  0.00           H  
ATOM   1531 1HB  LEU B  10       1.963  -4.367  -5.762  1.00  0.00           H  
ATOM   1532 2HB  LEU B  10       3.451  -3.976  -4.896  1.00  0.00           H  
ATOM   1533  HG  LEU B  10       2.699  -2.985  -7.669  1.00  0.00           H  
ATOM   1534 1HD1 LEU B  10       2.472  -0.816  -6.543  1.00  0.00           H  
ATOM   1535 2HD1 LEU B  10       1.333  -2.017  -5.892  1.00  0.00           H  
ATOM   1536 3HD1 LEU B  10       2.800  -1.594  -4.977  1.00  0.00           H  
ATOM   1537 1HD2 LEU B  10       4.705  -1.563  -7.413  1.00  0.00           H  
ATOM   1538 2HD2 LEU B  10       5.065  -2.352  -5.858  1.00  0.00           H  
ATOM   1539 3HD2 LEU B  10       5.134  -3.290  -7.369  1.00  0.00           H  
ATOM   1540  N   GLY B  11       2.493  -7.308  -5.673  1.00  0.00           N  
ATOM   1541  CA  GLY B  11       2.208  -8.411  -4.763  1.00  0.00           C  
ATOM   1542  C   GLY B  11       1.325  -7.960  -3.608  1.00  0.00           C  
ATOM   1543  O   GLY B  11       0.745  -6.874  -3.643  1.00  0.00           O  
ATOM   1544  H   GLY B  11       1.841  -7.107  -6.419  1.00  0.00           H  
ATOM   1545 1HA  GLY B  11       1.715  -9.216  -5.309  1.00  0.00           H  
ATOM   1546 2HA  GLY B  11       3.143  -8.813  -4.375  1.00  0.00           H  
ATOM   1547  N   ASN B  12       1.225  -8.798  -2.582  1.00  0.00           N  
ATOM   1548  CA  ASN B  12       0.307  -8.553  -1.477  1.00  0.00           C  
ATOM   1549  C   ASN B  12       0.950  -7.676  -0.410  1.00  0.00           C  
ATOM   1550  O   ASN B  12       1.919  -8.077   0.234  1.00  0.00           O  
ATOM   1551  CB  ASN B  12      -0.168  -9.863  -0.876  1.00  0.00           C  
ATOM   1552  CG  ASN B  12      -1.003 -10.668  -1.832  1.00  0.00           C  
ATOM   1553  OD1 ASN B  12      -1.948 -10.150  -2.439  1.00  0.00           O  
ATOM   1554  ND2 ASN B  12      -0.674 -11.926  -1.979  1.00  0.00           N  
ATOM   1555  H   ASN B  12       1.800  -9.629  -2.568  1.00  0.00           H  
ATOM   1556  HA  ASN B  12      -0.560  -8.011  -1.860  1.00  0.00           H  
ATOM   1557 1HB  ASN B  12       0.694 -10.459  -0.574  1.00  0.00           H  
ATOM   1558 2HB  ASN B  12      -0.756  -9.661   0.020  1.00  0.00           H  
ATOM   1559 1HD2 ASN B  12      -1.194 -12.510  -2.602  1.00  0.00           H  
ATOM   1560 2HD2 ASN B  12       0.098 -12.303  -1.467  1.00  0.00           H  
ATOM   1561  N   ILE B  13       0.407  -6.477  -0.230  1.00  0.00           N  
ATOM   1562  CA  ILE B  13       0.948  -5.528   0.736  1.00  0.00           C  
ATOM   1563  C   ILE B  13      -0.099  -5.138   1.772  1.00  0.00           C  
ATOM   1564  O   ILE B  13      -0.330  -5.870   2.694  1.00  0.00           O  
ATOM   1565  OXT ILE B  13      -0.691  -4.100   1.665  1.00  0.00           O  
ATOM   1566  CB  ILE B  13       1.468  -4.262   0.030  1.00  0.00           C  
ATOM   1567  CG1 ILE B  13       2.550  -4.627  -0.990  1.00  0.00           C  
ATOM   1568  CG2 ILE B  13       2.005  -3.268   1.048  1.00  0.00           C  
ATOM   1569  CD1 ILE B  13       2.942  -3.484  -1.899  1.00  0.00           C  
ATOM   1570  H   ILE B  13      -0.403  -6.216  -0.774  1.00  0.00           H  
ATOM   1571  HA  ILE B  13       1.781  -6.000   1.255  1.00  0.00           H  
ATOM   1572  HB  ILE B  13       0.656  -3.796  -0.526  1.00  0.00           H  
ATOM   1573 1HG1 ILE B  13       3.443  -4.968  -0.467  1.00  0.00           H  
ATOM   1574 2HG1 ILE B  13       2.202  -5.452  -1.611  1.00  0.00           H  
ATOM   1575 1HG2 ILE B  13       2.369  -2.380   0.532  1.00  0.00           H  
ATOM   1576 2HG2 ILE B  13       1.209  -2.987   1.736  1.00  0.00           H  
ATOM   1577 3HG2 ILE B  13       2.823  -3.724   1.606  1.00  0.00           H  
ATOM   1578 1HD1 ILE B  13       3.712  -3.820  -2.594  1.00  0.00           H  
ATOM   1579 2HD1 ILE B  13       2.068  -3.150  -2.460  1.00  0.00           H  
ATOM   1580 3HD1 ILE B  13       3.327  -2.659  -1.302  1.00  0.00           H  
TER                                                                             
I_bsa 1207.54
I_hb 7
I_pack -0.015
I_sc -45.657
I_unsat 11
pep_sc -22.868
pep_sc_noref -19.212
reweighted_sc -138.686
rmsALL 10.627
rmsALL_CAPRI_if 4.383
rmsALL_allIF 2.828
rmsALL_if 7.225
rmsBB 9.845
rmsBB_CAPRI_if 2.848
rmsBB_allIF 2.071
rmsBB_if 5.269
rmsBB_intrf_lowres 5.776
rmsBB_lowres 9.014
rmsCA 9.787
rmsCA_if 5.315
rmsCA_intrf_lowres 5.863
rmsCA_lowres 9.036
rmsSC_CAPRI_if 5.04
rmsSC_allIF 3.218
score -70.16
score_lowres_opt -1.444
score_lowres_start 24.123
silent_score -70.16
startRMSall 0
startRMSallif 0
startRMSbb 0
startRMSca 0
time 69
