# Supplementary material for: Simple biochemical features underlie transcriptional activation domain diversity and dynamic, fuzzy binding to Mediator
Source: eLife. 2021 Apr 27;10:e68068. doi: 10.7554/eLife.68068 (PMC8137143; doi:10.7554/eLife.68068)
Supplement: Figure 6—source data 2. — The 10 best-scoring models from different binding poses are provided as pdb files. Top500.txt contains the score, cluster number, and RMSD to best model for the 500 best-scoring models. [file elife-68068-fig6-data2.zip › Med15-cAD structural models/ABD1/Put3_926/2lpb_Put3_926_prepack_17292.pdb]

HEADER                                            17-SEP-20   XXXX              
EXPDTA    THEORETICAL MODEL                                                     
REMARK 220                                                                      
REMARK 220 EXPERIMENTAL DETAILS                                                 
REMARK 220  EXPERIMENT TYPE                : THEORETICAL MODELLING              
REMARK 220  DATE OF DATA COLLECTION        : 17-SEP-20                          
REMARK 220                                                                      
REMARK 220 REMARK: MODEL GENERATED BY ROSETTA                                   
REMARK 220  VERSION 2020.08+release.cb1caba                                     
ATOM      1  N   GLN A 158     -12.016 -12.395 -23.603  1.00  0.00           N  
ATOM      2  CA  GLN A 158     -11.969 -12.966 -22.241  1.00  0.00           C  
ATOM      3  C   GLN A 158     -12.554 -11.986 -21.232  1.00  0.00           C  
ATOM      4  O   GLN A 158     -13.092 -10.945 -21.605  1.00  0.00           O  
ATOM      5  CB  GLN A 158     -10.534 -13.324 -21.846  1.00  0.00           C  
ATOM      6  CG  GLN A 158      -9.892 -14.385 -22.724  1.00  0.00           C  
ATOM      7  CD  GLN A 158     -10.562 -15.739 -22.580  1.00  0.00           C  
ATOM      8  OE1 GLN A 158     -10.627 -16.300 -21.484  1.00  0.00           O  
ATOM      9  NE2 GLN A 158     -11.065 -16.270 -23.688  1.00  0.00           N  
ATOM     10 1H   GLN A 158     -11.629 -13.049 -24.253  1.00  0.00           H  
ATOM     11 2H   GLN A 158     -12.965 -12.201 -23.851  1.00  0.00           H  
ATOM     12 3H   GLN A 158     -11.486 -11.548 -23.628  1.00  0.00           H  
ATOM     13  HA  GLN A 158     -12.567 -13.877 -22.227  1.00  0.00           H  
ATOM     14 1HB  GLN A 158      -9.911 -12.431 -21.888  1.00  0.00           H  
ATOM     15 2HB  GLN A 158     -10.519 -13.685 -20.817  1.00  0.00           H  
ATOM     16 1HG  GLN A 158      -9.970 -14.074 -23.767  1.00  0.00           H  
ATOM     17 2HG  GLN A 158      -8.845 -14.490 -22.442  1.00  0.00           H  
ATOM     18 1HE2 GLN A 158     -11.518 -17.161 -23.655  1.00  0.00           H  
ATOM     19 2HE2 GLN A 158     -10.991 -15.780 -24.557  1.00  0.00           H  
ATOM     20  N   ARG A 159     -12.454 -12.331 -19.958  1.00  0.00           N  
ATOM     21  CA  ARG A 159     -12.963 -11.479 -18.889  1.00  0.00           C  
ATOM     22  C   ARG A 159     -12.021 -10.302 -18.654  1.00  0.00           C  
ATOM     23  O   ARG A 159     -10.801 -10.445 -18.767  1.00  0.00           O  
ATOM     24  CB  ARG A 159     -13.124 -12.269 -17.599  1.00  0.00           C  
ATOM     25  CG  ARG A 159     -14.191 -13.351 -17.640  1.00  0.00           C  
ATOM     26  CD  ARG A 159     -14.288 -14.077 -16.347  1.00  0.00           C  
ATOM     27  NE  ARG A 159     -15.295 -15.125 -16.388  1.00  0.00           N  
ATOM     28  CZ  ARG A 159     -15.547 -15.983 -15.380  1.00  0.00           C  
ATOM     29  NH1 ARG A 159     -14.859 -15.905 -14.263  1.00  0.00           N  
ATOM     30  NH2 ARG A 159     -16.486 -16.904 -15.516  1.00  0.00           N  
ATOM     31  H   ARG A 159     -12.025 -13.184 -19.727  1.00  0.00           H  
ATOM     32  HA  ARG A 159     -13.941 -11.098 -19.186  1.00  0.00           H  
ATOM     33 1HB  ARG A 159     -12.179 -12.748 -17.345  1.00  0.00           H  
ATOM     34 2HB  ARG A 159     -13.375 -11.589 -16.785  1.00  0.00           H  
ATOM     35 1HG  ARG A 159     -15.160 -12.898 -17.852  1.00  0.00           H  
ATOM     36 2HG  ARG A 159     -13.949 -14.071 -18.422  1.00  0.00           H  
ATOM     37 1HD  ARG A 159     -13.327 -14.536 -16.116  1.00  0.00           H  
ATOM     38 2HD  ARG A 159     -14.556 -13.377 -15.557  1.00  0.00           H  
ATOM     39  HE  ARG A 159     -15.845 -15.216 -17.232  1.00  0.00           H  
ATOM     40 1HH1 ARG A 159     -14.141 -15.202 -14.160  1.00  0.00           H  
ATOM     41 2HH1 ARG A 159     -15.048 -16.548 -13.509  1.00  0.00           H  
ATOM     42 1HH2 ARG A 159     -17.016 -16.963 -16.375  1.00  0.00           H  
ATOM     43 2HH2 ARG A 159     -16.675 -17.546 -14.761  1.00  0.00           H  
ATOM     44  N   ARG A 160     -12.586  -9.144 -18.344  1.00  0.00           N  
ATOM     45  CA  ARG A 160     -11.792  -7.949 -18.098  1.00  0.00           C  
ATOM     46  C   ARG A 160     -12.633  -6.875 -17.411  1.00  0.00           C  
ATOM     47  O   ARG A 160     -13.441  -6.198 -18.052  1.00  0.00           O  
ATOM     48  CB  ARG A 160     -11.230  -7.400 -19.401  1.00  0.00           C  
ATOM     49  CG  ARG A 160     -10.293  -6.214 -19.244  1.00  0.00           C  
ATOM     50  CD  ARG A 160      -9.730  -5.781 -20.549  1.00  0.00           C  
ATOM     51  NE  ARG A 160      -8.781  -4.690 -20.396  1.00  0.00           N  
ATOM     52  CZ  ARG A 160      -8.187  -4.044 -21.418  1.00  0.00           C  
ATOM     53  NH1 ARG A 160      -8.454  -4.389 -22.658  1.00  0.00           N  
ATOM     54  NH2 ARG A 160      -7.336  -3.062 -21.174  1.00  0.00           N  
ATOM     55  H   ARG A 160     -13.563  -9.090 -18.275  1.00  0.00           H  
ATOM     56  HA  ARG A 160     -10.960  -8.215 -17.446  1.00  0.00           H  
ATOM     57 1HB  ARG A 160     -10.683  -8.186 -19.920  1.00  0.00           H  
ATOM     58 2HB  ARG A 160     -12.050  -7.090 -20.049  1.00  0.00           H  
ATOM     59 1HG  ARG A 160     -10.837  -5.375 -18.810  1.00  0.00           H  
ATOM     60 2HG  ARG A 160      -9.465  -6.487 -18.588  1.00  0.00           H  
ATOM     61 1HD  ARG A 160      -9.215  -6.618 -21.018  1.00  0.00           H  
ATOM     62 2HD  ARG A 160     -10.537  -5.442 -21.198  1.00  0.00           H  
ATOM     63  HE  ARG A 160      -8.551  -4.396 -19.456  1.00  0.00           H  
ATOM     64 1HH1 ARG A 160      -9.105  -5.139 -22.845  1.00  0.00           H  
ATOM     65 2HH1 ARG A 160      -8.010  -3.905 -23.424  1.00  0.00           H  
ATOM     66 1HH2 ARG A 160      -7.131  -2.797 -20.220  1.00  0.00           H  
ATOM     67 2HH2 ARG A 160      -6.892  -2.579 -21.939  1.00  0.00           H  
ATOM     68  N   GLN A 161     -12.454  -6.736 -16.108  1.00  0.00           N  
ATOM     69  CA  GLN A 161     -13.186  -5.737 -15.341  1.00  0.00           C  
ATOM     70  C   GLN A 161     -12.283  -4.548 -15.024  1.00  0.00           C  
ATOM     71  O   GLN A 161     -11.141  -4.722 -14.597  1.00  0.00           O  
ATOM     72  CB  GLN A 161     -13.737  -6.344 -14.048  1.00  0.00           C  
ATOM     73  CG  GLN A 161     -14.575  -5.387 -13.218  1.00  0.00           C  
ATOM     74  CD  GLN A 161     -15.161  -6.049 -11.986  1.00  0.00           C  
ATOM     75  OE1 GLN A 161     -14.581  -6.988 -11.433  1.00  0.00           O  
ATOM     76  NE2 GLN A 161     -16.316  -5.564 -11.547  1.00  0.00           N  
ATOM     77  H   GLN A 161     -11.811  -7.320 -15.646  1.00  0.00           H  
ATOM     78  HA  GLN A 161     -14.024  -5.385 -15.943  1.00  0.00           H  
ATOM     79 1HB  GLN A 161     -14.353  -7.211 -14.286  1.00  0.00           H  
ATOM     80 2HB  GLN A 161     -12.910  -6.691 -13.428  1.00  0.00           H  
ATOM     81 1HG  GLN A 161     -13.947  -4.557 -12.894  1.00  0.00           H  
ATOM     82 2HG  GLN A 161     -15.397  -5.016 -13.830  1.00  0.00           H  
ATOM     83 1HE2 GLN A 161     -16.751  -5.961 -10.738  1.00  0.00           H  
ATOM     84 2HE2 GLN A 161     -16.753  -4.802 -12.025  1.00  0.00           H  
ATOM     85  N   LEU A 162     -12.793  -3.344 -15.237  1.00  0.00           N  
ATOM     86  CA  LEU A 162     -12.021  -2.140 -14.973  1.00  0.00           C  
ATOM     87  C   LEU A 162     -12.920  -0.927 -14.750  1.00  0.00           C  
ATOM     88  O   LEU A 162     -13.442  -0.340 -15.694  1.00  0.00           O  
ATOM     89  CB  LEU A 162     -11.064  -1.866 -16.140  1.00  0.00           C  
ATOM     90  CG  LEU A 162     -10.155  -0.641 -15.980  1.00  0.00           C  
ATOM     91  CD1 LEU A 162      -9.015  -0.720 -16.988  1.00  0.00           C  
ATOM     92  CD2 LEU A 162     -10.971   0.628 -16.177  1.00  0.00           C  
ATOM     93  H   LEU A 162     -13.712  -3.261 -15.574  1.00  0.00           H  
ATOM     94  HA  LEU A 162     -11.437  -2.296 -14.067  1.00  0.00           H  
ATOM     95 1HB  LEU A 162     -10.426  -2.736 -16.278  1.00  0.00           H  
ATOM     96 2HB  LEU A 162     -11.653  -1.726 -17.047  1.00  0.00           H  
ATOM     97  HG  LEU A 162      -9.717  -0.640 -14.982  1.00  0.00           H  
ATOM     98 1HD1 LEU A 162      -8.368   0.150 -16.875  1.00  0.00           H  
ATOM     99 2HD1 LEU A 162      -8.436  -1.626 -16.811  1.00  0.00           H  
ATOM    100 3HD1 LEU A 162      -9.423  -0.739 -17.998  1.00  0.00           H  
ATOM    101 1HD2 LEU A 162     -10.324   1.498 -16.063  1.00  0.00           H  
ATOM    102 2HD2 LEU A 162     -11.407   0.629 -17.177  1.00  0.00           H  
ATOM    103 3HD2 LEU A 162     -11.767   0.666 -15.433  1.00  0.00           H  
ATOM    104  N   THR A 163     -13.130  -0.568 -13.497  1.00  0.00           N  
ATOM    105  CA  THR A 163     -13.931   0.599 -13.185  1.00  0.00           C  
ATOM    106  C   THR A 163     -13.038   1.835 -13.283  1.00  0.00           C  
ATOM    107  O   THR A 163     -11.937   1.838 -12.733  1.00  0.00           O  
ATOM    108  CB  THR A 163     -14.563   0.499 -11.784  1.00  0.00           C  
ATOM    109  OG1 THR A 163     -15.440  -0.634 -11.733  1.00  0.00           O  
ATOM    110  CG2 THR A 163     -15.351   1.760 -11.463  1.00  0.00           C  
ATOM    111  H   THR A 163     -12.740  -1.095 -12.770  1.00  0.00           H  
ATOM    112  HA  THR A 163     -14.738   0.670 -13.915  1.00  0.00           H  
ATOM    113  HB  THR A 163     -13.779   0.367 -11.040  1.00  0.00           H  
ATOM    114  HG1 THR A 163     -15.207  -1.185 -10.983  1.00  0.00           H  
ATOM    115 1HG2 THR A 163     -15.790   1.671 -10.469  1.00  0.00           H  
ATOM    116 2HG2 THR A 163     -14.683   2.621 -11.490  1.00  0.00           H  
ATOM    117 3HG2 THR A 163     -16.142   1.892 -12.199  1.00  0.00           H  
ATOM    118  N   PRO A 164     -13.497   2.899 -13.960  1.00  0.00           N  
ATOM    119  CA  PRO A 164     -12.714   4.131 -14.141  1.00  0.00           C  
ATOM    120  C   PRO A 164     -12.220   4.737 -12.826  1.00  0.00           C  
ATOM    121  O   PRO A 164     -11.099   5.240 -12.749  1.00  0.00           O  
ATOM    122  CB  PRO A 164     -13.714   5.060 -14.836  1.00  0.00           C  
ATOM    123  CG  PRO A 164     -14.580   4.140 -15.627  1.00  0.00           C  
ATOM    124  CD  PRO A 164     -14.775   2.947 -14.730  1.00  0.00           C  
ATOM    125  HA  PRO A 164     -11.851   3.919 -14.789  1.00  0.00           H  
ATOM    126 1HB  PRO A 164     -14.276   5.637 -14.086  1.00  0.00           H  
ATOM    127 2HB  PRO A 164     -13.178   5.787 -15.464  1.00  0.00           H  
ATOM    128 1HG  PRO A 164     -15.528   4.637 -15.883  1.00  0.00           H  
ATOM    129 2HG  PRO A 164     -14.090   3.881 -16.576  1.00  0.00           H  
ATOM    130 1HD  PRO A 164     -15.638   3.119 -14.071  1.00  0.00           H  
ATOM    131 2HD  PRO A 164     -14.930   2.047 -15.344  1.00  0.00           H  
ATOM    132  N   GLN A 165     -13.054   4.663 -11.798  1.00  0.00           N  
ATOM    133  CA  GLN A 165     -12.719   5.223 -10.492  1.00  0.00           C  
ATOM    134  C   GLN A 165     -11.666   4.392  -9.762  1.00  0.00           C  
ATOM    135  O   GLN A 165     -10.776   4.940  -9.115  1.00  0.00           O  
ATOM    136  CB  GLN A 165     -13.978   5.338  -9.628  1.00  0.00           C  
ATOM    137  CG  GLN A 165     -14.990   6.351 -10.134  1.00  0.00           C  
ATOM    138  CD  GLN A 165     -16.244   6.393  -9.281  1.00  0.00           C  
ATOM    139  OE1 GLN A 165     -16.594   5.411  -8.619  1.00  0.00           O  
ATOM    140  NE2 GLN A 165     -16.929   7.530  -9.292  1.00  0.00           N  
ATOM    141  H   GLN A 165     -13.924   4.226 -11.924  1.00  0.00           H  
ATOM    142  HA  GLN A 165     -12.302   6.219 -10.639  1.00  0.00           H  
ATOM    143 1HB  GLN A 165     -14.471   4.368  -9.573  1.00  0.00           H  
ATOM    144 2HB  GLN A 165     -13.698   5.620  -8.613  1.00  0.00           H  
ATOM    145 1HG  GLN A 165     -14.535   7.342 -10.121  1.00  0.00           H  
ATOM    146 2HG  GLN A 165     -15.277   6.086 -11.151  1.00  0.00           H  
ATOM    147 1HE2 GLN A 165     -17.765   7.617  -8.749  1.00  0.00           H  
ATOM    148 2HE2 GLN A 165     -16.609   8.301  -9.844  1.00  0.00           H  
ATOM    149  N   GLN A 166     -11.757   3.072  -9.874  1.00  0.00           N  
ATOM    150  CA  GLN A 166     -10.822   2.186  -9.190  1.00  0.00           C  
ATOM    151  C   GLN A 166      -9.517   2.063  -9.956  1.00  0.00           C  
ATOM    152  O   GLN A 166      -8.440   2.098  -9.365  1.00  0.00           O  
ATOM    153  CB  GLN A 166     -11.442   0.800  -8.993  1.00  0.00           C  
ATOM    154  CG  GLN A 166     -12.640   0.781  -8.060  1.00  0.00           C  
ATOM    155  CD  GLN A 166     -13.246  -0.604  -7.924  1.00  0.00           C  
ATOM    156  OE1 GLN A 166     -13.165  -1.424  -8.842  1.00  0.00           O  
ATOM    157  NE2 GLN A 166     -13.857  -0.871  -6.776  1.00  0.00           N  
ATOM    158  H   GLN A 166     -12.454   2.687 -10.440  1.00  0.00           H  
ATOM    159  HA  GLN A 166     -10.598   2.609  -8.211  1.00  0.00           H  
ATOM    160 1HB  GLN A 166     -11.760   0.403  -9.957  1.00  0.00           H  
ATOM    161 2HB  GLN A 166     -10.691   0.119  -8.591  1.00  0.00           H  
ATOM    162 1HG  GLN A 166     -12.322   1.113  -7.071  1.00  0.00           H  
ATOM    163 2HG  GLN A 166     -13.404   1.452  -8.451  1.00  0.00           H  
ATOM    164 1HE2 GLN A 166     -14.276  -1.767  -6.629  1.00  0.00           H  
ATOM    165 2HE2 GLN A 166     -13.899  -0.176  -6.058  1.00  0.00           H  
ATOM    166  N   GLN A 167      -9.625   1.917 -11.272  1.00  0.00           N  
ATOM    167  CA  GLN A 167      -8.469   1.777 -12.140  1.00  0.00           C  
ATOM    168  C   GLN A 167      -7.449   2.886 -11.907  1.00  0.00           C  
ATOM    169  O   GLN A 167      -6.258   2.627 -11.753  1.00  0.00           O  
ATOM    170  CB  GLN A 167      -8.907   1.771 -13.607  1.00  0.00           C  
ATOM    171  CG  GLN A 167      -7.759   1.678 -14.599  1.00  0.00           C  
ATOM    172  CD  GLN A 167      -7.035   0.348 -14.523  1.00  0.00           C  
ATOM    173  OE1 GLN A 167      -7.460  -0.567 -13.812  1.00  0.00           O  
ATOM    174  NE2 GLN A 167      -5.936   0.230 -15.259  1.00  0.00           N  
ATOM    175  H   GLN A 167     -10.519   1.896 -11.678  1.00  0.00           H  
ATOM    176  HA  GLN A 167      -7.981   0.829 -11.916  1.00  0.00           H  
ATOM    177 1HB  GLN A 167      -9.573   0.927 -13.784  1.00  0.00           H  
ATOM    178 2HB  GLN A 167      -9.466   2.680 -13.824  1.00  0.00           H  
ATOM    179 1HG  GLN A 167      -8.154   1.795 -15.608  1.00  0.00           H  
ATOM    180 2HG  GLN A 167      -7.042   2.470 -14.383  1.00  0.00           H  
ATOM    181 1HE2 GLN A 167      -5.416  -0.625 -15.250  1.00  0.00           H  
ATOM    182 2HE2 GLN A 167      -5.627   0.997 -15.822  1.00  0.00           H  
ATOM    183  N   GLN A 168      -7.937   4.113 -11.843  1.00  0.00           N  
ATOM    184  CA  GLN A 168      -7.085   5.278 -11.654  1.00  0.00           C  
ATOM    185  C   GLN A 168      -6.316   5.237 -10.336  1.00  0.00           C  
ATOM    186  O   GLN A 168      -5.210   5.765 -10.240  1.00  0.00           O  
ATOM    187  CB  GLN A 168      -7.925   6.557 -11.721  1.00  0.00           C  
ATOM    188  CG  GLN A 168      -8.446   6.887 -13.110  1.00  0.00           C  
ATOM    189  CD  GLN A 168      -9.410   8.058 -13.103  1.00  0.00           C  
ATOM    190  OE1 GLN A 168      -9.680   8.651 -12.055  1.00  0.00           O  
ATOM    191  NE2 GLN A 168      -9.935   8.397 -14.274  1.00  0.00           N  
ATOM    192  H   GLN A 168      -8.906   4.243 -11.920  1.00  0.00           H  
ATOM    193  HA  GLN A 168      -6.346   5.299 -12.454  1.00  0.00           H  
ATOM    194 1HB  GLN A 168      -8.781   6.465 -11.054  1.00  0.00           H  
ATOM    195 2HB  GLN A 168      -7.329   7.402 -11.377  1.00  0.00           H  
ATOM    196 1HG  GLN A 168      -7.603   7.141 -13.752  1.00  0.00           H  
ATOM    197 2HG  GLN A 168      -8.969   6.016 -13.506  1.00  0.00           H  
ATOM    198 1HE2 GLN A 168     -10.578   9.162 -14.332  1.00  0.00           H  
ATOM    199 2HE2 GLN A 168      -9.689   7.889 -15.099  1.00  0.00           H  
ATOM    200  N   LEU A 169      -6.894   4.616  -9.325  1.00  0.00           N  
ATOM    201  CA  LEU A 169      -6.252   4.555  -8.026  1.00  0.00           C  
ATOM    202  C   LEU A 169      -5.281   3.380  -7.910  1.00  0.00           C  
ATOM    203  O   LEU A 169      -4.148   3.543  -7.454  1.00  0.00           O  
ATOM    204  CB  LEU A 169      -7.318   4.453  -6.928  1.00  0.00           C  
ATOM    205  CG  LEU A 169      -6.799   4.541  -5.486  1.00  0.00           C  
ATOM    206  CD1 LEU A 169      -6.177   5.911  -5.253  1.00  0.00           C  
ATOM    207  CD2 LEU A 169      -7.944   4.288  -4.518  1.00  0.00           C  
ATOM    208  H   LEU A 169      -7.756   4.169  -9.461  1.00  0.00           H  
ATOM    209  HA  LEU A 169      -5.678   5.470  -7.881  1.00  0.00           H  
ATOM    210 1HB  LEU A 169      -8.040   5.255  -7.069  1.00  0.00           H  
ATOM    211 2HB  LEU A 169      -7.837   3.500  -7.035  1.00  0.00           H  
ATOM    212  HG  LEU A 169      -6.022   3.791  -5.333  1.00  0.00           H  
ATOM    213 1HD1 LEU A 169      -5.808   5.974  -4.230  1.00  0.00           H  
ATOM    214 2HD1 LEU A 169      -5.348   6.058  -5.946  1.00  0.00           H  
ATOM    215 3HD1 LEU A 169      -6.928   6.684  -5.417  1.00  0.00           H  
ATOM    216 1HD2 LEU A 169      -7.575   4.350  -3.494  1.00  0.00           H  
ATOM    217 2HD2 LEU A 169      -8.722   5.038  -4.670  1.00  0.00           H  
ATOM    218 3HD2 LEU A 169      -8.358   3.295  -4.696  1.00  0.00           H  
ATOM    219  N   VAL A 170      -5.722   2.200  -8.332  1.00  0.00           N  
ATOM    220  CA  VAL A 170      -4.902   0.999  -8.214  1.00  0.00           C  
ATOM    221  C   VAL A 170      -3.789   0.914  -9.259  1.00  0.00           C  
ATOM    222  O   VAL A 170      -2.696   0.433  -8.966  1.00  0.00           O  
ATOM    223  CB  VAL A 170      -5.795  -0.250  -8.336  1.00  0.00           C  
ATOM    224  CG1 VAL A 170      -6.949  -0.178  -7.347  1.00  0.00           C  
ATOM    225  CG2 VAL A 170      -6.314  -0.378  -9.760  1.00  0.00           C  
ATOM    226  H   VAL A 170      -6.621   2.137  -8.726  1.00  0.00           H  
ATOM    227  HA  VAL A 170      -4.424   1.001  -7.234  1.00  0.00           H  
ATOM    228  HB  VAL A 170      -5.208  -1.132  -8.081  1.00  0.00           H  
ATOM    229 1HG1 VAL A 170      -7.570  -1.069  -7.446  1.00  0.00           H  
ATOM    230 2HG1 VAL A 170      -6.555  -0.123  -6.332  1.00  0.00           H  
ATOM    231 3HG1 VAL A 170      -7.550   0.707  -7.552  1.00  0.00           H  
ATOM    232 1HG2 VAL A 170      -6.944  -1.264  -9.839  1.00  0.00           H  
ATOM    233 2HG2 VAL A 170      -6.896   0.507 -10.017  1.00  0.00           H  
ATOM    234 3HG2 VAL A 170      -5.472  -0.470 -10.447  1.00  0.00           H  
ATOM    235  N   ASN A 171      -4.053   1.377 -10.470  1.00  0.00           N  
ATOM    236  CA  ASN A 171      -3.052   1.320 -11.538  1.00  0.00           C  
ATOM    237  C   ASN A 171      -1.928   2.323 -11.293  1.00  0.00           C  
ATOM    238  O   ASN A 171      -0.785   2.112 -11.702  1.00  0.00           O  
ATOM    239  CB  ASN A 171      -3.697   1.562 -12.890  1.00  0.00           C  
ATOM    240  CG  ASN A 171      -2.798   1.183 -14.035  1.00  0.00           C  
ATOM    241  OD1 ASN A 171      -2.389   0.024 -14.162  1.00  0.00           O  
ATOM    242  ND2 ASN A 171      -2.483   2.140 -14.871  1.00  0.00           N  
ATOM    243  H   ASN A 171      -4.938   1.764 -10.655  1.00  0.00           H  
ATOM    244  HA  ASN A 171      -2.604   0.325 -11.540  1.00  0.00           H  
ATOM    245 1HB  ASN A 171      -4.620   0.986 -12.962  1.00  0.00           H  
ATOM    246 2HB  ASN A 171      -3.961   2.616 -12.984  1.00  0.00           H  
ATOM    247 1HD2 ASN A 171      -1.889   1.946 -15.652  1.00  0.00           H  
ATOM    248 2HD2 ASN A 171      -2.837   3.064 -14.730  1.00  0.00           H  
ATOM    249  N   GLN A 172      -2.252   3.402 -10.600  1.00  0.00           N  
ATOM    250  CA  GLN A 172      -1.276   4.444 -10.306  1.00  0.00           C  
ATOM    251  C   GLN A 172      -0.409   4.077  -9.107  1.00  0.00           C  
ATOM    252  O   GLN A 172       0.673   4.635  -8.924  1.00  0.00           O  
ATOM    253  CB  GLN A 172      -1.982   5.778 -10.050  1.00  0.00           C  
ATOM    254  CG  GLN A 172      -2.580   6.415 -11.292  1.00  0.00           C  
ATOM    255  CD  GLN A 172      -3.219   7.760 -11.003  1.00  0.00           C  
ATOM    256  OE1 GLN A 172      -3.183   8.250  -9.871  1.00  0.00           O  
ATOM    257  NE2 GLN A 172      -3.809   8.366 -12.027  1.00  0.00           N  
ATOM    258  H   GLN A 172      -3.169   3.504 -10.275  1.00  0.00           H  
ATOM    259  HA  GLN A 172      -0.619   4.556 -11.169  1.00  0.00           H  
ATOM    260 1HB  GLN A 172      -2.784   5.632  -9.327  1.00  0.00           H  
ATOM    261 2HB  GLN A 172      -1.276   6.486  -9.616  1.00  0.00           H  
ATOM    262 1HG  GLN A 172      -1.790   6.563 -12.028  1.00  0.00           H  
ATOM    263 2HG  GLN A 172      -3.346   5.752 -11.695  1.00  0.00           H  
ATOM    264 1HE2 GLN A 172      -4.248   9.256 -11.897  1.00  0.00           H  
ATOM    265 2HE2 GLN A 172      -3.815   7.934 -12.929  1.00  0.00           H  
ATOM    266  N   MET A 173      -0.880   3.129  -8.300  1.00  0.00           N  
ATOM    267  CA  MET A 173      -0.141   2.679  -7.114  1.00  0.00           C  
ATOM    268  C   MET A 173       1.107   1.888  -7.506  1.00  0.00           C  
ATOM    269  O   MET A 173       1.901   1.499  -6.654  1.00  0.00           O  
ATOM    270  CB  MET A 173      -1.044   1.835  -6.216  1.00  0.00           C  
ATOM    271  CG  MET A 173      -0.359   1.283  -4.975  1.00  0.00           C  
ATOM    272  SD  MET A 173       0.386   2.574  -3.959  1.00  0.00           S  
ATOM    273  CE  MET A 173      -1.038   3.138  -3.031  1.00  0.00           C  
ATOM    274  H   MET A 173      -1.749   2.722  -8.499  1.00  0.00           H  
ATOM    275  HA  MET A 173       0.186   3.557  -6.556  1.00  0.00           H  
ATOM    276 1HB  MET A 173      -1.894   2.434  -5.890  1.00  0.00           H  
ATOM    277 2HB  MET A 173      -1.437   0.992  -6.785  1.00  0.00           H  
ATOM    278 1HG  MET A 173      -1.085   0.743  -4.368  1.00  0.00           H  
ATOM    279 2HG  MET A 173       0.424   0.584  -5.271  1.00  0.00           H  
ATOM    280 1HE  MET A 173      -0.738   3.939  -2.355  1.00  0.00           H  
ATOM    281 2HE  MET A 173      -1.798   3.508  -3.720  1.00  0.00           H  
ATOM    282 3HE  MET A 173      -1.447   2.309  -2.452  1.00  0.00           H  
ATOM    283  N   LYS A 174       1.265   1.642  -8.799  1.00  0.00           N  
ATOM    284  CA  LYS A 174       2.421   0.919  -9.300  1.00  0.00           C  
ATOM    285  C   LYS A 174       3.640   1.815  -9.205  1.00  0.00           C  
ATOM    286  O   LYS A 174       4.701   1.407  -8.734  1.00  0.00           O  
ATOM    287  CB  LYS A 174       2.202   0.457 -10.742  1.00  0.00           C  
ATOM    288  CG  LYS A 174       3.321  -0.411 -11.301  1.00  0.00           C  
ATOM    289  CD  LYS A 174       2.974  -0.935 -12.687  1.00  0.00           C  
ATOM    290  CE  LYS A 174       4.069  -1.843 -13.226  1.00  0.00           C  
ATOM    291  NZ  LYS A 174       3.751  -2.349 -14.589  1.00  0.00           N  
ATOM    292  H   LYS A 174       0.598   1.971  -9.427  1.00  0.00           H  
ATOM    293  HA  LYS A 174       2.574   0.037  -8.677  1.00  0.00           H  
ATOM    294 1HB  LYS A 174       1.274  -0.112 -10.804  1.00  0.00           H  
ATOM    295 2HB  LYS A 174       2.097   1.327 -11.390  1.00  0.00           H  
ATOM    296 1HG  LYS A 174       4.239   0.174 -11.363  1.00  0.00           H  
ATOM    297 2HG  LYS A 174       3.494  -1.256 -10.635  1.00  0.00           H  
ATOM    298 1HD  LYS A 174       2.039  -1.494 -12.641  1.00  0.00           H  
ATOM    299 2HD  LYS A 174       2.842  -0.096 -13.370  1.00  0.00           H  
ATOM    300 1HE  LYS A 174       5.009  -1.295 -13.266  1.00  0.00           H  
ATOM    301 2HE  LYS A 174       4.198  -2.694 -12.558  1.00  0.00           H  
ATOM    302 1HZ  LYS A 174       4.500  -2.947 -14.910  1.00  0.00           H  
ATOM    303 2HZ  LYS A 174       2.889  -2.876 -14.561  1.00  0.00           H  
ATOM    304 3HZ  LYS A 174       3.648  -1.570 -15.223  1.00  0.00           H  
ATOM    305  N   VAL A 175       3.472   3.053  -9.647  1.00  0.00           N  
ATOM    306  CA  VAL A 175       4.547   4.019  -9.596  1.00  0.00           C  
ATOM    307  C   VAL A 175       4.194   5.108  -8.603  1.00  0.00           C  
ATOM    308  O   VAL A 175       3.738   6.192  -8.973  1.00  0.00           O  
ATOM    309  CB  VAL A 175       4.793   4.636 -10.985  1.00  0.00           C  
ATOM    310  CG1 VAL A 175       5.977   5.590 -10.943  1.00  0.00           C  
ATOM    311  CG2 VAL A 175       5.026   3.534 -12.007  1.00  0.00           C  
ATOM    312  H   VAL A 175       2.602   3.324 -10.005  1.00  0.00           H  
ATOM    313  HA  VAL A 175       5.457   3.508  -9.278  1.00  0.00           H  
ATOM    314  HB  VAL A 175       3.920   5.221 -11.273  1.00  0.00           H  
ATOM    315 1HG1 VAL A 175       6.136   6.018 -11.933  1.00  0.00           H  
ATOM    316 2HG1 VAL A 175       5.774   6.390 -10.231  1.00  0.00           H  
ATOM    317 3HG1 VAL A 175       6.871   5.048 -10.634  1.00  0.00           H  
ATOM    318 1HG2 VAL A 175       5.198   3.978 -12.988  1.00  0.00           H  
ATOM    319 2HG2 VAL A 175       5.896   2.946 -11.717  1.00  0.00           H  
ATOM    320 3HG2 VAL A 175       4.149   2.888 -12.052  1.00  0.00           H  
ATOM    321  N   ALA A 176       4.412   4.808  -7.342  1.00  0.00           N  
ATOM    322  CA  ALA A 176       4.130   5.744  -6.275  1.00  0.00           C  
ATOM    323  C   ALA A 176       5.181   5.632  -5.178  1.00  0.00           C  
ATOM    324  O   ALA A 176       5.362   4.567  -4.590  1.00  0.00           O  
ATOM    325  CB  ALA A 176       2.736   5.497  -5.714  1.00  0.00           C  
ATOM    326  H   ALA A 176       4.738   3.912  -7.118  1.00  0.00           H  
ATOM    327  HA  ALA A 176       4.174   6.752  -6.688  1.00  0.00           H  
ATOM    328 1HB  ALA A 176       2.681   4.494  -5.314  1.00  0.00           H  
ATOM    329 2HB  ALA A 176       2.004   5.610  -6.501  1.00  0.00           H  
ATOM    330 3HB  ALA A 176       2.531   6.210  -4.930  1.00  0.00           H  
ATOM    331  N   PRO A 177       5.938   6.710  -4.936  1.00  0.00           N  
ATOM    332  CA  PRO A 177       6.955   6.738  -3.898  1.00  0.00           C  
ATOM    333  C   PRO A 177       6.377   7.101  -2.532  1.00  0.00           C  
ATOM    334  O   PRO A 177       5.520   7.983  -2.420  1.00  0.00           O  
ATOM    335  CB  PRO A 177       7.920   7.815  -4.404  1.00  0.00           C  
ATOM    336  CG  PRO A 177       7.033   8.837  -5.029  1.00  0.00           C  
ATOM    337  CD  PRO A 177       5.917   8.037  -5.646  1.00  0.00           C  
ATOM    338  HA  PRO A 177       7.448   5.756  -3.848  1.00  0.00           H  
ATOM    339 1HB  PRO A 177       8.510   8.215  -3.567  1.00  0.00           H  
ATOM    340 2HB  PRO A 177       8.632   7.375  -5.118  1.00  0.00           H  
ATOM    341 1HG  PRO A 177       6.675   9.545  -4.267  1.00  0.00           H  
ATOM    342 2HG  PRO A 177       7.593   9.425  -5.770  1.00  0.00           H  
ATOM    343 1HD  PRO A 177       4.959   8.553  -5.480  1.00  0.00           H  
ATOM    344 2HD  PRO A 177       6.108   7.910  -6.722  1.00  0.00           H  
ATOM    345  N   ILE A 178       6.852   6.415  -1.506  1.00  0.00           N  
ATOM    346  CA  ILE A 178       6.412   6.640  -0.137  1.00  0.00           C  
ATOM    347  C   ILE A 178       6.911   7.989   0.384  1.00  0.00           C  
ATOM    348  O   ILE A 178       8.119   8.227   0.445  1.00  0.00           O  
ATOM    349  CB  ILE A 178       6.904   5.512   0.789  1.00  0.00           C  
ATOM    350  CG1 ILE A 178       6.349   4.162   0.327  1.00  0.00           C  
ATOM    351  CG2 ILE A 178       6.502   5.792   2.228  1.00  0.00           C  
ATOM    352  CD1 ILE A 178       6.988   2.974   1.009  1.00  0.00           C  
ATOM    353  H   ILE A 178       7.526   5.718  -1.675  1.00  0.00           H  
ATOM    354  HA  ILE A 178       5.323   6.649  -0.121  1.00  0.00           H  
ATOM    355  HB  ILE A 178       7.990   5.443   0.732  1.00  0.00           H  
ATOM    356 1HG1 ILE A 178       5.277   4.127   0.512  1.00  0.00           H  
ATOM    357 2HG1 ILE A 178       6.497   4.057  -0.748  1.00  0.00           H  
ATOM    358 1HG2 ILE A 178       6.857   4.985   2.869  1.00  0.00           H  
ATOM    359 2HG2 ILE A 178       6.943   6.734   2.553  1.00  0.00           H  
ATOM    360 3HG2 ILE A 178       5.415   5.858   2.296  1.00  0.00           H  
ATOM    361 1HD1 ILE A 178       6.543   2.053   0.629  1.00  0.00           H  
ATOM    362 2HD1 ILE A 178       8.059   2.970   0.805  1.00  0.00           H  
ATOM    363 3HD1 ILE A 178       6.823   3.039   2.083  1.00  0.00           H  
ATOM    364  N   PRO A 179       5.983   8.898   0.732  1.00  0.00           N  
ATOM    365  CA  PRO A 179       6.327  10.225   1.255  1.00  0.00           C  
ATOM    366  C   PRO A 179       7.071  10.158   2.582  1.00  0.00           C  
ATOM    367  O   PRO A 179       7.006   9.158   3.299  1.00  0.00           O  
ATOM    368  CB  PRO A 179       4.956  10.889   1.420  1.00  0.00           C  
ATOM    369  CG  PRO A 179       4.074  10.148   0.474  1.00  0.00           C  
ATOM    370  CD  PRO A 179       4.546   8.721   0.563  1.00  0.00           C  
ATOM    371  HA  PRO A 179       6.939  10.759   0.513  1.00  0.00           H  
ATOM    372 1HB  PRO A 179       4.623  10.809   2.465  1.00  0.00           H  
ATOM    373 2HB  PRO A 179       5.027  11.962   1.186  1.00  0.00           H  
ATOM    374 1HG  PRO A 179       3.021  10.265   0.766  1.00  0.00           H  
ATOM    375 2HG  PRO A 179       4.171  10.564  -0.539  1.00  0.00           H  
ATOM    376 1HD  PRO A 179       4.082   8.235   1.434  1.00  0.00           H  
ATOM    377 2HD  PRO A 179       4.283   8.189  -0.363  1.00  0.00           H  
ATOM    378  N   LYS A 180       7.742  11.248   2.920  1.00  0.00           N  
ATOM    379  CA  LYS A 180       8.516  11.337   4.156  1.00  0.00           C  
ATOM    380  C   LYS A 180       7.624  11.176   5.380  1.00  0.00           C  
ATOM    381  O   LYS A 180       8.061  10.675   6.418  1.00  0.00           O  
ATOM    382  CB  LYS A 180       9.265  12.669   4.225  1.00  0.00           C  
ATOM    383  CG  LYS A 180      10.417  12.795   3.236  1.00  0.00           C  
ATOM    384  CD  LYS A 180      11.102  14.148   3.355  1.00  0.00           C  
ATOM    385  CE  LYS A 180      12.253  14.275   2.369  1.00  0.00           C  
ATOM    386  NZ  LYS A 180      12.910  15.608   2.449  1.00  0.00           N  
ATOM    387  H   LYS A 180       7.709  12.023   2.317  1.00  0.00           H  
ATOM    388  HA  LYS A 180       9.245  10.526   4.167  1.00  0.00           H  
ATOM    389 1HB  LYS A 180       8.570  13.487   4.035  1.00  0.00           H  
ATOM    390 2HB  LYS A 180       9.669  12.808   5.228  1.00  0.00           H  
ATOM    391 1HG  LYS A 180      11.148  12.008   3.427  1.00  0.00           H  
ATOM    392 2HG  LYS A 180      10.039  12.676   2.221  1.00  0.00           H  
ATOM    393 1HD  LYS A 180      10.378  14.941   3.161  1.00  0.00           H  
ATOM    394 2HD  LYS A 180      11.488  14.272   4.367  1.00  0.00           H  
ATOM    395 1HE  LYS A 180      12.995  13.505   2.574  1.00  0.00           H  
ATOM    396 2HE  LYS A 180      11.881  14.129   1.355  1.00  0.00           H  
ATOM    397 1HZ  LYS A 180      13.666  15.652   1.780  1.00  0.00           H  
ATOM    398 2HZ  LYS A 180      12.234  16.330   2.242  1.00  0.00           H  
ATOM    399 3HZ  LYS A 180      13.277  15.747   3.379  1.00  0.00           H  
ATOM    400  N   GLN A 181       6.375  11.598   5.250  1.00  0.00           N  
ATOM    401  CA  GLN A 181       5.408  11.494   6.336  1.00  0.00           C  
ATOM    402  C   GLN A 181       5.146  10.029   6.680  1.00  0.00           C  
ATOM    403  O   GLN A 181       4.888   9.680   7.833  1.00  0.00           O  
ATOM    404  CB  GLN A 181       4.098  12.191   5.960  1.00  0.00           C  
ATOM    405  CG  GLN A 181       4.202  13.704   5.868  1.00  0.00           C  
ATOM    406  CD  GLN A 181       2.901  14.348   5.429  1.00  0.00           C  
ATOM    407  OE1 GLN A 181       2.092  13.733   4.729  1.00  0.00           O  
ATOM    408  NE2 GLN A 181       2.691  15.594   5.838  1.00  0.00           N  
ATOM    409  H   GLN A 181       6.099  12.000   4.400  1.00  0.00           H  
ATOM    410  HA  GLN A 181       5.822  11.985   7.216  1.00  0.00           H  
ATOM    411 1HB  GLN A 181       3.751  11.819   4.996  1.00  0.00           H  
ATOM    412 2HB  GLN A 181       3.333  11.951   6.699  1.00  0.00           H  
ATOM    413 1HG  GLN A 181       4.465  14.100   6.849  1.00  0.00           H  
ATOM    414 2HG  GLN A 181       4.973  13.962   5.143  1.00  0.00           H  
ATOM    415 1HE2 GLN A 181       1.849  16.071   5.580  1.00  0.00           H  
ATOM    416 2HE2 GLN A 181       3.372  16.056   6.406  1.00  0.00           H  
ATOM    417  N   LEU A 182       5.231   9.176   5.671  1.00  0.00           N  
ATOM    418  CA  LEU A 182       4.985   7.754   5.846  1.00  0.00           C  
ATOM    419  C   LEU A 182       6.278   6.995   6.126  1.00  0.00           C  
ATOM    420  O   LEU A 182       6.263   5.978   6.816  1.00  0.00           O  
ATOM    421  CB  LEU A 182       4.307   7.180   4.596  1.00  0.00           C  
ATOM    422  CG  LEU A 182       2.774   7.232   4.587  1.00  0.00           C  
ATOM    423  CD1 LEU A 182       2.313   8.672   4.767  1.00  0.00           C  
ATOM    424  CD2 LEU A 182       2.253   6.651   3.280  1.00  0.00           C  
ATOM    425  H   LEU A 182       5.479   9.510   4.781  1.00  0.00           H  
ATOM    426  HA  LEU A 182       4.321   7.620   6.699  1.00  0.00           H  
ATOM    427 1HB  LEU A 182       4.662   7.729   3.725  1.00  0.00           H  
ATOM    428 2HB  LEU A 182       4.603   6.136   4.487  1.00  0.00           H  
ATOM    429  HG  LEU A 182       2.386   6.651   5.423  1.00  0.00           H  
ATOM    430 1HD1 LEU A 182       1.224   8.709   4.761  1.00  0.00           H  
ATOM    431 2HD1 LEU A 182       2.683   9.056   5.718  1.00  0.00           H  
ATOM    432 3HD1 LEU A 182       2.702   9.283   3.953  1.00  0.00           H  
ATOM    433 1HD2 LEU A 182       1.164   6.688   3.274  1.00  0.00           H  
ATOM    434 2HD2 LEU A 182       2.641   7.232   2.444  1.00  0.00           H  
ATOM    435 3HD2 LEU A 182       2.583   5.616   3.186  1.00  0.00           H  
ATOM    436  N   LEU A 183       7.393   7.504   5.602  1.00  0.00           N  
ATOM    437  CA  LEU A 183       8.704   6.872   5.793  1.00  0.00           C  
ATOM    438  C   LEU A 183       9.061   6.750   7.271  1.00  0.00           C  
ATOM    439  O   LEU A 183       9.811   5.860   7.667  1.00  0.00           O  
ATOM    440  CB  LEU A 183       9.791   7.677   5.069  1.00  0.00           C  
ATOM    441  CG  LEU A 183       9.807   7.549   3.541  1.00  0.00           C  
ATOM    442  CD1 LEU A 183      10.914   8.424   2.969  1.00  0.00           C  
ATOM    443  CD2 LEU A 183      10.009   6.091   3.156  1.00  0.00           C  
ATOM    444  H   LEU A 183       7.333   8.319   5.058  1.00  0.00           H  
ATOM    445  HA  LEU A 183       8.669   5.869   5.369  1.00  0.00           H  
ATOM    446 1HB  LEU A 183       9.661   8.731   5.312  1.00  0.00           H  
ATOM    447 2HB  LEU A 183      10.765   7.357   5.439  1.00  0.00           H  
ATOM    448  HG  LEU A 183       8.858   7.903   3.136  1.00  0.00           H  
ATOM    449 1HD1 LEU A 183      10.925   8.333   1.882  1.00  0.00           H  
ATOM    450 2HD1 LEU A 183      10.734   9.463   3.243  1.00  0.00           H  
ATOM    451 3HD1 LEU A 183      11.874   8.103   3.369  1.00  0.00           H  
ATOM    452 1HD2 LEU A 183      10.019   5.999   2.069  1.00  0.00           H  
ATOM    453 2HD2 LEU A 183      10.956   5.735   3.559  1.00  0.00           H  
ATOM    454 3HD2 LEU A 183       9.194   5.491   3.562  1.00  0.00           H  
ATOM    455  N   GLN A 184       8.520   7.649   8.080  1.00  0.00           N  
ATOM    456  CA  GLN A 184       8.772   7.642   9.516  1.00  0.00           C  
ATOM    457  C   GLN A 184       8.196   6.395  10.182  1.00  0.00           C  
ATOM    458  O   GLN A 184       8.633   6.003  11.265  1.00  0.00           O  
ATOM    459  CB  GLN A 184       8.185   8.898  10.165  1.00  0.00           C  
ATOM    460  CG  GLN A 184       8.903  10.184   9.794  1.00  0.00           C  
ATOM    461  CD  GLN A 184       8.297  11.401  10.469  1.00  0.00           C  
ATOM    462  OE1 GLN A 184       7.699  11.298  11.543  1.00  0.00           O  
ATOM    463  NE2 GLN A 184       8.450  12.561   9.842  1.00  0.00           N  
ATOM    464  H   GLN A 184       7.946   8.345   7.700  1.00  0.00           H  
ATOM    465  HA  GLN A 184       9.850   7.636   9.678  1.00  0.00           H  
ATOM    466 1HB  GLN A 184       7.138   9.001   9.876  1.00  0.00           H  
ATOM    467 2HB  GLN A 184       8.216   8.796  11.250  1.00  0.00           H  
ATOM    468 1HG  GLN A 184       9.946  10.107  10.100  1.00  0.00           H  
ATOM    469 2HG  GLN A 184       8.840  10.325   8.715  1.00  0.00           H  
ATOM    470 1HE2 GLN A 184       8.072  13.399  10.239  1.00  0.00           H  
ATOM    471 2HE2 GLN A 184       8.943  12.600   8.973  1.00  0.00           H  
ATOM    472  N   ARG A 185       7.222   5.771   9.528  1.00  0.00           N  
ATOM    473  CA  ARG A 185       6.577   4.580  10.068  1.00  0.00           C  
ATOM    474  C   ARG A 185       7.439   3.343   9.852  1.00  0.00           C  
ATOM    475  O   ARG A 185       7.341   2.372  10.601  1.00  0.00           O  
ATOM    476  CB  ARG A 185       5.217   4.367   9.420  1.00  0.00           C  
ATOM    477  CG  ARG A 185       4.156   5.384   9.809  1.00  0.00           C  
ATOM    478  CD  ARG A 185       2.834   5.053   9.218  1.00  0.00           C  
ATOM    479  NE  ARG A 185       1.810   6.005   9.613  1.00  0.00           N  
ATOM    480  CZ  ARG A 185       1.080   5.919  10.742  1.00  0.00           C  
ATOM    481  NH1 ARG A 185       1.272   4.920  11.575  1.00  0.00           N  
ATOM    482  NH2 ARG A 185       0.169   6.838  11.013  1.00  0.00           N  
ATOM    483  H   ARG A 185       6.941   6.112   8.650  1.00  0.00           H  
ATOM    484  HA  ARG A 185       6.433   4.720  11.140  1.00  0.00           H  
ATOM    485 1HB  ARG A 185       5.321   4.398   8.336  1.00  0.00           H  
ATOM    486 2HB  ARG A 185       4.839   3.379   9.684  1.00  0.00           H  
ATOM    487 1HG  ARG A 185       4.051   5.404  10.895  1.00  0.00           H  
ATOM    488 2HG  ARG A 185       4.453   6.372   9.456  1.00  0.00           H  
ATOM    489 1HD  ARG A 185       2.909   5.064   8.132  1.00  0.00           H  
ATOM    490 2HD  ARG A 185       2.526   4.062   9.551  1.00  0.00           H  
ATOM    491  HE  ARG A 185       1.632   6.788   8.998  1.00  0.00           H  
ATOM    492 1HH1 ARG A 185       1.969   4.218  11.369  1.00  0.00           H  
ATOM    493 2HH1 ARG A 185       0.725   4.856  12.422  1.00  0.00           H  
ATOM    494 1HH2 ARG A 185       0.021   7.606  10.372  1.00  0.00           H  
ATOM    495 2HH2 ARG A 185      -0.378   6.774  11.858  1.00  0.00           H  
ATOM    496  N   ILE A 186       8.274   3.384   8.823  1.00  0.00           N  
ATOM    497  CA  ILE A 186       9.169   2.275   8.510  1.00  0.00           C  
ATOM    498  C   ILE A 186      10.596   2.788   8.321  1.00  0.00           C  
ATOM    499  O   ILE A 186      11.022   3.085   7.205  1.00  0.00           O  
ATOM    500  CB  ILE A 186       8.709   1.531   7.243  1.00  0.00           C  
ATOM    501  CG1 ILE A 186       7.246   1.104   7.376  1.00  0.00           C  
ATOM    502  CG2 ILE A 186       9.598   0.324   6.984  1.00  0.00           C  
ATOM    503  CD1 ILE A 186       7.027  -0.036   8.345  1.00  0.00           C  
ATOM    504  H   ILE A 186       8.299   4.187   8.261  1.00  0.00           H  
ATOM    505  HA  ILE A 186       9.155   1.574   9.343  1.00  0.00           H  
ATOM    506  HB  ILE A 186       8.765   2.203   6.386  1.00  0.00           H  
ATOM    507 1HG1 ILE A 186       6.648   1.953   7.707  1.00  0.00           H  
ATOM    508 2HG1 ILE A 186       6.866   0.798   6.400  1.00  0.00           H  
ATOM    509 1HG2 ILE A 186       9.259  -0.191   6.085  1.00  0.00           H  
ATOM    510 2HG2 ILE A 186      10.627   0.653   6.846  1.00  0.00           H  
ATOM    511 3HG2 ILE A 186       9.544  -0.357   7.833  1.00  0.00           H  
ATOM    512 1HD1 ILE A 186       5.966  -0.281   8.385  1.00  0.00           H  
ATOM    513 2HD1 ILE A 186       7.589  -0.909   8.013  1.00  0.00           H  
ATOM    514 3HD1 ILE A 186       7.368   0.260   9.336  1.00  0.00           H  
ATOM    515  N   PRO A 187      11.351   2.908   9.421  1.00  0.00           N  
ATOM    516  CA  PRO A 187      12.720   3.411   9.388  1.00  0.00           C  
ATOM    517  C   PRO A 187      13.758   2.333   9.085  1.00  0.00           C  
ATOM    518  O   PRO A 187      13.455   1.139   9.120  1.00  0.00           O  
ATOM    519  CB  PRO A 187      12.898   3.970  10.803  1.00  0.00           C  
ATOM    520  CG  PRO A 187      12.126   3.031  11.667  1.00  0.00           C  
ATOM    521  CD  PRO A 187      10.915   2.677  10.846  1.00  0.00           C  
ATOM    522  HA  PRO A 187      12.795   4.207   8.632  1.00  0.00           H  
ATOM    523 1HB  PRO A 187      13.966   4.007  11.062  1.00  0.00           H  
ATOM    524 2HB  PRO A 187      12.520   5.002  10.851  1.00  0.00           H  
ATOM    525 1HG  PRO A 187      12.740   2.153  11.917  1.00  0.00           H  
ATOM    526 2HG  PRO A 187      11.865   3.518  12.618  1.00  0.00           H  
ATOM    527 1HD  PRO A 187      10.649   1.624  11.018  1.00  0.00           H  
ATOM    528 2HD  PRO A 187      10.080   3.338  11.120  1.00  0.00           H  
ATOM    529  N   ASN A 188      14.979   2.783   8.787  1.00  0.00           N  
ATOM    530  CA  ASN A 188      16.103   1.893   8.484  1.00  0.00           C  
ATOM    531  C   ASN A 188      15.767   0.949   7.333  1.00  0.00           C  
ATOM    532  O   ASN A 188      15.730  -0.273   7.506  1.00  0.00           O  
ATOM    533  CB  ASN A 188      16.510   1.106   9.716  1.00  0.00           C  
ATOM    534  CG  ASN A 188      16.936   1.992  10.854  1.00  0.00           C  
ATOM    535  OD1 ASN A 188      17.770   2.888  10.680  1.00  0.00           O  
ATOM    536  ND2 ASN A 188      16.380   1.759  12.015  1.00  0.00           N  
ATOM    537  H   ASN A 188      15.132   3.752   8.774  1.00  0.00           H  
ATOM    538  HA  ASN A 188      16.951   2.502   8.165  1.00  0.00           H  
ATOM    539 1HB  ASN A 188      15.673   0.488  10.045  1.00  0.00           H  
ATOM    540 2HB  ASN A 188      17.332   0.436   9.465  1.00  0.00           H  
ATOM    541 1HD2 ASN A 188      16.625   2.318  12.808  1.00  0.00           H  
ATOM    542 2HD2 ASN A 188      15.710   1.024  12.110  1.00  0.00           H  
ATOM    543  N   ILE A 189      15.512   1.513   6.163  1.00  0.00           N  
ATOM    544  CA  ILE A 189      15.184   0.709   4.997  1.00  0.00           C  
ATOM    545  C   ILE A 189      16.421   0.501   4.122  1.00  0.00           C  
ATOM    546  O   ILE A 189      17.003   1.461   3.620  1.00  0.00           O  
ATOM    547  CB  ILE A 189      14.065   1.370   4.171  1.00  0.00           C  
ATOM    548  CG1 ILE A 189      12.747   1.353   4.947  1.00  0.00           C  
ATOM    549  CG2 ILE A 189      13.907   0.666   2.831  1.00  0.00           C  
ATOM    550  CD1 ILE A 189      11.646   2.162   4.301  1.00  0.00           C  
ATOM    551  H   ILE A 189      15.568   2.487   6.079  1.00  0.00           H  
ATOM    552  HA  ILE A 189      14.833  -0.265   5.336  1.00  0.00           H  
ATOM    553  HB  ILE A 189      14.314   2.416   3.994  1.00  0.00           H  
ATOM    554 1HG1 ILE A 189      12.399   0.326   5.052  1.00  0.00           H  
ATOM    555 2HG1 ILE A 189      12.910   1.744   5.952  1.00  0.00           H  
ATOM    556 1HG2 ILE A 189      13.112   1.145   2.260  1.00  0.00           H  
ATOM    557 2HG2 ILE A 189      14.842   0.729   2.275  1.00  0.00           H  
ATOM    558 3HG2 ILE A 189      13.653  -0.381   2.998  1.00  0.00           H  
ATOM    559 1HD1 ILE A 189      10.743   2.102   4.909  1.00  0.00           H  
ATOM    560 2HD1 ILE A 189      11.960   3.203   4.219  1.00  0.00           H  
ATOM    561 3HD1 ILE A 189      11.440   1.767   3.307  1.00  0.00           H  
ATOM    562  N   PRO A 190      16.831  -0.769   3.930  1.00  0.00           N  
ATOM    563  CA  PRO A 190      18.009  -1.127   3.118  1.00  0.00           C  
ATOM    564  C   PRO A 190      18.013  -0.542   1.691  1.00  0.00           C  
ATOM    565  O   PRO A 190      19.017   0.044   1.284  1.00  0.00           O  
ATOM    566  CB  PRO A 190      17.920  -2.656   3.083  1.00  0.00           C  
ATOM    567  CG  PRO A 190      17.295  -3.015   4.388  1.00  0.00           C  
ATOM    568  CD  PRO A 190      16.239  -1.963   4.599  1.00  0.00           C  
ATOM    569  HA  PRO A 190      18.920  -0.789   3.634  1.00  0.00           H  
ATOM    570 1HB  PRO A 190      17.320  -2.978   2.219  1.00  0.00           H  
ATOM    571 2HB  PRO A 190      18.923  -3.089   2.957  1.00  0.00           H  
ATOM    572 1HG  PRO A 190      16.877  -4.032   4.341  1.00  0.00           H  
ATOM    573 2HG  PRO A 190      18.053  -3.020   5.184  1.00  0.00           H  
ATOM    574 1HD  PRO A 190      15.303  -2.280   4.117  1.00  0.00           H  
ATOM    575 2HD  PRO A 190      16.087  -1.808   5.678  1.00  0.00           H  
ATOM    576  N   PRO A 191      16.918  -0.679   0.897  1.00  0.00           N  
ATOM    577  CA  PRO A 191      16.887  -0.148  -0.471  1.00  0.00           C  
ATOM    578  C   PRO A 191      17.027   1.369  -0.505  1.00  0.00           C  
ATOM    579  O   PRO A 191      17.645   1.926  -1.412  1.00  0.00           O  
ATOM    580  CB  PRO A 191      15.511  -0.592  -0.978  1.00  0.00           C  
ATOM    581  CG  PRO A 191      14.736  -0.872   0.265  1.00  0.00           C  
ATOM    582  CD  PRO A 191      15.753  -1.435   1.221  1.00  0.00           C  
ATOM    583  HA  PRO A 191      17.693  -0.613  -1.058  1.00  0.00           H  
ATOM    584 1HB  PRO A 191      15.062   0.203  -1.591  1.00  0.00           H  
ATOM    585 2HB  PRO A 191      15.615  -1.476  -1.624  1.00  0.00           H  
ATOM    586 1HG  PRO A 191      14.271   0.052   0.638  1.00  0.00           H  
ATOM    587 2HG  PRO A 191      13.919  -1.576   0.052  1.00  0.00           H  
ATOM    588 1HD  PRO A 191      15.414  -1.274   2.255  1.00  0.00           H  
ATOM    589 2HD  PRO A 191      15.891  -2.508   1.021  1.00  0.00           H  
ATOM    590  N   ASN A 192      16.439   2.024   0.497  1.00  0.00           N  
ATOM    591  CA  ASN A 192      16.461   3.484   0.616  1.00  0.00           C  
ATOM    592  C   ASN A 192      15.739   4.142  -0.554  1.00  0.00           C  
ATOM    593  O   ASN A 192      15.877   5.342  -0.797  1.00  0.00           O  
ATOM    594  CB  ASN A 192      17.887   3.993   0.715  1.00  0.00           C  
ATOM    595  CG  ASN A 192      17.986   5.295   1.461  1.00  0.00           C  
ATOM    596  OD1 ASN A 192      17.296   5.502   2.467  1.00  0.00           O  
ATOM    597  ND2 ASN A 192      18.830   6.176   0.989  1.00  0.00           N  
ATOM    598  H   ASN A 192      15.983   1.506   1.191  1.00  0.00           H  
ATOM    599  HA  ASN A 192      15.928   3.765   1.526  1.00  0.00           H  
ATOM    600 1HB  ASN A 192      18.505   3.250   1.221  1.00  0.00           H  
ATOM    601 2HB  ASN A 192      18.295   4.130  -0.286  1.00  0.00           H  
ATOM    602 1HD2 ASN A 192      18.937   7.060   1.445  1.00  0.00           H  
ATOM    603 2HD2 ASN A 192      19.367   5.966   0.173  1.00  0.00           H  
ATOM    604  N   ILE A 193      14.963   3.345  -1.271  1.00  0.00           N  
ATOM    605  CA  ILE A 193      14.193   3.829  -2.403  1.00  0.00           C  
ATOM    606  C   ILE A 193      12.766   4.063  -1.944  1.00  0.00           C  
ATOM    607  O   ILE A 193      12.276   3.346  -1.075  1.00  0.00           O  
ATOM    608  CB  ILE A 193      14.218   2.833  -3.577  1.00  0.00           C  
ATOM    609  CG1 ILE A 193      15.653   2.620  -4.065  1.00  0.00           C  
ATOM    610  CG2 ILE A 193      13.334   3.326  -4.712  1.00  0.00           C  
ATOM    611  CD1 ILE A 193      15.814   1.432  -4.986  1.00  0.00           C  
ATOM    612  H   ILE A 193      14.902   2.400  -1.023  1.00  0.00           H  
ATOM    613  HA  ILE A 193      14.633   4.765  -2.745  1.00  0.00           H  
ATOM    614  HB  ILE A 193      13.853   1.864  -3.239  1.00  0.00           H  
ATOM    615 1HG1 ILE A 193      15.994   3.509  -4.593  1.00  0.00           H  
ATOM    616 2HG1 ILE A 193      16.312   2.477  -3.208  1.00  0.00           H  
ATOM    617 1HG2 ILE A 193      13.364   2.611  -5.533  1.00  0.00           H  
ATOM    618 2HG2 ILE A 193      12.309   3.427  -4.356  1.00  0.00           H  
ATOM    619 3HG2 ILE A 193      13.695   4.294  -5.061  1.00  0.00           H  
ATOM    620 1HD1 ILE A 193      16.858   1.345  -5.289  1.00  0.00           H  
ATOM    621 2HD1 ILE A 193      15.512   0.523  -4.465  1.00  0.00           H  
ATOM    622 3HD1 ILE A 193      15.192   1.569  -5.868  1.00  0.00           H  
ATOM    623  N   ASN A 194      12.099   5.055  -2.510  1.00  0.00           N  
ATOM    624  CA  ASN A 194      10.742   5.373  -2.087  1.00  0.00           C  
ATOM    625  C   ASN A 194       9.680   4.789  -3.014  1.00  0.00           C  
ATOM    626  O   ASN A 194       8.531   4.642  -2.611  1.00  0.00           O  
ATOM    627  CB  ASN A 194      10.571   6.877  -1.974  1.00  0.00           C  
ATOM    628  CG  ASN A 194      11.451   7.481  -0.915  1.00  0.00           C  
ATOM    629  OD1 ASN A 194      11.765   6.834   0.091  1.00  0.00           O  
ATOM    630  ND2 ASN A 194      11.855   8.709  -1.121  1.00  0.00           N  
ATOM    631  H   ASN A 194      12.521   5.581  -3.224  1.00  0.00           H  
ATOM    632  HA  ASN A 194      10.571   4.924  -1.107  1.00  0.00           H  
ATOM    633 1HB  ASN A 194      10.804   7.343  -2.933  1.00  0.00           H  
ATOM    634 2HB  ASN A 194       9.532   7.109  -1.742  1.00  0.00           H  
ATOM    635 1HD2 ASN A 194      12.443   9.160  -0.450  1.00  0.00           H  
ATOM    636 2HD2 ASN A 194      11.576   9.193  -1.950  1.00  0.00           H  
ATOM    637  N   THR A 195      10.044   4.426  -4.241  1.00  0.00           N  
ATOM    638  CA  THR A 195       9.060   3.891  -5.177  1.00  0.00           C  
ATOM    639  C   THR A 195       8.646   2.488  -4.757  1.00  0.00           C  
ATOM    640  O   THR A 195       9.495   1.626  -4.538  1.00  0.00           O  
ATOM    641  CB  THR A 195       9.607   3.866  -6.616  1.00  0.00           C  
ATOM    642  OG1 THR A 195       9.974   5.193  -7.014  1.00  0.00           O  
ATOM    643  CG2 THR A 195       8.559   3.324  -7.576  1.00  0.00           C  
ATOM    644  H   THR A 195      10.977   4.513  -4.518  1.00  0.00           H  
ATOM    645  HA  THR A 195       8.180   4.534  -5.159  1.00  0.00           H  
ATOM    646  HB  THR A 195      10.492   3.232  -6.658  1.00  0.00           H  
ATOM    647  HG1 THR A 195      10.510   5.152  -7.810  1.00  0.00           H  
ATOM    648 1HG2 THR A 195       8.964   3.313  -8.588  1.00  0.00           H  
ATOM    649 2HG2 THR A 195       8.287   2.310  -7.283  1.00  0.00           H  
ATOM    650 3HG2 THR A 195       7.675   3.959  -7.546  1.00  0.00           H  
ATOM    651  N   TRP A 196       7.335   2.252  -4.728  1.00  0.00           N  
ATOM    652  CA  TRP A 196       6.777   0.971  -4.294  1.00  0.00           C  
ATOM    653  C   TRP A 196       7.317  -0.211  -5.074  1.00  0.00           C  
ATOM    654  O   TRP A 196       7.583  -1.257  -4.494  1.00  0.00           O  
ATOM    655  CB  TRP A 196       5.253   0.994  -4.421  1.00  0.00           C  
ATOM    656  CG  TRP A 196       4.557   1.477  -3.184  1.00  0.00           C  
ATOM    657  CD1 TRP A 196       3.779   2.590  -3.069  1.00  0.00           C  
ATOM    658  CD2 TRP A 196       4.572   0.861  -1.874  1.00  0.00           C  
ATOM    659  NE1 TRP A 196       3.312   2.710  -1.784  1.00  0.00           N  
ATOM    660  CE2 TRP A 196       3.786   1.660  -1.039  1.00  0.00           C  
ATOM    661  CE3 TRP A 196       5.179  -0.287  -1.351  1.00  0.00           C  
ATOM    662  CZ2 TRP A 196       3.588   1.352   0.298  1.00  0.00           C  
ATOM    663  CZ3 TRP A 196       4.980  -0.596  -0.011  1.00  0.00           C  
ATOM    664  CH2 TRP A 196       4.205   0.202   0.792  1.00  0.00           C  
ATOM    665  H   TRP A 196       6.718   2.975  -4.977  1.00  0.00           H  
ATOM    666  HA  TRP A 196       7.041   0.815  -3.248  1.00  0.00           H  
ATOM    667 1HB  TRP A 196       4.966   1.640  -5.250  1.00  0.00           H  
ATOM    668 2HB  TRP A 196       4.891  -0.009  -4.647  1.00  0.00           H  
ATOM    669  HD1 TRP A 196       3.560   3.284  -3.880  1.00  0.00           H  
ATOM    670  HE1 TRP A 196       2.717   3.451  -1.441  1.00  0.00           H  
ATOM    671  HE3 TRP A 196       5.794  -0.926  -1.984  1.00  0.00           H  
ATOM    672  HZ2 TRP A 196       2.976   1.974   0.951  1.00  0.00           H  
ATOM    673  HZ3 TRP A 196       5.458  -1.491   0.389  1.00  0.00           H  
ATOM    674  HH2 TRP A 196       4.069  -0.070   1.839  1.00  0.00           H  
ATOM    675  N   GLN A 197       7.501  -0.040  -6.371  1.00  0.00           N  
ATOM    676  CA  GLN A 197       8.009  -1.113  -7.211  1.00  0.00           C  
ATOM    677  C   GLN A 197       9.357  -1.617  -6.706  1.00  0.00           C  
ATOM    678  O   GLN A 197       9.664  -2.802  -6.803  1.00  0.00           O  
ATOM    679  CB  GLN A 197       8.135  -0.641  -8.662  1.00  0.00           C  
ATOM    680  CG  GLN A 197       8.329  -1.764  -9.667  1.00  0.00           C  
ATOM    681  CD  GLN A 197       7.096  -2.636  -9.806  1.00  0.00           C  
ATOM    682  OE1 GLN A 197       6.014  -2.154 -10.153  1.00  0.00           O  
ATOM    683  NE2 GLN A 197       7.251  -3.927  -9.536  1.00  0.00           N  
ATOM    684  H   GLN A 197       7.285   0.827  -6.773  1.00  0.00           H  
ATOM    685  HA  GLN A 197       7.305  -1.944  -7.174  1.00  0.00           H  
ATOM    686 1HB  GLN A 197       7.239  -0.088  -8.944  1.00  0.00           H  
ATOM    687 2HB  GLN A 197       8.981   0.040  -8.751  1.00  0.00           H  
ATOM    688 1HG  GLN A 197       8.553  -1.330 -10.642  1.00  0.00           H  
ATOM    689 2HG  GLN A 197       9.157  -2.392  -9.339  1.00  0.00           H  
ATOM    690 1HE2 GLN A 197       6.473  -4.551  -9.610  1.00  0.00           H  
ATOM    691 2HE2 GLN A 197       8.147  -4.275  -9.257  1.00  0.00           H  
ATOM    692  N   GLN A 198      10.175  -0.711  -6.199  1.00  0.00           N  
ATOM    693  CA  GLN A 198      11.478  -1.081  -5.673  1.00  0.00           C  
ATOM    694  C   GLN A 198      11.403  -1.414  -4.177  1.00  0.00           C  
ATOM    695  O   GLN A 198      12.272  -2.104  -3.643  1.00  0.00           O  
ATOM    696  CB  GLN A 198      12.485   0.047  -5.913  1.00  0.00           C  
ATOM    697  CG  GLN A 198      12.742   0.352  -7.379  1.00  0.00           C  
ATOM    698  CD  GLN A 198      13.367  -0.819  -8.112  1.00  0.00           C  
ATOM    699  OE1 GLN A 198      14.421  -1.327  -7.716  1.00  0.00           O  
ATOM    700  NE2 GLN A 198      12.723  -1.256  -9.187  1.00  0.00           N  
ATOM    701  H   GLN A 198       9.892   0.225  -6.159  1.00  0.00           H  
ATOM    702  HA  GLN A 198      11.821  -1.974  -6.195  1.00  0.00           H  
ATOM    703 1HB  GLN A 198      12.128   0.961  -5.437  1.00  0.00           H  
ATOM    704 2HB  GLN A 198      13.438  -0.211  -5.451  1.00  0.00           H  
ATOM    705 1HG  GLN A 198      11.793   0.590  -7.861  1.00  0.00           H  
ATOM    706 2HG  GLN A 198      13.420   1.202  -7.449  1.00  0.00           H  
ATOM    707 1HE2 GLN A 198      13.089  -2.026  -9.712  1.00  0.00           H  
ATOM    708 2HE2 GLN A 198      11.873  -0.815  -9.474  1.00  0.00           H  
ATOM    709  N   VAL A 199      10.352  -0.934  -3.509  1.00  0.00           N  
ATOM    710  CA  VAL A 199      10.176  -1.172  -2.075  1.00  0.00           C  
ATOM    711  C   VAL A 199       9.600  -2.567  -1.810  1.00  0.00           C  
ATOM    712  O   VAL A 199       9.919  -3.196  -0.799  1.00  0.00           O  
ATOM    713  CB  VAL A 199       9.240  -0.109  -1.469  1.00  0.00           C  
ATOM    714  CG1 VAL A 199       8.807  -0.517  -0.069  1.00  0.00           C  
ATOM    715  CG2 VAL A 199       9.938   1.242  -1.445  1.00  0.00           C  
ATOM    716  H   VAL A 199       9.680  -0.403  -3.994  1.00  0.00           H  
ATOM    717  HA  VAL A 199      11.150  -1.099  -1.590  1.00  0.00           H  
ATOM    718  HB  VAL A 199       8.339  -0.043  -2.078  1.00  0.00           H  
ATOM    719 1HG1 VAL A 199       8.145   0.245   0.344  1.00  0.00           H  
ATOM    720 2HG1 VAL A 199       8.278  -1.469  -0.115  1.00  0.00           H  
ATOM    721 3HG1 VAL A 199       9.684  -0.619   0.569  1.00  0.00           H  
ATOM    722 1HG2 VAL A 199       9.271   1.989  -1.016  1.00  0.00           H  
ATOM    723 2HG2 VAL A 199      10.843   1.174  -0.841  1.00  0.00           H  
ATOM    724 3HG2 VAL A 199      10.202   1.533  -2.462  1.00  0.00           H  
ATOM    725  N   THR A 200       8.776  -3.060  -2.735  1.00  0.00           N  
ATOM    726  CA  THR A 200       8.155  -4.378  -2.600  1.00  0.00           C  
ATOM    727  C   THR A 200       9.204  -5.486  -2.514  1.00  0.00           C  
ATOM    728  O   THR A 200       8.948  -6.567  -1.971  1.00  0.00           O  
ATOM    729  CB  THR A 200       7.201  -4.662  -3.775  1.00  0.00           C  
ATOM    730  OG1 THR A 200       6.704  -6.003  -3.677  1.00  0.00           O  
ATOM    731  CG2 THR A 200       7.924  -4.489  -5.102  1.00  0.00           C  
ATOM    732  H   THR A 200       8.574  -2.521  -3.533  1.00  0.00           H  
ATOM    733  HA  THR A 200       7.577  -4.395  -1.676  1.00  0.00           H  
ATOM    734  HB  THR A 200       6.358  -3.973  -3.734  1.00  0.00           H  
ATOM    735  HG1 THR A 200       5.795  -6.030  -3.987  1.00  0.00           H  
ATOM    736 1HG2 THR A 200       7.234  -4.693  -5.921  1.00  0.00           H  
ATOM    737 2HG2 THR A 200       8.293  -3.467  -5.185  1.00  0.00           H  
ATOM    738 3HG2 THR A 200       8.762  -5.182  -5.153  1.00  0.00           H  
ATOM    739  N   ALA A 201      10.393  -5.191  -3.035  1.00  0.00           N  
ATOM    740  CA  ALA A 201      11.500  -6.131  -3.034  1.00  0.00           C  
ATOM    741  C   ALA A 201      11.877  -6.546  -1.615  1.00  0.00           C  
ATOM    742  O   ALA A 201      12.438  -7.620  -1.410  1.00  0.00           O  
ATOM    743  CB  ALA A 201      12.701  -5.530  -3.746  1.00  0.00           C  
ATOM    744  H   ALA A 201      10.525  -4.306  -3.437  1.00  0.00           H  
ATOM    745  HA  ALA A 201      11.184  -7.027  -3.567  1.00  0.00           H  
ATOM    746 1HB  ALA A 201      13.069  -4.686  -3.182  1.00  0.00           H  
ATOM    747 2HB  ALA A 201      12.407  -5.201  -4.731  1.00  0.00           H  
ATOM    748 3HB  ALA A 201      13.480  -6.275  -3.831  1.00  0.00           H  
ATOM    749  N   LEU A 202      11.555  -5.698  -0.639  1.00  0.00           N  
ATOM    750  CA  LEU A 202      11.852  -5.986   0.761  1.00  0.00           C  
ATOM    751  C   LEU A 202      11.164  -7.273   1.205  1.00  0.00           C  
ATOM    752  O   LEU A 202      11.734  -8.081   1.942  1.00  0.00           O  
ATOM    753  CB  LEU A 202      11.402  -4.821   1.652  1.00  0.00           C  
ATOM    754  CG  LEU A 202      12.258  -3.551   1.568  1.00  0.00           C  
ATOM    755  CD1 LEU A 202      11.488  -2.379   2.162  1.00  0.00           C  
ATOM    756  CD2 LEU A 202      13.570  -3.773   2.306  1.00  0.00           C  
ATOM    757  H   LEU A 202      11.099  -4.855  -0.870  1.00  0.00           H  
ATOM    758  HA  LEU A 202      12.929  -6.112   0.867  1.00  0.00           H  
ATOM    759 1HB  LEU A 202      10.382  -4.552   1.383  1.00  0.00           H  
ATOM    760 2HB  LEU A 202      11.406  -5.156   2.689  1.00  0.00           H  
ATOM    761  HG  LEU A 202      12.464  -3.319   0.523  1.00  0.00           H  
ATOM    762 1HD1 LEU A 202      12.096  -1.476   2.102  1.00  0.00           H  
ATOM    763 2HD1 LEU A 202      10.564  -2.231   1.603  1.00  0.00           H  
ATOM    764 3HD1 LEU A 202      11.253  -2.590   3.205  1.00  0.00           H  
ATOM    765 1HD2 LEU A 202      14.179  -2.870   2.246  1.00  0.00           H  
ATOM    766 2HD2 LEU A 202      13.365  -4.003   3.351  1.00  0.00           H  
ATOM    767 3HD2 LEU A 202      14.108  -4.604   1.850  1.00  0.00           H  
ATOM    768  N   ALA A 203       9.940  -7.462   0.736  1.00  0.00           N  
ATOM    769  CA  ALA A 203       9.168  -8.647   1.076  1.00  0.00           C  
ATOM    770  C   ALA A 203       9.582  -9.823   0.199  1.00  0.00           C  
ATOM    771  O   ALA A 203       9.557 -10.975   0.629  1.00  0.00           O  
ATOM    772  CB  ALA A 203       7.680  -8.368   0.926  1.00  0.00           C  
ATOM    773  H   ALA A 203       9.547  -6.788   0.138  1.00  0.00           H  
ATOM    774  HA  ALA A 203       9.381  -8.904   2.114  1.00  0.00           H  
ATOM    775 1HB  ALA A 203       7.121  -9.270   1.131  1.00  0.00           H  
ATOM    776 2HB  ALA A 203       7.476  -8.040  -0.081  1.00  0.00           H  
ATOM    777 3HB  ALA A 203       7.386  -7.597   1.623  1.00  0.00           H  
ATOM    778  N   GLN A 204       9.984  -9.521  -1.026  1.00  0.00           N  
ATOM    779  CA  GLN A 204      10.404 -10.548  -1.973  1.00  0.00           C  
ATOM    780  C   GLN A 204      11.764 -11.129  -1.585  1.00  0.00           C  
ATOM    781  O   GLN A 204      12.022 -12.314  -1.796  1.00  0.00           O  
ATOM    782  CB  GLN A 204      10.450  -9.969  -3.384  1.00  0.00           C  
ATOM    783  CG  GLN A 204       9.084  -9.543  -3.904  1.00  0.00           C  
ATOM    784  CD  GLN A 204       9.154  -8.904  -5.277  1.00  0.00           C  
ATOM    785  OE1 GLN A 204       9.943  -9.311  -6.125  1.00  0.00           O  
ATOM    786  NE2 GLN A 204       8.325  -7.898  -5.502  1.00  0.00           N  
ATOM    787  H   GLN A 204       9.997  -8.581  -1.307  1.00  0.00           H  
ATOM    788  HA  GLN A 204       9.674 -11.357  -1.953  1.00  0.00           H  
ATOM    789 1HB  GLN A 204      11.099  -9.108  -3.387  1.00  0.00           H  
ATOM    790 2HB  GLN A 204      10.851 -10.715  -4.056  1.00  0.00           H  
ATOM    791 1HG  GLN A 204       8.446 -10.412  -3.963  1.00  0.00           H  
ATOM    792 2HG  GLN A 204       8.659  -8.830  -3.214  1.00  0.00           H  
ATOM    793 1HE2 GLN A 204       8.342  -7.471  -6.391  1.00  0.00           H  
ATOM    794 2HE2 GLN A 204       7.720  -7.622  -4.782  1.00  0.00           H  
ATOM    795  N   GLN A 205      12.623 -10.297  -1.006  1.00  0.00           N  
ATOM    796  CA  GLN A 205      13.947 -10.740  -0.576  1.00  0.00           C  
ATOM    797  C   GLN A 205      13.877 -11.400   0.798  1.00  0.00           C  
ATOM    798  O   GLN A 205      14.899 -11.798   1.357  1.00  0.00           O  
ATOM    799  CB  GLN A 205      14.925  -9.563  -0.544  1.00  0.00           C  
ATOM    800  CG  GLN A 205      15.238  -8.976  -1.910  1.00  0.00           C  
ATOM    801  CD  GLN A 205      16.047  -7.695  -1.818  1.00  0.00           C  
ATOM    802  OE1 GLN A 205      16.061  -7.027  -0.781  1.00  0.00           O  
ATOM    803  NE2 GLN A 205      16.725  -7.346  -2.905  1.00  0.00           N  
ATOM    804  H   GLN A 205      12.368  -9.354  -0.881  1.00  0.00           H  
ATOM    805  HA  GLN A 205      14.314 -11.477  -1.290  1.00  0.00           H  
ATOM    806 1HB  GLN A 205      14.517  -8.767   0.079  1.00  0.00           H  
ATOM    807 2HB  GLN A 205      15.864  -9.883  -0.092  1.00  0.00           H  
ATOM    808 1HG  GLN A 205      15.812  -9.703  -2.483  1.00  0.00           H  
ATOM    809 2HG  GLN A 205      14.302  -8.753  -2.421  1.00  0.00           H  
ATOM    810 1HE2 GLN A 205      17.276  -6.511  -2.905  1.00  0.00           H  
ATOM    811 2HE2 GLN A 205      16.685  -7.917  -3.725  1.00  0.00           H  
ATOM    812  N   LYS A 206      12.661 -11.490   1.335  1.00  0.00           N  
ATOM    813  CA  LYS A 206      12.411 -12.108   2.638  1.00  0.00           C  
ATOM    814  C   LYS A 206      13.098 -11.346   3.771  1.00  0.00           C  
ATOM    815  O   LYS A 206      13.381 -11.908   4.831  1.00  0.00           O  
ATOM    816  CB  LYS A 206      12.876 -13.565   2.633  1.00  0.00           C  
ATOM    817  CG  LYS A 206      12.316 -14.400   1.489  1.00  0.00           C  
ATOM    818  CD  LYS A 206      10.800 -14.508   1.574  1.00  0.00           C  
ATOM    819  CE  LYS A 206      10.244 -15.386   0.463  1.00  0.00           C  
ATOM    820  NZ  LYS A 206       8.759 -15.472   0.513  1.00  0.00           N  
ATOM    821  H   LYS A 206      11.902 -11.132   0.833  1.00  0.00           H  
ATOM    822  HA  LYS A 206      11.338 -12.084   2.832  1.00  0.00           H  
ATOM    823 1HB  LYS A 206      13.964 -13.600   2.570  1.00  0.00           H  
ATOM    824 2HB  LYS A 206      12.586 -14.043   3.569  1.00  0.00           H  
ATOM    825 1HG  LYS A 206      12.586 -13.942   0.537  1.00  0.00           H  
ATOM    826 2HG  LYS A 206      12.745 -15.401   1.525  1.00  0.00           H  
ATOM    827 1HD  LYS A 206      10.520 -14.934   2.539  1.00  0.00           H  
ATOM    828 2HD  LYS A 206      10.360 -13.515   1.494  1.00  0.00           H  
ATOM    829 1HE  LYS A 206      10.540 -14.982  -0.502  1.00  0.00           H  
ATOM    830 2HE  LYS A 206      10.656 -16.391   0.553  1.00  0.00           H  
ATOM    831 1HZ  LYS A 206       8.430 -16.063  -0.238  1.00  0.00           H  
ATOM    832 2HZ  LYS A 206       8.473 -15.864   1.399  1.00  0.00           H  
ATOM    833 3HZ  LYS A 206       8.365 -14.548   0.411  1.00  0.00           H  
ATOM    834  N   LEU A 207      13.349 -10.061   3.549  1.00  0.00           N  
ATOM    835  CA  LEU A 207      13.990  -9.224   4.554  1.00  0.00           C  
ATOM    836  C   LEU A 207      12.946  -8.722   5.541  1.00  0.00           C  
ATOM    837  O   LEU A 207      13.220  -8.553   6.728  1.00  0.00           O  
ATOM    838  CB  LEU A 207      14.706  -8.038   3.895  1.00  0.00           C  
ATOM    839  CG  LEU A 207      15.869  -8.399   2.963  1.00  0.00           C  
ATOM    840  CD1 LEU A 207      16.409  -7.133   2.311  1.00  0.00           C  
ATOM    841  CD2 LEU A 207      16.955  -9.111   3.756  1.00  0.00           C  
ATOM    842  H   LEU A 207      13.095  -9.666   2.688  1.00  0.00           H  
ATOM    843  HA  LEU A 207      14.729  -9.824   5.083  1.00  0.00           H  
ATOM    844 1HB  LEU A 207      13.978  -7.473   3.314  1.00  0.00           H  
ATOM    845 2HB  LEU A 207      15.098  -7.390   4.677  1.00  0.00           H  
ATOM    846  HG  LEU A 207      15.510  -9.055   2.168  1.00  0.00           H  
ATOM    847 1HD1 LEU A 207      17.236  -7.389   1.648  1.00  0.00           H  
ATOM    848 2HD1 LEU A 207      15.618  -6.655   1.733  1.00  0.00           H  
ATOM    849 3HD1 LEU A 207      16.762  -6.449   3.081  1.00  0.00           H  
ATOM    850 1HD2 LEU A 207      17.781  -9.368   3.093  1.00  0.00           H  
ATOM    851 2HD2 LEU A 207      17.316  -8.456   4.548  1.00  0.00           H  
ATOM    852 3HD2 LEU A 207      16.546 -10.021   4.195  1.00  0.00           H  
ATOM    853  N   LEU A 208      11.745  -8.502   5.025  1.00  0.00           N  
ATOM    854  CA  LEU A 208      10.630  -8.025   5.825  1.00  0.00           C  
ATOM    855  C   LEU A 208      10.162  -9.114   6.782  1.00  0.00           C  
ATOM    856  O   LEU A 208       9.694 -10.170   6.351  1.00  0.00           O  
ATOM    857  CB  LEU A 208       9.471  -7.588   4.920  1.00  0.00           C  
ATOM    858  CG  LEU A 208       9.645  -6.231   4.226  1.00  0.00           C  
ATOM    859  CD1 LEU A 208       8.278  -5.668   3.861  1.00  0.00           C  
ATOM    860  CD2 LEU A 208      10.398  -5.282   5.146  1.00  0.00           C  
ATOM    861  H   LEU A 208      11.604  -8.670   4.072  1.00  0.00           H  
ATOM    862  HA  LEU A 208      10.963  -7.165   6.405  1.00  0.00           H  
ATOM    863 1HB  LEU A 208       9.333  -8.340   4.145  1.00  0.00           H  
ATOM    864 2HB  LEU A 208       8.562  -7.540   5.518  1.00  0.00           H  
ATOM    865  HG  LEU A 208      10.208  -6.364   3.302  1.00  0.00           H  
ATOM    866 1HD1 LEU A 208       8.401  -4.704   3.368  1.00  0.00           H  
ATOM    867 2HD1 LEU A 208       7.769  -6.357   3.187  1.00  0.00           H  
ATOM    868 3HD1 LEU A 208       7.684  -5.540   4.766  1.00  0.00           H  
ATOM    869 1HD2 LEU A 208      10.522  -4.318   4.653  1.00  0.00           H  
ATOM    870 2HD2 LEU A 208       9.835  -5.148   6.070  1.00  0.00           H  
ATOM    871 3HD2 LEU A 208      11.378  -5.701   5.377  1.00  0.00           H  
ATOM    872  N   THR A 209      10.306  -8.861   8.075  1.00  0.00           N  
ATOM    873  CA  THR A 209       9.894  -9.816   9.089  1.00  0.00           C  
ATOM    874  C   THR A 209       8.410  -9.626   9.399  1.00  0.00           C  
ATOM    875  O   THR A 209       7.823  -8.616   9.001  1.00  0.00           O  
ATOM    876  CB  THR A 209      10.729  -9.666  10.374  1.00  0.00           C  
ATOM    877  OG1 THR A 209      10.449  -8.400  10.984  1.00  0.00           O  
ATOM    878  CG2 THR A 209      12.214  -9.756  10.059  1.00  0.00           C  
ATOM    879  H   THR A 209      10.693  -7.999   8.355  1.00  0.00           H  
ATOM    880  HA  THR A 209      10.047 -10.822   8.699  1.00  0.00           H  
ATOM    881  HB  THR A 209      10.463 -10.458  11.075  1.00  0.00           H  
ATOM    882  HG1 THR A 209      10.782  -7.695  10.424  1.00  0.00           H  
ATOM    883 1HG2 THR A 209      12.789  -9.648  10.979  1.00  0.00           H  
ATOM    884 2HG2 THR A 209      12.433 -10.722   9.605  1.00  0.00           H  
ATOM    885 3HG2 THR A 209      12.487  -8.961   9.367  1.00  0.00           H  
ATOM    886  N   PRO A 210       7.767 -10.590  10.084  1.00  0.00           N  
ATOM    887  CA  PRO A 210       6.348 -10.479  10.443  1.00  0.00           C  
ATOM    888  C   PRO A 210       6.042  -9.171  11.168  1.00  0.00           C  
ATOM    889  O   PRO A 210       4.971  -8.586  10.998  1.00  0.00           O  
ATOM    890  CB  PRO A 210       6.131 -11.689  11.357  1.00  0.00           C  
ATOM    891  CG  PRO A 210       7.111 -12.698  10.867  1.00  0.00           C  
ATOM    892  CD  PRO A 210       8.342 -11.897  10.536  1.00  0.00           C  
ATOM    893  HA  PRO A 210       5.737 -10.558   9.532  1.00  0.00           H  
ATOM    894 1HB  PRO A 210       6.302 -11.403  12.406  1.00  0.00           H  
ATOM    895 2HB  PRO A 210       5.090 -12.035  11.283  1.00  0.00           H  
ATOM    896 1HG  PRO A 210       7.296 -13.457  11.641  1.00  0.00           H  
ATOM    897 2HG  PRO A 210       6.705 -13.229   9.993  1.00  0.00           H  
ATOM    898 1HD  PRO A 210       8.960 -11.784  11.439  1.00  0.00           H  
ATOM    899 2HD  PRO A 210       8.908 -12.402   9.739  1.00  0.00           H  
ATOM    900  N   GLN A 211       7.006  -8.702  11.954  1.00  0.00           N  
ATOM    901  CA  GLN A 211       6.851  -7.466  12.707  1.00  0.00           C  
ATOM    902  C   GLN A 211       6.868  -6.247  11.785  1.00  0.00           C  
ATOM    903  O   GLN A 211       6.293  -5.206  12.112  1.00  0.00           O  
ATOM    904  CB  GLN A 211       7.955  -7.343  13.760  1.00  0.00           C  
ATOM    905  CG  GLN A 211       7.865  -8.365  14.880  1.00  0.00           C  
ATOM    906  CD  GLN A 211       8.969  -8.199  15.906  1.00  0.00           C  
ATOM    907  OE1 GLN A 211      10.044  -7.674  15.602  1.00  0.00           O  
ATOM    908  NE2 GLN A 211       8.711  -8.647  17.130  1.00  0.00           N  
ATOM    909  H   GLN A 211       7.845  -9.210  12.034  1.00  0.00           H  
ATOM    910  HA  GLN A 211       5.886  -7.488  13.213  1.00  0.00           H  
ATOM    911 1HB  GLN A 211       8.928  -7.453  13.282  1.00  0.00           H  
ATOM    912 2HB  GLN A 211       7.922  -6.350  14.208  1.00  0.00           H  
ATOM    913 1HG  GLN A 211       6.906  -8.250  15.387  1.00  0.00           H  
ATOM    914 2HG  GLN A 211       7.943  -9.365  14.452  1.00  0.00           H  
ATOM    915 1HE2 GLN A 211       9.402  -8.565  17.850  1.00  0.00           H  
ATOM    916 2HE2 GLN A 211       7.826  -9.067  17.333  1.00  0.00           H  
ATOM    917  N   ASP A 212       7.497  -6.381  10.621  1.00  0.00           N  
ATOM    918  CA  ASP A 212       7.583  -5.273   9.681  1.00  0.00           C  
ATOM    919  C   ASP A 212       6.345  -5.276   8.808  1.00  0.00           C  
ATOM    920  O   ASP A 212       5.880  -4.234   8.343  1.00  0.00           O  
ATOM    921  CB  ASP A 212       8.834  -5.381   8.798  1.00  0.00           C  
ATOM    922  CG  ASP A 212      10.134  -5.348   9.576  1.00  0.00           C  
ATOM    923  OD1 ASP A 212      10.360  -4.389  10.342  1.00  0.00           O  
ATOM    924  OD2 ASP A 212      10.947  -6.286   9.408  1.00  0.00           O  
ATOM    925  H   ASP A 212       7.856  -7.260  10.360  1.00  0.00           H  
ATOM    926  HA  ASP A 212       7.633  -4.342  10.247  1.00  0.00           H  
ATOM    927 1HB  ASP A 212       8.798  -6.311   8.255  1.00  0.00           H  
ATOM    928 2HB  ASP A 212       8.838  -4.562   8.094  1.00  0.00           H  
ATOM    929  N   MET A 213       5.815  -6.476   8.610  1.00  0.00           N  
ATOM    930  CA  MET A 213       4.627  -6.691   7.800  1.00  0.00           C  
ATOM    931  C   MET A 213       3.453  -5.871   8.318  1.00  0.00           C  
ATOM    932  O   MET A 213       2.797  -5.152   7.562  1.00  0.00           O  
ATOM    933  CB  MET A 213       4.271  -8.176   7.771  1.00  0.00           C  
ATOM    934  CG  MET A 213       5.226  -9.037   6.956  1.00  0.00           C  
ATOM    935  SD  MET A 213       4.792 -10.787   6.999  1.00  0.00           S  
ATOM    936  CE  MET A 213       6.327 -11.530   6.453  1.00  0.00           C  
ATOM    937  H   MET A 213       6.248  -7.253   9.024  1.00  0.00           H  
ATOM    938  HA  MET A 213       4.837  -6.360   6.783  1.00  0.00           H  
ATOM    939 1HB  MET A 213       4.255  -8.566   8.788  1.00  0.00           H  
ATOM    940 2HB  MET A 213       3.270  -8.302   7.357  1.00  0.00           H  
ATOM    941 1HG  MET A 213       5.219  -8.705   5.919  1.00  0.00           H  
ATOM    942 2HG  MET A 213       6.238  -8.924   7.343  1.00  0.00           H  
ATOM    943 1HE  MET A 213       6.218 -12.614   6.427  1.00  0.00           H  
ATOM    944 2HE  MET A 213       6.573 -11.165   5.455  1.00  0.00           H  
ATOM    945 3HE  MET A 213       7.127 -11.262   7.144  1.00  0.00           H  
ATOM    946  N   GLU A 214       3.217  -5.964   9.619  1.00  0.00           N  
ATOM    947  CA  GLU A 214       2.117  -5.252  10.260  1.00  0.00           C  
ATOM    948  C   GLU A 214       2.273  -3.737  10.131  1.00  0.00           C  
ATOM    949  O   GLU A 214       1.288  -2.997  10.166  1.00  0.00           O  
ATOM    950  CB  GLU A 214       2.027  -5.640  11.738  1.00  0.00           C  
ATOM    951  CG  GLU A 214       0.712  -5.265  12.407  1.00  0.00           C  
ATOM    952  CD  GLU A 214      -0.465  -6.010  11.841  1.00  0.00           C  
ATOM    953  OE1 GLU A 214      -0.260  -7.029  11.225  1.00  0.00           O  
ATOM    954  OE2 GLU A 214      -1.572  -5.560  12.024  1.00  0.00           O  
ATOM    955  H   GLU A 214       3.800  -6.531  10.168  1.00  0.00           H  
ATOM    956  HA  GLU A 214       1.187  -5.535   9.765  1.00  0.00           H  
ATOM    957 1HB  GLU A 214       2.159  -6.717  11.840  1.00  0.00           H  
ATOM    958 2HB  GLU A 214       2.832  -5.157  12.290  1.00  0.00           H  
ATOM    959 1HG  GLU A 214       0.784  -5.480  13.472  1.00  0.00           H  
ATOM    960 2HG  GLU A 214       0.549  -4.195  12.290  1.00  0.00           H  
ATOM    961  N   ALA A 215       3.509  -3.281   9.977  1.00  0.00           N  
ATOM    962  CA  ALA A 215       3.789  -1.858   9.850  1.00  0.00           C  
ATOM    963  C   ALA A 215       3.609  -1.386   8.410  1.00  0.00           C  
ATOM    964  O   ALA A 215       3.136  -0.274   8.163  1.00  0.00           O  
ATOM    965  CB  ALA A 215       5.198  -1.552  10.337  1.00  0.00           C  
ATOM    966  H   ALA A 215       4.254  -3.918   9.944  1.00  0.00           H  
ATOM    967  HA  ALA A 215       3.075  -1.316  10.470  1.00  0.00           H  
ATOM    968 1HB  ALA A 215       5.393  -0.484  10.238  1.00  0.00           H  
ATOM    969 2HB  ALA A 215       5.293  -1.843  11.383  1.00  0.00           H  
ATOM    970 3HB  ALA A 215       5.918  -2.108   9.739  1.00  0.00           H  
ATOM    971  N   ALA A 216       3.954  -2.252   7.462  1.00  0.00           N  
ATOM    972  CA  ALA A 216       3.845  -1.928   6.047  1.00  0.00           C  
ATOM    973  C   ALA A 216       2.389  -1.795   5.634  1.00  0.00           C  
ATOM    974  O   ALA A 216       2.058  -1.029   4.724  1.00  0.00           O  
ATOM    975  CB  ALA A 216       4.541  -2.990   5.208  1.00  0.00           C  
ATOM    976  H   ALA A 216       4.278  -3.139   7.722  1.00  0.00           H  
ATOM    977  HA  ALA A 216       4.333  -0.967   5.881  1.00  0.00           H  
ATOM    978 1HB  ALA A 216       4.492  -2.715   4.166  1.00  0.00           H  
ATOM    979 2HB  ALA A 216       4.047  -3.939   5.351  1.00  0.00           H  
ATOM    980 3HB  ALA A 216       5.575  -3.073   5.511  1.00  0.00           H  
ATOM    981  N   LYS A 217       1.524  -2.538   6.317  1.00  0.00           N  
ATOM    982  CA  LYS A 217       0.095  -2.511   6.036  1.00  0.00           C  
ATOM    983  C   LYS A 217      -0.461  -1.097   6.184  1.00  0.00           C  
ATOM    984  O   LYS A 217      -1.208  -0.616   5.329  1.00  0.00           O  
ATOM    985  CB  LYS A 217      -0.655  -3.453   6.978  1.00  0.00           C  
ATOM    986  CG  LYS A 217      -0.420  -4.924   6.692  1.00  0.00           C  
ATOM    987  CD  LYS A 217      -1.134  -5.801   7.707  1.00  0.00           C  
ATOM    988  CE  LYS A 217      -0.643  -7.236   7.649  1.00  0.00           C  
ATOM    989  NZ  LYS A 217      -1.315  -8.096   8.659  1.00  0.00           N  
ATOM    990  H   LYS A 217       1.860  -3.132   7.024  1.00  0.00           H  
ATOM    991  HA  LYS A 217      -0.061  -2.828   5.004  1.00  0.00           H  
ATOM    992 1HB  LYS A 217      -0.345  -3.251   7.992  1.00  0.00           H  
ATOM    993 2HB  LYS A 217      -1.714  -3.258   6.893  1.00  0.00           H  
ATOM    994 1HG  LYS A 217      -0.796  -5.151   5.706  1.00  0.00           H  
ATOM    995 2HG  LYS A 217       0.641  -5.125   6.733  1.00  0.00           H  
ATOM    996 1HD  LYS A 217      -0.955  -5.410   8.696  1.00  0.00           H  
ATOM    997 2HD  LYS A 217      -2.195  -5.786   7.500  1.00  0.00           H  
ATOM    998 1HE  LYS A 217      -0.841  -7.632   6.665  1.00  0.00           H  
ATOM    999 2HE  LYS A 217       0.420  -7.245   7.833  1.00  0.00           H  
ATOM   1000 1HZ  LYS A 217      -2.348  -8.016   8.564  1.00  0.00           H  
ATOM   1001 2HZ  LYS A 217      -1.043  -7.804   9.623  1.00  0.00           H  
ATOM   1002 3HZ  LYS A 217      -1.041  -9.091   8.522  1.00  0.00           H  
ATOM   1003  N   GLU A 218      -0.073  -0.436   7.264  1.00  0.00           N  
ATOM   1004  CA  GLU A 218      -0.534   0.924   7.529  1.00  0.00           C  
ATOM   1005  C   GLU A 218       0.011   1.888   6.503  1.00  0.00           C  
ATOM   1006  O   GLU A 218      -0.708   2.770   6.033  1.00  0.00           O  
ATOM   1007  CB  GLU A 218      -0.117   1.373   8.931  1.00  0.00           C  
ATOM   1008  CG  GLU A 218      -0.845   0.661  10.062  1.00  0.00           C  
ATOM   1009  CD  GLU A 218      -0.410   1.128  11.423  1.00  0.00           C  
ATOM   1010  OE1 GLU A 218       0.529   1.884  11.500  1.00  0.00           O  
ATOM   1011  OE2 GLU A 218      -1.018   0.729  12.389  1.00  0.00           O  
ATOM   1012  H   GLU A 218       0.538  -0.870   7.900  1.00  0.00           H  
ATOM   1013  HA  GLU A 218      -1.623   0.938   7.470  1.00  0.00           H  
ATOM   1014 1HB  GLU A 218       0.952   1.206   9.064  1.00  0.00           H  
ATOM   1015 2HB  GLU A 218      -0.296   2.443   9.039  1.00  0.00           H  
ATOM   1016 1HG  GLU A 218      -1.915   0.833   9.956  1.00  0.00           H  
ATOM   1017 2HG  GLU A 218      -0.667  -0.410   9.977  1.00  0.00           H  
ATOM   1018  N   VAL A 219       1.284   1.725   6.160  1.00  0.00           N  
ATOM   1019  CA  VAL A 219       1.942   2.595   5.192  1.00  0.00           C  
ATOM   1020  C   VAL A 219       1.206   2.590   3.853  1.00  0.00           C  
ATOM   1021  O   VAL A 219       0.867   3.647   3.321  1.00  0.00           O  
ATOM   1022  CB  VAL A 219       3.399   2.146   4.977  1.00  0.00           C  
ATOM   1023  CG1 VAL A 219       4.016   2.885   3.799  1.00  0.00           C  
ATOM   1024  CG2 VAL A 219       4.207   2.382   6.244  1.00  0.00           C  
ATOM   1025  H   VAL A 219       1.794   0.988   6.561  1.00  0.00           H  
ATOM   1026  HA  VAL A 219       1.943   3.612   5.585  1.00  0.00           H  
ATOM   1027  HB  VAL A 219       3.410   1.084   4.731  1.00  0.00           H  
ATOM   1028 1HG1 VAL A 219       5.046   2.555   3.660  1.00  0.00           H  
ATOM   1029 2HG1 VAL A 219       3.444   2.673   2.896  1.00  0.00           H  
ATOM   1030 3HG1 VAL A 219       4.003   3.957   3.995  1.00  0.00           H  
ATOM   1031 1HG2 VAL A 219       5.236   2.061   6.085  1.00  0.00           H  
ATOM   1032 2HG2 VAL A 219       4.191   3.443   6.493  1.00  0.00           H  
ATOM   1033 3HG2 VAL A 219       3.772   1.810   7.064  1.00  0.00           H  
ATOM   1034  N   TYR A 220       0.937   1.399   3.330  1.00  0.00           N  
ATOM   1035  CA  TYR A 220       0.255   1.269   2.048  1.00  0.00           C  
ATOM   1036  C   TYR A 220      -1.154   1.862   2.105  1.00  0.00           C  
ATOM   1037  O   TYR A 220      -1.587   2.539   1.169  1.00  0.00           O  
ATOM   1038  CB  TYR A 220       0.197  -0.200   1.623  1.00  0.00           C  
ATOM   1039  CG  TYR A 220      -0.448  -0.419   0.272  1.00  0.00           C  
ATOM   1040  CD1 TYR A 220       0.335  -0.465  -0.872  1.00  0.00           C  
ATOM   1041  CD2 TYR A 220      -1.823  -0.575   0.178  1.00  0.00           C  
ATOM   1042  CE1 TYR A 220      -0.255  -0.666  -2.105  1.00  0.00           C  
ATOM   1043  CE2 TYR A 220      -2.413  -0.776  -1.055  1.00  0.00           C  
ATOM   1044  CZ  TYR A 220      -1.634  -0.821  -2.193  1.00  0.00           C  
ATOM   1045  OH  TYR A 220      -2.221  -1.021  -3.421  1.00  0.00           O  
ATOM   1046  H   TYR A 220       1.206   0.589   3.816  1.00  0.00           H  
ATOM   1047  HA  TYR A 220       0.817   1.828   1.299  1.00  0.00           H  
ATOM   1048 1HB  TYR A 220       1.208  -0.609   1.587  1.00  0.00           H  
ATOM   1049 2HB  TYR A 220      -0.361  -0.771   2.363  1.00  0.00           H  
ATOM   1050  HD1 TYR A 220       1.416  -0.342  -0.798  1.00  0.00           H  
ATOM   1051  HD2 TYR A 220      -2.439  -0.539   1.077  1.00  0.00           H  
ATOM   1052  HE1 TYR A 220       0.360  -0.701  -3.004  1.00  0.00           H  
ATOM   1053  HE2 TYR A 220      -3.494  -0.898  -1.129  1.00  0.00           H  
ATOM   1054  HH  TYR A 220      -3.148  -1.238  -3.300  1.00  0.00           H  
ATOM   1055  N   LYS A 221      -1.858   1.621   3.207  1.00  0.00           N  
ATOM   1056  CA  LYS A 221      -3.216   2.129   3.368  1.00  0.00           C  
ATOM   1057  C   LYS A 221      -3.236   3.655   3.440  1.00  0.00           C  
ATOM   1058  O   LYS A 221      -4.019   4.310   2.745  1.00  0.00           O  
ATOM   1059  CB  LYS A 221      -3.862   1.535   4.621  1.00  0.00           C  
ATOM   1060  CG  LYS A 221      -5.282   2.017   4.885  1.00  0.00           C  
ATOM   1061  CD  LYS A 221      -5.863   1.369   6.133  1.00  0.00           C  
ATOM   1062  CE  LYS A 221      -6.189  -0.098   5.896  1.00  0.00           C  
ATOM   1063  NZ  LYS A 221      -6.869  -0.714   7.068  1.00  0.00           N  
ATOM   1064  H   LYS A 221      -1.456   1.087   3.927  1.00  0.00           H  
ATOM   1065  HA  LYS A 221      -3.802   1.831   2.498  1.00  0.00           H  
ATOM   1066 1HB  LYS A 221      -3.888   0.448   4.536  1.00  0.00           H  
ATOM   1067 2HB  LYS A 221      -3.257   1.781   5.494  1.00  0.00           H  
ATOM   1068 1HG  LYS A 221      -5.281   3.100   5.015  1.00  0.00           H  
ATOM   1069 2HG  LYS A 221      -5.914   1.772   4.032  1.00  0.00           H  
ATOM   1070 1HD  LYS A 221      -5.144   1.445   6.950  1.00  0.00           H  
ATOM   1071 2HD  LYS A 221      -6.774   1.891   6.424  1.00  0.00           H  
ATOM   1072 1HE  LYS A 221      -6.837  -0.190   5.025  1.00  0.00           H  
ATOM   1073 2HE  LYS A 221      -5.269  -0.648   5.695  1.00  0.00           H  
ATOM   1074 1HZ  LYS A 221      -7.067  -1.685   6.871  1.00  0.00           H  
ATOM   1075 2HZ  LYS A 221      -6.268  -0.651   7.877  1.00  0.00           H  
ATOM   1076 3HZ  LYS A 221      -7.733  -0.225   7.251  1.00  0.00           H  
ATOM   1077  N   ILE A 222      -2.372   4.219   4.279  1.00  0.00           N  
ATOM   1078  CA  ILE A 222      -2.295   5.668   4.443  1.00  0.00           C  
ATOM   1079  C   ILE A 222      -1.892   6.342   3.132  1.00  0.00           C  
ATOM   1080  O   ILE A 222      -2.404   7.408   2.782  1.00  0.00           O  
ATOM   1081  CB  ILE A 222      -1.301   6.046   5.566  1.00  0.00           C  
ATOM   1082  CG1 ILE A 222      -1.836   5.573   6.920  1.00  0.00           C  
ATOM   1083  CG2 ILE A 222      -1.048   7.550   5.595  1.00  0.00           C  
ATOM   1084  CD1 ILE A 222      -0.809   5.605   8.034  1.00  0.00           C  
ATOM   1085  H   ILE A 222      -1.766   3.644   4.802  1.00  0.00           H  
ATOM   1086  HA  ILE A 222      -3.279   6.036   4.732  1.00  0.00           H  
ATOM   1087  HB  ILE A 222      -0.363   5.552   5.368  1.00  0.00           H  
ATOM   1088 1HG1 ILE A 222      -2.659   6.205   7.214  1.00  0.00           H  
ATOM   1089 2HG1 ILE A 222      -2.190   4.555   6.823  1.00  0.00           H  
ATOM   1090 1HG2 ILE A 222      -1.980   8.068   5.761  1.00  0.00           H  
ATOM   1091 2HG2 ILE A 222      -0.624   7.863   4.653  1.00  0.00           H  
ATOM   1092 3HG2 ILE A 222      -0.359   7.784   6.394  1.00  0.00           H  
ATOM   1093 1HD1 ILE A 222      -0.475   6.620   8.184  1.00  0.00           H  
ATOM   1094 2HD1 ILE A 222       0.035   4.986   7.767  1.00  0.00           H  
ATOM   1095 3HD1 ILE A 222      -1.255   5.234   8.944  1.00  0.00           H  
ATOM   1096  N   HIS A 223      -0.992   5.700   2.399  1.00  0.00           N  
ATOM   1097  CA  HIS A 223      -0.521   6.226   1.126  1.00  0.00           C  
ATOM   1098  C   HIS A 223      -1.675   6.334   0.131  1.00  0.00           C  
ATOM   1099  O   HIS A 223      -1.806   7.332  -0.576  1.00  0.00           O  
ATOM   1100  CB  HIS A 223       0.587   5.339   0.548  1.00  0.00           C  
ATOM   1101  CG  HIS A 223       1.372   5.995  -0.545  1.00  0.00           C  
ATOM   1102  ND1 HIS A 223       2.319   5.320  -1.288  1.00  0.00           N  
ATOM   1103  CD2 HIS A 223       1.353   7.262  -1.021  1.00  0.00           C  
ATOM   1104  CE1 HIS A 223       2.848   6.145  -2.175  1.00  0.00           C  
ATOM   1105  NE2 HIS A 223       2.279   7.329  -2.034  1.00  0.00           N  
ATOM   1106  H   HIS A 223      -0.625   4.850   2.729  1.00  0.00           H  
ATOM   1107  HA  HIS A 223      -0.110   7.224   1.275  1.00  0.00           H  
ATOM   1108 1HB  HIS A 223       1.278   5.056   1.342  1.00  0.00           H  
ATOM   1109 2HB  HIS A 223       0.150   4.423   0.152  1.00  0.00           H  
ATOM   1110  HD2 HIS A 223       0.721   8.076  -0.667  1.00  0.00           H  
ATOM   1111  HE1 HIS A 223       3.621   5.892  -2.900  1.00  0.00           H  
ATOM   1112  HE2 HIS A 223       2.488   8.153  -2.578  1.00  0.00           H  
ATOM   1113  N   GLN A 224      -2.516   5.305   0.101  1.00  0.00           N  
ATOM   1114  CA  GLN A 224      -3.664   5.273  -0.800  1.00  0.00           C  
ATOM   1115  C   GLN A 224      -4.630   6.418  -0.501  1.00  0.00           C  
ATOM   1116  O   GLN A 224      -5.229   6.992  -1.409  1.00  0.00           O  
ATOM   1117  CB  GLN A 224      -4.393   3.931  -0.692  1.00  0.00           C  
ATOM   1118  CG  GLN A 224      -5.349   3.647  -1.838  1.00  0.00           C  
ATOM   1119  CD  GLN A 224      -4.624   3.383  -3.144  1.00  0.00           C  
ATOM   1120  OE1 GLN A 224      -4.046   4.293  -3.745  1.00  0.00           O  
ATOM   1121  NE2 GLN A 224      -4.650   2.133  -3.592  1.00  0.00           N  
ATOM   1122  H   GLN A 224      -2.360   4.543   0.702  1.00  0.00           H  
ATOM   1123  HA  GLN A 224      -3.305   5.393  -1.822  1.00  0.00           H  
ATOM   1124 1HB  GLN A 224      -3.662   3.122  -0.655  1.00  0.00           H  
ATOM   1125 2HB  GLN A 224      -4.962   3.900   0.237  1.00  0.00           H  
ATOM   1126 1HG  GLN A 224      -5.943   2.767  -1.593  1.00  0.00           H  
ATOM   1127 2HG  GLN A 224      -5.999   4.511  -1.977  1.00  0.00           H  
ATOM   1128 1HE2 GLN A 224      -4.190   1.898  -4.449  1.00  0.00           H  
ATOM   1129 2HE2 GLN A 224      -5.131   1.425  -3.073  1.00  0.00           H  
ATOM   1130  N   GLN A 225      -4.759   6.753   0.777  1.00  0.00           N  
ATOM   1131  CA  GLN A 225      -5.650   7.823   1.205  1.00  0.00           C  
ATOM   1132  C   GLN A 225      -5.056   9.190   0.865  1.00  0.00           C  
ATOM   1133  O   GLN A 225      -5.761  10.087   0.401  1.00  0.00           O  
ATOM   1134  CB  GLN A 225      -5.923   7.725   2.708  1.00  0.00           C  
ATOM   1135  CG  GLN A 225      -6.701   6.486   3.120  1.00  0.00           C  
ATOM   1136  CD  GLN A 225      -6.777   6.326   4.627  1.00  0.00           C  
ATOM   1137  OE1 GLN A 225      -6.002   6.933   5.370  1.00  0.00           O  
ATOM   1138  NE2 GLN A 225      -7.715   5.505   5.086  1.00  0.00           N  
ATOM   1139  H   GLN A 225      -4.237   6.266   1.452  1.00  0.00           H  
ATOM   1140  HA  GLN A 225      -6.595   7.720   0.672  1.00  0.00           H  
ATOM   1141 1HB  GLN A 225      -4.978   7.725   3.251  1.00  0.00           H  
ATOM   1142 2HB  GLN A 225      -6.487   8.599   3.033  1.00  0.00           H  
ATOM   1143 1HG  GLN A 225      -7.716   6.562   2.732  1.00  0.00           H  
ATOM   1144 2HG  GLN A 225      -6.207   5.607   2.707  1.00  0.00           H  
ATOM   1145 1HE2 GLN A 225      -7.814   5.359   6.071  1.00  0.00           H  
ATOM   1146 2HE2 GLN A 225      -8.323   5.032   4.448  1.00  0.00           H  
ATOM   1147  N   LEU A 226      -3.754   9.332   1.090  1.00  0.00           N  
ATOM   1148  CA  LEU A 226      -3.056  10.583   0.813  1.00  0.00           C  
ATOM   1149  C   LEU A 226      -3.093  10.909  -0.678  1.00  0.00           C  
ATOM   1150  O   LEU A 226      -3.253  12.068  -1.064  1.00  0.00           O  
ATOM   1151  CB  LEU A 226      -1.601  10.496   1.291  1.00  0.00           C  
ATOM   1152  CG  LEU A 226      -1.394  10.562   2.809  1.00  0.00           C  
ATOM   1153  CD1 LEU A 226       0.091  10.448   3.126  1.00  0.00           C  
ATOM   1154  CD2 LEU A 226      -1.968  11.867   3.344  1.00  0.00           C  
ATOM   1155  H   LEU A 226      -3.248   8.575   1.461  1.00  0.00           H  
ATOM   1156  HA  LEU A 226      -3.556  11.385   1.355  1.00  0.00           H  
ATOM   1157 1HB  LEU A 226      -1.175   9.558   0.939  1.00  0.00           H  
ATOM   1158 2HB  LEU A 226      -1.039  11.317   0.844  1.00  0.00           H  
ATOM   1159  HG  LEU A 226      -1.902   9.722   3.282  1.00  0.00           H  
ATOM   1160 1HD1 LEU A 226       0.238  10.494   4.205  1.00  0.00           H  
ATOM   1161 2HD1 LEU A 226       0.470   9.497   2.749  1.00  0.00           H  
ATOM   1162 3HD1 LEU A 226       0.628  11.267   2.651  1.00  0.00           H  
ATOM   1163 1HD2 LEU A 226      -1.822  11.913   4.423  1.00  0.00           H  
ATOM   1164 2HD2 LEU A 226      -1.460  12.707   2.872  1.00  0.00           H  
ATOM   1165 3HD2 LEU A 226      -3.034  11.914   3.119  1.00  0.00           H  
ATOM   1166  N   LEU A 227      -2.954   9.877  -1.509  1.00  0.00           N  
ATOM   1167  CA  LEU A 227      -2.965  10.045  -2.961  1.00  0.00           C  
ATOM   1168  C   LEU A 227      -4.276  10.661  -3.440  1.00  0.00           C  
ATOM   1169  O   LEU A 227      -4.292  11.461  -4.374  1.00  0.00           O  
ATOM   1170  CB  LEU A 227      -2.748   8.693  -3.652  1.00  0.00           C  
ATOM   1171  CG  LEU A 227      -1.321   8.133  -3.586  1.00  0.00           C  
ATOM   1172  CD1 LEU A 227      -1.307   6.711  -4.129  1.00  0.00           C  
ATOM   1173  CD2 LEU A 227      -0.386   9.033  -4.381  1.00  0.00           C  
ATOM   1174  H   LEU A 227      -2.835   8.976  -1.134  1.00  0.00           H  
ATOM   1175  HA  LEU A 227      -2.152  10.715  -3.238  1.00  0.00           H  
ATOM   1176 1HB  LEU A 227      -3.412   7.959  -3.197  1.00  0.00           H  
ATOM   1177 2HB  LEU A 227      -3.016   8.792  -4.703  1.00  0.00           H  
ATOM   1178  HG  LEU A 227      -0.992   8.097  -2.547  1.00  0.00           H  
ATOM   1179 1HD1 LEU A 227      -0.292   6.314  -4.082  1.00  0.00           H  
ATOM   1180 2HD1 LEU A 227      -1.969   6.086  -3.529  1.00  0.00           H  
ATOM   1181 3HD1 LEU A 227      -1.647   6.714  -5.164  1.00  0.00           H  
ATOM   1182 1HD2 LEU A 227       0.629   8.635  -4.333  1.00  0.00           H  
ATOM   1183 2HD2 LEU A 227      -0.712   9.068  -5.421  1.00  0.00           H  
ATOM   1184 3HD2 LEU A 227      -0.402  10.038  -3.960  1.00  0.00           H  
ATOM   1185  N   PHE A 228      -5.374  10.294  -2.791  1.00  0.00           N  
ATOM   1186  CA  PHE A 228      -6.683  10.811  -3.162  1.00  0.00           C  
ATOM   1187  C   PHE A 228      -6.769  12.313  -2.907  1.00  0.00           C  
ATOM   1188  O   PHE A 228      -7.225  13.076  -3.761  1.00  0.00           O  
ATOM   1189  CB  PHE A 228      -7.783  10.089  -2.382  1.00  0.00           C  
ATOM   1190  CG  PHE A 228      -9.170  10.563  -2.711  1.00  0.00           C  
ATOM   1191  CD1 PHE A 228      -9.769  10.218  -3.913  1.00  0.00           C  
ATOM   1192  CD2 PHE A 228      -9.878  11.356  -1.820  1.00  0.00           C  
ATOM   1193  CE1 PHE A 228     -11.046  10.654  -4.217  1.00  0.00           C  
ATOM   1194  CE2 PHE A 228     -11.154  11.791  -2.120  1.00  0.00           C  
ATOM   1195  CZ  PHE A 228     -11.738  11.440  -3.320  1.00  0.00           C  
ATOM   1196  H   PHE A 228      -5.300   9.660  -2.045  1.00  0.00           H  
ATOM   1197  HA  PHE A 228      -6.836  10.633  -4.227  1.00  0.00           H  
ATOM   1198 1HB  PHE A 228      -7.732   9.020  -2.586  1.00  0.00           H  
ATOM   1199 2HB  PHE A 228      -7.621  10.227  -1.314  1.00  0.00           H  
ATOM   1200  HD1 PHE A 228      -9.223   9.595  -4.621  1.00  0.00           H  
ATOM   1201  HD2 PHE A 228      -9.416  11.633  -0.872  1.00  0.00           H  
ATOM   1202  HE1 PHE A 228     -11.505  10.375  -5.165  1.00  0.00           H  
ATOM   1203  HE2 PHE A 228     -11.699  12.413  -1.411  1.00  0.00           H  
ATOM   1204  HZ  PHE A 228     -12.743  11.785  -3.559  1.00  0.00           H  
ATOM   1205  N   LYS A 229      -6.302  12.736  -1.742  1.00  0.00           N  
ATOM   1206  CA  LYS A 229      -6.337  14.145  -1.374  1.00  0.00           C  
ATOM   1207  C   LYS A 229      -5.364  14.959  -2.219  1.00  0.00           C  
ATOM   1208  O   LYS A 229      -5.659  16.093  -2.599  1.00  0.00           O  
ATOM   1209  CB  LYS A 229      -6.017  14.318   0.112  1.00  0.00           C  
ATOM   1210  CG  LYS A 229      -7.090  13.785   1.052  1.00  0.00           C  
ATOM   1211  CD  LYS A 229      -6.686  13.964   2.508  1.00  0.00           C  
ATOM   1212  CE  LYS A 229      -7.748  13.413   3.449  1.00  0.00           C  
ATOM   1213  NZ  LYS A 229      -7.353  13.555   4.877  1.00  0.00           N  
ATOM   1214  H   LYS A 229      -5.918  12.086  -1.118  1.00  0.00           H  
ATOM   1215  HA  LYS A 229      -7.341  14.527  -1.561  1.00  0.00           H  
ATOM   1216 1HB  LYS A 229      -5.083  13.806   0.345  1.00  0.00           H  
ATOM   1217 2HB  LYS A 229      -5.874  15.376   0.332  1.00  0.00           H  
ATOM   1218 1HG  LYS A 229      -8.026  14.316   0.876  1.00  0.00           H  
ATOM   1219 2HG  LYS A 229      -7.251  12.725   0.856  1.00  0.00           H  
ATOM   1220 1HD  LYS A 229      -5.745  13.444   2.692  1.00  0.00           H  
ATOM   1221 2HD  LYS A 229      -6.543  15.023   2.718  1.00  0.00           H  
ATOM   1222 1HE  LYS A 229      -8.685  13.944   3.289  1.00  0.00           H  
ATOM   1223 2HE  LYS A 229      -7.912  12.358   3.235  1.00  0.00           H  
ATOM   1224 1HZ  LYS A 229      -8.082  13.179   5.467  1.00  0.00           H  
ATOM   1225 2HZ  LYS A 229      -6.493  13.051   5.042  1.00  0.00           H  
ATOM   1226 3HZ  LYS A 229      -7.217  14.532   5.093  1.00  0.00           H  
ATOM   1227  N   ALA A 230      -4.212  14.368  -2.518  1.00  0.00           N  
ATOM   1228  CA  ALA A 230      -3.190  15.036  -3.317  1.00  0.00           C  
ATOM   1229  C   ALA A 230      -3.684  15.303  -4.738  1.00  0.00           C  
ATOM   1230  O   ALA A 230      -3.207  16.218  -5.409  1.00  0.00           O  
ATOM   1231  CB  ALA A 230      -1.916  14.205  -3.347  1.00  0.00           C  
ATOM   1232  H   ALA A 230      -4.039  13.458  -2.184  1.00  0.00           H  
ATOM   1233  HA  ALA A 230      -2.973  15.999  -2.854  1.00  0.00           H  
ATOM   1234 1HB  ALA A 230      -1.161  14.716  -3.944  1.00  0.00           H  
ATOM   1235 2HB  ALA A 230      -1.545  14.071  -2.330  1.00  0.00           H  
ATOM   1236 3HB  ALA A 230      -2.127  13.231  -3.786  1.00  0.00           H  
ATOM   1237  N   ARG A 231      -4.629  14.492  -5.196  1.00  0.00           N  
ATOM   1238  CA  ARG A 231      -5.189  14.659  -6.531  1.00  0.00           C  
ATOM   1239  C   ARG A 231      -6.194  15.805  -6.558  1.00  0.00           C  
ATOM   1240  O   ARG A 231      -6.261  16.561  -7.528  1.00  0.00           O  
ATOM   1241  CB  ARG A 231      -5.868  13.378  -6.993  1.00  0.00           C  
ATOM   1242  CG  ARG A 231      -6.471  13.441  -8.387  1.00  0.00           C  
ATOM   1243  CD  ARG A 231      -6.989  12.118  -8.822  1.00  0.00           C  
ATOM   1244  NE  ARG A 231      -7.773  12.217 -10.043  1.00  0.00           N  
ATOM   1245  CZ  ARG A 231      -8.424  11.187 -10.618  1.00  0.00           C  
ATOM   1246  NH1 ARG A 231      -8.375   9.991 -10.074  1.00  0.00           N  
ATOM   1247  NH2 ARG A 231      -9.112  11.380 -11.731  1.00  0.00           N  
ATOM   1248  H   ARG A 231      -4.947  13.757  -4.629  1.00  0.00           H  
ATOM   1249  HA  ARG A 231      -4.376  14.889  -7.221  1.00  0.00           H  
ATOM   1250 1HB  ARG A 231      -5.148  12.561  -6.981  1.00  0.00           H  
ATOM   1251 2HB  ARG A 231      -6.668  13.120  -6.299  1.00  0.00           H  
ATOM   1252 1HG  ARG A 231      -7.298  14.152  -8.395  1.00  0.00           H  
ATOM   1253 2HG  ARG A 231      -5.710  13.762  -9.099  1.00  0.00           H  
ATOM   1254 1HD  ARG A 231      -6.153  11.443  -9.007  1.00  0.00           H  
ATOM   1255 2HD  ARG A 231      -7.624  11.702  -8.041  1.00  0.00           H  
ATOM   1256  HE  ARG A 231      -7.834  13.121 -10.490  1.00  0.00           H  
ATOM   1257 1HH1 ARG A 231      -7.850   9.844  -9.224  1.00  0.00           H  
ATOM   1258 2HH1 ARG A 231      -8.863   9.220 -10.506  1.00  0.00           H  
ATOM   1259 1HH2 ARG A 231      -9.149  12.300 -12.149  1.00  0.00           H  
ATOM   1260 2HH2 ARG A 231      -9.599  10.609 -12.161  1.00  0.00           H  
ATOM   1261  N   LEU A 232      -6.958  15.937  -5.481  1.00  0.00           N  
ATOM   1262  CA  LEU A 232      -7.972  16.982  -5.378  1.00  0.00           C  
ATOM   1263  C   LEU A 232      -7.338  18.345  -5.104  1.00  0.00           C  
ATOM   1264  O   LEU A 232      -7.615  19.312  -5.817  1.00  0.00           O  
ATOM   1265  CB  LEU A 232      -8.970  16.642  -4.264  1.00  0.00           C  
ATOM   1266  CG  LEU A 232      -9.829  15.392  -4.499  1.00  0.00           C  
ATOM   1267  CD1 LEU A 232     -10.659  15.105  -3.256  1.00  0.00           C  
ATOM   1268  CD2 LEU A 232     -10.719  15.609  -5.714  1.00  0.00           C  
ATOM   1269  H   LEU A 232      -6.836  15.317  -4.733  1.00  0.00           H  
ATOM   1270  HA  LEU A 232      -8.508  17.038  -6.325  1.00  0.00           H  
ATOM   1271 1HB  LEU A 232      -8.419  16.495  -3.337  1.00  0.00           H  
ATOM   1272 2HB  LEU A 232      -9.645  17.488  -4.132  1.00  0.00           H  
ATOM   1273  HG  LEU A 232      -9.181  14.533  -4.674  1.00  0.00           H  
ATOM   1274 1HD1 LEU A 232     -11.269  14.217  -3.423  1.00  0.00           H  
ATOM   1275 2HD1 LEU A 232      -9.997  14.934  -2.407  1.00  0.00           H  
ATOM   1276 3HD1 LEU A 232     -11.307  15.956  -3.047  1.00  0.00           H  
ATOM   1277 1HD2 LEU A 232     -11.330  14.722  -5.881  1.00  0.00           H  
ATOM   1278 2HD2 LEU A 232     -11.369  16.468  -5.540  1.00  0.00           H  
ATOM   1279 3HD2 LEU A 232     -10.099  15.795  -6.591  1.00  0.00           H  
ATOM   1280  N   GLN A 233      -6.489  18.401  -4.072  1.00  0.00           N  
ATOM   1281  CA  GLN A 233      -5.795  19.630  -3.668  1.00  0.00           C  
ATOM   1282  C   GLN A 233      -6.755  20.654  -3.068  1.00  0.00           C  
ATOM   1283  O   GLN A 233      -7.637  21.178  -3.749  1.00  0.00           O  
ATOM   1284  CB  GLN A 233      -5.063  20.247  -4.863  1.00  0.00           C  
ATOM   1285  CG  GLN A 233      -3.901  19.416  -5.378  1.00  0.00           C  
ATOM   1286  CD  GLN A 233      -2.708  19.447  -4.440  1.00  0.00           C  
ATOM   1287  OE1 GLN A 233      -2.457  20.449  -3.765  1.00  0.00           O  
ATOM   1288  NE2 GLN A 233      -1.964  18.348  -4.395  1.00  0.00           N  
ATOM   1289  H   GLN A 233      -6.323  17.580  -3.557  1.00  0.00           H  
ATOM   1290  HA  GLN A 233      -5.062  19.377  -2.902  1.00  0.00           H  
ATOM   1291 1HB  GLN A 233      -5.764  20.390  -5.685  1.00  0.00           H  
ATOM   1292 2HB  GLN A 233      -4.679  21.229  -4.587  1.00  0.00           H  
ATOM   1293 1HG  GLN A 233      -4.225  18.381  -5.483  1.00  0.00           H  
ATOM   1294 2HG  GLN A 233      -3.586  19.810  -6.344  1.00  0.00           H  
ATOM   1295 1HE2 GLN A 233      -1.164  18.309  -3.795  1.00  0.00           H  
ATOM   1296 2HE2 GLN A 233      -2.203  17.558  -4.959  1.00  0.00           H  
ATOM   1297  N   GLN A 234      -6.566  20.944  -1.788  1.00  0.00           N  
ATOM   1298  CA  GLN A 234      -7.408  21.907  -1.091  1.00  0.00           C  
ATOM   1299  C   GLN A 234      -6.859  23.317  -1.259  1.00  0.00           C  
ATOM   1300  O   GLN A 234      -7.578  24.304  -1.101  1.00  0.00           O  
ATOM   1301  CB  GLN A 234      -7.514  21.556   0.396  1.00  0.00           C  
ATOM   1302  CG  GLN A 234      -8.128  20.195   0.672  1.00  0.00           C  
ATOM   1303  CD  GLN A 234      -9.536  20.073   0.121  1.00  0.00           C  
ATOM   1304  OE1 GLN A 234     -10.415  20.878   0.440  1.00  0.00           O  
ATOM   1305  NE2 GLN A 234      -9.758  19.062  -0.713  1.00  0.00           N  
ATOM   1306  H   GLN A 234      -5.830  20.511  -1.304  1.00  0.00           H  
ATOM   1307  HA  GLN A 234      -8.406  21.873  -1.527  1.00  0.00           H  
ATOM   1308 1HB  GLN A 234      -6.521  21.575   0.845  1.00  0.00           H  
ATOM   1309 2HB  GLN A 234      -8.117  22.308   0.905  1.00  0.00           H  
ATOM   1310 1HG  GLN A 234      -7.510  19.427   0.205  1.00  0.00           H  
ATOM   1311 2HG  GLN A 234      -8.168  20.038   1.750  1.00  0.00           H  
ATOM   1312 1HE2 GLN A 234     -10.668  18.932  -1.108  1.00  0.00           H  
ATOM   1313 2HE2 GLN A 234      -9.017  18.433  -0.946  1.00  0.00           H  
ATOM   1314  N   GLN A 235      -5.578  23.406  -1.578  1.00  0.00           N  
ATOM   1315  CA  GLN A 235      -4.918  24.686  -1.773  1.00  0.00           C  
ATOM   1316  C   GLN A 235      -4.508  24.842  -3.231  1.00  0.00           C  
ATOM   1317  O   GLN A 235      -3.688  24.075  -3.737  1.00  0.00           O  
ATOM   1318  CB  GLN A 235      -3.695  24.812  -0.860  1.00  0.00           C  
ATOM   1319  CG  GLN A 235      -2.972  26.143  -0.969  1.00  0.00           C  
ATOM   1320  CD  GLN A 235      -1.813  26.253   0.005  1.00  0.00           C  
ATOM   1321  OE1 GLN A 235      -1.251  25.244   0.438  1.00  0.00           O  
ATOM   1322  NE2 GLN A 235      -1.449  27.482   0.353  1.00  0.00           N  
ATOM   1323  H   GLN A 235      -5.058  22.582  -1.690  1.00  0.00           H  
ATOM   1324  HA  GLN A 235      -5.621  25.480  -1.520  1.00  0.00           H  
ATOM   1325 1HB  GLN A 235      -4.001  24.679   0.178  1.00  0.00           H  
ATOM   1326 2HB  GLN A 235      -2.983  24.021  -1.095  1.00  0.00           H  
ATOM   1327 1HG  GLN A 235      -2.580  26.250  -1.980  1.00  0.00           H  
ATOM   1328 2HG  GLN A 235      -3.676  26.946  -0.754  1.00  0.00           H  
ATOM   1329 1HE2 GLN A 235      -0.691  27.617   0.992  1.00  0.00           H  
ATOM   1330 2HE2 GLN A 235      -1.933  28.273  -0.023  1.00  0.00           H  
ATOM   1331  N   GLN A 236      -5.078  25.823  -3.910  1.00  0.00           N  
ATOM   1332  CA  GLN A 236      -4.754  26.055  -5.308  1.00  0.00           C  
ATOM   1333  C   GLN A 236      -4.070  27.402  -5.482  1.00  0.00           C  
ATOM   1334  O   GLN A 236      -4.655  28.453  -5.205  1.00  0.00           O  
ATOM   1335  CB  GLN A 236      -6.016  25.989  -6.173  1.00  0.00           C  
ATOM   1336  CG  GLN A 236      -5.759  26.142  -7.662  1.00  0.00           C  
ATOM   1337  CD  GLN A 236      -7.035  26.072  -8.480  1.00  0.00           C  
ATOM   1338  OE1 GLN A 236      -7.744  25.063  -8.463  1.00  0.00           O  
ATOM   1339  NE2 GLN A 236      -7.333  27.146  -9.201  1.00  0.00           N  
ATOM   1340  H   GLN A 236      -5.726  26.410  -3.459  1.00  0.00           H  
ATOM   1341  HA  GLN A 236      -4.066  25.276  -5.637  1.00  0.00           H  
ATOM   1342 1HB  GLN A 236      -6.516  25.034  -6.014  1.00  0.00           H  
ATOM   1343 2HB  GLN A 236      -6.708  26.774  -5.868  1.00  0.00           H  
ATOM   1344 1HG  GLN A 236      -5.291  27.110  -7.841  1.00  0.00           H  
ATOM   1345 2HG  GLN A 236      -5.098  25.340  -7.990  1.00  0.00           H  
ATOM   1346 1HE2 GLN A 236      -8.163  27.158  -9.761  1.00  0.00           H  
ATOM   1347 2HE2 GLN A 236      -6.730  27.944  -9.185  1.00  0.00           H  
ATOM   1348  N   ALA A 237      -2.828  27.359  -5.938  1.00  0.00           N  
ATOM   1349  CA  ALA A 237      -2.048  28.565  -6.159  1.00  0.00           C  
ATOM   1350  C   ALA A 237      -2.369  29.166  -7.519  1.00  0.00           C  
ATOM   1351  O   ALA A 237      -2.182  30.362  -7.748  1.00  0.00           O  
ATOM   1352  CB  ALA A 237      -0.560  28.267  -6.045  1.00  0.00           C  
ATOM   1353  H   ALA A 237      -2.420  26.486  -6.134  1.00  0.00           H  
ATOM   1354  HA  ALA A 237      -2.321  29.290  -5.392  1.00  0.00           H  
ATOM   1355 1HB  ALA A 237       0.008  29.180  -6.217  1.00  0.00           H  
ATOM   1356 2HB  ALA A 237      -0.341  27.886  -5.047  1.00  0.00           H  
ATOM   1357 3HB  ALA A 237      -0.281  27.520  -6.786  1.00  0.00           H  
ATOM   1358  N   GLN A 238      -2.850  28.323  -8.421  1.00  0.00           N  
ATOM   1359  CA  GLN A 238      -3.206  28.760  -9.760  1.00  0.00           C  
ATOM   1360  C   GLN A 238      -4.543  29.487  -9.737  1.00  0.00           C  
ATOM   1361  O   GLN A 238      -4.739  30.404 -10.562  1.00  0.00           O  
ATOM   1362  OXT GLN A 238      -5.382  29.175  -8.938  1.00  0.00           O  
ATOM   1363  CB  GLN A 238      -3.266  27.569 -10.720  1.00  0.00           C  
ATOM   1364  CG  GLN A 238      -3.507  27.951 -12.171  1.00  0.00           C  
ATOM   1365  CD  GLN A 238      -3.460  26.753 -13.100  1.00  0.00           C  
ATOM   1366  OE1 GLN A 238      -3.445  25.603 -12.653  1.00  0.00           O  
ATOM   1367  NE2 GLN A 238      -3.436  27.015 -14.402  1.00  0.00           N  
ATOM   1368  H   GLN A 238      -2.979  27.385  -8.173  1.00  0.00           H  
ATOM   1369  HA  GLN A 238      -2.441  29.451 -10.113  1.00  0.00           H  
ATOM   1370 1HB  GLN A 238      -2.330  27.013 -10.670  1.00  0.00           H  
ATOM   1371 2HB  GLN A 238      -4.064  26.894 -10.413  1.00  0.00           H  
ATOM   1372 1HG  GLN A 238      -4.491  28.412 -12.256  1.00  0.00           H  
ATOM   1373 2HG  GLN A 238      -2.736  28.656 -12.483  1.00  0.00           H  
ATOM   1374 1HE2 GLN A 238      -3.405  26.265 -15.064  1.00  0.00           H  
ATOM   1375 2HE2 GLN A 238      -3.449  27.963 -14.722  1.00  0.00           H  
TER                                                                             
ATOM   1377  N   ASP B   1      -6.791  -9.502   5.419  1.00  0.00           N  
ATOM   1378  CA  ASP B   1      -6.883  -8.141   5.934  1.00  0.00           C  
ATOM   1379  C   ASP B   1      -6.260  -7.143   4.966  1.00  0.00           C  
ATOM   1380  O   ASP B   1      -6.380  -7.286   3.750  1.00  0.00           O  
ATOM   1381  CB  ASP B   1      -6.196  -8.036   7.297  1.00  0.00           C  
ATOM   1382  CG  ASP B   1      -4.693  -8.268   7.223  1.00  0.00           C  
ATOM   1383  OD1 ASP B   1      -4.158  -8.228   6.140  1.00  0.00           O  
ATOM   1384  OD2 ASP B   1      -4.094  -8.484   8.250  1.00  0.00           O  
ATOM   1385 1H   ASP B   1      -7.206 -10.135   6.072  1.00  0.00           H  
ATOM   1386 2H   ASP B   1      -7.273  -9.562   4.545  1.00  0.00           H  
ATOM   1387 3H   ASP B   1      -5.830  -9.744   5.286  1.00  0.00           H  
ATOM   1388  HA  ASP B   1      -7.936  -7.887   6.054  1.00  0.00           H  
ATOM   1389 1HB  ASP B   1      -6.375  -7.047   7.720  1.00  0.00           H  
ATOM   1390 2HB  ASP B   1      -6.629  -8.768   7.980  1.00  0.00           H  
ATOM   1391  N   ASP B   2      -5.595  -6.131   5.515  1.00  0.00           N  
ATOM   1392  CA  ASP B   2      -5.062  -5.038   4.709  1.00  0.00           C  
ATOM   1393  C   ASP B   2      -4.127  -5.560   3.626  1.00  0.00           C  
ATOM   1394  O   ASP B   2      -3.996  -4.956   2.561  1.00  0.00           O  
ATOM   1395  CB  ASP B   2      -4.320  -4.032   5.592  1.00  0.00           C  
ATOM   1396  CG  ASP B   2      -5.248  -3.264   6.523  1.00  0.00           C  
ATOM   1397  OD1 ASP B   2      -6.439  -3.324   6.326  1.00  0.00           O  
ATOM   1398  OD2 ASP B   2      -4.758  -2.625   7.423  1.00  0.00           O  
ATOM   1399  H   ASP B   2      -5.457  -6.118   6.516  1.00  0.00           H  
ATOM   1400  HA  ASP B   2      -5.895  -4.528   4.224  1.00  0.00           H  
ATOM   1401 1HB  ASP B   2      -3.576  -4.554   6.193  1.00  0.00           H  
ATOM   1402 2HB  ASP B   2      -3.789  -3.318   4.962  1.00  0.00           H  
ATOM   1403  N   LEU B   3      -3.477  -6.685   3.905  1.00  0.00           N  
ATOM   1404  CA  LEU B   3      -2.506  -7.258   2.981  1.00  0.00           C  
ATOM   1405  C   LEU B   3      -3.142  -7.555   1.629  1.00  0.00           C  
ATOM   1406  O   LEU B   3      -2.475  -7.518   0.596  1.00  0.00           O  
ATOM   1407  CB  LEU B   3      -1.911  -8.545   3.567  1.00  0.00           C  
ATOM   1408  CG  LEU B   3      -0.626  -9.048   2.898  1.00  0.00           C  
ATOM   1409  CD1 LEU B   3       0.468  -7.999   3.046  1.00  0.00           C  
ATOM   1410  CD2 LEU B   3      -0.208 -10.367   3.530  1.00  0.00           C  
ATOM   1411  H   LEU B   3      -3.662  -7.156   4.779  1.00  0.00           H  
ATOM   1412  HA  LEU B   3      -1.704  -6.537   2.832  1.00  0.00           H  
ATOM   1413 1HB  LEU B   3      -1.693  -8.378   4.620  1.00  0.00           H  
ATOM   1414 2HB  LEU B   3      -2.656  -9.337   3.492  1.00  0.00           H  
ATOM   1415  HG  LEU B   3      -0.804  -9.196   1.832  1.00  0.00           H  
ATOM   1416 1HD1 LEU B   3       1.382  -8.357   2.570  1.00  0.00           H  
ATOM   1417 2HD1 LEU B   3       0.151  -7.072   2.568  1.00  0.00           H  
ATOM   1418 3HD1 LEU B   3       0.657  -7.818   4.103  1.00  0.00           H  
ATOM   1419 1HD2 LEU B   3       0.706 -10.726   3.054  1.00  0.00           H  
ATOM   1420 2HD2 LEU B   3      -0.028 -10.220   4.595  1.00  0.00           H  
ATOM   1421 3HD2 LEU B   3      -1.000 -11.103   3.394  1.00  0.00           H  
ATOM   1422  N   GLN B   4      -4.439  -7.852   1.642  1.00  0.00           N  
ATOM   1423  CA  GLN B   4      -5.130  -8.319   0.447  1.00  0.00           C  
ATOM   1424  C   GLN B   4      -5.556  -7.151  -0.434  1.00  0.00           C  
ATOM   1425  O   GLN B   4      -6.070  -7.346  -1.535  1.00  0.00           O  
ATOM   1426  CB  GLN B   4      -6.352  -9.159   0.829  1.00  0.00           C  
ATOM   1427  CG  GLN B   4      -6.017 -10.454   1.549  1.00  0.00           C  
ATOM   1428  CD  GLN B   4      -7.249 -11.146   2.099  1.00  0.00           C  
ATOM   1429  OE1 GLN B   4      -7.836 -10.704   3.090  1.00  0.00           O  
ATOM   1430  NE2 GLN B   4      -7.649 -12.238   1.457  1.00  0.00           N  
ATOM   1431  H   GLN B   4      -4.957  -7.750   2.502  1.00  0.00           H  
ATOM   1432  HA  GLN B   4      -4.445  -8.942  -0.128  1.00  0.00           H  
ATOM   1433 1HB  GLN B   4      -7.008  -8.575   1.475  1.00  0.00           H  
ATOM   1434 2HB  GLN B   4      -6.916  -9.410  -0.069  1.00  0.00           H  
ATOM   1435 1HG  GLN B   4      -5.528 -11.131   0.849  1.00  0.00           H  
ATOM   1436 2HG  GLN B   4      -5.349 -10.232   2.382  1.00  0.00           H  
ATOM   1437 1HE2 GLN B   4      -8.457 -12.738   1.774  1.00  0.00           H  
ATOM   1438 2HE2 GLN B   4      -7.144 -12.562   0.657  1.00  0.00           H  
ATOM   1439  N   GLN B   5      -5.340  -5.936   0.059  1.00  0.00           N  
ATOM   1440  CA  GLN B   5      -5.748  -4.734  -0.660  1.00  0.00           C  
ATOM   1441  C   GLN B   5      -4.628  -4.220  -1.554  1.00  0.00           C  
ATOM   1442  O   GLN B   5      -4.804  -3.248  -2.289  1.00  0.00           O  
ATOM   1443  CB  GLN B   5      -6.175  -3.641   0.324  1.00  0.00           C  
ATOM   1444  CG  GLN B   5      -7.403  -3.990   1.148  1.00  0.00           C  
ATOM   1445  CD  GLN B   5      -7.796  -2.877   2.100  1.00  0.00           C  
ATOM   1446  OE1 GLN B   5      -6.983  -2.012   2.436  1.00  0.00           O  
ATOM   1447  NE2 GLN B   5      -9.049  -2.892   2.542  1.00  0.00           N  
ATOM   1448  H   GLN B   5      -4.880  -5.842   0.953  1.00  0.00           H  
ATOM   1449  HA  GLN B   5      -6.598  -4.983  -1.295  1.00  0.00           H  
ATOM   1450 1HB  GLN B   5      -5.357  -3.430   1.012  1.00  0.00           H  
ATOM   1451 2HB  GLN B   5      -6.388  -2.722  -0.223  1.00  0.00           H  
ATOM   1452 1HG  GLN B   5      -8.239  -4.176   0.475  1.00  0.00           H  
ATOM   1453 2HG  GLN B   5      -7.191  -4.883   1.736  1.00  0.00           H  
ATOM   1454 1HE2 GLN B   5      -9.366  -2.183   3.172  1.00  0.00           H  
ATOM   1455 2HE2 GLN B   5      -9.676  -3.612   2.244  1.00  0.00           H  
ATOM   1456  N   LEU B   6      -3.475  -4.878  -1.486  1.00  0.00           N  
ATOM   1457  CA  LEU B   6      -2.284  -4.410  -2.184  1.00  0.00           C  
ATOM   1458  C   LEU B   6      -2.363  -4.717  -3.674  1.00  0.00           C  
ATOM   1459  O   LEU B   6      -2.806  -5.794  -4.073  1.00  0.00           O  
ATOM   1460  CB  LEU B   6      -1.030  -5.061  -1.586  1.00  0.00           C  
ATOM   1461  CG  LEU B   6      -0.409  -4.332  -0.388  1.00  0.00           C  
ATOM   1462  CD1 LEU B   6      -1.466  -4.135   0.691  1.00  0.00           C  
ATOM   1463  CD2 LEU B   6       0.769  -5.136   0.141  1.00  0.00           C  
ATOM   1464  H   LEU B   6      -3.424  -5.725  -0.938  1.00  0.00           H  
ATOM   1465  HA  LEU B   6      -2.212  -3.330  -2.058  1.00  0.00           H  
ATOM   1466 1HB  LEU B   6      -1.282  -6.070  -1.265  1.00  0.00           H  
ATOM   1467 2HB  LEU B   6      -0.269  -5.128  -2.364  1.00  0.00           H  
ATOM   1468  HG  LEU B   6      -0.064  -3.346  -0.700  1.00  0.00           H  
ATOM   1469 1HD1 LEU B   6      -1.025  -3.617   1.542  1.00  0.00           H  
ATOM   1470 2HD1 LEU B   6      -2.287  -3.540   0.291  1.00  0.00           H  
ATOM   1471 3HD1 LEU B   6      -1.842  -5.105   1.012  1.00  0.00           H  
ATOM   1472 1HD2 LEU B   6       1.211  -4.617   0.993  1.00  0.00           H  
ATOM   1473 2HD2 LEU B   6       0.425  -6.122   0.455  1.00  0.00           H  
ATOM   1474 3HD2 LEU B   6       1.517  -5.246  -0.644  1.00  0.00           H  
ATOM   1475  N   LEU B   7      -1.929  -3.764  -4.493  1.00  0.00           N  
ATOM   1476  CA  LEU B   7      -1.859  -3.967  -5.935  1.00  0.00           C  
ATOM   1477  C   LEU B   7      -1.095  -5.241  -6.274  1.00  0.00           C  
ATOM   1478  O   LEU B   7      -0.009  -5.485  -5.747  1.00  0.00           O  
ATOM   1479  CB  LEU B   7      -1.186  -2.765  -6.609  1.00  0.00           C  
ATOM   1480  CG  LEU B   7      -1.093  -2.826  -8.139  1.00  0.00           C  
ATOM   1481  CD1 LEU B   7      -2.493  -2.775  -8.736  1.00  0.00           C  
ATOM   1482  CD2 LEU B   7      -0.242  -1.670  -8.643  1.00  0.00           C  
ATOM   1483  H   LEU B   7      -1.642  -2.877  -4.106  1.00  0.00           H  
ATOM   1484  HA  LEU B   7      -2.874  -4.062  -6.320  1.00  0.00           H  
ATOM   1485 1HB  LEU B   7      -1.740  -1.865  -6.347  1.00  0.00           H  
ATOM   1486 2HB  LEU B   7      -0.173  -2.670  -6.219  1.00  0.00           H  
ATOM   1487  HG  LEU B   7      -0.637  -3.770  -8.439  1.00  0.00           H  
ATOM   1488 1HD1 LEU B   7      -2.427  -2.819  -9.823  1.00  0.00           H  
ATOM   1489 2HD1 LEU B   7      -3.074  -3.624  -8.374  1.00  0.00           H  
ATOM   1490 3HD1 LEU B   7      -2.981  -1.848  -8.439  1.00  0.00           H  
ATOM   1491 1HD2 LEU B   7      -0.175  -1.714  -9.730  1.00  0.00           H  
ATOM   1492 2HD2 LEU B   7      -0.698  -0.726  -8.345  1.00  0.00           H  
ATOM   1493 3HD2 LEU B   7       0.758  -1.741  -8.215  1.00  0.00           H  
ATOM   1494  N   GLU B   8      -1.670  -6.052  -7.157  1.00  0.00           N  
ATOM   1495  CA  GLU B   8      -1.074  -7.332  -7.520  1.00  0.00           C  
ATOM   1496  C   GLU B   8       0.344  -7.149  -8.046  1.00  0.00           C  
ATOM   1497  O   GLU B   8       1.223  -7.973  -7.789  1.00  0.00           O  
ATOM   1498  CB  GLU B   8      -1.932  -8.040  -8.571  1.00  0.00           C  
ATOM   1499  CG  GLU B   8      -1.447  -9.434  -8.944  1.00  0.00           C  
ATOM   1500  CD  GLU B   8      -2.365 -10.136  -9.905  1.00  0.00           C  
ATOM   1501  OE1 GLU B   8      -3.353  -9.554 -10.286  1.00  0.00           O  
ATOM   1502  OE2 GLU B   8      -2.079 -11.255 -10.259  1.00  0.00           O  
ATOM   1503  H   GLU B   8      -2.542  -5.773  -7.585  1.00  0.00           H  
ATOM   1504  HA  GLU B   8      -1.028  -7.958  -6.628  1.00  0.00           H  
ATOM   1505 1HB  GLU B   8      -2.956  -8.128  -8.207  1.00  0.00           H  
ATOM   1506 2HB  GLU B   8      -1.960  -7.441  -9.482  1.00  0.00           H  
ATOM   1507 1HG  GLU B   8      -0.459  -9.355  -9.396  1.00  0.00           H  
ATOM   1508 2HG  GLU B   8      -1.355 -10.029  -8.036  1.00  0.00           H  
ATOM   1509  N   ASP B   9       0.560  -6.068  -8.786  1.00  0.00           N  
ATOM   1510  CA  ASP B   9       1.866  -5.790  -9.372  1.00  0.00           C  
ATOM   1511  C   ASP B   9       2.932  -5.643  -8.295  1.00  0.00           C  
ATOM   1512  O   ASP B   9       4.119  -5.848  -8.549  1.00  0.00           O  
ATOM   1513  CB  ASP B   9       1.814  -4.517 -10.222  1.00  0.00           C  
ATOM   1514  CG  ASP B   9       1.038  -4.703 -11.519  1.00  0.00           C  
ATOM   1515  OD1 ASP B   9       0.734  -5.824 -11.851  1.00  0.00           O  
ATOM   1516  OD2 ASP B   9       0.757  -3.722 -12.165  1.00  0.00           O  
ATOM   1517  H   ASP B   9      -0.199  -5.421  -8.946  1.00  0.00           H  
ATOM   1518  HA  ASP B   9       2.143  -6.626 -10.015  1.00  0.00           H  
ATOM   1519 1HB  ASP B   9       1.348  -3.716  -9.649  1.00  0.00           H  
ATOM   1520 2HB  ASP B   9       2.828  -4.200 -10.465  1.00  0.00           H  
ATOM   1521  N   LEU B  10       2.502  -5.288  -7.089  1.00  0.00           N  
ATOM   1522  CA  LEU B  10       3.412  -5.170  -5.954  1.00  0.00           C  
ATOM   1523  C   LEU B  10       3.398  -6.433  -5.103  1.00  0.00           C  
ATOM   1524  O   LEU B  10       4.391  -6.770  -4.459  1.00  0.00           O  
ATOM   1525  CB  LEU B  10       3.030  -3.961  -5.092  1.00  0.00           C  
ATOM   1526  CG  LEU B  10       3.073  -2.600  -5.798  1.00  0.00           C  
ATOM   1527  CD1 LEU B  10       2.593  -1.516  -4.843  1.00  0.00           C  
ATOM   1528  CD2 LEU B  10       4.490  -2.320  -6.276  1.00  0.00           C  
ATOM   1529  H   LEU B  10       1.520  -5.095  -6.954  1.00  0.00           H  
ATOM   1530  HA  LEU B  10       4.422  -5.025  -6.335  1.00  0.00           H  
ATOM   1531 1HB  LEU B  10       2.018  -4.108  -4.717  1.00  0.00           H  
ATOM   1532 2HB  LEU B  10       3.708  -3.914  -4.240  1.00  0.00           H  
ATOM   1533  HG  LEU B  10       2.397  -2.613  -6.654  1.00  0.00           H  
ATOM   1534 1HD1 LEU B  10       2.624  -0.549  -5.345  1.00  0.00           H  
ATOM   1535 2HD1 LEU B  10       1.571  -1.731  -4.532  1.00  0.00           H  
ATOM   1536 3HD1 LEU B  10       3.241  -1.490  -3.967  1.00  0.00           H  
ATOM   1537 1HD2 LEU B  10       4.520  -1.353  -6.779  1.00  0.00           H  
ATOM   1538 2HD2 LEU B  10       5.166  -2.306  -5.421  1.00  0.00           H  
ATOM   1539 3HD2 LEU B  10       4.800  -3.100  -6.971  1.00  0.00           H  
ATOM   1540  N   GLY B  11       2.265  -7.127  -5.101  1.00  0.00           N  
ATOM   1541  CA  GLY B  11       2.127  -8.368  -4.349  1.00  0.00           C  
ATOM   1542  C   GLY B  11       2.005  -8.098  -2.855  1.00  0.00           C  
ATOM   1543  O   GLY B  11       1.774  -6.964  -2.436  1.00  0.00           O  
ATOM   1544  H   GLY B  11       1.478  -6.787  -5.637  1.00  0.00           H  
ATOM   1545 1HA  GLY B  11       1.246  -8.908  -4.698  1.00  0.00           H  
ATOM   1546 2HA  GLY B  11       2.990  -9.005  -4.538  1.00  0.00           H  
ATOM   1547  N   ASN B  12       2.162  -9.146  -2.055  1.00  0.00           N  
ATOM   1548  CA  ASN B  12       2.042  -9.029  -0.606  1.00  0.00           C  
ATOM   1549  C   ASN B  12       3.314  -8.461   0.009  1.00  0.00           C  
ATOM   1550  O   ASN B  12       4.413  -8.953  -0.250  1.00  0.00           O  
ATOM   1551  CB  ASN B  12       1.705 -10.374   0.012  1.00  0.00           C  
ATOM   1552  CG  ASN B  12       0.343 -10.868  -0.387  1.00  0.00           C  
ATOM   1553  OD1 ASN B  12      -0.567 -10.074  -0.649  1.00  0.00           O  
ATOM   1554  ND2 ASN B  12       0.184 -12.166  -0.438  1.00  0.00           N  
ATOM   1555  H   ASN B  12       2.368 -10.048  -2.460  1.00  0.00           H  
ATOM   1556  HA  ASN B  12       1.235  -8.331  -0.380  1.00  0.00           H  
ATOM   1557 1HB  ASN B  12       2.450 -11.111  -0.292  1.00  0.00           H  
ATOM   1558 2HB  ASN B  12       1.747 -10.296   1.098  1.00  0.00           H  
ATOM   1559 1HD2 ASN B  12      -0.701 -12.553  -0.698  1.00  0.00           H  
ATOM   1560 2HD2 ASN B  12       0.948 -12.772  -0.218  1.00  0.00           H  
ATOM   1561  N   ILE B  13       3.160  -7.421   0.821  1.00  0.00           N  
ATOM   1562  CA  ILE B  13       4.300  -6.761   1.445  1.00  0.00           C  
ATOM   1563  C   ILE B  13       4.152  -6.722   2.961  1.00  0.00           C  
ATOM   1564  O   ILE B  13       4.418  -7.692   3.614  1.00  0.00           O  
ATOM   1565  OXT ILE B  13       3.769  -5.721   3.501  1.00  0.00           O  
ATOM   1566  CB  ILE B  13       4.467  -5.327   0.908  1.00  0.00           C  
ATOM   1567  CG1 ILE B  13       4.637  -5.344  -0.613  1.00  0.00           C  
ATOM   1568  CG2 ILE B  13       5.653  -4.645   1.573  1.00  0.00           C  
ATOM   1569  CD1 ILE B  13       4.580  -3.973  -1.248  1.00  0.00           C  
ATOM   1570  H   ILE B  13       2.229  -7.080   1.012  1.00  0.00           H  
ATOM   1571  HA  ILE B  13       5.201  -7.325   1.205  1.00  0.00           H  
ATOM   1572  HB  ILE B  13       3.565  -4.753   1.118  1.00  0.00           H  
ATOM   1573 1HG1 ILE B  13       5.595  -5.798  -0.867  1.00  0.00           H  
ATOM   1574 2HG1 ILE B  13       3.856  -5.959  -1.060  1.00  0.00           H  
ATOM   1575 1HG2 ILE B  13       5.757  -3.634   1.181  1.00  0.00           H  
ATOM   1576 2HG2 ILE B  13       5.492  -4.603   2.649  1.00  0.00           H  
ATOM   1577 3HG2 ILE B  13       6.562  -5.210   1.364  1.00  0.00           H  
ATOM   1578 1HD1 ILE B  13       4.708  -4.067  -2.327  1.00  0.00           H  
ATOM   1579 2HD1 ILE B  13       3.614  -3.514  -1.036  1.00  0.00           H  
ATOM   1580 3HD1 ILE B  13       5.376  -3.350  -0.842  1.00  0.00           H  
TER                                                                             
I_bsa 1143.32
I_hb 4
I_pack 0.035
I_sc -40.613
I_unsat 4
pep_sc -26.792
pep_sc_noref -23.136
reweighted_sc -137.644
rmsALL 12.022
rmsALL_CAPRI_if 5.239
rmsALL_allIF 5.269
rmsALL_if 7.949
rmsBB 11.11
rmsBB_CAPRI_if 3.679
rmsBB_allIF 4.445
rmsBB_if 5.856
rmsBB_intrf_lowres 6.003
rmsBB_lowres 11.459
rmsCA 11.075
rmsCA_if 5.926
rmsCA_intrf_lowres 5.933
rmsCA_lowres 11.455
rmsSC_CAPRI_if 6.117
rmsSC_allIF 5.889
score -70.24
score_lowres_opt -9.9
score_lowres_start 24.123
silent_score -70.24
startRMSall 0
startRMSallif 0
startRMSbb 0
startRMSca 0
time 65
