# Supplementary material for: Simple biochemical features underlie transcriptional activation domain diversity and dynamic, fuzzy binding to Mediator
Source: eLife. 2021 Apr 27;10:e68068. doi: 10.7554/eLife.68068 (PMC8137143; doi:10.7554/eLife.68068)
Supplement: Figure 6—source data 2. — The 10 best-scoring models from different binding poses are provided as pdb files. Top500.txt contains the score, cluster number, and RMSD to best model for the 500 best-scoring models. [file elife-68068-fig6-data2.zip › Med15-cAD structural models/ABD1/Put3_926/top500.txt]

description rms cluster cluster_idx reweighted_sc
2lpb_Put3_926_prepack_00452 4.208 20 0 -123.544
2lpb_Put3_926_prepack_00494 2.610 21 0 -120.579
2lpb_Put3_926_prepack_00526 2.432 39 0 -115.429
2lpb_Put3_926_prepack_00551 5.295 6 0 -118.204
2lpb_Put3_926_prepack_00733 5.139 40 0 -116.433
2lpb_Put3_926_prepack_00777 5.543 41 0 -120.268
2lpb_Put3_926_prepack_00838 2.938 42 0 -115.946
2lpb_Put3_926_prepack_00858 2.871 43 0 -116.240
2lpb_Put3_926_prepack_01040 4.896 44 0 -115.308
2lpb_Put3_926_prepack_01311 4.814 45 0 -123.455
2lpb_Put3_926_prepack_01443 3.173 1 0 -129.326
2lpb_Put3_926_prepack_01554 5.920 46 0 -121.154
2lpb_Put3_926_prepack_01570 4.142 20 1 -116.142
2lpb_Put3_926_prepack_01579 3.236 0 0 -118.304
2lpb_Put3_926_prepack_01601 4.471 7 0 -124.066
2lpb_Put3_926_prepack_01725 1.844 22 0 -119.676
2lpb_Put3_926_prepack_01754 3.416 47 0 -114.272
2lpb_Put3_926_prepack_01829 5.277 48 0 -120.937
2lpb_Put3_926_prepack_02089 4.608 4 0 -128.852
2lpb_Put3_926_prepack_02318 5.203 23 0 -114.552
2lpb_Put3_926_prepack_02395 1.886 49 0 -120.303
2lpb_Put3_926_prepack_02451 2.872 3 0 -115.231
2lpb_Put3_926_prepack_02490 2.964 1 1 -114.076
2lpb_Put3_926_prepack_02513 4.188 24 0 -114.978
2lpb_Put3_926_prepack_02581 4.173 50 0 -123.816
2lpb_Put3_926_prepack_02594 5.649 51 0 -115.558
2lpb_Put3_926_prepack_02787 3.717 52 0 -124.361
2lpb_Put3_926_prepack_02891 2.940 3 1 -132.464
2lpb_Put3_926_prepack_02969 4.578 7 1 -115.885
2lpb_Put3_926_prepack_02982 4.268 53 0 -124.425
2lpb_Put3_926_prepack_02997 5.437 54 0 -125.056
2lpb_Put3_926_prepack_03067 1.963 55 0 -119.789
2lpb_Put3_926_prepack_03165 3.359 56 0 -115.363
2lpb_Put3_926_prepack_03296 4.296 57 0 -120.468
2lpb_Put3_926_prepack_03307 3.131 58 0 -115.119
2lpb_Put3_926_prepack_03352 5.147 59 0 -122.406
2lpb_Put3_926_prepack_03371 1.962 60 0 -119.338
2lpb_Put3_926_prepack_03407 3.678 61 0 -115.427
2lpb_Put3_926_prepack_03439 3.110 1 2 -134.772
2lpb_Put3_926_prepack_03801 2.575 141 1 -125.780
2lpb_Put3_926_prepack_03929 4.991 12 0 -120.051
2lpb_Put3_926_prepack_04052 3.083 62 0 -122.340
2lpb_Put3_926_prepack_04081 2.238 63 0 -115.824
2lpb_Put3_926_prepack_04095 4.617 64 0 -117.853
2lpb_Put3_926_prepack_04168 4.326 65 0 -125.538
2lpb_Put3_926_prepack_04194 2.785 0 1 -121.076
2lpb_Put3_926_prepack_04238 4.143 66 0 -125.007
2lpb_Put3_926_prepack_04442 4.561 4 1 -119.232
2lpb_Put3_926_prepack_04452 2.769 15 0 -122.058
2lpb_Put3_926_prepack_04606 2.394 10 0 -116.430
2lpb_Put3_926_prepack_04640 3.508 67 0 -113.965
2lpb_Put3_926_prepack_04837 3.767 68 0 -115.556
2lpb_Put3_926_prepack_05096 2.121 69 0 -114.992
2lpb_Put3_926_prepack_05230 2.969 1 3 -114.528
2lpb_Put3_926_prepack_05315 4.793 70 0 -138.686
2lpb_Put3_926_prepack_05427 2.129 22 1 -125.483
2lpb_Put3_926_prepack_05506 3.843 71 0 -115.568
2lpb_Put3_926_prepack_05865 3.187 8 0 -139.787
2lpb_Put3_926_prepack_05870 2.812 37 2 -118.857
2lpb_Put3_926_prepack_05929 4.246 72 0 -116.619
2lpb_Put3_926_prepack_05959 0.853 25 0 -116.843
2lpb_Put3_926_prepack_06168 1.942 73 0 -124.826
2lpb_Put3_926_prepack_06262 4.154 74 0 -115.402
2lpb_Put3_926_prepack_06339 4.198 75 0 -115.706
2lpb_Put3_926_prepack_06345 6.060 76 0 -114.597
2lpb_Put3_926_prepack_06424 4.626 77 0 -120.776
2lpb_Put3_926_prepack_06446 4.827 78 0 -122.383
2lpb_Put3_926_prepack_06524 4.762 45 1 -120.659
2lpb_Put3_926_prepack_06574 2.962 26 0 -113.920
2lpb_Put3_926_prepack_06661 4.796 79 0 -117.075
2lpb_Put3_926_prepack_06678 3.901 80 0 -124.889
2lpb_Put3_926_prepack_06726 5.177 23 1 -120.024
2lpb_Put3_926_prepack_06869 3.450 81 0 -128.399
2lpb_Put3_926_prepack_07015 0.890 25 1 -123.492
2lpb_Put3_926_prepack_07079 4.689 82 0 -118.462
2lpb_Put3_926_prepack_07210 4.311 83 0 -118.739
2lpb_Put3_926_prepack_07825 0.803 2 0 -132.917
2lpb_Put3_926_prepack_07932 4.166 84 0 -119.290
2lpb_Put3_926_prepack_08126 0.531 2 1 -130.284
2lpb_Put3_926_prepack_08175 4.577 85 0 -114.919
2lpb_Put3_926_prepack_08227 4.331 86 0 -121.950
2lpb_Put3_926_prepack_08403 3.106 0 2 -115.050
2lpb_Put3_926_prepack_08429 4.286 87 0 -116.074
2lpb_Put3_926_prepack_08499 2.763 1 4 -120.362
2lpb_Put3_926_prepack_08607 3.405 5 0 -114.438
2lpb_Put3_926_prepack_08679 3.159 0 3 -121.383
2lpb_Put3_926_prepack_08904 3.039 0 4 -117.288
2lpb_Put3_926_prepack_08965 3.924 88 0 -115.483
2lpb_Put3_926_prepack_09158 3.073 89 0 -121.284
2lpb_Put3_926_prepack_09173 4.892 90 0 -116.245
2lpb_Put3_926_prepack_09185 5.967 91 0 -119.259
2lpb_Put3_926_prepack_09267 4.316 92 0 -119.024
2lpb_Put3_926_prepack_09300 2.684 0 5 -114.842
2lpb_Put3_926_prepack_09357 4.258 93 0 -121.062
2lpb_Put3_926_prepack_09461 1.975 94 0 -116.894
2lpb_Put3_926_prepack_09532 4.165 27 0 -116.658
2lpb_Put3_926_prepack_09594 3.660 5 1 -115.809
2lpb_Put3_926_prepack_09659 2.826 95 0 -118.283
2lpb_Put3_926_prepack_09816 2.504 96 0 -118.634
2lpb_Put3_926_prepack_09831 5.046 97 0 -114.831
2lpb_Put3_926_prepack_09892 4.221 98 0 -116.333
2lpb_Put3_926_prepack_10056 3.055 13 0 -115.158
2lpb_Put3_926_prepack_10097 4.221 99 0 -117.279
2lpb_Put3_926_prepack_10223 2.991 100 0 -117.790
2lpb_Put3_926_prepack_10254 0.663 2 2 -119.441
2lpb_Put3_926_prepack_10258 5.431 18 0 -128.929
2lpb_Put3_926_prepack_10291 3.672 5 2 -120.467
2lpb_Put3_926_prepack_10294 3.908 101 0 -126.415
2lpb_Put3_926_prepack_10518 3.608 102 0 -118.560
2lpb_Put3_926_prepack_10929 4.318 103 0 -119.791
2lpb_Put3_926_prepack_10980 2.425 0 6 -125.902
2lpb_Put3_926_prepack_11136 3.652 28 0 -114.402
2lpb_Put3_926_prepack_11204 3.031 1 15 -122.637
2lpb_Put3_926_prepack_11282 2.887 0 7 -119.078
2lpb_Put3_926_prepack_11341 3.132 1 5 -127.488
2lpb_Put3_926_prepack_11350 3.379 11 0 -119.902
2lpb_Put3_926_prepack_11398 2.761 3 2 -125.711
2lpb_Put3_926_prepack_11505 3.162 104 0 -118.753
2lpb_Put3_926_prepack_11679 0.000 2 3 -141.240
2lpb_Put3_926_prepack_11901 2.497 105 0 -118.443
2lpb_Put3_926_prepack_11906 5.104 12 1 -119.570
2lpb_Put3_926_prepack_11946 4.556 106 0 -114.553
2lpb_Put3_926_prepack_12049 3.719 107 0 -114.512
2lpb_Put3_926_prepack_12093 2.910 0 8 -117.078
2lpb_Put3_926_prepack_12166 5.117 108 0 -116.444
2lpb_Put3_926_prepack_12270 2.543 29 0 -124.791
2lpb_Put3_926_prepack_12376 3.981 109 0 -121.626
2lpb_Put3_926_prepack_12435 3.509 5 3 -122.164
2lpb_Put3_926_prepack_12557 2.966 3 3 -140.665
2lpb_Put3_926_prepack_12627 4.992 110 0 -121.857
2lpb_Put3_926_prepack_12639 4.666 4 2 -118.666
2lpb_Put3_926_prepack_12678 2.939 3 4 -134.482
2lpb_Put3_926_prepack_12684 4.098 111 0 -128.354
2lpb_Put3_926_prepack_12713 2.827 1 6 -123.941
2lpb_Put3_926_prepack_13073 0.738 2 4 -120.096
2lpb_Put3_926_prepack_13257 4.169 112 0 -124.086
2lpb_Put3_926_prepack_13262 2.822 0 9 -130.979
2lpb_Put3_926_prepack_13358 2.936 113 0 -122.679
2lpb_Put3_926_prepack_13412 4.447 114 0 -117.904
2lpb_Put3_926_prepack_13447 4.208 115 0 -123.624
2lpb_Put3_926_prepack_13500 4.454 7 2 -125.135
2lpb_Put3_926_prepack_13535 2.562 0 10 -114.273
2lpb_Put3_926_prepack_13570 4.469 116 0 -115.909
2lpb_Put3_926_prepack_13734 3.334 8 1 -114.742
2lpb_Put3_926_prepack_13784 5.492 117 0 -116.639
2lpb_Put3_926_prepack_13785 3.990 118 0 -116.288
2lpb_Put3_926_prepack_14157 2.660 14 0 -120.461
2lpb_Put3_926_prepack_14351 4.655 119 0 -118.106
2lpb_Put3_926_prepack_14773 4.472 24 1 -118.166
2lpb_Put3_926_prepack_14892 3.704 120 0 -117.110
2lpb_Put3_926_prepack_14931 3.721 121 0 -123.759
2lpb_Put3_926_prepack_14988 2.688 122 0 -115.878
2lpb_Put3_926_prepack_15065 6.101 123 0 -114.608
2lpb_Put3_926_prepack_15067 4.498 7 3 -120.744
2lpb_Put3_926_prepack_15140 5.379 30 0 -124.097
2lpb_Put3_926_prepack_15154 4.084 124 0 -116.612
2lpb_Put3_926_prepack_15247 2.621 15 1 -118.934
2lpb_Put3_926_prepack_15563 2.833 125 0 -123.866
2lpb_Put3_926_prepack_15606 5.345 126 0 -116.492
2lpb_Put3_926_prepack_15741 3.783 127 0 -115.660
2lpb_Put3_926_prepack_15766 3.642 128 0 -121.165
2lpb_Put3_926_prepack_15794 3.282 11 1 -117.606
2lpb_Put3_926_prepack_15869 4.684 129 0 -127.331
2lpb_Put3_926_prepack_16007 1.011 130 0 -124.825
2lpb_Put3_926_prepack_16158 4.508 45 2 -116.163
2lpb_Put3_926_prepack_16310 3.097 0 11 -119.780
2lpb_Put3_926_prepack_16490 1.271 9 0 -121.638
2lpb_Put3_926_prepack_16511 5.114 131 0 -125.171
2lpb_Put3_926_prepack_16540 2.812 3 5 -117.963
2lpb_Put3_926_prepack_16671 3.846 132 0 -123.761
2lpb_Put3_926_prepack_16679 2.425 21 1 -127.555
2lpb_Put3_926_prepack_16778 4.708 16 0 -121.809
2lpb_Put3_926_prepack_16825 5.494 6 1 -115.462
2lpb_Put3_926_prepack_16850 2.379 133 0 -117.869
2lpb_Put3_926_prepack_17153 4.835 134 0 -116.434
2lpb_Put3_926_prepack_17180 3.142 135 0 -117.206
2lpb_Put3_926_prepack_17200 5.129 6 2 -124.821
2lpb_Put3_926_prepack_17219 3.597 136 0 -114.184
2lpb_Put3_926_prepack_17267 4.693 31 0 -120.930
2lpb_Put3_926_prepack_17292 3.274 11 2 -137.644
2lpb_Put3_926_prepack_17351 4.695 137 0 -120.627
2lpb_Put3_926_prepack_17506 2.359 138 0 -117.198
2lpb_Put3_926_prepack_17735 4.799 139 0 -116.716
2lpb_Put3_926_prepack_17800 2.796 3 6 -123.001
2lpb_Put3_926_prepack_17817 2.598 17 0 -116.007
2lpb_Put3_926_prepack_18050 1.371 140 0 -122.676
2lpb_Put3_926_prepack_18187 2.507 141 0 -122.194
2lpb_Put3_926_prepack_18301 4.040 142 0 -114.853
2lpb_Put3_926_prepack_18438 4.251 143 0 -123.707
2lpb_Put3_926_prepack_18532 2.432 144 0 -113.951
2lpb_Put3_926_prepack_18611 3.422 145 0 -132.490
2lpb_Put3_926_prepack_18796 4.723 146 0 -114.866
2lpb_Put3_926_prepack_19067 2.960 0 12 -122.472
2lpb_Put3_926_prepack_19291 0.720 2 5 -120.910
2lpb_Put3_926_prepack_19371 4.107 147 0 -114.302
2lpb_Put3_926_prepack_19379 2.298 148 0 -117.372
2lpb_Put3_926_prepack_19698 5.206 149 0 -114.829
2lpb_Put3_926_prepack_19705 3.217 150 0 -125.268
2lpb_Put3_926_prepack_19892 2.115 151 0 -113.925
2lpb_Put3_926_prepack_19943 3.667 32 0 -126.981
2lpb_Put3_926_prepack_20057 3.655 152 0 -115.508
2lpb_Put3_926_prepack_20063 4.870 33 0 -115.785
2lpb_Put3_926_prepack_20074 4.274 153 0 -113.897
2lpb_Put3_926_prepack_20129 3.622 154 0 -125.608
2lpb_Put3_926_prepack_20142 2.344 10 1 -124.117
2lpb_Put3_926_prepack_20164 3.194 155 0 -123.064
2lpb_Put3_926_prepack_20357 3.571 156 0 -114.397
2lpb_Put3_926_prepack_20609 5.654 157 0 -114.748
2lpb_Put3_926_prepack_20652 3.027 37 3 -128.929
2lpb_Put3_926_prepack_20896 2.792 0 13 -120.675
2lpb_Put3_926_prepack_20904 4.885 158 0 -115.933
2lpb_Put3_926_prepack_21116 4.645 159 0 -118.988
2lpb_Put3_926_prepack_21125 2.991 160 0 -115.457
2lpb_Put3_926_prepack_21138 5.512 161 0 -115.397
2lpb_Put3_926_prepack_21150 5.030 162 0 -117.299
2lpb_Put3_926_prepack_21172 4.041 163 0 -117.211
2lpb_Put3_926_prepack_21309 2.735 0 14 -115.494
2lpb_Put3_926_prepack_21558 1.266 9 1 -113.934
2lpb_Put3_926_prepack_21629 3.024 164 0 -114.078
2lpb_Put3_926_prepack_21696 2.947 0 15 -119.626
2lpb_Put3_926_prepack_21810 1.141 9 2 -120.558
2lpb_Put3_926_prepack_21823 0.505 2 6 -122.468
2lpb_Put3_926_prepack_21849 5.235 165 0 -117.444
2lpb_Put3_926_prepack_21866 3.756 166 0 -119.747
2lpb_Put3_926_prepack_21930 0.672 2 7 -128.611
2lpb_Put3_926_prepack_21951 5.120 167 0 -113.948
2lpb_Put3_926_prepack_22041 5.577 168 0 -114.037
2lpb_Put3_926_prepack_22077 4.274 169 0 -118.832
2lpb_Put3_926_prepack_22271 2.978 1 7 -132.023
2lpb_Put3_926_prepack_22444 4.393 4 3 -119.856
2lpb_Put3_926_prepack_22479 2.833 170 0 -115.649
2lpb_Put3_926_prepack_22491 5.627 171 0 -114.881
2lpb_Put3_926_prepack_22597 5.168 172 0 -125.879
2lpb_Put3_926_prepack_22812 4.964 173 0 -114.915
2lpb_Put3_926_prepack_22815 4.418 174 0 -115.148
2lpb_Put3_926_prepack_22827 2.511 17 1 -117.109
2lpb_Put3_926_prepack_22938 6.021 175 0 -114.466
2lpb_Put3_926_prepack_22966 2.398 176 0 -132.705
2lpb_Put3_926_prepack_23018 4.207 27 1 -117.705
2lpb_Put3_926_prepack_23048 4.202 177 0 -117.825
2lpb_Put3_926_prepack_23094 2.090 178 0 -116.593
2lpb_Put3_926_prepack_23109 2.706 179 0 -118.017
2lpb_Put3_926_prepack_23369 3.107 1 8 -114.608
2lpb_Put3_926_prepack_23477 5.103 180 0 -115.760
2lpb_Put3_926_prepack_23680 0.616 2 8 -136.456
2lpb_Put3_926_prepack_23711 4.396 34 0 -122.371
2lpb_Put3_926_prepack_23835 3.835 181 0 -126.129
2lpb_Put3_926_prepack_23922 2.900 15 2 -115.346
2lpb_Put3_926_prepack_23980 2.835 37 4 -132.042
2lpb_Put3_926_prepack_24013 4.773 16 1 -125.247
2lpb_Put3_926_prepack_24287 3.865 182 0 -121.543
2lpb_Put3_926_prepack_24302 3.813 5 4 -123.541
2lpb_Put3_926_prepack_24307 4.593 31 1 -126.208
2lpb_Put3_926_prepack_24365 3.277 183 0 -114.305
2lpb_Put3_926_prepack_24532 3.741 184 0 -121.769
2lpb_Put3_926_prepack_24623 3.177 35 0 -130.775
2lpb_Put3_926_prepack_24668 6.493 185 0 -123.991
2lpb_Put3_926_prepack_24760 3.185 0 16 -118.139
2lpb_Put3_926_prepack_24775 3.084 0 17 -114.846
2lpb_Put3_926_prepack_25063 2.974 0 18 -123.623
2lpb_Put3_926_prepack_25094 5.270 6 3 -115.322
2lpb_Put3_926_prepack_25111 2.985 35 1 -131.237
2lpb_Put3_926_prepack_25175 3.056 13 1 -121.702
2lpb_Put3_926_prepack_25236 5.228 18 1 -115.439
2lpb_Put3_926_prepack_25376 4.447 186 0 -123.209
2lpb_Put3_926_prepack_25434 3.867 187 0 -114.333
2lpb_Put3_926_prepack_25665 3.917 188 0 -117.710
2lpb_Put3_926_prepack_25671 4.467 189 0 -114.998
2lpb_Put3_926_prepack_25701 2.547 176 1 -118.407
2lpb_Put3_926_prepack_25761 2.209 190 0 -119.394
2lpb_Put3_926_prepack_25826 5.250 6 4 -116.538
2lpb_Put3_926_prepack_25924 6.585 191 0 -114.748
2lpb_Put3_926_prepack_26124 3.978 192 0 -118.622
2lpb_Put3_926_prepack_26227 3.735 193 0 -118.365
2lpb_Put3_926_prepack_26241 3.139 194 0 -114.076
2lpb_Put3_926_prepack_26319 2.761 3 7 -134.336
2lpb_Put3_926_prepack_26612 3.049 0 19 -126.867
2lpb_Put3_926_prepack_26622 4.316 4 4 -124.116
2lpb_Put3_926_prepack_26868 2.970 1 9 -130.405
2lpb_Put3_926_prepack_26955 2.765 17 2 -117.584
2lpb_Put3_926_prepack_27008 0.666 2 9 -114.513
2lpb_Put3_926_prepack_27010 4.961 195 0 -114.708
2lpb_Put3_926_prepack_27107 2.589 21 2 -120.377
2lpb_Put3_926_prepack_27265 4.746 45 3 -115.535
2lpb_Put3_926_prepack_27331 4.628 4 5 -120.809
2lpb_Put3_926_prepack_27358 5.113 196 0 -114.008
2lpb_Put3_926_prepack_27405 4.409 197 0 -124.130
2lpb_Put3_926_prepack_27419 4.544 36 0 -120.333
2lpb_Put3_926_prepack_27508 2.747 141 2 -115.812
2lpb_Put3_926_prepack_27667 4.411 198 0 -120.991
2lpb_Put3_926_prepack_27708 5.168 199 0 -114.907
2lpb_Put3_926_prepack_27719 4.024 200 0 -114.459
2lpb_Put3_926_prepack_27904 3.612 28 1 -117.068
2lpb_Put3_926_prepack_28000 1.786 201 0 -119.770
2lpb_Put3_926_prepack_28005 4.638 202 0 -118.350
2lpb_Put3_926_prepack_28012 4.207 203 0 -131.245
2lpb_Put3_926_prepack_28121 2.185 204 0 -129.766
2lpb_Put3_926_prepack_28371 3.198 155 1 -121.427
2lpb_Put3_926_prepack_28393 4.380 205 0 -113.964
2lpb_Put3_926_prepack_28626 3.005 37 0 -116.662
2lpb_Put3_926_prepack_28869 2.797 1 10 -122.416
2lpb_Put3_926_prepack_28879 2.389 3 8 -121.407
2lpb_Put3_926_prepack_29074 3.374 1 11 -120.196
2lpb_Put3_926_prepack_29077 2.256 206 0 -118.367
2lpb_Put3_926_prepack_29166 2.739 0 20 -120.071
2lpb_Put3_926_prepack_29213 0.598 2 10 -116.863
2lpb_Put3_926_prepack_29236 4.888 19 0 -118.316
2lpb_Put3_926_prepack_29245 1.833 207 0 -114.799
2lpb_Put3_926_prepack_29249 3.637 5 5 -119.454
2lpb_Put3_926_prepack_29259 2.787 14 1 -118.643
2lpb_Put3_926_prepack_29448 3.906 5 6 -119.845
2lpb_Put3_926_prepack_29513 2.592 0 21 -124.845
2lpb_Put3_926_prepack_29668 4.480 34 1 -114.115
2lpb_Put3_926_prepack_29872 4.813 36 1 -119.196
2lpb_Put3_926_prepack_29996 3.669 5 7 -129.378
2lpb_Put3_926_prepack_30451 4.547 208 0 -118.352
2lpb_Put3_926_prepack_30454 5.095 33 1 -123.680
2lpb_Put3_926_prepack_31038 3.100 37 5 -117.867
2lpb_Put3_926_prepack_31087 2.370 209 0 -121.107
2lpb_Put3_926_prepack_31099 4.008 210 0 -113.890
2lpb_Put3_926_prepack_31109 3.554 211 0 -122.235
2lpb_Put3_926_prepack_31240 3.076 212 0 -121.179
2lpb_Put3_926_prepack_31403 1.531 213 0 -114.063
2lpb_Put3_926_prepack_31479 2.965 1 12 -128.136
2lpb_Put3_926_prepack_31954 3.747 214 0 -120.737
2lpb_Put3_926_prepack_32043 4.082 24 2 -113.943
2lpb_Put3_926_prepack_32063 3.092 13 2 -124.146
2lpb_Put3_926_prepack_32084 3.865 32 1 -114.369
2lpb_Put3_926_prepack_32144 5.146 215 0 -116.447
2lpb_Put3_926_prepack_32203 2.582 10 2 -115.329
2lpb_Put3_926_prepack_32310 5.213 216 0 -116.210
2lpb_Put3_926_prepack_32376 4.122 217 0 -119.055
2lpb_Put3_926_prepack_32392 2.277 218 0 -122.487
2lpb_Put3_926_prepack_32422 0.280 2 11 -115.496
2lpb_Put3_926_prepack_32573 2.822 219 0 -121.986
2lpb_Put3_926_prepack_33100 0.398 2 12 -123.486
2lpb_Put3_926_prepack_33206 5.209 220 0 -128.354
2lpb_Put3_926_prepack_33320 0.807 2 13 -121.025
2lpb_Put3_926_prepack_33375 3.244 221 0 -120.661
2lpb_Put3_926_prepack_33402 3.327 222 0 -117.629
2lpb_Put3_926_prepack_33582 2.939 38 0 -124.988
2lpb_Put3_926_prepack_33623 3.285 223 0 -114.968
2lpb_Put3_926_prepack_33642 4.107 224 0 -113.898
2lpb_Put3_926_prepack_33676 0.590 2 14 -127.119
2lpb_Put3_926_prepack_33685 5.139 225 0 -114.175
2lpb_Put3_926_prepack_33686 2.758 0 22 -115.390
2lpb_Put3_926_prepack_33696 3.220 0 23 -115.862
2lpb_Put3_926_prepack_33755 2.971 1 13 -117.606
2lpb_Put3_926_prepack_33917 2.929 11 3 -124.653
2lpb_Put3_926_prepack_34079 4.793 4 6 -118.672
2lpb_Put3_926_prepack_34106 2.796 3 9 -117.523
2lpb_Put3_926_prepack_34193 2.751 14 2 -115.378
2lpb_Put3_926_prepack_34262 3.503 226 0 -121.518
2lpb_Put3_926_prepack_34353 3.196 227 0 -134.318
2lpb_Put3_926_prepack_34370 2.479 228 0 -117.286
2lpb_Put3_926_prepack_34401 2.650 37 1 -120.816
2lpb_Put3_926_prepack_34452 4.561 229 0 -114.462
2lpb_Put3_926_prepack_34652 3.782 230 0 -116.295
2lpb_Put3_926_prepack_34662 4.298 231 0 -113.967
2lpb_Put3_926_prepack_34927 2.205 232 0 -114.049
2lpb_Put3_926_prepack_34936 3.053 233 0 -117.975
2lpb_Put3_926_prepack_35326 5.440 234 0 -124.878
2lpb_Put3_926_prepack_35677 4.726 19 1 -130.540
2lpb_Put3_926_prepack_35710 3.153 8 2 -135.334
2lpb_Put3_926_prepack_35914 3.285 235 0 -114.433
2lpb_Put3_926_prepack_35962 1.253 236 0 -114.411
2lpb_Put3_926_prepack_35974 4.735 19 2 -114.824
2lpb_Put3_926_prepack_35991 1.071 237 0 -124.295
2lpb_Put3_926_prepack_36176 3.404 8 3 -124.179
2lpb_Put3_926_prepack_36450 4.938 238 0 -120.406
2lpb_Put3_926_prepack_36562 3.535 239 0 -116.737
2lpb_Put3_926_prepack_36565 3.085 0 24 -119.847
2lpb_Put3_926_prepack_36592 1.791 240 0 -120.785
2lpb_Put3_926_prepack_36594 2.516 0 25 -115.043
2lpb_Put3_926_prepack_36664 1.158 9 3 -114.635
2lpb_Put3_926_prepack_36676 4.543 4 7 -119.577
2lpb_Put3_926_prepack_36780 3.303 241 0 -114.832
2lpb_Put3_926_prepack_36952 3.160 0 26 -124.092
2lpb_Put3_926_prepack_36975 4.184 242 0 -115.025
2lpb_Put3_926_prepack_36999 3.746 243 0 -115.528
2lpb_Put3_926_prepack_37126 2.768 0 27 -119.601
2lpb_Put3_926_prepack_37275 2.856 38 1 -117.211
2lpb_Put3_926_prepack_37476 3.010 26 1 -120.282
2lpb_Put3_926_prepack_37480 5.997 244 0 -129.631
2lpb_Put3_926_prepack_37687 2.526 29 1 -124.404
2lpb_Put3_926_prepack_37703 4.039 245 0 -118.556
2lpb_Put3_926_prepack_37718 5.064 12 2 -118.825
2lpb_Put3_926_prepack_37911 1.428 9 4 -125.012
2lpb_Put3_926_prepack_38006 5.320 18 2 -126.101
2lpb_Put3_926_prepack_38241 0.531 2 15 -115.621
2lpb_Put3_926_prepack_38384 4.465 7 4 -120.991
2lpb_Put3_926_prepack_38387 6.270 246 0 -122.192
2lpb_Put3_926_prepack_38580 2.832 247 0 -114.099
2lpb_Put3_926_prepack_38670 5.002 248 0 -117.164
2lpb_Put3_926_prepack_38671 2.742 0 28 -114.222
2lpb_Put3_926_prepack_38716 3.064 1 14 -116.062
2lpb_Put3_926_prepack_38911 4.969 249 0 -115.852
2lpb_Put3_926_prepack_39018 4.059 250 0 -114.847
2lpb_Put3_926_prepack_39195 4.923 16 2 -119.704
2lpb_Put3_926_prepack_39375 5.330 30 1 -137.453
2lpb_Put3_926_prepack_39439 4.755 4 8 -115.898
2lpb_Put3_926_prepack_39533 5.033 12 3 -120.473
2lpb_Put3_926_prepack_39581 4.002 251 0 -118.451
2lpb_Put3_926_prepack_39646 3.455 252 0 -120.392
2lpb_Put3_926_prepack_39814 2.657 113 1 -118.410
2lpb_Put3_926_prepack_39823 2.975 253 0 -117.907
2lpb_Put3_926_prepack_39888 3.500 5 8 -117.986
2lpb_Put3_926_prepack_39895 4.468 254 0 -115.834
2lpb_Put3_926_prepack_39936 2.903 255 0 -116.022
2lpb_Put3_926_prepack_39981 3.180 11 4 -130.743
2lpb_Put3_926_prepack_40025 4.704 119 1 -115.110
2lpb_Put3_926_prepack_40353 5.206 256 0 -117.956
2lpb_Put3_926_prepack_40469 4.251 74 1 -120.545
2lpb_Put3_926_prepack_40546 3.616 257 0 -123.213
2lpb_Put3_926_prepack_40653 2.070 258 0 -115.639
2lpb_Put3_926_prepack_40727 5.349 40 1 -116.655
2lpb_Put3_926_prepack_40780 3.052 89 1 -114.021
2lpb_Put3_926_prepack_40856 3.016 1 16 -123.551
2lpb_Put3_926_prepack_41016 3.749 181 1 -117.133
2lpb_Put3_926_prepack_41041 2.695 3 10 -118.854
2lpb_Put3_926_prepack_41086 3.044 1 17 -117.817
2lpb_Put3_926_prepack_41097 3.413 11 5 -130.698
2lpb_Put3_926_prepack_41193 4.326 259 0 -117.603
2lpb_Put3_926_prepack_41209 4.653 260 0 -117.016
2lpb_Put3_926_prepack_41501 1.522 261 0 -114.159
2lpb_Put3_926_prepack_41502 2.840 253 1 -122.650
2lpb_Put3_926_prepack_41579 3.164 262 0 -114.748
2lpb_Put3_926_prepack_41805 5.009 263 0 -121.532
2lpb_Put3_926_prepack_41941 3.173 264 0 -116.687
2lpb_Put3_926_prepack_42321 2.897 265 0 -122.795
2lpb_Put3_926_prepack_42427 3.753 266 0 -115.467
2lpb_Put3_926_prepack_42644 2.748 3 11 -116.573
2lpb_Put3_926_prepack_42740 4.016 267 0 -122.544
2lpb_Put3_926_prepack_42965 2.488 268 0 -121.627
2lpb_Put3_926_prepack_42979 2.380 269 0 -114.079
2lpb_Put3_926_prepack_43155 2.918 95 1 -124.315
2lpb_Put3_926_prepack_43310 2.953 270 0 -124.277
2lpb_Put3_926_prepack_43475 2.847 1 18 -125.251
2lpb_Put3_926_prepack_43480 3.484 271 0 -114.044
2lpb_Put3_926_prepack_43600 2.248 272 0 -114.725
2lpb_Put3_926_prepack_43619 6.374 273 0 -121.153
2lpb_Put3_926_prepack_43988 6.896 274 0 -120.168
2lpb_Put3_926_prepack_44054 2.631 0 29 -130.834
2lpb_Put3_926_prepack_44074 2.999 275 0 -117.518
2lpb_Put3_926_prepack_44119 3.188 276 0 -123.737
2lpb_Put3_926_prepack_44147 4.478 277 0 -114.288
2lpb_Put3_926_prepack_44193 5.148 12 4 -118.379
2lpb_Put3_926_prepack_44241 4.264 278 0 -116.349
2lpb_Put3_926_prepack_44317 4.944 279 0 -119.008
2lpb_Put3_926_prepack_44599 2.652 113 2 -131.569
2lpb_Put3_926_prepack_44678 4.535 280 0 -119.512
2lpb_Put3_926_prepack_44740 4.084 281 0 -114.898
2lpb_Put3_926_prepack_44784 4.005 282 0 -122.409
2lpb_Put3_926_prepack_44798 3.402 283 0 -114.378
2lpb_Put3_926_prepack_44960 2.839 3 12 -135.878
2lpb_Put3_926_prepack_44998 3.156 284 0 -115.421
2lpb_Put3_926_prepack_45028 2.761 285 0 -118.262
2lpb_Put3_926_prepack_45046 2.957 170 1 -117.801
2lpb_Put3_926_prepack_45059 5.872 286 0 -119.688
2lpb_Put3_926_prepack_45095 3.141 212 1 -116.596
2lpb_Put3_926_prepack_45213 2.889 14 3 -114.446
2lpb_Put3_926_prepack_45228 2.953 0 30 -130.452
2lpb_Put3_926_prepack_45418 3.680 287 0 -119.980
2lpb_Put3_926_prepack_45607 2.663 288 0 -118.097
2lpb_Put3_926_prepack_45610 3.269 289 0 -114.989
2lpb_Put3_926_prepack_45831 3.150 58 1 -119.325
2lpb_Put3_926_prepack_45853 4.361 7 5 -129.400
2lpb_Put3_926_prepack_45951 3.175 11 6 -123.724
2lpb_Put3_926_prepack_45992 2.254 190 1 -124.941
2lpb_Put3_926_prepack_46013 3.512 239 1 -115.885
2lpb_Put3_926_prepack_46140 5.030 290 0 -117.904
2lpb_Put3_926_prepack_46172 3.600 291 0 -121.931
2lpb_Put3_926_prepack_46493 4.211 292 0 -120.327
2lpb_Put3_926_prepack_46994 3.346 283 1 -134.823
2lpb_Put3_926_prepack_47127 3.111 0 31 -127.591
2lpb_Put3_926_prepack_47285 3.852 293 0 -114.187
2lpb_Put3_926_prepack_47299 2.691 294 0 -123.132
2lpb_Put3_926_prepack_47404 3.024 1 19 -130.088
2lpb_Put3_926_prepack_47617 4.237 295 0 -121.381
2lpb_Put3_926_prepack_47630 2.773 296 0 -122.092
2lpb_Put3_926_prepack_47673 3.108 297 0 -115.147
2lpb_Put3_926_prepack_47679 3.834 298 0 -113.928
2lpb_Put3_926_prepack_47765 5.193 12 5 -116.951
2lpb_Put3_926_prepack_47771 2.385 268 1 -141.028
2lpb_Put3_926_prepack_47899 3.403 299 0 -118.153
2lpb_Put3_926_prepack_48303 3.287 11 7 -126.186
2lpb_Put3_926_prepack_48315 2.982 58 2 -115.023
2lpb_Put3_926_prepack_48333 4.842 300 0 -122.107
2lpb_Put3_926_prepack_48467 1.837 301 0 -117.846
2lpb_Put3_926_prepack_48550 2.695 0 32 -126.895
2lpb_Put3_926_prepack_48551 4.720 45 4 -117.737
2lpb_Put3_926_prepack_48670 0.591 2 16 -122.678
2lpb_Put3_926_prepack_48689 2.930 1 20 -121.243
2lpb_Put3_926_prepack_48734 3.074 1 21 -116.604
2lpb_Put3_926_prepack_48752 4.340 174 1 -123.929
2lpb_Put3_926_prepack_48960 2.894 253 2 -114.709
2lpb_Put3_926_prepack_49098 2.994 13 3 -120.409
2lpb_Put3_926_prepack_49426 3.177 13 4 -117.285
2lpb_Put3_926_prepack_49608 3.131 0 33 -129.199
2lpb_Put3_926_prepack_49649 2.384 209 1 -115.714
