# Supplementary material for: Simple biochemical features underlie transcriptional activation domain diversity and dynamic, fuzzy binding to Mediator
Source: eLife. 2021 Apr 27;10:e68068. doi: 10.7554/eLife.68068 (PMC8137143; doi:10.7554/eLife.68068)
Supplement: Figure 6—source data 2. — The 10 best-scoring models from different binding poses are provided as pdb files. Top500.txt contains the score, cluster number, and RMSD to best model for the 500 best-scoring models. [file elife-68068-fig6-data2.zip › Med15-cAD structural models/ABD1/Sef1_1132/2lpb_Sef1_1132_prepack_45515.pdb]

HEADER                                            17-SEP-20   XXXX              
EXPDTA    THEORETICAL MODEL                                                     
REMARK 220                                                                      
REMARK 220 EXPERIMENTAL DETAILS                                                 
REMARK 220  EXPERIMENT TYPE                : THEORETICAL MODELLING              
REMARK 220  DATE OF DATA COLLECTION        : 17-SEP-20                          
REMARK 220                                                                      
REMARK 220 REMARK: MODEL GENERATED BY ROSETTA                                   
REMARK 220  VERSION 2020.08+release.cb1caba                                     
ATOM      1  N   GLN A 158     -12.016 -12.395 -23.603  1.00  0.00           N  
ATOM      2  CA  GLN A 158     -11.969 -12.966 -22.241  1.00  0.00           C  
ATOM      3  C   GLN A 158     -12.554 -11.986 -21.232  1.00  0.00           C  
ATOM      4  O   GLN A 158     -13.092 -10.945 -21.605  1.00  0.00           O  
ATOM      5  CB  GLN A 158     -10.534 -13.324 -21.846  1.00  0.00           C  
ATOM      6  CG  GLN A 158      -9.893 -14.385 -22.724  1.00  0.00           C  
ATOM      7  CD  GLN A 158     -10.563 -15.738 -22.580  1.00  0.00           C  
ATOM      8  OE1 GLN A 158     -10.629 -16.301 -21.483  1.00  0.00           O  
ATOM      9  NE2 GLN A 158     -11.067 -16.269 -23.688  1.00  0.00           N  
ATOM     10 1H   GLN A 158     -11.629 -13.049 -24.253  1.00  0.00           H  
ATOM     11 2H   GLN A 158     -12.965 -12.201 -23.851  1.00  0.00           H  
ATOM     12 3H   GLN A 158     -11.486 -11.548 -23.628  1.00  0.00           H  
ATOM     13  HA  GLN A 158     -12.567 -13.877 -22.227  1.00  0.00           H  
ATOM     14 1HB  GLN A 158      -9.911 -12.431 -21.888  1.00  0.00           H  
ATOM     15 2HB  GLN A 158     -10.519 -13.685 -20.817  1.00  0.00           H  
ATOM     16 1HG  GLN A 158      -9.970 -14.075 -23.766  1.00  0.00           H  
ATOM     17 2HG  GLN A 158      -8.846 -14.491 -22.442  1.00  0.00           H  
ATOM     18 1HE2 GLN A 158     -11.522 -17.160 -23.655  1.00  0.00           H  
ATOM     19 2HE2 GLN A 158     -10.992 -15.780 -24.557  1.00  0.00           H  
ATOM     20  N   ARG A 159     -12.454 -12.331 -19.958  1.00  0.00           N  
ATOM     21  CA  ARG A 159     -12.963 -11.479 -18.889  1.00  0.00           C  
ATOM     22  C   ARG A 159     -12.021 -10.302 -18.654  1.00  0.00           C  
ATOM     23  O   ARG A 159     -10.801 -10.445 -18.767  1.00  0.00           O  
ATOM     24  CB  ARG A 159     -13.124 -12.269 -17.599  1.00  0.00           C  
ATOM     25  CG  ARG A 159     -14.192 -13.351 -17.640  1.00  0.00           C  
ATOM     26  CD  ARG A 159     -14.288 -14.077 -16.347  1.00  0.00           C  
ATOM     27  NE  ARG A 159     -15.295 -15.125 -16.388  1.00  0.00           N  
ATOM     28  CZ  ARG A 159     -15.547 -15.983 -15.380  1.00  0.00           C  
ATOM     29  NH1 ARG A 159     -14.859 -15.905 -14.264  1.00  0.00           N  
ATOM     30  NH2 ARG A 159     -16.486 -16.903 -15.515  1.00  0.00           N  
ATOM     31  H   ARG A 159     -12.025 -13.184 -19.727  1.00  0.00           H  
ATOM     32  HA  ARG A 159     -13.941 -11.098 -19.186  1.00  0.00           H  
ATOM     33 1HB  ARG A 159     -12.179 -12.748 -17.345  1.00  0.00           H  
ATOM     34 2HB  ARG A 159     -13.375 -11.589 -16.784  1.00  0.00           H  
ATOM     35 1HG  ARG A 159     -15.160 -12.899 -17.853  1.00  0.00           H  
ATOM     36 2HG  ARG A 159     -13.948 -14.072 -18.421  1.00  0.00           H  
ATOM     37 1HD  ARG A 159     -13.327 -14.536 -16.116  1.00  0.00           H  
ATOM     38 2HD  ARG A 159     -14.556 -13.377 -15.557  1.00  0.00           H  
ATOM     39  HE  ARG A 159     -15.845 -15.215 -17.232  1.00  0.00           H  
ATOM     40 1HH1 ARG A 159     -14.141 -15.202 -14.160  1.00  0.00           H  
ATOM     41 2HH1 ARG A 159     -15.048 -16.548 -13.509  1.00  0.00           H  
ATOM     42 1HH2 ARG A 159     -17.015 -16.963 -16.375  1.00  0.00           H  
ATOM     43 2HH2 ARG A 159     -16.675 -17.546 -14.761  1.00  0.00           H  
ATOM     44  N   ARG A 160     -12.586  -9.144 -18.344  1.00  0.00           N  
ATOM     45  CA  ARG A 160     -11.792  -7.949 -18.098  1.00  0.00           C  
ATOM     46  C   ARG A 160     -12.633  -6.875 -17.411  1.00  0.00           C  
ATOM     47  O   ARG A 160     -13.441  -6.198 -18.052  1.00  0.00           O  
ATOM     48  CB  ARG A 160     -11.230  -7.400 -19.401  1.00  0.00           C  
ATOM     49  CG  ARG A 160     -10.292  -6.214 -19.244  1.00  0.00           C  
ATOM     50  CD  ARG A 160      -9.733  -5.780 -20.549  1.00  0.00           C  
ATOM     51  NE  ARG A 160      -8.781  -4.692 -20.396  1.00  0.00           N  
ATOM     52  CZ  ARG A 160      -8.182  -4.048 -21.418  1.00  0.00           C  
ATOM     53  NH1 ARG A 160      -8.449  -4.394 -22.658  1.00  0.00           N  
ATOM     54  NH2 ARG A 160      -7.329  -3.069 -21.173  1.00  0.00           N  
ATOM     55  H   ARG A 160     -13.563  -9.090 -18.275  1.00  0.00           H  
ATOM     56  HA  ARG A 160     -10.960  -8.215 -17.446  1.00  0.00           H  
ATOM     57 1HB  ARG A 160     -10.683  -8.186 -19.921  1.00  0.00           H  
ATOM     58 2HB  ARG A 160     -12.050  -7.089 -20.049  1.00  0.00           H  
ATOM     59 1HG  ARG A 160     -10.836  -5.376 -18.807  1.00  0.00           H  
ATOM     60 2HG  ARG A 160      -9.464  -6.490 -18.590  1.00  0.00           H  
ATOM     61 1HD  ARG A 160      -9.221  -6.616 -21.023  1.00  0.00           H  
ATOM     62 2HD  ARG A 160     -10.540  -5.436 -21.195  1.00  0.00           H  
ATOM     63  HE  ARG A 160      -8.550  -4.397 -19.457  1.00  0.00           H  
ATOM     64 1HH1 ARG A 160      -9.102  -5.142 -22.844  1.00  0.00           H  
ATOM     65 2HH1 ARG A 160      -8.001  -3.912 -23.424  1.00  0.00           H  
ATOM     66 1HH2 ARG A 160      -7.124  -2.803 -20.220  1.00  0.00           H  
ATOM     67 2HH2 ARG A 160      -6.881  -2.588 -21.939  1.00  0.00           H  
ATOM     68  N   GLN A 161     -12.454  -6.736 -16.108  1.00  0.00           N  
ATOM     69  CA  GLN A 161     -13.186  -5.737 -15.341  1.00  0.00           C  
ATOM     70  C   GLN A 161     -12.283  -4.548 -15.024  1.00  0.00           C  
ATOM     71  O   GLN A 161     -11.141  -4.722 -14.597  1.00  0.00           O  
ATOM     72  CB  GLN A 161     -13.737  -6.344 -14.048  1.00  0.00           C  
ATOM     73  CG  GLN A 161     -14.567  -5.384 -13.214  1.00  0.00           C  
ATOM     74  CD  GLN A 161     -15.146  -6.044 -11.976  1.00  0.00           C  
ATOM     75  OE1 GLN A 161     -14.579  -7.002 -11.444  1.00  0.00           O  
ATOM     76  NE2 GLN A 161     -16.281  -5.534 -11.511  1.00  0.00           N  
ATOM     77  H   GLN A 161     -11.811  -7.320 -15.646  1.00  0.00           H  
ATOM     78  HA  GLN A 161     -14.024  -5.385 -15.943  1.00  0.00           H  
ATOM     79 1HB  GLN A 161     -14.358  -7.207 -14.286  1.00  0.00           H  
ATOM     80 2HB  GLN A 161     -12.910  -6.697 -13.431  1.00  0.00           H  
ATOM     81 1HG  GLN A 161     -13.935  -4.555 -12.895  1.00  0.00           H  
ATOM     82 2HG  GLN A 161     -15.393  -5.012 -13.821  1.00  0.00           H  
ATOM     83 1HE2 GLN A 161     -16.710  -5.928 -10.698  1.00  0.00           H  
ATOM     84 2HE2 GLN A 161     -16.707  -4.757 -11.974  1.00  0.00           H  
ATOM     85  N   LEU A 162     -12.793  -3.344 -15.237  1.00  0.00           N  
ATOM     86  CA  LEU A 162     -12.021  -2.140 -14.973  1.00  0.00           C  
ATOM     87  C   LEU A 162     -12.920  -0.927 -14.750  1.00  0.00           C  
ATOM     88  O   LEU A 162     -13.442  -0.340 -15.694  1.00  0.00           O  
ATOM     89  CB  LEU A 162     -11.064  -1.866 -16.140  1.00  0.00           C  
ATOM     90  CG  LEU A 162     -10.155  -0.641 -15.980  1.00  0.00           C  
ATOM     91  CD1 LEU A 162      -9.016  -0.718 -16.989  1.00  0.00           C  
ATOM     92  CD2 LEU A 162     -10.972   0.628 -16.177  1.00  0.00           C  
ATOM     93  H   LEU A 162     -13.712  -3.261 -15.574  1.00  0.00           H  
ATOM     94  HA  LEU A 162     -11.437  -2.296 -14.067  1.00  0.00           H  
ATOM     95 1HB  LEU A 162     -10.426  -2.736 -16.278  1.00  0.00           H  
ATOM     96 2HB  LEU A 162     -11.653  -1.726 -17.047  1.00  0.00           H  
ATOM     97  HG  LEU A 162      -9.717  -0.640 -14.983  1.00  0.00           H  
ATOM     98 1HD1 LEU A 162      -8.370   0.153 -16.876  1.00  0.00           H  
ATOM     99 2HD1 LEU A 162      -8.437  -1.624 -16.815  1.00  0.00           H  
ATOM    100 3HD1 LEU A 162      -9.425  -0.738 -17.999  1.00  0.00           H  
ATOM    101 1HD2 LEU A 162     -10.326   1.498 -16.062  1.00  0.00           H  
ATOM    102 2HD2 LEU A 162     -11.410   0.628 -17.175  1.00  0.00           H  
ATOM    103 3HD2 LEU A 162     -11.768   0.666 -15.431  1.00  0.00           H  
ATOM    104  N   THR A 163     -13.130  -0.568 -13.497  1.00  0.00           N  
ATOM    105  CA  THR A 163     -13.931   0.599 -13.185  1.00  0.00           C  
ATOM    106  C   THR A 163     -13.038   1.835 -13.283  1.00  0.00           C  
ATOM    107  O   THR A 163     -11.937   1.838 -12.733  1.00  0.00           O  
ATOM    108  CB  THR A 163     -14.563   0.499 -11.784  1.00  0.00           C  
ATOM    109  OG1 THR A 163     -15.443  -0.632 -11.735  1.00  0.00           O  
ATOM    110  CG2 THR A 163     -15.347   1.761 -11.461  1.00  0.00           C  
ATOM    111  H   THR A 163     -12.740  -1.095 -12.770  1.00  0.00           H  
ATOM    112  HA  THR A 163     -14.738   0.670 -13.915  1.00  0.00           H  
ATOM    113  HB  THR A 163     -13.779   0.364 -11.040  1.00  0.00           H  
ATOM    114  HG1 THR A 163     -15.787  -0.730 -10.843  1.00  0.00           H  
ATOM    115 1HG2 THR A 163     -15.786   1.673 -10.468  1.00  0.00           H  
ATOM    116 2HG2 THR A 163     -14.678   2.621 -11.487  1.00  0.00           H  
ATOM    117 3HG2 THR A 163     -16.139   1.896 -12.197  1.00  0.00           H  
ATOM    118  N   PRO A 164     -13.497   2.899 -13.960  1.00  0.00           N  
ATOM    119  CA  PRO A 164     -12.714   4.131 -14.141  1.00  0.00           C  
ATOM    120  C   PRO A 164     -12.220   4.737 -12.826  1.00  0.00           C  
ATOM    121  O   PRO A 164     -11.099   5.240 -12.749  1.00  0.00           O  
ATOM    122  CB  PRO A 164     -13.714   5.060 -14.836  1.00  0.00           C  
ATOM    123  CG  PRO A 164     -14.580   4.140 -15.626  1.00  0.00           C  
ATOM    124  CD  PRO A 164     -14.775   2.947 -14.729  1.00  0.00           C  
ATOM    125  HA  PRO A 164     -11.851   3.919 -14.789  1.00  0.00           H  
ATOM    126 1HB  PRO A 164     -14.276   5.637 -14.086  1.00  0.00           H  
ATOM    127 2HB  PRO A 164     -13.178   5.787 -15.464  1.00  0.00           H  
ATOM    128 1HG  PRO A 164     -15.528   4.637 -15.881  1.00  0.00           H  
ATOM    129 2HG  PRO A 164     -14.092   3.881 -16.577  1.00  0.00           H  
ATOM    130 1HD  PRO A 164     -15.638   3.120 -14.069  1.00  0.00           H  
ATOM    131 2HD  PRO A 164     -14.930   2.047 -15.343  1.00  0.00           H  
ATOM    132  N   GLN A 165     -13.054   4.663 -11.798  1.00  0.00           N  
ATOM    133  CA  GLN A 165     -12.719   5.223 -10.492  1.00  0.00           C  
ATOM    134  C   GLN A 165     -11.666   4.392  -9.762  1.00  0.00           C  
ATOM    135  O   GLN A 165     -10.776   4.940  -9.115  1.00  0.00           O  
ATOM    136  CB  GLN A 165     -13.978   5.338  -9.628  1.00  0.00           C  
ATOM    137  CG  GLN A 165     -13.742   5.966  -8.265  1.00  0.00           C  
ATOM    138  CD  GLN A 165     -13.262   7.402  -8.365  1.00  0.00           C  
ATOM    139  OE1 GLN A 165     -13.895   8.239  -9.016  1.00  0.00           O  
ATOM    140  NE2 GLN A 165     -12.140   7.697  -7.719  1.00  0.00           N  
ATOM    141  H   GLN A 165     -13.924   4.226 -11.924  1.00  0.00           H  
ATOM    142  HA  GLN A 165     -12.302   6.219 -10.639  1.00  0.00           H  
ATOM    143 1HB  GLN A 165     -14.724   5.937 -10.150  1.00  0.00           H  
ATOM    144 2HB  GLN A 165     -14.404   4.347  -9.472  1.00  0.00           H  
ATOM    145 1HG  GLN A 165     -14.677   5.956  -7.705  1.00  0.00           H  
ATOM    146 2HG  GLN A 165     -12.983   5.389  -7.736  1.00  0.00           H  
ATOM    147 1HE2 GLN A 165     -11.775   8.628  -7.748  1.00  0.00           H  
ATOM    148 2HE2 GLN A 165     -11.659   6.988  -7.203  1.00  0.00           H  
ATOM    149  N   GLN A 166     -11.757   3.072  -9.874  1.00  0.00           N  
ATOM    150  CA  GLN A 166     -10.822   2.186  -9.190  1.00  0.00           C  
ATOM    151  C   GLN A 166      -9.517   2.063  -9.956  1.00  0.00           C  
ATOM    152  O   GLN A 166      -8.440   2.098  -9.365  1.00  0.00           O  
ATOM    153  CB  GLN A 166     -11.442   0.800  -8.993  1.00  0.00           C  
ATOM    154  CG  GLN A 166     -12.643   0.781  -8.063  1.00  0.00           C  
ATOM    155  CD  GLN A 166     -13.251  -0.602  -7.931  1.00  0.00           C  
ATOM    156  OE1 GLN A 166     -12.897  -1.524  -8.670  1.00  0.00           O  
ATOM    157  NE2 GLN A 166     -14.173  -0.754  -6.987  1.00  0.00           N  
ATOM    158  H   GLN A 166     -12.454   2.687 -10.440  1.00  0.00           H  
ATOM    159  HA  GLN A 166     -10.598   2.609  -8.211  1.00  0.00           H  
ATOM    160 1HB  GLN A 166     -11.757   0.402  -9.958  1.00  0.00           H  
ATOM    161 2HB  GLN A 166     -10.692   0.120  -8.588  1.00  0.00           H  
ATOM    162 1HG  GLN A 166     -12.328   1.112  -7.073  1.00  0.00           H  
ATOM    163 2HG  GLN A 166     -13.404   1.454  -8.456  1.00  0.00           H  
ATOM    164 1HE2 GLN A 166     -14.611  -1.644  -6.853  1.00  0.00           H  
ATOM    165 2HE2 GLN A 166     -14.431   0.021  -6.410  1.00  0.00           H  
ATOM    166  N   GLN A 167      -9.625   1.917 -11.272  1.00  0.00           N  
ATOM    167  CA  GLN A 167      -8.469   1.777 -12.140  1.00  0.00           C  
ATOM    168  C   GLN A 167      -7.449   2.886 -11.907  1.00  0.00           C  
ATOM    169  O   GLN A 167      -6.258   2.627 -11.753  1.00  0.00           O  
ATOM    170  CB  GLN A 167      -8.907   1.771 -13.607  1.00  0.00           C  
ATOM    171  CG  GLN A 167      -7.759   1.677 -14.599  1.00  0.00           C  
ATOM    172  CD  GLN A 167      -7.038   0.345 -14.524  1.00  0.00           C  
ATOM    173  OE1 GLN A 167      -7.462  -0.568 -13.812  1.00  0.00           O  
ATOM    174  NE2 GLN A 167      -5.939   0.227 -15.262  1.00  0.00           N  
ATOM    175  H   GLN A 167     -10.519   1.896 -11.678  1.00  0.00           H  
ATOM    176  HA  GLN A 167      -7.981   0.829 -11.916  1.00  0.00           H  
ATOM    177 1HB  GLN A 167      -9.573   0.926 -13.784  1.00  0.00           H  
ATOM    178 2HB  GLN A 167      -9.465   2.681 -13.824  1.00  0.00           H  
ATOM    179 1HG  GLN A 167      -8.154   1.796 -15.607  1.00  0.00           H  
ATOM    180 2HG  GLN A 167      -7.041   2.468 -14.383  1.00  0.00           H  
ATOM    181 1HE2 GLN A 167      -5.421  -0.629 -15.254  1.00  0.00           H  
ATOM    182 2HE2 GLN A 167      -5.630   0.992 -15.826  1.00  0.00           H  
ATOM    183  N   GLN A 168      -7.937   4.113 -11.843  1.00  0.00           N  
ATOM    184  CA  GLN A 168      -7.085   5.278 -11.654  1.00  0.00           C  
ATOM    185  C   GLN A 168      -6.316   5.237 -10.336  1.00  0.00           C  
ATOM    186  O   GLN A 168      -5.210   5.765 -10.240  1.00  0.00           O  
ATOM    187  CB  GLN A 168      -7.925   6.557 -11.721  1.00  0.00           C  
ATOM    188  CG  GLN A 168      -8.427   6.899 -13.114  1.00  0.00           C  
ATOM    189  CD  GLN A 168      -9.338   8.112 -13.119  1.00  0.00           C  
ATOM    190  OE1 GLN A 168      -9.170   9.035 -12.317  1.00  0.00           O  
ATOM    191  NE2 GLN A 168     -10.309   8.117 -14.024  1.00  0.00           N  
ATOM    192  H   GLN A 168      -8.906   4.243 -11.920  1.00  0.00           H  
ATOM    193  HA  GLN A 168      -6.346   5.299 -12.454  1.00  0.00           H  
ATOM    194 1HB  GLN A 168      -8.790   6.459 -11.066  1.00  0.00           H  
ATOM    195 2HB  GLN A 168      -7.334   7.399 -11.360  1.00  0.00           H  
ATOM    196 1HG  GLN A 168      -7.571   7.111 -13.755  1.00  0.00           H  
ATOM    197 2HG  GLN A 168      -8.986   6.050 -13.506  1.00  0.00           H  
ATOM    198 1HE2 GLN A 168     -10.942   8.891 -14.075  1.00  0.00           H  
ATOM    199 2HE2 GLN A 168     -10.409   7.348 -14.655  1.00  0.00           H  
ATOM    200  N   LEU A 169      -6.894   4.616  -9.325  1.00  0.00           N  
ATOM    201  CA  LEU A 169      -6.252   4.555  -8.026  1.00  0.00           C  
ATOM    202  C   LEU A 169      -5.281   3.380  -7.910  1.00  0.00           C  
ATOM    203  O   LEU A 169      -4.148   3.543  -7.454  1.00  0.00           O  
ATOM    204  CB  LEU A 169      -7.318   4.453  -6.928  1.00  0.00           C  
ATOM    205  CG  LEU A 169      -8.323   5.610  -6.866  1.00  0.00           C  
ATOM    206  CD1 LEU A 169      -9.397   5.296  -5.833  1.00  0.00           C  
ATOM    207  CD2 LEU A 169      -7.593   6.899  -6.522  1.00  0.00           C  
ATOM    208  H   LEU A 169      -7.756   4.169  -9.461  1.00  0.00           H  
ATOM    209  HA  LEU A 169      -5.678   5.470  -7.881  1.00  0.00           H  
ATOM    210 1HB  LEU A 169      -7.881   3.532  -7.075  1.00  0.00           H  
ATOM    211 2HB  LEU A 169      -6.817   4.397  -5.961  1.00  0.00           H  
ATOM    212  HG  LEU A 169      -8.813   5.718  -7.834  1.00  0.00           H  
ATOM    213 1HD1 LEU A 169     -10.111   6.118  -5.790  1.00  0.00           H  
ATOM    214 2HD1 LEU A 169      -9.916   4.380  -6.115  1.00  0.00           H  
ATOM    215 3HD1 LEU A 169      -8.934   5.166  -4.856  1.00  0.00           H  
ATOM    216 1HD2 LEU A 169      -8.307   7.722  -6.479  1.00  0.00           H  
ATOM    217 2HD2 LEU A 169      -7.104   6.793  -5.553  1.00  0.00           H  
ATOM    218 3HD2 LEU A 169      -6.844   7.108  -7.286  1.00  0.00           H  
ATOM    219  N   VAL A 170      -5.722   2.200  -8.332  1.00  0.00           N  
ATOM    220  CA  VAL A 170      -4.902   0.999  -8.214  1.00  0.00           C  
ATOM    221  C   VAL A 170      -3.789   0.914  -9.259  1.00  0.00           C  
ATOM    222  O   VAL A 170      -2.696   0.433  -8.966  1.00  0.00           O  
ATOM    223  CB  VAL A 170      -5.795  -0.250  -8.336  1.00  0.00           C  
ATOM    224  CG1 VAL A 170      -6.974  -0.157  -7.378  1.00  0.00           C  
ATOM    225  CG2 VAL A 170      -6.277  -0.403  -9.771  1.00  0.00           C  
ATOM    226  H   VAL A 170      -6.621   2.137  -8.726  1.00  0.00           H  
ATOM    227  HA  VAL A 170      -4.424   1.001  -7.234  1.00  0.00           H  
ATOM    228  HB  VAL A 170      -5.217  -1.128  -8.050  1.00  0.00           H  
ATOM    229 1HG1 VAL A 170      -7.595  -1.048  -7.478  1.00  0.00           H  
ATOM    230 2HG1 VAL A 170      -6.606  -0.084  -6.355  1.00  0.00           H  
ATOM    231 3HG1 VAL A 170      -7.567   0.726  -7.616  1.00  0.00           H  
ATOM    232 1HG2 VAL A 170      -6.908  -1.289  -9.850  1.00  0.00           H  
ATOM    233 2HG2 VAL A 170      -6.850   0.478 -10.059  1.00  0.00           H  
ATOM    234 3HG2 VAL A 170      -5.418  -0.510 -10.433  1.00  0.00           H  
ATOM    235  N   ASN A 171      -4.053   1.377 -10.470  1.00  0.00           N  
ATOM    236  CA  ASN A 171      -3.052   1.320 -11.538  1.00  0.00           C  
ATOM    237  C   ASN A 171      -1.928   2.323 -11.293  1.00  0.00           C  
ATOM    238  O   ASN A 171      -0.785   2.112 -11.702  1.00  0.00           O  
ATOM    239  CB  ASN A 171      -3.697   1.562 -12.890  1.00  0.00           C  
ATOM    240  CG  ASN A 171      -2.795   1.191 -14.035  1.00  0.00           C  
ATOM    241  OD1 ASN A 171      -2.396   0.029 -14.175  1.00  0.00           O  
ATOM    242  ND2 ASN A 171      -2.466   2.155 -14.857  1.00  0.00           N  
ATOM    243  H   ASN A 171      -4.938   1.764 -10.655  1.00  0.00           H  
ATOM    244  HA  ASN A 171      -2.604   0.325 -11.540  1.00  0.00           H  
ATOM    245 1HB  ASN A 171      -4.617   0.980 -12.964  1.00  0.00           H  
ATOM    246 2HB  ASN A 171      -3.966   2.614 -12.982  1.00  0.00           H  
ATOM    247 1HD2 ASN A 171      -1.869   1.967 -15.636  1.00  0.00           H  
ATOM    248 2HD2 ASN A 171      -2.813   3.081 -14.705  1.00  0.00           H  
ATOM    249  N   GLN A 172      -2.252   3.402 -10.600  1.00  0.00           N  
ATOM    250  CA  GLN A 172      -1.276   4.444 -10.306  1.00  0.00           C  
ATOM    251  C   GLN A 172      -0.409   4.077  -9.107  1.00  0.00           C  
ATOM    252  O   GLN A 172       0.673   4.635  -8.924  1.00  0.00           O  
ATOM    253  CB  GLN A 172      -1.982   5.778 -10.050  1.00  0.00           C  
ATOM    254  CG  GLN A 172      -2.578   6.416 -11.293  1.00  0.00           C  
ATOM    255  CD  GLN A 172      -3.263   7.736 -10.994  1.00  0.00           C  
ATOM    256  OE1 GLN A 172      -2.951   8.404 -10.004  1.00  0.00           O  
ATOM    257  NE2 GLN A 172      -4.202   8.121 -11.850  1.00  0.00           N  
ATOM    258  H   GLN A 172      -3.169   3.504 -10.275  1.00  0.00           H  
ATOM    259  HA  GLN A 172      -0.619   4.556 -11.169  1.00  0.00           H  
ATOM    260 1HB  GLN A 172      -2.786   5.632  -9.328  1.00  0.00           H  
ATOM    261 2HB  GLN A 172      -1.276   6.485  -9.614  1.00  0.00           H  
ATOM    262 1HG  GLN A 172      -1.781   6.599 -12.013  1.00  0.00           H  
ATOM    263 2HG  GLN A 172      -3.316   5.736 -11.719  1.00  0.00           H  
ATOM    264 1HE2 GLN A 172      -4.689   8.984 -11.705  1.00  0.00           H  
ATOM    265 2HE2 GLN A 172      -4.424   7.550 -12.640  1.00  0.00           H  
ATOM    266  N   MET A 173      -0.880   3.129  -8.300  1.00  0.00           N  
ATOM    267  CA  MET A 173      -0.141   2.679  -7.114  1.00  0.00           C  
ATOM    268  C   MET A 173       1.107   1.888  -7.506  1.00  0.00           C  
ATOM    269  O   MET A 173       1.901   1.499  -6.654  1.00  0.00           O  
ATOM    270  CB  MET A 173      -1.044   1.835  -6.216  1.00  0.00           C  
ATOM    271  CG  MET A 173      -0.389   1.369  -4.924  1.00  0.00           C  
ATOM    272  SD  MET A 173       0.428   2.710  -4.036  1.00  0.00           S  
ATOM    273  CE  MET A 173      -0.898   3.269  -2.971  1.00  0.00           C  
ATOM    274  H   MET A 173      -1.749   2.722  -8.499  1.00  0.00           H  
ATOM    275  HA  MET A 173       0.186   3.557  -6.556  1.00  0.00           H  
ATOM    276 1HB  MET A 173      -1.932   2.408  -5.953  1.00  0.00           H  
ATOM    277 2HB  MET A 173      -1.375   0.950  -6.761  1.00  0.00           H  
ATOM    278 1HG  MET A 173      -1.144   0.933  -4.270  1.00  0.00           H  
ATOM    279 2HG  MET A 173       0.352   0.603  -5.148  1.00  0.00           H  
ATOM    280 1HE  MET A 173      -0.547   4.098  -2.357  1.00  0.00           H  
ATOM    281 2HE  MET A 173      -1.740   3.599  -3.581  1.00  0.00           H  
ATOM    282 3HE  MET A 173      -1.217   2.449  -2.326  1.00  0.00           H  
ATOM    283  N   LYS A 174       1.265   1.642  -8.799  1.00  0.00           N  
ATOM    284  CA  LYS A 174       2.421   0.919  -9.300  1.00  0.00           C  
ATOM    285  C   LYS A 174       3.640   1.815  -9.205  1.00  0.00           C  
ATOM    286  O   LYS A 174       4.701   1.407  -8.734  1.00  0.00           O  
ATOM    287  CB  LYS A 174       2.202   0.457 -10.742  1.00  0.00           C  
ATOM    288  CG  LYS A 174       1.175  -0.657 -10.896  1.00  0.00           C  
ATOM    289  CD  LYS A 174       0.997  -1.046 -12.356  1.00  0.00           C  
ATOM    290  CE  LYS A 174       0.003  -2.188 -12.508  1.00  0.00           C  
ATOM    291  NZ  LYS A 174      -0.198  -2.565 -13.933  1.00  0.00           N  
ATOM    292  H   LYS A 174       0.598   1.971  -9.427  1.00  0.00           H  
ATOM    293  HA  LYS A 174       2.574   0.037  -8.677  1.00  0.00           H  
ATOM    294 1HB  LYS A 174       1.873   1.301 -11.348  1.00  0.00           H  
ATOM    295 2HB  LYS A 174       3.145   0.102 -11.157  1.00  0.00           H  
ATOM    296 1HG  LYS A 174       1.499  -1.532 -10.332  1.00  0.00           H  
ATOM    297 2HG  LYS A 174       0.216  -0.325 -10.498  1.00  0.00           H  
ATOM    298 1HD  LYS A 174       0.638  -0.185 -12.921  1.00  0.00           H  
ATOM    299 2HD  LYS A 174       1.957  -1.355 -12.769  1.00  0.00           H  
ATOM    300 1HE  LYS A 174       0.363  -3.059 -11.962  1.00  0.00           H  
ATOM    301 2HE  LYS A 174      -0.958  -1.893 -12.085  1.00  0.00           H  
ATOM    302 1HZ  LYS A 174      -0.863  -3.323 -13.991  1.00  0.00           H  
ATOM    303 2HZ  LYS A 174      -0.551  -1.768 -14.446  1.00  0.00           H  
ATOM    304 3HZ  LYS A 174       0.682  -2.858 -14.332  1.00  0.00           H  
ATOM    305  N   VAL A 175       3.472   3.053  -9.647  1.00  0.00           N  
ATOM    306  CA  VAL A 175       4.547   4.019  -9.596  1.00  0.00           C  
ATOM    307  C   VAL A 175       4.194   5.108  -8.603  1.00  0.00           C  
ATOM    308  O   VAL A 175       3.738   6.192  -8.973  1.00  0.00           O  
ATOM    309  CB  VAL A 175       4.793   4.636 -10.985  1.00  0.00           C  
ATOM    310  CG1 VAL A 175       5.974   5.594 -10.941  1.00  0.00           C  
ATOM    311  CG2 VAL A 175       5.030   3.534 -12.007  1.00  0.00           C  
ATOM    312  H   VAL A 175       2.602   3.324 -10.005  1.00  0.00           H  
ATOM    313  HA  VAL A 175       5.457   3.508  -9.278  1.00  0.00           H  
ATOM    314  HB  VAL A 175       3.918   5.219 -11.275  1.00  0.00           H  
ATOM    315 1HG1 VAL A 175       6.134   6.022 -11.931  1.00  0.00           H  
ATOM    316 2HG1 VAL A 175       5.768   6.394 -10.231  1.00  0.00           H  
ATOM    317 3HG1 VAL A 175       6.869   5.054 -10.632  1.00  0.00           H  
ATOM    318 1HG2 VAL A 175       5.202   3.978 -12.988  1.00  0.00           H  
ATOM    319 2HG2 VAL A 175       5.902   2.949 -11.715  1.00  0.00           H  
ATOM    320 3HG2 VAL A 175       4.155   2.886 -12.052  1.00  0.00           H  
ATOM    321  N   ALA A 176       4.412   4.808  -7.342  1.00  0.00           N  
ATOM    322  CA  ALA A 176       4.130   5.744  -6.275  1.00  0.00           C  
ATOM    323  C   ALA A 176       5.181   5.632  -5.178  1.00  0.00           C  
ATOM    324  O   ALA A 176       5.362   4.567  -4.590  1.00  0.00           O  
ATOM    325  CB  ALA A 176       2.737   5.504  -5.712  1.00  0.00           C  
ATOM    326  H   ALA A 176       4.738   3.912  -7.118  1.00  0.00           H  
ATOM    327  HA  ALA A 176       4.174   6.752  -6.688  1.00  0.00           H  
ATOM    328 1HB  ALA A 176       2.541   6.215  -4.909  1.00  0.00           H  
ATOM    329 2HB  ALA A 176       1.997   5.635  -6.502  1.00  0.00           H  
ATOM    330 3HB  ALA A 176       2.673   4.489  -5.321  1.00  0.00           H  
ATOM    331  N   PRO A 177       5.938   6.710  -4.936  1.00  0.00           N  
ATOM    332  CA  PRO A 177       6.955   6.738  -3.898  1.00  0.00           C  
ATOM    333  C   PRO A 177       6.377   7.101  -2.532  1.00  0.00           C  
ATOM    334  O   PRO A 177       5.520   7.983  -2.420  1.00  0.00           O  
ATOM    335  CB  PRO A 177       7.920   7.815  -4.404  1.00  0.00           C  
ATOM    336  CG  PRO A 177       7.033   8.836  -5.030  1.00  0.00           C  
ATOM    337  CD  PRO A 177       5.916   8.036  -5.646  1.00  0.00           C  
ATOM    338  HA  PRO A 177       7.448   5.756  -3.848  1.00  0.00           H  
ATOM    339 1HB  PRO A 177       8.509   8.216  -3.567  1.00  0.00           H  
ATOM    340 2HB  PRO A 177       8.633   7.375  -5.117  1.00  0.00           H  
ATOM    341 1HG  PRO A 177       6.675   9.546  -4.268  1.00  0.00           H  
ATOM    342 2HG  PRO A 177       7.593   9.424  -5.772  1.00  0.00           H  
ATOM    343 1HD  PRO A 177       4.959   8.552  -5.480  1.00  0.00           H  
ATOM    344 2HD  PRO A 177       6.108   7.908  -6.722  1.00  0.00           H  
ATOM    345  N   ILE A 178       6.852   6.415  -1.506  1.00  0.00           N  
ATOM    346  CA  ILE A 178       6.412   6.640  -0.137  1.00  0.00           C  
ATOM    347  C   ILE A 178       6.911   7.989   0.384  1.00  0.00           C  
ATOM    348  O   ILE A 178       8.119   8.227   0.445  1.00  0.00           O  
ATOM    349  CB  ILE A 178       6.904   5.512   0.789  1.00  0.00           C  
ATOM    350  CG1 ILE A 178       6.399   4.155   0.291  1.00  0.00           C  
ATOM    351  CG2 ILE A 178       6.450   5.761   2.218  1.00  0.00           C  
ATOM    352  CD1 ILE A 178       7.078   2.974   0.947  1.00  0.00           C  
ATOM    353  H   ILE A 178       7.526   5.718  -1.675  1.00  0.00           H  
ATOM    354  HA  ILE A 178       5.323   6.649  -0.121  1.00  0.00           H  
ATOM    355  HB  ILE A 178       7.992   5.471   0.765  1.00  0.00           H  
ATOM    356 1HG1 ILE A 178       5.328   4.077   0.473  1.00  0.00           H  
ATOM    357 2HG1 ILE A 178       6.553   4.081  -0.786  1.00  0.00           H  
ATOM    358 1HG2 ILE A 178       6.806   4.955   2.859  1.00  0.00           H  
ATOM    359 2HG2 ILE A 178       6.856   6.709   2.569  1.00  0.00           H  
ATOM    360 3HG2 ILE A 178       5.361   5.799   2.254  1.00  0.00           H  
ATOM    361 1HD1 ILE A 178       6.667   2.048   0.542  1.00  0.00           H  
ATOM    362 2HD1 ILE A 178       8.150   3.014   0.746  1.00  0.00           H  
ATOM    363 3HD1 ILE A 178       6.907   3.006   2.021  1.00  0.00           H  
ATOM    364  N   PRO A 179       5.983   8.898   0.732  1.00  0.00           N  
ATOM    365  CA  PRO A 179       6.327  10.225   1.255  1.00  0.00           C  
ATOM    366  C   PRO A 179       7.071  10.158   2.582  1.00  0.00           C  
ATOM    367  O   PRO A 179       7.006   9.158   3.299  1.00  0.00           O  
ATOM    368  CB  PRO A 179       4.956  10.889   1.420  1.00  0.00           C  
ATOM    369  CG  PRO A 179       4.075  10.149   0.474  1.00  0.00           C  
ATOM    370  CD  PRO A 179       4.544   8.721   0.565  1.00  0.00           C  
ATOM    371  HA  PRO A 179       6.939  10.759   0.513  1.00  0.00           H  
ATOM    372 1HB  PRO A 179       4.623  10.809   2.465  1.00  0.00           H  
ATOM    373 2HB  PRO A 179       5.028  11.962   1.187  1.00  0.00           H  
ATOM    374 1HG  PRO A 179       3.020  10.268   0.764  1.00  0.00           H  
ATOM    375 2HG  PRO A 179       4.173  10.563  -0.540  1.00  0.00           H  
ATOM    376 1HD  PRO A 179       4.078   8.236   1.435  1.00  0.00           H  
ATOM    377 2HD  PRO A 179       4.282   8.189  -0.362  1.00  0.00           H  
ATOM    378  N   LYS A 180       7.742  11.248   2.920  1.00  0.00           N  
ATOM    379  CA  LYS A 180       8.516  11.337   4.156  1.00  0.00           C  
ATOM    380  C   LYS A 180       7.624  11.176   5.380  1.00  0.00           C  
ATOM    381  O   LYS A 180       8.061  10.675   6.418  1.00  0.00           O  
ATOM    382  CB  LYS A 180       9.265  12.669   4.225  1.00  0.00           C  
ATOM    383  CG  LYS A 180      10.417  12.795   3.236  1.00  0.00           C  
ATOM    384  CD  LYS A 180      11.102  14.148   3.355  1.00  0.00           C  
ATOM    385  CE  LYS A 180      12.253  14.275   2.369  1.00  0.00           C  
ATOM    386  NZ  LYS A 180      12.910  15.608   2.449  1.00  0.00           N  
ATOM    387  H   LYS A 180       7.709  12.023   2.317  1.00  0.00           H  
ATOM    388  HA  LYS A 180       9.245  10.526   4.167  1.00  0.00           H  
ATOM    389 1HB  LYS A 180       8.570  13.487   4.035  1.00  0.00           H  
ATOM    390 2HB  LYS A 180       9.669  12.808   5.228  1.00  0.00           H  
ATOM    391 1HG  LYS A 180      11.148  12.009   3.427  1.00  0.00           H  
ATOM    392 2HG  LYS A 180      10.039  12.676   2.221  1.00  0.00           H  
ATOM    393 1HD  LYS A 180      10.378  14.941   3.161  1.00  0.00           H  
ATOM    394 2HD  LYS A 180      11.488  14.272   4.367  1.00  0.00           H  
ATOM    395 1HE  LYS A 180      12.995  13.505   2.573  1.00  0.00           H  
ATOM    396 2HE  LYS A 180      11.880  14.130   1.355  1.00  0.00           H  
ATOM    397 1HZ  LYS A 180      13.666  15.652   1.781  1.00  0.00           H  
ATOM    398 2HZ  LYS A 180      12.236  16.330   2.243  1.00  0.00           H  
ATOM    399 3HZ  LYS A 180      13.278  15.746   3.380  1.00  0.00           H  
ATOM    400  N   GLN A 181       6.375  11.598   5.250  1.00  0.00           N  
ATOM    401  CA  GLN A 181       5.408  11.494   6.336  1.00  0.00           C  
ATOM    402  C   GLN A 181       5.146  10.029   6.680  1.00  0.00           C  
ATOM    403  O   GLN A 181       4.888   9.680   7.833  1.00  0.00           O  
ATOM    404  CB  GLN A 181       4.098  12.191   5.960  1.00  0.00           C  
ATOM    405  CG  GLN A 181       4.203  13.704   5.866  1.00  0.00           C  
ATOM    406  CD  GLN A 181       2.898  14.349   5.437  1.00  0.00           C  
ATOM    407  OE1 GLN A 181       2.050  13.709   4.809  1.00  0.00           O  
ATOM    408  NE2 GLN A 181       2.730  15.622   5.774  1.00  0.00           N  
ATOM    409  H   GLN A 181       6.099  12.000   4.400  1.00  0.00           H  
ATOM    410  HA  GLN A 181       5.822  11.985   7.216  1.00  0.00           H  
ATOM    411 1HB  GLN A 181       3.750  11.818   4.997  1.00  0.00           H  
ATOM    412 2HB  GLN A 181       3.333  11.952   6.700  1.00  0.00           H  
ATOM    413 1HG  GLN A 181       4.475  14.100   6.844  1.00  0.00           H  
ATOM    414 2HG  GLN A 181       4.968  13.960   5.134  1.00  0.00           H  
ATOM    415 1HE2 GLN A 181       1.889  16.101   5.519  1.00  0.00           H  
ATOM    416 2HE2 GLN A 181       3.444  16.104   6.283  1.00  0.00           H  
ATOM    417  N   LEU A 182       5.231   9.176   5.671  1.00  0.00           N  
ATOM    418  CA  LEU A 182       4.985   7.754   5.846  1.00  0.00           C  
ATOM    419  C   LEU A 182       6.278   6.995   6.126  1.00  0.00           C  
ATOM    420  O   LEU A 182       6.263   5.978   6.816  1.00  0.00           O  
ATOM    421  CB  LEU A 182       4.307   7.180   4.596  1.00  0.00           C  
ATOM    422  CG  LEU A 182       2.790   7.391   4.505  1.00  0.00           C  
ATOM    423  CD1 LEU A 182       2.494   8.873   4.318  1.00  0.00           C  
ATOM    424  CD2 LEU A 182       2.232   6.572   3.350  1.00  0.00           C  
ATOM    425  H   LEU A 182       5.479   9.510   4.781  1.00  0.00           H  
ATOM    426  HA  LEU A 182       4.321   7.620   6.699  1.00  0.00           H  
ATOM    427 1HB  LEU A 182       4.758   7.635   3.716  1.00  0.00           H  
ATOM    428 2HB  LEU A 182       4.495   6.107   4.560  1.00  0.00           H  
ATOM    429  HG  LEU A 182       2.322   7.072   5.437  1.00  0.00           H  
ATOM    430 1HD1 LEU A 182       1.416   9.023   4.254  1.00  0.00           H  
ATOM    431 2HD1 LEU A 182       2.888   9.432   5.168  1.00  0.00           H  
ATOM    432 3HD1 LEU A 182       2.965   9.225   3.402  1.00  0.00           H  
ATOM    433 1HD2 LEU A 182       1.153   6.722   3.286  1.00  0.00           H  
ATOM    434 2HD2 LEU A 182       2.698   6.892   2.419  1.00  0.00           H  
ATOM    435 3HD2 LEU A 182       2.442   5.516   3.518  1.00  0.00           H  
ATOM    436  N   LEU A 183       7.393   7.504   5.602  1.00  0.00           N  
ATOM    437  CA  LEU A 183       8.704   6.872   5.793  1.00  0.00           C  
ATOM    438  C   LEU A 183       9.061   6.750   7.271  1.00  0.00           C  
ATOM    439  O   LEU A 183       9.811   5.860   7.667  1.00  0.00           O  
ATOM    440  CB  LEU A 183       9.791   7.677   5.069  1.00  0.00           C  
ATOM    441  CG  LEU A 183       9.805   7.552   3.541  1.00  0.00           C  
ATOM    442  CD1 LEU A 183      10.912   8.426   2.969  1.00  0.00           C  
ATOM    443  CD2 LEU A 183      10.003   6.094   3.153  1.00  0.00           C  
ATOM    444  H   LEU A 183       7.333   8.319   5.058  1.00  0.00           H  
ATOM    445  HA  LEU A 183       8.669   5.869   5.369  1.00  0.00           H  
ATOM    446 1HB  LEU A 183       9.663   8.731   5.314  1.00  0.00           H  
ATOM    447 2HB  LEU A 183      10.765   7.355   5.437  1.00  0.00           H  
ATOM    448  HG  LEU A 183       8.856   7.909   3.138  1.00  0.00           H  
ATOM    449 1HD1 LEU A 183      10.922   8.337   1.882  1.00  0.00           H  
ATOM    450 2HD1 LEU A 183      10.735   9.465   3.245  1.00  0.00           H  
ATOM    451 3HD1 LEU A 183      11.873   8.103   3.367  1.00  0.00           H  
ATOM    452 1HD2 LEU A 183      10.012   6.004   2.065  1.00  0.00           H  
ATOM    453 2HD2 LEU A 183      10.952   5.736   3.554  1.00  0.00           H  
ATOM    454 3HD2 LEU A 183       9.188   5.495   3.559  1.00  0.00           H  
ATOM    455  N   GLN A 184       8.520   7.649   8.080  1.00  0.00           N  
ATOM    456  CA  GLN A 184       8.772   7.642   9.516  1.00  0.00           C  
ATOM    457  C   GLN A 184       8.196   6.395  10.182  1.00  0.00           C  
ATOM    458  O   GLN A 184       8.633   6.003  11.265  1.00  0.00           O  
ATOM    459  CB  GLN A 184       8.185   8.898  10.165  1.00  0.00           C  
ATOM    460  CG  GLN A 184       8.908  10.183   9.801  1.00  0.00           C  
ATOM    461  CD  GLN A 184       8.302  11.400  10.475  1.00  0.00           C  
ATOM    462  OE1 GLN A 184       7.727  11.302  11.562  1.00  0.00           O  
ATOM    463  NE2 GLN A 184       8.428  12.556   9.833  1.00  0.00           N  
ATOM    464  H   GLN A 184       7.946   8.345   7.700  1.00  0.00           H  
ATOM    465  HA  GLN A 184       9.850   7.636   9.678  1.00  0.00           H  
ATOM    466 1HB  GLN A 184       7.140   9.005   9.871  1.00  0.00           H  
ATOM    467 2HB  GLN A 184       8.210   8.793  11.250  1.00  0.00           H  
ATOM    468 1HG  GLN A 184       9.949  10.103  10.113  1.00  0.00           H  
ATOM    469 2HG  GLN A 184       8.852  10.327   8.722  1.00  0.00           H  
ATOM    470 1HE2 GLN A 184       8.049  13.393  10.229  1.00  0.00           H  
ATOM    471 2HE2 GLN A 184       8.903  12.590   8.953  1.00  0.00           H  
ATOM    472  N   ARG A 185       7.222   5.771   9.528  1.00  0.00           N  
ATOM    473  CA  ARG A 185       6.577   4.580  10.068  1.00  0.00           C  
ATOM    474  C   ARG A 185       7.439   3.343   9.852  1.00  0.00           C  
ATOM    475  O   ARG A 185       7.341   2.372  10.601  1.00  0.00           O  
ATOM    476  CB  ARG A 185       5.217   4.367   9.420  1.00  0.00           C  
ATOM    477  CG  ARG A 185       4.155   5.380   9.814  1.00  0.00           C  
ATOM    478  CD  ARG A 185       2.831   5.044   9.230  1.00  0.00           C  
ATOM    479  NE  ARG A 185       1.804   5.991   9.634  1.00  0.00           N  
ATOM    480  CZ  ARG A 185       1.080   5.898  10.766  1.00  0.00           C  
ATOM    481  NH1 ARG A 185       1.283   4.899  11.596  1.00  0.00           N  
ATOM    482  NH2 ARG A 185       0.167   6.813  11.044  1.00  0.00           N  
ATOM    483  H   ARG A 185       6.941   6.112   8.650  1.00  0.00           H  
ATOM    484  HA  ARG A 185       6.433   4.720  11.140  1.00  0.00           H  
ATOM    485 1HB  ARG A 185       5.321   4.403   8.337  1.00  0.00           H  
ATOM    486 2HB  ARG A 185       4.841   3.377   9.680  1.00  0.00           H  
ATOM    487 1HG  ARG A 185       4.055   5.401  10.899  1.00  0.00           H  
ATOM    488 2HG  ARG A 185       4.445   6.370   9.457  1.00  0.00           H  
ATOM    489 1HD  ARG A 185       2.899   5.057   8.143  1.00  0.00           H  
ATOM    490 2HD  ARG A 185       2.529   4.051   9.562  1.00  0.00           H  
ATOM    491  HE  ARG A 185       1.619   6.774   9.021  1.00  0.00           H  
ATOM    492 1HH1 ARG A 185       1.981   4.199  11.384  1.00  0.00           H  
ATOM    493 2HH1 ARG A 185       0.740   4.829  12.445  1.00  0.00           H  
ATOM    494 1HH2 ARG A 185       0.011   7.581  10.406  1.00  0.00           H  
ATOM    495 2HH2 ARG A 185      -0.374   6.743  11.893  1.00  0.00           H  
ATOM    496  N   ILE A 186       8.274   3.384   8.823  1.00  0.00           N  
ATOM    497  CA  ILE A 186       9.169   2.275   8.510  1.00  0.00           C  
ATOM    498  C   ILE A 186      10.596   2.788   8.321  1.00  0.00           C  
ATOM    499  O   ILE A 186      11.022   3.085   7.205  1.00  0.00           O  
ATOM    500  CB  ILE A 186       8.709   1.531   7.243  1.00  0.00           C  
ATOM    501  CG1 ILE A 186       7.246   1.102   7.377  1.00  0.00           C  
ATOM    502  CG2 ILE A 186       9.599   0.326   6.981  1.00  0.00           C  
ATOM    503  CD1 ILE A 186       7.030  -0.038   8.345  1.00  0.00           C  
ATOM    504  H   ILE A 186       8.299   4.187   8.261  1.00  0.00           H  
ATOM    505  HA  ILE A 186       9.155   1.574   9.343  1.00  0.00           H  
ATOM    506  HB  ILE A 186       8.764   2.202   6.387  1.00  0.00           H  
ATOM    507 1HG1 ILE A 186       6.647   1.950   7.709  1.00  0.00           H  
ATOM    508 2HG1 ILE A 186       6.866   0.796   6.402  1.00  0.00           H  
ATOM    509 1HG2 ILE A 186       9.260  -0.189   6.083  1.00  0.00           H  
ATOM    510 2HG2 ILE A 186      10.627   0.656   6.845  1.00  0.00           H  
ATOM    511 3HG2 ILE A 186       9.547  -0.356   7.832  1.00  0.00           H  
ATOM    512 1HD1 ILE A 186       5.969  -0.286   8.386  1.00  0.00           H  
ATOM    513 2HD1 ILE A 186       7.594  -0.911   8.012  1.00  0.00           H  
ATOM    514 3HD1 ILE A 186       7.371   0.257   9.336  1.00  0.00           H  
ATOM    515  N   PRO A 187      11.351   2.908   9.421  1.00  0.00           N  
ATOM    516  CA  PRO A 187      12.720   3.411   9.388  1.00  0.00           C  
ATOM    517  C   PRO A 187      13.758   2.333   9.085  1.00  0.00           C  
ATOM    518  O   PRO A 187      13.455   1.139   9.120  1.00  0.00           O  
ATOM    519  CB  PRO A 187      12.898   3.970  10.803  1.00  0.00           C  
ATOM    520  CG  PRO A 187      12.125   3.031  11.667  1.00  0.00           C  
ATOM    521  CD  PRO A 187      10.915   2.678  10.846  1.00  0.00           C  
ATOM    522  HA  PRO A 187      12.795   4.207   8.632  1.00  0.00           H  
ATOM    523 1HB  PRO A 187      13.966   4.007  11.062  1.00  0.00           H  
ATOM    524 2HB  PRO A 187      12.520   5.002  10.851  1.00  0.00           H  
ATOM    525 1HG  PRO A 187      12.739   2.153  11.917  1.00  0.00           H  
ATOM    526 2HG  PRO A 187      11.864   3.519  12.618  1.00  0.00           H  
ATOM    527 1HD  PRO A 187      10.649   1.624  11.018  1.00  0.00           H  
ATOM    528 2HD  PRO A 187      10.079   3.339  11.119  1.00  0.00           H  
ATOM    529  N   ASN A 188      14.979   2.783   8.787  1.00  0.00           N  
ATOM    530  CA  ASN A 188      16.103   1.893   8.484  1.00  0.00           C  
ATOM    531  C   ASN A 188      15.767   0.949   7.333  1.00  0.00           C  
ATOM    532  O   ASN A 188      15.730  -0.273   7.506  1.00  0.00           O  
ATOM    533  CB  ASN A 188      16.510   1.106   9.716  1.00  0.00           C  
ATOM    534  CG  ASN A 188      16.934   1.992  10.854  1.00  0.00           C  
ATOM    535  OD1 ASN A 188      17.769   2.888  10.682  1.00  0.00           O  
ATOM    536  ND2 ASN A 188      16.375   1.760  12.015  1.00  0.00           N  
ATOM    537  H   ASN A 188      15.132   3.752   8.774  1.00  0.00           H  
ATOM    538  HA  ASN A 188      16.951   2.502   8.165  1.00  0.00           H  
ATOM    539 1HB  ASN A 188      15.674   0.487  10.045  1.00  0.00           H  
ATOM    540 2HB  ASN A 188      17.333   0.437   9.465  1.00  0.00           H  
ATOM    541 1HD2 ASN A 188      16.619   2.319  12.808  1.00  0.00           H  
ATOM    542 2HD2 ASN A 188      15.704   1.025  12.108  1.00  0.00           H  
ATOM    543  N   ILE A 189      15.512   1.513   6.163  1.00  0.00           N  
ATOM    544  CA  ILE A 189      15.184   0.709   4.997  1.00  0.00           C  
ATOM    545  C   ILE A 189      16.421   0.501   4.122  1.00  0.00           C  
ATOM    546  O   ILE A 189      17.003   1.461   3.620  1.00  0.00           O  
ATOM    547  CB  ILE A 189      14.065   1.370   4.171  1.00  0.00           C  
ATOM    548  CG1 ILE A 189      12.742   1.335   4.939  1.00  0.00           C  
ATOM    549  CG2 ILE A 189      13.921   0.679   2.823  1.00  0.00           C  
ATOM    550  CD1 ILE A 189      11.640   2.144   4.295  1.00  0.00           C  
ATOM    551  H   ILE A 189      15.568   2.487   6.079  1.00  0.00           H  
ATOM    552  HA  ILE A 189      14.833  -0.265   5.336  1.00  0.00           H  
ATOM    553  HB  ILE A 189      14.306   2.419   4.006  1.00  0.00           H  
ATOM    554 1HG1 ILE A 189      12.401   0.304   5.029  1.00  0.00           H  
ATOM    555 2HG1 ILE A 189      12.897   1.715   5.949  1.00  0.00           H  
ATOM    556 1HG2 ILE A 189      13.125   1.157   2.252  1.00  0.00           H  
ATOM    557 2HG2 ILE A 189      14.858   0.755   2.273  1.00  0.00           H  
ATOM    558 3HG2 ILE A 189      13.674  -0.371   2.978  1.00  0.00           H  
ATOM    559 1HD1 ILE A 189      10.734   2.071   4.898  1.00  0.00           H  
ATOM    560 2HD1 ILE A 189      11.947   3.188   4.229  1.00  0.00           H  
ATOM    561 3HD1 ILE A 189      11.442   1.759   3.296  1.00  0.00           H  
ATOM    562  N   PRO A 190      16.831  -0.769   3.930  1.00  0.00           N  
ATOM    563  CA  PRO A 190      18.009  -1.127   3.118  1.00  0.00           C  
ATOM    564  C   PRO A 190      18.013  -0.542   1.691  1.00  0.00           C  
ATOM    565  O   PRO A 190      19.017   0.044   1.284  1.00  0.00           O  
ATOM    566  CB  PRO A 190      17.920  -2.656   3.083  1.00  0.00           C  
ATOM    567  CG  PRO A 190      17.296  -3.016   4.388  1.00  0.00           C  
ATOM    568  CD  PRO A 190      16.242  -1.962   4.603  1.00  0.00           C  
ATOM    569  HA  PRO A 190      18.920  -0.789   3.634  1.00  0.00           H  
ATOM    570 1HB  PRO A 190      17.319  -2.978   2.220  1.00  0.00           H  
ATOM    571 2HB  PRO A 190      18.923  -3.089   2.956  1.00  0.00           H  
ATOM    572 1HG  PRO A 190      16.877  -4.031   4.342  1.00  0.00           H  
ATOM    573 2HG  PRO A 190      18.056  -3.022   5.183  1.00  0.00           H  
ATOM    574 1HD  PRO A 190      15.304  -2.280   4.124  1.00  0.00           H  
ATOM    575 2HD  PRO A 190      16.093  -1.806   5.681  1.00  0.00           H  
ATOM    576  N   PRO A 191      16.918  -0.679   0.897  1.00  0.00           N  
ATOM    577  CA  PRO A 191      16.887  -0.148  -0.471  1.00  0.00           C  
ATOM    578  C   PRO A 191      17.027   1.369  -0.505  1.00  0.00           C  
ATOM    579  O   PRO A 191      17.645   1.926  -1.412  1.00  0.00           O  
ATOM    580  CB  PRO A 191      15.511  -0.592  -0.978  1.00  0.00           C  
ATOM    581  CG  PRO A 191      14.734  -0.863   0.265  1.00  0.00           C  
ATOM    582  CD  PRO A 191      15.744  -1.440   1.220  1.00  0.00           C  
ATOM    583  HA  PRO A 191      17.693  -0.613  -1.058  1.00  0.00           H  
ATOM    584 1HB  PRO A 191      15.064   0.201  -1.596  1.00  0.00           H  
ATOM    585 2HB  PRO A 191      15.614  -1.480  -1.619  1.00  0.00           H  
ATOM    586 1HG  PRO A 191      14.279   0.066   0.639  1.00  0.00           H  
ATOM    587 2HG  PRO A 191      13.908  -1.558   0.052  1.00  0.00           H  
ATOM    588 1HD  PRO A 191      15.404  -1.284   2.254  1.00  0.00           H  
ATOM    589 2HD  PRO A 191      15.877  -2.512   1.013  1.00  0.00           H  
ATOM    590  N   ASN A 192      16.439   2.024   0.497  1.00  0.00           N  
ATOM    591  CA  ASN A 192      16.461   3.484   0.616  1.00  0.00           C  
ATOM    592  C   ASN A 192      15.739   4.142  -0.554  1.00  0.00           C  
ATOM    593  O   ASN A 192      15.877   5.342  -0.797  1.00  0.00           O  
ATOM    594  CB  ASN A 192      17.887   3.993   0.715  1.00  0.00           C  
ATOM    595  CG  ASN A 192      17.986   5.294   1.461  1.00  0.00           C  
ATOM    596  OD1 ASN A 192      17.296   5.501   2.467  1.00  0.00           O  
ATOM    597  ND2 ASN A 192      18.830   6.176   0.989  1.00  0.00           N  
ATOM    598  H   ASN A 192      15.983   1.506   1.191  1.00  0.00           H  
ATOM    599  HA  ASN A 192      15.928   3.765   1.526  1.00  0.00           H  
ATOM    600 1HB  ASN A 192      18.505   3.250   1.221  1.00  0.00           H  
ATOM    601 2HB  ASN A 192      18.295   4.130  -0.286  1.00  0.00           H  
ATOM    602 1HD2 ASN A 192      18.937   7.060   1.445  1.00  0.00           H  
ATOM    603 2HD2 ASN A 192      19.367   5.967   0.173  1.00  0.00           H  
ATOM    604  N   ILE A 193      14.963   3.345  -1.271  1.00  0.00           N  
ATOM    605  CA  ILE A 193      14.193   3.829  -2.403  1.00  0.00           C  
ATOM    606  C   ILE A 193      12.766   4.063  -1.944  1.00  0.00           C  
ATOM    607  O   ILE A 193      12.276   3.346  -1.075  1.00  0.00           O  
ATOM    608  CB  ILE A 193      14.218   2.833  -3.577  1.00  0.00           C  
ATOM    609  CG1 ILE A 193      15.653   2.618  -4.063  1.00  0.00           C  
ATOM    610  CG2 ILE A 193      13.336   3.326  -4.712  1.00  0.00           C  
ATOM    611  CD1 ILE A 193      15.814   1.430  -4.985  1.00  0.00           C  
ATOM    612  H   ILE A 193      14.902   2.400  -1.023  1.00  0.00           H  
ATOM    613  HA  ILE A 193      14.633   4.765  -2.745  1.00  0.00           H  
ATOM    614  HB  ILE A 193      13.851   1.864  -3.239  1.00  0.00           H  
ATOM    615 1HG1 ILE A 193      15.996   3.508  -4.591  1.00  0.00           H  
ATOM    616 2HG1 ILE A 193      16.312   2.474  -3.206  1.00  0.00           H  
ATOM    617 1HG2 ILE A 193      13.365   2.610  -5.533  1.00  0.00           H  
ATOM    618 2HG2 ILE A 193      12.311   3.429  -4.358  1.00  0.00           H  
ATOM    619 3HG2 ILE A 193      13.697   4.294  -5.060  1.00  0.00           H  
ATOM    620 1HD1 ILE A 193      16.858   1.343  -5.288  1.00  0.00           H  
ATOM    621 2HD1 ILE A 193      15.510   0.521  -4.464  1.00  0.00           H  
ATOM    622 3HD1 ILE A 193      15.191   1.568  -5.869  1.00  0.00           H  
ATOM    623  N   ASN A 194      12.099   5.055  -2.510  1.00  0.00           N  
ATOM    624  CA  ASN A 194      10.742   5.373  -2.087  1.00  0.00           C  
ATOM    625  C   ASN A 194       9.680   4.789  -3.014  1.00  0.00           C  
ATOM    626  O   ASN A 194       8.531   4.642  -2.611  1.00  0.00           O  
ATOM    627  CB  ASN A 194      10.571   6.877  -1.974  1.00  0.00           C  
ATOM    628  CG  ASN A 194      11.451   7.481  -0.915  1.00  0.00           C  
ATOM    629  OD1 ASN A 194      11.765   6.834   0.091  1.00  0.00           O  
ATOM    630  ND2 ASN A 194      11.855   8.709  -1.121  1.00  0.00           N  
ATOM    631  H   ASN A 194      12.521   5.581  -3.224  1.00  0.00           H  
ATOM    632  HA  ASN A 194      10.571   4.924  -1.107  1.00  0.00           H  
ATOM    633 1HB  ASN A 194      10.804   7.343  -2.933  1.00  0.00           H  
ATOM    634 2HB  ASN A 194       9.532   7.109  -1.742  1.00  0.00           H  
ATOM    635 1HD2 ASN A 194      12.441   9.160  -0.449  1.00  0.00           H  
ATOM    636 2HD2 ASN A 194      11.576   9.193  -1.948  1.00  0.00           H  
ATOM    637  N   THR A 195      10.044   4.426  -4.241  1.00  0.00           N  
ATOM    638  CA  THR A 195       9.060   3.891  -5.177  1.00  0.00           C  
ATOM    639  C   THR A 195       8.646   2.488  -4.757  1.00  0.00           C  
ATOM    640  O   THR A 195       9.495   1.626  -4.538  1.00  0.00           O  
ATOM    641  CB  THR A 195       9.607   3.866  -6.616  1.00  0.00           C  
ATOM    642  OG1 THR A 195       9.979   5.192  -7.012  1.00  0.00           O  
ATOM    643  CG2 THR A 195       8.557   3.330  -7.577  1.00  0.00           C  
ATOM    644  H   THR A 195      10.977   4.513  -4.518  1.00  0.00           H  
ATOM    645  HA  THR A 195       8.180   4.534  -5.159  1.00  0.00           H  
ATOM    646  HB  THR A 195      10.490   3.228  -6.659  1.00  0.00           H  
ATOM    647  HG1 THR A 195      10.517   5.150  -7.806  1.00  0.00           H  
ATOM    648 1HG2 THR A 195       8.962   3.319  -8.589  1.00  0.00           H  
ATOM    649 2HG2 THR A 195       8.280   2.317  -7.285  1.00  0.00           H  
ATOM    650 3HG2 THR A 195       7.675   3.970  -7.546  1.00  0.00           H  
ATOM    651  N   TRP A 196       7.335   2.252  -4.728  1.00  0.00           N  
ATOM    652  CA  TRP A 196       6.777   0.971  -4.294  1.00  0.00           C  
ATOM    653  C   TRP A 196       7.317  -0.211  -5.074  1.00  0.00           C  
ATOM    654  O   TRP A 196       7.583  -1.257  -4.494  1.00  0.00           O  
ATOM    655  CB  TRP A 196       5.253   0.994  -4.421  1.00  0.00           C  
ATOM    656  CG  TRP A 196       4.560   1.557  -3.216  1.00  0.00           C  
ATOM    657  CD1 TRP A 196       3.705   2.617  -3.189  1.00  0.00           C  
ATOM    658  CD2 TRP A 196       4.662   1.088  -1.850  1.00  0.00           C  
ATOM    659  NE1 TRP A 196       3.269   2.840  -1.906  1.00  0.00           N  
ATOM    660  CE2 TRP A 196       3.844   1.913  -1.074  1.00  0.00           C  
ATOM    661  CE3 TRP A 196       5.371   0.050  -1.233  1.00  0.00           C  
ATOM    662  CZ2 TRP A 196       3.712   1.738   0.295  1.00  0.00           C  
ATOM    663  CZ3 TRP A 196       5.237  -0.127   0.140  1.00  0.00           C  
ATOM    664  CH2 TRP A 196       4.429   0.695   0.883  1.00  0.00           C  
ATOM    665  H   TRP A 196       6.718   2.975  -4.977  1.00  0.00           H  
ATOM    666  HA  TRP A 196       7.041   0.815  -3.248  1.00  0.00           H  
ATOM    667 1HB  TRP A 196       4.968   1.589  -5.288  1.00  0.00           H  
ATOM    668 2HB  TRP A 196       4.886  -0.019  -4.584  1.00  0.00           H  
ATOM    669  HD1 TRP A 196       3.409   3.201  -4.058  1.00  0.00           H  
ATOM    670  HE1 TRP A 196       2.631   3.569  -1.620  1.00  0.00           H  
ATOM    671  HE3 TRP A 196       6.012  -0.608  -1.818  1.00  0.00           H  
ATOM    672  HZ2 TRP A 196       3.075   2.381   0.903  1.00  0.00           H  
ATOM    673  HZ3 TRP A 196       5.793  -0.937   0.612  1.00  0.00           H  
ATOM    674  HH2 TRP A 196       4.347   0.529   1.957  1.00  0.00           H  
ATOM    675  N   GLN A 197       7.501  -0.040  -6.371  1.00  0.00           N  
ATOM    676  CA  GLN A 197       8.009  -1.113  -7.211  1.00  0.00           C  
ATOM    677  C   GLN A 197       9.357  -1.617  -6.706  1.00  0.00           C  
ATOM    678  O   GLN A 197       9.664  -2.802  -6.803  1.00  0.00           O  
ATOM    679  CB  GLN A 197       8.135  -0.641  -8.662  1.00  0.00           C  
ATOM    680  CG  GLN A 197       6.829  -0.659  -9.438  1.00  0.00           C  
ATOM    681  CD  GLN A 197       6.920   0.112 -10.741  1.00  0.00           C  
ATOM    682  OE1 GLN A 197       7.762   1.001 -10.896  1.00  0.00           O  
ATOM    683  NE2 GLN A 197       6.052  -0.224 -11.688  1.00  0.00           N  
ATOM    684  H   GLN A 197       7.285   0.827  -6.773  1.00  0.00           H  
ATOM    685  HA  GLN A 197       7.305  -1.944  -7.174  1.00  0.00           H  
ATOM    686 1HB  GLN A 197       8.524   0.377  -8.681  1.00  0.00           H  
ATOM    687 2HB  GLN A 197       8.849  -1.274  -9.190  1.00  0.00           H  
ATOM    688 1HG  GLN A 197       6.570  -1.692  -9.670  1.00  0.00           H  
ATOM    689 2HG  GLN A 197       6.049  -0.206  -8.827  1.00  0.00           H  
ATOM    690 1HE2 GLN A 197       6.064   0.250 -12.570  1.00  0.00           H  
ATOM    691 2HE2 GLN A 197       5.386  -0.951 -11.521  1.00  0.00           H  
ATOM    692  N   GLN A 198      10.175  -0.711  -6.199  1.00  0.00           N  
ATOM    693  CA  GLN A 198      11.478  -1.081  -5.673  1.00  0.00           C  
ATOM    694  C   GLN A 198      11.403  -1.414  -4.177  1.00  0.00           C  
ATOM    695  O   GLN A 198      12.272  -2.104  -3.643  1.00  0.00           O  
ATOM    696  CB  GLN A 198      12.485   0.047  -5.913  1.00  0.00           C  
ATOM    697  CG  GLN A 198      12.720   0.371  -7.379  1.00  0.00           C  
ATOM    698  CD  GLN A 198      13.305  -0.801  -8.143  1.00  0.00           C  
ATOM    699  OE1 GLN A 198      14.368  -1.321  -7.791  1.00  0.00           O  
ATOM    700  NE2 GLN A 198      12.615  -1.225  -9.195  1.00  0.00           N  
ATOM    701  H   GLN A 198       9.892   0.225  -6.159  1.00  0.00           H  
ATOM    702  HA  GLN A 198      11.821  -1.974  -6.195  1.00  0.00           H  
ATOM    703 1HB  GLN A 198      12.138   0.956  -5.419  1.00  0.00           H  
ATOM    704 2HB  GLN A 198      13.444  -0.220  -5.468  1.00  0.00           H  
ATOM    705 1HG  GLN A 198      11.769   0.638  -7.838  1.00  0.00           H  
ATOM    706 2HG  GLN A 198      13.417   1.207  -7.448  1.00  0.00           H  
ATOM    707 1HE2 GLN A 198      12.951  -1.995  -9.738  1.00  0.00           H  
ATOM    708 2HE2 GLN A 198      11.757  -0.775  -9.445  1.00  0.00           H  
ATOM    709  N   VAL A 199      10.352  -0.934  -3.509  1.00  0.00           N  
ATOM    710  CA  VAL A 199      10.176  -1.172  -2.075  1.00  0.00           C  
ATOM    711  C   VAL A 199       9.600  -2.567  -1.810  1.00  0.00           C  
ATOM    712  O   VAL A 199       9.919  -3.196  -0.799  1.00  0.00           O  
ATOM    713  CB  VAL A 199       9.240  -0.109  -1.469  1.00  0.00           C  
ATOM    714  CG1 VAL A 199       8.815  -0.512  -0.065  1.00  0.00           C  
ATOM    715  CG2 VAL A 199       9.934   1.244  -1.455  1.00  0.00           C  
ATOM    716  H   VAL A 199       9.680  -0.403  -3.994  1.00  0.00           H  
ATOM    717  HA  VAL A 199      11.150  -1.099  -1.590  1.00  0.00           H  
ATOM    718  HB  VAL A 199       8.335  -0.048  -2.074  1.00  0.00           H  
ATOM    719 1HG1 VAL A 199       8.154   0.250   0.348  1.00  0.00           H  
ATOM    720 2HG1 VAL A 199       8.289  -1.466  -0.104  1.00  0.00           H  
ATOM    721 3HG1 VAL A 199       9.696  -0.608   0.568  1.00  0.00           H  
ATOM    722 1HG2 VAL A 199       9.267   1.991  -1.026  1.00  0.00           H  
ATOM    723 2HG2 VAL A 199      10.842   1.181  -0.855  1.00  0.00           H  
ATOM    724 3HG2 VAL A 199      10.192   1.532  -2.474  1.00  0.00           H  
ATOM    725  N   THR A 200       8.776  -3.060  -2.735  1.00  0.00           N  
ATOM    726  CA  THR A 200       8.155  -4.378  -2.600  1.00  0.00           C  
ATOM    727  C   THR A 200       9.204  -5.486  -2.514  1.00  0.00           C  
ATOM    728  O   THR A 200       8.948  -6.567  -1.971  1.00  0.00           O  
ATOM    729  CB  THR A 200       7.201  -4.662  -3.775  1.00  0.00           C  
ATOM    730  OG1 THR A 200       6.296  -5.713  -3.416  1.00  0.00           O  
ATOM    731  CG2 THR A 200       7.986  -5.074  -5.011  1.00  0.00           C  
ATOM    732  H   THR A 200       8.574  -2.521  -3.533  1.00  0.00           H  
ATOM    733  HA  THR A 200       7.577  -4.395  -1.676  1.00  0.00           H  
ATOM    734  HB  THR A 200       6.624  -3.765  -4.000  1.00  0.00           H  
ATOM    735  HG1 THR A 200       6.756  -6.361  -2.876  1.00  0.00           H  
ATOM    736 1HG2 THR A 200       7.295  -5.271  -5.831  1.00  0.00           H  
ATOM    737 2HG2 THR A 200       8.667  -4.272  -5.294  1.00  0.00           H  
ATOM    738 3HG2 THR A 200       8.557  -5.976  -4.795  1.00  0.00           H  
ATOM    739  N   ALA A 201      10.393  -5.191  -3.035  1.00  0.00           N  
ATOM    740  CA  ALA A 201      11.500  -6.131  -3.034  1.00  0.00           C  
ATOM    741  C   ALA A 201      11.877  -6.546  -1.615  1.00  0.00           C  
ATOM    742  O   ALA A 201      12.438  -7.620  -1.410  1.00  0.00           O  
ATOM    743  CB  ALA A 201      12.701  -5.530  -3.746  1.00  0.00           C  
ATOM    744  H   ALA A 201      10.525  -4.306  -3.437  1.00  0.00           H  
ATOM    745  HA  ALA A 201      11.184  -7.027  -3.567  1.00  0.00           H  
ATOM    746 1HB  ALA A 201      13.069  -4.686  -3.182  1.00  0.00           H  
ATOM    747 2HB  ALA A 201      12.407  -5.201  -4.731  1.00  0.00           H  
ATOM    748 3HB  ALA A 201      13.480  -6.275  -3.831  1.00  0.00           H  
ATOM    749  N   LEU A 202      11.555  -5.698  -0.639  1.00  0.00           N  
ATOM    750  CA  LEU A 202      11.852  -5.986   0.761  1.00  0.00           C  
ATOM    751  C   LEU A 202      11.164  -7.273   1.205  1.00  0.00           C  
ATOM    752  O   LEU A 202      11.734  -8.081   1.942  1.00  0.00           O  
ATOM    753  CB  LEU A 202      11.402  -4.821   1.652  1.00  0.00           C  
ATOM    754  CG  LEU A 202      12.311  -3.585   1.640  1.00  0.00           C  
ATOM    755  CD1 LEU A 202      11.575  -2.408   2.266  1.00  0.00           C  
ATOM    756  CD2 LEU A 202      13.596  -3.891   2.394  1.00  0.00           C  
ATOM    757  H   LEU A 202      11.099  -4.855  -0.870  1.00  0.00           H  
ATOM    758  HA  LEU A 202      12.929  -6.112   0.867  1.00  0.00           H  
ATOM    759 1HB  LEU A 202      10.409  -4.506   1.336  1.00  0.00           H  
ATOM    760 2HB  LEU A 202      11.339  -5.175   2.681  1.00  0.00           H  
ATOM    761  HG  LEU A 202      12.549  -3.319   0.610  1.00  0.00           H  
ATOM    762 1HD1 LEU A 202      12.221  -1.529   2.257  1.00  0.00           H  
ATOM    763 2HD1 LEU A 202      10.671  -2.198   1.695  1.00  0.00           H  
ATOM    764 3HD1 LEU A 202      11.309  -2.651   3.294  1.00  0.00           H  
ATOM    765 1HD2 LEU A 202      14.242  -3.013   2.385  1.00  0.00           H  
ATOM    766 2HD2 LEU A 202      13.358  -4.156   3.425  1.00  0.00           H  
ATOM    767 3HD2 LEU A 202      14.109  -4.725   1.915  1.00  0.00           H  
ATOM    768  N   ALA A 203       9.940  -7.462   0.736  1.00  0.00           N  
ATOM    769  CA  ALA A 203       9.168  -8.647   1.076  1.00  0.00           C  
ATOM    770  C   ALA A 203       9.582  -9.823   0.199  1.00  0.00           C  
ATOM    771  O   ALA A 203       9.557 -10.975   0.629  1.00  0.00           O  
ATOM    772  CB  ALA A 203       7.680  -8.368   0.926  1.00  0.00           C  
ATOM    773  H   ALA A 203       9.547  -6.788   0.138  1.00  0.00           H  
ATOM    774  HA  ALA A 203       9.381  -8.904   2.114  1.00  0.00           H  
ATOM    775 1HB  ALA A 203       7.121  -9.270   1.131  1.00  0.00           H  
ATOM    776 2HB  ALA A 203       7.476  -8.040  -0.081  1.00  0.00           H  
ATOM    777 3HB  ALA A 203       7.386  -7.597   1.623  1.00  0.00           H  
ATOM    778  N   GLN A 204       9.984  -9.521  -1.026  1.00  0.00           N  
ATOM    779  CA  GLN A 204      10.404 -10.548  -1.973  1.00  0.00           C  
ATOM    780  C   GLN A 204      11.764 -11.129  -1.585  1.00  0.00           C  
ATOM    781  O   GLN A 204      12.022 -12.314  -1.796  1.00  0.00           O  
ATOM    782  CB  GLN A 204      10.462  -9.976  -3.392  1.00  0.00           C  
ATOM    783  CG  GLN A 204       9.112  -9.565  -3.953  1.00  0.00           C  
ATOM    784  CD  GLN A 204       9.233  -8.846  -5.284  1.00  0.00           C  
ATOM    785  OE1 GLN A 204      10.221  -8.154  -5.544  1.00  0.00           O  
ATOM    786  NE2 GLN A 204       8.227  -9.007  -6.136  1.00  0.00           N  
ATOM    787  H   GLN A 204       9.997  -8.581  -1.307  1.00  0.00           H  
ATOM    788  HA  GLN A 204       9.674 -11.357  -1.953  1.00  0.00           H  
ATOM    789 1HB  GLN A 204      11.113  -9.102  -3.405  1.00  0.00           H  
ATOM    790 2HB  GLN A 204      10.895 -10.716  -4.065  1.00  0.00           H  
ATOM    791 1HG  GLN A 204       8.504 -10.458  -4.101  1.00  0.00           H  
ATOM    792 2HG  GLN A 204       8.625  -8.894  -3.246  1.00  0.00           H  
ATOM    793 1HE2 GLN A 204       8.250  -8.557  -7.029  1.00  0.00           H  
ATOM    794 2HE2 GLN A 204       7.445  -9.577  -5.885  1.00  0.00           H  
ATOM    795  N   GLN A 205      12.623 -10.297  -1.006  1.00  0.00           N  
ATOM    796  CA  GLN A 205      13.947 -10.740  -0.576  1.00  0.00           C  
ATOM    797  C   GLN A 205      13.877 -11.400   0.798  1.00  0.00           C  
ATOM    798  O   GLN A 205      14.899 -11.798   1.357  1.00  0.00           O  
ATOM    799  CB  GLN A 205      14.925  -9.563  -0.544  1.00  0.00           C  
ATOM    800  CG  GLN A 205      15.256  -8.990  -1.912  1.00  0.00           C  
ATOM    801  CD  GLN A 205      16.143  -7.763  -1.827  1.00  0.00           C  
ATOM    802  OE1 GLN A 205      15.796  -6.773  -1.176  1.00  0.00           O  
ATOM    803  NE2 GLN A 205      17.295  -7.820  -2.485  1.00  0.00           N  
ATOM    804  H   GLN A 205      12.368  -9.354  -0.881  1.00  0.00           H  
ATOM    805  HA  GLN A 205      14.314 -11.477  -1.290  1.00  0.00           H  
ATOM    806 1HB  GLN A 205      14.509  -8.760   0.065  1.00  0.00           H  
ATOM    807 2HB  GLN A 205      15.858  -9.878  -0.077  1.00  0.00           H  
ATOM    808 1HG  GLN A 205      15.777  -9.749  -2.496  1.00  0.00           H  
ATOM    809 2HG  GLN A 205      14.328  -8.708  -2.410  1.00  0.00           H  
ATOM    810 1HE2 GLN A 205      17.921  -7.039  -2.466  1.00  0.00           H  
ATOM    811 2HE2 GLN A 205      17.536  -8.642  -3.001  1.00  0.00           H  
ATOM    812  N   LYS A 206      12.661 -11.490   1.335  1.00  0.00           N  
ATOM    813  CA  LYS A 206      12.411 -12.108   2.638  1.00  0.00           C  
ATOM    814  C   LYS A 206      13.098 -11.346   3.771  1.00  0.00           C  
ATOM    815  O   LYS A 206      13.381 -11.908   4.831  1.00  0.00           O  
ATOM    816  CB  LYS A 206      12.876 -13.565   2.633  1.00  0.00           C  
ATOM    817  CG  LYS A 206      12.222 -14.430   1.563  1.00  0.00           C  
ATOM    818  CD  LYS A 206      12.552 -15.902   1.765  1.00  0.00           C  
ATOM    819  CE  LYS A 206      11.888 -16.769   0.705  1.00  0.00           C  
ATOM    820  NZ  LYS A 206      12.186 -18.213   0.902  1.00  0.00           N  
ATOM    821  H   LYS A 206      11.902 -11.132   0.833  1.00  0.00           H  
ATOM    822  HA  LYS A 206      11.338 -12.084   2.832  1.00  0.00           H  
ATOM    823 1HB  LYS A 206      13.955 -13.602   2.480  1.00  0.00           H  
ATOM    824 2HB  LYS A 206      12.667 -14.017   3.602  1.00  0.00           H  
ATOM    825 1HG  LYS A 206      11.140 -14.300   1.601  1.00  0.00           H  
ATOM    826 2HG  LYS A 206      12.574 -14.120   0.580  1.00  0.00           H  
ATOM    827 1HD  LYS A 206      13.632 -16.043   1.714  1.00  0.00           H  
ATOM    828 2HD  LYS A 206      12.207 -16.220   2.749  1.00  0.00           H  
ATOM    829 1HE  LYS A 206      10.809 -16.625   0.741  1.00  0.00           H  
ATOM    830 2HE  LYS A 206      12.239 -16.470  -0.282  1.00  0.00           H  
ATOM    831 1HZ  LYS A 206      11.729 -18.753   0.180  1.00  0.00           H  
ATOM    832 2HZ  LYS A 206      13.184 -18.362   0.852  1.00  0.00           H  
ATOM    833 3HZ  LYS A 206      11.847 -18.507   1.807  1.00  0.00           H  
ATOM    834  N   LEU A 207      13.349 -10.061   3.549  1.00  0.00           N  
ATOM    835  CA  LEU A 207      13.990  -9.224   4.554  1.00  0.00           C  
ATOM    836  C   LEU A 207      12.946  -8.722   5.541  1.00  0.00           C  
ATOM    837  O   LEU A 207      13.220  -8.553   6.728  1.00  0.00           O  
ATOM    838  CB  LEU A 207      14.703  -8.039   3.898  1.00  0.00           C  
ATOM    839  CG  LEU A 207      15.840  -8.402   2.943  1.00  0.00           C  
ATOM    840  CD1 LEU A 207      16.355  -7.159   2.236  1.00  0.00           C  
ATOM    841  CD2 LEU A 207      16.971  -9.095   3.689  1.00  0.00           C  
ATOM    842  H   LEU A 207      13.095  -9.666   2.688  1.00  0.00           H  
ATOM    843  HA  LEU A 207      14.729  -9.824   5.083  1.00  0.00           H  
ATOM    844 1HB  LEU A 207      13.969  -7.467   3.347  1.00  0.00           H  
ATOM    845 2HB  LEU A 207      15.107  -7.413   4.679  1.00  0.00           H  
ATOM    846  HG  LEU A 207      15.466  -9.085   2.194  1.00  0.00           H  
ATOM    847 1HD1 LEU A 207      16.723  -6.455   2.967  1.00  0.00           H  
ATOM    848 2HD1 LEU A 207      15.553  -6.705   1.671  1.00  0.00           H  
ATOM    849 3HD1 LEU A 207      17.156  -7.433   1.566  1.00  0.00           H  
ATOM    850 1HD2 LEU A 207      16.590  -9.972   4.187  1.00  0.00           H  
ATOM    851 2HD2 LEU A 207      17.387  -8.416   4.420  1.00  0.00           H  
ATOM    852 3HD2 LEU A 207      17.743  -9.385   2.988  1.00  0.00           H  
ATOM    853  N   LEU A 208      11.745  -8.502   5.025  1.00  0.00           N  
ATOM    854  CA  LEU A 208      10.630  -8.025   5.825  1.00  0.00           C  
ATOM    855  C   LEU A 208      10.162  -9.114   6.782  1.00  0.00           C  
ATOM    856  O   LEU A 208       9.694 -10.170   6.351  1.00  0.00           O  
ATOM    857  CB  LEU A 208       9.471  -7.588   4.920  1.00  0.00           C  
ATOM    858  CG  LEU A 208       8.255  -6.991   5.638  1.00  0.00           C  
ATOM    859  CD1 LEU A 208       7.553  -6.004   4.716  1.00  0.00           C  
ATOM    860  CD2 LEU A 208       7.314  -8.110   6.059  1.00  0.00           C  
ATOM    861  H   LEU A 208      11.604  -8.670   4.072  1.00  0.00           H  
ATOM    862  HA  LEU A 208      10.963  -7.165   6.405  1.00  0.00           H  
ATOM    863 1HB  LEU A 208       9.841  -6.841   4.219  1.00  0.00           H  
ATOM    864 2HB  LEU A 208       9.129  -8.452   4.351  1.00  0.00           H  
ATOM    865  HG  LEU A 208       8.586  -6.444   6.522  1.00  0.00           H  
ATOM    866 1HD1 LEU A 208       6.689  -5.579   5.226  1.00  0.00           H  
ATOM    867 2HD1 LEU A 208       8.243  -5.204   4.446  1.00  0.00           H  
ATOM    868 3HD1 LEU A 208       7.225  -6.519   3.814  1.00  0.00           H  
ATOM    869 1HD2 LEU A 208       6.449  -7.685   6.571  1.00  0.00           H  
ATOM    870 2HD2 LEU A 208       6.981  -8.656   5.176  1.00  0.00           H  
ATOM    871 3HD2 LEU A 208       7.835  -8.790   6.732  1.00  0.00           H  
ATOM    872  N   THR A 209      10.306  -8.861   8.075  1.00  0.00           N  
ATOM    873  CA  THR A 209       9.894  -9.816   9.089  1.00  0.00           C  
ATOM    874  C   THR A 209       8.410  -9.626   9.399  1.00  0.00           C  
ATOM    875  O   THR A 209       7.823  -8.616   9.001  1.00  0.00           O  
ATOM    876  CB  THR A 209      10.729  -9.666  10.374  1.00  0.00           C  
ATOM    877  OG1 THR A 209      10.468  -8.389  10.971  1.00  0.00           O  
ATOM    878  CG2 THR A 209      12.213  -9.783  10.064  1.00  0.00           C  
ATOM    879  H   THR A 209      10.693  -7.999   8.355  1.00  0.00           H  
ATOM    880  HA  THR A 209      10.047 -10.822   8.699  1.00  0.00           H  
ATOM    881  HB  THR A 209      10.450 -10.446  11.083  1.00  0.00           H  
ATOM    882  HG1 THR A 209      10.786  -7.694  10.389  1.00  0.00           H  
ATOM    883 1HG2 THR A 209      12.788  -9.675  10.983  1.00  0.00           H  
ATOM    884 2HG2 THR A 209      12.416 -10.757   9.621  1.00  0.00           H  
ATOM    885 3HG2 THR A 209      12.500  -9.000   9.363  1.00  0.00           H  
ATOM    886  N   PRO A 210       7.767 -10.590  10.084  1.00  0.00           N  
ATOM    887  CA  PRO A 210       6.348 -10.479  10.443  1.00  0.00           C  
ATOM    888  C   PRO A 210       6.042  -9.171  11.168  1.00  0.00           C  
ATOM    889  O   PRO A 210       4.971  -8.586  10.998  1.00  0.00           O  
ATOM    890  CB  PRO A 210       6.131 -11.689  11.357  1.00  0.00           C  
ATOM    891  CG  PRO A 210       7.112 -12.698  10.867  1.00  0.00           C  
ATOM    892  CD  PRO A 210       8.342 -11.896  10.537  1.00  0.00           C  
ATOM    893  HA  PRO A 210       5.737 -10.558   9.532  1.00  0.00           H  
ATOM    894 1HB  PRO A 210       6.301 -11.403  12.406  1.00  0.00           H  
ATOM    895 2HB  PRO A 210       5.090 -12.035  11.283  1.00  0.00           H  
ATOM    896 1HG  PRO A 210       7.297 -13.457  11.642  1.00  0.00           H  
ATOM    897 2HG  PRO A 210       6.706 -13.229   9.993  1.00  0.00           H  
ATOM    898 1HD  PRO A 210       8.960 -11.782  11.440  1.00  0.00           H  
ATOM    899 2HD  PRO A 210       8.909 -12.402   9.741  1.00  0.00           H  
ATOM    900  N   GLN A 211       7.006  -8.702  11.954  1.00  0.00           N  
ATOM    901  CA  GLN A 211       6.851  -7.466  12.707  1.00  0.00           C  
ATOM    902  C   GLN A 211       6.868  -6.247  11.785  1.00  0.00           C  
ATOM    903  O   GLN A 211       6.293  -5.206  12.112  1.00  0.00           O  
ATOM    904  CB  GLN A 211       7.955  -7.343  13.760  1.00  0.00           C  
ATOM    905  CG  GLN A 211       7.865  -8.365  14.880  1.00  0.00           C  
ATOM    906  CD  GLN A 211       8.971  -8.201  15.904  1.00  0.00           C  
ATOM    907  OE1 GLN A 211      10.047  -7.679  15.599  1.00  0.00           O  
ATOM    908  NE2 GLN A 211       8.713  -8.646  17.129  1.00  0.00           N  
ATOM    909  H   GLN A 211       7.845  -9.210  12.034  1.00  0.00           H  
ATOM    910  HA  GLN A 211       5.886  -7.488  13.213  1.00  0.00           H  
ATOM    911 1HB  GLN A 211       8.928  -7.453  13.282  1.00  0.00           H  
ATOM    912 2HB  GLN A 211       7.921  -6.350  14.208  1.00  0.00           H  
ATOM    913 1HG  GLN A 211       6.907  -8.249  15.388  1.00  0.00           H  
ATOM    914 2HG  GLN A 211       7.941  -9.365  14.452  1.00  0.00           H  
ATOM    915 1HE2 GLN A 211       9.404  -8.565  17.848  1.00  0.00           H  
ATOM    916 2HE2 GLN A 211       7.827  -9.062  17.334  1.00  0.00           H  
ATOM    917  N   ASP A 212       7.497  -6.381  10.621  1.00  0.00           N  
ATOM    918  CA  ASP A 212       7.583  -5.273   9.681  1.00  0.00           C  
ATOM    919  C   ASP A 212       6.345  -5.276   8.808  1.00  0.00           C  
ATOM    920  O   ASP A 212       5.880  -4.234   8.343  1.00  0.00           O  
ATOM    921  CB  ASP A 212       8.834  -5.381   8.798  1.00  0.00           C  
ATOM    922  CG  ASP A 212      10.133  -5.198   9.556  1.00  0.00           C  
ATOM    923  OD1 ASP A 212      10.319  -4.143  10.197  1.00  0.00           O  
ATOM    924  OD2 ASP A 212      10.985  -6.114   9.499  1.00  0.00           O  
ATOM    925  H   ASP A 212       7.856  -7.260  10.360  1.00  0.00           H  
ATOM    926  HA  ASP A 212       7.633  -4.342  10.247  1.00  0.00           H  
ATOM    927 1HB  ASP A 212       8.854  -6.356   8.339  1.00  0.00           H  
ATOM    928 2HB  ASP A 212       8.783  -4.629   8.025  1.00  0.00           H  
ATOM    929  N   MET A 213       5.815  -6.476   8.610  1.00  0.00           N  
ATOM    930  CA  MET A 213       4.627  -6.691   7.800  1.00  0.00           C  
ATOM    931  C   MET A 213       3.453  -5.871   8.318  1.00  0.00           C  
ATOM    932  O   MET A 213       2.797  -5.152   7.562  1.00  0.00           O  
ATOM    933  CB  MET A 213       4.271  -8.176   7.771  1.00  0.00           C  
ATOM    934  CG  MET A 213       3.013  -8.507   6.981  1.00  0.00           C  
ATOM    935  SD  MET A 213       2.607 -10.264   7.024  1.00  0.00           S  
ATOM    936  CE  MET A 213       2.201 -10.475   8.755  1.00  0.00           C  
ATOM    937  H   MET A 213       6.248  -7.253   9.024  1.00  0.00           H  
ATOM    938  HA  MET A 213       4.837  -6.360   6.783  1.00  0.00           H  
ATOM    939 1HB  MET A 213       5.096  -8.739   7.337  1.00  0.00           H  
ATOM    940 2HB  MET A 213       4.129  -8.536   8.791  1.00  0.00           H  
ATOM    941 1HG  MET A 213       2.170  -7.948   7.388  1.00  0.00           H  
ATOM    942 2HG  MET A 213       3.148  -8.210   5.941  1.00  0.00           H  
ATOM    943 1HE  MET A 213       1.928 -11.514   8.940  1.00  0.00           H  
ATOM    944 2HE  MET A 213       3.065 -10.212   9.366  1.00  0.00           H  
ATOM    945 3HE  MET A 213       1.363  -9.828   9.014  1.00  0.00           H  
ATOM    946  N   GLU A 214       3.217  -5.964   9.619  1.00  0.00           N  
ATOM    947  CA  GLU A 214       2.117  -5.252  10.260  1.00  0.00           C  
ATOM    948  C   GLU A 214       2.273  -3.737  10.131  1.00  0.00           C  
ATOM    949  O   GLU A 214       1.288  -2.997  10.166  1.00  0.00           O  
ATOM    950  CB  GLU A 214       2.027  -5.640  11.738  1.00  0.00           C  
ATOM    951  CG  GLU A 214       1.518  -7.053  11.987  1.00  0.00           C  
ATOM    952  CD  GLU A 214       0.111  -7.262  11.502  1.00  0.00           C  
ATOM    953  OE1 GLU A 214      -0.752  -6.518  11.901  1.00  0.00           O  
ATOM    954  OE2 GLU A 214      -0.102  -8.168  10.731  1.00  0.00           O  
ATOM    955  H   GLU A 214       3.800  -6.531  10.168  1.00  0.00           H  
ATOM    956  HA  GLU A 214       1.187  -5.535   9.765  1.00  0.00           H  
ATOM    957 1HB  GLU A 214       3.011  -5.552  12.198  1.00  0.00           H  
ATOM    958 2HB  GLU A 214       1.361  -4.949  12.255  1.00  0.00           H  
ATOM    959 1HG  GLU A 214       2.174  -7.759  11.479  1.00  0.00           H  
ATOM    960 2HG  GLU A 214       1.565  -7.260  13.055  1.00  0.00           H  
ATOM    961  N   ALA A 215       3.509  -3.281   9.977  1.00  0.00           N  
ATOM    962  CA  ALA A 215       3.789  -1.858   9.850  1.00  0.00           C  
ATOM    963  C   ALA A 215       3.609  -1.386   8.410  1.00  0.00           C  
ATOM    964  O   ALA A 215       3.136  -0.274   8.163  1.00  0.00           O  
ATOM    965  CB  ALA A 215       5.198  -1.552  10.337  1.00  0.00           C  
ATOM    966  H   ALA A 215       4.254  -3.918   9.944  1.00  0.00           H  
ATOM    967  HA  ALA A 215       3.075  -1.316  10.470  1.00  0.00           H  
ATOM    968 1HB  ALA A 215       5.393  -0.484  10.238  1.00  0.00           H  
ATOM    969 2HB  ALA A 215       5.293  -1.843  11.383  1.00  0.00           H  
ATOM    970 3HB  ALA A 215       5.918  -2.108   9.739  1.00  0.00           H  
ATOM    971  N   ALA A 216       3.954  -2.252   7.462  1.00  0.00           N  
ATOM    972  CA  ALA A 216       3.845  -1.928   6.047  1.00  0.00           C  
ATOM    973  C   ALA A 216       2.389  -1.795   5.634  1.00  0.00           C  
ATOM    974  O   ALA A 216       2.058  -1.029   4.724  1.00  0.00           O  
ATOM    975  CB  ALA A 216       4.541  -2.990   5.208  1.00  0.00           C  
ATOM    976  H   ALA A 216       4.278  -3.139   7.722  1.00  0.00           H  
ATOM    977  HA  ALA A 216       4.333  -0.967   5.881  1.00  0.00           H  
ATOM    978 1HB  ALA A 216       4.492  -2.715   4.166  1.00  0.00           H  
ATOM    979 2HB  ALA A 216       4.047  -3.939   5.351  1.00  0.00           H  
ATOM    980 3HB  ALA A 216       5.575  -3.073   5.511  1.00  0.00           H  
ATOM    981  N   LYS A 217       1.524  -2.538   6.317  1.00  0.00           N  
ATOM    982  CA  LYS A 217       0.095  -2.511   6.036  1.00  0.00           C  
ATOM    983  C   LYS A 217      -0.461  -1.097   6.184  1.00  0.00           C  
ATOM    984  O   LYS A 217      -1.208  -0.616   5.329  1.00  0.00           O  
ATOM    985  CB  LYS A 217      -0.652  -3.474   6.961  1.00  0.00           C  
ATOM    986  CG  LYS A 217      -0.465  -4.946   6.619  1.00  0.00           C  
ATOM    987  CD  LYS A 217      -1.188  -5.840   7.615  1.00  0.00           C  
ATOM    988  CE  LYS A 217      -1.041  -7.310   7.249  1.00  0.00           C  
ATOM    989  NZ  LYS A 217      -1.639  -8.202   8.279  1.00  0.00           N  
ATOM    990  H   LYS A 217       1.860  -3.132   7.024  1.00  0.00           H  
ATOM    991  HA  LYS A 217      -0.061  -2.828   5.004  1.00  0.00           H  
ATOM    992 1HB  LYS A 217      -0.319  -3.324   7.987  1.00  0.00           H  
ATOM    993 2HB  LYS A 217      -1.720  -3.255   6.928  1.00  0.00           H  
ATOM    994 1HG  LYS A 217      -0.856  -5.140   5.620  1.00  0.00           H  
ATOM    995 2HG  LYS A 217       0.596  -5.190   6.628  1.00  0.00           H  
ATOM    996 1HD  LYS A 217      -0.777  -5.680   8.613  1.00  0.00           H  
ATOM    997 2HD  LYS A 217      -2.248  -5.584   7.632  1.00  0.00           H  
ATOM    998 1HE  LYS A 217      -1.532  -7.498   6.295  1.00  0.00           H  
ATOM    999 2HE  LYS A 217       0.016  -7.555   7.144  1.00  0.00           H  
ATOM   1000 1HZ  LYS A 217      -1.520  -9.166   8.000  1.00  0.00           H  
ATOM   1001 2HZ  LYS A 217      -1.177  -8.050   9.166  1.00  0.00           H  
ATOM   1002 3HZ  LYS A 217      -2.623  -7.998   8.373  1.00  0.00           H  
ATOM   1003  N   GLU A 218      -0.073  -0.436   7.264  1.00  0.00           N  
ATOM   1004  CA  GLU A 218      -0.534   0.924   7.529  1.00  0.00           C  
ATOM   1005  C   GLU A 218       0.011   1.888   6.503  1.00  0.00           C  
ATOM   1006  O   GLU A 218      -0.708   2.770   6.033  1.00  0.00           O  
ATOM   1007  CB  GLU A 218      -0.117   1.373   8.931  1.00  0.00           C  
ATOM   1008  CG  GLU A 218      -0.847   0.663  10.062  1.00  0.00           C  
ATOM   1009  CD  GLU A 218      -0.410   1.128  11.423  1.00  0.00           C  
ATOM   1010  OE1 GLU A 218       0.532   1.880  11.500  1.00  0.00           O  
ATOM   1011  OE2 GLU A 218      -1.021   0.732  12.389  1.00  0.00           O  
ATOM   1012  H   GLU A 218       0.538  -0.870   7.900  1.00  0.00           H  
ATOM   1013  HA  GLU A 218      -1.623   0.938   7.470  1.00  0.00           H  
ATOM   1014 1HB  GLU A 218       0.952   1.204   9.064  1.00  0.00           H  
ATOM   1015 2HB  GLU A 218      -0.295   2.443   9.039  1.00  0.00           H  
ATOM   1016 1HG  GLU A 218      -1.917   0.837   9.956  1.00  0.00           H  
ATOM   1017 2HG  GLU A 218      -0.670  -0.409   9.977  1.00  0.00           H  
ATOM   1018  N   VAL A 219       1.284   1.725   6.160  1.00  0.00           N  
ATOM   1019  CA  VAL A 219       1.942   2.595   5.192  1.00  0.00           C  
ATOM   1020  C   VAL A 219       1.206   2.590   3.853  1.00  0.00           C  
ATOM   1021  O   VAL A 219       0.867   3.647   3.321  1.00  0.00           O  
ATOM   1022  CB  VAL A 219       3.399   2.146   4.977  1.00  0.00           C  
ATOM   1023  CG1 VAL A 219       4.021   2.894   3.806  1.00  0.00           C  
ATOM   1024  CG2 VAL A 219       4.204   2.369   6.248  1.00  0.00           C  
ATOM   1025  H   VAL A 219       1.794   0.988   6.561  1.00  0.00           H  
ATOM   1026  HA  VAL A 219       1.943   3.612   5.585  1.00  0.00           H  
ATOM   1027  HB  VAL A 219       3.410   1.086   4.722  1.00  0.00           H  
ATOM   1028 1HG1 VAL A 219       5.050   2.564   3.668  1.00  0.00           H  
ATOM   1029 2HG1 VAL A 219       3.450   2.691   2.900  1.00  0.00           H  
ATOM   1030 3HG1 VAL A 219       4.007   3.965   4.012  1.00  0.00           H  
ATOM   1031 1HG2 VAL A 219       5.233   2.049   6.089  1.00  0.00           H  
ATOM   1032 2HG2 VAL A 219       4.189   3.428   6.506  1.00  0.00           H  
ATOM   1033 3HG2 VAL A 219       3.766   1.792   7.062  1.00  0.00           H  
ATOM   1034  N   TYR A 220       0.937   1.399   3.330  1.00  0.00           N  
ATOM   1035  CA  TYR A 220       0.255   1.269   2.048  1.00  0.00           C  
ATOM   1036  C   TYR A 220      -1.154   1.862   2.105  1.00  0.00           C  
ATOM   1037  O   TYR A 220      -1.587   2.539   1.169  1.00  0.00           O  
ATOM   1038  CB  TYR A 220       0.197  -0.200   1.623  1.00  0.00           C  
ATOM   1039  CG  TYR A 220       0.982  -0.502   0.365  1.00  0.00           C  
ATOM   1040  CD1 TYR A 220       1.954  -1.492   0.376  1.00  0.00           C  
ATOM   1041  CD2 TYR A 220       0.730   0.210  -0.798  1.00  0.00           C  
ATOM   1042  CE1 TYR A 220       2.671  -1.769  -0.773  1.00  0.00           C  
ATOM   1043  CE2 TYR A 220       1.446  -0.067  -1.946  1.00  0.00           C  
ATOM   1044  CZ  TYR A 220       2.413  -1.051  -1.936  1.00  0.00           C  
ATOM   1045  OH  TYR A 220       3.127  -1.327  -3.079  1.00  0.00           O  
ATOM   1046  H   TYR A 220       1.206   0.589   3.816  1.00  0.00           H  
ATOM   1047  HA  TYR A 220       0.817   1.828   1.299  1.00  0.00           H  
ATOM   1048 1HB  TYR A 220       0.586  -0.827   2.426  1.00  0.00           H  
ATOM   1049 2HB  TYR A 220      -0.839  -0.489   1.454  1.00  0.00           H  
ATOM   1050  HD1 TYR A 220       2.152  -2.052   1.290  1.00  0.00           H  
ATOM   1051  HD2 TYR A 220      -0.033   0.988  -0.806  1.00  0.00           H  
ATOM   1052  HE1 TYR A 220       3.434  -2.546  -0.765  1.00  0.00           H  
ATOM   1053  HE2 TYR A 220       1.249   0.494  -2.860  1.00  0.00           H  
ATOM   1054  HH  TYR A 220       3.575  -2.170  -2.981  1.00  0.00           H  
ATOM   1055  N   LYS A 221      -1.858   1.621   3.207  1.00  0.00           N  
ATOM   1056  CA  LYS A 221      -3.216   2.129   3.368  1.00  0.00           C  
ATOM   1057  C   LYS A 221      -3.236   3.655   3.440  1.00  0.00           C  
ATOM   1058  O   LYS A 221      -4.019   4.310   2.745  1.00  0.00           O  
ATOM   1059  CB  LYS A 221      -3.862   1.535   4.621  1.00  0.00           C  
ATOM   1060  CG  LYS A 221      -5.299   1.979   4.858  1.00  0.00           C  
ATOM   1061  CD  LYS A 221      -5.894   1.295   6.080  1.00  0.00           C  
ATOM   1062  CE  LYS A 221      -7.321   1.758   6.334  1.00  0.00           C  
ATOM   1063  NZ  LYS A 221      -7.916   1.097   7.528  1.00  0.00           N  
ATOM   1064  H   LYS A 221      -1.456   1.087   3.927  1.00  0.00           H  
ATOM   1065  HA  LYS A 221      -3.802   1.831   2.498  1.00  0.00           H  
ATOM   1066 1HB  LYS A 221      -3.855   0.447   4.553  1.00  0.00           H  
ATOM   1067 2HB  LYS A 221      -3.277   1.812   5.498  1.00  0.00           H  
ATOM   1068 1HG  LYS A 221      -5.326   3.059   5.008  1.00  0.00           H  
ATOM   1069 2HG  LYS A 221      -5.904   1.737   3.986  1.00  0.00           H  
ATOM   1070 1HD  LYS A 221      -5.892   0.215   5.929  1.00  0.00           H  
ATOM   1071 2HD  LYS A 221      -5.287   1.524   6.956  1.00  0.00           H  
ATOM   1072 1HE  LYS A 221      -7.332   2.836   6.488  1.00  0.00           H  
ATOM   1073 2HE  LYS A 221      -7.938   1.531   5.465  1.00  0.00           H  
ATOM   1074 1HZ  LYS A 221      -8.860   1.430   7.662  1.00  0.00           H  
ATOM   1075 2HZ  LYS A 221      -7.929   0.097   7.388  1.00  0.00           H  
ATOM   1076 3HZ  LYS A 221      -7.364   1.316   8.344  1.00  0.00           H  
ATOM   1077  N   ILE A 222      -2.372   4.219   4.279  1.00  0.00           N  
ATOM   1078  CA  ILE A 222      -2.295   5.668   4.443  1.00  0.00           C  
ATOM   1079  C   ILE A 222      -1.892   6.342   3.132  1.00  0.00           C  
ATOM   1080  O   ILE A 222      -2.404   7.408   2.782  1.00  0.00           O  
ATOM   1081  CB  ILE A 222      -1.292   6.045   5.548  1.00  0.00           C  
ATOM   1082  CG1 ILE A 222      -1.819   5.613   6.919  1.00  0.00           C  
ATOM   1083  CG2 ILE A 222      -1.016   7.540   5.529  1.00  0.00           C  
ATOM   1084  CD1 ILE A 222      -0.779   5.653   8.015  1.00  0.00           C  
ATOM   1085  H   ILE A 222      -1.766   3.644   4.802  1.00  0.00           H  
ATOM   1086  HA  ILE A 222      -3.279   6.036   4.732  1.00  0.00           H  
ATOM   1087  HB  ILE A 222      -0.357   5.510   5.388  1.00  0.00           H  
ATOM   1088 1HG1 ILE A 222      -2.648   6.259   7.210  1.00  0.00           H  
ATOM   1089 2HG1 ILE A 222      -2.207   4.595   6.855  1.00  0.00           H  
ATOM   1090 1HG2 ILE A 222      -0.305   7.790   6.317  1.00  0.00           H  
ATOM   1091 2HG2 ILE A 222      -0.599   7.820   4.562  1.00  0.00           H  
ATOM   1092 3HG2 ILE A 222      -1.945   8.084   5.694  1.00  0.00           H  
ATOM   1093 1HD1 ILE A 222      -1.229   5.332   8.955  1.00  0.00           H  
ATOM   1094 2HD1 ILE A 222       0.043   4.984   7.759  1.00  0.00           H  
ATOM   1095 3HD1 ILE A 222      -0.402   6.669   8.121  1.00  0.00           H  
ATOM   1096  N   HIS A 223      -0.992   5.700   2.399  1.00  0.00           N  
ATOM   1097  CA  HIS A 223      -0.521   6.226   1.126  1.00  0.00           C  
ATOM   1098  C   HIS A 223      -1.675   6.334   0.131  1.00  0.00           C  
ATOM   1099  O   HIS A 223      -1.806   7.332  -0.576  1.00  0.00           O  
ATOM   1100  CB  HIS A 223       0.587   5.339   0.548  1.00  0.00           C  
ATOM   1101  CG  HIS A 223       1.377   5.997  -0.541  1.00  0.00           C  
ATOM   1102  ND1 HIS A 223       2.313   5.320  -1.294  1.00  0.00           N  
ATOM   1103  CD2 HIS A 223       1.371   7.269  -1.002  1.00  0.00           C  
ATOM   1104  CE1 HIS A 223       2.849   6.148  -2.173  1.00  0.00           C  
ATOM   1105  NE2 HIS A 223       2.295   7.337  -2.017  1.00  0.00           N  
ATOM   1106  H   HIS A 223      -0.625   4.850   2.729  1.00  0.00           H  
ATOM   1107  HA  HIS A 223      -0.110   7.224   1.275  1.00  0.00           H  
ATOM   1108 1HB  HIS A 223       1.275   5.052   1.343  1.00  0.00           H  
ATOM   1109 2HB  HIS A 223       0.149   4.425   0.147  1.00  0.00           H  
ATOM   1110  HD2 HIS A 223       0.751   8.088  -0.638  1.00  0.00           H  
ATOM   1111  HE1 HIS A 223       3.616   5.893  -2.903  1.00  0.00           H  
ATOM   1112  HE2 HIS A 223       2.512   8.164  -2.553  1.00  0.00           H  
ATOM   1113  N   GLN A 224      -2.516   5.305   0.101  1.00  0.00           N  
ATOM   1114  CA  GLN A 224      -3.664   5.273  -0.800  1.00  0.00           C  
ATOM   1115  C   GLN A 224      -4.630   6.418  -0.501  1.00  0.00           C  
ATOM   1116  O   GLN A 224      -5.229   6.992  -1.409  1.00  0.00           O  
ATOM   1117  CB  GLN A 224      -4.393   3.931  -0.692  1.00  0.00           C  
ATOM   1118  CG  GLN A 224      -3.598   2.747  -1.216  1.00  0.00           C  
ATOM   1119  CD  GLN A 224      -4.224   1.417  -0.841  1.00  0.00           C  
ATOM   1120  OE1 GLN A 224      -5.412   1.184  -1.082  1.00  0.00           O  
ATOM   1121  NE2 GLN A 224      -3.427   0.536  -0.247  1.00  0.00           N  
ATOM   1122  H   GLN A 224      -2.360   4.543   0.702  1.00  0.00           H  
ATOM   1123  HA  GLN A 224      -3.305   5.393  -1.822  1.00  0.00           H  
ATOM   1124 1HB  GLN A 224      -4.640   3.734   0.351  1.00  0.00           H  
ATOM   1125 2HB  GLN A 224      -5.329   3.980  -1.247  1.00  0.00           H  
ATOM   1126 1HG  GLN A 224      -3.550   2.808  -2.304  1.00  0.00           H  
ATOM   1127 2HG  GLN A 224      -2.593   2.783  -0.796  1.00  0.00           H  
ATOM   1128 1HE2 GLN A 224      -3.785  -0.359   0.024  1.00  0.00           H  
ATOM   1129 2HE2 GLN A 224      -2.470   0.766  -0.070  1.00  0.00           H  
ATOM   1130  N   GLN A 225      -4.759   6.753   0.777  1.00  0.00           N  
ATOM   1131  CA  GLN A 225      -5.650   7.823   1.205  1.00  0.00           C  
ATOM   1132  C   GLN A 225      -5.056   9.190   0.865  1.00  0.00           C  
ATOM   1133  O   GLN A 225      -5.761  10.087   0.401  1.00  0.00           O  
ATOM   1134  CB  GLN A 225      -5.923   7.725   2.708  1.00  0.00           C  
ATOM   1135  CG  GLN A 225      -7.096   8.566   3.184  1.00  0.00           C  
ATOM   1136  CD  GLN A 225      -8.409   8.135   2.558  1.00  0.00           C  
ATOM   1137  OE1 GLN A 225      -8.781   6.959   2.611  1.00  0.00           O  
ATOM   1138  NE2 GLN A 225      -9.119   9.085   1.961  1.00  0.00           N  
ATOM   1139  H   GLN A 225      -4.237   6.266   1.452  1.00  0.00           H  
ATOM   1140  HA  GLN A 225      -6.595   7.720   0.672  1.00  0.00           H  
ATOM   1141 1HB  GLN A 225      -6.124   6.687   2.975  1.00  0.00           H  
ATOM   1142 2HB  GLN A 225      -5.038   8.040   3.260  1.00  0.00           H  
ATOM   1143 1HG  GLN A 225      -7.184   8.468   4.266  1.00  0.00           H  
ATOM   1144 2HG  GLN A 225      -6.915   9.607   2.916  1.00  0.00           H  
ATOM   1145 1HE2 GLN A 225      -9.994   8.861   1.530  1.00  0.00           H  
ATOM   1146 2HE2 GLN A 225      -8.780  10.026   1.942  1.00  0.00           H  
ATOM   1147  N   LEU A 226      -3.754   9.332   1.090  1.00  0.00           N  
ATOM   1148  CA  LEU A 226      -3.056  10.583   0.813  1.00  0.00           C  
ATOM   1149  C   LEU A 226      -3.093  10.909  -0.678  1.00  0.00           C  
ATOM   1150  O   LEU A 226      -3.253  12.068  -1.064  1.00  0.00           O  
ATOM   1151  CB  LEU A 226      -1.601  10.496   1.291  1.00  0.00           C  
ATOM   1152  CG  LEU A 226      -0.778  11.784   1.153  1.00  0.00           C  
ATOM   1153  CD1 LEU A 226      -1.471  12.912   1.904  1.00  0.00           C  
ATOM   1154  CD2 LEU A 226       0.625  11.550   1.692  1.00  0.00           C  
ATOM   1155  H   LEU A 226      -3.248   8.575   1.461  1.00  0.00           H  
ATOM   1156  HA  LEU A 226      -3.556  11.385   1.355  1.00  0.00           H  
ATOM   1157 1HB  LEU A 226      -1.597  10.211   2.341  1.00  0.00           H  
ATOM   1158 2HB  LEU A 226      -1.094   9.717   0.722  1.00  0.00           H  
ATOM   1159  HG  LEU A 226      -0.721  12.068   0.102  1.00  0.00           H  
ATOM   1160 1HD1 LEU A 226      -0.887  13.828   1.806  1.00  0.00           H  
ATOM   1161 2HD1 LEU A 226      -2.465  13.072   1.485  1.00  0.00           H  
ATOM   1162 3HD1 LEU A 226      -1.559  12.650   2.957  1.00  0.00           H  
ATOM   1163 1HD2 LEU A 226       1.211  12.464   1.594  1.00  0.00           H  
ATOM   1164 2HD2 LEU A 226       0.568  11.266   2.743  1.00  0.00           H  
ATOM   1165 3HD2 LEU A 226       1.103  10.750   1.126  1.00  0.00           H  
ATOM   1166  N   LEU A 227      -2.954   9.877  -1.509  1.00  0.00           N  
ATOM   1167  CA  LEU A 227      -2.965  10.045  -2.961  1.00  0.00           C  
ATOM   1168  C   LEU A 227      -4.276  10.661  -3.440  1.00  0.00           C  
ATOM   1169  O   LEU A 227      -4.292  11.461  -4.374  1.00  0.00           O  
ATOM   1170  CB  LEU A 227      -2.741   8.699  -3.657  1.00  0.00           C  
ATOM   1171  CG  LEU A 227      -1.313   8.149  -3.580  1.00  0.00           C  
ATOM   1172  CD1 LEU A 227      -1.262   6.720  -4.104  1.00  0.00           C  
ATOM   1173  CD2 LEU A 227      -0.353   9.038  -4.363  1.00  0.00           C  
ATOM   1174  H   LEU A 227      -2.835   8.976  -1.134  1.00  0.00           H  
ATOM   1175  HA  LEU A 227      -2.152  10.715  -3.238  1.00  0.00           H  
ATOM   1176 1HB  LEU A 227      -3.408   7.975  -3.212  1.00  0.00           H  
ATOM   1177 2HB  LEU A 227      -3.002   8.810  -4.699  1.00  0.00           H  
ATOM   1178  HG  LEU A 227      -0.993   8.137  -2.546  1.00  0.00           H  
ATOM   1179 1HD1 LEU A 227      -1.588   6.703  -5.133  1.00  0.00           H  
ATOM   1180 2HD1 LEU A 227      -1.912   6.094  -3.509  1.00  0.00           H  
ATOM   1181 3HD1 LEU A 227      -0.249   6.349  -4.042  1.00  0.00           H  
ATOM   1182 1HD2 LEU A 227      -0.274   9.999  -3.877  1.00  0.00           H  
ATOM   1183 2HD2 LEU A 227      -0.722   9.171  -5.369  1.00  0.00           H  
ATOM   1184 3HD2 LEU A 227       0.621   8.572  -4.397  1.00  0.00           H  
ATOM   1185  N   PHE A 228      -5.374  10.294  -2.791  1.00  0.00           N  
ATOM   1186  CA  PHE A 228      -6.683  10.811  -3.162  1.00  0.00           C  
ATOM   1187  C   PHE A 228      -6.769  12.313  -2.907  1.00  0.00           C  
ATOM   1188  O   PHE A 228      -7.225  13.076  -3.761  1.00  0.00           O  
ATOM   1189  CB  PHE A 228      -7.783  10.079  -2.386  1.00  0.00           C  
ATOM   1190  CG  PHE A 228      -9.169  10.530  -2.727  1.00  0.00           C  
ATOM   1191  CD1 PHE A 228      -9.748  10.178  -3.931  1.00  0.00           C  
ATOM   1192  CD2 PHE A 228      -9.893  11.303  -1.837  1.00  0.00           C  
ATOM   1193  CE1 PHE A 228     -11.023  10.588  -4.244  1.00  0.00           C  
ATOM   1194  CE2 PHE A 228     -11.171  11.716  -2.145  1.00  0.00           C  
ATOM   1195  CZ  PHE A 228     -11.738  11.360  -3.350  1.00  0.00           C  
ATOM   1196  H   PHE A 228      -5.300   9.660  -2.045  1.00  0.00           H  
ATOM   1197  HA  PHE A 228      -6.836  10.633  -4.227  1.00  0.00           H  
ATOM   1198 1HB  PHE A 228      -7.724   9.024  -2.603  1.00  0.00           H  
ATOM   1199 2HB  PHE A 228      -7.636  10.235  -1.329  1.00  0.00           H  
ATOM   1200  HD1 PHE A 228      -9.190   9.576  -4.631  1.00  0.00           H  
ATOM   1201  HD2 PHE A 228      -9.451  11.584  -0.894  1.00  0.00           H  
ATOM   1202  HE1 PHE A 228     -11.462  10.306  -5.187  1.00  0.00           H  
ATOM   1203  HE2 PHE A 228     -11.724  12.316  -1.442  1.00  0.00           H  
ATOM   1204  HZ  PHE A 228     -12.738  11.681  -3.593  1.00  0.00           H  
ATOM   1205  N   LYS A 229      -6.302  12.736  -1.742  1.00  0.00           N  
ATOM   1206  CA  LYS A 229      -6.337  14.145  -1.374  1.00  0.00           C  
ATOM   1207  C   LYS A 229      -5.364  14.959  -2.219  1.00  0.00           C  
ATOM   1208  O   LYS A 229      -5.659  16.093  -2.599  1.00  0.00           O  
ATOM   1209  CB  LYS A 229      -6.017  14.318   0.112  1.00  0.00           C  
ATOM   1210  CG  LYS A 229      -7.094  13.794   1.052  1.00  0.00           C  
ATOM   1211  CD  LYS A 229      -6.701  13.995   2.508  1.00  0.00           C  
ATOM   1212  CE  LYS A 229      -7.773  13.464   3.449  1.00  0.00           C  
ATOM   1213  NZ  LYS A 229      -7.401  13.651   4.878  1.00  0.00           N  
ATOM   1214  H   LYS A 229      -5.918  12.086  -1.118  1.00  0.00           H  
ATOM   1215  HA  LYS A 229      -7.341  14.527  -1.561  1.00  0.00           H  
ATOM   1216 1HB  LYS A 229      -5.086  13.800   0.346  1.00  0.00           H  
ATOM   1217 2HB  LYS A 229      -5.868  15.376   0.331  1.00  0.00           H  
ATOM   1218 1HG  LYS A 229      -8.031  14.316   0.861  1.00  0.00           H  
ATOM   1219 2HG  LYS A 229      -7.248  12.730   0.871  1.00  0.00           H  
ATOM   1220 1HD  LYS A 229      -5.763  13.477   2.709  1.00  0.00           H  
ATOM   1221 2HD  LYS A 229      -6.557  15.058   2.702  1.00  0.00           H  
ATOM   1222 1HE  LYS A 229      -8.712  13.979   3.260  1.00  0.00           H  
ATOM   1223 2HE  LYS A 229      -7.924  12.400   3.265  1.00  0.00           H  
ATOM   1224 1HZ  LYS A 229      -8.135  13.286   5.469  1.00  0.00           H  
ATOM   1225 2HZ  LYS A 229      -6.539  13.160   5.070  1.00  0.00           H  
ATOM   1226 3HZ  LYS A 229      -7.277  14.636   5.067  1.00  0.00           H  
ATOM   1227  N   ALA A 230      -4.212  14.368  -2.518  1.00  0.00           N  
ATOM   1228  CA  ALA A 230      -3.190  15.036  -3.317  1.00  0.00           C  
ATOM   1229  C   ALA A 230      -3.684  15.303  -4.738  1.00  0.00           C  
ATOM   1230  O   ALA A 230      -3.207  16.218  -5.409  1.00  0.00           O  
ATOM   1231  CB  ALA A 230      -1.916  14.205  -3.347  1.00  0.00           C  
ATOM   1232  H   ALA A 230      -4.039  13.458  -2.184  1.00  0.00           H  
ATOM   1233  HA  ALA A 230      -2.973  15.999  -2.854  1.00  0.00           H  
ATOM   1234 1HB  ALA A 230      -1.161  14.716  -3.944  1.00  0.00           H  
ATOM   1235 2HB  ALA A 230      -1.545  14.071  -2.330  1.00  0.00           H  
ATOM   1236 3HB  ALA A 230      -2.127  13.231  -3.786  1.00  0.00           H  
ATOM   1237  N   ARG A 231      -4.629  14.492  -5.196  1.00  0.00           N  
ATOM   1238  CA  ARG A 231      -5.189  14.659  -6.531  1.00  0.00           C  
ATOM   1239  C   ARG A 231      -6.194  15.805  -6.558  1.00  0.00           C  
ATOM   1240  O   ARG A 231      -6.261  16.561  -7.528  1.00  0.00           O  
ATOM   1241  CB  ARG A 231      -5.868  13.378  -6.993  1.00  0.00           C  
ATOM   1242  CG  ARG A 231      -4.919  12.267  -7.414  1.00  0.00           C  
ATOM   1243  CD  ARG A 231      -5.652  11.097  -7.962  1.00  0.00           C  
ATOM   1244  NE  ARG A 231      -4.786   9.940  -8.120  1.00  0.00           N  
ATOM   1245  CZ  ARG A 231      -4.634   8.966  -7.201  1.00  0.00           C  
ATOM   1246  NH1 ARG A 231      -5.297   9.024  -6.067  1.00  0.00           N  
ATOM   1247  NH2 ARG A 231      -3.820   7.953  -7.440  1.00  0.00           N  
ATOM   1248  H   ARG A 231      -4.947  13.757  -4.629  1.00  0.00           H  
ATOM   1249  HA  ARG A 231      -4.376  14.889  -7.221  1.00  0.00           H  
ATOM   1250 1HB  ARG A 231      -6.495  12.990  -6.191  1.00  0.00           H  
ATOM   1251 2HB  ARG A 231      -6.518  13.596  -7.840  1.00  0.00           H  
ATOM   1252 1HG  ARG A 231      -4.243  12.639  -8.184  1.00  0.00           H  
ATOM   1253 2HG  ARG A 231      -4.340  11.936  -6.551  1.00  0.00           H  
ATOM   1254 1HD  ARG A 231      -6.462  10.826  -7.285  1.00  0.00           H  
ATOM   1255 2HD  ARG A 231      -6.064  11.350  -8.938  1.00  0.00           H  
ATOM   1256  HE  ARG A 231      -4.259   9.861  -8.980  1.00  0.00           H  
ATOM   1257 1HH1 ARG A 231      -5.919   9.799  -5.884  1.00  0.00           H  
ATOM   1258 2HH1 ARG A 231      -5.183   8.294  -5.378  1.00  0.00           H  
ATOM   1259 1HH2 ARG A 231      -3.311   7.908  -8.312  1.00  0.00           H  
ATOM   1260 2HH2 ARG A 231      -3.707   7.224  -6.752  1.00  0.00           H  
ATOM   1261  N   LEU A 232      -6.958  15.937  -5.481  1.00  0.00           N  
ATOM   1262  CA  LEU A 232      -7.972  16.982  -5.378  1.00  0.00           C  
ATOM   1263  C   LEU A 232      -7.338  18.345  -5.104  1.00  0.00           C  
ATOM   1264  O   LEU A 232      -7.615  19.312  -5.817  1.00  0.00           O  
ATOM   1265  CB  LEU A 232      -8.970  16.642  -4.264  1.00  0.00           C  
ATOM   1266  CG  LEU A 232      -9.822  15.387  -4.495  1.00  0.00           C  
ATOM   1267  CD1 LEU A 232     -10.638  15.089  -3.244  1.00  0.00           C  
ATOM   1268  CD2 LEU A 232     -10.727  15.602  -5.700  1.00  0.00           C  
ATOM   1269  H   LEU A 232      -6.836  15.317  -4.733  1.00  0.00           H  
ATOM   1270  HA  LEU A 232      -8.508  17.038  -6.325  1.00  0.00           H  
ATOM   1271 1HB  LEU A 232      -8.420  16.502  -3.336  1.00  0.00           H  
ATOM   1272 2HB  LEU A 232      -9.649  17.484  -4.137  1.00  0.00           H  
ATOM   1273  HG  LEU A 232      -9.170  14.533  -4.679  1.00  0.00           H  
ATOM   1274 1HD1 LEU A 232     -11.243  14.198  -3.408  1.00  0.00           H  
ATOM   1275 2HD1 LEU A 232      -9.965  14.921  -2.403  1.00  0.00           H  
ATOM   1276 3HD1 LEU A 232     -11.289  15.934  -3.026  1.00  0.00           H  
ATOM   1277 1HD2 LEU A 232     -11.332  14.710  -5.864  1.00  0.00           H  
ATOM   1278 2HD2 LEU A 232     -11.380  16.454  -5.516  1.00  0.00           H  
ATOM   1279 3HD2 LEU A 232     -10.117  15.794  -6.582  1.00  0.00           H  
ATOM   1280  N   GLN A 233      -6.489  18.401  -4.072  1.00  0.00           N  
ATOM   1281  CA  GLN A 233      -5.795  19.630  -3.668  1.00  0.00           C  
ATOM   1282  C   GLN A 233      -6.755  20.654  -3.068  1.00  0.00           C  
ATOM   1283  O   GLN A 233      -7.637  21.178  -3.749  1.00  0.00           O  
ATOM   1284  CB  GLN A 233      -5.063  20.247  -4.863  1.00  0.00           C  
ATOM   1285  CG  GLN A 233      -3.900  19.417  -5.377  1.00  0.00           C  
ATOM   1286  CD  GLN A 233      -2.708  19.446  -4.438  1.00  0.00           C  
ATOM   1287  OE1 GLN A 233      -2.458  20.447  -3.761  1.00  0.00           O  
ATOM   1288  NE2 GLN A 233      -1.966  18.346  -4.394  1.00  0.00           N  
ATOM   1289  H   GLN A 233      -6.323  17.580  -3.557  1.00  0.00           H  
ATOM   1290  HA  GLN A 233      -5.062  19.377  -2.902  1.00  0.00           H  
ATOM   1291 1HB  GLN A 233      -5.765  20.390  -5.685  1.00  0.00           H  
ATOM   1292 2HB  GLN A 233      -4.679  21.229  -4.587  1.00  0.00           H  
ATOM   1293 1HG  GLN A 233      -4.225  18.382  -5.485  1.00  0.00           H  
ATOM   1294 2HG  GLN A 233      -3.584  19.812  -6.343  1.00  0.00           H  
ATOM   1295 1HE2 GLN A 233      -1.166  18.306  -3.792  1.00  0.00           H  
ATOM   1296 2HE2 GLN A 233      -2.204  17.557  -4.959  1.00  0.00           H  
ATOM   1297  N   GLN A 234      -6.566  20.944  -1.788  1.00  0.00           N  
ATOM   1298  CA  GLN A 234      -7.408  21.907  -1.091  1.00  0.00           C  
ATOM   1299  C   GLN A 234      -6.859  23.317  -1.259  1.00  0.00           C  
ATOM   1300  O   GLN A 234      -7.578  24.304  -1.101  1.00  0.00           O  
ATOM   1301  CB  GLN A 234      -7.514  21.556   0.396  1.00  0.00           C  
ATOM   1302  CG  GLN A 234      -8.129  20.195   0.672  1.00  0.00           C  
ATOM   1303  CD  GLN A 234      -9.537  20.074   0.120  1.00  0.00           C  
ATOM   1304  OE1 GLN A 234     -10.416  20.879   0.440  1.00  0.00           O  
ATOM   1305  NE2 GLN A 234      -9.759  19.066  -0.716  1.00  0.00           N  
ATOM   1306  H   GLN A 234      -5.830  20.511  -1.304  1.00  0.00           H  
ATOM   1307  HA  GLN A 234      -8.406  21.873  -1.527  1.00  0.00           H  
ATOM   1308 1HB  GLN A 234      -6.521  21.574   0.845  1.00  0.00           H  
ATOM   1309 2HB  GLN A 234      -8.117  22.308   0.905  1.00  0.00           H  
ATOM   1310 1HG  GLN A 234      -7.512  19.427   0.206  1.00  0.00           H  
ATOM   1311 2HG  GLN A 234      -8.170  20.039   1.750  1.00  0.00           H  
ATOM   1312 1HE2 GLN A 234     -10.669  18.935  -1.112  1.00  0.00           H  
ATOM   1313 2HE2 GLN A 234      -9.017  18.436  -0.948  1.00  0.00           H  
ATOM   1314  N   GLN A 235      -5.578  23.406  -1.578  1.00  0.00           N  
ATOM   1315  CA  GLN A 235      -4.918  24.686  -1.773  1.00  0.00           C  
ATOM   1316  C   GLN A 235      -4.508  24.842  -3.231  1.00  0.00           C  
ATOM   1317  O   GLN A 235      -3.688  24.075  -3.737  1.00  0.00           O  
ATOM   1318  CB  GLN A 235      -3.695  24.812  -0.860  1.00  0.00           C  
ATOM   1319  CG  GLN A 235      -2.972  26.143  -0.969  1.00  0.00           C  
ATOM   1320  CD  GLN A 235      -1.813  26.253   0.004  1.00  0.00           C  
ATOM   1321  OE1 GLN A 235      -1.251  25.244   0.438  1.00  0.00           O  
ATOM   1322  NE2 GLN A 235      -1.449  27.482   0.353  1.00  0.00           N  
ATOM   1323  H   GLN A 235      -5.058  22.582  -1.690  1.00  0.00           H  
ATOM   1324  HA  GLN A 235      -5.621  25.480  -1.520  1.00  0.00           H  
ATOM   1325 1HB  GLN A 235      -4.001  24.679   0.178  1.00  0.00           H  
ATOM   1326 2HB  GLN A 235      -2.983  24.022  -1.096  1.00  0.00           H  
ATOM   1327 1HG  GLN A 235      -2.580  26.250  -1.980  1.00  0.00           H  
ATOM   1328 2HG  GLN A 235      -3.676  26.946  -0.754  1.00  0.00           H  
ATOM   1329 1HE2 GLN A 235      -0.691  27.617   0.992  1.00  0.00           H  
ATOM   1330 2HE2 GLN A 235      -1.932  28.272  -0.023  1.00  0.00           H  
ATOM   1331  N   GLN A 236      -5.078  25.823  -3.910  1.00  0.00           N  
ATOM   1332  CA  GLN A 236      -4.754  26.055  -5.308  1.00  0.00           C  
ATOM   1333  C   GLN A 236      -4.070  27.402  -5.482  1.00  0.00           C  
ATOM   1334  O   GLN A 236      -4.655  28.453  -5.205  1.00  0.00           O  
ATOM   1335  CB  GLN A 236      -6.016  25.989  -6.173  1.00  0.00           C  
ATOM   1336  CG  GLN A 236      -5.759  26.144  -7.661  1.00  0.00           C  
ATOM   1337  CD  GLN A 236      -7.035  26.074  -8.480  1.00  0.00           C  
ATOM   1338  OE1 GLN A 236      -7.745  25.065  -8.462  1.00  0.00           O  
ATOM   1339  NE2 GLN A 236      -7.333  27.147  -9.202  1.00  0.00           N  
ATOM   1340  H   GLN A 236      -5.726  26.410  -3.459  1.00  0.00           H  
ATOM   1341  HA  GLN A 236      -4.066  25.276  -5.637  1.00  0.00           H  
ATOM   1342 1HB  GLN A 236      -6.515  25.033  -6.015  1.00  0.00           H  
ATOM   1343 2HB  GLN A 236      -6.708  26.774  -5.867  1.00  0.00           H  
ATOM   1344 1HG  GLN A 236      -5.291  27.112  -7.840  1.00  0.00           H  
ATOM   1345 2HG  GLN A 236      -5.097  25.343  -7.991  1.00  0.00           H  
ATOM   1346 1HE2 GLN A 236      -8.162  27.159  -9.763  1.00  0.00           H  
ATOM   1347 2HE2 GLN A 236      -6.730  27.944  -9.188  1.00  0.00           H  
ATOM   1348  N   ALA A 237      -2.828  27.359  -5.938  1.00  0.00           N  
ATOM   1349  CA  ALA A 237      -2.048  28.565  -6.159  1.00  0.00           C  
ATOM   1350  C   ALA A 237      -2.369  29.166  -7.519  1.00  0.00           C  
ATOM   1351  O   ALA A 237      -2.182  30.362  -7.748  1.00  0.00           O  
ATOM   1352  CB  ALA A 237      -0.560  28.267  -6.045  1.00  0.00           C  
ATOM   1353  H   ALA A 237      -2.420  26.486  -6.134  1.00  0.00           H  
ATOM   1354  HA  ALA A 237      -2.321  29.290  -5.392  1.00  0.00           H  
ATOM   1355 1HB  ALA A 237       0.008  29.180  -6.217  1.00  0.00           H  
ATOM   1356 2HB  ALA A 237      -0.341  27.886  -5.047  1.00  0.00           H  
ATOM   1357 3HB  ALA A 237      -0.281  27.520  -6.786  1.00  0.00           H  
ATOM   1358  N   GLN A 238      -2.850  28.323  -8.421  1.00  0.00           N  
ATOM   1359  CA  GLN A 238      -3.206  28.760  -9.760  1.00  0.00           C  
ATOM   1360  C   GLN A 238      -4.543  29.487  -9.737  1.00  0.00           C  
ATOM   1361  O   GLN A 238      -4.739  30.404 -10.562  1.00  0.00           O  
ATOM   1362  OXT GLN A 238      -5.382  29.175  -8.938  1.00  0.00           O  
ATOM   1363  CB  GLN A 238      -3.266  27.569 -10.720  1.00  0.00           C  
ATOM   1364  CG  GLN A 238      -3.507  27.951 -12.171  1.00  0.00           C  
ATOM   1365  CD  GLN A 238      -3.460  26.753 -13.100  1.00  0.00           C  
ATOM   1366  OE1 GLN A 238      -3.446  25.603 -12.653  1.00  0.00           O  
ATOM   1367  NE2 GLN A 238      -3.435  27.015 -14.402  1.00  0.00           N  
ATOM   1368  H   GLN A 238      -2.979  27.385  -8.173  1.00  0.00           H  
ATOM   1369  HA  GLN A 238      -2.441  29.451 -10.113  1.00  0.00           H  
ATOM   1370 1HB  GLN A 238      -2.330  27.014 -10.670  1.00  0.00           H  
ATOM   1371 2HB  GLN A 238      -4.064  26.894 -10.413  1.00  0.00           H  
ATOM   1372 1HG  GLN A 238      -4.492  28.411 -12.256  1.00  0.00           H  
ATOM   1373 2HG  GLN A 238      -2.737  28.656 -12.483  1.00  0.00           H  
ATOM   1374 1HE2 GLN A 238      -3.403  26.265 -15.064  1.00  0.00           H  
ATOM   1375 2HE2 GLN A 238      -3.447  27.963 -14.722  1.00  0.00           H  
TER                                                                             
ATOM   1377  N   ASN B   1     -10.192   4.710   1.575  1.00  0.00           N  
ATOM   1378  CA  ASN B   1     -10.904   4.832   0.308  1.00  0.00           C  
ATOM   1379  C   ASN B   1     -11.394   3.474  -0.180  1.00  0.00           C  
ATOM   1380  O   ASN B   1     -10.597   2.591  -0.494  1.00  0.00           O  
ATOM   1381  CB  ASN B   1     -10.024   5.490  -0.738  1.00  0.00           C  
ATOM   1382  CG  ASN B   1     -10.770   5.811  -2.003  1.00  0.00           C  
ATOM   1383  OD1 ASN B   1     -11.709   5.101  -2.381  1.00  0.00           O  
ATOM   1384  ND2 ASN B   1     -10.372   6.867  -2.664  1.00  0.00           N  
ATOM   1385 1H   ASN B   1      -9.882   5.613   1.872  1.00  0.00           H  
ATOM   1386 2H   ASN B   1     -10.804   4.324   2.266  1.00  0.00           H  
ATOM   1387 3H   ASN B   1      -9.402   4.108   1.457  1.00  0.00           H  
ATOM   1388  HA  ASN B   1     -11.785   5.456   0.465  1.00  0.00           H  
ATOM   1389 1HB  ASN B   1      -9.604   6.412  -0.333  1.00  0.00           H  
ATOM   1390 2HB  ASN B   1      -9.190   4.830  -0.979  1.00  0.00           H  
ATOM   1391 1HD2 ASN B   1     -10.832   7.129  -3.513  1.00  0.00           H  
ATOM   1392 2HD2 ASN B   1      -9.608   7.412  -2.321  1.00  0.00           H  
ATOM   1393  N   ASP B   2     -12.713   3.315  -0.243  1.00  0.00           N  
ATOM   1394  CA  ASP B   2     -13.315   2.011  -0.494  1.00  0.00           C  
ATOM   1395  C   ASP B   2     -12.985   1.515  -1.896  1.00  0.00           C  
ATOM   1396  O   ASP B   2     -13.032   0.315  -2.168  1.00  0.00           O  
ATOM   1397  CB  ASP B   2     -14.834   2.078  -0.315  1.00  0.00           C  
ATOM   1398  CG  ASP B   2     -15.251   2.278   1.136  1.00  0.00           C  
ATOM   1399  OD1 ASP B   2     -14.412   2.154   1.997  1.00  0.00           O  
ATOM   1400  OD2 ASP B   2     -16.403   2.553   1.370  1.00  0.00           O  
ATOM   1401  H   ASP B   2     -13.312   4.117  -0.111  1.00  0.00           H  
ATOM   1402  HA  ASP B   2     -12.911   1.298   0.225  1.00  0.00           H  
ATOM   1403 1HB  ASP B   2     -15.235   2.898  -0.909  1.00  0.00           H  
ATOM   1404 2HB  ASP B   2     -15.285   1.156  -0.683  1.00  0.00           H  
ATOM   1405  N   ASP B   3     -12.647   2.445  -2.783  1.00  0.00           N  
ATOM   1406  CA  ASP B   3     -12.424   2.120  -4.187  1.00  0.00           C  
ATOM   1407  C   ASP B   3     -10.937   2.060  -4.508  1.00  0.00           C  
ATOM   1408  O   ASP B   3     -10.542   2.059  -5.674  1.00  0.00           O  
ATOM   1409  CB  ASP B   3     -13.106   3.150  -5.091  1.00  0.00           C  
ATOM   1410  CG  ASP B   3     -14.621   3.001  -5.121  1.00  0.00           C  
ATOM   1411  OD1 ASP B   3     -15.087   1.901  -5.297  1.00  0.00           O  
ATOM   1412  OD2 ASP B   3     -15.298   3.990  -4.967  1.00  0.00           O  
ATOM   1413  H   ASP B   3     -12.544   3.402  -2.477  1.00  0.00           H  
ATOM   1414  HA  ASP B   3     -12.857   1.140  -4.388  1.00  0.00           H  
ATOM   1415 1HB  ASP B   3     -12.861   4.155  -4.746  1.00  0.00           H  
ATOM   1416 2HB  ASP B   3     -12.725   3.051  -6.108  1.00  0.00           H  
ATOM   1417  N   PHE B   4     -10.113   2.010  -3.465  1.00  0.00           N  
ATOM   1418  CA  PHE B   4      -8.665   1.983  -3.634  1.00  0.00           C  
ATOM   1419  C   PHE B   4      -8.072   0.684  -3.102  1.00  0.00           C  
ATOM   1420  O   PHE B   4      -7.968   0.490  -1.891  1.00  0.00           O  
ATOM   1421  CB  PHE B   4      -8.022   3.174  -2.920  1.00  0.00           C  
ATOM   1422  CG  PHE B   4      -6.698   3.585  -3.499  1.00  0.00           C  
ATOM   1423  CD1 PHE B   4      -6.299   4.913  -3.480  1.00  0.00           C  
ATOM   1424  CD2 PHE B   4      -5.850   2.645  -4.064  1.00  0.00           C  
ATOM   1425  CE1 PHE B   4      -5.081   5.292  -4.013  1.00  0.00           C  
ATOM   1426  CE2 PHE B   4      -4.632   3.021  -4.596  1.00  0.00           C  
ATOM   1427  CZ  PHE B   4      -4.248   4.346  -4.570  1.00  0.00           C  
ATOM   1428  H   PHE B   4     -10.499   1.991  -2.533  1.00  0.00           H  
ATOM   1429  HA  PHE B   4      -8.440   2.052  -4.699  1.00  0.00           H  
ATOM   1430 1HB  PHE B   4      -8.694   4.030  -2.965  1.00  0.00           H  
ATOM   1431 2HB  PHE B   4      -7.873   2.930  -1.869  1.00  0.00           H  
ATOM   1432  HD1 PHE B   4      -6.958   5.661  -3.039  1.00  0.00           H  
ATOM   1433  HD2 PHE B   4      -6.154   1.598  -4.085  1.00  0.00           H  
ATOM   1434  HE1 PHE B   4      -4.780   6.339  -3.992  1.00  0.00           H  
ATOM   1435  HE2 PHE B   4      -3.974   2.272  -5.036  1.00  0.00           H  
ATOM   1436  HZ  PHE B   4      -3.288   4.644  -4.991  1.00  0.00           H  
ATOM   1437  N   PHE B   5      -7.686  -0.202  -4.013  1.00  0.00           N  
ATOM   1438  CA  PHE B   5      -7.129  -1.496  -3.636  1.00  0.00           C  
ATOM   1439  C   PHE B   5      -5.664  -1.604  -4.041  1.00  0.00           C  
ATOM   1440  O   PHE B   5      -5.346  -1.741  -5.221  1.00  0.00           O  
ATOM   1441  CB  PHE B   5      -7.928  -2.630  -4.282  1.00  0.00           C  
ATOM   1442  CG  PHE B   5      -9.393  -2.604  -3.951  1.00  0.00           C  
ATOM   1443  CD1 PHE B   5     -10.272  -1.827  -4.690  1.00  0.00           C  
ATOM   1444  CD2 PHE B   5      -9.895  -3.357  -2.900  1.00  0.00           C  
ATOM   1445  CE1 PHE B   5     -11.620  -1.802  -4.387  1.00  0.00           C  
ATOM   1446  CE2 PHE B   5     -11.242  -3.335  -2.595  1.00  0.00           C  
ATOM   1447  CZ  PHE B   5     -12.105  -2.556  -3.340  1.00  0.00           C  
ATOM   1448  H   PHE B   5      -7.779   0.027  -4.992  1.00  0.00           H  
ATOM   1449  HA  PHE B   5      -7.193  -1.597  -2.552  1.00  0.00           H  
ATOM   1450 1HB  PHE B   5      -7.822  -2.578  -5.364  1.00  0.00           H  
ATOM   1451 2HB  PHE B   5      -7.523  -3.588  -3.959  1.00  0.00           H  
ATOM   1452  HD1 PHE B   5      -9.888  -1.231  -5.519  1.00  0.00           H  
ATOM   1453  HD2 PHE B   5      -9.213  -3.971  -2.312  1.00  0.00           H  
ATOM   1454  HE1 PHE B   5     -12.299  -1.187  -4.976  1.00  0.00           H  
ATOM   1455  HE2 PHE B   5     -11.624  -3.932  -1.767  1.00  0.00           H  
ATOM   1456  HZ  PHE B   5     -13.167  -2.537  -3.100  1.00  0.00           H  
ATOM   1457  N   GLY B   6      -4.777  -1.541  -3.053  1.00  0.00           N  
ATOM   1458  CA  GLY B   6      -3.344  -1.518  -3.312  1.00  0.00           C  
ATOM   1459  C   GLY B   6      -2.802  -2.923  -3.543  1.00  0.00           C  
ATOM   1460  O   GLY B   6      -3.568  -3.875  -3.695  1.00  0.00           O  
ATOM   1461  H   GLY B   6      -5.106  -1.508  -2.099  1.00  0.00           H  
ATOM   1462 1HA  GLY B   6      -3.142  -0.898  -4.186  1.00  0.00           H  
ATOM   1463 2HA  GLY B   6      -2.829  -1.060  -2.468  1.00  0.00           H  
ATOM   1464  N   TRP B   7      -1.480  -3.045  -3.570  1.00  0.00           N  
ATOM   1465  CA  TRP B   7      -0.834  -4.318  -3.867  1.00  0.00           C  
ATOM   1466  C   TRP B   7       0.408  -4.518  -3.008  1.00  0.00           C  
ATOM   1467  O   TRP B   7       1.005  -3.554  -2.528  1.00  0.00           O  
ATOM   1468  CB  TRP B   7      -0.452  -4.390  -5.347  1.00  0.00           C  
ATOM   1469  CG  TRP B   7       0.604  -3.403  -5.741  1.00  0.00           C  
ATOM   1470  CD1 TRP B   7       0.414  -2.096  -6.078  1.00  0.00           C  
ATOM   1471  CD2 TRP B   7       2.030  -3.639  -5.841  1.00  0.00           C  
ATOM   1472  NE1 TRP B   7       1.615  -1.506  -6.381  1.00  0.00           N  
ATOM   1473  CE2 TRP B   7       2.615  -2.435  -6.240  1.00  0.00           C  
ATOM   1474  CE3 TRP B   7       2.843  -4.759  -5.627  1.00  0.00           C  
ATOM   1475  CZ2 TRP B   7       3.982  -2.312  -6.434  1.00  0.00           C  
ATOM   1476  CZ3 TRP B   7       4.214  -4.636  -5.820  1.00  0.00           C  
ATOM   1477  CH2 TRP B   7       4.768  -3.444  -6.212  1.00  0.00           C  
ATOM   1478  H   TRP B   7      -0.907  -2.235  -3.380  1.00  0.00           H  
ATOM   1479  HA  TRP B   7      -1.536  -5.122  -3.648  1.00  0.00           H  
ATOM   1480 1HB  TRP B   7      -0.090  -5.392  -5.580  1.00  0.00           H  
ATOM   1481 2HB  TRP B   7      -1.335  -4.211  -5.959  1.00  0.00           H  
ATOM   1482  HD1 TRP B   7      -0.552  -1.594  -6.103  1.00  0.00           H  
ATOM   1483  HE1 TRP B   7       1.744  -0.545  -6.663  1.00  0.00           H  
ATOM   1484  HE3 TRP B   7       2.408  -5.707  -5.313  1.00  0.00           H  
ATOM   1485  HZ2 TRP B   7       4.442  -1.374  -6.745  1.00  0.00           H  
ATOM   1486  HZ3 TRP B   7       4.839  -5.513  -5.652  1.00  0.00           H  
ATOM   1487  HH2 TRP B   7       5.847  -3.382  -6.354  1.00  0.00           H  
ATOM   1488  N   PHE B   8       0.794  -5.776  -2.819  1.00  0.00           N  
ATOM   1489  CA  PHE B   8       2.036  -6.100  -2.128  1.00  0.00           C  
ATOM   1490  C   PHE B   8       2.453  -7.541  -2.392  1.00  0.00           C  
ATOM   1491  O   PHE B   8       1.866  -8.477  -1.849  1.00  0.00           O  
ATOM   1492  CB  PHE B   8       1.885  -5.874  -0.623  1.00  0.00           C  
ATOM   1493  CG  PHE B   8       3.189  -5.652   0.090  1.00  0.00           C  
ATOM   1494  CD1 PHE B   8       4.396  -5.876  -0.555  1.00  0.00           C  
ATOM   1495  CD2 PHE B   8       3.210  -5.220   1.408  1.00  0.00           C  
ATOM   1496  CE1 PHE B   8       5.595  -5.672   0.101  1.00  0.00           C  
ATOM   1497  CE2 PHE B   8       4.408  -5.014   2.065  1.00  0.00           C  
ATOM   1498  CZ  PHE B   8       5.602  -5.241   1.410  1.00  0.00           C  
ATOM   1499  H   PHE B   8       0.211  -6.525  -3.162  1.00  0.00           H  
ATOM   1500  HA  PHE B   8       2.822  -5.442  -2.503  1.00  0.00           H  
ATOM   1501 1HB  PHE B   8       1.249  -5.007  -0.447  1.00  0.00           H  
ATOM   1502 2HB  PHE B   8       1.394  -6.736  -0.173  1.00  0.00           H  
ATOM   1503  HD1 PHE B   8       4.391  -6.216  -1.591  1.00  0.00           H  
ATOM   1504  HD2 PHE B   8       2.267  -5.041   1.925  1.00  0.00           H  
ATOM   1505  HE1 PHE B   8       6.537  -5.852  -0.418  1.00  0.00           H  
ATOM   1506  HE2 PHE B   8       4.411  -4.673   3.100  1.00  0.00           H  
ATOM   1507  HZ  PHE B   8       6.547  -5.081   1.928  1.00  0.00           H  
ATOM   1508  N   ASP B   9       3.469  -7.713  -3.230  1.00  0.00           N  
ATOM   1509  CA  ASP B   9       3.994  -9.039  -3.537  1.00  0.00           C  
ATOM   1510  C   ASP B   9       5.032  -9.472  -2.510  1.00  0.00           C  
ATOM   1511  O   ASP B   9       6.115  -8.892  -2.425  1.00  0.00           O  
ATOM   1512  CB  ASP B   9       4.613  -9.060  -4.937  1.00  0.00           C  
ATOM   1513  CG  ASP B   9       5.012 -10.459  -5.387  1.00  0.00           C  
ATOM   1514  OD1 ASP B   9       4.391 -11.401  -4.955  1.00  0.00           O  
ATOM   1515  OD2 ASP B   9       5.934 -10.572  -6.159  1.00  0.00           O  
ATOM   1516  H   ASP B   9       3.890  -6.905  -3.666  1.00  0.00           H  
ATOM   1517  HA  ASP B   9       3.170  -9.752  -3.510  1.00  0.00           H  
ATOM   1518 1HB  ASP B   9       3.903  -8.652  -5.655  1.00  0.00           H  
ATOM   1519 2HB  ASP B   9       5.498  -8.423  -4.953  1.00  0.00           H  
ATOM   1520  N   MET B  10       4.695 -10.494  -1.732  1.00  0.00           N  
ATOM   1521  CA  MET B  10       5.502 -10.878  -0.578  1.00  0.00           C  
ATOM   1522  C   MET B  10       5.853 -12.359  -0.618  1.00  0.00           C  
ATOM   1523  O   MET B  10       5.010 -13.197  -0.936  1.00  0.00           O  
ATOM   1524  CB  MET B  10       4.765 -10.541   0.717  1.00  0.00           C  
ATOM   1525  CG  MET B  10       4.217  -9.122   0.779  1.00  0.00           C  
ATOM   1526  SD  MET B  10       3.466  -8.736   2.373  1.00  0.00           S  
ATOM   1527  CE  MET B  10       4.924  -8.519   3.390  1.00  0.00           C  
ATOM   1528  H   MET B  10       3.860 -11.020  -1.943  1.00  0.00           H  
ATOM   1529  HA  MET B  10       6.435 -10.316  -0.606  1.00  0.00           H  
ATOM   1530 1HB  MET B  10       3.930 -11.227   0.850  1.00  0.00           H  
ATOM   1531 2HB  MET B  10       5.438 -10.676   1.565  1.00  0.00           H  
ATOM   1532 1HG  MET B  10       5.023  -8.413   0.596  1.00  0.00           H  
ATOM   1533 2HG  MET B  10       3.463  -8.989   0.003  1.00  0.00           H  
ATOM   1534 1HE  MET B  10       4.623  -8.275   4.409  1.00  0.00           H  
ATOM   1535 2HE  MET B  10       5.506  -9.442   3.393  1.00  0.00           H  
ATOM   1536 3HE  MET B  10       5.532  -7.709   2.986  1.00  0.00           H  
ATOM   1537  N   ASN B  11       7.103 -12.673  -0.295  1.00  0.00           N  
ATOM   1538  CA  ASN B  11       7.522 -14.060  -0.119  1.00  0.00           C  
ATOM   1539  C   ASN B  11       7.646 -14.413   1.357  1.00  0.00           C  
ATOM   1540  O   ASN B  11       8.743 -14.666   1.856  1.00  0.00           O  
ATOM   1541  CB  ASN B  11       8.831 -14.319  -0.841  1.00  0.00           C  
ATOM   1542  CG  ASN B  11       8.678 -14.307  -2.337  1.00  0.00           C  
ATOM   1543  OD1 ASN B  11       7.672 -14.785  -2.874  1.00  0.00           O  
ATOM   1544  ND2 ASN B  11       9.657 -13.770  -3.019  1.00  0.00           N  
ATOM   1545  H   ASN B  11       7.780 -11.935  -0.169  1.00  0.00           H  
ATOM   1546  HA  ASN B  11       6.756 -14.710  -0.543  1.00  0.00           H  
ATOM   1547 1HB  ASN B  11       9.561 -13.560  -0.556  1.00  0.00           H  
ATOM   1548 2HB  ASN B  11       9.230 -15.287  -0.536  1.00  0.00           H  
ATOM   1549 1HD2 ASN B  11       9.610 -13.734  -4.018  1.00  0.00           H  
ATOM   1550 2HD2 ASN B  11      10.452 -13.396  -2.543  1.00  0.00           H  
ATOM   1551  N   MET B  12       6.515 -14.427   2.054  1.00  0.00           N  
ATOM   1552  CA  MET B  12       6.501 -14.701   3.487  1.00  0.00           C  
ATOM   1553  C   MET B  12       6.476 -16.199   3.762  1.00  0.00           C  
ATOM   1554  O   MET B  12       5.986 -16.981   2.947  1.00  0.00           O  
ATOM   1555  CB  MET B  12       5.301 -14.019   4.142  1.00  0.00           C  
ATOM   1556  CG  MET B  12       5.312 -12.499   4.048  1.00  0.00           C  
ATOM   1557  SD  MET B  12       6.664 -11.755   4.983  1.00  0.00           S  
ATOM   1558  CE  MET B  12       7.831 -11.408   3.670  1.00  0.00           C  
ATOM   1559  H   MET B  12       5.643 -14.244   1.580  1.00  0.00           H  
ATOM   1560  HA  MET B  12       7.414 -14.300   3.924  1.00  0.00           H  
ATOM   1561 1HB  MET B  12       4.382 -14.375   3.678  1.00  0.00           H  
ATOM   1562 2HB  MET B  12       5.261 -14.288   5.198  1.00  0.00           H  
ATOM   1563 1HG  MET B  12       5.408 -12.200   3.005  1.00  0.00           H  
ATOM   1564 2HG  MET B  12       4.371 -12.105   4.430  1.00  0.00           H  
ATOM   1565 1HE  MET B  12       8.724 -10.943   4.091  1.00  0.00           H  
ATOM   1566 2HE  MET B  12       8.106 -12.338   3.171  1.00  0.00           H  
ATOM   1567 3HE  MET B  12       7.376 -10.729   2.948  1.00  0.00           H  
ATOM   1568  N   GLU B  13       7.007 -16.592   4.914  1.00  0.00           N  
ATOM   1569  CA  GLU B  13       6.985 -17.989   5.330  1.00  0.00           C  
ATOM   1570  C   GLU B  13       6.215 -18.164   6.633  1.00  0.00           C  
ATOM   1571  O   GLU B  13       5.016 -18.198   6.622  1.00  0.00           O  
ATOM   1572  OXT GLU B  13       6.808 -18.267   7.671  1.00  0.00           O  
ATOM   1573  CB  GLU B  13       8.411 -18.519   5.493  1.00  0.00           C  
ATOM   1574  CG  GLU B  13       9.228 -18.531   4.209  1.00  0.00           C  
ATOM   1575  CD  GLU B  13      10.618 -19.069   4.405  1.00  0.00           C  
ATOM   1576  OE1 GLU B  13      10.953 -19.406   5.515  1.00  0.00           O  
ATOM   1577  OE2 GLU B  13      11.346 -19.144   3.443  1.00  0.00           O  
ATOM   1578  H   GLU B  13       7.437 -15.906   5.518  1.00  0.00           H  
ATOM   1579  HA  GLU B  13       6.481 -18.571   4.558  1.00  0.00           H  
ATOM   1580 1HB  GLU B  13       8.944 -17.910   6.223  1.00  0.00           H  
ATOM   1581 2HB  GLU B  13       8.378 -19.538   5.879  1.00  0.00           H  
ATOM   1582 1HG  GLU B  13       8.714 -19.145   3.470  1.00  0.00           H  
ATOM   1583 2HG  GLU B  13       9.288 -17.516   3.819  1.00  0.00           H  
TER                                                                             
I_bsa 1627.53
I_hb 7
I_pack 0.005
I_sc -56.331
I_unsat 15
pep_sc -8.688
pep_sc_noref -6.874
reweighted_sc -115.856
rmsALL 9.452
rmsALL_CAPRI_if 3.599
rmsALL_allIF 3.94
rmsALL_if 6.166
rmsBB 8.631
rmsBB_CAPRI_if 2.776
rmsBB_allIF 3.056
rmsBB_if 5.326
rmsBB_intrf_lowres 5.533
rmsBB_lowres 7.073
rmsCA 8.611
rmsCA_if 5.434
rmsCA_intrf_lowres 5.667
rmsCA_lowres 7.104
rmsSC_CAPRI_if 4.009
rmsSC_allIF 4.446
score -50.837
score_lowres_opt 2.94
score_lowres_start 25.951
silent_score -50.837
startRMSall 0
startRMSallif 0
startRMSbb 0
startRMSca 0
time 71
