# Supplementary material for: Simple biochemical features underlie transcriptional activation domain diversity and dynamic, fuzzy binding to Mediator
Source: eLife. 2021 Apr 27;10:e68068. doi: 10.7554/eLife.68068 (PMC8137143; doi:10.7554/eLife.68068)
Supplement: Figure 6—source data 2. — The 10 best-scoring models from different binding poses are provided as pdb files. Top500.txt contains the score, cluster number, and RMSD to best model for the 500 best-scoring models. [file elife-68068-fig6-data2.zip › Med15-cAD structural models/ABD1/Sef1_1132/2lpb_Sef1_1132_prepack_02463.pdb]

HEADER                                            17-SEP-20   XXXX              
EXPDTA    THEORETICAL MODEL                                                     
REMARK 220                                                                      
REMARK 220 EXPERIMENTAL DETAILS                                                 
REMARK 220  EXPERIMENT TYPE                : THEORETICAL MODELLING              
REMARK 220  DATE OF DATA COLLECTION        : 17-SEP-20                          
REMARK 220                                                                      
REMARK 220 REMARK: MODEL GENERATED BY ROSETTA                                   
REMARK 220  VERSION 2020.08+release.cb1caba                                     
ATOM      1  N   GLN A 158     -12.016 -12.395 -23.603  1.00  0.00           N  
ATOM      2  CA  GLN A 158     -11.969 -12.966 -22.241  1.00  0.00           C  
ATOM      3  C   GLN A 158     -12.554 -11.986 -21.232  1.00  0.00           C  
ATOM      4  O   GLN A 158     -13.092 -10.945 -21.605  1.00  0.00           O  
ATOM      5  CB  GLN A 158     -10.534 -13.324 -21.846  1.00  0.00           C  
ATOM      6  CG  GLN A 158      -9.893 -14.385 -22.724  1.00  0.00           C  
ATOM      7  CD  GLN A 158     -10.563 -15.738 -22.579  1.00  0.00           C  
ATOM      8  OE1 GLN A 158     -10.629 -16.301 -21.483  1.00  0.00           O  
ATOM      9  NE2 GLN A 158     -11.067 -16.269 -23.688  1.00  0.00           N  
ATOM     10 1H   GLN A 158     -11.629 -13.049 -24.253  1.00  0.00           H  
ATOM     11 2H   GLN A 158     -12.965 -12.201 -23.851  1.00  0.00           H  
ATOM     12 3H   GLN A 158     -11.486 -11.548 -23.628  1.00  0.00           H  
ATOM     13  HA  GLN A 158     -12.567 -13.877 -22.227  1.00  0.00           H  
ATOM     14 1HB  GLN A 158      -9.911 -12.431 -21.888  1.00  0.00           H  
ATOM     15 2HB  GLN A 158     -10.519 -13.685 -20.817  1.00  0.00           H  
ATOM     16 1HG  GLN A 158      -9.970 -14.075 -23.766  1.00  0.00           H  
ATOM     17 2HG  GLN A 158      -8.846 -14.492 -22.441  1.00  0.00           H  
ATOM     18 1HE2 GLN A 158     -11.522 -17.160 -23.655  1.00  0.00           H  
ATOM     19 2HE2 GLN A 158     -10.992 -15.780 -24.557  1.00  0.00           H  
ATOM     20  N   ARG A 159     -12.454 -12.331 -19.958  1.00  0.00           N  
ATOM     21  CA  ARG A 159     -12.963 -11.479 -18.889  1.00  0.00           C  
ATOM     22  C   ARG A 159     -12.021 -10.302 -18.654  1.00  0.00           C  
ATOM     23  O   ARG A 159     -10.801 -10.445 -18.767  1.00  0.00           O  
ATOM     24  CB  ARG A 159     -13.124 -12.269 -17.599  1.00  0.00           C  
ATOM     25  CG  ARG A 159     -14.192 -13.351 -17.640  1.00  0.00           C  
ATOM     26  CD  ARG A 159     -14.288 -14.077 -16.347  1.00  0.00           C  
ATOM     27  NE  ARG A 159     -15.295 -15.125 -16.388  1.00  0.00           N  
ATOM     28  CZ  ARG A 159     -15.547 -15.983 -15.380  1.00  0.00           C  
ATOM     29  NH1 ARG A 159     -14.859 -15.905 -14.263  1.00  0.00           N  
ATOM     30  NH2 ARG A 159     -16.486 -16.903 -15.515  1.00  0.00           N  
ATOM     31  H   ARG A 159     -12.025 -13.184 -19.727  1.00  0.00           H  
ATOM     32  HA  ARG A 159     -13.941 -11.098 -19.186  1.00  0.00           H  
ATOM     33 1HB  ARG A 159     -12.179 -12.748 -17.345  1.00  0.00           H  
ATOM     34 2HB  ARG A 159     -13.375 -11.589 -16.784  1.00  0.00           H  
ATOM     35 1HG  ARG A 159     -15.160 -12.899 -17.853  1.00  0.00           H  
ATOM     36 2HG  ARG A 159     -13.949 -14.072 -18.421  1.00  0.00           H  
ATOM     37 1HD  ARG A 159     -13.327 -14.536 -16.116  1.00  0.00           H  
ATOM     38 2HD  ARG A 159     -14.556 -13.377 -15.557  1.00  0.00           H  
ATOM     39  HE  ARG A 159     -15.846 -15.215 -17.232  1.00  0.00           H  
ATOM     40 1HH1 ARG A 159     -14.141 -15.202 -14.160  1.00  0.00           H  
ATOM     41 2HH1 ARG A 159     -15.048 -16.548 -13.508  1.00  0.00           H  
ATOM     42 1HH2 ARG A 159     -17.016 -16.962 -16.375  1.00  0.00           H  
ATOM     43 2HH2 ARG A 159     -16.675 -17.546 -14.761  1.00  0.00           H  
ATOM     44  N   ARG A 160     -12.586  -9.144 -18.344  1.00  0.00           N  
ATOM     45  CA  ARG A 160     -11.792  -7.949 -18.098  1.00  0.00           C  
ATOM     46  C   ARG A 160     -12.633  -6.875 -17.411  1.00  0.00           C  
ATOM     47  O   ARG A 160     -13.441  -6.198 -18.052  1.00  0.00           O  
ATOM     48  CB  ARG A 160     -11.230  -7.400 -19.401  1.00  0.00           C  
ATOM     49  CG  ARG A 160     -10.293  -6.213 -19.244  1.00  0.00           C  
ATOM     50  CD  ARG A 160      -9.731  -5.781 -20.549  1.00  0.00           C  
ATOM     51  NE  ARG A 160      -8.782  -4.690 -20.396  1.00  0.00           N  
ATOM     52  CZ  ARG A 160      -8.190  -4.041 -21.418  1.00  0.00           C  
ATOM     53  NH1 ARG A 160      -8.459  -4.385 -22.658  1.00  0.00           N  
ATOM     54  NH2 ARG A 160      -7.339  -3.060 -21.174  1.00  0.00           N  
ATOM     55  H   ARG A 160     -13.563  -9.090 -18.275  1.00  0.00           H  
ATOM     56  HA  ARG A 160     -10.960  -8.215 -17.446  1.00  0.00           H  
ATOM     57 1HB  ARG A 160     -10.682  -8.186 -19.920  1.00  0.00           H  
ATOM     58 2HB  ARG A 160     -12.050  -7.090 -20.050  1.00  0.00           H  
ATOM     59 1HG  ARG A 160     -10.839  -5.374 -18.811  1.00  0.00           H  
ATOM     60 2HG  ARG A 160      -9.467  -6.486 -18.587  1.00  0.00           H  
ATOM     61 1HD  ARG A 160      -9.215  -6.617 -21.018  1.00  0.00           H  
ATOM     62 2HD  ARG A 160     -10.537  -5.442 -21.198  1.00  0.00           H  
ATOM     63  HE  ARG A 160      -8.550  -4.397 -19.456  1.00  0.00           H  
ATOM     64 1HH1 ARG A 160      -9.109  -5.136 -22.844  1.00  0.00           H  
ATOM     65 2HH1 ARG A 160      -8.015  -3.899 -23.425  1.00  0.00           H  
ATOM     66 1HH2 ARG A 160      -7.132  -2.795 -20.221  1.00  0.00           H  
ATOM     67 2HH2 ARG A 160      -6.896  -2.575 -21.940  1.00  0.00           H  
ATOM     68  N   GLN A 161     -12.454  -6.736 -16.108  1.00  0.00           N  
ATOM     69  CA  GLN A 161     -13.186  -5.737 -15.341  1.00  0.00           C  
ATOM     70  C   GLN A 161     -12.283  -4.548 -15.024  1.00  0.00           C  
ATOM     71  O   GLN A 161     -11.141  -4.722 -14.597  1.00  0.00           O  
ATOM     72  CB  GLN A 161     -13.737  -6.344 -14.048  1.00  0.00           C  
ATOM     73  CG  GLN A 161     -14.574  -5.386 -13.218  1.00  0.00           C  
ATOM     74  CD  GLN A 161     -15.158  -6.048 -11.984  1.00  0.00           C  
ATOM     75  OE1 GLN A 161     -14.580  -6.993 -11.438  1.00  0.00           O  
ATOM     76  NE2 GLN A 161     -16.307  -5.555 -11.536  1.00  0.00           N  
ATOM     77  H   GLN A 161     -11.811  -7.320 -15.646  1.00  0.00           H  
ATOM     78  HA  GLN A 161     -14.024  -5.385 -15.943  1.00  0.00           H  
ATOM     79 1HB  GLN A 161     -14.353  -7.211 -14.286  1.00  0.00           H  
ATOM     80 2HB  GLN A 161     -12.910  -6.692 -13.428  1.00  0.00           H  
ATOM     81 1HG  GLN A 161     -13.946  -4.556 -12.896  1.00  0.00           H  
ATOM     82 2HG  GLN A 161     -15.398  -5.017 -13.830  1.00  0.00           H  
ATOM     83 1HE2 GLN A 161     -16.740  -5.951 -10.726  1.00  0.00           H  
ATOM     84 2HE2 GLN A 161     -16.741  -4.789 -12.010  1.00  0.00           H  
ATOM     85  N   LEU A 162     -12.793  -3.344 -15.237  1.00  0.00           N  
ATOM     86  CA  LEU A 162     -12.021  -2.140 -14.973  1.00  0.00           C  
ATOM     87  C   LEU A 162     -12.920  -0.927 -14.750  1.00  0.00           C  
ATOM     88  O   LEU A 162     -13.442  -0.340 -15.694  1.00  0.00           O  
ATOM     89  CB  LEU A 162     -11.064  -1.866 -16.140  1.00  0.00           C  
ATOM     90  CG  LEU A 162     -10.156  -0.640 -15.981  1.00  0.00           C  
ATOM     91  CD1 LEU A 162      -9.018  -0.716 -16.991  1.00  0.00           C  
ATOM     92  CD2 LEU A 162     -10.974   0.628 -16.176  1.00  0.00           C  
ATOM     93  H   LEU A 162     -13.712  -3.261 -15.574  1.00  0.00           H  
ATOM     94  HA  LEU A 162     -11.437  -2.296 -14.067  1.00  0.00           H  
ATOM     95 1HB  LEU A 162     -10.425  -2.736 -16.277  1.00  0.00           H  
ATOM     96 2HB  LEU A 162     -11.653  -1.727 -17.047  1.00  0.00           H  
ATOM     97  HG  LEU A 162      -9.717  -0.639 -14.984  1.00  0.00           H  
ATOM     98 1HD1 LEU A 162      -8.372   0.155 -16.878  1.00  0.00           H  
ATOM     99 2HD1 LEU A 162      -8.438  -1.622 -16.817  1.00  0.00           H  
ATOM    100 3HD1 LEU A 162      -9.428  -0.736 -18.000  1.00  0.00           H  
ATOM    101 1HD2 LEU A 162     -10.328   1.499 -16.062  1.00  0.00           H  
ATOM    102 2HD2 LEU A 162     -11.412   0.628 -17.174  1.00  0.00           H  
ATOM    103 3HD2 LEU A 162     -11.769   0.665 -15.430  1.00  0.00           H  
ATOM    104  N   THR A 163     -13.130  -0.568 -13.497  1.00  0.00           N  
ATOM    105  CA  THR A 163     -13.931   0.599 -13.185  1.00  0.00           C  
ATOM    106  C   THR A 163     -13.038   1.835 -13.283  1.00  0.00           C  
ATOM    107  O   THR A 163     -11.937   1.838 -12.733  1.00  0.00           O  
ATOM    108  CB  THR A 163     -14.563   0.499 -11.784  1.00  0.00           C  
ATOM    109  OG1 THR A 163     -15.446  -0.630 -11.736  1.00  0.00           O  
ATOM    110  CG2 THR A 163     -15.345   1.763 -11.460  1.00  0.00           C  
ATOM    111  H   THR A 163     -12.740  -1.095 -12.770  1.00  0.00           H  
ATOM    112  HA  THR A 163     -14.738   0.670 -13.915  1.00  0.00           H  
ATOM    113  HB  THR A 163     -13.779   0.362 -11.040  1.00  0.00           H  
ATOM    114  HG1 THR A 163     -15.331  -1.089 -10.899  1.00  0.00           H  
ATOM    115 1HG2 THR A 163     -15.784   1.674 -10.466  1.00  0.00           H  
ATOM    116 2HG2 THR A 163     -14.674   2.621 -11.485  1.00  0.00           H  
ATOM    117 3HG2 THR A 163     -16.136   1.899 -12.195  1.00  0.00           H  
ATOM    118  N   PRO A 164     -13.497   2.899 -13.960  1.00  0.00           N  
ATOM    119  CA  PRO A 164     -12.714   4.131 -14.141  1.00  0.00           C  
ATOM    120  C   PRO A 164     -12.220   4.737 -12.826  1.00  0.00           C  
ATOM    121  O   PRO A 164     -11.099   5.240 -12.749  1.00  0.00           O  
ATOM    122  CB  PRO A 164     -13.714   5.060 -14.836  1.00  0.00           C  
ATOM    123  CG  PRO A 164     -14.581   4.140 -15.625  1.00  0.00           C  
ATOM    124  CD  PRO A 164     -14.775   2.947 -14.729  1.00  0.00           C  
ATOM    125  HA  PRO A 164     -11.851   3.919 -14.789  1.00  0.00           H  
ATOM    126 1HB  PRO A 164     -14.276   5.637 -14.086  1.00  0.00           H  
ATOM    127 2HB  PRO A 164     -13.178   5.787 -15.464  1.00  0.00           H  
ATOM    128 1HG  PRO A 164     -15.529   4.637 -15.881  1.00  0.00           H  
ATOM    129 2HG  PRO A 164     -14.092   3.880 -16.576  1.00  0.00           H  
ATOM    130 1HD  PRO A 164     -15.638   3.121 -14.068  1.00  0.00           H  
ATOM    131 2HD  PRO A 164     -14.931   2.048 -15.342  1.00  0.00           H  
ATOM    132  N   GLN A 165     -13.054   4.663 -11.798  1.00  0.00           N  
ATOM    133  CA  GLN A 165     -12.719   5.223 -10.492  1.00  0.00           C  
ATOM    134  C   GLN A 165     -11.666   4.392  -9.762  1.00  0.00           C  
ATOM    135  O   GLN A 165     -10.776   4.940  -9.115  1.00  0.00           O  
ATOM    136  CB  GLN A 165     -13.974   5.333  -9.621  1.00  0.00           C  
ATOM    137  CG  GLN A 165     -14.958   6.400 -10.083  1.00  0.00           C  
ATOM    138  CD  GLN A 165     -15.790   5.962 -11.275  1.00  0.00           C  
ATOM    139  OE1 GLN A 165     -16.116   4.784 -11.422  1.00  0.00           O  
ATOM    140  NE2 GLN A 165     -16.139   6.906 -12.134  1.00  0.00           N  
ATOM    141  H   GLN A 165     -13.924   4.226 -11.924  1.00  0.00           H  
ATOM    142  HA  GLN A 165     -12.302   6.219 -10.639  1.00  0.00           H  
ATOM    143 1HB  GLN A 165     -14.484   4.380  -9.626  1.00  0.00           H  
ATOM    144 2HB  GLN A 165     -13.673   5.565  -8.611  1.00  0.00           H  
ATOM    145 1HG  GLN A 165     -15.622   6.636  -9.265  1.00  0.00           H  
ATOM    146 2HG  GLN A 165     -14.401   7.284 -10.357  1.00  0.00           H  
ATOM    147 1HE2 GLN A 165     -16.681   6.650 -12.915  1.00  0.00           H  
ATOM    148 2HE2 GLN A 165     -15.844   7.829 -11.962  1.00  0.00           H  
ATOM    149  N   GLN A 166     -11.757   3.072  -9.874  1.00  0.00           N  
ATOM    150  CA  GLN A 166     -10.822   2.186  -9.190  1.00  0.00           C  
ATOM    151  C   GLN A 166      -9.517   2.063  -9.956  1.00  0.00           C  
ATOM    152  O   GLN A 166      -8.440   2.098  -9.365  1.00  0.00           O  
ATOM    153  CB  GLN A 166     -11.442   0.800  -8.993  1.00  0.00           C  
ATOM    154  CG  GLN A 166     -10.528  -0.198  -8.303  1.00  0.00           C  
ATOM    155  CD  GLN A 166     -11.235  -1.499  -7.973  1.00  0.00           C  
ATOM    156  OE1 GLN A 166     -12.416  -1.677  -8.287  1.00  0.00           O  
ATOM    157  NE2 GLN A 166     -10.517  -2.417  -7.337  1.00  0.00           N  
ATOM    158  H   GLN A 166     -12.454   2.687 -10.440  1.00  0.00           H  
ATOM    159  HA  GLN A 166     -10.598   2.609  -8.211  1.00  0.00           H  
ATOM    160 1HB  GLN A 166     -12.352   0.889  -8.399  1.00  0.00           H  
ATOM    161 2HB  GLN A 166     -11.722   0.386  -9.961  1.00  0.00           H  
ATOM    162 1HG  GLN A 166      -9.689  -0.423  -8.962  1.00  0.00           H  
ATOM    163 2HG  GLN A 166     -10.165   0.239  -7.373  1.00  0.00           H  
ATOM    164 1HE2 GLN A 166     -10.930  -3.296  -7.093  1.00  0.00           H  
ATOM    165 2HE2 GLN A 166      -9.563  -2.232  -7.102  1.00  0.00           H  
ATOM    166  N   GLN A 167      -9.625   1.917 -11.272  1.00  0.00           N  
ATOM    167  CA  GLN A 167      -8.469   1.777 -12.140  1.00  0.00           C  
ATOM    168  C   GLN A 167      -7.449   2.886 -11.907  1.00  0.00           C  
ATOM    169  O   GLN A 167      -6.258   2.627 -11.753  1.00  0.00           O  
ATOM    170  CB  GLN A 167      -8.907   1.771 -13.607  1.00  0.00           C  
ATOM    171  CG  GLN A 167      -7.759   1.685 -14.599  1.00  0.00           C  
ATOM    172  CD  GLN A 167      -7.036   0.353 -14.533  1.00  0.00           C  
ATOM    173  OE1 GLN A 167      -7.455  -0.563 -13.821  1.00  0.00           O  
ATOM    174  NE2 GLN A 167      -5.943   0.237 -15.279  1.00  0.00           N  
ATOM    175  H   GLN A 167     -10.519   1.896 -11.678  1.00  0.00           H  
ATOM    176  HA  GLN A 167      -7.981   0.829 -11.916  1.00  0.00           H  
ATOM    177 1HB  GLN A 167      -9.569   0.923 -13.785  1.00  0.00           H  
ATOM    178 2HB  GLN A 167      -9.470   2.678 -13.823  1.00  0.00           H  
ATOM    179 1HG  GLN A 167      -8.153   1.811 -15.607  1.00  0.00           H  
ATOM    180 2HG  GLN A 167      -7.042   2.475 -14.377  1.00  0.00           H  
ATOM    181 1HE2 GLN A 167      -5.424  -0.618 -15.277  1.00  0.00           H  
ATOM    182 2HE2 GLN A 167      -5.638   1.005 -15.843  1.00  0.00           H  
ATOM    183  N   GLN A 168      -7.937   4.113 -11.843  1.00  0.00           N  
ATOM    184  CA  GLN A 168      -7.085   5.278 -11.654  1.00  0.00           C  
ATOM    185  C   GLN A 168      -6.316   5.237 -10.336  1.00  0.00           C  
ATOM    186  O   GLN A 168      -5.210   5.765 -10.240  1.00  0.00           O  
ATOM    187  CB  GLN A 168      -7.925   6.557 -11.721  1.00  0.00           C  
ATOM    188  CG  GLN A 168      -8.451   6.883 -13.109  1.00  0.00           C  
ATOM    189  CD  GLN A 168      -9.461   8.014 -13.093  1.00  0.00           C  
ATOM    190  OE1 GLN A 168      -9.407   8.902 -12.236  1.00  0.00           O  
ATOM    191  NE2 GLN A 168     -10.389   7.991 -14.042  1.00  0.00           N  
ATOM    192  H   GLN A 168      -8.906   4.243 -11.920  1.00  0.00           H  
ATOM    193  HA  GLN A 168      -6.346   5.299 -12.454  1.00  0.00           H  
ATOM    194 1HB  GLN A 168      -8.778   6.467 -11.050  1.00  0.00           H  
ATOM    195 2HB  GLN A 168      -7.327   7.402 -11.381  1.00  0.00           H  
ATOM    196 1HG  GLN A 168      -7.616   7.180 -13.743  1.00  0.00           H  
ATOM    197 2HG  GLN A 168      -8.935   5.997 -13.519  1.00  0.00           H  
ATOM    198 1HE2 GLN A 168     -11.083   8.711 -14.082  1.00  0.00           H  
ATOM    199 2HE2 GLN A 168     -10.397   7.253 -14.717  1.00  0.00           H  
ATOM    200  N   LEU A 169      -6.894   4.616  -9.325  1.00  0.00           N  
ATOM    201  CA  LEU A 169      -6.252   4.555  -8.026  1.00  0.00           C  
ATOM    202  C   LEU A 169      -5.281   3.380  -7.910  1.00  0.00           C  
ATOM    203  O   LEU A 169      -4.148   3.543  -7.454  1.00  0.00           O  
ATOM    204  CB  LEU A 169      -7.318   4.453  -6.928  1.00  0.00           C  
ATOM    205  CG  LEU A 169      -6.789   4.407  -5.488  1.00  0.00           C  
ATOM    206  CD1 LEU A 169      -6.031   5.693  -5.185  1.00  0.00           C  
ATOM    207  CD2 LEU A 169      -7.951   4.217  -4.525  1.00  0.00           C  
ATOM    208  H   LEU A 169      -7.756   4.169  -9.461  1.00  0.00           H  
ATOM    209  HA  LEU A 169      -5.678   5.470  -7.881  1.00  0.00           H  
ATOM    210 1HB  LEU A 169      -7.984   5.311  -7.008  1.00  0.00           H  
ATOM    211 2HB  LEU A 169      -7.903   3.548  -7.094  1.00  0.00           H  
ATOM    212  HG  LEU A 169      -6.090   3.576  -5.384  1.00  0.00           H  
ATOM    213 1HD1 LEU A 169      -5.654   5.659  -4.163  1.00  0.00           H  
ATOM    214 2HD1 LEU A 169      -5.194   5.794  -5.875  1.00  0.00           H  
ATOM    215 3HD1 LEU A 169      -6.700   6.544  -5.297  1.00  0.00           H  
ATOM    216 1HD2 LEU A 169      -7.573   4.183  -3.503  1.00  0.00           H  
ATOM    217 2HD2 LEU A 169      -8.648   5.047  -4.628  1.00  0.00           H  
ATOM    218 3HD2 LEU A 169      -8.463   3.281  -4.754  1.00  0.00           H  
ATOM    219  N   VAL A 170      -5.722   2.200  -8.332  1.00  0.00           N  
ATOM    220  CA  VAL A 170      -4.902   0.999  -8.214  1.00  0.00           C  
ATOM    221  C   VAL A 170      -3.789   0.914  -9.259  1.00  0.00           C  
ATOM    222  O   VAL A 170      -2.696   0.433  -8.966  1.00  0.00           O  
ATOM    223  CB  VAL A 170      -5.795  -0.250  -8.336  1.00  0.00           C  
ATOM    224  CG1 VAL A 170      -4.948  -1.513  -8.337  1.00  0.00           C  
ATOM    225  CG2 VAL A 170      -6.804  -0.278  -7.198  1.00  0.00           C  
ATOM    226  H   VAL A 170      -6.621   2.137  -8.726  1.00  0.00           H  
ATOM    227  HA  VAL A 170      -4.424   1.001  -7.234  1.00  0.00           H  
ATOM    228  HB  VAL A 170      -6.323  -0.216  -9.290  1.00  0.00           H  
ATOM    229 1HG1 VAL A 170      -5.595  -2.386  -8.424  1.00  0.00           H  
ATOM    230 2HG1 VAL A 170      -4.258  -1.488  -9.180  1.00  0.00           H  
ATOM    231 3HG1 VAL A 170      -4.383  -1.573  -7.407  1.00  0.00           H  
ATOM    232 1HG2 VAL A 170      -7.433  -1.163  -7.291  1.00  0.00           H  
ATOM    233 2HG2 VAL A 170      -6.277  -0.306  -6.245  1.00  0.00           H  
ATOM    234 3HG2 VAL A 170      -7.427   0.616  -7.242  1.00  0.00           H  
ATOM    235  N   ASN A 171      -4.053   1.377 -10.470  1.00  0.00           N  
ATOM    236  CA  ASN A 171      -3.052   1.320 -11.538  1.00  0.00           C  
ATOM    237  C   ASN A 171      -1.928   2.323 -11.293  1.00  0.00           C  
ATOM    238  O   ASN A 171      -0.785   2.112 -11.702  1.00  0.00           O  
ATOM    239  CB  ASN A 171      -3.697   1.562 -12.890  1.00  0.00           C  
ATOM    240  CG  ASN A 171      -2.789   1.205 -14.035  1.00  0.00           C  
ATOM    241  OD1 ASN A 171      -2.348   0.057 -14.159  1.00  0.00           O  
ATOM    242  ND2 ASN A 171      -2.502   2.168 -14.875  1.00  0.00           N  
ATOM    243  H   ASN A 171      -4.938   1.764 -10.655  1.00  0.00           H  
ATOM    244  HA  ASN A 171      -2.604   0.325 -11.540  1.00  0.00           H  
ATOM    245 1HB  ASN A 171      -4.611   0.972 -12.969  1.00  0.00           H  
ATOM    246 2HB  ASN A 171      -3.977   2.612 -12.977  1.00  0.00           H  
ATOM    247 1HD2 ASN A 171      -1.903   1.989 -15.655  1.00  0.00           H  
ATOM    248 2HD2 ASN A 171      -2.881   3.082 -14.735  1.00  0.00           H  
ATOM    249  N   GLN A 172      -2.252   3.402 -10.600  1.00  0.00           N  
ATOM    250  CA  GLN A 172      -1.276   4.444 -10.306  1.00  0.00           C  
ATOM    251  C   GLN A 172      -0.409   4.077  -9.107  1.00  0.00           C  
ATOM    252  O   GLN A 172       0.673   4.635  -8.924  1.00  0.00           O  
ATOM    253  CB  GLN A 172      -1.982   5.778 -10.050  1.00  0.00           C  
ATOM    254  CG  GLN A 172      -1.039   6.947  -9.814  1.00  0.00           C  
ATOM    255  CD  GLN A 172      -1.776   8.264  -9.668  1.00  0.00           C  
ATOM    256  OE1 GLN A 172      -2.908   8.308  -9.180  1.00  0.00           O  
ATOM    257  NE2 GLN A 172      -1.137   9.349 -10.093  1.00  0.00           N  
ATOM    258  H   GLN A 172      -3.169   3.504 -10.275  1.00  0.00           H  
ATOM    259  HA  GLN A 172      -0.619   4.556 -11.169  1.00  0.00           H  
ATOM    260 1HB  GLN A 172      -2.616   6.024 -10.901  1.00  0.00           H  
ATOM    261 2HB  GLN A 172      -2.628   5.686  -9.176  1.00  0.00           H  
ATOM    262 1HG  GLN A 172      -0.476   6.766  -8.899  1.00  0.00           H  
ATOM    263 2HG  GLN A 172      -0.359   7.026 -10.662  1.00  0.00           H  
ATOM    264 1HE2 GLN A 172      -1.572  10.247 -10.022  1.00  0.00           H  
ATOM    265 2HE2 GLN A 172      -0.218   9.268 -10.482  1.00  0.00           H  
ATOM    266  N   MET A 173      -0.880   3.129  -8.300  1.00  0.00           N  
ATOM    267  CA  MET A 173      -0.141   2.679  -7.114  1.00  0.00           C  
ATOM    268  C   MET A 173       1.107   1.888  -7.506  1.00  0.00           C  
ATOM    269  O   MET A 173       1.901   1.499  -6.654  1.00  0.00           O  
ATOM    270  CB  MET A 173      -1.044   1.835  -6.216  1.00  0.00           C  
ATOM    271  CG  MET A 173      -1.982   2.643  -5.329  1.00  0.00           C  
ATOM    272  SD  MET A 173      -1.106   3.829  -4.290  1.00  0.00           S  
ATOM    273  CE  MET A 173      -0.256   2.729  -3.163  1.00  0.00           C  
ATOM    274  H   MET A 173      -1.749   2.722  -8.499  1.00  0.00           H  
ATOM    275  HA  MET A 173       0.186   3.557  -6.556  1.00  0.00           H  
ATOM    276 1HB  MET A 173      -1.653   1.174  -6.831  1.00  0.00           H  
ATOM    277 2HB  MET A 173      -0.430   1.207  -5.569  1.00  0.00           H  
ATOM    278 1HG  MET A 173      -2.692   3.187  -5.951  1.00  0.00           H  
ATOM    279 2HG  MET A 173      -2.542   1.967  -4.683  1.00  0.00           H  
ATOM    280 1HE  MET A 173       0.331   3.315  -2.455  1.00  0.00           H  
ATOM    281 2HE  MET A 173      -0.987   2.128  -2.620  1.00  0.00           H  
ATOM    282 3HE  MET A 173       0.407   2.071  -3.727  1.00  0.00           H  
ATOM    283  N   LYS A 174       1.265   1.642  -8.799  1.00  0.00           N  
ATOM    284  CA  LYS A 174       2.421   0.919  -9.300  1.00  0.00           C  
ATOM    285  C   LYS A 174       3.640   1.815  -9.205  1.00  0.00           C  
ATOM    286  O   LYS A 174       4.701   1.407  -8.734  1.00  0.00           O  
ATOM    287  CB  LYS A 174       2.202   0.457 -10.742  1.00  0.00           C  
ATOM    288  CG  LYS A 174       1.175  -0.657 -10.896  1.00  0.00           C  
ATOM    289  CD  LYS A 174       0.876  -0.934 -12.362  1.00  0.00           C  
ATOM    290  CE  LYS A 174      -0.078  -2.109 -12.521  1.00  0.00           C  
ATOM    291  NZ  LYS A 174      -0.578  -2.235 -13.916  1.00  0.00           N  
ATOM    292  H   LYS A 174       0.598   1.971  -9.427  1.00  0.00           H  
ATOM    293  HA  LYS A 174       2.574   0.037  -8.677  1.00  0.00           H  
ATOM    294 1HB  LYS A 174       1.873   1.301 -11.348  1.00  0.00           H  
ATOM    295 2HB  LYS A 174       3.145   0.103 -11.157  1.00  0.00           H  
ATOM    296 1HG  LYS A 174       1.555  -1.569 -10.433  1.00  0.00           H  
ATOM    297 2HG  LYS A 174       0.251  -0.373 -10.393  1.00  0.00           H  
ATOM    298 1HD  LYS A 174       0.428  -0.049 -12.815  1.00  0.00           H  
ATOM    299 2HD  LYS A 174       1.804  -1.159 -12.886  1.00  0.00           H  
ATOM    300 1HE  LYS A 174       0.432  -3.031 -12.246  1.00  0.00           H  
ATOM    301 2HE  LYS A 174      -0.930  -1.978 -11.854  1.00  0.00           H  
ATOM    302 1HZ  LYS A 174      -1.207  -3.023 -13.979  1.00  0.00           H  
ATOM    303 2HZ  LYS A 174      -1.070  -1.391 -14.176  1.00  0.00           H  
ATOM    304 3HZ  LYS A 174       0.201  -2.375 -14.542  1.00  0.00           H  
ATOM    305  N   VAL A 175       3.472   3.053  -9.647  1.00  0.00           N  
ATOM    306  CA  VAL A 175       4.547   4.019  -9.596  1.00  0.00           C  
ATOM    307  C   VAL A 175       4.194   5.108  -8.603  1.00  0.00           C  
ATOM    308  O   VAL A 175       3.738   6.192  -8.973  1.00  0.00           O  
ATOM    309  CB  VAL A 175       4.793   4.636 -10.985  1.00  0.00           C  
ATOM    310  CG1 VAL A 175       5.974   5.594 -10.941  1.00  0.00           C  
ATOM    311  CG2 VAL A 175       5.030   3.534 -12.007  1.00  0.00           C  
ATOM    312  H   VAL A 175       2.602   3.324 -10.005  1.00  0.00           H  
ATOM    313  HA  VAL A 175       5.457   3.508  -9.278  1.00  0.00           H  
ATOM    314  HB  VAL A 175       3.918   5.219 -11.275  1.00  0.00           H  
ATOM    315 1HG1 VAL A 175       6.133   6.022 -11.931  1.00  0.00           H  
ATOM    316 2HG1 VAL A 175       5.768   6.394 -10.231  1.00  0.00           H  
ATOM    317 3HG1 VAL A 175       6.869   5.054 -10.632  1.00  0.00           H  
ATOM    318 1HG2 VAL A 175       5.202   3.978 -12.988  1.00  0.00           H  
ATOM    319 2HG2 VAL A 175       5.902   2.949 -11.715  1.00  0.00           H  
ATOM    320 3HG2 VAL A 175       4.156   2.886 -12.052  1.00  0.00           H  
ATOM    321  N   ALA A 176       4.412   4.808  -7.342  1.00  0.00           N  
ATOM    322  CA  ALA A 176       4.130   5.744  -6.275  1.00  0.00           C  
ATOM    323  C   ALA A 176       5.181   5.632  -5.178  1.00  0.00           C  
ATOM    324  O   ALA A 176       5.362   4.567  -4.590  1.00  0.00           O  
ATOM    325  CB  ALA A 176       2.737   5.504  -5.712  1.00  0.00           C  
ATOM    326  H   ALA A 176       4.738   3.912  -7.118  1.00  0.00           H  
ATOM    327  HA  ALA A 176       4.174   6.752  -6.688  1.00  0.00           H  
ATOM    328 1HB  ALA A 176       2.541   6.215  -4.909  1.00  0.00           H  
ATOM    329 2HB  ALA A 176       1.997   5.635  -6.502  1.00  0.00           H  
ATOM    330 3HB  ALA A 176       2.673   4.489  -5.321  1.00  0.00           H  
ATOM    331  N   PRO A 177       5.938   6.710  -4.936  1.00  0.00           N  
ATOM    332  CA  PRO A 177       6.955   6.738  -3.898  1.00  0.00           C  
ATOM    333  C   PRO A 177       6.377   7.101  -2.532  1.00  0.00           C  
ATOM    334  O   PRO A 177       5.520   7.983  -2.420  1.00  0.00           O  
ATOM    335  CB  PRO A 177       7.920   7.815  -4.404  1.00  0.00           C  
ATOM    336  CG  PRO A 177       7.033   8.836  -5.029  1.00  0.00           C  
ATOM    337  CD  PRO A 177       5.916   8.037  -5.646  1.00  0.00           C  
ATOM    338  HA  PRO A 177       7.448   5.756  -3.848  1.00  0.00           H  
ATOM    339 1HB  PRO A 177       8.509   8.216  -3.567  1.00  0.00           H  
ATOM    340 2HB  PRO A 177       8.633   7.375  -5.117  1.00  0.00           H  
ATOM    341 1HG  PRO A 177       6.675   9.546  -4.268  1.00  0.00           H  
ATOM    342 2HG  PRO A 177       7.593   9.424  -5.772  1.00  0.00           H  
ATOM    343 1HD  PRO A 177       4.959   8.553  -5.480  1.00  0.00           H  
ATOM    344 2HD  PRO A 177       6.108   7.909  -6.722  1.00  0.00           H  
ATOM    345  N   ILE A 178       6.852   6.415  -1.506  1.00  0.00           N  
ATOM    346  CA  ILE A 178       6.412   6.640  -0.137  1.00  0.00           C  
ATOM    347  C   ILE A 178       6.911   7.989   0.384  1.00  0.00           C  
ATOM    348  O   ILE A 178       8.119   8.227   0.445  1.00  0.00           O  
ATOM    349  CB  ILE A 178       6.904   5.512   0.789  1.00  0.00           C  
ATOM    350  CG1 ILE A 178       6.356   4.161   0.321  1.00  0.00           C  
ATOM    351  CG2 ILE A 178       6.495   5.788   2.227  1.00  0.00           C  
ATOM    352  CD1 ILE A 178       6.999   2.974   1.000  1.00  0.00           C  
ATOM    353  H   ILE A 178       7.526   5.718  -1.675  1.00  0.00           H  
ATOM    354  HA  ILE A 178       5.323   6.649  -0.121  1.00  0.00           H  
ATOM    355  HB  ILE A 178       7.990   5.447   0.736  1.00  0.00           H  
ATOM    356 1HG1 ILE A 178       5.283   4.120   0.507  1.00  0.00           H  
ATOM    357 2HG1 ILE A 178       6.505   4.060  -0.754  1.00  0.00           H  
ATOM    358 1HG2 ILE A 178       6.850   4.981   2.868  1.00  0.00           H  
ATOM    359 2HG2 ILE A 178       6.931   6.730   2.555  1.00  0.00           H  
ATOM    360 3HG2 ILE A 178       5.408   5.850   2.291  1.00  0.00           H  
ATOM    361 1HD1 ILE A 178       6.559   2.053   0.617  1.00  0.00           H  
ATOM    362 2HD1 ILE A 178       8.071   2.976   0.797  1.00  0.00           H  
ATOM    363 3HD1 ILE A 178       6.833   3.034   2.075  1.00  0.00           H  
ATOM    364  N   PRO A 179       5.983   8.898   0.732  1.00  0.00           N  
ATOM    365  CA  PRO A 179       6.327  10.225   1.255  1.00  0.00           C  
ATOM    366  C   PRO A 179       7.071  10.158   2.582  1.00  0.00           C  
ATOM    367  O   PRO A 179       7.006   9.158   3.299  1.00  0.00           O  
ATOM    368  CB  PRO A 179       4.956  10.889   1.420  1.00  0.00           C  
ATOM    369  CG  PRO A 179       4.075  10.150   0.473  1.00  0.00           C  
ATOM    370  CD  PRO A 179       4.543   8.721   0.564  1.00  0.00           C  
ATOM    371  HA  PRO A 179       6.939  10.759   0.513  1.00  0.00           H  
ATOM    372 1HB  PRO A 179       4.622  10.808   2.465  1.00  0.00           H  
ATOM    373 2HB  PRO A 179       5.028  11.962   1.188  1.00  0.00           H  
ATOM    374 1HG  PRO A 179       3.021  10.269   0.762  1.00  0.00           H  
ATOM    375 2HG  PRO A 179       4.175  10.564  -0.541  1.00  0.00           H  
ATOM    376 1HD  PRO A 179       4.076   8.237   1.433  1.00  0.00           H  
ATOM    377 2HD  PRO A 179       4.281   8.190  -0.363  1.00  0.00           H  
ATOM    378  N   LYS A 180       7.742  11.248   2.920  1.00  0.00           N  
ATOM    379  CA  LYS A 180       8.516  11.337   4.156  1.00  0.00           C  
ATOM    380  C   LYS A 180       7.624  11.176   5.380  1.00  0.00           C  
ATOM    381  O   LYS A 180       8.061  10.675   6.418  1.00  0.00           O  
ATOM    382  CB  LYS A 180       9.265  12.669   4.225  1.00  0.00           C  
ATOM    383  CG  LYS A 180      10.417  12.795   3.236  1.00  0.00           C  
ATOM    384  CD  LYS A 180      11.102  14.148   3.355  1.00  0.00           C  
ATOM    385  CE  LYS A 180      12.253  14.275   2.369  1.00  0.00           C  
ATOM    386  NZ  LYS A 180      12.910  15.608   2.449  1.00  0.00           N  
ATOM    387  H   LYS A 180       7.709  12.023   2.317  1.00  0.00           H  
ATOM    388  HA  LYS A 180       9.245  10.526   4.167  1.00  0.00           H  
ATOM    389 1HB  LYS A 180       8.570  13.487   4.035  1.00  0.00           H  
ATOM    390 2HB  LYS A 180       9.669  12.808   5.228  1.00  0.00           H  
ATOM    391 1HG  LYS A 180      11.148  12.009   3.427  1.00  0.00           H  
ATOM    392 2HG  LYS A 180      10.039  12.676   2.221  1.00  0.00           H  
ATOM    393 1HD  LYS A 180      10.378  14.941   3.161  1.00  0.00           H  
ATOM    394 2HD  LYS A 180      11.488  14.272   4.367  1.00  0.00           H  
ATOM    395 1HE  LYS A 180      12.994  13.505   2.573  1.00  0.00           H  
ATOM    396 2HE  LYS A 180      11.880  14.130   1.355  1.00  0.00           H  
ATOM    397 1HZ  LYS A 180      13.666  15.652   1.781  1.00  0.00           H  
ATOM    398 2HZ  LYS A 180      12.236  16.330   2.243  1.00  0.00           H  
ATOM    399 3HZ  LYS A 180      13.278  15.746   3.380  1.00  0.00           H  
ATOM    400  N   GLN A 181       6.375  11.598   5.250  1.00  0.00           N  
ATOM    401  CA  GLN A 181       5.408  11.494   6.336  1.00  0.00           C  
ATOM    402  C   GLN A 181       5.146  10.029   6.680  1.00  0.00           C  
ATOM    403  O   GLN A 181       4.888   9.680   7.833  1.00  0.00           O  
ATOM    404  CB  GLN A 181       4.098  12.191   5.960  1.00  0.00           C  
ATOM    405  CG  GLN A 181       4.203  13.704   5.865  1.00  0.00           C  
ATOM    406  CD  GLN A 181       2.898  14.349   5.439  1.00  0.00           C  
ATOM    407  OE1 GLN A 181       2.047  13.708   4.814  1.00  0.00           O  
ATOM    408  NE2 GLN A 181       2.731  15.623   5.773  1.00  0.00           N  
ATOM    409  H   GLN A 181       6.099  12.000   4.400  1.00  0.00           H  
ATOM    410  HA  GLN A 181       5.822  11.985   7.216  1.00  0.00           H  
ATOM    411 1HB  GLN A 181       3.750  11.818   4.997  1.00  0.00           H  
ATOM    412 2HB  GLN A 181       3.333  11.952   6.700  1.00  0.00           H  
ATOM    413 1HG  GLN A 181       4.476  14.100   6.843  1.00  0.00           H  
ATOM    414 2HG  GLN A 181       4.967  13.960   5.132  1.00  0.00           H  
ATOM    415 1HE2 GLN A 181       1.891  16.102   5.519  1.00  0.00           H  
ATOM    416 2HE2 GLN A 181       3.447  16.106   6.279  1.00  0.00           H  
ATOM    417  N   LEU A 182       5.231   9.176   5.671  1.00  0.00           N  
ATOM    418  CA  LEU A 182       4.985   7.754   5.846  1.00  0.00           C  
ATOM    419  C   LEU A 182       6.278   6.995   6.126  1.00  0.00           C  
ATOM    420  O   LEU A 182       6.263   5.978   6.816  1.00  0.00           O  
ATOM    421  CB  LEU A 182       4.307   7.180   4.596  1.00  0.00           C  
ATOM    422  CG  LEU A 182       2.790   7.392   4.505  1.00  0.00           C  
ATOM    423  CD1 LEU A 182       2.495   8.875   4.324  1.00  0.00           C  
ATOM    424  CD2 LEU A 182       2.233   6.578   3.346  1.00  0.00           C  
ATOM    425  H   LEU A 182       5.479   9.510   4.781  1.00  0.00           H  
ATOM    426  HA  LEU A 182       4.321   7.620   6.699  1.00  0.00           H  
ATOM    427 1HB  LEU A 182       4.759   7.634   3.716  1.00  0.00           H  
ATOM    428 2HB  LEU A 182       4.494   6.107   4.560  1.00  0.00           H  
ATOM    429  HG  LEU A 182       2.321   7.069   5.434  1.00  0.00           H  
ATOM    430 1HD1 LEU A 182       1.417   9.025   4.259  1.00  0.00           H  
ATOM    431 2HD1 LEU A 182       2.888   9.431   5.176  1.00  0.00           H  
ATOM    432 3HD1 LEU A 182       2.967   9.230   3.409  1.00  0.00           H  
ATOM    433 1HD2 LEU A 182       1.154   6.728   3.282  1.00  0.00           H  
ATOM    434 2HD2 LEU A 182       2.700   6.901   2.416  1.00  0.00           H  
ATOM    435 3HD2 LEU A 182       2.443   5.521   3.510  1.00  0.00           H  
ATOM    436  N   LEU A 183       7.393   7.504   5.602  1.00  0.00           N  
ATOM    437  CA  LEU A 183       8.704   6.872   5.793  1.00  0.00           C  
ATOM    438  C   LEU A 183       9.061   6.750   7.271  1.00  0.00           C  
ATOM    439  O   LEU A 183       9.811   5.860   7.667  1.00  0.00           O  
ATOM    440  CB  LEU A 183       9.791   7.677   5.069  1.00  0.00           C  
ATOM    441  CG  LEU A 183       9.806   7.550   3.541  1.00  0.00           C  
ATOM    442  CD1 LEU A 183      10.912   8.425   2.969  1.00  0.00           C  
ATOM    443  CD2 LEU A 183      10.007   6.093   3.154  1.00  0.00           C  
ATOM    444  H   LEU A 183       7.333   8.319   5.058  1.00  0.00           H  
ATOM    445  HA  LEU A 183       8.669   5.869   5.369  1.00  0.00           H  
ATOM    446 1HB  LEU A 183       9.662   8.731   5.313  1.00  0.00           H  
ATOM    447 2HB  LEU A 183      10.765   7.356   5.438  1.00  0.00           H  
ATOM    448  HG  LEU A 183       8.857   7.905   3.137  1.00  0.00           H  
ATOM    449 1HD1 LEU A 183      10.923   8.335   1.882  1.00  0.00           H  
ATOM    450 2HD1 LEU A 183      10.733   9.465   3.244  1.00  0.00           H  
ATOM    451 3HD1 LEU A 183      11.873   8.104   3.368  1.00  0.00           H  
ATOM    452 1HD2 LEU A 183      10.017   6.001   2.067  1.00  0.00           H  
ATOM    453 2HD2 LEU A 183      10.956   5.737   3.557  1.00  0.00           H  
ATOM    454 3HD2 LEU A 183       9.193   5.493   3.560  1.00  0.00           H  
ATOM    455  N   GLN A 184       8.520   7.649   8.080  1.00  0.00           N  
ATOM    456  CA  GLN A 184       8.772   7.642   9.516  1.00  0.00           C  
ATOM    457  C   GLN A 184       8.196   6.395  10.182  1.00  0.00           C  
ATOM    458  O   GLN A 184       8.633   6.003  11.265  1.00  0.00           O  
ATOM    459  CB  GLN A 184       8.185   8.898  10.165  1.00  0.00           C  
ATOM    460  CG  GLN A 184       8.908  10.183   9.801  1.00  0.00           C  
ATOM    461  CD  GLN A 184       8.300  11.400  10.473  1.00  0.00           C  
ATOM    462  OE1 GLN A 184       7.710  11.301  11.552  1.00  0.00           O  
ATOM    463  NE2 GLN A 184       8.440  12.558   9.837  1.00  0.00           N  
ATOM    464  H   GLN A 184       7.946   8.345   7.700  1.00  0.00           H  
ATOM    465  HA  GLN A 184       9.850   7.636   9.678  1.00  0.00           H  
ATOM    466 1HB  GLN A 184       7.140   9.005   9.871  1.00  0.00           H  
ATOM    467 2HB  GLN A 184       8.210   8.793  11.250  1.00  0.00           H  
ATOM    468 1HG  GLN A 184       9.949  10.104  10.115  1.00  0.00           H  
ATOM    469 2HG  GLN A 184       8.854  10.326   8.722  1.00  0.00           H  
ATOM    470 1HE2 GLN A 184       8.061  13.395  10.232  1.00  0.00           H  
ATOM    471 2HE2 GLN A 184       8.927  12.593   8.964  1.00  0.00           H  
ATOM    472  N   ARG A 185       7.222   5.771   9.528  1.00  0.00           N  
ATOM    473  CA  ARG A 185       6.577   4.580  10.068  1.00  0.00           C  
ATOM    474  C   ARG A 185       7.439   3.343   9.852  1.00  0.00           C  
ATOM    475  O   ARG A 185       7.341   2.372  10.601  1.00  0.00           O  
ATOM    476  CB  ARG A 185       5.217   4.367   9.420  1.00  0.00           C  
ATOM    477  CG  ARG A 185       4.168   5.407   9.778  1.00  0.00           C  
ATOM    478  CD  ARG A 185       2.898   5.184   9.039  1.00  0.00           C  
ATOM    479  NE  ARG A 185       1.897   6.185   9.368  1.00  0.00           N  
ATOM    480  CZ  ARG A 185       1.019   6.086  10.385  1.00  0.00           C  
ATOM    481  NH1 ARG A 185       1.033   5.026  11.163  1.00  0.00           N  
ATOM    482  NH2 ARG A 185       0.146   7.053  10.602  1.00  0.00           N  
ATOM    483  H   ARG A 185       6.941   6.112   8.650  1.00  0.00           H  
ATOM    484  HA  ARG A 185       6.433   4.720  11.140  1.00  0.00           H  
ATOM    485 1HB  ARG A 185       5.327   4.368   8.337  1.00  0.00           H  
ATOM    486 2HB  ARG A 185       4.826   3.390   9.708  1.00  0.00           H  
ATOM    487 1HG  ARG A 185       3.956   5.358  10.846  1.00  0.00           H  
ATOM    488 2HG  ARG A 185       4.540   6.401   9.527  1.00  0.00           H  
ATOM    489 1HD  ARG A 185       3.088   5.229   7.968  1.00  0.00           H  
ATOM    490 2HD  ARG A 185       2.497   4.204   9.295  1.00  0.00           H  
ATOM    491  HE  ARG A 185       1.855   7.016   8.792  1.00  0.00           H  
ATOM    492 1HH1 ARG A 185       1.701   4.286  10.998  1.00  0.00           H  
ATOM    493 2HH1 ARG A 185       0.376   4.951  11.926  1.00  0.00           H  
ATOM    494 1HH2 ARG A 185       0.135   7.868  10.004  1.00  0.00           H  
ATOM    495 2HH2 ARG A 185      -0.511   6.978  11.364  1.00  0.00           H  
ATOM    496  N   ILE A 186       8.274   3.384   8.823  1.00  0.00           N  
ATOM    497  CA  ILE A 186       9.169   2.275   8.510  1.00  0.00           C  
ATOM    498  C   ILE A 186      10.596   2.788   8.321  1.00  0.00           C  
ATOM    499  O   ILE A 186      11.022   3.085   7.205  1.00  0.00           O  
ATOM    500  CB  ILE A 186       8.709   1.531   7.243  1.00  0.00           C  
ATOM    501  CG1 ILE A 186       7.246   1.103   7.376  1.00  0.00           C  
ATOM    502  CG2 ILE A 186       9.598   0.325   6.982  1.00  0.00           C  
ATOM    503  CD1 ILE A 186       7.029  -0.037   8.344  1.00  0.00           C  
ATOM    504  H   ILE A 186       8.299   4.187   8.261  1.00  0.00           H  
ATOM    505  HA  ILE A 186       9.155   1.574   9.343  1.00  0.00           H  
ATOM    506  HB  ILE A 186       8.764   2.202   6.387  1.00  0.00           H  
ATOM    507 1HG1 ILE A 186       6.648   1.951   7.708  1.00  0.00           H  
ATOM    508 2HG1 ILE A 186       6.866   0.797   6.401  1.00  0.00           H  
ATOM    509 1HG2 ILE A 186       9.259  -0.190   6.084  1.00  0.00           H  
ATOM    510 2HG2 ILE A 186      10.627   0.654   6.846  1.00  0.00           H  
ATOM    511 3HG2 ILE A 186       9.546  -0.356   7.832  1.00  0.00           H  
ATOM    512 1HD1 ILE A 186       5.968  -0.285   8.385  1.00  0.00           H  
ATOM    513 2HD1 ILE A 186       7.592  -0.910   8.011  1.00  0.00           H  
ATOM    514 3HD1 ILE A 186       7.370   0.258   9.336  1.00  0.00           H  
ATOM    515  N   PRO A 187      11.351   2.908   9.421  1.00  0.00           N  
ATOM    516  CA  PRO A 187      12.720   3.411   9.388  1.00  0.00           C  
ATOM    517  C   PRO A 187      13.758   2.333   9.085  1.00  0.00           C  
ATOM    518  O   PRO A 187      13.455   1.139   9.120  1.00  0.00           O  
ATOM    519  CB  PRO A 187      12.898   3.970  10.803  1.00  0.00           C  
ATOM    520  CG  PRO A 187      12.126   3.031  11.667  1.00  0.00           C  
ATOM    521  CD  PRO A 187      10.915   2.677  10.846  1.00  0.00           C  
ATOM    522  HA  PRO A 187      12.795   4.207   8.632  1.00  0.00           H  
ATOM    523 1HB  PRO A 187      13.966   4.007  11.062  1.00  0.00           H  
ATOM    524 2HB  PRO A 187      12.520   5.002  10.851  1.00  0.00           H  
ATOM    525 1HG  PRO A 187      12.740   2.153  11.917  1.00  0.00           H  
ATOM    526 2HG  PRO A 187      11.865   3.518  12.618  1.00  0.00           H  
ATOM    527 1HD  PRO A 187      10.649   1.624  11.018  1.00  0.00           H  
ATOM    528 2HD  PRO A 187      10.080   3.338  11.120  1.00  0.00           H  
ATOM    529  N   ASN A 188      14.979   2.783   8.787  1.00  0.00           N  
ATOM    530  CA  ASN A 188      16.103   1.893   8.484  1.00  0.00           C  
ATOM    531  C   ASN A 188      15.767   0.949   7.333  1.00  0.00           C  
ATOM    532  O   ASN A 188      15.730  -0.273   7.506  1.00  0.00           O  
ATOM    533  CB  ASN A 188      16.510   1.106   9.716  1.00  0.00           C  
ATOM    534  CG  ASN A 188      16.934   1.992  10.854  1.00  0.00           C  
ATOM    535  OD1 ASN A 188      17.765   2.891  10.681  1.00  0.00           O  
ATOM    536  ND2 ASN A 188      16.379   1.756  12.016  1.00  0.00           N  
ATOM    537  H   ASN A 188      15.132   3.752   8.774  1.00  0.00           H  
ATOM    538  HA  ASN A 188      16.951   2.502   8.165  1.00  0.00           H  
ATOM    539 1HB  ASN A 188      15.674   0.486  10.045  1.00  0.00           H  
ATOM    540 2HB  ASN A 188      17.334   0.438   9.465  1.00  0.00           H  
ATOM    541 1HD2 ASN A 188      16.623   2.315  12.809  1.00  0.00           H  
ATOM    542 2HD2 ASN A 188      15.711   1.018  12.110  1.00  0.00           H  
ATOM    543  N   ILE A 189      15.512   1.513   6.163  1.00  0.00           N  
ATOM    544  CA  ILE A 189      15.184   0.709   4.997  1.00  0.00           C  
ATOM    545  C   ILE A 189      16.421   0.501   4.122  1.00  0.00           C  
ATOM    546  O   ILE A 189      17.003   1.461   3.620  1.00  0.00           O  
ATOM    547  CB  ILE A 189      14.065   1.370   4.171  1.00  0.00           C  
ATOM    548  CG1 ILE A 189      12.742   1.335   4.939  1.00  0.00           C  
ATOM    549  CG2 ILE A 189      13.921   0.679   2.823  1.00  0.00           C  
ATOM    550  CD1 ILE A 189      11.640   2.145   4.296  1.00  0.00           C  
ATOM    551  H   ILE A 189      15.568   2.487   6.079  1.00  0.00           H  
ATOM    552  HA  ILE A 189      14.833  -0.265   5.336  1.00  0.00           H  
ATOM    553  HB  ILE A 189      14.307   2.419   4.006  1.00  0.00           H  
ATOM    554 1HG1 ILE A 189      12.401   0.304   5.028  1.00  0.00           H  
ATOM    555 2HG1 ILE A 189      12.897   1.715   5.949  1.00  0.00           H  
ATOM    556 1HG2 ILE A 189      13.125   1.157   2.252  1.00  0.00           H  
ATOM    557 2HG2 ILE A 189      14.858   0.755   2.273  1.00  0.00           H  
ATOM    558 3HG2 ILE A 189      13.674  -0.371   2.978  1.00  0.00           H  
ATOM    559 1HD1 ILE A 189      10.734   2.071   4.898  1.00  0.00           H  
ATOM    560 2HD1 ILE A 189      11.947   3.188   4.229  1.00  0.00           H  
ATOM    561 3HD1 ILE A 189      11.442   1.760   3.296  1.00  0.00           H  
ATOM    562  N   PRO A 190      16.831  -0.769   3.930  1.00  0.00           N  
ATOM    563  CA  PRO A 190      18.009  -1.127   3.118  1.00  0.00           C  
ATOM    564  C   PRO A 190      18.013  -0.542   1.691  1.00  0.00           C  
ATOM    565  O   PRO A 190      19.017   0.044   1.284  1.00  0.00           O  
ATOM    566  CB  PRO A 190      17.920  -2.656   3.083  1.00  0.00           C  
ATOM    567  CG  PRO A 190      17.296  -3.016   4.388  1.00  0.00           C  
ATOM    568  CD  PRO A 190      16.241  -1.962   4.602  1.00  0.00           C  
ATOM    569  HA  PRO A 190      18.920  -0.789   3.634  1.00  0.00           H  
ATOM    570 1HB  PRO A 190      17.319  -2.978   2.220  1.00  0.00           H  
ATOM    571 2HB  PRO A 190      18.923  -3.089   2.956  1.00  0.00           H  
ATOM    572 1HG  PRO A 190      16.876  -4.031   4.341  1.00  0.00           H  
ATOM    573 2HG  PRO A 190      18.056  -3.022   5.183  1.00  0.00           H  
ATOM    574 1HD  PRO A 190      15.303  -2.279   4.122  1.00  0.00           H  
ATOM    575 2HD  PRO A 190      16.092  -1.806   5.681  1.00  0.00           H  
ATOM    576  N   PRO A 191      16.918  -0.679   0.897  1.00  0.00           N  
ATOM    577  CA  PRO A 191      16.887  -0.148  -0.471  1.00  0.00           C  
ATOM    578  C   PRO A 191      17.027   1.369  -0.505  1.00  0.00           C  
ATOM    579  O   PRO A 191      17.645   1.926  -1.412  1.00  0.00           O  
ATOM    580  CB  PRO A 191      15.511  -0.592  -0.978  1.00  0.00           C  
ATOM    581  CG  PRO A 191      14.734  -0.863   0.265  1.00  0.00           C  
ATOM    582  CD  PRO A 191      15.744  -1.439   1.221  1.00  0.00           C  
ATOM    583  HA  PRO A 191      17.693  -0.613  -1.058  1.00  0.00           H  
ATOM    584 1HB  PRO A 191      15.064   0.201  -1.596  1.00  0.00           H  
ATOM    585 2HB  PRO A 191      15.614  -1.480  -1.619  1.00  0.00           H  
ATOM    586 1HG  PRO A 191      14.279   0.066   0.639  1.00  0.00           H  
ATOM    587 2HG  PRO A 191      13.908  -1.558   0.052  1.00  0.00           H  
ATOM    588 1HD  PRO A 191      15.404  -1.283   2.254  1.00  0.00           H  
ATOM    589 2HD  PRO A 191      15.876  -2.512   1.013  1.00  0.00           H  
ATOM    590  N   ASN A 192      16.439   2.024   0.497  1.00  0.00           N  
ATOM    591  CA  ASN A 192      16.461   3.484   0.616  1.00  0.00           C  
ATOM    592  C   ASN A 192      15.739   4.142  -0.554  1.00  0.00           C  
ATOM    593  O   ASN A 192      15.877   5.342  -0.797  1.00  0.00           O  
ATOM    594  CB  ASN A 192      17.887   3.993   0.715  1.00  0.00           C  
ATOM    595  CG  ASN A 192      17.986   5.294   1.461  1.00  0.00           C  
ATOM    596  OD1 ASN A 192      17.296   5.501   2.467  1.00  0.00           O  
ATOM    597  ND2 ASN A 192      18.830   6.176   0.989  1.00  0.00           N  
ATOM    598  H   ASN A 192      15.983   1.506   1.191  1.00  0.00           H  
ATOM    599  HA  ASN A 192      15.928   3.765   1.526  1.00  0.00           H  
ATOM    600 1HB  ASN A 192      18.505   3.250   1.221  1.00  0.00           H  
ATOM    601 2HB  ASN A 192      18.295   4.130  -0.286  1.00  0.00           H  
ATOM    602 1HD2 ASN A 192      18.937   7.060   1.445  1.00  0.00           H  
ATOM    603 2HD2 ASN A 192      19.367   5.966   0.173  1.00  0.00           H  
ATOM    604  N   ILE A 193      14.963   3.345  -1.271  1.00  0.00           N  
ATOM    605  CA  ILE A 193      14.193   3.829  -2.403  1.00  0.00           C  
ATOM    606  C   ILE A 193      12.766   4.063  -1.944  1.00  0.00           C  
ATOM    607  O   ILE A 193      12.276   3.346  -1.075  1.00  0.00           O  
ATOM    608  CB  ILE A 193      14.218   2.833  -3.577  1.00  0.00           C  
ATOM    609  CG1 ILE A 193      15.653   2.619  -4.064  1.00  0.00           C  
ATOM    610  CG2 ILE A 193      13.335   3.326  -4.712  1.00  0.00           C  
ATOM    611  CD1 ILE A 193      15.814   1.431  -4.986  1.00  0.00           C  
ATOM    612  H   ILE A 193      14.902   2.400  -1.023  1.00  0.00           H  
ATOM    613  HA  ILE A 193      14.633   4.765  -2.745  1.00  0.00           H  
ATOM    614  HB  ILE A 193      13.852   1.864  -3.239  1.00  0.00           H  
ATOM    615 1HG1 ILE A 193      15.995   3.509  -4.592  1.00  0.00           H  
ATOM    616 2HG1 ILE A 193      16.312   2.474  -3.207  1.00  0.00           H  
ATOM    617 1HG2 ILE A 193      13.364   2.610  -5.533  1.00  0.00           H  
ATOM    618 2HG2 ILE A 193      12.310   3.429  -4.357  1.00  0.00           H  
ATOM    619 3HG2 ILE A 193      13.697   4.294  -5.060  1.00  0.00           H  
ATOM    620 1HD1 ILE A 193      16.858   1.343  -5.288  1.00  0.00           H  
ATOM    621 2HD1 ILE A 193      15.511   0.522  -4.465  1.00  0.00           H  
ATOM    622 3HD1 ILE A 193      15.191   1.569  -5.869  1.00  0.00           H  
ATOM    623  N   ASN A 194      12.099   5.055  -2.510  1.00  0.00           N  
ATOM    624  CA  ASN A 194      10.742   5.373  -2.087  1.00  0.00           C  
ATOM    625  C   ASN A 194       9.680   4.789  -3.014  1.00  0.00           C  
ATOM    626  O   ASN A 194       8.531   4.642  -2.611  1.00  0.00           O  
ATOM    627  CB  ASN A 194      10.571   6.877  -1.974  1.00  0.00           C  
ATOM    628  CG  ASN A 194      11.451   7.481  -0.915  1.00  0.00           C  
ATOM    629  OD1 ASN A 194      11.766   6.834   0.091  1.00  0.00           O  
ATOM    630  ND2 ASN A 194      11.855   8.709  -1.121  1.00  0.00           N  
ATOM    631  H   ASN A 194      12.521   5.581  -3.224  1.00  0.00           H  
ATOM    632  HA  ASN A 194      10.571   4.924  -1.107  1.00  0.00           H  
ATOM    633 1HB  ASN A 194      10.804   7.343  -2.933  1.00  0.00           H  
ATOM    634 2HB  ASN A 194       9.532   7.109  -1.742  1.00  0.00           H  
ATOM    635 1HD2 ASN A 194      12.442   9.161  -0.449  1.00  0.00           H  
ATOM    636 2HD2 ASN A 194      11.575   9.193  -1.949  1.00  0.00           H  
ATOM    637  N   THR A 195      10.044   4.426  -4.241  1.00  0.00           N  
ATOM    638  CA  THR A 195       9.060   3.891  -5.177  1.00  0.00           C  
ATOM    639  C   THR A 195       8.646   2.488  -4.757  1.00  0.00           C  
ATOM    640  O   THR A 195       9.495   1.626  -4.538  1.00  0.00           O  
ATOM    641  CB  THR A 195       9.607   3.866  -6.616  1.00  0.00           C  
ATOM    642  OG1 THR A 195       9.979   5.192  -7.012  1.00  0.00           O  
ATOM    643  CG2 THR A 195       8.557   3.330  -7.577  1.00  0.00           C  
ATOM    644  H   THR A 195      10.977   4.513  -4.518  1.00  0.00           H  
ATOM    645  HA  THR A 195       8.180   4.534  -5.159  1.00  0.00           H  
ATOM    646  HB  THR A 195      10.490   3.228  -6.659  1.00  0.00           H  
ATOM    647  HG1 THR A 195      10.516   5.150  -7.807  1.00  0.00           H  
ATOM    648 1HG2 THR A 195       8.962   3.319  -8.589  1.00  0.00           H  
ATOM    649 2HG2 THR A 195       8.281   2.317  -7.285  1.00  0.00           H  
ATOM    650 3HG2 THR A 195       7.675   3.969  -7.546  1.00  0.00           H  
ATOM    651  N   TRP A 196       7.335   2.252  -4.728  1.00  0.00           N  
ATOM    652  CA  TRP A 196       6.777   0.971  -4.294  1.00  0.00           C  
ATOM    653  C   TRP A 196       7.317  -0.211  -5.074  1.00  0.00           C  
ATOM    654  O   TRP A 196       7.583  -1.257  -4.494  1.00  0.00           O  
ATOM    655  CB  TRP A 196       5.253   0.994  -4.421  1.00  0.00           C  
ATOM    656  CG  TRP A 196       4.558   1.503  -3.194  1.00  0.00           C  
ATOM    657  CD1 TRP A 196       3.765   2.608  -3.105  1.00  0.00           C  
ATOM    658  CD2 TRP A 196       4.589   0.924  -1.867  1.00  0.00           C  
ATOM    659  NE1 TRP A 196       3.305   2.758  -1.821  1.00  0.00           N  
ATOM    660  CE2 TRP A 196       3.798   1.736  -1.049  1.00  0.00           C  
ATOM    661  CE3 TRP A 196       5.216  -0.200  -1.315  1.00  0.00           C  
ATOM    662  CZ2 TRP A 196       3.613   1.463   0.297  1.00  0.00           C  
ATOM    663  CZ3 TRP A 196       5.030  -0.474   0.034  1.00  0.00           C  
ATOM    664  CH2 TRP A 196       4.249   0.336   0.819  1.00  0.00           C  
ATOM    665  H   TRP A 196       6.718   2.975  -4.977  1.00  0.00           H  
ATOM    666  HA  TRP A 196       7.041   0.815  -3.248  1.00  0.00           H  
ATOM    667 1HB  TRP A 196       4.967   1.624  -5.263  1.00  0.00           H  
ATOM    668 2HB  TRP A 196       4.890  -0.013  -4.627  1.00  0.00           H  
ATOM    669  HD1 TRP A 196       3.532   3.275  -3.933  1.00  0.00           H  
ATOM    670  HE1 TRP A 196       2.702   3.499  -1.495  1.00  0.00           H  
ATOM    671  HE3 TRP A 196       5.835  -0.849  -1.934  1.00  0.00           H  
ATOM    672  HZ2 TRP A 196       2.997   2.095   0.937  1.00  0.00           H  
ATOM    673  HZ3 TRP A 196       5.522  -1.351   0.456  1.00  0.00           H  
ATOM    674  HH2 TRP A 196       4.124   0.092   1.874  1.00  0.00           H  
ATOM    675  N   GLN A 197       7.501  -0.040  -6.371  1.00  0.00           N  
ATOM    676  CA  GLN A 197       8.009  -1.113  -7.211  1.00  0.00           C  
ATOM    677  C   GLN A 197       9.357  -1.617  -6.706  1.00  0.00           C  
ATOM    678  O   GLN A 197       9.664  -2.802  -6.803  1.00  0.00           O  
ATOM    679  CB  GLN A 197       8.135  -0.641  -8.662  1.00  0.00           C  
ATOM    680  CG  GLN A 197       6.829  -0.658  -9.438  1.00  0.00           C  
ATOM    681  CD  GLN A 197       6.920   0.115 -10.740  1.00  0.00           C  
ATOM    682  OE1 GLN A 197       7.761   1.005 -10.893  1.00  0.00           O  
ATOM    683  NE2 GLN A 197       6.053  -0.222 -11.688  1.00  0.00           N  
ATOM    684  H   GLN A 197       7.285   0.827  -6.773  1.00  0.00           H  
ATOM    685  HA  GLN A 197       7.305  -1.944  -7.174  1.00  0.00           H  
ATOM    686 1HB  GLN A 197       8.525   0.377  -8.681  1.00  0.00           H  
ATOM    687 2HB  GLN A 197       8.848  -1.274  -9.190  1.00  0.00           H  
ATOM    688 1HG  GLN A 197       6.569  -1.690  -9.670  1.00  0.00           H  
ATOM    689 2HG  GLN A 197       6.049  -0.205  -8.825  1.00  0.00           H  
ATOM    690 1HE2 GLN A 197       6.065   0.253 -12.569  1.00  0.00           H  
ATOM    691 2HE2 GLN A 197       5.387  -0.950 -11.522  1.00  0.00           H  
ATOM    692  N   GLN A 198      10.175  -0.711  -6.199  1.00  0.00           N  
ATOM    693  CA  GLN A 198      11.478  -1.081  -5.673  1.00  0.00           C  
ATOM    694  C   GLN A 198      11.403  -1.414  -4.177  1.00  0.00           C  
ATOM    695  O   GLN A 198      12.272  -2.104  -3.643  1.00  0.00           O  
ATOM    696  CB  GLN A 198      12.485   0.047  -5.913  1.00  0.00           C  
ATOM    697  CG  GLN A 198      12.721   0.371  -7.379  1.00  0.00           C  
ATOM    698  CD  GLN A 198      13.306  -0.802  -8.142  1.00  0.00           C  
ATOM    699  OE1 GLN A 198      14.368  -1.322  -7.790  1.00  0.00           O  
ATOM    700  NE2 GLN A 198      12.616  -1.226  -9.194  1.00  0.00           N  
ATOM    701  H   GLN A 198       9.892   0.225  -6.159  1.00  0.00           H  
ATOM    702  HA  GLN A 198      11.821  -1.974  -6.195  1.00  0.00           H  
ATOM    703 1HB  GLN A 198      12.138   0.956  -5.419  1.00  0.00           H  
ATOM    704 2HB  GLN A 198      13.444  -0.220  -5.468  1.00  0.00           H  
ATOM    705 1HG  GLN A 198      11.770   0.638  -7.838  1.00  0.00           H  
ATOM    706 2HG  GLN A 198      13.418   1.206  -7.448  1.00  0.00           H  
ATOM    707 1HE2 GLN A 198      12.953  -1.996  -9.738  1.00  0.00           H  
ATOM    708 2HE2 GLN A 198      11.758  -0.775  -9.446  1.00  0.00           H  
ATOM    709  N   VAL A 199      10.352  -0.934  -3.509  1.00  0.00           N  
ATOM    710  CA  VAL A 199      10.176  -1.172  -2.075  1.00  0.00           C  
ATOM    711  C   VAL A 199       9.600  -2.567  -1.810  1.00  0.00           C  
ATOM    712  O   VAL A 199       9.919  -3.196  -0.799  1.00  0.00           O  
ATOM    713  CB  VAL A 199       9.240  -0.109  -1.469  1.00  0.00           C  
ATOM    714  CG1 VAL A 199       8.810  -0.515  -0.067  1.00  0.00           C  
ATOM    715  CG2 VAL A 199       9.937   1.243  -1.450  1.00  0.00           C  
ATOM    716  H   VAL A 199       9.680  -0.403  -3.994  1.00  0.00           H  
ATOM    717  HA  VAL A 199      11.150  -1.099  -1.590  1.00  0.00           H  
ATOM    718  HB  VAL A 199       8.337  -0.045  -2.076  1.00  0.00           H  
ATOM    719 1HG1 VAL A 199       8.149   0.247   0.346  1.00  0.00           H  
ATOM    720 2HG1 VAL A 199       8.283  -1.468  -0.110  1.00  0.00           H  
ATOM    721 3HG1 VAL A 199       9.690  -0.614   0.569  1.00  0.00           H  
ATOM    722 1HG2 VAL A 199       9.269   1.990  -1.021  1.00  0.00           H  
ATOM    723 2HG2 VAL A 199      10.843   1.177  -0.847  1.00  0.00           H  
ATOM    724 3HG2 VAL A 199      10.198   1.532  -2.468  1.00  0.00           H  
ATOM    725  N   THR A 200       8.776  -3.060  -2.735  1.00  0.00           N  
ATOM    726  CA  THR A 200       8.155  -4.378  -2.600  1.00  0.00           C  
ATOM    727  C   THR A 200       9.204  -5.486  -2.514  1.00  0.00           C  
ATOM    728  O   THR A 200       8.948  -6.567  -1.971  1.00  0.00           O  
ATOM    729  CB  THR A 200       7.201  -4.662  -3.775  1.00  0.00           C  
ATOM    730  OG1 THR A 200       6.141  -5.521  -3.336  1.00  0.00           O  
ATOM    731  CG2 THR A 200       7.949  -5.329  -4.920  1.00  0.00           C  
ATOM    732  H   THR A 200       8.574  -2.521  -3.533  1.00  0.00           H  
ATOM    733  HA  THR A 200       7.577  -4.395  -1.676  1.00  0.00           H  
ATOM    734  HB  THR A 200       6.769  -3.726  -4.128  1.00  0.00           H  
ATOM    735  HG1 THR A 200       6.480  -6.412  -3.217  1.00  0.00           H  
ATOM    736 1HG2 THR A 200       7.259  -5.522  -5.741  1.00  0.00           H  
ATOM    737 2HG2 THR A 200       8.748  -4.673  -5.263  1.00  0.00           H  
ATOM    738 3HG2 THR A 200       8.375  -6.271  -4.576  1.00  0.00           H  
ATOM    739  N   ALA A 201      10.393  -5.191  -3.035  1.00  0.00           N  
ATOM    740  CA  ALA A 201      11.500  -6.131  -3.034  1.00  0.00           C  
ATOM    741  C   ALA A 201      11.877  -6.546  -1.615  1.00  0.00           C  
ATOM    742  O   ALA A 201      12.438  -7.620  -1.410  1.00  0.00           O  
ATOM    743  CB  ALA A 201      12.701  -5.530  -3.746  1.00  0.00           C  
ATOM    744  H   ALA A 201      10.525  -4.306  -3.437  1.00  0.00           H  
ATOM    745  HA  ALA A 201      11.184  -7.027  -3.567  1.00  0.00           H  
ATOM    746 1HB  ALA A 201      13.069  -4.686  -3.182  1.00  0.00           H  
ATOM    747 2HB  ALA A 201      12.407  -5.201  -4.731  1.00  0.00           H  
ATOM    748 3HB  ALA A 201      13.480  -6.275  -3.831  1.00  0.00           H  
ATOM    749  N   LEU A 202      11.555  -5.698  -0.639  1.00  0.00           N  
ATOM    750  CA  LEU A 202      11.852  -5.986   0.761  1.00  0.00           C  
ATOM    751  C   LEU A 202      11.164  -7.273   1.205  1.00  0.00           C  
ATOM    752  O   LEU A 202      11.734  -8.081   1.942  1.00  0.00           O  
ATOM    753  CB  LEU A 202      11.402  -4.821   1.652  1.00  0.00           C  
ATOM    754  CG  LEU A 202      12.311  -3.585   1.640  1.00  0.00           C  
ATOM    755  CD1 LEU A 202      11.576  -2.408   2.267  1.00  0.00           C  
ATOM    756  CD2 LEU A 202      13.596  -3.892   2.394  1.00  0.00           C  
ATOM    757  H   LEU A 202      11.099  -4.855  -0.870  1.00  0.00           H  
ATOM    758  HA  LEU A 202      12.929  -6.112   0.867  1.00  0.00           H  
ATOM    759 1HB  LEU A 202      10.410  -4.505   1.336  1.00  0.00           H  
ATOM    760 2HB  LEU A 202      11.338  -5.175   2.681  1.00  0.00           H  
ATOM    761  HG  LEU A 202      12.550  -3.319   0.610  1.00  0.00           H  
ATOM    762 1HD1 LEU A 202      12.222  -1.530   2.258  1.00  0.00           H  
ATOM    763 2HD1 LEU A 202      10.672  -2.198   1.696  1.00  0.00           H  
ATOM    764 3HD1 LEU A 202      11.309  -2.652   3.295  1.00  0.00           H  
ATOM    765 1HD2 LEU A 202      14.242  -3.014   2.385  1.00  0.00           H  
ATOM    766 2HD2 LEU A 202      13.359  -4.157   3.425  1.00  0.00           H  
ATOM    767 3HD2 LEU A 202      14.110  -4.726   1.914  1.00  0.00           H  
ATOM    768  N   ALA A 203       9.940  -7.462   0.736  1.00  0.00           N  
ATOM    769  CA  ALA A 203       9.168  -8.647   1.076  1.00  0.00           C  
ATOM    770  C   ALA A 203       9.582  -9.823   0.199  1.00  0.00           C  
ATOM    771  O   ALA A 203       9.557 -10.975   0.629  1.00  0.00           O  
ATOM    772  CB  ALA A 203       7.680  -8.368   0.926  1.00  0.00           C  
ATOM    773  H   ALA A 203       9.547  -6.788   0.138  1.00  0.00           H  
ATOM    774  HA  ALA A 203       9.381  -8.904   2.114  1.00  0.00           H  
ATOM    775 1HB  ALA A 203       7.121  -9.270   1.131  1.00  0.00           H  
ATOM    776 2HB  ALA A 203       7.476  -8.040  -0.081  1.00  0.00           H  
ATOM    777 3HB  ALA A 203       7.386  -7.597   1.623  1.00  0.00           H  
ATOM    778  N   GLN A 204       9.984  -9.521  -1.026  1.00  0.00           N  
ATOM    779  CA  GLN A 204      10.404 -10.548  -1.973  1.00  0.00           C  
ATOM    780  C   GLN A 204      11.764 -11.129  -1.585  1.00  0.00           C  
ATOM    781  O   GLN A 204      12.022 -12.314  -1.796  1.00  0.00           O  
ATOM    782  CB  GLN A 204      10.462  -9.976  -3.392  1.00  0.00           C  
ATOM    783  CG  GLN A 204       9.115  -9.545  -3.945  1.00  0.00           C  
ATOM    784  CD  GLN A 204       9.231  -8.893  -5.310  1.00  0.00           C  
ATOM    785  OE1 GLN A 204      10.280  -8.349  -5.666  1.00  0.00           O  
ATOM    786  NE2 GLN A 204       8.152  -8.943  -6.083  1.00  0.00           N  
ATOM    787  H   GLN A 204       9.997  -8.581  -1.307  1.00  0.00           H  
ATOM    788  HA  GLN A 204       9.674 -11.357  -1.953  1.00  0.00           H  
ATOM    789 1HB  GLN A 204      11.125  -9.111  -3.409  1.00  0.00           H  
ATOM    790 2HB  GLN A 204      10.881 -10.722  -4.068  1.00  0.00           H  
ATOM    791 1HG  GLN A 204       8.475 -10.423  -4.040  1.00  0.00           H  
ATOM    792 2HG  GLN A 204       8.665  -8.827  -3.260  1.00  0.00           H  
ATOM    793 1HE2 GLN A 204       8.170  -8.529  -6.994  1.00  0.00           H  
ATOM    794 2HE2 GLN A 204       7.322  -9.394  -5.755  1.00  0.00           H  
ATOM    795  N   GLN A 205      12.623 -10.297  -1.006  1.00  0.00           N  
ATOM    796  CA  GLN A 205      13.947 -10.740  -0.576  1.00  0.00           C  
ATOM    797  C   GLN A 205      13.877 -11.400   0.798  1.00  0.00           C  
ATOM    798  O   GLN A 205      14.899 -11.798   1.357  1.00  0.00           O  
ATOM    799  CB  GLN A 205      14.925  -9.563  -0.544  1.00  0.00           C  
ATOM    800  CG  GLN A 205      15.238  -8.976  -1.910  1.00  0.00           C  
ATOM    801  CD  GLN A 205      16.050  -7.698  -1.818  1.00  0.00           C  
ATOM    802  OE1 GLN A 205      16.065  -7.028  -0.782  1.00  0.00           O  
ATOM    803  NE2 GLN A 205      16.731  -7.352  -2.905  1.00  0.00           N  
ATOM    804  H   GLN A 205      12.368  -9.354  -0.881  1.00  0.00           H  
ATOM    805  HA  GLN A 205      14.314 -11.477  -1.290  1.00  0.00           H  
ATOM    806 1HB  GLN A 205      14.517  -8.767   0.079  1.00  0.00           H  
ATOM    807 2HB  GLN A 205      15.865  -9.883  -0.092  1.00  0.00           H  
ATOM    808 1HG  GLN A 205      15.811  -9.704  -2.484  1.00  0.00           H  
ATOM    809 2HG  GLN A 205      14.302  -8.750  -2.420  1.00  0.00           H  
ATOM    810 1HE2 GLN A 205      17.286  -6.518  -2.904  1.00  0.00           H  
ATOM    811 2HE2 GLN A 205      16.692  -7.925  -3.724  1.00  0.00           H  
ATOM    812  N   LYS A 206      12.661 -11.490   1.335  1.00  0.00           N  
ATOM    813  CA  LYS A 206      12.411 -12.108   2.638  1.00  0.00           C  
ATOM    814  C   LYS A 206      13.098 -11.346   3.771  1.00  0.00           C  
ATOM    815  O   LYS A 206      13.381 -11.908   4.831  1.00  0.00           O  
ATOM    816  CB  LYS A 206      12.876 -13.565   2.633  1.00  0.00           C  
ATOM    817  CG  LYS A 206      12.395 -14.374   1.436  1.00  0.00           C  
ATOM    818  CD  LYS A 206      10.885 -14.557   1.463  1.00  0.00           C  
ATOM    819  CE  LYS A 206      10.402 -15.360   0.264  1.00  0.00           C  
ATOM    820  NZ  LYS A 206       8.956 -15.694   0.364  1.00  0.00           N  
ATOM    821  H   LYS A 206      11.902 -11.132   0.833  1.00  0.00           H  
ATOM    822  HA  LYS A 206      11.338 -12.084   2.832  1.00  0.00           H  
ATOM    823 1HB  LYS A 206      13.966 -13.599   2.644  1.00  0.00           H  
ATOM    824 2HB  LYS A 206      12.524 -14.063   3.536  1.00  0.00           H  
ATOM    825 1HG  LYS A 206      12.674 -13.862   0.514  1.00  0.00           H  
ATOM    826 2HG  LYS A 206      12.871 -15.354   1.444  1.00  0.00           H  
ATOM    827 1HD  LYS A 206      10.598 -15.077   2.377  1.00  0.00           H  
ATOM    828 2HD  LYS A 206      10.400 -13.581   1.453  1.00  0.00           H  
ATOM    829 1HE  LYS A 206      10.568 -14.787  -0.648  1.00  0.00           H  
ATOM    830 2HE  LYS A 206      10.972 -16.287   0.193  1.00  0.00           H  
ATOM    831 1HZ  LYS A 206       8.675 -16.226  -0.448  1.00  0.00           H  
ATOM    832 2HZ  LYS A 206       8.793 -16.242   1.197  1.00  0.00           H  
ATOM    833 3HZ  LYS A 206       8.415 -14.842   0.411  1.00  0.00           H  
ATOM    834  N   LEU A 207      13.349 -10.061   3.549  1.00  0.00           N  
ATOM    835  CA  LEU A 207      13.990  -9.224   4.554  1.00  0.00           C  
ATOM    836  C   LEU A 207      12.946  -8.722   5.541  1.00  0.00           C  
ATOM    837  O   LEU A 207      13.220  -8.553   6.728  1.00  0.00           O  
ATOM    838  CB  LEU A 207      14.703  -8.039   3.898  1.00  0.00           C  
ATOM    839  CG  LEU A 207      15.860  -8.401   2.966  1.00  0.00           C  
ATOM    840  CD1 LEU A 207      16.420  -7.151   2.307  1.00  0.00           C  
ATOM    841  CD2 LEU A 207      16.954  -9.137   3.724  1.00  0.00           C  
ATOM    842  H   LEU A 207      13.095  -9.666   2.688  1.00  0.00           H  
ATOM    843  HA  LEU A 207      14.729  -9.824   5.083  1.00  0.00           H  
ATOM    844 1HB  LEU A 207      13.973  -7.480   3.329  1.00  0.00           H  
ATOM    845 2HB  LEU A 207      15.088  -7.402   4.679  1.00  0.00           H  
ATOM    846  HG  LEU A 207      15.493  -9.056   2.188  1.00  0.00           H  
ATOM    847 1HD1 LEU A 207      16.781  -6.474   3.067  1.00  0.00           H  
ATOM    848 2HD1 LEU A 207      15.644  -6.665   1.732  1.00  0.00           H  
ATOM    849 3HD1 LEU A 207      17.234  -7.424   1.653  1.00  0.00           H  
ATOM    850 1HD2 LEU A 207      16.540 -10.019   4.188  1.00  0.00           H  
ATOM    851 2HD2 LEU A 207      17.362  -8.486   4.485  1.00  0.00           H  
ATOM    852 3HD2 LEU A 207      17.739  -9.424   3.038  1.00  0.00           H  
ATOM    853  N   LEU A 208      11.745  -8.502   5.025  1.00  0.00           N  
ATOM    854  CA  LEU A 208      10.630  -8.025   5.825  1.00  0.00           C  
ATOM    855  C   LEU A 208      10.162  -9.114   6.782  1.00  0.00           C  
ATOM    856  O   LEU A 208       9.694 -10.170   6.351  1.00  0.00           O  
ATOM    857  CB  LEU A 208       9.471  -7.588   4.920  1.00  0.00           C  
ATOM    858  CG  LEU A 208       8.253  -6.994   5.639  1.00  0.00           C  
ATOM    859  CD1 LEU A 208       7.496  -6.079   4.686  1.00  0.00           C  
ATOM    860  CD2 LEU A 208       7.361  -8.120   6.140  1.00  0.00           C  
ATOM    861  H   LEU A 208      11.604  -8.670   4.072  1.00  0.00           H  
ATOM    862  HA  LEU A 208      10.963  -7.165   6.405  1.00  0.00           H  
ATOM    863 1HB  LEU A 208       9.840  -6.839   4.221  1.00  0.00           H  
ATOM    864 2HB  LEU A 208       9.131  -8.452   4.349  1.00  0.00           H  
ATOM    865  HG  LEU A 208       8.587  -6.392   6.484  1.00  0.00           H  
ATOM    866 1HD1 LEU A 208       6.631  -5.658   5.196  1.00  0.00           H  
ATOM    867 2HD1 LEU A 208       8.152  -5.273   4.358  1.00  0.00           H  
ATOM    868 3HD1 LEU A 208       7.163  -6.651   3.820  1.00  0.00           H  
ATOM    869 1HD2 LEU A 208       6.495  -7.699   6.651  1.00  0.00           H  
ATOM    870 2HD2 LEU A 208       7.025  -8.722   5.295  1.00  0.00           H  
ATOM    871 3HD2 LEU A 208       7.921  -8.748   6.833  1.00  0.00           H  
ATOM    872  N   THR A 209      10.306  -8.861   8.075  1.00  0.00           N  
ATOM    873  CA  THR A 209       9.894  -9.816   9.089  1.00  0.00           C  
ATOM    874  C   THR A 209       8.410  -9.626   9.399  1.00  0.00           C  
ATOM    875  O   THR A 209       7.823  -8.616   9.001  1.00  0.00           O  
ATOM    876  CB  THR A 209      10.724  -9.645  10.385  1.00  0.00           C  
ATOM    877  OG1 THR A 209      10.450  -8.375  10.991  1.00  0.00           O  
ATOM    878  CG2 THR A 209      12.213  -9.759  10.095  1.00  0.00           C  
ATOM    879  H   THR A 209      10.693  -7.999   8.355  1.00  0.00           H  
ATOM    880  HA  THR A 209      10.047 -10.822   8.699  1.00  0.00           H  
ATOM    881  HB  THR A 209      10.448 -10.427  11.075  1.00  0.00           H  
ATOM    882  HG1 THR A 209      10.771  -7.662  10.408  1.00  0.00           H  
ATOM    883 1HG2 THR A 209      12.768  -9.659  11.017  1.00  0.00           H  
ATOM    884 2HG2 THR A 209      12.507  -8.976   9.413  1.00  0.00           H  
ATOM    885 3HG2 THR A 209      12.421 -10.720   9.650  1.00  0.00           H  
ATOM    886  N   PRO A 210       7.767 -10.590  10.084  1.00  0.00           N  
ATOM    887  CA  PRO A 210       6.348 -10.479  10.443  1.00  0.00           C  
ATOM    888  C   PRO A 210       6.042  -9.171  11.168  1.00  0.00           C  
ATOM    889  O   PRO A 210       4.971  -8.586  10.998  1.00  0.00           O  
ATOM    890  CB  PRO A 210       6.131 -11.689  11.357  1.00  0.00           C  
ATOM    891  CG  PRO A 210       7.112 -12.698  10.867  1.00  0.00           C  
ATOM    892  CD  PRO A 210       8.342 -11.896  10.536  1.00  0.00           C  
ATOM    893  HA  PRO A 210       5.737 -10.558   9.532  1.00  0.00           H  
ATOM    894 1HB  PRO A 210       6.301 -11.403  12.406  1.00  0.00           H  
ATOM    895 2HB  PRO A 210       5.090 -12.035  11.283  1.00  0.00           H  
ATOM    896 1HG  PRO A 210       7.297 -13.457  11.642  1.00  0.00           H  
ATOM    897 2HG  PRO A 210       6.706 -13.229   9.993  1.00  0.00           H  
ATOM    898 1HD  PRO A 210       8.960 -11.783  11.439  1.00  0.00           H  
ATOM    899 2HD  PRO A 210       8.908 -12.401   9.740  1.00  0.00           H  
ATOM    900  N   GLN A 211       7.006  -8.702  11.954  1.00  0.00           N  
ATOM    901  CA  GLN A 211       6.851  -7.466  12.707  1.00  0.00           C  
ATOM    902  C   GLN A 211       6.868  -6.247  11.785  1.00  0.00           C  
ATOM    903  O   GLN A 211       6.293  -5.206  12.112  1.00  0.00           O  
ATOM    904  CB  GLN A 211       7.955  -7.343  13.760  1.00  0.00           C  
ATOM    905  CG  GLN A 211       7.865  -8.365  14.880  1.00  0.00           C  
ATOM    906  CD  GLN A 211       8.971  -8.201  15.905  1.00  0.00           C  
ATOM    907  OE1 GLN A 211      10.046  -7.678  15.600  1.00  0.00           O  
ATOM    908  NE2 GLN A 211       8.712  -8.646  17.129  1.00  0.00           N  
ATOM    909  H   GLN A 211       7.845  -9.210  12.034  1.00  0.00           H  
ATOM    910  HA  GLN A 211       5.886  -7.488  13.213  1.00  0.00           H  
ATOM    911 1HB  GLN A 211       8.928  -7.453  13.282  1.00  0.00           H  
ATOM    912 2HB  GLN A 211       7.921  -6.350  14.208  1.00  0.00           H  
ATOM    913 1HG  GLN A 211       6.907  -8.249  15.388  1.00  0.00           H  
ATOM    914 2HG  GLN A 211       7.942  -9.365  14.452  1.00  0.00           H  
ATOM    915 1HE2 GLN A 211       9.404  -8.564  17.848  1.00  0.00           H  
ATOM    916 2HE2 GLN A 211       7.826  -9.063  17.334  1.00  0.00           H  
ATOM    917  N   ASP A 212       7.497  -6.381  10.621  1.00  0.00           N  
ATOM    918  CA  ASP A 212       7.583  -5.273   9.681  1.00  0.00           C  
ATOM    919  C   ASP A 212       6.345  -5.276   8.808  1.00  0.00           C  
ATOM    920  O   ASP A 212       5.880  -4.234   8.343  1.00  0.00           O  
ATOM    921  CB  ASP A 212       8.841  -5.375   8.815  1.00  0.00           C  
ATOM    922  CG  ASP A 212      10.126  -5.202   9.615  1.00  0.00           C  
ATOM    923  OD1 ASP A 212      10.265  -4.195  10.267  1.00  0.00           O  
ATOM    924  OD2 ASP A 212      10.955  -6.079   9.564  1.00  0.00           O  
ATOM    925  H   ASP A 212       7.856  -7.260  10.360  1.00  0.00           H  
ATOM    926  HA  ASP A 212       7.633  -4.342  10.247  1.00  0.00           H  
ATOM    927 1HB  ASP A 212       8.866  -6.348   8.322  1.00  0.00           H  
ATOM    928 2HB  ASP A 212       8.810  -4.613   8.036  1.00  0.00           H  
ATOM    929  N   MET A 213       5.815  -6.476   8.610  1.00  0.00           N  
ATOM    930  CA  MET A 213       4.627  -6.691   7.800  1.00  0.00           C  
ATOM    931  C   MET A 213       3.453  -5.871   8.318  1.00  0.00           C  
ATOM    932  O   MET A 213       2.797  -5.152   7.562  1.00  0.00           O  
ATOM    933  CB  MET A 213       4.271  -8.176   7.771  1.00  0.00           C  
ATOM    934  CG  MET A 213       2.882  -8.480   7.228  1.00  0.00           C  
ATOM    935  SD  MET A 213       2.475 -10.236   7.304  1.00  0.00           S  
ATOM    936  CE  MET A 213       2.316 -10.470   9.072  1.00  0.00           C  
ATOM    937  H   MET A 213       6.248  -7.253   9.024  1.00  0.00           H  
ATOM    938  HA  MET A 213       4.837  -6.360   6.783  1.00  0.00           H  
ATOM    939 1HB  MET A 213       4.994  -8.711   7.158  1.00  0.00           H  
ATOM    940 2HB  MET A 213       4.332  -8.585   8.781  1.00  0.00           H  
ATOM    941 1HG  MET A 213       2.138  -7.929   7.802  1.00  0.00           H  
ATOM    942 2HG  MET A 213       2.819  -8.157   6.189  1.00  0.00           H  
ATOM    943 1HE  MET A 213       2.065 -11.511   9.280  1.00  0.00           H  
ATOM    944 2HE  MET A 213       3.259 -10.219   9.559  1.00  0.00           H  
ATOM    945 3HE  MET A 213       1.526  -9.823   9.455  1.00  0.00           H  
ATOM    946  N   GLU A 214       3.217  -5.964   9.619  1.00  0.00           N  
ATOM    947  CA  GLU A 214       2.117  -5.252  10.260  1.00  0.00           C  
ATOM    948  C   GLU A 214       2.273  -3.737  10.131  1.00  0.00           C  
ATOM    949  O   GLU A 214       1.288  -2.997  10.166  1.00  0.00           O  
ATOM    950  CB  GLU A 214       2.027  -5.640  11.738  1.00  0.00           C  
ATOM    951  CG  GLU A 214       1.524  -7.055  11.987  1.00  0.00           C  
ATOM    952  CD  GLU A 214       0.117  -7.269  11.502  1.00  0.00           C  
ATOM    953  OE1 GLU A 214      -0.741  -6.503  11.868  1.00  0.00           O  
ATOM    954  OE2 GLU A 214      -0.099  -8.202  10.765  1.00  0.00           O  
ATOM    955  H   GLU A 214       3.800  -6.531  10.168  1.00  0.00           H  
ATOM    956  HA  GLU A 214       1.187  -5.535   9.765  1.00  0.00           H  
ATOM    957 1HB  GLU A 214       3.010  -5.548  12.199  1.00  0.00           H  
ATOM    958 2HB  GLU A 214       1.358  -4.951  12.254  1.00  0.00           H  
ATOM    959 1HG  GLU A 214       2.182  -7.758  11.478  1.00  0.00           H  
ATOM    960 2HG  GLU A 214       1.572  -7.262  13.055  1.00  0.00           H  
ATOM    961  N   ALA A 215       3.509  -3.281   9.977  1.00  0.00           N  
ATOM    962  CA  ALA A 215       3.789  -1.858   9.850  1.00  0.00           C  
ATOM    963  C   ALA A 215       3.609  -1.386   8.410  1.00  0.00           C  
ATOM    964  O   ALA A 215       3.136  -0.274   8.163  1.00  0.00           O  
ATOM    965  CB  ALA A 215       5.198  -1.552  10.337  1.00  0.00           C  
ATOM    966  H   ALA A 215       4.254  -3.918   9.944  1.00  0.00           H  
ATOM    967  HA  ALA A 215       3.075  -1.316  10.470  1.00  0.00           H  
ATOM    968 1HB  ALA A 215       5.393  -0.484  10.238  1.00  0.00           H  
ATOM    969 2HB  ALA A 215       5.293  -1.843  11.383  1.00  0.00           H  
ATOM    970 3HB  ALA A 215       5.918  -2.108   9.739  1.00  0.00           H  
ATOM    971  N   ALA A 216       3.954  -2.252   7.462  1.00  0.00           N  
ATOM    972  CA  ALA A 216       3.845  -1.928   6.047  1.00  0.00           C  
ATOM    973  C   ALA A 216       2.389  -1.795   5.634  1.00  0.00           C  
ATOM    974  O   ALA A 216       2.058  -1.029   4.724  1.00  0.00           O  
ATOM    975  CB  ALA A 216       4.541  -2.990   5.208  1.00  0.00           C  
ATOM    976  H   ALA A 216       4.278  -3.139   7.722  1.00  0.00           H  
ATOM    977  HA  ALA A 216       4.333  -0.967   5.881  1.00  0.00           H  
ATOM    978 1HB  ALA A 216       4.492  -2.715   4.166  1.00  0.00           H  
ATOM    979 2HB  ALA A 216       4.047  -3.939   5.351  1.00  0.00           H  
ATOM    980 3HB  ALA A 216       5.575  -3.073   5.511  1.00  0.00           H  
ATOM    981  N   LYS A 217       1.524  -2.538   6.317  1.00  0.00           N  
ATOM    982  CA  LYS A 217       0.095  -2.511   6.036  1.00  0.00           C  
ATOM    983  C   LYS A 217      -0.461  -1.097   6.184  1.00  0.00           C  
ATOM    984  O   LYS A 217      -1.208  -0.616   5.329  1.00  0.00           O  
ATOM    985  CB  LYS A 217      -0.655  -3.453   6.978  1.00  0.00           C  
ATOM    986  CG  LYS A 217      -0.474  -4.922   6.650  1.00  0.00           C  
ATOM    987  CD  LYS A 217      -1.212  -5.802   7.646  1.00  0.00           C  
ATOM    988  CE  LYS A 217      -1.059  -7.274   7.313  1.00  0.00           C  
ATOM    989  NZ  LYS A 217      -1.696  -8.147   8.334  1.00  0.00           N  
ATOM    990  H   LYS A 217       1.860  -3.132   7.024  1.00  0.00           H  
ATOM    991  HA  LYS A 217      -0.061  -2.828   5.004  1.00  0.00           H  
ATOM    992 1HB  LYS A 217      -0.308  -3.285   7.986  1.00  0.00           H  
ATOM    993 2HB  LYS A 217      -1.709  -3.225   6.930  1.00  0.00           H  
ATOM    994 1HG  LYS A 217      -0.864  -5.109   5.661  1.00  0.00           H  
ATOM    995 2HG  LYS A 217       0.579  -5.162   6.677  1.00  0.00           H  
ATOM    996 1HD  LYS A 217      -0.815  -5.624   8.633  1.00  0.00           H  
ATOM    997 2HD  LYS A 217      -2.262  -5.547   7.629  1.00  0.00           H  
ATOM    998 1HE  LYS A 217      -1.519  -7.464   6.356  1.00  0.00           H  
ATOM    999 2HE  LYS A 217      -0.007  -7.509   7.259  1.00  0.00           H  
ATOM   1000 1HZ  LYS A 217      -2.687  -7.863   8.477  1.00  0.00           H  
ATOM   1001 2HZ  LYS A 217      -1.190  -8.068   9.245  1.00  0.00           H  
ATOM   1002 3HZ  LYS A 217      -1.671  -9.140   8.024  1.00  0.00           H  
ATOM   1003  N   GLU A 218      -0.073  -0.436   7.264  1.00  0.00           N  
ATOM   1004  CA  GLU A 218      -0.534   0.924   7.529  1.00  0.00           C  
ATOM   1005  C   GLU A 218       0.011   1.888   6.503  1.00  0.00           C  
ATOM   1006  O   GLU A 218      -0.708   2.770   6.033  1.00  0.00           O  
ATOM   1007  CB  GLU A 218      -0.117   1.373   8.931  1.00  0.00           C  
ATOM   1008  CG  GLU A 218      -0.854   0.670  10.062  1.00  0.00           C  
ATOM   1009  CD  GLU A 218      -0.465   1.181  11.421  1.00  0.00           C  
ATOM   1010  OE1 GLU A 218       0.471   1.941  11.504  1.00  0.00           O  
ATOM   1011  OE2 GLU A 218      -1.105   0.813  12.378  1.00  0.00           O  
ATOM   1012  H   GLU A 218       0.538  -0.870   7.900  1.00  0.00           H  
ATOM   1013  HA  GLU A 218      -1.623   0.938   7.470  1.00  0.00           H  
ATOM   1014 1HB  GLU A 218       0.950   1.198   9.067  1.00  0.00           H  
ATOM   1015 2HB  GLU A 218      -0.289   2.444   9.036  1.00  0.00           H  
ATOM   1016 1HG  GLU A 218      -1.925   0.811   9.926  1.00  0.00           H  
ATOM   1017 2HG  GLU A 218      -0.645  -0.399  10.008  1.00  0.00           H  
ATOM   1018  N   VAL A 219       1.284   1.725   6.160  1.00  0.00           N  
ATOM   1019  CA  VAL A 219       1.942   2.595   5.192  1.00  0.00           C  
ATOM   1020  C   VAL A 219       1.206   2.590   3.853  1.00  0.00           C  
ATOM   1021  O   VAL A 219       0.867   3.647   3.321  1.00  0.00           O  
ATOM   1022  CB  VAL A 219       3.399   2.146   4.977  1.00  0.00           C  
ATOM   1023  CG1 VAL A 219       4.017   2.886   3.799  1.00  0.00           C  
ATOM   1024  CG2 VAL A 219       4.207   2.380   6.244  1.00  0.00           C  
ATOM   1025  H   VAL A 219       1.794   0.988   6.561  1.00  0.00           H  
ATOM   1026  HA  VAL A 219       1.943   3.612   5.585  1.00  0.00           H  
ATOM   1027  HB  VAL A 219       3.410   1.084   4.730  1.00  0.00           H  
ATOM   1028 1HG1 VAL A 219       5.047   2.556   3.661  1.00  0.00           H  
ATOM   1029 2HG1 VAL A 219       3.444   2.675   2.896  1.00  0.00           H  
ATOM   1030 3HG1 VAL A 219       4.003   3.958   3.997  1.00  0.00           H  
ATOM   1031 1HG2 VAL A 219       5.236   2.059   6.085  1.00  0.00           H  
ATOM   1032 2HG2 VAL A 219       4.191   3.441   6.495  1.00  0.00           H  
ATOM   1033 3HG2 VAL A 219       3.772   1.808   7.064  1.00  0.00           H  
ATOM   1034  N   TYR A 220       0.937   1.399   3.330  1.00  0.00           N  
ATOM   1035  CA  TYR A 220       0.255   1.269   2.048  1.00  0.00           C  
ATOM   1036  C   TYR A 220      -1.154   1.862   2.105  1.00  0.00           C  
ATOM   1037  O   TYR A 220      -1.587   2.539   1.169  1.00  0.00           O  
ATOM   1038  CB  TYR A 220       0.194  -0.200   1.619  1.00  0.00           C  
ATOM   1039  CG  TYR A 220      -0.060  -0.382   0.136  1.00  0.00           C  
ATOM   1040  CD1 TYR A 220       0.997  -0.508  -0.758  1.00  0.00           C  
ATOM   1041  CD2 TYR A 220      -1.354  -0.427  -0.372  1.00  0.00           C  
ATOM   1042  CE1 TYR A 220       0.773  -0.671  -2.112  1.00  0.00           C  
ATOM   1043  CE2 TYR A 220      -1.584  -0.590  -1.725  1.00  0.00           C  
ATOM   1044  CZ  TYR A 220      -0.519  -0.713  -2.589  1.00  0.00           C  
ATOM   1045  OH  TYR A 220      -0.749  -0.878  -3.938  1.00  0.00           O  
ATOM   1046  H   TYR A 220       1.206   0.589   3.816  1.00  0.00           H  
ATOM   1047  HA  TYR A 220       0.817   1.828   1.299  1.00  0.00           H  
ATOM   1048 1HB  TYR A 220       1.132  -0.679   1.857  1.00  0.00           H  
ATOM   1049 2HB  TYR A 220      -0.604  -0.693   2.156  1.00  0.00           H  
ATOM   1050  HD1 TYR A 220       2.009  -0.474  -0.383  1.00  0.00           H  
ATOM   1051  HD2 TYR A 220      -2.189  -0.332   0.308  1.00  0.00           H  
ATOM   1052  HE1 TYR A 220       1.608  -0.765  -2.790  1.00  0.00           H  
ATOM   1053  HE2 TYR A 220      -2.598  -0.620  -2.100  1.00  0.00           H  
ATOM   1054  HH  TYR A 220      -0.001  -1.334  -4.335  1.00  0.00           H  
ATOM   1055  N   LYS A 221      -1.858   1.621   3.207  1.00  0.00           N  
ATOM   1056  CA  LYS A 221      -3.216   2.129   3.368  1.00  0.00           C  
ATOM   1057  C   LYS A 221      -3.236   3.655   3.440  1.00  0.00           C  
ATOM   1058  O   LYS A 221      -4.019   4.310   2.745  1.00  0.00           O  
ATOM   1059  CB  LYS A 221      -3.862   1.535   4.621  1.00  0.00           C  
ATOM   1060  CG  LYS A 221      -4.246   0.067   4.494  1.00  0.00           C  
ATOM   1061  CD  LYS A 221      -4.852  -0.459   5.787  1.00  0.00           C  
ATOM   1062  CE  LYS A 221      -5.212  -1.933   5.671  1.00  0.00           C  
ATOM   1063  NZ  LYS A 221      -5.787  -2.467   6.935  1.00  0.00           N  
ATOM   1064  H   LYS A 221      -1.456   1.087   3.927  1.00  0.00           H  
ATOM   1065  HA  LYS A 221      -3.802   1.831   2.498  1.00  0.00           H  
ATOM   1066 1HB  LYS A 221      -3.177   1.630   5.463  1.00  0.00           H  
ATOM   1067 2HB  LYS A 221      -4.763   2.097   4.867  1.00  0.00           H  
ATOM   1068 1HG  LYS A 221      -4.972  -0.051   3.689  1.00  0.00           H  
ATOM   1069 2HG  LYS A 221      -3.362  -0.521   4.251  1.00  0.00           H  
ATOM   1070 1HD  LYS A 221      -4.138  -0.332   6.602  1.00  0.00           H  
ATOM   1071 2HD  LYS A 221      -5.752   0.107   6.024  1.00  0.00           H  
ATOM   1072 1HE  LYS A 221      -5.939  -2.067   4.871  1.00  0.00           H  
ATOM   1073 2HE  LYS A 221      -4.320  -2.507   5.422  1.00  0.00           H  
ATOM   1074 1HZ  LYS A 221      -6.012  -3.445   6.817  1.00  0.00           H  
ATOM   1075 2HZ  LYS A 221      -5.114  -2.364   7.682  1.00  0.00           H  
ATOM   1076 3HZ  LYS A 221      -6.626  -1.955   7.167  1.00  0.00           H  
ATOM   1077  N   ILE A 222      -2.372   4.219   4.279  1.00  0.00           N  
ATOM   1078  CA  ILE A 222      -2.295   5.668   4.443  1.00  0.00           C  
ATOM   1079  C   ILE A 222      -1.892   6.342   3.132  1.00  0.00           C  
ATOM   1080  O   ILE A 222      -2.404   7.408   2.782  1.00  0.00           O  
ATOM   1081  CB  ILE A 222      -1.292   6.045   5.548  1.00  0.00           C  
ATOM   1082  CG1 ILE A 222      -1.811   5.596   6.917  1.00  0.00           C  
ATOM   1083  CG2 ILE A 222      -1.030   7.543   5.541  1.00  0.00           C  
ATOM   1084  CD1 ILE A 222      -3.111   6.252   7.322  1.00  0.00           C  
ATOM   1085  H   ILE A 222      -1.766   3.644   4.802  1.00  0.00           H  
ATOM   1086  HA  ILE A 222      -3.279   6.036   4.732  1.00  0.00           H  
ATOM   1087  HB  ILE A 222      -0.352   5.521   5.381  1.00  0.00           H  
ATOM   1088 1HG1 ILE A 222      -1.960   4.516   6.912  1.00  0.00           H  
ATOM   1089 2HG1 ILE A 222      -1.065   5.818   7.680  1.00  0.00           H  
ATOM   1090 1HG2 ILE A 222      -0.320   7.792   6.328  1.00  0.00           H  
ATOM   1091 2HG2 ILE A 222      -0.619   7.835   4.576  1.00  0.00           H  
ATOM   1092 3HG2 ILE A 222      -1.965   8.077   5.713  1.00  0.00           H  
ATOM   1093 1HD1 ILE A 222      -3.415   5.883   8.302  1.00  0.00           H  
ATOM   1094 2HD1 ILE A 222      -2.974   7.333   7.367  1.00  0.00           H  
ATOM   1095 3HD1 ILE A 222      -3.882   6.014   6.591  1.00  0.00           H  
ATOM   1096  N   HIS A 223      -0.992   5.700   2.399  1.00  0.00           N  
ATOM   1097  CA  HIS A 223      -0.521   6.226   1.126  1.00  0.00           C  
ATOM   1098  C   HIS A 223      -1.675   6.334   0.131  1.00  0.00           C  
ATOM   1099  O   HIS A 223      -1.806   7.332  -0.576  1.00  0.00           O  
ATOM   1100  CB  HIS A 223       0.587   5.339   0.548  1.00  0.00           C  
ATOM   1101  CG  HIS A 223       1.365   5.991  -0.553  1.00  0.00           C  
ATOM   1102  ND1 HIS A 223       2.356   5.334  -1.253  1.00  0.00           N  
ATOM   1103  CD2 HIS A 223       1.300   7.237  -1.074  1.00  0.00           C  
ATOM   1104  CE1 HIS A 223       2.866   6.150  -2.159  1.00  0.00           C  
ATOM   1105  NE2 HIS A 223       2.243   7.311  -2.070  1.00  0.00           N  
ATOM   1106  H   HIS A 223      -0.625   4.850   2.729  1.00  0.00           H  
ATOM   1107  HA  HIS A 223      -0.110   7.224   1.275  1.00  0.00           H  
ATOM   1108 1HB  HIS A 223       1.283   5.063   1.341  1.00  0.00           H  
ATOM   1109 2HB  HIS A 223       0.151   4.419   0.159  1.00  0.00           H  
ATOM   1110  HD2 HIS A 223       0.626   8.035  -0.762  1.00  0.00           H  
ATOM   1111  HE1 HIS A 223       3.664   5.906  -2.859  1.00  0.00           H  
ATOM   1112  HE2 HIS A 223       2.425   8.124  -2.640  1.00  0.00           H  
ATOM   1113  N   GLN A 224      -2.516   5.305   0.101  1.00  0.00           N  
ATOM   1114  CA  GLN A 224      -3.664   5.273  -0.800  1.00  0.00           C  
ATOM   1115  C   GLN A 224      -4.630   6.418  -0.501  1.00  0.00           C  
ATOM   1116  O   GLN A 224      -5.229   6.992  -1.409  1.00  0.00           O  
ATOM   1117  CB  GLN A 224      -4.393   3.931  -0.692  1.00  0.00           C  
ATOM   1118  CG  GLN A 224      -3.695   2.785  -1.404  1.00  0.00           C  
ATOM   1119  CD  GLN A 224      -4.531   1.519  -1.421  1.00  0.00           C  
ATOM   1120  OE1 GLN A 224      -5.351   1.312  -2.319  1.00  0.00           O  
ATOM   1121  NE2 GLN A 224      -4.327   0.663  -0.425  1.00  0.00           N  
ATOM   1122  H   GLN A 224      -2.360   4.543   0.702  1.00  0.00           H  
ATOM   1123  HA  GLN A 224      -3.305   5.393  -1.822  1.00  0.00           H  
ATOM   1124 1HB  GLN A 224      -4.500   3.659   0.358  1.00  0.00           H  
ATOM   1125 2HB  GLN A 224      -5.395   4.026  -1.110  1.00  0.00           H  
ATOM   1126 1HG  GLN A 224      -3.497   3.078  -2.435  1.00  0.00           H  
ATOM   1127 2HG  GLN A 224      -2.758   2.569  -0.891  1.00  0.00           H  
ATOM   1128 1HE2 GLN A 224      -4.850  -0.189  -0.383  1.00  0.00           H  
ATOM   1129 2HE2 GLN A 224      -3.652   0.871   0.283  1.00  0.00           H  
ATOM   1130  N   GLN A 225      -4.759   6.753   0.777  1.00  0.00           N  
ATOM   1131  CA  GLN A 225      -5.650   7.823   1.205  1.00  0.00           C  
ATOM   1132  C   GLN A 225      -5.056   9.190   0.865  1.00  0.00           C  
ATOM   1133  O   GLN A 225      -5.761  10.087   0.401  1.00  0.00           O  
ATOM   1134  CB  GLN A 225      -5.923   7.725   2.708  1.00  0.00           C  
ATOM   1135  CG  GLN A 225      -6.913   8.753   3.229  1.00  0.00           C  
ATOM   1136  CD  GLN A 225      -7.189   8.591   4.712  1.00  0.00           C  
ATOM   1137  OE1 GLN A 225      -6.266   8.563   5.530  1.00  0.00           O  
ATOM   1138  NE2 GLN A 225      -8.464   8.483   5.067  1.00  0.00           N  
ATOM   1139  H   GLN A 225      -4.237   6.266   1.452  1.00  0.00           H  
ATOM   1140  HA  GLN A 225      -6.595   7.720   0.672  1.00  0.00           H  
ATOM   1141 1HB  GLN A 225      -6.312   6.734   2.944  1.00  0.00           H  
ATOM   1142 2HB  GLN A 225      -4.990   7.849   3.257  1.00  0.00           H  
ATOM   1143 1HG  GLN A 225      -6.506   9.750   3.064  1.00  0.00           H  
ATOM   1144 2HG  GLN A 225      -7.855   8.640   2.692  1.00  0.00           H  
ATOM   1145 1HE2 GLN A 225      -8.708   8.374   6.032  1.00  0.00           H  
ATOM   1146 2HE2 GLN A 225      -9.182   8.510   4.371  1.00  0.00           H  
ATOM   1147  N   LEU A 226      -3.754   9.332   1.090  1.00  0.00           N  
ATOM   1148  CA  LEU A 226      -3.056  10.583   0.813  1.00  0.00           C  
ATOM   1149  C   LEU A 226      -3.093  10.909  -0.678  1.00  0.00           C  
ATOM   1150  O   LEU A 226      -3.253  12.068  -1.064  1.00  0.00           O  
ATOM   1151  CB  LEU A 226      -1.601  10.496   1.291  1.00  0.00           C  
ATOM   1152  CG  LEU A 226      -0.778  11.784   1.155  1.00  0.00           C  
ATOM   1153  CD1 LEU A 226      -1.472  12.911   1.909  1.00  0.00           C  
ATOM   1154  CD2 LEU A 226       0.625  11.550   1.693  1.00  0.00           C  
ATOM   1155  H   LEU A 226      -3.248   8.575   1.461  1.00  0.00           H  
ATOM   1156  HA  LEU A 226      -3.556  11.385   1.355  1.00  0.00           H  
ATOM   1157 1HB  LEU A 226      -1.597  10.209   2.341  1.00  0.00           H  
ATOM   1158 2HB  LEU A 226      -1.094   9.719   0.720  1.00  0.00           H  
ATOM   1159  HG  LEU A 226      -0.722  12.071   0.105  1.00  0.00           H  
ATOM   1160 1HD1 LEU A 226      -0.888  13.827   1.813  1.00  0.00           H  
ATOM   1161 2HD1 LEU A 226      -2.466  13.071   1.490  1.00  0.00           H  
ATOM   1162 3HD1 LEU A 226      -1.560  12.646   2.962  1.00  0.00           H  
ATOM   1163 1HD2 LEU A 226       1.210  12.465   1.597  1.00  0.00           H  
ATOM   1164 2HD2 LEU A 226       0.568  11.264   2.744  1.00  0.00           H  
ATOM   1165 3HD2 LEU A 226       1.103  10.752   1.126  1.00  0.00           H  
ATOM   1166  N   LEU A 227      -2.954   9.877  -1.509  1.00  0.00           N  
ATOM   1167  CA  LEU A 227      -2.965  10.045  -2.961  1.00  0.00           C  
ATOM   1168  C   LEU A 227      -4.276  10.661  -3.440  1.00  0.00           C  
ATOM   1169  O   LEU A 227      -4.292  11.461  -4.374  1.00  0.00           O  
ATOM   1170  CB  LEU A 227      -2.748   8.693  -3.652  1.00  0.00           C  
ATOM   1171  CG  LEU A 227      -2.669   8.733  -5.183  1.00  0.00           C  
ATOM   1172  CD1 LEU A 227      -1.564   9.691  -5.610  1.00  0.00           C  
ATOM   1173  CD2 LEU A 227      -2.414   7.331  -5.716  1.00  0.00           C  
ATOM   1174  H   LEU A 227      -2.835   8.976  -1.134  1.00  0.00           H  
ATOM   1175  HA  LEU A 227      -2.152  10.715  -3.238  1.00  0.00           H  
ATOM   1176 1HB  LEU A 227      -1.819   8.260  -3.284  1.00  0.00           H  
ATOM   1177 2HB  LEU A 227      -3.567   8.028  -3.380  1.00  0.00           H  
ATOM   1178  HG  LEU A 227      -3.610   9.109  -5.586  1.00  0.00           H  
ATOM   1179 1HD1 LEU A 227      -1.509   9.719  -6.698  1.00  0.00           H  
ATOM   1180 2HD1 LEU A 227      -1.782  10.690  -5.232  1.00  0.00           H  
ATOM   1181 3HD1 LEU A 227      -0.612   9.349  -5.207  1.00  0.00           H  
ATOM   1182 1HD2 LEU A 227      -2.359   7.360  -6.804  1.00  0.00           H  
ATOM   1183 2HD2 LEU A 227      -1.472   6.956  -5.315  1.00  0.00           H  
ATOM   1184 3HD2 LEU A 227      -3.228   6.673  -5.411  1.00  0.00           H  
ATOM   1185  N   PHE A 228      -5.374  10.294  -2.791  1.00  0.00           N  
ATOM   1186  CA  PHE A 228      -6.683  10.811  -3.162  1.00  0.00           C  
ATOM   1187  C   PHE A 228      -6.769  12.313  -2.907  1.00  0.00           C  
ATOM   1188  O   PHE A 228      -7.225  13.076  -3.761  1.00  0.00           O  
ATOM   1189  CB  PHE A 228      -7.783  10.089  -2.382  1.00  0.00           C  
ATOM   1190  CG  PHE A 228      -9.171  10.556  -2.718  1.00  0.00           C  
ATOM   1191  CD1 PHE A 228      -9.744  10.246  -3.943  1.00  0.00           C  
ATOM   1192  CD2 PHE A 228      -9.905  11.306  -1.812  1.00  0.00           C  
ATOM   1193  CE1 PHE A 228     -11.021  10.676  -4.253  1.00  0.00           C  
ATOM   1194  CE2 PHE A 228     -11.181  11.735  -2.119  1.00  0.00           C  
ATOM   1195  CZ  PHE A 228     -11.740  11.420  -3.342  1.00  0.00           C  
ATOM   1196  H   PHE A 228      -5.300   9.660  -2.045  1.00  0.00           H  
ATOM   1197  HA  PHE A 228      -6.836  10.633  -4.227  1.00  0.00           H  
ATOM   1198 1HB  PHE A 228      -7.727   9.019  -2.580  1.00  0.00           H  
ATOM   1199 2HB  PHE A 228      -7.626  10.233  -1.314  1.00  0.00           H  
ATOM   1200  HD1 PHE A 228      -9.177   9.657  -4.663  1.00  0.00           H  
ATOM   1201  HD2 PHE A 228      -9.464  11.555  -0.847  1.00  0.00           H  
ATOM   1202  HE1 PHE A 228     -11.459  10.425  -5.219  1.00  0.00           H  
ATOM   1203  HE2 PHE A 228     -11.748  12.323  -1.398  1.00  0.00           H  
ATOM   1204  HZ  PHE A 228     -12.745  11.759  -3.586  1.00  0.00           H  
ATOM   1205  N   LYS A 229      -6.302  12.736  -1.742  1.00  0.00           N  
ATOM   1206  CA  LYS A 229      -6.337  14.145  -1.374  1.00  0.00           C  
ATOM   1207  C   LYS A 229      -5.364  14.959  -2.219  1.00  0.00           C  
ATOM   1208  O   LYS A 229      -5.659  16.093  -2.599  1.00  0.00           O  
ATOM   1209  CB  LYS A 229      -6.017  14.318   0.112  1.00  0.00           C  
ATOM   1210  CG  LYS A 229      -7.092  13.789   1.052  1.00  0.00           C  
ATOM   1211  CD  LYS A 229      -6.696  13.983   2.508  1.00  0.00           C  
ATOM   1212  CE  LYS A 229      -7.767  13.451   3.450  1.00  0.00           C  
ATOM   1213  NZ  LYS A 229      -7.387  13.624   4.878  1.00  0.00           N  
ATOM   1214  H   LYS A 229      -5.918  12.086  -1.118  1.00  0.00           H  
ATOM   1215  HA  LYS A 229      -7.341  14.527  -1.561  1.00  0.00           H  
ATOM   1216 1HB  LYS A 229      -5.085  13.803   0.346  1.00  0.00           H  
ATOM   1217 2HB  LYS A 229      -5.871  15.376   0.332  1.00  0.00           H  
ATOM   1218 1HG  LYS A 229      -8.029  14.314   0.866  1.00  0.00           H  
ATOM   1219 2HG  LYS A 229      -7.248  12.727   0.865  1.00  0.00           H  
ATOM   1220 1HD  LYS A 229      -5.759  13.458   2.704  1.00  0.00           H  
ATOM   1221 2HD  LYS A 229      -6.545  15.044   2.706  1.00  0.00           H  
ATOM   1222 1HE  LYS A 229      -8.703  13.978   3.269  1.00  0.00           H  
ATOM   1223 2HE  LYS A 229      -7.928  12.391   3.256  1.00  0.00           H  
ATOM   1224 1HZ  LYS A 229      -8.122  13.260   5.468  1.00  0.00           H  
ATOM   1225 2HZ  LYS A 229      -6.529  13.123   5.062  1.00  0.00           H  
ATOM   1226 3HZ  LYS A 229      -7.253  14.605   5.075  1.00  0.00           H  
ATOM   1227  N   ALA A 230      -4.212  14.368  -2.518  1.00  0.00           N  
ATOM   1228  CA  ALA A 230      -3.190  15.036  -3.317  1.00  0.00           C  
ATOM   1229  C   ALA A 230      -3.684  15.303  -4.738  1.00  0.00           C  
ATOM   1230  O   ALA A 230      -3.207  16.218  -5.409  1.00  0.00           O  
ATOM   1231  CB  ALA A 230      -1.916  14.205  -3.347  1.00  0.00           C  
ATOM   1232  H   ALA A 230      -4.039  13.458  -2.184  1.00  0.00           H  
ATOM   1233  HA  ALA A 230      -2.973  15.999  -2.854  1.00  0.00           H  
ATOM   1234 1HB  ALA A 230      -1.161  14.716  -3.944  1.00  0.00           H  
ATOM   1235 2HB  ALA A 230      -1.545  14.071  -2.330  1.00  0.00           H  
ATOM   1236 3HB  ALA A 230      -2.127  13.231  -3.786  1.00  0.00           H  
ATOM   1237  N   ARG A 231      -4.629  14.492  -5.196  1.00  0.00           N  
ATOM   1238  CA  ARG A 231      -5.189  14.659  -6.531  1.00  0.00           C  
ATOM   1239  C   ARG A 231      -6.194  15.805  -6.558  1.00  0.00           C  
ATOM   1240  O   ARG A 231      -6.261  16.561  -7.528  1.00  0.00           O  
ATOM   1241  CB  ARG A 231      -5.868  13.378  -6.993  1.00  0.00           C  
ATOM   1242  CG  ARG A 231      -4.919  12.257  -7.386  1.00  0.00           C  
ATOM   1243  CD  ARG A 231      -5.653  11.014  -7.735  1.00  0.00           C  
ATOM   1244  NE  ARG A 231      -6.375  11.146  -8.990  1.00  0.00           N  
ATOM   1245  CZ  ARG A 231      -7.203  10.212  -9.499  1.00  0.00           C  
ATOM   1246  NH1 ARG A 231      -7.402   9.087  -8.849  1.00  0.00           N  
ATOM   1247  NH2 ARG A 231      -7.815  10.428 -10.651  1.00  0.00           N  
ATOM   1248  H   ARG A 231      -4.947  13.757  -4.629  1.00  0.00           H  
ATOM   1249  HA  ARG A 231      -4.376  14.889  -7.221  1.00  0.00           H  
ATOM   1250 1HB  ARG A 231      -6.513  13.002  -6.200  1.00  0.00           H  
ATOM   1251 2HB  ARG A 231      -6.500  13.592  -7.855  1.00  0.00           H  
ATOM   1252 1HG  ARG A 231      -4.332  12.563  -8.251  1.00  0.00           H  
ATOM   1253 2HG  ARG A 231      -4.250  12.037  -6.552  1.00  0.00           H  
ATOM   1254 1HD  ARG A 231      -4.946  10.190  -7.834  1.00  0.00           H  
ATOM   1255 2HD  ARG A 231      -6.372  10.782  -6.951  1.00  0.00           H  
ATOM   1256  HE  ARG A 231      -6.247  11.998  -9.519  1.00  0.00           H  
ATOM   1257 1HH1 ARG A 231      -6.935   8.922  -7.969  1.00  0.00           H  
ATOM   1258 2HH1 ARG A 231      -8.022   8.387  -9.230  1.00  0.00           H  
ATOM   1259 1HH2 ARG A 231      -7.661  11.293 -11.149  1.00  0.00           H  
ATOM   1260 2HH2 ARG A 231      -8.434   9.728 -11.031  1.00  0.00           H  
ATOM   1261  N   LEU A 232      -6.958  15.937  -5.481  1.00  0.00           N  
ATOM   1262  CA  LEU A 232      -7.972  16.982  -5.378  1.00  0.00           C  
ATOM   1263  C   LEU A 232      -7.338  18.345  -5.104  1.00  0.00           C  
ATOM   1264  O   LEU A 232      -7.615  19.312  -5.817  1.00  0.00           O  
ATOM   1265  CB  LEU A 232      -8.970  16.642  -4.264  1.00  0.00           C  
ATOM   1266  CG  LEU A 232      -9.824  15.389  -4.496  1.00  0.00           C  
ATOM   1267  CD1 LEU A 232     -10.643  15.093  -3.247  1.00  0.00           C  
ATOM   1268  CD2 LEU A 232     -10.726  15.605  -5.702  1.00  0.00           C  
ATOM   1269  H   LEU A 232      -6.836  15.317  -4.733  1.00  0.00           H  
ATOM   1270  HA  LEU A 232      -8.508  17.038  -6.325  1.00  0.00           H  
ATOM   1271 1HB  LEU A 232      -8.419  16.500  -3.336  1.00  0.00           H  
ATOM   1272 2HB  LEU A 232      -9.648  17.485  -4.135  1.00  0.00           H  
ATOM   1273  HG  LEU A 232      -9.173  14.533  -4.679  1.00  0.00           H  
ATOM   1274 1HD1 LEU A 232     -11.249  14.202  -3.412  1.00  0.00           H  
ATOM   1275 2HD1 LEU A 232      -9.972  14.923  -2.404  1.00  0.00           H  
ATOM   1276 3HD1 LEU A 232     -11.293  15.939  -3.029  1.00  0.00           H  
ATOM   1277 1HD2 LEU A 232     -11.332  14.714  -5.868  1.00  0.00           H  
ATOM   1278 2HD2 LEU A 232     -11.378  16.459  -5.521  1.00  0.00           H  
ATOM   1279 3HD2 LEU A 232     -10.114  15.796  -6.584  1.00  0.00           H  
ATOM   1280  N   GLN A 233      -6.489  18.401  -4.072  1.00  0.00           N  
ATOM   1281  CA  GLN A 233      -5.795  19.630  -3.668  1.00  0.00           C  
ATOM   1282  C   GLN A 233      -6.755  20.654  -3.068  1.00  0.00           C  
ATOM   1283  O   GLN A 233      -7.637  21.178  -3.749  1.00  0.00           O  
ATOM   1284  CB  GLN A 233      -5.063  20.247  -4.863  1.00  0.00           C  
ATOM   1285  CG  GLN A 233      -3.900  19.417  -5.377  1.00  0.00           C  
ATOM   1286  CD  GLN A 233      -2.708  19.448  -4.439  1.00  0.00           C  
ATOM   1287  OE1 GLN A 233      -2.457  20.449  -3.764  1.00  0.00           O  
ATOM   1288  NE2 GLN A 233      -1.965  18.347  -4.393  1.00  0.00           N  
ATOM   1289  H   GLN A 233      -6.323  17.580  -3.557  1.00  0.00           H  
ATOM   1290  HA  GLN A 233      -5.062  19.377  -2.902  1.00  0.00           H  
ATOM   1291 1HB  GLN A 233      -5.765  20.390  -5.685  1.00  0.00           H  
ATOM   1292 2HB  GLN A 233      -4.679  21.229  -4.587  1.00  0.00           H  
ATOM   1293 1HG  GLN A 233      -4.225  18.382  -5.484  1.00  0.00           H  
ATOM   1294 2HG  GLN A 233      -3.585  19.811  -6.343  1.00  0.00           H  
ATOM   1295 1HE2 GLN A 233      -1.165  18.308  -3.792  1.00  0.00           H  
ATOM   1296 2HE2 GLN A 233      -2.204  17.557  -4.957  1.00  0.00           H  
ATOM   1297  N   GLN A 234      -6.566  20.944  -1.788  1.00  0.00           N  
ATOM   1298  CA  GLN A 234      -7.408  21.907  -1.091  1.00  0.00           C  
ATOM   1299  C   GLN A 234      -6.859  23.317  -1.259  1.00  0.00           C  
ATOM   1300  O   GLN A 234      -7.578  24.304  -1.101  1.00  0.00           O  
ATOM   1301  CB  GLN A 234      -7.514  21.556   0.396  1.00  0.00           C  
ATOM   1302  CG  GLN A 234      -8.129  20.195   0.672  1.00  0.00           C  
ATOM   1303  CD  GLN A 234      -9.537  20.074   0.120  1.00  0.00           C  
ATOM   1304  OE1 GLN A 234     -10.416  20.879   0.440  1.00  0.00           O  
ATOM   1305  NE2 GLN A 234      -9.759  19.065  -0.715  1.00  0.00           N  
ATOM   1306  H   GLN A 234      -5.830  20.511  -1.304  1.00  0.00           H  
ATOM   1307  HA  GLN A 234      -8.406  21.873  -1.527  1.00  0.00           H  
ATOM   1308 1HB  GLN A 234      -6.521  21.574   0.845  1.00  0.00           H  
ATOM   1309 2HB  GLN A 234      -8.117  22.308   0.905  1.00  0.00           H  
ATOM   1310 1HG  GLN A 234      -7.512  19.427   0.206  1.00  0.00           H  
ATOM   1311 2HG  GLN A 234      -8.170  20.038   1.750  1.00  0.00           H  
ATOM   1312 1HE2 GLN A 234     -10.669  18.934  -1.112  1.00  0.00           H  
ATOM   1313 2HE2 GLN A 234      -9.017  18.435  -0.948  1.00  0.00           H  
ATOM   1314  N   GLN A 235      -5.578  23.406  -1.578  1.00  0.00           N  
ATOM   1315  CA  GLN A 235      -4.918  24.686  -1.773  1.00  0.00           C  
ATOM   1316  C   GLN A 235      -4.508  24.842  -3.231  1.00  0.00           C  
ATOM   1317  O   GLN A 235      -3.688  24.075  -3.737  1.00  0.00           O  
ATOM   1318  CB  GLN A 235      -3.695  24.812  -0.860  1.00  0.00           C  
ATOM   1319  CG  GLN A 235      -2.972  26.143  -0.969  1.00  0.00           C  
ATOM   1320  CD  GLN A 235      -1.813  26.253   0.005  1.00  0.00           C  
ATOM   1321  OE1 GLN A 235      -1.251  25.244   0.438  1.00  0.00           O  
ATOM   1322  NE2 GLN A 235      -1.450  27.482   0.353  1.00  0.00           N  
ATOM   1323  H   GLN A 235      -5.058  22.582  -1.690  1.00  0.00           H  
ATOM   1324  HA  GLN A 235      -5.621  25.480  -1.520  1.00  0.00           H  
ATOM   1325 1HB  GLN A 235      -4.001  24.679   0.178  1.00  0.00           H  
ATOM   1326 2HB  GLN A 235      -2.982  24.022  -1.096  1.00  0.00           H  
ATOM   1327 1HG  GLN A 235      -2.580  26.250  -1.980  1.00  0.00           H  
ATOM   1328 2HG  GLN A 235      -3.676  26.946  -0.753  1.00  0.00           H  
ATOM   1329 1HE2 GLN A 235      -0.691  27.617   0.993  1.00  0.00           H  
ATOM   1330 2HE2 GLN A 235      -1.932  28.272  -0.022  1.00  0.00           H  
ATOM   1331  N   GLN A 236      -5.078  25.823  -3.910  1.00  0.00           N  
ATOM   1332  CA  GLN A 236      -4.754  26.055  -5.308  1.00  0.00           C  
ATOM   1333  C   GLN A 236      -4.070  27.402  -5.482  1.00  0.00           C  
ATOM   1334  O   GLN A 236      -4.655  28.453  -5.205  1.00  0.00           O  
ATOM   1335  CB  GLN A 236      -6.016  25.989  -6.173  1.00  0.00           C  
ATOM   1336  CG  GLN A 236      -5.759  26.142  -7.661  1.00  0.00           C  
ATOM   1337  CD  GLN A 236      -7.035  26.072  -8.480  1.00  0.00           C  
ATOM   1338  OE1 GLN A 236      -7.745  25.063  -8.464  1.00  0.00           O  
ATOM   1339  NE2 GLN A 236      -7.333  27.147  -9.200  1.00  0.00           N  
ATOM   1340  H   GLN A 236      -5.726  26.410  -3.459  1.00  0.00           H  
ATOM   1341  HA  GLN A 236      -4.066  25.276  -5.637  1.00  0.00           H  
ATOM   1342 1HB  GLN A 236      -6.516  25.034  -6.014  1.00  0.00           H  
ATOM   1343 2HB  GLN A 236      -6.707  26.775  -5.868  1.00  0.00           H  
ATOM   1344 1HG  GLN A 236      -5.289  27.108  -7.842  1.00  0.00           H  
ATOM   1345 2HG  GLN A 236      -5.098  25.339  -7.990  1.00  0.00           H  
ATOM   1346 1HE2 GLN A 236      -8.162  27.160  -9.761  1.00  0.00           H  
ATOM   1347 2HE2 GLN A 236      -6.730  27.944  -9.184  1.00  0.00           H  
ATOM   1348  N   ALA A 237      -2.828  27.359  -5.938  1.00  0.00           N  
ATOM   1349  CA  ALA A 237      -2.048  28.565  -6.159  1.00  0.00           C  
ATOM   1350  C   ALA A 237      -2.369  29.166  -7.519  1.00  0.00           C  
ATOM   1351  O   ALA A 237      -2.182  30.362  -7.748  1.00  0.00           O  
ATOM   1352  CB  ALA A 237      -0.560  28.267  -6.045  1.00  0.00           C  
ATOM   1353  H   ALA A 237      -2.420  26.486  -6.134  1.00  0.00           H  
ATOM   1354  HA  ALA A 237      -2.321  29.290  -5.392  1.00  0.00           H  
ATOM   1355 1HB  ALA A 237       0.008  29.180  -6.217  1.00  0.00           H  
ATOM   1356 2HB  ALA A 237      -0.341  27.886  -5.047  1.00  0.00           H  
ATOM   1357 3HB  ALA A 237      -0.281  27.520  -6.786  1.00  0.00           H  
ATOM   1358  N   GLN A 238      -2.850  28.323  -8.421  1.00  0.00           N  
ATOM   1359  CA  GLN A 238      -3.206  28.760  -9.760  1.00  0.00           C  
ATOM   1360  C   GLN A 238      -4.543  29.487  -9.737  1.00  0.00           C  
ATOM   1361  O   GLN A 238      -4.739  30.404 -10.562  1.00  0.00           O  
ATOM   1362  OXT GLN A 238      -5.382  29.175  -8.938  1.00  0.00           O  
ATOM   1363  CB  GLN A 238      -3.266  27.569 -10.720  1.00  0.00           C  
ATOM   1364  CG  GLN A 238      -3.507  27.951 -12.171  1.00  0.00           C  
ATOM   1365  CD  GLN A 238      -3.460  26.753 -13.100  1.00  0.00           C  
ATOM   1366  OE1 GLN A 238      -3.446  25.603 -12.653  1.00  0.00           O  
ATOM   1367  NE2 GLN A 238      -3.437  27.015 -14.402  1.00  0.00           N  
ATOM   1368  H   GLN A 238      -2.979  27.385  -8.173  1.00  0.00           H  
ATOM   1369  HA  GLN A 238      -2.441  29.451 -10.113  1.00  0.00           H  
ATOM   1370 1HB  GLN A 238      -2.330  27.014 -10.670  1.00  0.00           H  
ATOM   1371 2HB  GLN A 238      -4.064  26.894 -10.413  1.00  0.00           H  
ATOM   1372 1HG  GLN A 238      -4.492  28.411 -12.256  1.00  0.00           H  
ATOM   1373 2HG  GLN A 238      -2.737  28.656 -12.483  1.00  0.00           H  
ATOM   1374 1HE2 GLN A 238      -3.406  26.265 -15.064  1.00  0.00           H  
ATOM   1375 2HE2 GLN A 238      -3.450  27.963 -14.722  1.00  0.00           H  
TER                                                                             
ATOM   1377  N   ASN B   1     -14.032   1.067   2.987  1.00  0.00           N  
ATOM   1378  CA  ASN B   1     -12.650   1.467   3.218  1.00  0.00           C  
ATOM   1379  C   ASN B   1     -12.465   2.963   2.991  1.00  0.00           C  
ATOM   1380  O   ASN B   1     -13.197   3.578   2.216  1.00  0.00           O  
ATOM   1381  CB  ASN B   1     -11.708   0.672   2.333  1.00  0.00           C  
ATOM   1382  CG  ASN B   1     -11.622  -0.775   2.734  1.00  0.00           C  
ATOM   1383  OD1 ASN B   1     -11.557  -1.099   3.925  1.00  0.00           O  
ATOM   1384  ND2 ASN B   1     -11.620  -1.651   1.762  1.00  0.00           N  
ATOM   1385 1H   ASN B   1     -14.126   0.084   3.143  1.00  0.00           H  
ATOM   1386 2H   ASN B   1     -14.632   1.562   3.616  1.00  0.00           H  
ATOM   1387 3H   ASN B   1     -14.289   1.281   2.045  1.00  0.00           H  
ATOM   1388  HA  ASN B   1     -12.400   1.265   4.261  1.00  0.00           H  
ATOM   1389 1HB  ASN B   1     -12.046   0.730   1.297  1.00  0.00           H  
ATOM   1390 2HB  ASN B   1     -10.711   1.109   2.377  1.00  0.00           H  
ATOM   1391 1HD2 ASN B   1     -11.565  -2.628   1.969  1.00  0.00           H  
ATOM   1392 2HD2 ASN B   1     -11.674  -1.344   0.812  1.00  0.00           H  
ATOM   1393  N   ASP B   2     -11.480   3.542   3.670  1.00  0.00           N  
ATOM   1394  CA  ASP B   2     -11.267   4.984   3.630  1.00  0.00           C  
ATOM   1395  C   ASP B   2     -10.482   5.388   2.389  1.00  0.00           C  
ATOM   1396  O   ASP B   2      -9.323   5.795   2.480  1.00  0.00           O  
ATOM   1397  CB  ASP B   2     -10.526   5.452   4.885  1.00  0.00           C  
ATOM   1398  CG  ASP B   2     -11.330   5.241   6.161  1.00  0.00           C  
ATOM   1399  OD1 ASP B   2     -12.518   5.463   6.136  1.00  0.00           O  
ATOM   1400  OD2 ASP B   2     -10.749   4.860   7.149  1.00  0.00           O  
ATOM   1401  H   ASP B   2     -10.865   2.968   4.230  1.00  0.00           H  
ATOM   1402  HA  ASP B   2     -12.239   5.476   3.596  1.00  0.00           H  
ATOM   1403 1HB  ASP B   2      -9.583   4.912   4.974  1.00  0.00           H  
ATOM   1404 2HB  ASP B   2     -10.289   6.512   4.794  1.00  0.00           H  
ATOM   1405  N   ASP B   3     -11.121   5.278   1.229  1.00  0.00           N  
ATOM   1406  CA  ASP B   3     -10.479   5.618  -0.035  1.00  0.00           C  
ATOM   1407  C   ASP B   3      -9.198   4.819  -0.235  1.00  0.00           C  
ATOM   1408  O   ASP B   3      -8.176   5.360  -0.654  1.00  0.00           O  
ATOM   1409  CB  ASP B   3     -10.168   7.115  -0.092  1.00  0.00           C  
ATOM   1410  CG  ASP B   3     -11.417   7.984  -0.030  1.00  0.00           C  
ATOM   1411  OD1 ASP B   3     -12.389   7.638  -0.659  1.00  0.00           O  
ATOM   1412  OD2 ASP B   3     -11.387   8.984   0.646  1.00  0.00           O  
ATOM   1413  H   ASP B   3     -12.076   4.947   1.223  1.00  0.00           H  
ATOM   1414  HA  ASP B   3     -11.164   5.374  -0.847  1.00  0.00           H  
ATOM   1415 1HB  ASP B   3      -9.515   7.383   0.739  1.00  0.00           H  
ATOM   1416 2HB  ASP B   3      -9.632   7.341  -1.015  1.00  0.00           H  
ATOM   1417  N   PHE B   4      -9.260   3.525   0.070  1.00  0.00           N  
ATOM   1418  CA  PHE B   4      -8.163   2.615  -0.231  1.00  0.00           C  
ATOM   1419  C   PHE B   4      -8.673   1.201  -0.482  1.00  0.00           C  
ATOM   1420  O   PHE B   4      -9.783   0.852  -0.081  1.00  0.00           O  
ATOM   1421  CB  PHE B   4      -7.150   2.601   0.915  1.00  0.00           C  
ATOM   1422  CG  PHE B   4      -7.653   1.928   2.160  1.00  0.00           C  
ATOM   1423  CD1 PHE B   4      -7.542   0.554   2.316  1.00  0.00           C  
ATOM   1424  CD2 PHE B   4      -8.239   2.666   3.178  1.00  0.00           C  
ATOM   1425  CE1 PHE B   4      -8.005  -0.066   3.461  1.00  0.00           C  
ATOM   1426  CE2 PHE B   4      -8.701   2.049   4.323  1.00  0.00           C  
ATOM   1427  CZ  PHE B   4      -8.584   0.680   4.465  1.00  0.00           C  
ATOM   1428  H   PHE B   4     -10.088   3.165   0.522  1.00  0.00           H  
ATOM   1429  HA  PHE B   4      -7.662   2.964  -1.135  1.00  0.00           H  
ATOM   1430 1HB  PHE B   4      -6.244   2.089   0.594  1.00  0.00           H  
ATOM   1431 2HB  PHE B   4      -6.875   3.624   1.169  1.00  0.00           H  
ATOM   1432  HD1 PHE B   4      -7.083  -0.036   1.523  1.00  0.00           H  
ATOM   1433  HD2 PHE B   4      -8.332   3.747   3.066  1.00  0.00           H  
ATOM   1434  HE1 PHE B   4      -7.912  -1.147   3.570  1.00  0.00           H  
ATOM   1435  HE2 PHE B   4      -9.159   2.641   5.116  1.00  0.00           H  
ATOM   1436  HZ  PHE B   4      -8.950   0.192   5.367  1.00  0.00           H  
ATOM   1437  N   PHE B   5      -7.857   0.392  -1.149  1.00  0.00           N  
ATOM   1438  CA  PHE B   5      -8.167  -1.020  -1.341  1.00  0.00           C  
ATOM   1439  C   PHE B   5      -7.149  -1.908  -0.637  1.00  0.00           C  
ATOM   1440  O   PHE B   5      -6.018  -1.494  -0.386  1.00  0.00           O  
ATOM   1441  CB  PHE B   5      -8.204  -1.361  -2.832  1.00  0.00           C  
ATOM   1442  CG  PHE B   5      -9.361  -0.745  -3.566  1.00  0.00           C  
ATOM   1443  CD1 PHE B   5      -9.267   0.535  -4.091  1.00  0.00           C  
ATOM   1444  CD2 PHE B   5     -10.547  -1.445  -3.733  1.00  0.00           C  
ATOM   1445  CE1 PHE B   5     -10.331   1.102  -4.766  1.00  0.00           C  
ATOM   1446  CE2 PHE B   5     -11.612  -0.882  -4.408  1.00  0.00           C  
ATOM   1447  CZ  PHE B   5     -11.503   0.394  -4.925  1.00  0.00           C  
ATOM   1448  H   PHE B   5      -6.999   0.764  -1.530  1.00  0.00           H  
ATOM   1449  HA  PHE B   5      -9.150  -1.220  -0.913  1.00  0.00           H  
ATOM   1450 1HB  PHE B   5      -7.283  -1.022  -3.305  1.00  0.00           H  
ATOM   1451 2HB  PHE B   5      -8.258  -2.441  -2.957  1.00  0.00           H  
ATOM   1452  HD1 PHE B   5      -8.339   1.095  -3.966  1.00  0.00           H  
ATOM   1453  HD2 PHE B   5     -10.632  -2.453  -3.324  1.00  0.00           H  
ATOM   1454  HE1 PHE B   5     -10.244   2.109  -5.173  1.00  0.00           H  
ATOM   1455  HE2 PHE B   5     -12.538  -1.443  -4.533  1.00  0.00           H  
ATOM   1456  HZ  PHE B   5     -12.343   0.840  -5.456  1.00  0.00           H  
ATOM   1457  N   GLY B   6      -7.559  -3.133  -0.321  1.00  0.00           N  
ATOM   1458  CA  GLY B   6      -6.667  -4.101   0.302  1.00  0.00           C  
ATOM   1459  C   GLY B   6      -5.491  -4.434  -0.608  1.00  0.00           C  
ATOM   1460  O   GLY B   6      -5.620  -4.421  -1.833  1.00  0.00           O  
ATOM   1461  H   GLY B   6      -8.513  -3.397  -0.519  1.00  0.00           H  
ATOM   1462 1HA  GLY B   6      -6.298  -3.701   1.247  1.00  0.00           H  
ATOM   1463 2HA  GLY B   6      -7.221  -5.010   0.533  1.00  0.00           H  
ATOM   1464  N   TRP B   7      -4.346  -4.730  -0.004  1.00  0.00           N  
ATOM   1465  CA  TRP B   7      -3.141  -5.053  -0.759  1.00  0.00           C  
ATOM   1466  C   TRP B   7      -2.228  -5.978   0.032  1.00  0.00           C  
ATOM   1467  O   TRP B   7      -2.130  -5.875   1.255  1.00  0.00           O  
ATOM   1468  CB  TRP B   7      -2.384  -3.776  -1.128  1.00  0.00           C  
ATOM   1469  CG  TRP B   7      -1.027  -4.032  -1.711  1.00  0.00           C  
ATOM   1470  CD1 TRP B   7      -0.729  -4.232  -3.025  1.00  0.00           C  
ATOM   1471  CD2 TRP B   7       0.230  -4.116  -0.997  1.00  0.00           C  
ATOM   1472  NE1 TRP B   7       0.620  -4.436  -3.179  1.00  0.00           N  
ATOM   1473  CE2 TRP B   7       1.223  -4.366  -1.948  1.00  0.00           C  
ATOM   1474  CE3 TRP B   7       0.587  -3.999   0.352  1.00  0.00           C  
ATOM   1475  CZ2 TRP B   7       2.556  -4.506  -1.597  1.00  0.00           C  
ATOM   1476  CZ3 TRP B   7       1.925  -4.138   0.704  1.00  0.00           C  
ATOM   1477  CH2 TRP B   7       2.883  -4.385  -0.247  1.00  0.00           C  
ATOM   1478  H   TRP B   7      -4.309  -4.730   1.006  1.00  0.00           H  
ATOM   1479  HA  TRP B   7      -3.435  -5.562  -1.677  1.00  0.00           H  
ATOM   1480 1HB  TRP B   7      -2.966  -3.204  -1.852  1.00  0.00           H  
ATOM   1481 2HB  TRP B   7      -2.264  -3.155  -0.240  1.00  0.00           H  
ATOM   1482  HD1 TRP B   7      -1.456  -4.231  -3.836  1.00  0.00           H  
ATOM   1483  HE1 TRP B   7       1.093  -4.609  -4.054  1.00  0.00           H  
ATOM   1484  HE3 TRP B   7      -0.170  -3.801   1.110  1.00  0.00           H  
ATOM   1485  HZ2 TRP B   7       3.332  -4.702  -2.337  1.00  0.00           H  
ATOM   1486  HZ3 TRP B   7       2.194  -4.047   1.756  1.00  0.00           H  
ATOM   1487  HH2 TRP B   7       3.923  -4.488   0.064  1.00  0.00           H  
ATOM   1488  N   PHE B   8      -1.557  -6.884  -0.673  1.00  0.00           N  
ATOM   1489  CA  PHE B   8      -0.536  -7.727  -0.063  1.00  0.00           C  
ATOM   1490  C   PHE B   8       0.379  -8.335  -1.118  1.00  0.00           C  
ATOM   1491  O   PHE B   8      -0.083  -8.816  -2.153  1.00  0.00           O  
ATOM   1492  CB  PHE B   8      -1.185  -8.842   0.760  1.00  0.00           C  
ATOM   1493  CG  PHE B   8      -0.273  -9.443   1.792  1.00  0.00           C  
ATOM   1494  CD1 PHE B   8      -0.022  -8.782   2.986  1.00  0.00           C  
ATOM   1495  CD2 PHE B   8       0.337 -10.668   1.571  1.00  0.00           C  
ATOM   1496  CE1 PHE B   8       0.817  -9.334   3.935  1.00  0.00           C  
ATOM   1497  CE2 PHE B   8       1.174 -11.223   2.519  1.00  0.00           C  
ATOM   1498  CZ  PHE B   8       1.415 -10.554   3.702  1.00  0.00           C  
ATOM   1499  H   PHE B   8      -1.761  -6.991  -1.656  1.00  0.00           H  
ATOM   1500  HA  PHE B   8       0.070  -7.110   0.602  1.00  0.00           H  
ATOM   1501 1HB  PHE B   8      -2.065  -8.452   1.270  1.00  0.00           H  
ATOM   1502 2HB  PHE B   8      -1.518  -9.638   0.096  1.00  0.00           H  
ATOM   1503  HD1 PHE B   8      -0.496  -7.818   3.170  1.00  0.00           H  
ATOM   1504  HD2 PHE B   8       0.147 -11.196   0.635  1.00  0.00           H  
ATOM   1505  HE1 PHE B   8       1.005  -8.805   4.869  1.00  0.00           H  
ATOM   1506  HE2 PHE B   8       1.647 -12.187   2.333  1.00  0.00           H  
ATOM   1507  HZ  PHE B   8       2.077 -10.989   4.450  1.00  0.00           H  
ATOM   1508  N   ASP B   9       1.680  -8.309  -0.851  1.00  0.00           N  
ATOM   1509  CA  ASP B   9       2.652  -8.986  -1.702  1.00  0.00           C  
ATOM   1510  C   ASP B   9       2.719 -10.474  -1.386  1.00  0.00           C  
ATOM   1511  O   ASP B   9       3.053 -10.867  -0.268  1.00  0.00           O  
ATOM   1512  CB  ASP B   9       4.039  -8.361  -1.535  1.00  0.00           C  
ATOM   1513  CG  ASP B   9       5.060  -8.913  -2.520  1.00  0.00           C  
ATOM   1514  OD1 ASP B   9       4.900 -10.031  -2.949  1.00  0.00           O  
ATOM   1515  OD2 ASP B   9       5.991  -8.210  -2.836  1.00  0.00           O  
ATOM   1516  H   ASP B   9       2.006  -7.808  -0.036  1.00  0.00           H  
ATOM   1517  HA  ASP B   9       2.341  -8.871  -2.741  1.00  0.00           H  
ATOM   1518 1HB  ASP B   9       3.971  -7.281  -1.671  1.00  0.00           H  
ATOM   1519 2HB  ASP B   9       4.400  -8.541  -0.521  1.00  0.00           H  
ATOM   1520  N   MET B  10       2.398 -11.299  -2.377  1.00  0.00           N  
ATOM   1521  CA  MET B  10       2.250 -12.735  -2.163  1.00  0.00           C  
ATOM   1522  C   MET B  10       3.550 -13.355  -1.669  1.00  0.00           C  
ATOM   1523  O   MET B  10       3.547 -14.432  -1.074  1.00  0.00           O  
ATOM   1524  CB  MET B  10       1.791 -13.416  -3.451  1.00  0.00           C  
ATOM   1525  CG  MET B  10       0.399 -13.011  -3.915  1.00  0.00           C  
ATOM   1526  SD  MET B  10      -0.875 -13.370  -2.690  1.00  0.00           S  
ATOM   1527  CE  MET B  10      -1.084 -11.758  -1.938  1.00  0.00           C  
ATOM   1528  H   MET B  10       2.253 -10.923  -3.302  1.00  0.00           H  
ATOM   1529  HA  MET B  10       1.495 -12.894  -1.394  1.00  0.00           H  
ATOM   1530 1HB  MET B  10       2.491 -13.186  -4.253  1.00  0.00           H  
ATOM   1531 2HB  MET B  10       1.796 -14.498  -3.312  1.00  0.00           H  
ATOM   1532 1HG  MET B  10       0.383 -11.943  -4.127  1.00  0.00           H  
ATOM   1533 2HG  MET B  10       0.153 -13.545  -4.833  1.00  0.00           H  
ATOM   1534 1HE  MET B  10      -1.843 -11.816  -1.157  1.00  0.00           H  
ATOM   1535 2HE  MET B  10      -0.138 -11.433  -1.503  1.00  0.00           H  
ATOM   1536 3HE  MET B  10      -1.399 -11.041  -2.697  1.00  0.00           H  
ATOM   1537  N   ASN B  11       4.659 -12.668  -1.919  1.00  0.00           N  
ATOM   1538  CA  ASN B  11       5.976 -13.181  -1.557  1.00  0.00           C  
ATOM   1539  C   ASN B  11       6.297 -12.892  -0.097  1.00  0.00           C  
ATOM   1540  O   ASN B  11       7.277 -13.400   0.447  1.00  0.00           O  
ATOM   1541  CB  ASN B  11       7.045 -12.600  -2.464  1.00  0.00           C  
ATOM   1542  CG  ASN B  11       6.858 -12.991  -3.903  1.00  0.00           C  
ATOM   1543  OD1 ASN B  11       7.222 -14.100  -4.311  1.00  0.00           O  
ATOM   1544  ND2 ASN B  11       6.296 -12.101  -4.682  1.00  0.00           N  
ATOM   1545  H   ASN B  11       4.590 -11.768  -2.372  1.00  0.00           H  
ATOM   1546  HA  ASN B  11       5.970 -14.266  -1.678  1.00  0.00           H  
ATOM   1547 1HB  ASN B  11       7.032 -11.511  -2.391  1.00  0.00           H  
ATOM   1548 2HB  ASN B  11       8.027 -12.938  -2.133  1.00  0.00           H  
ATOM   1549 1HD2 ASN B  11       6.146 -12.307  -5.649  1.00  0.00           H  
ATOM   1550 2HD2 ASN B  11       6.017 -11.217  -4.310  1.00  0.00           H  
ATOM   1551  N   MET B  12       5.466 -12.069   0.534  1.00  0.00           N  
ATOM   1552  CA  MET B  12       5.715 -11.629   1.902  1.00  0.00           C  
ATOM   1553  C   MET B  12       5.463 -12.754   2.898  1.00  0.00           C  
ATOM   1554  O   MET B  12       4.523 -13.534   2.743  1.00  0.00           O  
ATOM   1555  CB  MET B  12       4.844 -10.419   2.233  1.00  0.00           C  
ATOM   1556  CG  MET B  12       5.248  -9.680   3.501  1.00  0.00           C  
ATOM   1557  SD  MET B  12       4.172  -8.279   3.862  1.00  0.00           S  
ATOM   1558  CE  MET B  12       4.276  -7.367   2.325  1.00  0.00           C  
ATOM   1559  H   MET B  12       4.640 -11.741   0.054  1.00  0.00           H  
ATOM   1560  HA  MET B  12       6.762 -11.341   1.987  1.00  0.00           H  
ATOM   1561 1HB  MET B  12       4.878  -9.709   1.408  1.00  0.00           H  
ATOM   1562 2HB  MET B  12       3.807 -10.738   2.348  1.00  0.00           H  
ATOM   1563 1HG  MET B  12       5.217 -10.366   4.347  1.00  0.00           H  
ATOM   1564 2HG  MET B  12       6.269  -9.313   3.398  1.00  0.00           H  
ATOM   1565 1HE  MET B  12       3.661  -6.469   2.392  1.00  0.00           H  
ATOM   1566 2HE  MET B  12       5.313  -7.085   2.139  1.00  0.00           H  
ATOM   1567 3HE  MET B  12       3.918  -7.992   1.506  1.00  0.00           H  
ATOM   1568  N   GLU B  13       6.309 -12.833   3.919  1.00  0.00           N  
ATOM   1569  CA  GLU B  13       6.138 -13.818   4.980  1.00  0.00           C  
ATOM   1570  C   GLU B  13       6.023 -13.146   6.342  1.00  0.00           C  
ATOM   1571  O   GLU B  13       4.981 -12.664   6.688  1.00  0.00           O  
ATOM   1572  OXT GLU B  13       6.976 -13.099   7.071  1.00  0.00           O  
ATOM   1573  CB  GLU B  13       7.307 -14.805   4.984  1.00  0.00           C  
ATOM   1574  CG  GLU B  13       7.463 -15.601   3.695  1.00  0.00           C  
ATOM   1575  CD  GLU B  13       8.575 -16.610   3.761  1.00  0.00           C  
ATOM   1576  OE1 GLU B  13       9.177 -16.735   4.801  1.00  0.00           O  
ATOM   1577  OE2 GLU B  13       8.823 -17.256   2.771  1.00  0.00           O  
ATOM   1578  H   GLU B  13       7.090 -12.194   3.962  1.00  0.00           H  
ATOM   1579  HA  GLU B  13       5.216 -14.369   4.794  1.00  0.00           H  
ATOM   1580 1HB  GLU B  13       8.238 -14.266   5.158  1.00  0.00           H  
ATOM   1581 2HB  GLU B  13       7.182 -15.514   5.802  1.00  0.00           H  
ATOM   1582 1HG  GLU B  13       6.528 -16.121   3.487  1.00  0.00           H  
ATOM   1583 2HG  GLU B  13       7.653 -14.910   2.875  1.00  0.00           H  
TER                                                                             
I_bsa 1408.23
I_hb 5
I_pack -0.121
I_sc -39.31
I_unsat 5
pep_sc -18.387
pep_sc_noref -16.573
reweighted_sc -114.234
rmsALL 9.561
rmsALL_CAPRI_if 3.27
rmsALL_allIF 3.772
rmsALL_if 5.35
rmsBB 8.845
rmsBB_CAPRI_if 2.39
rmsBB_allIF 2.847
rmsBB_if 5.466
rmsBB_intrf_lowres 3.091
rmsBB_lowres 6.353
rmsCA 8.828
rmsCA_if 5.512
rmsCA_intrf_lowres 3.196
rmsCA_lowres 6.322
rmsSC_CAPRI_if 3.659
rmsSC_allIF 4.116
score -56.538
score_lowres_opt 6.156
score_lowres_start 25.951
silent_score -56.538
startRMSall 0
startRMSallif 0
startRMSbb 0
startRMSca 0
time 65
