# Supplementary material for: Simple biochemical features underlie transcriptional activation domain diversity and dynamic, fuzzy binding to Mediator
Source: eLife. 2021 Apr 27;10:e68068. doi: 10.7554/eLife.68068 (PMC8137143; doi:10.7554/eLife.68068)
Supplement: Figure 6—source data 2. — The 10 best-scoring models from different binding poses are provided as pdb files. Top500.txt contains the score, cluster number, and RMSD to best model for the 500 best-scoring models. [file elife-68068-fig6-data2.zip › Med15-cAD structural models/ABD1/Sef1_1132/2lpb_Sef1_1132_prepack_02818.pdb]

HEADER                                            17-SEP-20   XXXX              
EXPDTA    THEORETICAL MODEL                                                     
REMARK 220                                                                      
REMARK 220 EXPERIMENTAL DETAILS                                                 
REMARK 220  EXPERIMENT TYPE                : THEORETICAL MODELLING              
REMARK 220  DATE OF DATA COLLECTION        : 17-SEP-20                          
REMARK 220                                                                      
REMARK 220 REMARK: MODEL GENERATED BY ROSETTA                                   
REMARK 220  VERSION 2020.08+release.cb1caba                                     
ATOM      1  N   GLN A 158     -12.016 -12.395 -23.603  1.00  0.00           N  
ATOM      2  CA  GLN A 158     -11.969 -12.966 -22.241  1.00  0.00           C  
ATOM      3  C   GLN A 158     -12.554 -11.986 -21.232  1.00  0.00           C  
ATOM      4  O   GLN A 158     -13.092 -10.945 -21.605  1.00  0.00           O  
ATOM      5  CB  GLN A 158     -10.534 -13.324 -21.846  1.00  0.00           C  
ATOM      6  CG  GLN A 158      -9.893 -14.385 -22.724  1.00  0.00           C  
ATOM      7  CD  GLN A 158     -10.563 -15.738 -22.580  1.00  0.00           C  
ATOM      8  OE1 GLN A 158     -10.629 -16.301 -21.483  1.00  0.00           O  
ATOM      9  NE2 GLN A 158     -11.067 -16.269 -23.688  1.00  0.00           N  
ATOM     10 1H   GLN A 158     -11.629 -13.049 -24.253  1.00  0.00           H  
ATOM     11 2H   GLN A 158     -12.965 -12.201 -23.851  1.00  0.00           H  
ATOM     12 3H   GLN A 158     -11.486 -11.548 -23.628  1.00  0.00           H  
ATOM     13  HA  GLN A 158     -12.567 -13.877 -22.227  1.00  0.00           H  
ATOM     14 1HB  GLN A 158      -9.911 -12.431 -21.888  1.00  0.00           H  
ATOM     15 2HB  GLN A 158     -10.519 -13.685 -20.817  1.00  0.00           H  
ATOM     16 1HG  GLN A 158      -9.970 -14.075 -23.766  1.00  0.00           H  
ATOM     17 2HG  GLN A 158      -8.846 -14.491 -22.442  1.00  0.00           H  
ATOM     18 1HE2 GLN A 158     -11.522 -17.160 -23.655  1.00  0.00           H  
ATOM     19 2HE2 GLN A 158     -10.992 -15.779 -24.557  1.00  0.00           H  
ATOM     20  N   ARG A 159     -12.454 -12.331 -19.958  1.00  0.00           N  
ATOM     21  CA  ARG A 159     -12.963 -11.479 -18.889  1.00  0.00           C  
ATOM     22  C   ARG A 159     -12.021 -10.302 -18.654  1.00  0.00           C  
ATOM     23  O   ARG A 159     -10.801 -10.445 -18.767  1.00  0.00           O  
ATOM     24  CB  ARG A 159     -13.124 -12.269 -17.599  1.00  0.00           C  
ATOM     25  CG  ARG A 159     -14.192 -13.351 -17.640  1.00  0.00           C  
ATOM     26  CD  ARG A 159     -14.288 -14.077 -16.347  1.00  0.00           C  
ATOM     27  NE  ARG A 159     -15.295 -15.125 -16.388  1.00  0.00           N  
ATOM     28  CZ  ARG A 159     -15.547 -15.983 -15.380  1.00  0.00           C  
ATOM     29  NH1 ARG A 159     -14.859 -15.905 -14.263  1.00  0.00           N  
ATOM     30  NH2 ARG A 159     -16.487 -16.902 -15.515  1.00  0.00           N  
ATOM     31  H   ARG A 159     -12.025 -13.184 -19.727  1.00  0.00           H  
ATOM     32  HA  ARG A 159     -13.941 -11.098 -19.186  1.00  0.00           H  
ATOM     33 1HB  ARG A 159     -12.179 -12.748 -17.345  1.00  0.00           H  
ATOM     34 2HB  ARG A 159     -13.375 -11.589 -16.784  1.00  0.00           H  
ATOM     35 1HG  ARG A 159     -15.160 -12.899 -17.853  1.00  0.00           H  
ATOM     36 2HG  ARG A 159     -13.949 -14.072 -18.421  1.00  0.00           H  
ATOM     37 1HD  ARG A 159     -13.327 -14.536 -16.116  1.00  0.00           H  
ATOM     38 2HD  ARG A 159     -14.556 -13.377 -15.557  1.00  0.00           H  
ATOM     39  HE  ARG A 159     -15.846 -15.215 -17.232  1.00  0.00           H  
ATOM     40 1HH1 ARG A 159     -14.141 -15.202 -14.160  1.00  0.00           H  
ATOM     41 2HH1 ARG A 159     -15.048 -16.548 -13.509  1.00  0.00           H  
ATOM     42 1HH2 ARG A 159     -17.016 -16.962 -16.375  1.00  0.00           H  
ATOM     43 2HH2 ARG A 159     -16.675 -17.546 -14.761  1.00  0.00           H  
ATOM     44  N   ARG A 160     -12.586  -9.144 -18.344  1.00  0.00           N  
ATOM     45  CA  ARG A 160     -11.792  -7.949 -18.098  1.00  0.00           C  
ATOM     46  C   ARG A 160     -12.633  -6.875 -17.411  1.00  0.00           C  
ATOM     47  O   ARG A 160     -13.441  -6.198 -18.052  1.00  0.00           O  
ATOM     48  CB  ARG A 160     -11.230  -7.400 -19.401  1.00  0.00           C  
ATOM     49  CG  ARG A 160     -10.292  -6.214 -19.244  1.00  0.00           C  
ATOM     50  CD  ARG A 160      -9.731  -5.781 -20.549  1.00  0.00           C  
ATOM     51  NE  ARG A 160      -8.781  -4.691 -20.396  1.00  0.00           N  
ATOM     52  CZ  ARG A 160      -8.188  -4.042 -21.418  1.00  0.00           C  
ATOM     53  NH1 ARG A 160      -8.459  -4.385 -22.658  1.00  0.00           N  
ATOM     54  NH2 ARG A 160      -7.337  -3.062 -21.173  1.00  0.00           N  
ATOM     55  H   ARG A 160     -13.563  -9.090 -18.275  1.00  0.00           H  
ATOM     56  HA  ARG A 160     -10.960  -8.215 -17.446  1.00  0.00           H  
ATOM     57 1HB  ARG A 160     -10.683  -8.186 -19.921  1.00  0.00           H  
ATOM     58 2HB  ARG A 160     -12.050  -7.089 -20.049  1.00  0.00           H  
ATOM     59 1HG  ARG A 160     -10.837  -5.375 -18.810  1.00  0.00           H  
ATOM     60 2HG  ARG A 160      -9.465  -6.488 -18.588  1.00  0.00           H  
ATOM     61 1HD  ARG A 160      -9.216  -6.618 -21.019  1.00  0.00           H  
ATOM     62 2HD  ARG A 160     -10.537  -5.442 -21.197  1.00  0.00           H  
ATOM     63  HE  ARG A 160      -8.547  -4.399 -19.456  1.00  0.00           H  
ATOM     64 1HH1 ARG A 160      -9.110  -5.135 -22.844  1.00  0.00           H  
ATOM     65 2HH1 ARG A 160      -8.016  -3.899 -23.425  1.00  0.00           H  
ATOM     66 1HH2 ARG A 160      -7.129  -2.798 -20.220  1.00  0.00           H  
ATOM     67 2HH2 ARG A 160      -6.894  -2.576 -21.940  1.00  0.00           H  
ATOM     68  N   GLN A 161     -12.454  -6.736 -16.108  1.00  0.00           N  
ATOM     69  CA  GLN A 161     -13.186  -5.737 -15.341  1.00  0.00           C  
ATOM     70  C   GLN A 161     -12.283  -4.548 -15.024  1.00  0.00           C  
ATOM     71  O   GLN A 161     -11.141  -4.722 -14.597  1.00  0.00           O  
ATOM     72  CB  GLN A 161     -13.737  -6.344 -14.048  1.00  0.00           C  
ATOM     73  CG  GLN A 161     -14.574  -5.386 -13.218  1.00  0.00           C  
ATOM     74  CD  GLN A 161     -15.158  -6.048 -11.984  1.00  0.00           C  
ATOM     75  OE1 GLN A 161     -14.580  -6.992 -11.437  1.00  0.00           O  
ATOM     76  NE2 GLN A 161     -16.308  -5.556 -11.538  1.00  0.00           N  
ATOM     77  H   GLN A 161     -11.811  -7.320 -15.646  1.00  0.00           H  
ATOM     78  HA  GLN A 161     -14.024  -5.385 -15.943  1.00  0.00           H  
ATOM     79 1HB  GLN A 161     -14.353  -7.211 -14.286  1.00  0.00           H  
ATOM     80 2HB  GLN A 161     -12.910  -6.692 -13.428  1.00  0.00           H  
ATOM     81 1HG  GLN A 161     -13.946  -4.556 -12.896  1.00  0.00           H  
ATOM     82 2HG  GLN A 161     -15.398  -5.017 -13.830  1.00  0.00           H  
ATOM     83 1HE2 GLN A 161     -16.741  -5.953 -10.727  1.00  0.00           H  
ATOM     84 2HE2 GLN A 161     -16.743  -4.791 -12.012  1.00  0.00           H  
ATOM     85  N   LEU A 162     -12.793  -3.344 -15.237  1.00  0.00           N  
ATOM     86  CA  LEU A 162     -12.021  -2.140 -14.973  1.00  0.00           C  
ATOM     87  C   LEU A 162     -12.920  -0.927 -14.750  1.00  0.00           C  
ATOM     88  O   LEU A 162     -13.442  -0.340 -15.694  1.00  0.00           O  
ATOM     89  CB  LEU A 162     -11.064  -1.866 -16.140  1.00  0.00           C  
ATOM     90  CG  LEU A 162     -10.155  -0.641 -15.981  1.00  0.00           C  
ATOM     91  CD1 LEU A 162      -9.016  -0.718 -16.989  1.00  0.00           C  
ATOM     92  CD2 LEU A 162     -10.972   0.628 -16.177  1.00  0.00           C  
ATOM     93  H   LEU A 162     -13.712  -3.261 -15.574  1.00  0.00           H  
ATOM     94  HA  LEU A 162     -11.437  -2.296 -14.067  1.00  0.00           H  
ATOM     95 1HB  LEU A 162     -10.426  -2.736 -16.277  1.00  0.00           H  
ATOM     96 2HB  LEU A 162     -11.653  -1.726 -17.047  1.00  0.00           H  
ATOM     97  HG  LEU A 162      -9.718  -0.639 -14.983  1.00  0.00           H  
ATOM     98 1HD1 LEU A 162      -8.370   0.153 -16.876  1.00  0.00           H  
ATOM     99 2HD1 LEU A 162      -8.437  -1.624 -16.814  1.00  0.00           H  
ATOM    100 3HD1 LEU A 162      -9.425  -0.738 -17.999  1.00  0.00           H  
ATOM    101 1HD2 LEU A 162     -10.327   1.498 -16.063  1.00  0.00           H  
ATOM    102 2HD2 LEU A 162     -11.410   0.628 -17.176  1.00  0.00           H  
ATOM    103 3HD2 LEU A 162     -11.768   0.666 -15.432  1.00  0.00           H  
ATOM    104  N   THR A 163     -13.130  -0.568 -13.497  1.00  0.00           N  
ATOM    105  CA  THR A 163     -13.931   0.599 -13.185  1.00  0.00           C  
ATOM    106  C   THR A 163     -13.038   1.835 -13.283  1.00  0.00           C  
ATOM    107  O   THR A 163     -11.937   1.838 -12.733  1.00  0.00           O  
ATOM    108  CB  THR A 163     -14.563   0.499 -11.784  1.00  0.00           C  
ATOM    109  OG1 THR A 163     -15.441  -0.634 -11.734  1.00  0.00           O  
ATOM    110  CG2 THR A 163     -15.350   1.760 -11.463  1.00  0.00           C  
ATOM    111  H   THR A 163     -12.740  -1.095 -12.770  1.00  0.00           H  
ATOM    112  HA  THR A 163     -14.738   0.670 -13.915  1.00  0.00           H  
ATOM    113  HB  THR A 163     -13.779   0.367 -11.040  1.00  0.00           H  
ATOM    114  HG1 THR A 163     -15.311  -1.102 -10.905  1.00  0.00           H  
ATOM    115 1HG2 THR A 163     -15.789   1.671 -10.469  1.00  0.00           H  
ATOM    116 2HG2 THR A 163     -14.682   2.621 -11.489  1.00  0.00           H  
ATOM    117 3HG2 THR A 163     -16.142   1.893 -12.198  1.00  0.00           H  
ATOM    118  N   PRO A 164     -13.497   2.899 -13.960  1.00  0.00           N  
ATOM    119  CA  PRO A 164     -12.714   4.131 -14.141  1.00  0.00           C  
ATOM    120  C   PRO A 164     -12.220   4.737 -12.826  1.00  0.00           C  
ATOM    121  O   PRO A 164     -11.099   5.240 -12.749  1.00  0.00           O  
ATOM    122  CB  PRO A 164     -13.714   5.060 -14.836  1.00  0.00           C  
ATOM    123  CG  PRO A 164     -14.580   4.140 -15.626  1.00  0.00           C  
ATOM    124  CD  PRO A 164     -14.775   2.947 -14.730  1.00  0.00           C  
ATOM    125  HA  PRO A 164     -11.851   3.919 -14.789  1.00  0.00           H  
ATOM    126 1HB  PRO A 164     -14.276   5.637 -14.086  1.00  0.00           H  
ATOM    127 2HB  PRO A 164     -13.178   5.787 -15.464  1.00  0.00           H  
ATOM    128 1HG  PRO A 164     -15.528   4.637 -15.882  1.00  0.00           H  
ATOM    129 2HG  PRO A 164     -14.091   3.881 -16.577  1.00  0.00           H  
ATOM    130 1HD  PRO A 164     -15.639   3.120 -14.071  1.00  0.00           H  
ATOM    131 2HD  PRO A 164     -14.929   2.047 -15.344  1.00  0.00           H  
ATOM    132  N   GLN A 165     -13.054   4.663 -11.798  1.00  0.00           N  
ATOM    133  CA  GLN A 165     -12.719   5.223 -10.492  1.00  0.00           C  
ATOM    134  C   GLN A 165     -11.666   4.392  -9.762  1.00  0.00           C  
ATOM    135  O   GLN A 165     -10.776   4.940  -9.115  1.00  0.00           O  
ATOM    136  CB  GLN A 165     -13.978   5.338  -9.628  1.00  0.00           C  
ATOM    137  CG  GLN A 165     -14.990   6.351 -10.134  1.00  0.00           C  
ATOM    138  CD  GLN A 165     -16.245   6.391  -9.283  1.00  0.00           C  
ATOM    139  OE1 GLN A 165     -16.595   5.409  -8.622  1.00  0.00           O  
ATOM    140  NE2 GLN A 165     -16.930   7.529  -9.293  1.00  0.00           N  
ATOM    141  H   GLN A 165     -13.924   4.226 -11.924  1.00  0.00           H  
ATOM    142  HA  GLN A 165     -12.302   6.219 -10.639  1.00  0.00           H  
ATOM    143 1HB  GLN A 165     -14.471   4.368  -9.573  1.00  0.00           H  
ATOM    144 2HB  GLN A 165     -13.698   5.621  -8.613  1.00  0.00           H  
ATOM    145 1HG  GLN A 165     -14.535   7.342 -10.120  1.00  0.00           H  
ATOM    146 2HG  GLN A 165     -15.276   6.086 -11.152  1.00  0.00           H  
ATOM    147 1HE2 GLN A 165     -17.766   7.614  -8.750  1.00  0.00           H  
ATOM    148 2HE2 GLN A 165     -16.610   8.301  -9.843  1.00  0.00           H  
ATOM    149  N   GLN A 166     -11.757   3.072  -9.874  1.00  0.00           N  
ATOM    150  CA  GLN A 166     -10.822   2.186  -9.190  1.00  0.00           C  
ATOM    151  C   GLN A 166      -9.517   2.063  -9.956  1.00  0.00           C  
ATOM    152  O   GLN A 166      -8.440   2.098  -9.365  1.00  0.00           O  
ATOM    153  CB  GLN A 166     -11.442   0.800  -8.993  1.00  0.00           C  
ATOM    154  CG  GLN A 166     -10.570  -0.166  -8.208  1.00  0.00           C  
ATOM    155  CD  GLN A 166     -11.282  -1.470  -7.902  1.00  0.00           C  
ATOM    156  OE1 GLN A 166     -12.506  -1.504  -7.748  1.00  0.00           O  
ATOM    157  NE2 GLN A 166     -10.518  -2.553  -7.813  1.00  0.00           N  
ATOM    158  H   GLN A 166     -12.454   2.687 -10.440  1.00  0.00           H  
ATOM    159  HA  GLN A 166     -10.598   2.609  -8.211  1.00  0.00           H  
ATOM    160 1HB  GLN A 166     -12.392   0.897  -8.469  1.00  0.00           H  
ATOM    161 2HB  GLN A 166     -11.649   0.352  -9.965  1.00  0.00           H  
ATOM    162 1HG  GLN A 166      -9.679  -0.392  -8.793  1.00  0.00           H  
ATOM    163 2HG  GLN A 166     -10.289   0.300  -7.264  1.00  0.00           H  
ATOM    164 1HE2 GLN A 166     -10.932  -3.442  -7.613  1.00  0.00           H  
ATOM    165 2HE2 GLN A 166      -9.530  -2.480  -7.944  1.00  0.00           H  
ATOM    166  N   GLN A 167      -9.625   1.917 -11.272  1.00  0.00           N  
ATOM    167  CA  GLN A 167      -8.469   1.777 -12.140  1.00  0.00           C  
ATOM    168  C   GLN A 167      -7.449   2.886 -11.907  1.00  0.00           C  
ATOM    169  O   GLN A 167      -6.258   2.627 -11.753  1.00  0.00           O  
ATOM    170  CB  GLN A 167      -8.907   1.771 -13.607  1.00  0.00           C  
ATOM    171  CG  GLN A 167      -7.759   1.678 -14.599  1.00  0.00           C  
ATOM    172  CD  GLN A 167      -7.037   0.346 -14.525  1.00  0.00           C  
ATOM    173  OE1 GLN A 167      -7.459  -0.566 -13.809  1.00  0.00           O  
ATOM    174  NE2 GLN A 167      -5.941   0.227 -15.266  1.00  0.00           N  
ATOM    175  H   GLN A 167     -10.519   1.896 -11.678  1.00  0.00           H  
ATOM    176  HA  GLN A 167      -7.981   0.829 -11.916  1.00  0.00           H  
ATOM    177 1HB  GLN A 167      -9.573   0.927 -13.784  1.00  0.00           H  
ATOM    178 2HB  GLN A 167      -9.466   2.680 -13.824  1.00  0.00           H  
ATOM    179 1HG  GLN A 167      -8.154   1.797 -15.608  1.00  0.00           H  
ATOM    180 2HG  GLN A 167      -7.041   2.469 -14.382  1.00  0.00           H  
ATOM    181 1HE2 GLN A 167      -5.422  -0.629 -15.258  1.00  0.00           H  
ATOM    182 2HE2 GLN A 167      -5.634   0.992 -15.832  1.00  0.00           H  
ATOM    183  N   GLN A 168      -7.937   4.113 -11.843  1.00  0.00           N  
ATOM    184  CA  GLN A 168      -7.085   5.278 -11.654  1.00  0.00           C  
ATOM    185  C   GLN A 168      -6.316   5.237 -10.336  1.00  0.00           C  
ATOM    186  O   GLN A 168      -5.210   5.765 -10.240  1.00  0.00           O  
ATOM    187  CB  GLN A 168      -7.925   6.557 -11.721  1.00  0.00           C  
ATOM    188  CG  GLN A 168      -8.448   6.885 -13.109  1.00  0.00           C  
ATOM    189  CD  GLN A 168      -9.457   8.017 -13.094  1.00  0.00           C  
ATOM    190  OE1 GLN A 168      -9.389   8.918 -12.253  1.00  0.00           O  
ATOM    191  NE2 GLN A 168     -10.402   7.979 -14.027  1.00  0.00           N  
ATOM    192  H   GLN A 168      -8.906   4.243 -11.920  1.00  0.00           H  
ATOM    193  HA  GLN A 168      -6.346   5.299 -12.454  1.00  0.00           H  
ATOM    194 1HB  GLN A 168      -8.780   6.466 -11.052  1.00  0.00           H  
ATOM    195 2HB  GLN A 168      -7.328   7.401 -11.378  1.00  0.00           H  
ATOM    196 1HG  GLN A 168      -7.611   7.182 -13.742  1.00  0.00           H  
ATOM    197 2HG  GLN A 168      -8.932   6.000 -13.522  1.00  0.00           H  
ATOM    198 1HE2 GLN A 168     -11.096   8.698 -14.066  1.00  0.00           H  
ATOM    199 2HE2 GLN A 168     -10.422   7.230 -14.690  1.00  0.00           H  
ATOM    200  N   LEU A 169      -6.894   4.616  -9.325  1.00  0.00           N  
ATOM    201  CA  LEU A 169      -6.252   4.555  -8.026  1.00  0.00           C  
ATOM    202  C   LEU A 169      -5.281   3.380  -7.910  1.00  0.00           C  
ATOM    203  O   LEU A 169      -4.148   3.543  -7.454  1.00  0.00           O  
ATOM    204  CB  LEU A 169      -7.308   4.463  -6.922  1.00  0.00           C  
ATOM    205  CG  LEU A 169      -8.170   5.718  -6.718  1.00  0.00           C  
ATOM    206  CD1 LEU A 169      -9.277   5.445  -5.711  1.00  0.00           C  
ATOM    207  CD2 LEU A 169      -7.319   6.895  -6.265  1.00  0.00           C  
ATOM    208  H   LEU A 169      -7.756   4.169  -9.461  1.00  0.00           H  
ATOM    209  HA  LEU A 169      -5.678   5.470  -7.881  1.00  0.00           H  
ATOM    210 1HB  LEU A 169      -7.969   3.639  -7.157  1.00  0.00           H  
ATOM    211 2HB  LEU A 169      -6.807   4.244  -5.995  1.00  0.00           H  
ATOM    212  HG  LEU A 169      -8.636   5.981  -7.659  1.00  0.00           H  
ATOM    213 1HD1 LEU A 169      -9.838   6.353  -5.538  1.00  0.00           H  
ATOM    214 2HD1 LEU A 169      -8.846   5.107  -4.779  1.00  0.00           H  
ATOM    215 3HD1 LEU A 169      -9.938   4.683  -6.097  1.00  0.00           H  
ATOM    216 1HD2 LEU A 169      -6.748   6.612  -5.394  1.00  0.00           H  
ATOM    217 2HD2 LEU A 169      -7.960   7.730  -6.021  1.00  0.00           H  
ATOM    218 3HD2 LEU A 169      -6.646   7.180  -7.060  1.00  0.00           H  
ATOM    219  N   VAL A 170      -5.722   2.200  -8.332  1.00  0.00           N  
ATOM    220  CA  VAL A 170      -4.902   0.999  -8.214  1.00  0.00           C  
ATOM    221  C   VAL A 170      -3.789   0.914  -9.259  1.00  0.00           C  
ATOM    222  O   VAL A 170      -2.696   0.433  -8.966  1.00  0.00           O  
ATOM    223  CB  VAL A 170      -5.795  -0.250  -8.336  1.00  0.00           C  
ATOM    224  CG1 VAL A 170      -6.298  -0.408  -9.763  1.00  0.00           C  
ATOM    225  CG2 VAL A 170      -5.023  -1.484  -7.896  1.00  0.00           C  
ATOM    226  H   VAL A 170      -6.621   2.137  -8.726  1.00  0.00           H  
ATOM    227  HA  VAL A 170      -4.424   1.001  -7.234  1.00  0.00           H  
ATOM    228  HB  VAL A 170      -6.671  -0.122  -7.700  1.00  0.00           H  
ATOM    229 1HG1 VAL A 170      -6.928  -1.295  -9.831  1.00  0.00           H  
ATOM    230 2HG1 VAL A 170      -6.878   0.471 -10.044  1.00  0.00           H  
ATOM    231 3HG1 VAL A 170      -5.449  -0.514 -10.438  1.00  0.00           H  
ATOM    232 1HG2 VAL A 170      -5.661  -2.363  -7.984  1.00  0.00           H  
ATOM    233 2HG2 VAL A 170      -4.144  -1.608  -8.529  1.00  0.00           H  
ATOM    234 3HG2 VAL A 170      -4.709  -1.366  -6.859  1.00  0.00           H  
ATOM    235  N   ASN A 171      -4.053   1.377 -10.470  1.00  0.00           N  
ATOM    236  CA  ASN A 171      -3.052   1.320 -11.538  1.00  0.00           C  
ATOM    237  C   ASN A 171      -1.928   2.323 -11.293  1.00  0.00           C  
ATOM    238  O   ASN A 171      -0.785   2.112 -11.702  1.00  0.00           O  
ATOM    239  CB  ASN A 171      -3.697   1.562 -12.890  1.00  0.00           C  
ATOM    240  CG  ASN A 171      -2.791   1.201 -14.035  1.00  0.00           C  
ATOM    241  OD1 ASN A 171      -2.355   0.051 -14.158  1.00  0.00           O  
ATOM    242  ND2 ASN A 171      -2.500   2.161 -14.875  1.00  0.00           N  
ATOM    243  H   ASN A 171      -4.938   1.764 -10.655  1.00  0.00           H  
ATOM    244  HA  ASN A 171      -2.604   0.325 -11.540  1.00  0.00           H  
ATOM    245 1HB  ASN A 171      -4.613   0.974 -12.967  1.00  0.00           H  
ATOM    246 2HB  ASN A 171      -3.973   2.613 -12.979  1.00  0.00           H  
ATOM    247 1HD2 ASN A 171      -1.902   1.979 -15.655  1.00  0.00           H  
ATOM    248 2HD2 ASN A 171      -2.876   3.077 -14.737  1.00  0.00           H  
ATOM    249  N   GLN A 172      -2.252   3.402 -10.600  1.00  0.00           N  
ATOM    250  CA  GLN A 172      -1.276   4.444 -10.306  1.00  0.00           C  
ATOM    251  C   GLN A 172      -0.409   4.077  -9.107  1.00  0.00           C  
ATOM    252  O   GLN A 172       0.673   4.635  -8.924  1.00  0.00           O  
ATOM    253  CB  GLN A 172      -1.982   5.778 -10.050  1.00  0.00           C  
ATOM    254  CG  GLN A 172      -1.039   6.946  -9.814  1.00  0.00           C  
ATOM    255  CD  GLN A 172      -1.776   8.264  -9.668  1.00  0.00           C  
ATOM    256  OE1 GLN A 172      -2.921   8.304  -9.211  1.00  0.00           O  
ATOM    257  NE2 GLN A 172      -1.122   9.353 -10.058  1.00  0.00           N  
ATOM    258  H   GLN A 172      -3.169   3.504 -10.275  1.00  0.00           H  
ATOM    259  HA  GLN A 172      -0.619   4.556 -11.169  1.00  0.00           H  
ATOM    260 1HB  GLN A 172      -2.616   6.025 -10.901  1.00  0.00           H  
ATOM    261 2HB  GLN A 172      -2.628   5.686  -9.176  1.00  0.00           H  
ATOM    262 1HG  GLN A 172      -0.476   6.766  -8.898  1.00  0.00           H  
ATOM    263 2HG  GLN A 172      -0.358   7.026 -10.661  1.00  0.00           H  
ATOM    264 1HE2 GLN A 172      -1.557  10.252  -9.986  1.00  0.00           H  
ATOM    265 2HE2 GLN A 172      -0.193   9.275 -10.423  1.00  0.00           H  
ATOM    266  N   MET A 173      -0.880   3.129  -8.300  1.00  0.00           N  
ATOM    267  CA  MET A 173      -0.141   2.679  -7.114  1.00  0.00           C  
ATOM    268  C   MET A 173       1.107   1.888  -7.506  1.00  0.00           C  
ATOM    269  O   MET A 173       1.901   1.499  -6.654  1.00  0.00           O  
ATOM    270  CB  MET A 173      -1.044   1.835  -6.216  1.00  0.00           C  
ATOM    271  CG  MET A 173      -2.013   2.641  -5.362  1.00  0.00           C  
ATOM    272  SD  MET A 173      -1.179   3.870  -4.337  1.00  0.00           S  
ATOM    273  CE  MET A 173      -0.321   2.814  -3.174  1.00  0.00           C  
ATOM    274  H   MET A 173      -1.749   2.722  -8.499  1.00  0.00           H  
ATOM    275  HA  MET A 173       0.186   3.557  -6.556  1.00  0.00           H  
ATOM    276 1HB  MET A 173      -1.629   1.151  -6.829  1.00  0.00           H  
ATOM    277 2HB  MET A 173      -0.430   1.232  -5.547  1.00  0.00           H  
ATOM    278 1HG  MET A 173      -2.725   3.155  -6.006  1.00  0.00           H  
ATOM    279 2HG  MET A 173      -2.568   1.968  -4.709  1.00  0.00           H  
ATOM    280 1HE  MET A 173       0.242   3.428  -2.471  1.00  0.00           H  
ATOM    281 2HE  MET A 173      -1.046   2.209  -2.628  1.00  0.00           H  
ATOM    282 3HE  MET A 173       0.364   2.159  -3.713  1.00  0.00           H  
ATOM    283  N   LYS A 174       1.265   1.642  -8.799  1.00  0.00           N  
ATOM    284  CA  LYS A 174       2.421   0.919  -9.300  1.00  0.00           C  
ATOM    285  C   LYS A 174       3.640   1.815  -9.205  1.00  0.00           C  
ATOM    286  O   LYS A 174       4.701   1.407  -8.734  1.00  0.00           O  
ATOM    287  CB  LYS A 174       2.202   0.457 -10.742  1.00  0.00           C  
ATOM    288  CG  LYS A 174       1.176  -0.658 -10.896  1.00  0.00           C  
ATOM    289  CD  LYS A 174       0.877  -0.935 -12.362  1.00  0.00           C  
ATOM    290  CE  LYS A 174      -0.074  -2.112 -12.520  1.00  0.00           C  
ATOM    291  NZ  LYS A 174      -0.576  -2.239 -13.915  1.00  0.00           N  
ATOM    292  H   LYS A 174       0.598   1.971  -9.427  1.00  0.00           H  
ATOM    293  HA  LYS A 174       2.574   0.037  -8.677  1.00  0.00           H  
ATOM    294 1HB  LYS A 174       1.872   1.301 -11.348  1.00  0.00           H  
ATOM    295 2HB  LYS A 174       3.145   0.104 -11.158  1.00  0.00           H  
ATOM    296 1HG  LYS A 174       1.557  -1.569 -10.432  1.00  0.00           H  
ATOM    297 2HG  LYS A 174       0.252  -0.375 -10.393  1.00  0.00           H  
ATOM    298 1HD  LYS A 174       0.427  -0.051 -12.814  1.00  0.00           H  
ATOM    299 2HD  LYS A 174       1.805  -1.158 -12.886  1.00  0.00           H  
ATOM    300 1HE  LYS A 174       0.439  -3.033 -12.248  1.00  0.00           H  
ATOM    301 2HE  LYS A 174      -0.926  -1.985 -11.853  1.00  0.00           H  
ATOM    302 1HZ  LYS A 174      -1.202  -3.028 -13.979  1.00  0.00           H  
ATOM    303 2HZ  LYS A 174      -1.070  -1.395 -14.174  1.00  0.00           H  
ATOM    304 3HZ  LYS A 174       0.204  -2.376 -14.543  1.00  0.00           H  
ATOM    305  N   VAL A 175       3.472   3.053  -9.647  1.00  0.00           N  
ATOM    306  CA  VAL A 175       4.547   4.019  -9.596  1.00  0.00           C  
ATOM    307  C   VAL A 175       4.194   5.108  -8.603  1.00  0.00           C  
ATOM    308  O   VAL A 175       3.738   6.192  -8.973  1.00  0.00           O  
ATOM    309  CB  VAL A 175       4.793   4.636 -10.985  1.00  0.00           C  
ATOM    310  CG1 VAL A 175       5.974   5.594 -10.941  1.00  0.00           C  
ATOM    311  CG2 VAL A 175       5.031   3.534 -12.006  1.00  0.00           C  
ATOM    312  H   VAL A 175       2.602   3.324 -10.005  1.00  0.00           H  
ATOM    313  HA  VAL A 175       5.457   3.508  -9.278  1.00  0.00           H  
ATOM    314  HB  VAL A 175       3.918   5.218 -11.275  1.00  0.00           H  
ATOM    315 1HG1 VAL A 175       6.133   6.022 -11.931  1.00  0.00           H  
ATOM    316 2HG1 VAL A 175       5.767   6.394 -10.231  1.00  0.00           H  
ATOM    317 3HG1 VAL A 175       6.869   5.055 -10.631  1.00  0.00           H  
ATOM    318 1HG2 VAL A 175       5.203   3.978 -12.987  1.00  0.00           H  
ATOM    319 2HG2 VAL A 175       5.903   2.949 -11.714  1.00  0.00           H  
ATOM    320 3HG2 VAL A 175       4.156   2.885 -12.052  1.00  0.00           H  
ATOM    321  N   ALA A 176       4.412   4.808  -7.342  1.00  0.00           N  
ATOM    322  CA  ALA A 176       4.130   5.744  -6.275  1.00  0.00           C  
ATOM    323  C   ALA A 176       5.181   5.632  -5.178  1.00  0.00           C  
ATOM    324  O   ALA A 176       5.362   4.567  -4.590  1.00  0.00           O  
ATOM    325  CB  ALA A 176       2.736   5.497  -5.714  1.00  0.00           C  
ATOM    326  H   ALA A 176       4.738   3.912  -7.118  1.00  0.00           H  
ATOM    327  HA  ALA A 176       4.174   6.752  -6.688  1.00  0.00           H  
ATOM    328 1HB  ALA A 176       2.681   4.494  -5.314  1.00  0.00           H  
ATOM    329 2HB  ALA A 176       2.004   5.610  -6.501  1.00  0.00           H  
ATOM    330 3HB  ALA A 176       2.531   6.210  -4.930  1.00  0.00           H  
ATOM    331  N   PRO A 177       5.938   6.710  -4.936  1.00  0.00           N  
ATOM    332  CA  PRO A 177       6.955   6.738  -3.898  1.00  0.00           C  
ATOM    333  C   PRO A 177       6.377   7.101  -2.532  1.00  0.00           C  
ATOM    334  O   PRO A 177       5.520   7.983  -2.420  1.00  0.00           O  
ATOM    335  CB  PRO A 177       7.920   7.815  -4.404  1.00  0.00           C  
ATOM    336  CG  PRO A 177       7.033   8.836  -5.029  1.00  0.00           C  
ATOM    337  CD  PRO A 177       5.916   8.037  -5.646  1.00  0.00           C  
ATOM    338  HA  PRO A 177       7.448   5.756  -3.848  1.00  0.00           H  
ATOM    339 1HB  PRO A 177       8.509   8.216  -3.567  1.00  0.00           H  
ATOM    340 2HB  PRO A 177       8.633   7.375  -5.117  1.00  0.00           H  
ATOM    341 1HG  PRO A 177       6.675   9.546  -4.268  1.00  0.00           H  
ATOM    342 2HG  PRO A 177       7.593   9.424  -5.772  1.00  0.00           H  
ATOM    343 1HD  PRO A 177       4.959   8.553  -5.480  1.00  0.00           H  
ATOM    344 2HD  PRO A 177       6.108   7.909  -6.722  1.00  0.00           H  
ATOM    345  N   ILE A 178       6.852   6.415  -1.506  1.00  0.00           N  
ATOM    346  CA  ILE A 178       6.412   6.640  -0.137  1.00  0.00           C  
ATOM    347  C   ILE A 178       6.911   7.989   0.384  1.00  0.00           C  
ATOM    348  O   ILE A 178       8.119   8.227   0.445  1.00  0.00           O  
ATOM    349  CB  ILE A 178       6.904   5.512   0.789  1.00  0.00           C  
ATOM    350  CG1 ILE A 178       6.407   4.154   0.286  1.00  0.00           C  
ATOM    351  CG2 ILE A 178       6.442   5.756   2.217  1.00  0.00           C  
ATOM    352  CD1 ILE A 178       7.103   2.975   0.926  1.00  0.00           C  
ATOM    353  H   ILE A 178       7.526   5.718  -1.675  1.00  0.00           H  
ATOM    354  HA  ILE A 178       5.323   6.649  -0.121  1.00  0.00           H  
ATOM    355  HB  ILE A 178       7.992   5.476   0.770  1.00  0.00           H  
ATOM    356 1HG1 ILE A 178       5.338   4.065   0.476  1.00  0.00           H  
ATOM    357 2HG1 ILE A 178       6.553   4.090  -0.793  1.00  0.00           H  
ATOM    358 1HG2 ILE A 178       6.797   4.950   2.858  1.00  0.00           H  
ATOM    359 2HG2 ILE A 178       6.842   6.705   2.572  1.00  0.00           H  
ATOM    360 3HG2 ILE A 178       5.352   5.789   2.246  1.00  0.00           H  
ATOM    361 1HD1 ILE A 178       6.697   2.048   0.519  1.00  0.00           H  
ATOM    362 2HD1 ILE A 178       8.172   3.026   0.717  1.00  0.00           H  
ATOM    363 3HD1 ILE A 178       6.941   2.998   2.003  1.00  0.00           H  
ATOM    364  N   PRO A 179       5.983   8.898   0.732  1.00  0.00           N  
ATOM    365  CA  PRO A 179       6.327  10.225   1.255  1.00  0.00           C  
ATOM    366  C   PRO A 179       7.071  10.158   2.582  1.00  0.00           C  
ATOM    367  O   PRO A 179       7.006   9.158   3.299  1.00  0.00           O  
ATOM    368  CB  PRO A 179       4.956  10.889   1.420  1.00  0.00           C  
ATOM    369  CG  PRO A 179       4.075  10.150   0.473  1.00  0.00           C  
ATOM    370  CD  PRO A 179       4.543   8.721   0.564  1.00  0.00           C  
ATOM    371  HA  PRO A 179       6.939  10.759   0.513  1.00  0.00           H  
ATOM    372 1HB  PRO A 179       4.622  10.809   2.465  1.00  0.00           H  
ATOM    373 2HB  PRO A 179       5.028  11.962   1.188  1.00  0.00           H  
ATOM    374 1HG  PRO A 179       3.021  10.269   0.762  1.00  0.00           H  
ATOM    375 2HG  PRO A 179       4.175  10.563  -0.541  1.00  0.00           H  
ATOM    376 1HD  PRO A 179       4.076   8.237   1.434  1.00  0.00           H  
ATOM    377 2HD  PRO A 179       4.280   8.189  -0.362  1.00  0.00           H  
ATOM    378  N   LYS A 180       7.742  11.248   2.920  1.00  0.00           N  
ATOM    379  CA  LYS A 180       8.516  11.337   4.156  1.00  0.00           C  
ATOM    380  C   LYS A 180       7.624  11.176   5.380  1.00  0.00           C  
ATOM    381  O   LYS A 180       8.061  10.675   6.418  1.00  0.00           O  
ATOM    382  CB  LYS A 180       9.265  12.669   4.225  1.00  0.00           C  
ATOM    383  CG  LYS A 180      10.417  12.795   3.236  1.00  0.00           C  
ATOM    384  CD  LYS A 180      11.102  14.148   3.355  1.00  0.00           C  
ATOM    385  CE  LYS A 180      12.252  14.275   2.368  1.00  0.00           C  
ATOM    386  NZ  LYS A 180      12.910  15.608   2.449  1.00  0.00           N  
ATOM    387  H   LYS A 180       7.709  12.023   2.317  1.00  0.00           H  
ATOM    388  HA  LYS A 180       9.245  10.526   4.167  1.00  0.00           H  
ATOM    389 1HB  LYS A 180       8.570  13.487   4.035  1.00  0.00           H  
ATOM    390 2HB  LYS A 180       9.669  12.808   5.228  1.00  0.00           H  
ATOM    391 1HG  LYS A 180      11.148  12.009   3.426  1.00  0.00           H  
ATOM    392 2HG  LYS A 180      10.038  12.677   2.221  1.00  0.00           H  
ATOM    393 1HD  LYS A 180      10.378  14.941   3.161  1.00  0.00           H  
ATOM    394 2HD  LYS A 180      11.488  14.272   4.367  1.00  0.00           H  
ATOM    395 1HE  LYS A 180      12.994  13.505   2.572  1.00  0.00           H  
ATOM    396 2HE  LYS A 180      11.880  14.130   1.354  1.00  0.00           H  
ATOM    397 1HZ  LYS A 180      13.665  15.652   1.780  1.00  0.00           H  
ATOM    398 2HZ  LYS A 180      12.235  16.331   2.243  1.00  0.00           H  
ATOM    399 3HZ  LYS A 180      13.277  15.746   3.380  1.00  0.00           H  
ATOM    400  N   GLN A 181       6.375  11.598   5.250  1.00  0.00           N  
ATOM    401  CA  GLN A 181       5.408  11.494   6.336  1.00  0.00           C  
ATOM    402  C   GLN A 181       5.146  10.029   6.680  1.00  0.00           C  
ATOM    403  O   GLN A 181       4.888   9.680   7.833  1.00  0.00           O  
ATOM    404  CB  GLN A 181       4.098  12.191   5.960  1.00  0.00           C  
ATOM    405  CG  GLN A 181       4.203  13.704   5.865  1.00  0.00           C  
ATOM    406  CD  GLN A 181       2.897  14.349   5.441  1.00  0.00           C  
ATOM    407  OE1 GLN A 181       2.045  13.708   4.818  1.00  0.00           O  
ATOM    408  NE2 GLN A 181       2.732  15.624   5.774  1.00  0.00           N  
ATOM    409  H   GLN A 181       6.099  12.000   4.400  1.00  0.00           H  
ATOM    410  HA  GLN A 181       5.822  11.985   7.216  1.00  0.00           H  
ATOM    411 1HB  GLN A 181       3.750  11.818   4.997  1.00  0.00           H  
ATOM    412 2HB  GLN A 181       3.333  11.952   6.700  1.00  0.00           H  
ATOM    413 1HG  GLN A 181       4.478  14.100   6.843  1.00  0.00           H  
ATOM    414 2HG  GLN A 181       4.966  13.960   5.131  1.00  0.00           H  
ATOM    415 1HE2 GLN A 181       1.891  16.103   5.521  1.00  0.00           H  
ATOM    416 2HE2 GLN A 181       3.449  16.106   6.278  1.00  0.00           H  
ATOM    417  N   LEU A 182       5.231   9.176   5.671  1.00  0.00           N  
ATOM    418  CA  LEU A 182       4.985   7.754   5.846  1.00  0.00           C  
ATOM    419  C   LEU A 182       6.278   6.995   6.126  1.00  0.00           C  
ATOM    420  O   LEU A 182       6.263   5.978   6.816  1.00  0.00           O  
ATOM    421  CB  LEU A 182       4.307   7.180   4.596  1.00  0.00           C  
ATOM    422  CG  LEU A 182       2.790   7.391   4.505  1.00  0.00           C  
ATOM    423  CD1 LEU A 182       2.494   8.873   4.318  1.00  0.00           C  
ATOM    424  CD2 LEU A 182       2.232   6.572   3.350  1.00  0.00           C  
ATOM    425  H   LEU A 182       5.479   9.510   4.781  1.00  0.00           H  
ATOM    426  HA  LEU A 182       4.321   7.620   6.699  1.00  0.00           H  
ATOM    427 1HB  LEU A 182       4.758   7.635   3.716  1.00  0.00           H  
ATOM    428 2HB  LEU A 182       4.495   6.107   4.560  1.00  0.00           H  
ATOM    429  HG  LEU A 182       2.322   7.072   5.437  1.00  0.00           H  
ATOM    430 1HD1 LEU A 182       1.416   9.023   4.254  1.00  0.00           H  
ATOM    431 2HD1 LEU A 182       2.888   9.432   5.168  1.00  0.00           H  
ATOM    432 3HD1 LEU A 182       2.965   9.225   3.402  1.00  0.00           H  
ATOM    433 1HD2 LEU A 182       1.153   6.722   3.286  1.00  0.00           H  
ATOM    434 2HD2 LEU A 182       2.698   6.892   2.418  1.00  0.00           H  
ATOM    435 3HD2 LEU A 182       2.442   5.516   3.518  1.00  0.00           H  
ATOM    436  N   LEU A 183       7.393   7.504   5.602  1.00  0.00           N  
ATOM    437  CA  LEU A 183       8.704   6.872   5.793  1.00  0.00           C  
ATOM    438  C   LEU A 183       9.061   6.750   7.271  1.00  0.00           C  
ATOM    439  O   LEU A 183       9.811   5.860   7.667  1.00  0.00           O  
ATOM    440  CB  LEU A 183       9.791   7.677   5.069  1.00  0.00           C  
ATOM    441  CG  LEU A 183       9.805   7.551   3.541  1.00  0.00           C  
ATOM    442  CD1 LEU A 183      10.913   8.424   2.969  1.00  0.00           C  
ATOM    443  CD2 LEU A 183      10.003   6.093   3.154  1.00  0.00           C  
ATOM    444  H   LEU A 183       7.333   8.319   5.058  1.00  0.00           H  
ATOM    445  HA  LEU A 183       8.669   5.869   5.369  1.00  0.00           H  
ATOM    446 1HB  LEU A 183       9.662   8.731   5.314  1.00  0.00           H  
ATOM    447 2HB  LEU A 183      10.765   7.356   5.438  1.00  0.00           H  
ATOM    448  HG  LEU A 183       8.857   7.908   3.137  1.00  0.00           H  
ATOM    449 1HD1 LEU A 183      10.924   8.335   1.882  1.00  0.00           H  
ATOM    450 2HD1 LEU A 183      10.736   9.464   3.245  1.00  0.00           H  
ATOM    451 3HD1 LEU A 183      11.874   8.101   3.368  1.00  0.00           H  
ATOM    452 1HD2 LEU A 183      10.013   6.003   2.066  1.00  0.00           H  
ATOM    453 2HD2 LEU A 183      10.952   5.735   3.555  1.00  0.00           H  
ATOM    454 3HD2 LEU A 183       9.188   5.495   3.559  1.00  0.00           H  
ATOM    455  N   GLN A 184       8.520   7.649   8.080  1.00  0.00           N  
ATOM    456  CA  GLN A 184       8.772   7.642   9.516  1.00  0.00           C  
ATOM    457  C   GLN A 184       8.196   6.395  10.182  1.00  0.00           C  
ATOM    458  O   GLN A 184       8.633   6.003  11.265  1.00  0.00           O  
ATOM    459  CB  GLN A 184       8.185   8.898  10.165  1.00  0.00           C  
ATOM    460  CG  GLN A 184       8.904  10.184   9.796  1.00  0.00           C  
ATOM    461  CD  GLN A 184       8.147  11.420  10.243  1.00  0.00           C  
ATOM    462  OE1 GLN A 184       8.024  11.691  11.440  1.00  0.00           O  
ATOM    463  NE2 GLN A 184       7.632  12.178   9.281  1.00  0.00           N  
ATOM    464  H   GLN A 184       7.946   8.345   7.700  1.00  0.00           H  
ATOM    465  HA  GLN A 184       9.850   7.636   9.678  1.00  0.00           H  
ATOM    466 1HB  GLN A 184       7.139   9.002   9.875  1.00  0.00           H  
ATOM    467 2HB  GLN A 184       8.214   8.795  11.250  1.00  0.00           H  
ATOM    468 1HG  GLN A 184       9.882  10.191  10.276  1.00  0.00           H  
ATOM    469 2HG  GLN A 184       9.020  10.227   8.713  1.00  0.00           H  
ATOM    470 1HE2 GLN A 184       7.122  13.006   9.515  1.00  0.00           H  
ATOM    471 2HE2 GLN A 184       7.755  11.921   8.322  1.00  0.00           H  
ATOM    472  N   ARG A 185       7.222   5.771   9.528  1.00  0.00           N  
ATOM    473  CA  ARG A 185       6.577   4.580  10.068  1.00  0.00           C  
ATOM    474  C   ARG A 185       7.439   3.343   9.852  1.00  0.00           C  
ATOM    475  O   ARG A 185       7.341   2.372  10.601  1.00  0.00           O  
ATOM    476  CB  ARG A 185       5.217   4.367   9.420  1.00  0.00           C  
ATOM    477  CG  ARG A 185       4.154   5.380   9.815  1.00  0.00           C  
ATOM    478  CD  ARG A 185       2.830   5.043   9.232  1.00  0.00           C  
ATOM    479  NE  ARG A 185       1.803   5.989   9.636  1.00  0.00           N  
ATOM    480  CZ  ARG A 185       1.080   5.896  10.769  1.00  0.00           C  
ATOM    481  NH1 ARG A 185       1.283   4.896  11.598  1.00  0.00           N  
ATOM    482  NH2 ARG A 185       0.167   6.810  11.047  1.00  0.00           N  
ATOM    483  H   ARG A 185       6.941   6.112   8.650  1.00  0.00           H  
ATOM    484  HA  ARG A 185       6.433   4.720  11.140  1.00  0.00           H  
ATOM    485 1HB  ARG A 185       5.321   4.403   8.337  1.00  0.00           H  
ATOM    486 2HB  ARG A 185       4.841   3.376   9.680  1.00  0.00           H  
ATOM    487 1HG  ARG A 185       4.056   5.401  10.900  1.00  0.00           H  
ATOM    488 2HG  ARG A 185       4.444   6.369   9.457  1.00  0.00           H  
ATOM    489 1HD  ARG A 185       2.897   5.056   8.145  1.00  0.00           H  
ATOM    490 2HD  ARG A 185       2.529   4.050   9.564  1.00  0.00           H  
ATOM    491  HE  ARG A 185       1.618   6.773   9.024  1.00  0.00           H  
ATOM    492 1HH1 ARG A 185       1.981   4.197  11.385  1.00  0.00           H  
ATOM    493 2HH1 ARG A 185       0.741   4.826  12.447  1.00  0.00           H  
ATOM    494 1HH2 ARG A 185       0.010   7.579  10.410  1.00  0.00           H  
ATOM    495 2HH2 ARG A 185      -0.375   6.740  11.896  1.00  0.00           H  
ATOM    496  N   ILE A 186       8.274   3.384   8.823  1.00  0.00           N  
ATOM    497  CA  ILE A 186       9.169   2.275   8.510  1.00  0.00           C  
ATOM    498  C   ILE A 186      10.596   2.788   8.321  1.00  0.00           C  
ATOM    499  O   ILE A 186      11.022   3.085   7.205  1.00  0.00           O  
ATOM    500  CB  ILE A 186       8.709   1.531   7.243  1.00  0.00           C  
ATOM    501  CG1 ILE A 186       7.328   0.907   7.461  1.00  0.00           C  
ATOM    502  CG2 ILE A 186       9.723   0.465   6.855  1.00  0.00           C  
ATOM    503  CD1 ILE A 186       6.868   0.029   6.321  1.00  0.00           C  
ATOM    504  H   ILE A 186       8.299   4.187   8.261  1.00  0.00           H  
ATOM    505  HA  ILE A 186       9.155   1.574   9.343  1.00  0.00           H  
ATOM    506  HB  ILE A 186       8.609   2.240   6.421  1.00  0.00           H  
ATOM    507 1HG1 ILE A 186       7.340   0.308   8.371  1.00  0.00           H  
ATOM    508 2HG1 ILE A 186       6.590   1.698   7.601  1.00  0.00           H  
ATOM    509 1HG2 ILE A 186       9.382  -0.051   5.958  1.00  0.00           H  
ATOM    510 2HG2 ILE A 186      10.686   0.934   6.659  1.00  0.00           H  
ATOM    511 3HG2 ILE A 186       9.827  -0.252   7.669  1.00  0.00           H  
ATOM    512 1HD1 ILE A 186       5.882  -0.377   6.548  1.00  0.00           H  
ATOM    513 2HD1 ILE A 186       6.815   0.618   5.405  1.00  0.00           H  
ATOM    514 3HD1 ILE A 186       7.573  -0.790   6.185  1.00  0.00           H  
ATOM    515  N   PRO A 187      11.351   2.908   9.421  1.00  0.00           N  
ATOM    516  CA  PRO A 187      12.720   3.411   9.388  1.00  0.00           C  
ATOM    517  C   PRO A 187      13.758   2.333   9.085  1.00  0.00           C  
ATOM    518  O   PRO A 187      13.455   1.139   9.120  1.00  0.00           O  
ATOM    519  CB  PRO A 187      12.898   3.970  10.803  1.00  0.00           C  
ATOM    520  CG  PRO A 187      12.126   3.031  11.667  1.00  0.00           C  
ATOM    521  CD  PRO A 187      10.915   2.677  10.846  1.00  0.00           C  
ATOM    522  HA  PRO A 187      12.795   4.207   8.632  1.00  0.00           H  
ATOM    523 1HB  PRO A 187      13.966   4.007  11.062  1.00  0.00           H  
ATOM    524 2HB  PRO A 187      12.520   5.002  10.851  1.00  0.00           H  
ATOM    525 1HG  PRO A 187      12.740   2.153  11.917  1.00  0.00           H  
ATOM    526 2HG  PRO A 187      11.865   3.518  12.618  1.00  0.00           H  
ATOM    527 1HD  PRO A 187      10.650   1.624  11.018  1.00  0.00           H  
ATOM    528 2HD  PRO A 187      10.080   3.338  11.120  1.00  0.00           H  
ATOM    529  N   ASN A 188      14.979   2.783   8.787  1.00  0.00           N  
ATOM    530  CA  ASN A 188      16.103   1.893   8.484  1.00  0.00           C  
ATOM    531  C   ASN A 188      15.767   0.949   7.333  1.00  0.00           C  
ATOM    532  O   ASN A 188      15.730  -0.273   7.506  1.00  0.00           O  
ATOM    533  CB  ASN A 188      16.510   1.106   9.716  1.00  0.00           C  
ATOM    534  CG  ASN A 188      16.934   1.992  10.854  1.00  0.00           C  
ATOM    535  OD1 ASN A 188      17.764   2.892  10.680  1.00  0.00           O  
ATOM    536  ND2 ASN A 188      16.381   1.755  12.016  1.00  0.00           N  
ATOM    537  H   ASN A 188      15.132   3.752   8.774  1.00  0.00           H  
ATOM    538  HA  ASN A 188      16.951   2.502   8.165  1.00  0.00           H  
ATOM    539 1HB  ASN A 188      15.674   0.487  10.045  1.00  0.00           H  
ATOM    540 2HB  ASN A 188      17.333   0.437   9.465  1.00  0.00           H  
ATOM    541 1HD2 ASN A 188      16.625   2.313  12.810  1.00  0.00           H  
ATOM    542 2HD2 ASN A 188      15.714   1.016  12.111  1.00  0.00           H  
ATOM    543  N   ILE A 189      15.512   1.513   6.163  1.00  0.00           N  
ATOM    544  CA  ILE A 189      15.184   0.709   4.997  1.00  0.00           C  
ATOM    545  C   ILE A 189      16.421   0.501   4.122  1.00  0.00           C  
ATOM    546  O   ILE A 189      17.003   1.461   3.620  1.00  0.00           O  
ATOM    547  CB  ILE A 189      14.065   1.370   4.171  1.00  0.00           C  
ATOM    548  CG1 ILE A 189      12.750   1.367   4.954  1.00  0.00           C  
ATOM    549  CG2 ILE A 189      13.896   0.656   2.837  1.00  0.00           C  
ATOM    550  CD1 ILE A 189      11.652   2.179   4.307  1.00  0.00           C  
ATOM    551  H   ILE A 189      15.568   2.487   6.079  1.00  0.00           H  
ATOM    552  HA  ILE A 189      14.833  -0.265   5.336  1.00  0.00           H  
ATOM    553  HB  ILE A 189      14.319   2.413   3.984  1.00  0.00           H  
ATOM    554 1HG1 ILE A 189      12.396   0.343   5.066  1.00  0.00           H  
ATOM    555 2HG1 ILE A 189      12.921   1.764   5.955  1.00  0.00           H  
ATOM    556 1HG2 ILE A 189      13.101   1.135   2.266  1.00  0.00           H  
ATOM    557 2HG2 ILE A 189      14.829   0.710   2.277  1.00  0.00           H  
ATOM    558 3HG2 ILE A 189      13.638  -0.387   3.014  1.00  0.00           H  
ATOM    559 1HD1 ILE A 189      10.752   2.129   4.920  1.00  0.00           H  
ATOM    560 2HD1 ILE A 189      11.972   3.217   4.217  1.00  0.00           H  
ATOM    561 3HD1 ILE A 189      11.438   1.778   3.317  1.00  0.00           H  
ATOM    562  N   PRO A 190      16.831  -0.769   3.930  1.00  0.00           N  
ATOM    563  CA  PRO A 190      18.009  -1.127   3.118  1.00  0.00           C  
ATOM    564  C   PRO A 190      18.013  -0.542   1.691  1.00  0.00           C  
ATOM    565  O   PRO A 190      19.017   0.044   1.284  1.00  0.00           O  
ATOM    566  CB  PRO A 190      17.920  -2.656   3.083  1.00  0.00           C  
ATOM    567  CG  PRO A 190      17.294  -3.016   4.387  1.00  0.00           C  
ATOM    568  CD  PRO A 190      16.239  -1.963   4.599  1.00  0.00           C  
ATOM    569  HA  PRO A 190      18.920  -0.789   3.634  1.00  0.00           H  
ATOM    570 1HB  PRO A 190      17.320  -2.978   2.219  1.00  0.00           H  
ATOM    571 2HB  PRO A 190      18.923  -3.089   2.957  1.00  0.00           H  
ATOM    572 1HG  PRO A 190      16.876  -4.031   4.340  1.00  0.00           H  
ATOM    573 2HG  PRO A 190      18.053  -3.021   5.184  1.00  0.00           H  
ATOM    574 1HD  PRO A 190      15.302  -2.280   4.116  1.00  0.00           H  
ATOM    575 2HD  PRO A 190      16.086  -1.808   5.678  1.00  0.00           H  
ATOM    576  N   PRO A 191      16.918  -0.679   0.897  1.00  0.00           N  
ATOM    577  CA  PRO A 191      16.887  -0.148  -0.471  1.00  0.00           C  
ATOM    578  C   PRO A 191      17.027   1.369  -0.505  1.00  0.00           C  
ATOM    579  O   PRO A 191      17.645   1.926  -1.412  1.00  0.00           O  
ATOM    580  CB  PRO A 191      15.511  -0.592  -0.978  1.00  0.00           C  
ATOM    581  CG  PRO A 191      14.736  -0.872   0.265  1.00  0.00           C  
ATOM    582  CD  PRO A 191      15.753  -1.435   1.221  1.00  0.00           C  
ATOM    583  HA  PRO A 191      17.693  -0.613  -1.058  1.00  0.00           H  
ATOM    584 1HB  PRO A 191      15.062   0.203  -1.591  1.00  0.00           H  
ATOM    585 2HB  PRO A 191      15.615  -1.476  -1.624  1.00  0.00           H  
ATOM    586 1HG  PRO A 191      14.270   0.052   0.638  1.00  0.00           H  
ATOM    587 2HG  PRO A 191      13.919  -1.577   0.052  1.00  0.00           H  
ATOM    588 1HD  PRO A 191      15.416  -1.273   2.255  1.00  0.00           H  
ATOM    589 2HD  PRO A 191      15.891  -2.508   1.021  1.00  0.00           H  
ATOM    590  N   ASN A 192      16.439   2.024   0.497  1.00  0.00           N  
ATOM    591  CA  ASN A 192      16.461   3.484   0.616  1.00  0.00           C  
ATOM    592  C   ASN A 192      15.739   4.142  -0.554  1.00  0.00           C  
ATOM    593  O   ASN A 192      15.877   5.342  -0.797  1.00  0.00           O  
ATOM    594  CB  ASN A 192      17.887   3.993   0.715  1.00  0.00           C  
ATOM    595  CG  ASN A 192      17.986   5.295   1.461  1.00  0.00           C  
ATOM    596  OD1 ASN A 192      17.296   5.502   2.467  1.00  0.00           O  
ATOM    597  ND2 ASN A 192      18.830   6.176   0.988  1.00  0.00           N  
ATOM    598  H   ASN A 192      15.983   1.506   1.191  1.00  0.00           H  
ATOM    599  HA  ASN A 192      15.928   3.765   1.526  1.00  0.00           H  
ATOM    600 1HB  ASN A 192      18.505   3.250   1.221  1.00  0.00           H  
ATOM    601 2HB  ASN A 192      18.295   4.130  -0.286  1.00  0.00           H  
ATOM    602 1HD2 ASN A 192      18.937   7.060   1.444  1.00  0.00           H  
ATOM    603 2HD2 ASN A 192      19.367   5.966   0.173  1.00  0.00           H  
ATOM    604  N   ILE A 193      14.963   3.345  -1.271  1.00  0.00           N  
ATOM    605  CA  ILE A 193      14.193   3.829  -2.403  1.00  0.00           C  
ATOM    606  C   ILE A 193      12.766   4.063  -1.944  1.00  0.00           C  
ATOM    607  O   ILE A 193      12.276   3.346  -1.075  1.00  0.00           O  
ATOM    608  CB  ILE A 193      14.218   2.833  -3.577  1.00  0.00           C  
ATOM    609  CG1 ILE A 193      15.653   2.618  -4.063  1.00  0.00           C  
ATOM    610  CG2 ILE A 193      13.336   3.327  -4.712  1.00  0.00           C  
ATOM    611  CD1 ILE A 193      15.814   1.430  -4.985  1.00  0.00           C  
ATOM    612  H   ILE A 193      14.902   2.400  -1.023  1.00  0.00           H  
ATOM    613  HA  ILE A 193      14.633   4.765  -2.745  1.00  0.00           H  
ATOM    614  HB  ILE A 193      13.851   1.864  -3.239  1.00  0.00           H  
ATOM    615 1HG1 ILE A 193      15.996   3.508  -4.591  1.00  0.00           H  
ATOM    616 2HG1 ILE A 193      16.312   2.474  -3.206  1.00  0.00           H  
ATOM    617 1HG2 ILE A 193      13.365   2.611  -5.533  1.00  0.00           H  
ATOM    618 2HG2 ILE A 193      12.311   3.429  -4.358  1.00  0.00           H  
ATOM    619 3HG2 ILE A 193      13.698   4.294  -5.060  1.00  0.00           H  
ATOM    620 1HD1 ILE A 193      16.858   1.342  -5.288  1.00  0.00           H  
ATOM    621 2HD1 ILE A 193      15.510   0.521  -4.464  1.00  0.00           H  
ATOM    622 3HD1 ILE A 193      15.191   1.568  -5.868  1.00  0.00           H  
ATOM    623  N   ASN A 194      12.099   5.055  -2.510  1.00  0.00           N  
ATOM    624  CA  ASN A 194      10.742   5.373  -2.087  1.00  0.00           C  
ATOM    625  C   ASN A 194       9.680   4.789  -3.014  1.00  0.00           C  
ATOM    626  O   ASN A 194       8.531   4.642  -2.611  1.00  0.00           O  
ATOM    627  CB  ASN A 194      10.571   6.877  -1.974  1.00  0.00           C  
ATOM    628  CG  ASN A 194      11.451   7.481  -0.915  1.00  0.00           C  
ATOM    629  OD1 ASN A 194      11.766   6.834   0.091  1.00  0.00           O  
ATOM    630  ND2 ASN A 194      11.855   8.709  -1.121  1.00  0.00           N  
ATOM    631  H   ASN A 194      12.521   5.581  -3.224  1.00  0.00           H  
ATOM    632  HA  ASN A 194      10.571   4.924  -1.107  1.00  0.00           H  
ATOM    633 1HB  ASN A 194      10.804   7.343  -2.933  1.00  0.00           H  
ATOM    634 2HB  ASN A 194       9.532   7.109  -1.742  1.00  0.00           H  
ATOM    635 1HD2 ASN A 194      12.442   9.161  -0.449  1.00  0.00           H  
ATOM    636 2HD2 ASN A 194      11.576   9.193  -1.949  1.00  0.00           H  
ATOM    637  N   THR A 195      10.044   4.426  -4.241  1.00  0.00           N  
ATOM    638  CA  THR A 195       9.060   3.891  -5.177  1.00  0.00           C  
ATOM    639  C   THR A 195       8.646   2.488  -4.757  1.00  0.00           C  
ATOM    640  O   THR A 195       9.495   1.626  -4.538  1.00  0.00           O  
ATOM    641  CB  THR A 195       9.607   3.866  -6.616  1.00  0.00           C  
ATOM    642  OG1 THR A 195       9.979   5.192  -7.012  1.00  0.00           O  
ATOM    643  CG2 THR A 195       8.557   3.330  -7.577  1.00  0.00           C  
ATOM    644  H   THR A 195      10.977   4.513  -4.518  1.00  0.00           H  
ATOM    645  HA  THR A 195       8.180   4.534  -5.159  1.00  0.00           H  
ATOM    646  HB  THR A 195      10.490   3.228  -6.659  1.00  0.00           H  
ATOM    647  HG1 THR A 195      10.516   5.150  -7.807  1.00  0.00           H  
ATOM    648 1HG2 THR A 195       8.962   3.319  -8.589  1.00  0.00           H  
ATOM    649 2HG2 THR A 195       8.280   2.317  -7.285  1.00  0.00           H  
ATOM    650 3HG2 THR A 195       7.675   3.969  -7.546  1.00  0.00           H  
ATOM    651  N   TRP A 196       7.335   2.252  -4.728  1.00  0.00           N  
ATOM    652  CA  TRP A 196       6.777   0.971  -4.294  1.00  0.00           C  
ATOM    653  C   TRP A 196       7.317  -0.211  -5.074  1.00  0.00           C  
ATOM    654  O   TRP A 196       7.583  -1.257  -4.494  1.00  0.00           O  
ATOM    655  CB  TRP A 196       5.253   0.994  -4.421  1.00  0.00           C  
ATOM    656  CG  TRP A 196       4.561   1.559  -3.217  1.00  0.00           C  
ATOM    657  CD1 TRP A 196       3.698   2.614  -3.194  1.00  0.00           C  
ATOM    658  CD2 TRP A 196       4.670   1.100  -1.848  1.00  0.00           C  
ATOM    659  NE1 TRP A 196       3.266   2.843  -1.911  1.00  0.00           N  
ATOM    660  CE2 TRP A 196       3.849   1.925  -1.075  1.00  0.00           C  
ATOM    661  CE3 TRP A 196       5.387   0.070  -1.227  1.00  0.00           C  
ATOM    662  CZ2 TRP A 196       3.722   1.757   0.295  1.00  0.00           C  
ATOM    663  CZ3 TRP A 196       5.258  -0.099   0.146  1.00  0.00           C  
ATOM    664  CH2 TRP A 196       4.447   0.722   0.887  1.00  0.00           C  
ATOM    665  H   TRP A 196       6.718   2.975  -4.977  1.00  0.00           H  
ATOM    666  HA  TRP A 196       7.041   0.815  -3.248  1.00  0.00           H  
ATOM    667 1HB  TRP A 196       4.968   1.587  -5.290  1.00  0.00           H  
ATOM    668 2HB  TRP A 196       4.886  -0.020  -4.582  1.00  0.00           H  
ATOM    669  HD1 TRP A 196       3.396   3.191  -4.066  1.00  0.00           H  
ATOM    670  HE1 TRP A 196       2.623   3.569  -1.628  1.00  0.00           H  
ATOM    671  HE3 TRP A 196       6.030  -0.587  -1.811  1.00  0.00           H  
ATOM    672  HZ2 TRP A 196       3.083   2.400   0.901  1.00  0.00           H  
ATOM    673  HZ3 TRP A 196       5.821  -0.903   0.622  1.00  0.00           H  
ATOM    674  HH2 TRP A 196       4.369   0.561   1.962  1.00  0.00           H  
ATOM    675  N   GLN A 197       7.501  -0.040  -6.371  1.00  0.00           N  
ATOM    676  CA  GLN A 197       8.009  -1.113  -7.211  1.00  0.00           C  
ATOM    677  C   GLN A 197       9.357  -1.617  -6.706  1.00  0.00           C  
ATOM    678  O   GLN A 197       9.664  -2.802  -6.803  1.00  0.00           O  
ATOM    679  CB  GLN A 197       8.135  -0.641  -8.662  1.00  0.00           C  
ATOM    680  CG  GLN A 197       6.829  -0.659  -9.438  1.00  0.00           C  
ATOM    681  CD  GLN A 197       6.919   0.113 -10.741  1.00  0.00           C  
ATOM    682  OE1 GLN A 197       7.760   1.004 -10.894  1.00  0.00           O  
ATOM    683  NE2 GLN A 197       6.052  -0.223 -11.688  1.00  0.00           N  
ATOM    684  H   GLN A 197       7.285   0.827  -6.773  1.00  0.00           H  
ATOM    685  HA  GLN A 197       7.305  -1.944  -7.174  1.00  0.00           H  
ATOM    686 1HB  GLN A 197       8.524   0.377  -8.681  1.00  0.00           H  
ATOM    687 2HB  GLN A 197       8.849  -1.274  -9.190  1.00  0.00           H  
ATOM    688 1HG  GLN A 197       6.571  -1.693  -9.671  1.00  0.00           H  
ATOM    689 2HG  GLN A 197       6.049  -0.208  -8.826  1.00  0.00           H  
ATOM    690 1HE2 GLN A 197       6.064   0.251 -12.569  1.00  0.00           H  
ATOM    691 2HE2 GLN A 197       5.387  -0.952 -11.522  1.00  0.00           H  
ATOM    692  N   GLN A 198      10.175  -0.711  -6.199  1.00  0.00           N  
ATOM    693  CA  GLN A 198      11.478  -1.081  -5.673  1.00  0.00           C  
ATOM    694  C   GLN A 198      11.403  -1.414  -4.177  1.00  0.00           C  
ATOM    695  O   GLN A 198      12.272  -2.104  -3.643  1.00  0.00           O  
ATOM    696  CB  GLN A 198      12.485   0.047  -5.913  1.00  0.00           C  
ATOM    697  CG  GLN A 198      12.720   0.371  -7.379  1.00  0.00           C  
ATOM    698  CD  GLN A 198      13.305  -0.801  -8.143  1.00  0.00           C  
ATOM    699  OE1 GLN A 198      14.368  -1.321  -7.791  1.00  0.00           O  
ATOM    700  NE2 GLN A 198      12.615  -1.225  -9.195  1.00  0.00           N  
ATOM    701  H   GLN A 198       9.892   0.225  -6.159  1.00  0.00           H  
ATOM    702  HA  GLN A 198      11.821  -1.974  -6.195  1.00  0.00           H  
ATOM    703 1HB  GLN A 198      12.138   0.956  -5.419  1.00  0.00           H  
ATOM    704 2HB  GLN A 198      13.444  -0.220  -5.468  1.00  0.00           H  
ATOM    705 1HG  GLN A 198      11.769   0.638  -7.838  1.00  0.00           H  
ATOM    706 2HG  GLN A 198      13.417   1.207  -7.448  1.00  0.00           H  
ATOM    707 1HE2 GLN A 198      12.952  -1.995  -9.738  1.00  0.00           H  
ATOM    708 2HE2 GLN A 198      11.757  -0.774  -9.446  1.00  0.00           H  
ATOM    709  N   VAL A 199      10.352  -0.934  -3.509  1.00  0.00           N  
ATOM    710  CA  VAL A 199      10.176  -1.172  -2.075  1.00  0.00           C  
ATOM    711  C   VAL A 199       9.600  -2.567  -1.810  1.00  0.00           C  
ATOM    712  O   VAL A 199       9.919  -3.196  -0.799  1.00  0.00           O  
ATOM    713  CB  VAL A 199       9.255  -0.107  -1.419  1.00  0.00           C  
ATOM    714  CG1 VAL A 199       8.936  -0.471   0.024  1.00  0.00           C  
ATOM    715  CG2 VAL A 199       9.885   1.276  -1.477  1.00  0.00           C  
ATOM    716  H   VAL A 199       9.680  -0.403  -3.994  1.00  0.00           H  
ATOM    717  HA  VAL A 199      11.150  -1.099  -1.590  1.00  0.00           H  
ATOM    718  HB  VAL A 199       8.327  -0.079  -1.971  1.00  0.00           H  
ATOM    719 1HG1 VAL A 199       8.252   0.257   0.434  1.00  0.00           H  
ATOM    720 2HG1 VAL A 199       9.847  -0.473   0.607  1.00  0.00           H  
ATOM    721 3HG1 VAL A 199       8.484  -1.452   0.058  1.00  0.00           H  
ATOM    722 1HG2 VAL A 199      10.605   1.381  -0.679  1.00  0.00           H  
ATOM    723 2HG2 VAL A 199       9.115   2.037  -1.376  1.00  0.00           H  
ATOM    724 3HG2 VAL A 199      10.381   1.404  -2.428  1.00  0.00           H  
ATOM    725  N   THR A 200       8.776  -3.060  -2.735  1.00  0.00           N  
ATOM    726  CA  THR A 200       8.155  -4.378  -2.600  1.00  0.00           C  
ATOM    727  C   THR A 200       9.204  -5.486  -2.514  1.00  0.00           C  
ATOM    728  O   THR A 200       8.948  -6.567  -1.971  1.00  0.00           O  
ATOM    729  CB  THR A 200       7.201  -4.662  -3.775  1.00  0.00           C  
ATOM    730  OG1 THR A 200       6.183  -3.654  -3.822  1.00  0.00           O  
ATOM    731  CG2 THR A 200       6.550  -6.027  -3.616  1.00  0.00           C  
ATOM    732  H   THR A 200       8.574  -2.521  -3.533  1.00  0.00           H  
ATOM    733  HA  THR A 200       7.577  -4.395  -1.676  1.00  0.00           H  
ATOM    734  HB  THR A 200       7.760  -4.639  -4.711  1.00  0.00           H  
ATOM    735  HG1 THR A 200       6.583  -2.805  -4.027  1.00  0.00           H  
ATOM    736 1HG2 THR A 200       5.880  -6.211  -4.455  1.00  0.00           H  
ATOM    737 2HG2 THR A 200       7.321  -6.797  -3.591  1.00  0.00           H  
ATOM    738 3HG2 THR A 200       5.982  -6.053  -2.687  1.00  0.00           H  
ATOM    739  N   ALA A 201      10.393  -5.191  -3.035  1.00  0.00           N  
ATOM    740  CA  ALA A 201      11.500  -6.131  -3.034  1.00  0.00           C  
ATOM    741  C   ALA A 201      11.877  -6.546  -1.615  1.00  0.00           C  
ATOM    742  O   ALA A 201      12.438  -7.620  -1.410  1.00  0.00           O  
ATOM    743  CB  ALA A 201      12.701  -5.530  -3.746  1.00  0.00           C  
ATOM    744  H   ALA A 201      10.525  -4.306  -3.437  1.00  0.00           H  
ATOM    745  HA  ALA A 201      11.184  -7.027  -3.567  1.00  0.00           H  
ATOM    746 1HB  ALA A 201      13.069  -4.686  -3.182  1.00  0.00           H  
ATOM    747 2HB  ALA A 201      12.407  -5.201  -4.731  1.00  0.00           H  
ATOM    748 3HB  ALA A 201      13.480  -6.275  -3.831  1.00  0.00           H  
ATOM    749  N   LEU A 202      11.555  -5.698  -0.639  1.00  0.00           N  
ATOM    750  CA  LEU A 202      11.852  -5.986   0.761  1.00  0.00           C  
ATOM    751  C   LEU A 202      11.164  -7.273   1.205  1.00  0.00           C  
ATOM    752  O   LEU A 202      11.734  -8.081   1.942  1.00  0.00           O  
ATOM    753  CB  LEU A 202      11.402  -4.821   1.652  1.00  0.00           C  
ATOM    754  CG  LEU A 202      12.255  -3.549   1.565  1.00  0.00           C  
ATOM    755  CD1 LEU A 202      11.482  -2.377   2.153  1.00  0.00           C  
ATOM    756  CD2 LEU A 202      13.567  -3.765   2.305  1.00  0.00           C  
ATOM    757  H   LEU A 202      11.099  -4.855  -0.870  1.00  0.00           H  
ATOM    758  HA  LEU A 202      12.929  -6.112   0.867  1.00  0.00           H  
ATOM    759 1HB  LEU A 202      10.381  -4.554   1.385  1.00  0.00           H  
ATOM    760 2HB  LEU A 202      11.410  -5.155   2.690  1.00  0.00           H  
ATOM    761  HG  LEU A 202      12.462  -3.321   0.519  1.00  0.00           H  
ATOM    762 1HD1 LEU A 202      12.088  -1.473   2.091  1.00  0.00           H  
ATOM    763 2HD1 LEU A 202      10.558  -2.233   1.593  1.00  0.00           H  
ATOM    764 3HD1 LEU A 202      11.245  -2.584   3.196  1.00  0.00           H  
ATOM    765 1HD2 LEU A 202      14.173  -2.861   2.242  1.00  0.00           H  
ATOM    766 2HD2 LEU A 202      13.361  -3.992   3.351  1.00  0.00           H  
ATOM    767 3HD2 LEU A 202      14.107  -4.597   1.853  1.00  0.00           H  
ATOM    768  N   ALA A 203       9.940  -7.462   0.736  1.00  0.00           N  
ATOM    769  CA  ALA A 203       9.168  -8.647   1.076  1.00  0.00           C  
ATOM    770  C   ALA A 203       9.582  -9.823   0.199  1.00  0.00           C  
ATOM    771  O   ALA A 203       9.557 -10.975   0.629  1.00  0.00           O  
ATOM    772  CB  ALA A 203       7.680  -8.368   0.926  1.00  0.00           C  
ATOM    773  H   ALA A 203       9.547  -6.788   0.138  1.00  0.00           H  
ATOM    774  HA  ALA A 203       9.381  -8.904   2.114  1.00  0.00           H  
ATOM    775 1HB  ALA A 203       7.121  -9.270   1.131  1.00  0.00           H  
ATOM    776 2HB  ALA A 203       7.476  -8.040  -0.081  1.00  0.00           H  
ATOM    777 3HB  ALA A 203       7.386  -7.597   1.623  1.00  0.00           H  
ATOM    778  N   GLN A 204       9.984  -9.521  -1.026  1.00  0.00           N  
ATOM    779  CA  GLN A 204      10.404 -10.548  -1.973  1.00  0.00           C  
ATOM    780  C   GLN A 204      11.764 -11.129  -1.585  1.00  0.00           C  
ATOM    781  O   GLN A 204      12.022 -12.314  -1.796  1.00  0.00           O  
ATOM    782  CB  GLN A 204      10.462  -9.976  -3.392  1.00  0.00           C  
ATOM    783  CG  GLN A 204       9.105  -9.636  -3.982  1.00  0.00           C  
ATOM    784  CD  GLN A 204       9.211  -9.045  -5.375  1.00  0.00           C  
ATOM    785  OE1 GLN A 204       9.986  -8.114  -5.612  1.00  0.00           O  
ATOM    786  NE2 GLN A 204       8.431  -9.583  -6.306  1.00  0.00           N  
ATOM    787  H   GLN A 204       9.997  -8.581  -1.307  1.00  0.00           H  
ATOM    788  HA  GLN A 204       9.674 -11.357  -1.953  1.00  0.00           H  
ATOM    789 1HB  GLN A 204      11.067  -9.069  -3.394  1.00  0.00           H  
ATOM    790 2HB  GLN A 204      10.947 -10.694  -4.054  1.00  0.00           H  
ATOM    791 1HG  GLN A 204       8.507 -10.546  -4.042  1.00  0.00           H  
ATOM    792 2HG  GLN A 204       8.612  -8.907  -3.338  1.00  0.00           H  
ATOM    793 1HE2 GLN A 204       8.458  -9.234  -7.244  1.00  0.00           H  
ATOM    794 2HE2 GLN A 204       7.818 -10.337  -6.071  1.00  0.00           H  
ATOM    795  N   GLN A 205      12.623 -10.297  -1.006  1.00  0.00           N  
ATOM    796  CA  GLN A 205      13.947 -10.740  -0.576  1.00  0.00           C  
ATOM    797  C   GLN A 205      13.877 -11.400   0.798  1.00  0.00           C  
ATOM    798  O   GLN A 205      14.899 -11.798   1.357  1.00  0.00           O  
ATOM    799  CB  GLN A 205      14.925  -9.563  -0.544  1.00  0.00           C  
ATOM    800  CG  GLN A 205      15.238  -8.975  -1.910  1.00  0.00           C  
ATOM    801  CD  GLN A 205      16.046  -7.696  -1.818  1.00  0.00           C  
ATOM    802  OE1 GLN A 205      16.060  -7.026  -0.781  1.00  0.00           O  
ATOM    803  NE2 GLN A 205      16.725  -7.347  -2.905  1.00  0.00           N  
ATOM    804  H   GLN A 205      12.368  -9.354  -0.881  1.00  0.00           H  
ATOM    805  HA  GLN A 205      14.314 -11.477  -1.290  1.00  0.00           H  
ATOM    806 1HB  GLN A 205      14.517  -8.767   0.080  1.00  0.00           H  
ATOM    807 2HB  GLN A 205      15.865  -9.883  -0.092  1.00  0.00           H  
ATOM    808 1HG  GLN A 205      15.812  -9.703  -2.484  1.00  0.00           H  
ATOM    809 2HG  GLN A 205      14.301  -8.753  -2.421  1.00  0.00           H  
ATOM    810 1HE2 GLN A 205      17.277  -6.511  -2.904  1.00  0.00           H  
ATOM    811 2HE2 GLN A 205      16.686  -7.918  -3.725  1.00  0.00           H  
ATOM    812  N   LYS A 206      12.661 -11.490   1.335  1.00  0.00           N  
ATOM    813  CA  LYS A 206      12.411 -12.108   2.638  1.00  0.00           C  
ATOM    814  C   LYS A 206      13.098 -11.346   3.771  1.00  0.00           C  
ATOM    815  O   LYS A 206      13.381 -11.908   4.831  1.00  0.00           O  
ATOM    816  CB  LYS A 206      12.876 -13.565   2.633  1.00  0.00           C  
ATOM    817  CG  LYS A 206      12.281 -14.411   1.515  1.00  0.00           C  
ATOM    818  CD  LYS A 206      12.769 -15.850   1.591  1.00  0.00           C  
ATOM    819  CE  LYS A 206      12.230 -16.680   0.436  1.00  0.00           C  
ATOM    820  NZ  LYS A 206      12.808 -18.051   0.418  1.00  0.00           N  
ATOM    821  H   LYS A 206      11.902 -11.132   0.833  1.00  0.00           H  
ATOM    822  HA  LYS A 206      11.338 -12.084   2.832  1.00  0.00           H  
ATOM    823 1HB  LYS A 206      13.962 -13.600   2.537  1.00  0.00           H  
ATOM    824 2HB  LYS A 206      12.616 -14.034   3.582  1.00  0.00           H  
ATOM    825 1HG  LYS A 206      11.193 -14.401   1.591  1.00  0.00           H  
ATOM    826 2HG  LYS A 206      12.563 -13.991   0.551  1.00  0.00           H  
ATOM    827 1HD  LYS A 206      13.860 -15.866   1.562  1.00  0.00           H  
ATOM    828 2HD  LYS A 206      12.442 -16.296   2.530  1.00  0.00           H  
ATOM    829 1HE  LYS A 206      11.147 -16.757   0.518  1.00  0.00           H  
ATOM    830 2HE  LYS A 206      12.467 -16.188  -0.507  1.00  0.00           H  
ATOM    831 1HZ  LYS A 206      12.427 -18.569  -0.361  1.00  0.00           H  
ATOM    832 2HZ  LYS A 206      13.813 -17.993   0.323  1.00  0.00           H  
ATOM    833 3HZ  LYS A 206      12.579 -18.525   1.280  1.00  0.00           H  
ATOM    834  N   LEU A 207      13.349 -10.061   3.549  1.00  0.00           N  
ATOM    835  CA  LEU A 207      13.990  -9.224   4.554  1.00  0.00           C  
ATOM    836  C   LEU A 207      12.946  -8.722   5.541  1.00  0.00           C  
ATOM    837  O   LEU A 207      13.220  -8.553   6.728  1.00  0.00           O  
ATOM    838  CB  LEU A 207      14.703  -8.039   3.898  1.00  0.00           C  
ATOM    839  CG  LEU A 207      15.858  -8.401   2.964  1.00  0.00           C  
ATOM    840  CD1 LEU A 207      16.419  -7.151   2.306  1.00  0.00           C  
ATOM    841  CD2 LEU A 207      16.952  -9.139   3.720  1.00  0.00           C  
ATOM    842  H   LEU A 207      13.095  -9.666   2.688  1.00  0.00           H  
ATOM    843  HA  LEU A 207      14.729  -9.824   5.083  1.00  0.00           H  
ATOM    844 1HB  LEU A 207      13.973  -7.479   3.330  1.00  0.00           H  
ATOM    845 2HB  LEU A 207      15.089  -7.403   4.679  1.00  0.00           H  
ATOM    846  HG  LEU A 207      15.489  -9.055   2.186  1.00  0.00           H  
ATOM    847 1HD1 LEU A 207      16.782  -6.475   3.066  1.00  0.00           H  
ATOM    848 2HD1 LEU A 207      15.643  -6.663   1.733  1.00  0.00           H  
ATOM    849 3HD1 LEU A 207      17.232  -7.424   1.650  1.00  0.00           H  
ATOM    850 1HD2 LEU A 207      16.539 -10.021   4.182  1.00  0.00           H  
ATOM    851 2HD2 LEU A 207      17.363  -8.490   4.481  1.00  0.00           H  
ATOM    852 3HD2 LEU A 207      17.736  -9.427   3.032  1.00  0.00           H  
ATOM    853  N   LEU A 208      11.745  -8.502   5.025  1.00  0.00           N  
ATOM    854  CA  LEU A 208      10.630  -8.025   5.825  1.00  0.00           C  
ATOM    855  C   LEU A 208      10.162  -9.114   6.782  1.00  0.00           C  
ATOM    856  O   LEU A 208       9.694 -10.170   6.351  1.00  0.00           O  
ATOM    857  CB  LEU A 208       9.471  -7.588   4.920  1.00  0.00           C  
ATOM    858  CG  LEU A 208       9.647  -6.233   4.223  1.00  0.00           C  
ATOM    859  CD1 LEU A 208       8.281  -5.675   3.846  1.00  0.00           C  
ATOM    860  CD2 LEU A 208      10.391  -5.279   5.145  1.00  0.00           C  
ATOM    861  H   LEU A 208      11.604  -8.670   4.072  1.00  0.00           H  
ATOM    862  HA  LEU A 208      10.963  -7.165   6.405  1.00  0.00           H  
ATOM    863 1HB  LEU A 208       9.331  -8.342   4.147  1.00  0.00           H  
ATOM    864 2HB  LEU A 208       8.562  -7.537   5.519  1.00  0.00           H  
ATOM    865  HG  LEU A 208      10.217  -6.368   3.303  1.00  0.00           H  
ATOM    866 1HD1 LEU A 208       8.405  -4.712   3.350  1.00  0.00           H  
ATOM    867 2HD1 LEU A 208       7.779  -6.367   3.170  1.00  0.00           H  
ATOM    868 3HD1 LEU A 208       7.680  -5.544   4.745  1.00  0.00           H  
ATOM    869 1HD2 LEU A 208      10.517  -4.316   4.649  1.00  0.00           H  
ATOM    870 2HD2 LEU A 208       9.821  -5.143   6.064  1.00  0.00           H  
ATOM    871 3HD2 LEU A 208      11.370  -5.695   5.384  1.00  0.00           H  
ATOM    872  N   THR A 209      10.306  -8.861   8.075  1.00  0.00           N  
ATOM    873  CA  THR A 209       9.894  -9.816   9.089  1.00  0.00           C  
ATOM    874  C   THR A 209       8.410  -9.626   9.399  1.00  0.00           C  
ATOM    875  O   THR A 209       7.823  -8.616   9.001  1.00  0.00           O  
ATOM    876  CB  THR A 209      10.729  -9.666  10.374  1.00  0.00           C  
ATOM    877  OG1 THR A 209      10.438  -8.406  10.993  1.00  0.00           O  
ATOM    878  CG2 THR A 209      12.214  -9.740  10.057  1.00  0.00           C  
ATOM    879  H   THR A 209      10.693  -7.999   8.355  1.00  0.00           H  
ATOM    880  HA  THR A 209      10.047 -10.822   8.699  1.00  0.00           H  
ATOM    881  HB  THR A 209      10.472 -10.465  11.070  1.00  0.00           H  
ATOM    882  HG1 THR A 209      10.767  -7.695  10.439  1.00  0.00           H  
ATOM    883 1HG2 THR A 209      12.789  -9.632  10.977  1.00  0.00           H  
ATOM    884 2HG2 THR A 209      12.441 -10.701   9.598  1.00  0.00           H  
ATOM    885 3HG2 THR A 209      12.479  -8.938   9.369  1.00  0.00           H  
ATOM    886  N   PRO A 210       7.767 -10.590  10.084  1.00  0.00           N  
ATOM    887  CA  PRO A 210       6.348 -10.479  10.443  1.00  0.00           C  
ATOM    888  C   PRO A 210       6.042  -9.171  11.168  1.00  0.00           C  
ATOM    889  O   PRO A 210       4.971  -8.586  10.998  1.00  0.00           O  
ATOM    890  CB  PRO A 210       6.131 -11.689  11.357  1.00  0.00           C  
ATOM    891  CG  PRO A 210       7.114 -12.697  10.868  1.00  0.00           C  
ATOM    892  CD  PRO A 210       8.342 -11.894  10.537  1.00  0.00           C  
ATOM    893  HA  PRO A 210       5.737 -10.558   9.532  1.00  0.00           H  
ATOM    894 1HB  PRO A 210       6.299 -11.403  12.406  1.00  0.00           H  
ATOM    895 2HB  PRO A 210       5.090 -12.036  11.282  1.00  0.00           H  
ATOM    896 1HG  PRO A 210       7.299 -13.455  11.645  1.00  0.00           H  
ATOM    897 2HG  PRO A 210       6.708 -13.230   9.995  1.00  0.00           H  
ATOM    898 1HD  PRO A 210       8.960 -11.778  11.441  1.00  0.00           H  
ATOM    899 2HD  PRO A 210       8.909 -12.399   9.742  1.00  0.00           H  
ATOM    900  N   GLN A 211       7.006  -8.702  11.954  1.00  0.00           N  
ATOM    901  CA  GLN A 211       6.851  -7.466  12.707  1.00  0.00           C  
ATOM    902  C   GLN A 211       6.868  -6.247  11.785  1.00  0.00           C  
ATOM    903  O   GLN A 211       6.293  -5.206  12.112  1.00  0.00           O  
ATOM    904  CB  GLN A 211       7.955  -7.343  13.760  1.00  0.00           C  
ATOM    905  CG  GLN A 211       7.865  -8.365  14.880  1.00  0.00           C  
ATOM    906  CD  GLN A 211       8.970  -8.200  15.905  1.00  0.00           C  
ATOM    907  OE1 GLN A 211      10.044  -7.675  15.602  1.00  0.00           O  
ATOM    908  NE2 GLN A 211       8.712  -8.648  17.129  1.00  0.00           N  
ATOM    909  H   GLN A 211       7.845  -9.210  12.034  1.00  0.00           H  
ATOM    910  HA  GLN A 211       5.886  -7.488  13.213  1.00  0.00           H  
ATOM    911 1HB  GLN A 211       8.928  -7.453  13.282  1.00  0.00           H  
ATOM    912 2HB  GLN A 211       7.921  -6.350  14.208  1.00  0.00           H  
ATOM    913 1HG  GLN A 211       6.907  -8.250  15.387  1.00  0.00           H  
ATOM    914 2HG  GLN A 211       7.943  -9.365  14.452  1.00  0.00           H  
ATOM    915 1HE2 GLN A 211       9.403  -8.566  17.848  1.00  0.00           H  
ATOM    916 2HE2 GLN A 211       7.828  -9.067  17.333  1.00  0.00           H  
ATOM    917  N   ASP A 212       7.497  -6.381  10.621  1.00  0.00           N  
ATOM    918  CA  ASP A 212       7.583  -5.273   9.681  1.00  0.00           C  
ATOM    919  C   ASP A 212       6.345  -5.276   8.808  1.00  0.00           C  
ATOM    920  O   ASP A 212       5.880  -4.234   8.343  1.00  0.00           O  
ATOM    921  CB  ASP A 212       8.841  -5.375   8.815  1.00  0.00           C  
ATOM    922  CG  ASP A 212      10.126  -5.355   9.633  1.00  0.00           C  
ATOM    923  OD1 ASP A 212      10.303  -4.440  10.401  1.00  0.00           O  
ATOM    924  OD2 ASP A 212      10.917  -6.254   9.480  1.00  0.00           O  
ATOM    925  H   ASP A 212       7.856  -7.260  10.360  1.00  0.00           H  
ATOM    926  HA  ASP A 212       7.633  -4.342  10.247  1.00  0.00           H  
ATOM    927 1HB  ASP A 212       8.811  -6.299   8.237  1.00  0.00           H  
ATOM    928 2HB  ASP A 212       8.864  -4.546   8.108  1.00  0.00           H  
ATOM    929  N   MET A 213       5.815  -6.476   8.610  1.00  0.00           N  
ATOM    930  CA  MET A 213       4.627  -6.691   7.800  1.00  0.00           C  
ATOM    931  C   MET A 213       3.453  -5.871   8.318  1.00  0.00           C  
ATOM    932  O   MET A 213       2.797  -5.152   7.562  1.00  0.00           O  
ATOM    933  CB  MET A 213       4.271  -8.176   7.771  1.00  0.00           C  
ATOM    934  CG  MET A 213       3.039  -8.512   6.943  1.00  0.00           C  
ATOM    935  SD  MET A 213       2.516 -10.228   7.139  1.00  0.00           S  
ATOM    936  CE  MET A 213       2.097 -10.257   8.879  1.00  0.00           C  
ATOM    937  H   MET A 213       6.248  -7.253   9.024  1.00  0.00           H  
ATOM    938  HA  MET A 213       4.837  -6.360   6.783  1.00  0.00           H  
ATOM    939 1HB  MET A 213       5.109  -8.743   7.369  1.00  0.00           H  
ATOM    940 2HB  MET A 213       4.096  -8.528   8.789  1.00  0.00           H  
ATOM    941 1HG  MET A 213       2.214  -7.865   7.238  1.00  0.00           H  
ATOM    942 2HG  MET A 213       3.250  -8.335   5.889  1.00  0.00           H  
ATOM    943 1HE  MET A 213       1.754 -11.255   9.154  1.00  0.00           H  
ATOM    944 2HE  MET A 213       2.976  -9.998   9.470  1.00  0.00           H  
ATOM    945 3HE  MET A 213       1.303  -9.534   9.074  1.00  0.00           H  
ATOM    946  N   GLU A 214       3.217  -5.964   9.619  1.00  0.00           N  
ATOM    947  CA  GLU A 214       2.117  -5.252  10.260  1.00  0.00           C  
ATOM    948  C   GLU A 214       2.273  -3.737  10.131  1.00  0.00           C  
ATOM    949  O   GLU A 214       1.288  -2.997  10.166  1.00  0.00           O  
ATOM    950  CB  GLU A 214       2.027  -5.640  11.738  1.00  0.00           C  
ATOM    951  CG  GLU A 214       1.520  -7.054  11.987  1.00  0.00           C  
ATOM    952  CD  GLU A 214       0.105  -7.258  11.525  1.00  0.00           C  
ATOM    953  OE1 GLU A 214      -0.747  -6.502  11.928  1.00  0.00           O  
ATOM    954  OE2 GLU A 214      -0.126  -8.171  10.767  1.00  0.00           O  
ATOM    955  H   GLU A 214       3.800  -6.531  10.168  1.00  0.00           H  
ATOM    956  HA  GLU A 214       1.187  -5.535   9.765  1.00  0.00           H  
ATOM    957 1HB  GLU A 214       3.010  -5.550  12.198  1.00  0.00           H  
ATOM    958 2HB  GLU A 214       1.360  -4.950  12.254  1.00  0.00           H  
ATOM    959 1HG  GLU A 214       2.166  -7.757  11.463  1.00  0.00           H  
ATOM    960 2HG  GLU A 214       1.585  -7.268  13.053  1.00  0.00           H  
ATOM    961  N   ALA A 215       3.509  -3.281   9.977  1.00  0.00           N  
ATOM    962  CA  ALA A 215       3.789  -1.858   9.850  1.00  0.00           C  
ATOM    963  C   ALA A 215       3.609  -1.386   8.410  1.00  0.00           C  
ATOM    964  O   ALA A 215       3.136  -0.274   8.163  1.00  0.00           O  
ATOM    965  CB  ALA A 215       5.198  -1.552  10.337  1.00  0.00           C  
ATOM    966  H   ALA A 215       4.254  -3.918   9.944  1.00  0.00           H  
ATOM    967  HA  ALA A 215       3.075  -1.316  10.470  1.00  0.00           H  
ATOM    968 1HB  ALA A 215       5.393  -0.484  10.238  1.00  0.00           H  
ATOM    969 2HB  ALA A 215       5.293  -1.843  11.383  1.00  0.00           H  
ATOM    970 3HB  ALA A 215       5.918  -2.108   9.739  1.00  0.00           H  
ATOM    971  N   ALA A 216       3.954  -2.252   7.462  1.00  0.00           N  
ATOM    972  CA  ALA A 216       3.845  -1.928   6.047  1.00  0.00           C  
ATOM    973  C   ALA A 216       2.389  -1.795   5.634  1.00  0.00           C  
ATOM    974  O   ALA A 216       2.058  -1.029   4.724  1.00  0.00           O  
ATOM    975  CB  ALA A 216       4.541  -2.990   5.208  1.00  0.00           C  
ATOM    976  H   ALA A 216       4.278  -3.139   7.722  1.00  0.00           H  
ATOM    977  HA  ALA A 216       4.333  -0.967   5.881  1.00  0.00           H  
ATOM    978 1HB  ALA A 216       4.492  -2.715   4.166  1.00  0.00           H  
ATOM    979 2HB  ALA A 216       4.047  -3.939   5.351  1.00  0.00           H  
ATOM    980 3HB  ALA A 216       5.575  -3.073   5.511  1.00  0.00           H  
ATOM    981  N   LYS A 217       1.524  -2.538   6.317  1.00  0.00           N  
ATOM    982  CA  LYS A 217       0.095  -2.511   6.036  1.00  0.00           C  
ATOM    983  C   LYS A 217      -0.461  -1.097   6.184  1.00  0.00           C  
ATOM    984  O   LYS A 217      -1.208  -0.616   5.329  1.00  0.00           O  
ATOM    985  CB  LYS A 217      -0.655  -3.453   6.978  1.00  0.00           C  
ATOM    986  CG  LYS A 217      -0.468  -4.923   6.654  1.00  0.00           C  
ATOM    987  CD  LYS A 217      -1.212  -5.802   7.647  1.00  0.00           C  
ATOM    988  CE  LYS A 217      -1.042  -7.275   7.325  1.00  0.00           C  
ATOM    989  NZ  LYS A 217      -1.695  -8.146   8.338  1.00  0.00           N  
ATOM    990  H   LYS A 217       1.860  -3.132   7.024  1.00  0.00           H  
ATOM    991  HA  LYS A 217      -0.061  -2.828   5.004  1.00  0.00           H  
ATOM    992 1HB  LYS A 217      -0.312  -3.281   7.987  1.00  0.00           H  
ATOM    993 2HB  LYS A 217      -1.710  -3.228   6.926  1.00  0.00           H  
ATOM    994 1HG  LYS A 217      -0.850  -5.112   5.662  1.00  0.00           H  
ATOM    995 2HG  LYS A 217       0.585  -5.160   6.690  1.00  0.00           H  
ATOM    996 1HD  LYS A 217      -0.829  -5.615   8.637  1.00  0.00           H  
ATOM    997 2HD  LYS A 217      -2.264  -5.556   7.615  1.00  0.00           H  
ATOM    998 1HE  LYS A 217      -1.481  -7.473   6.359  1.00  0.00           H  
ATOM    999 2HE  LYS A 217       0.012  -7.503   7.295  1.00  0.00           H  
ATOM   1000 1HZ  LYS A 217      -2.691  -7.868   8.457  1.00  0.00           H  
ATOM   1001 2HZ  LYS A 217      -1.210  -8.059   9.258  1.00  0.00           H  
ATOM   1002 3HZ  LYS A 217      -1.657  -9.141   8.033  1.00  0.00           H  
ATOM   1003  N   GLU A 218      -0.073  -0.436   7.264  1.00  0.00           N  
ATOM   1004  CA  GLU A 218      -0.534   0.924   7.529  1.00  0.00           C  
ATOM   1005  C   GLU A 218       0.011   1.888   6.503  1.00  0.00           C  
ATOM   1006  O   GLU A 218      -0.708   2.770   6.033  1.00  0.00           O  
ATOM   1007  CB  GLU A 218      -0.117   1.373   8.931  1.00  0.00           C  
ATOM   1008  CG  GLU A 218      -0.846   0.662  10.062  1.00  0.00           C  
ATOM   1009  CD  GLU A 218      -0.410   1.128  11.423  1.00  0.00           C  
ATOM   1010  OE1 GLU A 218       0.533   1.879  11.500  1.00  0.00           O  
ATOM   1011  OE2 GLU A 218      -1.021   0.732  12.389  1.00  0.00           O  
ATOM   1012  H   GLU A 218       0.538  -0.870   7.900  1.00  0.00           H  
ATOM   1013  HA  GLU A 218      -1.623   0.938   7.470  1.00  0.00           H  
ATOM   1014 1HB  GLU A 218       0.952   1.205   9.064  1.00  0.00           H  
ATOM   1015 2HB  GLU A 218      -0.296   2.443   9.039  1.00  0.00           H  
ATOM   1016 1HG  GLU A 218      -1.916   0.837   9.956  1.00  0.00           H  
ATOM   1017 2HG  GLU A 218      -0.670  -0.410   9.977  1.00  0.00           H  
ATOM   1018  N   VAL A 219       1.284   1.725   6.160  1.00  0.00           N  
ATOM   1019  CA  VAL A 219       1.942   2.595   5.192  1.00  0.00           C  
ATOM   1020  C   VAL A 219       1.206   2.590   3.853  1.00  0.00           C  
ATOM   1021  O   VAL A 219       0.867   3.647   3.321  1.00  0.00           O  
ATOM   1022  CB  VAL A 219       3.399   2.146   4.977  1.00  0.00           C  
ATOM   1023  CG1 VAL A 219       4.017   2.887   3.800  1.00  0.00           C  
ATOM   1024  CG2 VAL A 219       4.206   2.380   6.245  1.00  0.00           C  
ATOM   1025  H   VAL A 219       1.794   0.988   6.561  1.00  0.00           H  
ATOM   1026  HA  VAL A 219       1.943   3.612   5.585  1.00  0.00           H  
ATOM   1027  HB  VAL A 219       3.410   1.084   4.729  1.00  0.00           H  
ATOM   1028 1HG1 VAL A 219       5.047   2.556   3.662  1.00  0.00           H  
ATOM   1029 2HG1 VAL A 219       3.445   2.676   2.897  1.00  0.00           H  
ATOM   1030 3HG1 VAL A 219       4.004   3.958   3.997  1.00  0.00           H  
ATOM   1031 1HG2 VAL A 219       5.235   2.059   6.085  1.00  0.00           H  
ATOM   1032 2HG2 VAL A 219       4.191   3.440   6.495  1.00  0.00           H  
ATOM   1033 3HG2 VAL A 219       3.771   1.807   7.064  1.00  0.00           H  
ATOM   1034  N   TYR A 220       0.937   1.399   3.330  1.00  0.00           N  
ATOM   1035  CA  TYR A 220       0.255   1.269   2.048  1.00  0.00           C  
ATOM   1036  C   TYR A 220      -1.154   1.862   2.105  1.00  0.00           C  
ATOM   1037  O   TYR A 220      -1.587   2.539   1.169  1.00  0.00           O  
ATOM   1038  CB  TYR A 220       0.197  -0.200   1.623  1.00  0.00           C  
ATOM   1039  CG  TYR A 220       0.969  -0.500   0.357  1.00  0.00           C  
ATOM   1040  CD1 TYR A 220       1.895  -1.532   0.337  1.00  0.00           C  
ATOM   1041  CD2 TYR A 220       0.752   0.259  -0.784  1.00  0.00           C  
ATOM   1042  CE1 TYR A 220       2.600  -1.806  -0.819  1.00  0.00           C  
ATOM   1043  CE2 TYR A 220       1.456  -0.015  -1.940  1.00  0.00           C  
ATOM   1044  CZ  TYR A 220       2.377  -1.043  -1.960  1.00  0.00           C  
ATOM   1045  OH  TYR A 220       3.079  -1.315  -3.111  1.00  0.00           O  
ATOM   1046  H   TYR A 220       1.206   0.589   3.816  1.00  0.00           H  
ATOM   1047  HA  TYR A 220       0.817   1.828   1.299  1.00  0.00           H  
ATOM   1048 1HB  TYR A 220       0.597  -0.826   2.421  1.00  0.00           H  
ATOM   1049 2HB  TYR A 220      -0.840  -0.493   1.465  1.00  0.00           H  
ATOM   1050  HD1 TYR A 220       2.066  -2.128   1.234  1.00  0.00           H  
ATOM   1051  HD2 TYR A 220       0.025   1.071  -0.768  1.00  0.00           H  
ATOM   1052  HE1 TYR A 220       3.327  -2.618  -0.835  1.00  0.00           H  
ATOM   1053  HE2 TYR A 220       1.286   0.581  -2.837  1.00  0.00           H  
ATOM   1054  HH  TYR A 220       2.768  -0.744  -3.818  1.00  0.00           H  
ATOM   1055  N   LYS A 221      -1.858   1.621   3.207  1.00  0.00           N  
ATOM   1056  CA  LYS A 221      -3.216   2.129   3.368  1.00  0.00           C  
ATOM   1057  C   LYS A 221      -3.236   3.655   3.440  1.00  0.00           C  
ATOM   1058  O   LYS A 221      -4.019   4.310   2.745  1.00  0.00           O  
ATOM   1059  CB  LYS A 221      -3.862   1.535   4.621  1.00  0.00           C  
ATOM   1060  CG  LYS A 221      -5.314   1.943   4.834  1.00  0.00           C  
ATOM   1061  CD  LYS A 221      -5.892   1.297   6.084  1.00  0.00           C  
ATOM   1062  CE  LYS A 221      -7.344   1.699   6.295  1.00  0.00           C  
ATOM   1063  NZ  LYS A 221      -8.241   1.101   5.270  1.00  0.00           N  
ATOM   1064  H   LYS A 221      -1.456   1.087   3.927  1.00  0.00           H  
ATOM   1065  HA  LYS A 221      -3.802   1.831   2.498  1.00  0.00           H  
ATOM   1066 1HB  LYS A 221      -3.825   0.446   4.568  1.00  0.00           H  
ATOM   1067 2HB  LYS A 221      -3.296   1.839   5.501  1.00  0.00           H  
ATOM   1068 1HG  LYS A 221      -5.376   3.027   4.933  1.00  0.00           H  
ATOM   1069 2HG  LYS A 221      -5.907   1.641   3.971  1.00  0.00           H  
ATOM   1070 1HD  LYS A 221      -5.833   0.212   5.993  1.00  0.00           H  
ATOM   1071 2HD  LYS A 221      -5.310   1.603   6.954  1.00  0.00           H  
ATOM   1072 1HE  LYS A 221      -7.671   1.374   7.281  1.00  0.00           H  
ATOM   1073 2HE  LYS A 221      -7.432   2.784   6.247  1.00  0.00           H  
ATOM   1074 1HZ  LYS A 221      -9.193   1.391   5.444  1.00  0.00           H  
ATOM   1075 2HZ  LYS A 221      -7.958   1.411   4.351  1.00  0.00           H  
ATOM   1076 3HZ  LYS A 221      -8.183   0.094   5.317  1.00  0.00           H  
ATOM   1077  N   ILE A 222      -2.372   4.219   4.279  1.00  0.00           N  
ATOM   1078  CA  ILE A 222      -2.295   5.668   4.443  1.00  0.00           C  
ATOM   1079  C   ILE A 222      -1.892   6.342   3.132  1.00  0.00           C  
ATOM   1080  O   ILE A 222      -2.404   7.408   2.782  1.00  0.00           O  
ATOM   1081  CB  ILE A 222      -1.292   6.045   5.548  1.00  0.00           C  
ATOM   1082  CG1 ILE A 222      -1.820   5.614   6.919  1.00  0.00           C  
ATOM   1083  CG2 ILE A 222      -1.015   7.540   5.528  1.00  0.00           C  
ATOM   1084  CD1 ILE A 222      -0.780   5.655   8.015  1.00  0.00           C  
ATOM   1085  H   ILE A 222      -1.766   3.644   4.802  1.00  0.00           H  
ATOM   1086  HA  ILE A 222      -3.279   6.036   4.732  1.00  0.00           H  
ATOM   1087  HB  ILE A 222      -0.357   5.509   5.389  1.00  0.00           H  
ATOM   1088 1HG1 ILE A 222      -2.648   6.262   7.210  1.00  0.00           H  
ATOM   1089 2HG1 ILE A 222      -2.209   4.597   6.856  1.00  0.00           H  
ATOM   1090 1HG2 ILE A 222      -0.304   7.790   6.316  1.00  0.00           H  
ATOM   1091 2HG2 ILE A 222      -0.596   7.819   4.561  1.00  0.00           H  
ATOM   1092 3HG2 ILE A 222      -1.943   8.085   5.691  1.00  0.00           H  
ATOM   1093 1HD1 ILE A 222      -1.231   5.335   8.955  1.00  0.00           H  
ATOM   1094 2HD1 ILE A 222       0.042   4.985   7.761  1.00  0.00           H  
ATOM   1095 3HD1 ILE A 222      -0.402   6.671   8.121  1.00  0.00           H  
ATOM   1096  N   HIS A 223      -0.992   5.700   2.399  1.00  0.00           N  
ATOM   1097  CA  HIS A 223      -0.521   6.226   1.126  1.00  0.00           C  
ATOM   1098  C   HIS A 223      -1.675   6.334   0.131  1.00  0.00           C  
ATOM   1099  O   HIS A 223      -1.806   7.332  -0.576  1.00  0.00           O  
ATOM   1100  CB  HIS A 223       0.587   5.339   0.548  1.00  0.00           C  
ATOM   1101  CG  HIS A 223       1.372   5.994  -0.546  1.00  0.00           C  
ATOM   1102  ND1 HIS A 223       2.334   5.325  -1.274  1.00  0.00           N  
ATOM   1103  CD2 HIS A 223       1.338   7.256  -1.036  1.00  0.00           C  
ATOM   1104  CE1 HIS A 223       2.857   6.149  -2.166  1.00  0.00           C  
ATOM   1105  NE2 HIS A 223       2.271   7.325  -2.041  1.00  0.00           N  
ATOM   1106  H   HIS A 223      -0.625   4.850   2.729  1.00  0.00           H  
ATOM   1107  HA  HIS A 223      -0.110   7.224   1.275  1.00  0.00           H  
ATOM   1108 1HB  HIS A 223       1.279   5.057   1.342  1.00  0.00           H  
ATOM   1109 2HB  HIS A 223       0.150   4.423   0.153  1.00  0.00           H  
ATOM   1110  HD2 HIS A 223       0.692   8.065  -0.696  1.00  0.00           H  
ATOM   1111  HE1 HIS A 223       3.640   5.899  -2.882  1.00  0.00           H  
ATOM   1112  HE2 HIS A 223       2.472   8.147  -2.593  1.00  0.00           H  
ATOM   1113  N   GLN A 224      -2.516   5.305   0.101  1.00  0.00           N  
ATOM   1114  CA  GLN A 224      -3.664   5.273  -0.800  1.00  0.00           C  
ATOM   1115  C   GLN A 224      -4.630   6.418  -0.501  1.00  0.00           C  
ATOM   1116  O   GLN A 224      -5.229   6.992  -1.409  1.00  0.00           O  
ATOM   1117  CB  GLN A 224      -4.393   3.931  -0.692  1.00  0.00           C  
ATOM   1118  CG  GLN A 224      -5.546   3.768  -1.667  1.00  0.00           C  
ATOM   1119  CD  GLN A 224      -5.075   3.639  -3.104  1.00  0.00           C  
ATOM   1120  OE1 GLN A 224      -4.534   2.604  -3.504  1.00  0.00           O  
ATOM   1121  NE2 GLN A 224      -5.278   4.690  -3.889  1.00  0.00           N  
ATOM   1122  H   GLN A 224      -2.360   4.543   0.702  1.00  0.00           H  
ATOM   1123  HA  GLN A 224      -3.305   5.393  -1.822  1.00  0.00           H  
ATOM   1124 1HB  GLN A 224      -3.687   3.119  -0.867  1.00  0.00           H  
ATOM   1125 2HB  GLN A 224      -4.786   3.811   0.317  1.00  0.00           H  
ATOM   1126 1HG  GLN A 224      -6.103   2.868  -1.408  1.00  0.00           H  
ATOM   1127 2HG  GLN A 224      -6.193   4.642  -1.597  1.00  0.00           H  
ATOM   1128 1HE2 GLN A 224      -4.988   4.664  -4.847  1.00  0.00           H  
ATOM   1129 2HE2 GLN A 224      -5.720   5.510  -3.524  1.00  0.00           H  
ATOM   1130  N   GLN A 225      -4.759   6.753   0.777  1.00  0.00           N  
ATOM   1131  CA  GLN A 225      -5.650   7.823   1.205  1.00  0.00           C  
ATOM   1132  C   GLN A 225      -5.056   9.190   0.865  1.00  0.00           C  
ATOM   1133  O   GLN A 225      -5.761  10.087   0.401  1.00  0.00           O  
ATOM   1134  CB  GLN A 225      -5.923   7.725   2.708  1.00  0.00           C  
ATOM   1135  CG  GLN A 225      -6.778   6.535   3.109  1.00  0.00           C  
ATOM   1136  CD  GLN A 225      -6.899   6.390   4.614  1.00  0.00           C  
ATOM   1137  OE1 GLN A 225      -5.902   6.443   5.340  1.00  0.00           O  
ATOM   1138  NE2 GLN A 225      -8.125   6.207   5.093  1.00  0.00           N  
ATOM   1139  H   GLN A 225      -4.237   6.266   1.452  1.00  0.00           H  
ATOM   1140  HA  GLN A 225      -6.595   7.720   0.672  1.00  0.00           H  
ATOM   1141 1HB  GLN A 225      -4.978   7.657   3.246  1.00  0.00           H  
ATOM   1142 2HB  GLN A 225      -6.428   8.630   3.046  1.00  0.00           H  
ATOM   1143 1HG  GLN A 225      -7.778   6.663   2.696  1.00  0.00           H  
ATOM   1144 2HG  GLN A 225      -6.325   5.626   2.714  1.00  0.00           H  
ATOM   1145 1HE2 GLN A 225      -8.267   6.105   6.079  1.00  0.00           H  
ATOM   1146 2HE2 GLN A 225      -8.906   6.171   4.470  1.00  0.00           H  
ATOM   1147  N   LEU A 226      -3.754   9.332   1.090  1.00  0.00           N  
ATOM   1148  CA  LEU A 226      -3.056  10.583   0.813  1.00  0.00           C  
ATOM   1149  C   LEU A 226      -3.093  10.909  -0.678  1.00  0.00           C  
ATOM   1150  O   LEU A 226      -3.253  12.068  -1.064  1.00  0.00           O  
ATOM   1151  CB  LEU A 226      -1.601  10.496   1.291  1.00  0.00           C  
ATOM   1152  CG  LEU A 226      -0.778  11.784   1.154  1.00  0.00           C  
ATOM   1153  CD1 LEU A 226      -1.471  12.912   1.907  1.00  0.00           C  
ATOM   1154  CD2 LEU A 226       0.625  11.550   1.692  1.00  0.00           C  
ATOM   1155  H   LEU A 226      -3.248   8.575   1.461  1.00  0.00           H  
ATOM   1156  HA  LEU A 226      -3.556  11.385   1.355  1.00  0.00           H  
ATOM   1157 1HB  LEU A 226      -1.597  10.210   2.341  1.00  0.00           H  
ATOM   1158 2HB  LEU A 226      -1.094   9.718   0.721  1.00  0.00           H  
ATOM   1159  HG  LEU A 226      -0.722  12.070   0.104  1.00  0.00           H  
ATOM   1160 1HD1 LEU A 226      -0.887  13.828   1.810  1.00  0.00           H  
ATOM   1161 2HD1 LEU A 226      -2.466  13.071   1.488  1.00  0.00           H  
ATOM   1162 3HD1 LEU A 226      -1.559  12.648   2.960  1.00  0.00           H  
ATOM   1163 1HD2 LEU A 226       1.210  12.465   1.595  1.00  0.00           H  
ATOM   1164 2HD2 LEU A 226       0.569  11.265   2.743  1.00  0.00           H  
ATOM   1165 3HD2 LEU A 226       1.103  10.751   1.125  1.00  0.00           H  
ATOM   1166  N   LEU A 227      -2.954   9.877  -1.509  1.00  0.00           N  
ATOM   1167  CA  LEU A 227      -2.965  10.045  -2.961  1.00  0.00           C  
ATOM   1168  C   LEU A 227      -4.276  10.661  -3.440  1.00  0.00           C  
ATOM   1169  O   LEU A 227      -4.292  11.461  -4.374  1.00  0.00           O  
ATOM   1170  CB  LEU A 227      -2.748   8.693  -3.652  1.00  0.00           C  
ATOM   1171  CG  LEU A 227      -2.749   8.722  -5.186  1.00  0.00           C  
ATOM   1172  CD1 LEU A 227      -1.635   9.637  -5.677  1.00  0.00           C  
ATOM   1173  CD2 LEU A 227      -2.572   7.309  -5.720  1.00  0.00           C  
ATOM   1174  H   LEU A 227      -2.835   8.976  -1.134  1.00  0.00           H  
ATOM   1175  HA  LEU A 227      -2.152  10.715  -3.238  1.00  0.00           H  
ATOM   1176 1HB  LEU A 227      -1.790   8.288  -3.329  1.00  0.00           H  
ATOM   1177 2HB  LEU A 227      -3.534   8.009  -3.333  1.00  0.00           H  
ATOM   1178  HG  LEU A 227      -3.697   9.128  -5.541  1.00  0.00           H  
ATOM   1179 1HD1 LEU A 227      -1.637   9.657  -6.767  1.00  0.00           H  
ATOM   1180 2HD1 LEU A 227      -1.798  10.645  -5.296  1.00  0.00           H  
ATOM   1181 3HD1 LEU A 227      -0.675   9.264  -5.323  1.00  0.00           H  
ATOM   1182 1HD2 LEU A 227      -2.573   7.329  -6.810  1.00  0.00           H  
ATOM   1183 2HD2 LEU A 227      -1.624   6.902  -5.367  1.00  0.00           H  
ATOM   1184 3HD2 LEU A 227      -3.391   6.681  -5.367  1.00  0.00           H  
ATOM   1185  N   PHE A 228      -5.374  10.294  -2.791  1.00  0.00           N  
ATOM   1186  CA  PHE A 228      -6.683  10.811  -3.162  1.00  0.00           C  
ATOM   1187  C   PHE A 228      -6.769  12.313  -2.907  1.00  0.00           C  
ATOM   1188  O   PHE A 228      -7.225  13.076  -3.761  1.00  0.00           O  
ATOM   1189  CB  PHE A 228      -7.783  10.089  -2.382  1.00  0.00           C  
ATOM   1190  CG  PHE A 228      -9.174  10.507  -2.767  1.00  0.00           C  
ATOM   1191  CD1 PHE A 228      -9.735  10.081  -3.962  1.00  0.00           C  
ATOM   1192  CD2 PHE A 228      -9.922  11.327  -1.937  1.00  0.00           C  
ATOM   1193  CE1 PHE A 228     -11.014  10.465  -4.318  1.00  0.00           C  
ATOM   1194  CE2 PHE A 228     -11.201  11.712  -2.290  1.00  0.00           C  
ATOM   1195  CZ  PHE A 228     -11.748  11.280  -3.482  1.00  0.00           C  
ATOM   1196  H   PHE A 228      -5.300   9.660  -2.045  1.00  0.00           H  
ATOM   1197  HA  PHE A 228      -6.836  10.633  -4.227  1.00  0.00           H  
ATOM   1198 1HB  PHE A 228      -7.695   9.015  -2.539  1.00  0.00           H  
ATOM   1199 2HB  PHE A 228      -7.655  10.275  -1.316  1.00  0.00           H  
ATOM   1200  HD1 PHE A 228      -9.156   9.436  -4.623  1.00  0.00           H  
ATOM   1201  HD2 PHE A 228      -9.491  11.668  -0.996  1.00  0.00           H  
ATOM   1202  HE1 PHE A 228     -11.443  10.124  -5.259  1.00  0.00           H  
ATOM   1203  HE2 PHE A 228     -11.780  12.356  -1.628  1.00  0.00           H  
ATOM   1204  HZ  PHE A 228     -12.755  11.584  -3.762  1.00  0.00           H  
ATOM   1205  N   LYS A 229      -6.302  12.736  -1.742  1.00  0.00           N  
ATOM   1206  CA  LYS A 229      -6.337  14.145  -1.374  1.00  0.00           C  
ATOM   1207  C   LYS A 229      -5.364  14.959  -2.219  1.00  0.00           C  
ATOM   1208  O   LYS A 229      -5.659  16.093  -2.599  1.00  0.00           O  
ATOM   1209  CB  LYS A 229      -6.017  14.318   0.112  1.00  0.00           C  
ATOM   1210  CG  LYS A 229      -7.091  13.788   1.052  1.00  0.00           C  
ATOM   1211  CD  LYS A 229      -6.689  13.971   2.508  1.00  0.00           C  
ATOM   1212  CE  LYS A 229      -7.753  13.424   3.449  1.00  0.00           C  
ATOM   1213  NZ  LYS A 229      -7.362  13.573   4.877  1.00  0.00           N  
ATOM   1214  H   LYS A 229      -5.918  12.086  -1.118  1.00  0.00           H  
ATOM   1215  HA  LYS A 229      -7.341  14.527  -1.561  1.00  0.00           H  
ATOM   1216 1HB  LYS A 229      -5.084  13.804   0.345  1.00  0.00           H  
ATOM   1217 2HB  LYS A 229      -5.872  15.376   0.332  1.00  0.00           H  
ATOM   1218 1HG  LYS A 229      -8.027  14.317   0.872  1.00  0.00           H  
ATOM   1219 2HG  LYS A 229      -7.251  12.727   0.860  1.00  0.00           H  
ATOM   1220 1HD  LYS A 229      -5.749  13.452   2.696  1.00  0.00           H  
ATOM   1221 2HD  LYS A 229      -6.547  15.031   2.715  1.00  0.00           H  
ATOM   1222 1HE  LYS A 229      -8.691  13.952   3.285  1.00  0.00           H  
ATOM   1223 2HE  LYS A 229      -7.916  12.367   3.240  1.00  0.00           H  
ATOM   1224 1HZ  LYS A 229      -8.091  13.198   5.468  1.00  0.00           H  
ATOM   1225 2HZ  LYS A 229      -6.502  13.070   5.046  1.00  0.00           H  
ATOM   1226 3HZ  LYS A 229      -7.227  14.551   5.089  1.00  0.00           H  
ATOM   1227  N   ALA A 230      -4.212  14.368  -2.518  1.00  0.00           N  
ATOM   1228  CA  ALA A 230      -3.190  15.036  -3.317  1.00  0.00           C  
ATOM   1229  C   ALA A 230      -3.684  15.303  -4.738  1.00  0.00           C  
ATOM   1230  O   ALA A 230      -3.207  16.218  -5.409  1.00  0.00           O  
ATOM   1231  CB  ALA A 230      -1.916  14.205  -3.347  1.00  0.00           C  
ATOM   1232  H   ALA A 230      -4.039  13.458  -2.184  1.00  0.00           H  
ATOM   1233  HA  ALA A 230      -2.973  15.999  -2.854  1.00  0.00           H  
ATOM   1234 1HB  ALA A 230      -1.161  14.716  -3.944  1.00  0.00           H  
ATOM   1235 2HB  ALA A 230      -1.545  14.071  -2.330  1.00  0.00           H  
ATOM   1236 3HB  ALA A 230      -2.127  13.231  -3.786  1.00  0.00           H  
ATOM   1237  N   ARG A 231      -4.629  14.492  -5.196  1.00  0.00           N  
ATOM   1238  CA  ARG A 231      -5.189  14.659  -6.531  1.00  0.00           C  
ATOM   1239  C   ARG A 231      -6.194  15.805  -6.558  1.00  0.00           C  
ATOM   1240  O   ARG A 231      -6.261  16.561  -7.528  1.00  0.00           O  
ATOM   1241  CB  ARG A 231      -5.868  13.378  -6.993  1.00  0.00           C  
ATOM   1242  CG  ARG A 231      -4.919  12.257  -7.387  1.00  0.00           C  
ATOM   1243  CD  ARG A 231      -5.654  11.021  -7.760  1.00  0.00           C  
ATOM   1244  NE  ARG A 231      -6.350  11.167  -9.028  1.00  0.00           N  
ATOM   1245  CZ  ARG A 231      -7.200  10.257  -9.543  1.00  0.00           C  
ATOM   1246  NH1 ARG A 231      -7.448   9.145  -8.888  1.00  0.00           N  
ATOM   1247  NH2 ARG A 231      -7.786  10.484 -10.706  1.00  0.00           N  
ATOM   1248  H   ARG A 231      -4.947  13.757  -4.629  1.00  0.00           H  
ATOM   1249  HA  ARG A 231      -4.376  14.889  -7.221  1.00  0.00           H  
ATOM   1250 1HB  ARG A 231      -6.512  13.002  -6.200  1.00  0.00           H  
ATOM   1251 2HB  ARG A 231      -6.501  13.592  -7.855  1.00  0.00           H  
ATOM   1252 1HG  ARG A 231      -4.320  12.571  -8.241  1.00  0.00           H  
ATOM   1253 2HG  ARG A 231      -4.261  12.025  -6.547  1.00  0.00           H  
ATOM   1254 1HD  ARG A 231      -4.951  10.193  -7.851  1.00  0.00           H  
ATOM   1255 2HD  ARG A 231      -6.390  10.789  -6.991  1.00  0.00           H  
ATOM   1256  HE  ARG A 231      -6.185  12.010  -9.561  1.00  0.00           H  
ATOM   1257 1HH1 ARG A 231      -7.001   8.972  -7.998  1.00  0.00           H  
ATOM   1258 2HH1 ARG A 231      -8.085   8.462  -9.273  1.00  0.00           H  
ATOM   1259 1HH2 ARG A 231      -7.595  11.339 -11.209  1.00  0.00           H  
ATOM   1260 2HH2 ARG A 231      -8.422   9.802 -11.091  1.00  0.00           H  
ATOM   1261  N   LEU A 232      -6.958  15.937  -5.481  1.00  0.00           N  
ATOM   1262  CA  LEU A 232      -7.972  16.982  -5.378  1.00  0.00           C  
ATOM   1263  C   LEU A 232      -7.338  18.345  -5.104  1.00  0.00           C  
ATOM   1264  O   LEU A 232      -7.615  19.312  -5.817  1.00  0.00           O  
ATOM   1265  CB  LEU A 232      -8.970  16.642  -4.264  1.00  0.00           C  
ATOM   1266  CG  LEU A 232      -9.828  15.392  -4.499  1.00  0.00           C  
ATOM   1267  CD1 LEU A 232     -10.649  15.097  -3.251  1.00  0.00           C  
ATOM   1268  CD2 LEU A 232     -10.729  15.614  -5.706  1.00  0.00           C  
ATOM   1269  H   LEU A 232      -6.836  15.317  -4.733  1.00  0.00           H  
ATOM   1270  HA  LEU A 232      -8.508  17.038  -6.325  1.00  0.00           H  
ATOM   1271 1HB  LEU A 232      -8.419  16.496  -3.337  1.00  0.00           H  
ATOM   1272 2HB  LEU A 232      -9.645  17.487  -4.132  1.00  0.00           H  
ATOM   1273  HG  LEU A 232      -9.180  14.535  -4.682  1.00  0.00           H  
ATOM   1274 1HD1 LEU A 232     -11.259  14.209  -3.418  1.00  0.00           H  
ATOM   1275 2HD1 LEU A 232      -9.979  14.924  -2.408  1.00  0.00           H  
ATOM   1276 3HD1 LEU A 232     -11.296  15.945  -3.032  1.00  0.00           H  
ATOM   1277 1HD2 LEU A 232     -11.338  14.725  -5.873  1.00  0.00           H  
ATOM   1278 2HD2 LEU A 232     -11.378  16.469  -5.522  1.00  0.00           H  
ATOM   1279 3HD2 LEU A 232     -10.116  15.804  -6.587  1.00  0.00           H  
ATOM   1280  N   GLN A 233      -6.489  18.401  -4.072  1.00  0.00           N  
ATOM   1281  CA  GLN A 233      -5.795  19.630  -3.668  1.00  0.00           C  
ATOM   1282  C   GLN A 233      -6.755  20.654  -3.068  1.00  0.00           C  
ATOM   1283  O   GLN A 233      -7.637  21.178  -3.749  1.00  0.00           O  
ATOM   1284  CB  GLN A 233      -5.063  20.247  -4.863  1.00  0.00           C  
ATOM   1285  CG  GLN A 233      -3.900  19.417  -5.377  1.00  0.00           C  
ATOM   1286  CD  GLN A 233      -2.708  19.448  -4.440  1.00  0.00           C  
ATOM   1287  OE1 GLN A 233      -2.457  20.449  -3.764  1.00  0.00           O  
ATOM   1288  NE2 GLN A 233      -1.965  18.347  -4.394  1.00  0.00           N  
ATOM   1289  H   GLN A 233      -6.323  17.580  -3.557  1.00  0.00           H  
ATOM   1290  HA  GLN A 233      -5.062  19.377  -2.902  1.00  0.00           H  
ATOM   1291 1HB  GLN A 233      -5.765  20.390  -5.685  1.00  0.00           H  
ATOM   1292 2HB  GLN A 233      -4.679  21.229  -4.587  1.00  0.00           H  
ATOM   1293 1HG  GLN A 233      -4.225  18.382  -5.484  1.00  0.00           H  
ATOM   1294 2HG  GLN A 233      -3.586  19.811  -6.343  1.00  0.00           H  
ATOM   1295 1HE2 GLN A 233      -1.165  18.309  -3.793  1.00  0.00           H  
ATOM   1296 2HE2 GLN A 233      -2.204  17.558  -4.958  1.00  0.00           H  
ATOM   1297  N   GLN A 234      -6.566  20.944  -1.788  1.00  0.00           N  
ATOM   1298  CA  GLN A 234      -7.408  21.907  -1.091  1.00  0.00           C  
ATOM   1299  C   GLN A 234      -6.859  23.317  -1.259  1.00  0.00           C  
ATOM   1300  O   GLN A 234      -7.578  24.304  -1.101  1.00  0.00           O  
ATOM   1301  CB  GLN A 234      -7.514  21.556   0.396  1.00  0.00           C  
ATOM   1302  CG  GLN A 234      -8.129  20.195   0.672  1.00  0.00           C  
ATOM   1303  CD  GLN A 234      -9.537  20.074   0.121  1.00  0.00           C  
ATOM   1304  OE1 GLN A 234     -10.416  20.879   0.441  1.00  0.00           O  
ATOM   1305  NE2 GLN A 234      -9.760  19.065  -0.715  1.00  0.00           N  
ATOM   1306  H   GLN A 234      -5.830  20.511  -1.304  1.00  0.00           H  
ATOM   1307  HA  GLN A 234      -8.406  21.873  -1.527  1.00  0.00           H  
ATOM   1308 1HB  GLN A 234      -6.521  21.574   0.845  1.00  0.00           H  
ATOM   1309 2HB  GLN A 234      -8.117  22.308   0.905  1.00  0.00           H  
ATOM   1310 1HG  GLN A 234      -7.512  19.427   0.205  1.00  0.00           H  
ATOM   1311 2HG  GLN A 234      -8.169  20.038   1.750  1.00  0.00           H  
ATOM   1312 1HE2 GLN A 234     -10.669  18.934  -1.111  1.00  0.00           H  
ATOM   1313 2HE2 GLN A 234      -9.017  18.435  -0.948  1.00  0.00           H  
ATOM   1314  N   GLN A 235      -5.578  23.406  -1.578  1.00  0.00           N  
ATOM   1315  CA  GLN A 235      -4.918  24.686  -1.773  1.00  0.00           C  
ATOM   1316  C   GLN A 235      -4.508  24.842  -3.231  1.00  0.00           C  
ATOM   1317  O   GLN A 235      -3.688  24.075  -3.737  1.00  0.00           O  
ATOM   1318  CB  GLN A 235      -3.695  24.812  -0.860  1.00  0.00           C  
ATOM   1319  CG  GLN A 235      -2.972  26.143  -0.969  1.00  0.00           C  
ATOM   1320  CD  GLN A 235      -1.813  26.253   0.004  1.00  0.00           C  
ATOM   1321  OE1 GLN A 235      -1.251  25.244   0.438  1.00  0.00           O  
ATOM   1322  NE2 GLN A 235      -1.450  27.482   0.353  1.00  0.00           N  
ATOM   1323  H   GLN A 235      -5.058  22.582  -1.690  1.00  0.00           H  
ATOM   1324  HA  GLN A 235      -5.621  25.480  -1.520  1.00  0.00           H  
ATOM   1325 1HB  GLN A 235      -4.001  24.679   0.178  1.00  0.00           H  
ATOM   1326 2HB  GLN A 235      -2.983  24.022  -1.096  1.00  0.00           H  
ATOM   1327 1HG  GLN A 235      -2.580  26.250  -1.980  1.00  0.00           H  
ATOM   1328 2HG  GLN A 235      -3.676  26.946  -0.753  1.00  0.00           H  
ATOM   1329 1HE2 GLN A 235      -0.691  27.617   0.992  1.00  0.00           H  
ATOM   1330 2HE2 GLN A 235      -1.932  28.272  -0.022  1.00  0.00           H  
ATOM   1331  N   GLN A 236      -5.078  25.823  -3.910  1.00  0.00           N  
ATOM   1332  CA  GLN A 236      -4.754  26.055  -5.308  1.00  0.00           C  
ATOM   1333  C   GLN A 236      -4.070  27.402  -5.482  1.00  0.00           C  
ATOM   1334  O   GLN A 236      -4.655  28.453  -5.205  1.00  0.00           O  
ATOM   1335  CB  GLN A 236      -6.016  25.989  -6.173  1.00  0.00           C  
ATOM   1336  CG  GLN A 236      -5.759  26.142  -7.661  1.00  0.00           C  
ATOM   1337  CD  GLN A 236      -7.035  26.072  -8.480  1.00  0.00           C  
ATOM   1338  OE1 GLN A 236      -7.745  25.063  -8.463  1.00  0.00           O  
ATOM   1339  NE2 GLN A 236      -7.333  27.146  -9.201  1.00  0.00           N  
ATOM   1340  H   GLN A 236      -5.726  26.410  -3.459  1.00  0.00           H  
ATOM   1341  HA  GLN A 236      -4.066  25.276  -5.637  1.00  0.00           H  
ATOM   1342 1HB  GLN A 236      -6.516  25.034  -6.014  1.00  0.00           H  
ATOM   1343 2HB  GLN A 236      -6.707  26.775  -5.868  1.00  0.00           H  
ATOM   1344 1HG  GLN A 236      -5.290  27.109  -7.841  1.00  0.00           H  
ATOM   1345 2HG  GLN A 236      -5.097  25.340  -7.990  1.00  0.00           H  
ATOM   1346 1HE2 GLN A 236      -8.163  27.159  -9.761  1.00  0.00           H  
ATOM   1347 2HE2 GLN A 236      -6.730  27.944  -9.185  1.00  0.00           H  
ATOM   1348  N   ALA A 237      -2.828  27.359  -5.938  1.00  0.00           N  
ATOM   1349  CA  ALA A 237      -2.048  28.565  -6.159  1.00  0.00           C  
ATOM   1350  C   ALA A 237      -2.369  29.166  -7.519  1.00  0.00           C  
ATOM   1351  O   ALA A 237      -2.182  30.362  -7.748  1.00  0.00           O  
ATOM   1352  CB  ALA A 237      -0.560  28.267  -6.045  1.00  0.00           C  
ATOM   1353  H   ALA A 237      -2.420  26.486  -6.134  1.00  0.00           H  
ATOM   1354  HA  ALA A 237      -2.321  29.290  -5.392  1.00  0.00           H  
ATOM   1355 1HB  ALA A 237       0.008  29.180  -6.217  1.00  0.00           H  
ATOM   1356 2HB  ALA A 237      -0.341  27.886  -5.047  1.00  0.00           H  
ATOM   1357 3HB  ALA A 237      -0.281  27.520  -6.786  1.00  0.00           H  
ATOM   1358  N   GLN A 238      -2.850  28.323  -8.421  1.00  0.00           N  
ATOM   1359  CA  GLN A 238      -3.206  28.760  -9.760  1.00  0.00           C  
ATOM   1360  C   GLN A 238      -4.543  29.487  -9.737  1.00  0.00           C  
ATOM   1361  O   GLN A 238      -4.739  30.404 -10.562  1.00  0.00           O  
ATOM   1362  OXT GLN A 238      -5.382  29.175  -8.938  1.00  0.00           O  
ATOM   1363  CB  GLN A 238      -3.266  27.569 -10.720  1.00  0.00           C  
ATOM   1364  CG  GLN A 238      -3.507  27.951 -12.171  1.00  0.00           C  
ATOM   1365  CD  GLN A 238      -3.460  26.753 -13.100  1.00  0.00           C  
ATOM   1366  OE1 GLN A 238      -3.445  25.603 -12.653  1.00  0.00           O  
ATOM   1367  NE2 GLN A 238      -3.437  27.015 -14.402  1.00  0.00           N  
ATOM   1368  H   GLN A 238      -2.979  27.385  -8.173  1.00  0.00           H  
ATOM   1369  HA  GLN A 238      -2.441  29.451 -10.113  1.00  0.00           H  
ATOM   1370 1HB  GLN A 238      -2.330  27.014 -10.670  1.00  0.00           H  
ATOM   1371 2HB  GLN A 238      -4.064  26.894 -10.413  1.00  0.00           H  
ATOM   1372 1HG  GLN A 238      -4.492  28.411 -12.256  1.00  0.00           H  
ATOM   1373 2HG  GLN A 238      -2.737  28.656 -12.483  1.00  0.00           H  
ATOM   1374 1HE2 GLN A 238      -3.406  26.265 -15.064  1.00  0.00           H  
ATOM   1375 2HE2 GLN A 238      -3.451  27.963 -14.722  1.00  0.00           H  
TER                                                                             
ATOM   1377  N   ASN B   1     -12.807   4.443  -1.929  1.00  0.00           N  
ATOM   1378  CA  ASN B   1     -11.761   3.495  -2.290  1.00  0.00           C  
ATOM   1379  C   ASN B   1     -10.460   3.806  -1.560  1.00  0.00           C  
ATOM   1380  O   ASN B   1      -9.437   4.085  -2.185  1.00  0.00           O  
ATOM   1381  CB  ASN B   1     -11.542   3.487  -3.792  1.00  0.00           C  
ATOM   1382  CG  ASN B   1     -12.720   2.935  -4.545  1.00  0.00           C  
ATOM   1383  OD1 ASN B   1     -13.340   1.954  -4.119  1.00  0.00           O  
ATOM   1384  ND2 ASN B   1     -13.042   3.546  -5.656  1.00  0.00           N  
ATOM   1385 1H   ASN B   1     -13.648   4.216  -2.421  1.00  0.00           H  
ATOM   1386 2H   ASN B   1     -12.975   4.396  -0.944  1.00  0.00           H  
ATOM   1387 3H   ASN B   1     -12.518   5.369  -2.173  1.00  0.00           H  
ATOM   1388  HA  ASN B   1     -12.075   2.497  -1.980  1.00  0.00           H  
ATOM   1389 1HB  ASN B   1     -11.349   4.504  -4.137  1.00  0.00           H  
ATOM   1390 2HB  ASN B   1     -10.662   2.889  -4.029  1.00  0.00           H  
ATOM   1391 1HD2 ASN B   1     -13.817   3.223  -6.199  1.00  0.00           H  
ATOM   1392 2HD2 ASN B   1     -12.512   4.337  -5.963  1.00  0.00           H  
ATOM   1393  N   ASP B   2     -10.506   3.756  -0.233  1.00  0.00           N  
ATOM   1394  CA  ASP B   2      -9.357   4.120   0.588  1.00  0.00           C  
ATOM   1395  C   ASP B   2      -8.431   2.928   0.795  1.00  0.00           C  
ATOM   1396  O   ASP B   2      -7.285   3.086   1.219  1.00  0.00           O  
ATOM   1397  CB  ASP B   2      -9.816   4.660   1.945  1.00  0.00           C  
ATOM   1398  CG  ASP B   2     -10.571   5.978   1.834  1.00  0.00           C  
ATOM   1399  OD1 ASP B   2     -10.395   6.660   0.852  1.00  0.00           O  
ATOM   1400  OD2 ASP B   2     -11.316   6.290   2.732  1.00  0.00           O  
ATOM   1401  H   ASP B   2     -11.360   3.459   0.219  1.00  0.00           H  
ATOM   1402  HA  ASP B   2      -8.798   4.902   0.073  1.00  0.00           H  
ATOM   1403 1HB  ASP B   2     -10.462   3.927   2.428  1.00  0.00           H  
ATOM   1404 2HB  ASP B   2      -8.949   4.807   2.590  1.00  0.00           H  
ATOM   1405  N   ASP B   3      -8.932   1.736   0.491  1.00  0.00           N  
ATOM   1406  CA  ASP B   3      -8.185   0.507   0.729  1.00  0.00           C  
ATOM   1407  C   ASP B   3      -7.369   0.113  -0.495  1.00  0.00           C  
ATOM   1408  O   ASP B   3      -7.918  -0.108  -1.574  1.00  0.00           O  
ATOM   1409  CB  ASP B   3      -9.133  -0.633   1.107  1.00  0.00           C  
ATOM   1410  CG  ASP B   3      -9.804  -0.423   2.458  1.00  0.00           C  
ATOM   1411  OD1 ASP B   3      -9.108  -0.164   3.411  1.00  0.00           O  
ATOM   1412  OD2 ASP B   3     -11.006  -0.523   2.523  1.00  0.00           O  
ATOM   1413  H   ASP B   3      -9.856   1.680   0.086  1.00  0.00           H  
ATOM   1414  HA  ASP B   3      -7.496   0.676   1.558  1.00  0.00           H  
ATOM   1415 1HB  ASP B   3      -9.907  -0.731   0.345  1.00  0.00           H  
ATOM   1416 2HB  ASP B   3      -8.580  -1.573   1.135  1.00  0.00           H  
ATOM   1417  N   PHE B   4      -6.054   0.026  -0.321  1.00  0.00           N  
ATOM   1418  CA  PHE B   4      -5.162  -0.366  -1.405  1.00  0.00           C  
ATOM   1419  C   PHE B   4      -5.518  -1.748  -1.939  1.00  0.00           C  
ATOM   1420  O   PHE B   4      -5.566  -2.720  -1.185  1.00  0.00           O  
ATOM   1421  CB  PHE B   4      -3.708  -0.355  -0.931  1.00  0.00           C  
ATOM   1422  CG  PHE B   4      -2.738  -0.907  -1.937  1.00  0.00           C  
ATOM   1423  CD1 PHE B   4      -2.731  -0.440  -3.243  1.00  0.00           C  
ATOM   1424  CD2 PHE B   4      -1.832  -1.894  -1.580  1.00  0.00           C  
ATOM   1425  CE1 PHE B   4      -1.839  -0.948  -4.169  1.00  0.00           C  
ATOM   1426  CE2 PHE B   4      -0.939  -2.402  -2.503  1.00  0.00           C  
ATOM   1427  CZ  PHE B   4      -0.943  -1.928  -3.800  1.00  0.00           C  
ATOM   1428  H   PHE B   4      -5.662   0.238   0.585  1.00  0.00           H  
ATOM   1429  HA  PHE B   4      -5.269   0.353  -2.218  1.00  0.00           H  
ATOM   1430 1HB  PHE B   4      -3.409   0.666  -0.696  1.00  0.00           H  
ATOM   1431 2HB  PHE B   4      -3.619  -0.940  -0.017  1.00  0.00           H  
ATOM   1432  HD1 PHE B   4      -3.438   0.336  -3.535  1.00  0.00           H  
ATOM   1433  HD2 PHE B   4      -1.829  -2.269  -0.556  1.00  0.00           H  
ATOM   1434  HE1 PHE B   4      -1.844  -0.572  -5.192  1.00  0.00           H  
ATOM   1435  HE2 PHE B   4      -0.232  -3.178  -2.209  1.00  0.00           H  
ATOM   1436  HZ  PHE B   4      -0.241  -2.329  -4.529  1.00  0.00           H  
ATOM   1437  N   PHE B   5      -5.767  -1.828  -3.241  1.00  0.00           N  
ATOM   1438  CA  PHE B   5      -6.238  -3.064  -3.856  1.00  0.00           C  
ATOM   1439  C   PHE B   5      -5.072  -3.954  -4.267  1.00  0.00           C  
ATOM   1440  O   PHE B   5      -4.870  -4.221  -5.451  1.00  0.00           O  
ATOM   1441  CB  PHE B   5      -7.107  -2.756  -5.077  1.00  0.00           C  
ATOM   1442  CG  PHE B   5      -8.302  -1.899  -4.770  1.00  0.00           C  
ATOM   1443  CD1 PHE B   5      -8.258  -0.527  -4.965  1.00  0.00           C  
ATOM   1444  CD2 PHE B   5      -9.472  -2.463  -4.285  1.00  0.00           C  
ATOM   1445  CE1 PHE B   5      -9.356   0.263  -4.682  1.00  0.00           C  
ATOM   1446  CE2 PHE B   5     -10.573  -1.677  -4.003  1.00  0.00           C  
ATOM   1447  CZ  PHE B   5     -10.514  -0.312  -4.202  1.00  0.00           C  
ATOM   1448  H   PHE B   5      -5.625  -1.014  -3.820  1.00  0.00           H  
ATOM   1449  HA  PHE B   5      -6.842  -3.606  -3.126  1.00  0.00           H  
ATOM   1450 1HB  PHE B   5      -6.508  -2.247  -5.830  1.00  0.00           H  
ATOM   1451 2HB  PHE B   5      -7.461  -3.688  -5.516  1.00  0.00           H  
ATOM   1452  HD1 PHE B   5      -7.343  -0.072  -5.346  1.00  0.00           H  
ATOM   1453  HD2 PHE B   5      -9.519  -3.541  -4.127  1.00  0.00           H  
ATOM   1454  HE1 PHE B   5      -9.308   1.340  -4.840  1.00  0.00           H  
ATOM   1455  HE2 PHE B   5     -11.487  -2.132  -3.623  1.00  0.00           H  
ATOM   1456  HZ  PHE B   5     -11.380   0.310  -3.978  1.00  0.00           H  
ATOM   1457  N   GLY B   6      -4.306  -4.409  -3.280  1.00  0.00           N  
ATOM   1458  CA  GLY B   6      -3.127  -5.224  -3.541  1.00  0.00           C  
ATOM   1459  C   GLY B   6      -2.290  -5.403  -2.280  1.00  0.00           C  
ATOM   1460  O   GLY B   6      -2.683  -4.967  -1.198  1.00  0.00           O  
ATOM   1461  H   GLY B   6      -4.549  -4.184  -2.327  1.00  0.00           H  
ATOM   1462 1HA  GLY B   6      -3.435  -6.200  -3.919  1.00  0.00           H  
ATOM   1463 2HA  GLY B   6      -2.525  -4.755  -4.318  1.00  0.00           H  
ATOM   1464  N   TRP B   7      -1.138  -6.047  -2.427  1.00  0.00           N  
ATOM   1465  CA  TRP B   7      -0.247  -6.291  -1.299  1.00  0.00           C  
ATOM   1466  C   TRP B   7       1.147  -6.680  -1.772  1.00  0.00           C  
ATOM   1467  O   TRP B   7       1.406  -6.759  -2.974  1.00  0.00           O  
ATOM   1468  CB  TRP B   7      -0.812  -7.395  -0.403  1.00  0.00           C  
ATOM   1469  CG  TRP B   7      -0.038  -7.591   0.865  1.00  0.00           C  
ATOM   1470  CD1 TRP B   7       0.447  -8.769   1.351  1.00  0.00           C  
ATOM   1471  CD2 TRP B   7       0.348  -6.574   1.821  1.00  0.00           C  
ATOM   1472  NE1 TRP B   7       1.103  -8.556   2.538  1.00  0.00           N  
ATOM   1473  CE2 TRP B   7       1.054  -7.219   2.840  1.00  0.00           C  
ATOM   1474  CE3 TRP B   7       0.154  -5.189   1.892  1.00  0.00           C  
ATOM   1475  CZ2 TRP B   7       1.569  -6.529   3.926  1.00  0.00           C  
ATOM   1476  CZ3 TRP B   7       0.672  -4.497   2.981  1.00  0.00           C  
ATOM   1477  CH2 TRP B   7       1.362  -5.150   3.970  1.00  0.00           C  
ATOM   1478  H   TRP B   7      -0.872  -6.376  -3.344  1.00  0.00           H  
ATOM   1479  HA  TRP B   7      -0.169  -5.374  -0.715  1.00  0.00           H  
ATOM   1480 1HB  TRP B   7      -1.844  -7.160  -0.142  1.00  0.00           H  
ATOM   1481 2HB  TRP B   7      -0.819  -8.338  -0.949  1.00  0.00           H  
ATOM   1482  HD1 TRP B   7       0.330  -9.737   0.867  1.00  0.00           H  
ATOM   1483  HE1 TRP B   7       1.550  -9.268   3.099  1.00  0.00           H  
ATOM   1484  HE3 TRP B   7      -0.391  -4.665   1.108  1.00  0.00           H  
ATOM   1485  HZ2 TRP B   7       2.120  -7.030   4.723  1.00  0.00           H  
ATOM   1486  HZ3 TRP B   7       0.516  -3.419   3.029  1.00  0.00           H  
ATOM   1487  HH2 TRP B   7       1.755  -4.576   4.810  1.00  0.00           H  
ATOM   1488  N   PHE B   8       2.043  -6.923  -0.821  1.00  0.00           N  
ATOM   1489  CA  PHE B   8       3.398  -7.358  -1.139  1.00  0.00           C  
ATOM   1490  C   PHE B   8       3.397  -8.746  -1.768  1.00  0.00           C  
ATOM   1491  O   PHE B   8       2.521  -9.565  -1.489  1.00  0.00           O  
ATOM   1492  CB  PHE B   8       4.266  -7.364   0.120  1.00  0.00           C  
ATOM   1493  CG  PHE B   8       4.647  -5.993   0.600  1.00  0.00           C  
ATOM   1494  CD1 PHE B   8       3.763  -5.236   1.354  1.00  0.00           C  
ATOM   1495  CD2 PHE B   8       5.890  -5.456   0.298  1.00  0.00           C  
ATOM   1496  CE1 PHE B   8       4.113  -3.974   1.796  1.00  0.00           C  
ATOM   1497  CE2 PHE B   8       6.242  -4.196   0.739  1.00  0.00           C  
ATOM   1498  CZ  PHE B   8       5.352  -3.454   1.489  1.00  0.00           C  
ATOM   1499  H   PHE B   8       1.778  -6.803   0.145  1.00  0.00           H  
ATOM   1500  HA  PHE B   8       3.827  -6.657  -1.856  1.00  0.00           H  
ATOM   1501 1HB  PHE B   8       3.736  -7.871   0.925  1.00  0.00           H  
ATOM   1502 2HB  PHE B   8       5.181  -7.924  -0.072  1.00  0.00           H  
ATOM   1503  HD1 PHE B   8       2.783  -5.647   1.598  1.00  0.00           H  
ATOM   1504  HD2 PHE B   8       6.593  -6.043  -0.295  1.00  0.00           H  
ATOM   1505  HE1 PHE B   8       3.408  -3.390   2.388  1.00  0.00           H  
ATOM   1506  HE2 PHE B   8       7.222  -3.786   0.495  1.00  0.00           H  
ATOM   1507  HZ  PHE B   8       5.628  -2.459   1.836  1.00  0.00           H  
ATOM   1508  N   ASP B   9       4.382  -9.003  -2.621  1.00  0.00           N  
ATOM   1509  CA  ASP B   9       4.712 -10.365  -3.025  1.00  0.00           C  
ATOM   1510  C   ASP B   9       5.574 -11.057  -1.978  1.00  0.00           C  
ATOM   1511  O   ASP B   9       6.755 -11.319  -2.207  1.00  0.00           O  
ATOM   1512  CB  ASP B   9       5.437 -10.365  -4.372  1.00  0.00           C  
ATOM   1513  CG  ASP B   9       5.663 -11.767  -4.923  1.00  0.00           C  
ATOM   1514  OD1 ASP B   9       4.962 -12.663  -4.519  1.00  0.00           O  
ATOM   1515  OD2 ASP B   9       6.536 -11.927  -5.743  1.00  0.00           O  
ATOM   1516  H   ASP B   9       4.919  -8.235  -3.000  1.00  0.00           H  
ATOM   1517  HA  ASP B   9       3.784 -10.929  -3.129  1.00  0.00           H  
ATOM   1518 1HB  ASP B   9       4.857  -9.794  -5.098  1.00  0.00           H  
ATOM   1519 2HB  ASP B   9       6.404  -9.872  -4.265  1.00  0.00           H  
ATOM   1520  N   MET B  10       4.979 -11.350  -0.827  1.00  0.00           N  
ATOM   1521  CA  MET B  10       5.740 -11.753   0.350  1.00  0.00           C  
ATOM   1522  C   MET B  10       5.757 -13.268   0.504  1.00  0.00           C  
ATOM   1523  O   MET B  10       4.719 -13.921   0.419  1.00  0.00           O  
ATOM   1524  CB  MET B  10       5.162 -11.097   1.603  1.00  0.00           C  
ATOM   1525  CG  MET B  10       5.980 -11.322   2.866  1.00  0.00           C  
ATOM   1526  SD  MET B  10       5.319 -10.432   4.290  1.00  0.00           S  
ATOM   1527  CE  MET B  10       5.742  -8.746   3.861  1.00  0.00           C  
ATOM   1528  H   MET B  10       3.973 -11.294  -0.766  1.00  0.00           H  
ATOM   1529  HA  MET B  10       6.771 -11.422   0.226  1.00  0.00           H  
ATOM   1530 1HB  MET B  10       5.079 -10.023   1.445  1.00  0.00           H  
ATOM   1531 2HB  MET B  10       4.156 -11.480   1.783  1.00  0.00           H  
ATOM   1532 1HG  MET B  10       5.999 -12.385   3.103  1.00  0.00           H  
ATOM   1533 2HG  MET B  10       7.005 -10.991   2.700  1.00  0.00           H  
ATOM   1534 1HE  MET B  10       5.398  -8.074   4.647  1.00  0.00           H  
ATOM   1535 2HE  MET B  10       6.824  -8.658   3.755  1.00  0.00           H  
ATOM   1536 3HE  MET B  10       5.262  -8.479   2.919  1.00  0.00           H  
ATOM   1537  N   ASN B  11       6.945 -13.819   0.730  1.00  0.00           N  
ATOM   1538  CA  ASN B  11       7.106 -15.264   0.858  1.00  0.00           C  
ATOM   1539  C   ASN B  11       7.968 -15.618   2.062  1.00  0.00           C  
ATOM   1540  O   ASN B  11       9.179 -15.798   1.940  1.00  0.00           O  
ATOM   1541  CB  ASN B  11       7.696 -15.851  -0.412  1.00  0.00           C  
ATOM   1542  CG  ASN B  11       6.780 -15.707  -1.595  1.00  0.00           C  
ATOM   1543  OD1 ASN B  11       5.848 -16.500  -1.774  1.00  0.00           O  
ATOM   1544  ND2 ASN B  11       7.026 -14.710  -2.406  1.00  0.00           N  
ATOM   1545  H   ASN B  11       7.756 -13.225   0.817  1.00  0.00           H  
ATOM   1546  HA  ASN B  11       6.123 -15.709   1.022  1.00  0.00           H  
ATOM   1547 1HB  ASN B  11       8.641 -15.355  -0.636  1.00  0.00           H  
ATOM   1548 2HB  ASN B  11       7.909 -16.909  -0.259  1.00  0.00           H  
ATOM   1549 1HD2 ASN B  11       6.448 -14.566  -3.211  1.00  0.00           H  
ATOM   1550 2HD2 ASN B  11       7.790 -14.093  -2.222  1.00  0.00           H  
ATOM   1551  N   MET B  12       7.337 -15.714   3.227  1.00  0.00           N  
ATOM   1552  CA  MET B  12       8.058 -15.959   4.471  1.00  0.00           C  
ATOM   1553  C   MET B  12       8.668 -17.355   4.490  1.00  0.00           C  
ATOM   1554  O   MET B  12       8.105 -18.296   3.931  1.00  0.00           O  
ATOM   1555  CB  MET B  12       7.126 -15.768   5.666  1.00  0.00           C  
ATOM   1556  CG  MET B  12       6.702 -14.327   5.911  1.00  0.00           C  
ATOM   1557  SD  MET B  12       5.682 -14.143   7.387  1.00  0.00           S  
ATOM   1558  CE  MET B  12       5.367 -12.381   7.364  1.00  0.00           C  
ATOM   1559  H   MET B  12       6.332 -15.617   3.252  1.00  0.00           H  
ATOM   1560  HA  MET B  12       8.874 -15.240   4.545  1.00  0.00           H  
ATOM   1561 1HB  MET B  12       6.224 -16.362   5.523  1.00  0.00           H  
ATOM   1562 2HB  MET B  12       7.616 -16.130   6.571  1.00  0.00           H  
ATOM   1563 1HG  MET B  12       7.587 -13.701   6.023  1.00  0.00           H  
ATOM   1564 2HG  MET B  12       6.135 -13.964   5.054  1.00  0.00           H  
ATOM   1565 1HE  MET B  12       4.746 -12.110   8.218  1.00  0.00           H  
ATOM   1566 2HE  MET B  12       6.314 -11.841   7.416  1.00  0.00           H  
ATOM   1567 3HE  MET B  12       4.850 -12.116   6.441  1.00  0.00           H  
ATOM   1568  N   GLU B  13       9.822 -17.481   5.136  1.00  0.00           N  
ATOM   1569  CA  GLU B  13      10.450 -18.781   5.333  1.00  0.00           C  
ATOM   1570  C   GLU B  13      11.314 -18.792   6.588  1.00  0.00           C  
ATOM   1571  O   GLU B  13      10.806 -18.927   7.666  1.00  0.00           O  
ATOM   1572  OXT GLU B  13      12.504 -18.664   6.499  1.00  0.00           O  
ATOM   1573  CB  GLU B  13      11.297 -19.154   4.115  1.00  0.00           C  
ATOM   1574  CG  GLU B  13      11.932 -20.536   4.190  1.00  0.00           C  
ATOM   1575  CD  GLU B  13      12.686 -20.901   2.942  1.00  0.00           C  
ATOM   1576  OE1 GLU B  13      12.735 -20.097   2.043  1.00  0.00           O  
ATOM   1577  OE2 GLU B  13      13.215 -21.987   2.888  1.00  0.00           O  
ATOM   1578  H   GLU B  13      10.276 -16.655   5.499  1.00  0.00           H  
ATOM   1579  HA  GLU B  13       9.665 -19.529   5.456  1.00  0.00           H  
ATOM   1580 1HB  GLU B  13      10.680 -19.118   3.217  1.00  0.00           H  
ATOM   1581 2HB  GLU B  13      12.098 -18.425   3.992  1.00  0.00           H  
ATOM   1582 1HG  GLU B  13      12.617 -20.564   5.036  1.00  0.00           H  
ATOM   1583 2HG  GLU B  13      11.150 -21.274   4.365  1.00  0.00           H  
TER                                                                             
I_bsa 1633.56
I_hb 2
I_pack -0.043
I_sc -52.677
I_unsat 9
pep_sc -10.007
pep_sc_noref -8.193
reweighted_sc -114.529
rmsALL 9.372
rmsALL_CAPRI_if 3.621
rmsALL_allIF 4.053
rmsALL_if 5.974
rmsBB 8.322
rmsBB_CAPRI_if 2.572
rmsBB_allIF 2.953
rmsBB_if 4.662
rmsBB_intrf_lowres 3.86
rmsBB_lowres 5.043
rmsCA 8.348
rmsCA_if 4.624
rmsCA_intrf_lowres 3.735
rmsCA_lowres 5.137
rmsSC_CAPRI_if 4.155
rmsSC_allIF 4.627
score -51.846
score_lowres_opt 5.678
score_lowres_start 25.951
silent_score -51.846
startRMSall 0
startRMSallif 0
startRMSbb 0
startRMSca 0
time 76
