# Supplementary material for: Simple biochemical features underlie transcriptional activation domain diversity and dynamic, fuzzy binding to Mediator
Source: eLife. 2021 Apr 27;10:e68068. doi: 10.7554/eLife.68068 (PMC8137143; doi:10.7554/eLife.68068)
Supplement: Figure 6—source data 2. — The 10 best-scoring models from different binding poses are provided as pdb files. Top500.txt contains the score, cluster number, and RMSD to best model for the 500 best-scoring models. [file elife-68068-fig6-data2.zip › Med15-cAD structural models/ABD1/Sef1_1132/2lpb_Sef1_1132_prepack_06476.pdb]

HEADER                                            17-SEP-20   XXXX              
EXPDTA    THEORETICAL MODEL                                                     
REMARK 220                                                                      
REMARK 220 EXPERIMENTAL DETAILS                                                 
REMARK 220  EXPERIMENT TYPE                : THEORETICAL MODELLING              
REMARK 220  DATE OF DATA COLLECTION        : 17-SEP-20                          
REMARK 220                                                                      
REMARK 220 REMARK: MODEL GENERATED BY ROSETTA                                   
REMARK 220  VERSION 2020.08+release.cb1caba                                     
ATOM      1  N   GLN A 158     -12.016 -12.395 -23.603  1.00  0.00           N  
ATOM      2  CA  GLN A 158     -11.969 -12.966 -22.241  1.00  0.00           C  
ATOM      3  C   GLN A 158     -12.554 -11.986 -21.232  1.00  0.00           C  
ATOM      4  O   GLN A 158     -13.092 -10.945 -21.605  1.00  0.00           O  
ATOM      5  CB  GLN A 158     -10.534 -13.324 -21.846  1.00  0.00           C  
ATOM      6  CG  GLN A 158      -9.893 -14.385 -22.724  1.00  0.00           C  
ATOM      7  CD  GLN A 158     -10.563 -15.739 -22.579  1.00  0.00           C  
ATOM      8  OE1 GLN A 158     -10.629 -16.301 -21.483  1.00  0.00           O  
ATOM      9  NE2 GLN A 158     -11.067 -16.269 -23.688  1.00  0.00           N  
ATOM     10 1H   GLN A 158     -11.629 -13.049 -24.253  1.00  0.00           H  
ATOM     11 2H   GLN A 158     -12.965 -12.201 -23.851  1.00  0.00           H  
ATOM     12 3H   GLN A 158     -11.486 -11.548 -23.628  1.00  0.00           H  
ATOM     13  HA  GLN A 158     -12.567 -13.877 -22.227  1.00  0.00           H  
ATOM     14 1HB  GLN A 158      -9.911 -12.431 -21.888  1.00  0.00           H  
ATOM     15 2HB  GLN A 158     -10.519 -13.685 -20.817  1.00  0.00           H  
ATOM     16 1HG  GLN A 158      -9.970 -14.075 -23.766  1.00  0.00           H  
ATOM     17 2HG  GLN A 158      -8.846 -14.492 -22.441  1.00  0.00           H  
ATOM     18 1HE2 GLN A 158     -11.522 -17.161 -23.655  1.00  0.00           H  
ATOM     19 2HE2 GLN A 158     -10.992 -15.780 -24.557  1.00  0.00           H  
ATOM     20  N   ARG A 159     -12.454 -12.331 -19.958  1.00  0.00           N  
ATOM     21  CA  ARG A 159     -12.963 -11.479 -18.889  1.00  0.00           C  
ATOM     22  C   ARG A 159     -12.021 -10.302 -18.654  1.00  0.00           C  
ATOM     23  O   ARG A 159     -10.801 -10.445 -18.767  1.00  0.00           O  
ATOM     24  CB  ARG A 159     -13.124 -12.269 -17.599  1.00  0.00           C  
ATOM     25  CG  ARG A 159     -14.192 -13.351 -17.640  1.00  0.00           C  
ATOM     26  CD  ARG A 159     -14.288 -14.077 -16.347  1.00  0.00           C  
ATOM     27  NE  ARG A 159     -15.295 -15.125 -16.388  1.00  0.00           N  
ATOM     28  CZ  ARG A 159     -15.547 -15.983 -15.380  1.00  0.00           C  
ATOM     29  NH1 ARG A 159     -14.859 -15.905 -14.264  1.00  0.00           N  
ATOM     30  NH2 ARG A 159     -16.486 -16.903 -15.515  1.00  0.00           N  
ATOM     31  H   ARG A 159     -12.025 -13.184 -19.727  1.00  0.00           H  
ATOM     32  HA  ARG A 159     -13.941 -11.098 -19.186  1.00  0.00           H  
ATOM     33 1HB  ARG A 159     -12.179 -12.748 -17.345  1.00  0.00           H  
ATOM     34 2HB  ARG A 159     -13.375 -11.589 -16.784  1.00  0.00           H  
ATOM     35 1HG  ARG A 159     -15.160 -12.899 -17.853  1.00  0.00           H  
ATOM     36 2HG  ARG A 159     -13.949 -14.072 -18.421  1.00  0.00           H  
ATOM     37 1HD  ARG A 159     -13.327 -14.536 -16.116  1.00  0.00           H  
ATOM     38 2HD  ARG A 159     -14.556 -13.377 -15.557  1.00  0.00           H  
ATOM     39  HE  ARG A 159     -15.846 -15.215 -17.232  1.00  0.00           H  
ATOM     40 1HH1 ARG A 159     -14.141 -15.202 -14.160  1.00  0.00           H  
ATOM     41 2HH1 ARG A 159     -15.048 -16.548 -13.509  1.00  0.00           H  
ATOM     42 1HH2 ARG A 159     -17.016 -16.962 -16.375  1.00  0.00           H  
ATOM     43 2HH2 ARG A 159     -16.675 -17.546 -14.761  1.00  0.00           H  
ATOM     44  N   ARG A 160     -12.586  -9.144 -18.344  1.00  0.00           N  
ATOM     45  CA  ARG A 160     -11.792  -7.949 -18.098  1.00  0.00           C  
ATOM     46  C   ARG A 160     -12.633  -6.875 -17.411  1.00  0.00           C  
ATOM     47  O   ARG A 160     -13.441  -6.198 -18.052  1.00  0.00           O  
ATOM     48  CB  ARG A 160     -11.230  -7.400 -19.401  1.00  0.00           C  
ATOM     49  CG  ARG A 160     -10.293  -6.214 -19.244  1.00  0.00           C  
ATOM     50  CD  ARG A 160      -9.731  -5.781 -20.549  1.00  0.00           C  
ATOM     51  NE  ARG A 160      -8.782  -4.691 -20.396  1.00  0.00           N  
ATOM     52  CZ  ARG A 160      -8.183  -4.047 -21.418  1.00  0.00           C  
ATOM     53  NH1 ARG A 160      -8.446  -4.397 -22.658  1.00  0.00           N  
ATOM     54  NH2 ARG A 160      -7.332  -3.066 -21.174  1.00  0.00           N  
ATOM     55  H   ARG A 160     -13.563  -9.090 -18.275  1.00  0.00           H  
ATOM     56  HA  ARG A 160     -10.960  -8.215 -17.446  1.00  0.00           H  
ATOM     57 1HB  ARG A 160     -10.683  -8.186 -19.921  1.00  0.00           H  
ATOM     58 2HB  ARG A 160     -12.050  -7.090 -20.049  1.00  0.00           H  
ATOM     59 1HG  ARG A 160     -10.837  -5.375 -18.810  1.00  0.00           H  
ATOM     60 2HG  ARG A 160      -9.465  -6.488 -18.589  1.00  0.00           H  
ATOM     61 1HD  ARG A 160      -9.216  -6.617 -21.019  1.00  0.00           H  
ATOM     62 2HD  ARG A 160     -10.538  -5.441 -21.197  1.00  0.00           H  
ATOM     63  HE  ARG A 160      -8.553  -4.393 -19.457  1.00  0.00           H  
ATOM     64 1HH1 ARG A 160      -9.097  -5.147 -22.844  1.00  0.00           H  
ATOM     65 2HH1 ARG A 160      -7.998  -3.915 -23.424  1.00  0.00           H  
ATOM     66 1HH2 ARG A 160      -7.130  -2.798 -20.221  1.00  0.00           H  
ATOM     67 2HH2 ARG A 160      -6.884  -2.585 -21.940  1.00  0.00           H  
ATOM     68  N   GLN A 161     -12.454  -6.736 -16.108  1.00  0.00           N  
ATOM     69  CA  GLN A 161     -13.186  -5.737 -15.341  1.00  0.00           C  
ATOM     70  C   GLN A 161     -12.283  -4.548 -15.024  1.00  0.00           C  
ATOM     71  O   GLN A 161     -11.141  -4.722 -14.597  1.00  0.00           O  
ATOM     72  CB  GLN A 161     -13.737  -6.344 -14.048  1.00  0.00           C  
ATOM     73  CG  GLN A 161     -14.575  -5.386 -13.219  1.00  0.00           C  
ATOM     74  CD  GLN A 161     -15.159  -6.049 -11.984  1.00  0.00           C  
ATOM     75  OE1 GLN A 161     -14.579  -6.990 -11.435  1.00  0.00           O  
ATOM     76  NE2 GLN A 161     -16.311  -5.559 -11.541  1.00  0.00           N  
ATOM     77  H   GLN A 161     -11.811  -7.320 -15.646  1.00  0.00           H  
ATOM     78  HA  GLN A 161     -14.024  -5.385 -15.943  1.00  0.00           H  
ATOM     79 1HB  GLN A 161     -14.352  -7.212 -14.286  1.00  0.00           H  
ATOM     80 2HB  GLN A 161     -12.910  -6.691 -13.428  1.00  0.00           H  
ATOM     81 1HG  GLN A 161     -13.947  -4.556 -12.896  1.00  0.00           H  
ATOM     82 2HG  GLN A 161     -15.398  -5.017 -13.830  1.00  0.00           H  
ATOM     83 1HE2 GLN A 161     -16.744  -5.956 -10.731  1.00  0.00           H  
ATOM     84 2HE2 GLN A 161     -16.747  -4.795 -12.016  1.00  0.00           H  
ATOM     85  N   LEU A 162     -12.793  -3.344 -15.237  1.00  0.00           N  
ATOM     86  CA  LEU A 162     -12.021  -2.140 -14.973  1.00  0.00           C  
ATOM     87  C   LEU A 162     -12.920  -0.927 -14.750  1.00  0.00           C  
ATOM     88  O   LEU A 162     -13.442  -0.340 -15.694  1.00  0.00           O  
ATOM     89  CB  LEU A 162     -11.064  -1.866 -16.140  1.00  0.00           C  
ATOM     90  CG  LEU A 162     -10.156  -0.640 -15.981  1.00  0.00           C  
ATOM     91  CD1 LEU A 162      -9.018  -0.716 -16.991  1.00  0.00           C  
ATOM     92  CD2 LEU A 162     -10.974   0.628 -16.176  1.00  0.00           C  
ATOM     93  H   LEU A 162     -13.712  -3.261 -15.574  1.00  0.00           H  
ATOM     94  HA  LEU A 162     -11.437  -2.296 -14.067  1.00  0.00           H  
ATOM     95 1HB  LEU A 162     -10.425  -2.736 -16.277  1.00  0.00           H  
ATOM     96 2HB  LEU A 162     -11.653  -1.727 -17.047  1.00  0.00           H  
ATOM     97  HG  LEU A 162      -9.717  -0.639 -14.984  1.00  0.00           H  
ATOM     98 1HD1 LEU A 162      -8.372   0.155 -16.878  1.00  0.00           H  
ATOM     99 2HD1 LEU A 162      -8.438  -1.622 -16.817  1.00  0.00           H  
ATOM    100 3HD1 LEU A 162      -9.428  -0.736 -18.000  1.00  0.00           H  
ATOM    101 1HD2 LEU A 162     -10.328   1.499 -16.062  1.00  0.00           H  
ATOM    102 2HD2 LEU A 162     -11.413   0.628 -17.174  1.00  0.00           H  
ATOM    103 3HD2 LEU A 162     -11.769   0.665 -15.430  1.00  0.00           H  
ATOM    104  N   THR A 163     -13.130  -0.568 -13.497  1.00  0.00           N  
ATOM    105  CA  THR A 163     -13.931   0.599 -13.185  1.00  0.00           C  
ATOM    106  C   THR A 163     -13.038   1.835 -13.283  1.00  0.00           C  
ATOM    107  O   THR A 163     -11.937   1.838 -12.733  1.00  0.00           O  
ATOM    108  CB  THR A 163     -14.563   0.499 -11.784  1.00  0.00           C  
ATOM    109  OG1 THR A 163     -15.405  -0.661 -11.719  1.00  0.00           O  
ATOM    110  CG2 THR A 163     -15.391   1.739 -11.483  1.00  0.00           C  
ATOM    111  H   THR A 163     -12.740  -1.095 -12.770  1.00  0.00           H  
ATOM    112  HA  THR A 163     -14.738   0.670 -13.915  1.00  0.00           H  
ATOM    113  HB  THR A 163     -13.777   0.403 -11.037  1.00  0.00           H  
ATOM    114  HG1 THR A 163     -15.202  -1.158 -10.922  1.00  0.00           H  
ATOM    115 1HG2 THR A 163     -15.829   1.650 -10.489  1.00  0.00           H  
ATOM    116 2HG2 THR A 163     -14.751   2.620 -11.520  1.00  0.00           H  
ATOM    117 3HG2 THR A 163     -16.185   1.835 -12.221  1.00  0.00           H  
ATOM    118  N   PRO A 164     -13.497   2.899 -13.960  1.00  0.00           N  
ATOM    119  CA  PRO A 164     -12.714   4.131 -14.141  1.00  0.00           C  
ATOM    120  C   PRO A 164     -12.220   4.737 -12.826  1.00  0.00           C  
ATOM    121  O   PRO A 164     -11.099   5.240 -12.749  1.00  0.00           O  
ATOM    122  CB  PRO A 164     -13.714   5.060 -14.836  1.00  0.00           C  
ATOM    123  CG  PRO A 164     -14.580   4.140 -15.626  1.00  0.00           C  
ATOM    124  CD  PRO A 164     -14.775   2.947 -14.730  1.00  0.00           C  
ATOM    125  HA  PRO A 164     -11.851   3.919 -14.789  1.00  0.00           H  
ATOM    126 1HB  PRO A 164     -14.276   5.637 -14.086  1.00  0.00           H  
ATOM    127 2HB  PRO A 164     -13.178   5.787 -15.464  1.00  0.00           H  
ATOM    128 1HG  PRO A 164     -15.528   4.637 -15.882  1.00  0.00           H  
ATOM    129 2HG  PRO A 164     -14.091   3.881 -16.577  1.00  0.00           H  
ATOM    130 1HD  PRO A 164     -15.638   3.120 -14.070  1.00  0.00           H  
ATOM    131 2HD  PRO A 164     -14.930   2.047 -15.344  1.00  0.00           H  
ATOM    132  N   GLN A 165     -13.054   4.663 -11.798  1.00  0.00           N  
ATOM    133  CA  GLN A 165     -12.719   5.223 -10.492  1.00  0.00           C  
ATOM    134  C   GLN A 165     -11.666   4.392  -9.762  1.00  0.00           C  
ATOM    135  O   GLN A 165     -10.776   4.940  -9.115  1.00  0.00           O  
ATOM    136  CB  GLN A 165     -13.978   5.338  -9.628  1.00  0.00           C  
ATOM    137  CG  GLN A 165     -14.971   6.381 -10.110  1.00  0.00           C  
ATOM    138  CD  GLN A 165     -16.217   6.438  -9.246  1.00  0.00           C  
ATOM    139  OE1 GLN A 165     -16.592   5.450  -8.609  1.00  0.00           O  
ATOM    140  NE2 GLN A 165     -16.865   7.597  -9.219  1.00  0.00           N  
ATOM    141  H   GLN A 165     -13.924   4.226 -11.924  1.00  0.00           H  
ATOM    142  HA  GLN A 165     -12.302   6.219 -10.639  1.00  0.00           H  
ATOM    143 1HB  GLN A 165     -14.488   4.376  -9.599  1.00  0.00           H  
ATOM    144 2HB  GLN A 165     -13.696   5.589  -8.606  1.00  0.00           H  
ATOM    145 1HG  GLN A 165     -14.494   7.361 -10.086  1.00  0.00           H  
ATOM    146 2HG  GLN A 165     -15.272   6.138 -11.129  1.00  0.00           H  
ATOM    147 1HE2 GLN A 165     -17.693   7.694  -8.667  1.00  0.00           H  
ATOM    148 2HE2 GLN A 165     -16.525   8.373  -9.752  1.00  0.00           H  
ATOM    149  N   GLN A 166     -11.757   3.072  -9.874  1.00  0.00           N  
ATOM    150  CA  GLN A 166     -10.822   2.186  -9.190  1.00  0.00           C  
ATOM    151  C   GLN A 166      -9.517   2.063  -9.956  1.00  0.00           C  
ATOM    152  O   GLN A 166      -8.440   2.098  -9.365  1.00  0.00           O  
ATOM    153  CB  GLN A 166     -11.442   0.800  -8.993  1.00  0.00           C  
ATOM    154  CG  GLN A 166     -12.418   0.714  -7.832  1.00  0.00           C  
ATOM    155  CD  GLN A 166     -13.771   1.311  -8.168  1.00  0.00           C  
ATOM    156  OE1 GLN A 166     -13.871   2.247  -8.967  1.00  0.00           O  
ATOM    157  NE2 GLN A 166     -14.822   0.773  -7.559  1.00  0.00           N  
ATOM    158  H   GLN A 166     -12.454   2.687 -10.440  1.00  0.00           H  
ATOM    159  HA  GLN A 166     -10.598   2.609  -8.211  1.00  0.00           H  
ATOM    160 1HB  GLN A 166     -11.970   0.506  -9.900  1.00  0.00           H  
ATOM    161 2HB  GLN A 166     -10.651   0.069  -8.823  1.00  0.00           H  
ATOM    162 1HG  GLN A 166     -12.562  -0.334  -7.569  1.00  0.00           H  
ATOM    163 2HG  GLN A 166     -12.005   1.258  -6.983  1.00  0.00           H  
ATOM    164 1HE2 GLN A 166     -15.741   1.126  -7.741  1.00  0.00           H  
ATOM    165 2HE2 GLN A 166     -14.695   0.015  -6.919  1.00  0.00           H  
ATOM    166  N   GLN A 167      -9.625   1.917 -11.272  1.00  0.00           N  
ATOM    167  CA  GLN A 167      -8.469   1.777 -12.140  1.00  0.00           C  
ATOM    168  C   GLN A 167      -7.449   2.886 -11.907  1.00  0.00           C  
ATOM    169  O   GLN A 167      -6.258   2.627 -11.753  1.00  0.00           O  
ATOM    170  CB  GLN A 167      -8.907   1.771 -13.607  1.00  0.00           C  
ATOM    171  CG  GLN A 167      -7.759   1.685 -14.599  1.00  0.00           C  
ATOM    172  CD  GLN A 167      -7.037   0.353 -14.533  1.00  0.00           C  
ATOM    173  OE1 GLN A 167      -7.457  -0.564 -13.823  1.00  0.00           O  
ATOM    174  NE2 GLN A 167      -5.941   0.238 -15.276  1.00  0.00           N  
ATOM    175  H   GLN A 167     -10.519   1.896 -11.678  1.00  0.00           H  
ATOM    176  HA  GLN A 167      -7.981   0.829 -11.916  1.00  0.00           H  
ATOM    177 1HB  GLN A 167      -9.569   0.923 -13.785  1.00  0.00           H  
ATOM    178 2HB  GLN A 167      -9.470   2.678 -13.823  1.00  0.00           H  
ATOM    179 1HG  GLN A 167      -8.153   1.811 -15.607  1.00  0.00           H  
ATOM    180 2HG  GLN A 167      -7.042   2.474 -14.377  1.00  0.00           H  
ATOM    181 1HE2 GLN A 167      -5.423  -0.618 -15.274  1.00  0.00           H  
ATOM    182 2HE2 GLN A 167      -5.635   1.006 -15.838  1.00  0.00           H  
ATOM    183  N   GLN A 168      -7.937   4.113 -11.843  1.00  0.00           N  
ATOM    184  CA  GLN A 168      -7.085   5.278 -11.654  1.00  0.00           C  
ATOM    185  C   GLN A 168      -6.316   5.237 -10.336  1.00  0.00           C  
ATOM    186  O   GLN A 168      -5.210   5.765 -10.240  1.00  0.00           O  
ATOM    187  CB  GLN A 168      -7.925   6.557 -11.721  1.00  0.00           C  
ATOM    188  CG  GLN A 168      -8.451   6.883 -13.109  1.00  0.00           C  
ATOM    189  CD  GLN A 168      -9.451   8.023 -13.095  1.00  0.00           C  
ATOM    190  OE1 GLN A 168      -9.446   8.861 -12.187  1.00  0.00           O  
ATOM    191  NE2 GLN A 168     -10.316   8.063 -14.101  1.00  0.00           N  
ATOM    192  H   GLN A 168      -8.906   4.243 -11.920  1.00  0.00           H  
ATOM    193  HA  GLN A 168      -6.346   5.299 -12.454  1.00  0.00           H  
ATOM    194 1HB  GLN A 168      -8.778   6.467 -11.050  1.00  0.00           H  
ATOM    195 2HB  GLN A 168      -7.327   7.402 -11.381  1.00  0.00           H  
ATOM    196 1HG  GLN A 168      -7.614   7.170 -13.746  1.00  0.00           H  
ATOM    197 2HG  GLN A 168      -8.944   6.000 -13.516  1.00  0.00           H  
ATOM    198 1HE2 GLN A 168     -11.000   8.792 -14.145  1.00  0.00           H  
ATOM    199 2HE2 GLN A 168     -10.286   7.364 -14.816  1.00  0.00           H  
ATOM    200  N   LEU A 169      -6.894   4.616  -9.325  1.00  0.00           N  
ATOM    201  CA  LEU A 169      -6.252   4.555  -8.026  1.00  0.00           C  
ATOM    202  C   LEU A 169      -5.281   3.380  -7.910  1.00  0.00           C  
ATOM    203  O   LEU A 169      -4.148   3.543  -7.454  1.00  0.00           O  
ATOM    204  CB  LEU A 169      -7.318   4.453  -6.928  1.00  0.00           C  
ATOM    205  CG  LEU A 169      -6.789   4.431  -5.488  1.00  0.00           C  
ATOM    206  CD1 LEU A 169      -6.067   5.738  -5.192  1.00  0.00           C  
ATOM    207  CD2 LEU A 169      -7.948   4.216  -4.525  1.00  0.00           C  
ATOM    208  H   LEU A 169      -7.756   4.169  -9.461  1.00  0.00           H  
ATOM    209  HA  LEU A 169      -5.678   5.470  -7.881  1.00  0.00           H  
ATOM    210 1HB  LEU A 169      -7.994   5.301  -7.020  1.00  0.00           H  
ATOM    211 2HB  LEU A 169      -7.891   3.539  -7.084  1.00  0.00           H  
ATOM    212  HG  LEU A 169      -6.070   3.620  -5.376  1.00  0.00           H  
ATOM    213 1HD1 LEU A 169      -5.691   5.723  -4.169  1.00  0.00           H  
ATOM    214 2HD1 LEU A 169      -5.232   5.857  -5.882  1.00  0.00           H  
ATOM    215 3HD1 LEU A 169      -6.759   6.571  -5.312  1.00  0.00           H  
ATOM    216 1HD2 LEU A 169      -7.572   4.200  -3.501  1.00  0.00           H  
ATOM    217 2HD2 LEU A 169      -8.667   5.028  -4.635  1.00  0.00           H  
ATOM    218 3HD2 LEU A 169      -8.435   3.267  -4.748  1.00  0.00           H  
ATOM    219  N   VAL A 170      -5.722   2.200  -8.332  1.00  0.00           N  
ATOM    220  CA  VAL A 170      -4.902   0.999  -8.214  1.00  0.00           C  
ATOM    221  C   VAL A 170      -3.789   0.914  -9.259  1.00  0.00           C  
ATOM    222  O   VAL A 170      -2.696   0.433  -8.966  1.00  0.00           O  
ATOM    223  CB  VAL A 170      -5.795  -0.250  -8.336  1.00  0.00           C  
ATOM    224  CG1 VAL A 170      -4.953  -1.515  -8.277  1.00  0.00           C  
ATOM    225  CG2 VAL A 170      -6.843  -0.247  -7.233  1.00  0.00           C  
ATOM    226  H   VAL A 170      -6.621   2.137  -8.726  1.00  0.00           H  
ATOM    227  HA  VAL A 170      -4.424   1.001  -7.234  1.00  0.00           H  
ATOM    228  HB  VAL A 170      -6.290  -0.238  -9.308  1.00  0.00           H  
ATOM    229 1HG1 VAL A 170      -5.601  -2.388  -8.365  1.00  0.00           H  
ATOM    230 2HG1 VAL A 170      -4.235  -1.513  -9.097  1.00  0.00           H  
ATOM    231 3HG1 VAL A 170      -4.421  -1.554  -7.327  1.00  0.00           H  
ATOM    232 1HG2 VAL A 170      -7.471  -1.132  -7.326  1.00  0.00           H  
ATOM    233 2HG2 VAL A 170      -6.348  -0.253  -6.261  1.00  0.00           H  
ATOM    234 3HG2 VAL A 170      -7.460   0.647  -7.320  1.00  0.00           H  
ATOM    235  N   ASN A 171      -4.053   1.377 -10.470  1.00  0.00           N  
ATOM    236  CA  ASN A 171      -3.052   1.320 -11.538  1.00  0.00           C  
ATOM    237  C   ASN A 171      -1.928   2.323 -11.293  1.00  0.00           C  
ATOM    238  O   ASN A 171      -0.785   2.112 -11.702  1.00  0.00           O  
ATOM    239  CB  ASN A 171      -3.697   1.562 -12.890  1.00  0.00           C  
ATOM    240  CG  ASN A 171      -2.794   1.192 -14.035  1.00  0.00           C  
ATOM    241  OD1 ASN A 171      -2.391   0.032 -14.173  1.00  0.00           O  
ATOM    242  ND2 ASN A 171      -2.470   2.156 -14.859  1.00  0.00           N  
ATOM    243  H   ASN A 171      -4.938   1.764 -10.655  1.00  0.00           H  
ATOM    244  HA  ASN A 171      -2.604   0.325 -11.540  1.00  0.00           H  
ATOM    245 1HB  ASN A 171      -4.616   0.980 -12.965  1.00  0.00           H  
ATOM    246 2HB  ASN A 171      -3.967   2.614 -12.981  1.00  0.00           H  
ATOM    247 1HD2 ASN A 171      -1.873   1.969 -15.638  1.00  0.00           H  
ATOM    248 2HD2 ASN A 171      -2.820   3.081 -14.708  1.00  0.00           H  
ATOM    249  N   GLN A 172      -2.252   3.402 -10.600  1.00  0.00           N  
ATOM    250  CA  GLN A 172      -1.276   4.444 -10.306  1.00  0.00           C  
ATOM    251  C   GLN A 172      -0.409   4.077  -9.107  1.00  0.00           C  
ATOM    252  O   GLN A 172       0.673   4.635  -8.924  1.00  0.00           O  
ATOM    253  CB  GLN A 172      -1.982   5.778 -10.050  1.00  0.00           C  
ATOM    254  CG  GLN A 172      -1.039   6.947  -9.817  1.00  0.00           C  
ATOM    255  CD  GLN A 172      -1.776   8.264  -9.669  1.00  0.00           C  
ATOM    256  OE1 GLN A 172      -2.908   8.307  -9.181  1.00  0.00           O  
ATOM    257  NE2 GLN A 172      -1.137   9.350 -10.090  1.00  0.00           N  
ATOM    258  H   GLN A 172      -3.169   3.504 -10.275  1.00  0.00           H  
ATOM    259  HA  GLN A 172      -0.619   4.556 -11.169  1.00  0.00           H  
ATOM    260 1HB  GLN A 172      -2.618   6.023 -10.900  1.00  0.00           H  
ATOM    261 2HB  GLN A 172      -2.626   5.687  -9.175  1.00  0.00           H  
ATOM    262 1HG  GLN A 172      -0.473   6.767  -8.903  1.00  0.00           H  
ATOM    263 2HG  GLN A 172      -0.361   7.027 -10.667  1.00  0.00           H  
ATOM    264 1HE2 GLN A 172      -1.573  10.248 -10.018  1.00  0.00           H  
ATOM    265 2HE2 GLN A 172      -0.219   9.270 -10.479  1.00  0.00           H  
ATOM    266  N   MET A 173      -0.880   3.129  -8.300  1.00  0.00           N  
ATOM    267  CA  MET A 173      -0.141   2.679  -7.114  1.00  0.00           C  
ATOM    268  C   MET A 173       1.107   1.888  -7.506  1.00  0.00           C  
ATOM    269  O   MET A 173       1.901   1.499  -6.654  1.00  0.00           O  
ATOM    270  CB  MET A 173      -1.044   1.835  -6.216  1.00  0.00           C  
ATOM    271  CG  MET A 173      -0.513   1.629  -4.805  1.00  0.00           C  
ATOM    272  SD  MET A 173      -0.170   3.184  -3.957  1.00  0.00           S  
ATOM    273  CE  MET A 173      -1.829   3.815  -3.723  1.00  0.00           C  
ATOM    274  H   MET A 173      -1.749   2.722  -8.499  1.00  0.00           H  
ATOM    275  HA  MET A 173       0.186   3.557  -6.556  1.00  0.00           H  
ATOM    276 1HB  MET A 173      -2.023   2.307  -6.139  1.00  0.00           H  
ATOM    277 2HB  MET A 173      -1.188   0.852  -6.666  1.00  0.00           H  
ATOM    278 1HG  MET A 173      -1.244   1.071  -4.219  1.00  0.00           H  
ATOM    279 2HG  MET A 173       0.408   1.048  -4.844  1.00  0.00           H  
ATOM    280 1HE  MET A 173      -1.783   4.776  -3.209  1.00  0.00           H  
ATOM    281 2HE  MET A 173      -2.310   3.944  -4.693  1.00  0.00           H  
ATOM    282 3HE  MET A 173      -2.405   3.110  -3.123  1.00  0.00           H  
ATOM    283  N   LYS A 174       1.265   1.642  -8.799  1.00  0.00           N  
ATOM    284  CA  LYS A 174       2.421   0.919  -9.300  1.00  0.00           C  
ATOM    285  C   LYS A 174       3.640   1.815  -9.205  1.00  0.00           C  
ATOM    286  O   LYS A 174       4.701   1.407  -8.734  1.00  0.00           O  
ATOM    287  CB  LYS A 174       2.202   0.457 -10.742  1.00  0.00           C  
ATOM    288  CG  LYS A 174       1.176  -0.658 -10.896  1.00  0.00           C  
ATOM    289  CD  LYS A 174       0.999  -1.048 -12.355  1.00  0.00           C  
ATOM    290  CE  LYS A 174       0.010  -2.194 -12.507  1.00  0.00           C  
ATOM    291  NZ  LYS A 174      -0.192  -2.571 -13.932  1.00  0.00           N  
ATOM    292  H   LYS A 174       0.598   1.971  -9.427  1.00  0.00           H  
ATOM    293  HA  LYS A 174       2.574   0.037  -8.677  1.00  0.00           H  
ATOM    294 1HB  LYS A 174       1.873   1.301 -11.348  1.00  0.00           H  
ATOM    295 2HB  LYS A 174       3.145   0.103 -11.158  1.00  0.00           H  
ATOM    296 1HG  LYS A 174       1.500  -1.532 -10.331  1.00  0.00           H  
ATOM    297 2HG  LYS A 174       0.216  -0.326 -10.499  1.00  0.00           H  
ATOM    298 1HD  LYS A 174       0.636  -0.189 -12.921  1.00  0.00           H  
ATOM    299 2HD  LYS A 174       1.960  -1.354 -12.769  1.00  0.00           H  
ATOM    300 1HE  LYS A 174       0.375  -3.064 -11.963  1.00  0.00           H  
ATOM    301 2HE  LYS A 174      -0.951  -1.904 -12.082  1.00  0.00           H  
ATOM    302 1HZ  LYS A 174      -0.854  -3.332 -13.990  1.00  0.00           H  
ATOM    303 2HZ  LYS A 174      -0.549  -1.776 -14.444  1.00  0.00           H  
ATOM    304 3HZ  LYS A 174       0.689  -2.860 -14.333  1.00  0.00           H  
ATOM    305  N   VAL A 175       3.472   3.053  -9.647  1.00  0.00           N  
ATOM    306  CA  VAL A 175       4.547   4.019  -9.596  1.00  0.00           C  
ATOM    307  C   VAL A 175       4.194   5.108  -8.603  1.00  0.00           C  
ATOM    308  O   VAL A 175       3.738   6.192  -8.973  1.00  0.00           O  
ATOM    309  CB  VAL A 175       4.793   4.636 -10.985  1.00  0.00           C  
ATOM    310  CG1 VAL A 175       5.974   5.594 -10.941  1.00  0.00           C  
ATOM    311  CG2 VAL A 175       5.031   3.534 -12.006  1.00  0.00           C  
ATOM    312  H   VAL A 175       2.602   3.324 -10.005  1.00  0.00           H  
ATOM    313  HA  VAL A 175       5.457   3.508  -9.278  1.00  0.00           H  
ATOM    314  HB  VAL A 175       3.918   5.218 -11.275  1.00  0.00           H  
ATOM    315 1HG1 VAL A 175       6.133   6.022 -11.931  1.00  0.00           H  
ATOM    316 2HG1 VAL A 175       5.767   6.394 -10.231  1.00  0.00           H  
ATOM    317 3HG1 VAL A 175       6.869   5.055 -10.632  1.00  0.00           H  
ATOM    318 1HG2 VAL A 175       5.203   3.978 -12.987  1.00  0.00           H  
ATOM    319 2HG2 VAL A 175       5.903   2.949 -11.715  1.00  0.00           H  
ATOM    320 3HG2 VAL A 175       4.156   2.886 -12.052  1.00  0.00           H  
ATOM    321  N   ALA A 176       4.412   4.808  -7.342  1.00  0.00           N  
ATOM    322  CA  ALA A 176       4.130   5.744  -6.275  1.00  0.00           C  
ATOM    323  C   ALA A 176       5.181   5.632  -5.178  1.00  0.00           C  
ATOM    324  O   ALA A 176       5.362   4.567  -4.590  1.00  0.00           O  
ATOM    325  CB  ALA A 176       2.737   5.504  -5.712  1.00  0.00           C  
ATOM    326  H   ALA A 176       4.738   3.912  -7.118  1.00  0.00           H  
ATOM    327  HA  ALA A 176       4.174   6.752  -6.688  1.00  0.00           H  
ATOM    328 1HB  ALA A 176       2.541   6.215  -4.909  1.00  0.00           H  
ATOM    329 2HB  ALA A 176       1.997   5.635  -6.502  1.00  0.00           H  
ATOM    330 3HB  ALA A 176       2.673   4.489  -5.321  1.00  0.00           H  
ATOM    331  N   PRO A 177       5.938   6.710  -4.936  1.00  0.00           N  
ATOM    332  CA  PRO A 177       6.955   6.738  -3.898  1.00  0.00           C  
ATOM    333  C   PRO A 177       6.377   7.101  -2.532  1.00  0.00           C  
ATOM    334  O   PRO A 177       5.520   7.983  -2.420  1.00  0.00           O  
ATOM    335  CB  PRO A 177       7.920   7.815  -4.404  1.00  0.00           C  
ATOM    336  CG  PRO A 177       7.033   8.836  -5.029  1.00  0.00           C  
ATOM    337  CD  PRO A 177       5.916   8.037  -5.646  1.00  0.00           C  
ATOM    338  HA  PRO A 177       7.448   5.756  -3.848  1.00  0.00           H  
ATOM    339 1HB  PRO A 177       8.509   8.216  -3.567  1.00  0.00           H  
ATOM    340 2HB  PRO A 177       8.633   7.375  -5.117  1.00  0.00           H  
ATOM    341 1HG  PRO A 177       6.675   9.546  -4.268  1.00  0.00           H  
ATOM    342 2HG  PRO A 177       7.593   9.424  -5.772  1.00  0.00           H  
ATOM    343 1HD  PRO A 177       4.959   8.553  -5.480  1.00  0.00           H  
ATOM    344 2HD  PRO A 177       6.108   7.909  -6.722  1.00  0.00           H  
ATOM    345  N   ILE A 178       6.852   6.415  -1.506  1.00  0.00           N  
ATOM    346  CA  ILE A 178       6.412   6.640  -0.137  1.00  0.00           C  
ATOM    347  C   ILE A 178       6.911   7.989   0.384  1.00  0.00           C  
ATOM    348  O   ILE A 178       8.119   8.227   0.445  1.00  0.00           O  
ATOM    349  CB  ILE A 178       6.904   5.512   0.789  1.00  0.00           C  
ATOM    350  CG1 ILE A 178       6.343   4.163   0.331  1.00  0.00           C  
ATOM    351  CG2 ILE A 178       6.508   5.796   2.229  1.00  0.00           C  
ATOM    352  CD1 ILE A 178       6.976   2.975   1.017  1.00  0.00           C  
ATOM    353  H   ILE A 178       7.526   5.718  -1.675  1.00  0.00           H  
ATOM    354  HA  ILE A 178       5.323   6.649  -0.121  1.00  0.00           H  
ATOM    355  HB  ILE A 178       7.989   5.439   0.727  1.00  0.00           H  
ATOM    356 1HG1 ILE A 178       5.270   4.134   0.518  1.00  0.00           H  
ATOM    357 2HG1 ILE A 178       6.490   4.053  -0.744  1.00  0.00           H  
ATOM    358 1HG2 ILE A 178       6.863   4.989   2.870  1.00  0.00           H  
ATOM    359 2HG2 ILE A 178       6.954   6.737   2.551  1.00  0.00           H  
ATOM    360 3HG2 ILE A 178       5.422   5.865   2.302  1.00  0.00           H  
ATOM    361 1HD1 ILE A 178       6.527   2.055   0.640  1.00  0.00           H  
ATOM    362 2HD1 ILE A 178       8.048   2.965   0.813  1.00  0.00           H  
ATOM    363 3HD1 ILE A 178       6.811   3.044   2.091  1.00  0.00           H  
ATOM    364  N   PRO A 179       5.983   8.898   0.732  1.00  0.00           N  
ATOM    365  CA  PRO A 179       6.327  10.225   1.255  1.00  0.00           C  
ATOM    366  C   PRO A 179       7.071  10.158   2.582  1.00  0.00           C  
ATOM    367  O   PRO A 179       7.006   9.158   3.299  1.00  0.00           O  
ATOM    368  CB  PRO A 179       4.956  10.889   1.420  1.00  0.00           C  
ATOM    369  CG  PRO A 179       4.076  10.151   0.472  1.00  0.00           C  
ATOM    370  CD  PRO A 179       4.542   8.722   0.563  1.00  0.00           C  
ATOM    371  HA  PRO A 179       6.939  10.759   0.513  1.00  0.00           H  
ATOM    372 1HB  PRO A 179       4.622  10.807   2.465  1.00  0.00           H  
ATOM    373 2HB  PRO A 179       5.028  11.962   1.189  1.00  0.00           H  
ATOM    374 1HG  PRO A 179       3.021  10.271   0.760  1.00  0.00           H  
ATOM    375 2HG  PRO A 179       4.177  10.565  -0.542  1.00  0.00           H  
ATOM    376 1HD  PRO A 179       4.074   8.238   1.433  1.00  0.00           H  
ATOM    377 2HD  PRO A 179       4.279   8.190  -0.364  1.00  0.00           H  
ATOM    378  N   LYS A 180       7.742  11.248   2.920  1.00  0.00           N  
ATOM    379  CA  LYS A 180       8.516  11.337   4.156  1.00  0.00           C  
ATOM    380  C   LYS A 180       7.624  11.176   5.380  1.00  0.00           C  
ATOM    381  O   LYS A 180       8.061  10.675   6.418  1.00  0.00           O  
ATOM    382  CB  LYS A 180       9.265  12.669   4.225  1.00  0.00           C  
ATOM    383  CG  LYS A 180      10.417  12.795   3.236  1.00  0.00           C  
ATOM    384  CD  LYS A 180      11.102  14.148   3.355  1.00  0.00           C  
ATOM    385  CE  LYS A 180      12.252  14.275   2.368  1.00  0.00           C  
ATOM    386  NZ  LYS A 180      12.910  15.608   2.449  1.00  0.00           N  
ATOM    387  H   LYS A 180       7.709  12.023   2.317  1.00  0.00           H  
ATOM    388  HA  LYS A 180       9.245  10.526   4.167  1.00  0.00           H  
ATOM    389 1HB  LYS A 180       8.570  13.487   4.035  1.00  0.00           H  
ATOM    390 2HB  LYS A 180       9.669  12.808   5.228  1.00  0.00           H  
ATOM    391 1HG  LYS A 180      11.148  12.009   3.426  1.00  0.00           H  
ATOM    392 2HG  LYS A 180      10.038  12.677   2.221  1.00  0.00           H  
ATOM    393 1HD  LYS A 180      10.378  14.941   3.161  1.00  0.00           H  
ATOM    394 2HD  LYS A 180      11.488  14.272   4.367  1.00  0.00           H  
ATOM    395 1HE  LYS A 180      12.994  13.505   2.572  1.00  0.00           H  
ATOM    396 2HE  LYS A 180      11.880  14.130   1.354  1.00  0.00           H  
ATOM    397 1HZ  LYS A 180      13.666  15.652   1.781  1.00  0.00           H  
ATOM    398 2HZ  LYS A 180      12.235  16.331   2.243  1.00  0.00           H  
ATOM    399 3HZ  LYS A 180      13.277  15.746   3.380  1.00  0.00           H  
ATOM    400  N   GLN A 181       6.375  11.598   5.250  1.00  0.00           N  
ATOM    401  CA  GLN A 181       5.408  11.494   6.336  1.00  0.00           C  
ATOM    402  C   GLN A 181       5.146  10.029   6.680  1.00  0.00           C  
ATOM    403  O   GLN A 181       4.888   9.680   7.833  1.00  0.00           O  
ATOM    404  CB  GLN A 181       4.098  12.191   5.960  1.00  0.00           C  
ATOM    405  CG  GLN A 181       4.203  13.704   5.865  1.00  0.00           C  
ATOM    406  CD  GLN A 181       2.897  14.349   5.439  1.00  0.00           C  
ATOM    407  OE1 GLN A 181       2.047  13.709   4.814  1.00  0.00           O  
ATOM    408  NE2 GLN A 181       2.731  15.623   5.775  1.00  0.00           N  
ATOM    409  H   GLN A 181       6.099  12.000   4.400  1.00  0.00           H  
ATOM    410  HA  GLN A 181       5.822  11.985   7.216  1.00  0.00           H  
ATOM    411 1HB  GLN A 181       3.750  11.817   4.997  1.00  0.00           H  
ATOM    412 2HB  GLN A 181       3.333  11.953   6.700  1.00  0.00           H  
ATOM    413 1HG  GLN A 181       4.477  14.101   6.843  1.00  0.00           H  
ATOM    414 2HG  GLN A 181       4.966  13.959   5.131  1.00  0.00           H  
ATOM    415 1HE2 GLN A 181       1.890  16.102   5.521  1.00  0.00           H  
ATOM    416 2HE2 GLN A 181       3.447  16.105   6.282  1.00  0.00           H  
ATOM    417  N   LEU A 182       5.231   9.176   5.671  1.00  0.00           N  
ATOM    418  CA  LEU A 182       4.985   7.754   5.846  1.00  0.00           C  
ATOM    419  C   LEU A 182       6.278   6.995   6.126  1.00  0.00           C  
ATOM    420  O   LEU A 182       6.263   5.978   6.816  1.00  0.00           O  
ATOM    421  CB  LEU A 182       4.307   7.180   4.596  1.00  0.00           C  
ATOM    422  CG  LEU A 182       2.790   7.392   4.505  1.00  0.00           C  
ATOM    423  CD1 LEU A 182       2.494   8.874   4.323  1.00  0.00           C  
ATOM    424  CD2 LEU A 182       2.233   6.577   3.347  1.00  0.00           C  
ATOM    425  H   LEU A 182       5.479   9.510   4.781  1.00  0.00           H  
ATOM    426  HA  LEU A 182       4.321   7.620   6.699  1.00  0.00           H  
ATOM    427 1HB  LEU A 182       4.758   7.635   3.716  1.00  0.00           H  
ATOM    428 2HB  LEU A 182       4.495   6.107   4.560  1.00  0.00           H  
ATOM    429  HG  LEU A 182       2.321   7.069   5.435  1.00  0.00           H  
ATOM    430 1HD1 LEU A 182       1.416   9.025   4.259  1.00  0.00           H  
ATOM    431 2HD1 LEU A 182       2.888   9.431   5.175  1.00  0.00           H  
ATOM    432 3HD1 LEU A 182       2.966   9.229   3.408  1.00  0.00           H  
ATOM    433 1HD2 LEU A 182       1.154   6.727   3.283  1.00  0.00           H  
ATOM    434 2HD2 LEU A 182       2.700   6.900   2.416  1.00  0.00           H  
ATOM    435 3HD2 LEU A 182       2.443   5.520   3.511  1.00  0.00           H  
ATOM    436  N   LEU A 183       7.393   7.504   5.602  1.00  0.00           N  
ATOM    437  CA  LEU A 183       8.704   6.872   5.793  1.00  0.00           C  
ATOM    438  C   LEU A 183       9.061   6.750   7.271  1.00  0.00           C  
ATOM    439  O   LEU A 183       9.811   5.860   7.667  1.00  0.00           O  
ATOM    440  CB  LEU A 183       9.791   7.677   5.069  1.00  0.00           C  
ATOM    441  CG  LEU A 183       9.807   7.549   3.541  1.00  0.00           C  
ATOM    442  CD1 LEU A 183      10.913   8.424   2.969  1.00  0.00           C  
ATOM    443  CD2 LEU A 183      10.008   6.091   3.156  1.00  0.00           C  
ATOM    444  H   LEU A 183       7.333   8.319   5.058  1.00  0.00           H  
ATOM    445  HA  LEU A 183       8.669   5.869   5.369  1.00  0.00           H  
ATOM    446 1HB  LEU A 183       9.661   8.731   5.312  1.00  0.00           H  
ATOM    447 2HB  LEU A 183      10.765   7.357   5.439  1.00  0.00           H  
ATOM    448  HG  LEU A 183       8.858   7.904   3.136  1.00  0.00           H  
ATOM    449 1HD1 LEU A 183      10.925   8.334   1.882  1.00  0.00           H  
ATOM    450 2HD1 LEU A 183      10.733   9.464   3.243  1.00  0.00           H  
ATOM    451 3HD1 LEU A 183      11.874   8.104   3.369  1.00  0.00           H  
ATOM    452 1HD2 LEU A 183      10.019   6.000   2.069  1.00  0.00           H  
ATOM    453 2HD2 LEU A 183      10.958   5.736   3.558  1.00  0.00           H  
ATOM    454 3HD2 LEU A 183       9.194   5.491   3.562  1.00  0.00           H  
ATOM    455  N   GLN A 184       8.520   7.649   8.080  1.00  0.00           N  
ATOM    456  CA  GLN A 184       8.772   7.642   9.516  1.00  0.00           C  
ATOM    457  C   GLN A 184       8.196   6.395  10.182  1.00  0.00           C  
ATOM    458  O   GLN A 184       8.633   6.003  11.265  1.00  0.00           O  
ATOM    459  CB  GLN A 184       8.185   8.898  10.165  1.00  0.00           C  
ATOM    460  CG  GLN A 184       8.904  10.184   9.796  1.00  0.00           C  
ATOM    461  CD  GLN A 184       8.146  11.420  10.243  1.00  0.00           C  
ATOM    462  OE1 GLN A 184       8.023  11.691  11.440  1.00  0.00           O  
ATOM    463  NE2 GLN A 184       7.632  12.178   9.280  1.00  0.00           N  
ATOM    464  H   GLN A 184       7.946   8.345   7.700  1.00  0.00           H  
ATOM    465  HA  GLN A 184       9.850   7.636   9.678  1.00  0.00           H  
ATOM    466 1HB  GLN A 184       7.139   9.002   9.875  1.00  0.00           H  
ATOM    467 2HB  GLN A 184       8.215   8.795  11.250  1.00  0.00           H  
ATOM    468 1HG  GLN A 184       9.882  10.192  10.276  1.00  0.00           H  
ATOM    469 2HG  GLN A 184       9.019  10.227   8.713  1.00  0.00           H  
ATOM    470 1HE2 GLN A 184       7.122  13.007   9.514  1.00  0.00           H  
ATOM    471 2HE2 GLN A 184       7.756  11.922   8.322  1.00  0.00           H  
ATOM    472  N   ARG A 185       7.222   5.771   9.528  1.00  0.00           N  
ATOM    473  CA  ARG A 185       6.577   4.580  10.068  1.00  0.00           C  
ATOM    474  C   ARG A 185       7.439   3.343   9.852  1.00  0.00           C  
ATOM    475  O   ARG A 185       7.341   2.372  10.601  1.00  0.00           O  
ATOM    476  CB  ARG A 185       5.217   4.367   9.420  1.00  0.00           C  
ATOM    477  CG  ARG A 185       4.204   5.469   9.682  1.00  0.00           C  
ATOM    478  CD  ARG A 185       2.931   5.231   8.953  1.00  0.00           C  
ATOM    479  NE  ARG A 185       2.036   6.373   9.039  1.00  0.00           N  
ATOM    480  CZ  ARG A 185       1.199   6.614  10.067  1.00  0.00           C  
ATOM    481  NH1 ARG A 185       1.157   5.787  11.087  1.00  0.00           N  
ATOM    482  NH2 ARG A 185       0.422   7.683  10.050  1.00  0.00           N  
ATOM    483  H   ARG A 185       6.941   6.112   8.650  1.00  0.00           H  
ATOM    484  HA  ARG A 185       6.433   4.720  11.140  1.00  0.00           H  
ATOM    485 1HB  ARG A 185       5.338   4.279   8.342  1.00  0.00           H  
ATOM    486 2HB  ARG A 185       4.786   3.431   9.778  1.00  0.00           H  
ATOM    487 1HG  ARG A 185       3.984   5.517  10.748  1.00  0.00           H  
ATOM    488 2HG  ARG A 185       4.613   6.426   9.352  1.00  0.00           H  
ATOM    489 1HD  ARG A 185       3.144   5.042   7.902  1.00  0.00           H  
ATOM    490 2HD  ARG A 185       2.424   4.367   9.381  1.00  0.00           H  
ATOM    491  HE  ARG A 185       2.040   7.033   8.272  1.00  0.00           H  
ATOM    492 1HH1 ARG A 185       1.750   4.969  11.101  1.00  0.00           H  
ATOM    493 2HH1 ARG A 185       0.529   5.968  11.859  1.00  0.00           H  
ATOM    494 1HH2 ARG A 185       0.455   8.320   9.265  1.00  0.00           H  
ATOM    495 2HH2 ARG A 185      -0.204   7.864  10.820  1.00  0.00           H  
ATOM    496  N   ILE A 186       8.274   3.384   8.823  1.00  0.00           N  
ATOM    497  CA  ILE A 186       9.169   2.275   8.510  1.00  0.00           C  
ATOM    498  C   ILE A 186      10.596   2.788   8.321  1.00  0.00           C  
ATOM    499  O   ILE A 186      11.022   3.085   7.205  1.00  0.00           O  
ATOM    500  CB  ILE A 186       8.709   1.531   7.243  1.00  0.00           C  
ATOM    501  CG1 ILE A 186       7.244   1.108   7.374  1.00  0.00           C  
ATOM    502  CG2 ILE A 186       9.595   0.322   6.985  1.00  0.00           C  
ATOM    503  CD1 ILE A 186       7.022  -0.030   8.344  1.00  0.00           C  
ATOM    504  H   ILE A 186       8.299   4.187   8.261  1.00  0.00           H  
ATOM    505  HA  ILE A 186       9.155   1.574   9.343  1.00  0.00           H  
ATOM    506  HB  ILE A 186       8.768   2.201   6.386  1.00  0.00           H  
ATOM    507 1HG1 ILE A 186       6.648   1.958   7.703  1.00  0.00           H  
ATOM    508 2HG1 ILE A 186       6.865   0.802   6.399  1.00  0.00           H  
ATOM    509 1HG2 ILE A 186       9.256  -0.193   6.087  1.00  0.00           H  
ATOM    510 2HG2 ILE A 186      10.625   0.648   6.850  1.00  0.00           H  
ATOM    511 3HG2 ILE A 186       9.539  -0.358   7.836  1.00  0.00           H  
ATOM    512 1HD1 ILE A 186       5.960  -0.274   8.383  1.00  0.00           H  
ATOM    513 2HD1 ILE A 186       7.583  -0.906   8.013  1.00  0.00           H  
ATOM    514 3HD1 ILE A 186       7.362   0.265   9.335  1.00  0.00           H  
ATOM    515  N   PRO A 187      11.351   2.908   9.421  1.00  0.00           N  
ATOM    516  CA  PRO A 187      12.720   3.411   9.388  1.00  0.00           C  
ATOM    517  C   PRO A 187      13.758   2.333   9.085  1.00  0.00           C  
ATOM    518  O   PRO A 187      13.455   1.139   9.120  1.00  0.00           O  
ATOM    519  CB  PRO A 187      12.898   3.970  10.803  1.00  0.00           C  
ATOM    520  CG  PRO A 187      12.126   3.031  11.667  1.00  0.00           C  
ATOM    521  CD  PRO A 187      10.915   2.677  10.846  1.00  0.00           C  
ATOM    522  HA  PRO A 187      12.795   4.207   8.632  1.00  0.00           H  
ATOM    523 1HB  PRO A 187      13.966   4.007  11.062  1.00  0.00           H  
ATOM    524 2HB  PRO A 187      12.520   5.002  10.851  1.00  0.00           H  
ATOM    525 1HG  PRO A 187      12.740   2.153  11.917  1.00  0.00           H  
ATOM    526 2HG  PRO A 187      11.865   3.518  12.618  1.00  0.00           H  
ATOM    527 1HD  PRO A 187      10.649   1.624  11.018  1.00  0.00           H  
ATOM    528 2HD  PRO A 187      10.080   3.338  11.120  1.00  0.00           H  
ATOM    529  N   ASN A 188      14.979   2.783   8.787  1.00  0.00           N  
ATOM    530  CA  ASN A 188      16.103   1.893   8.484  1.00  0.00           C  
ATOM    531  C   ASN A 188      15.767   0.949   7.333  1.00  0.00           C  
ATOM    532  O   ASN A 188      15.730  -0.273   7.506  1.00  0.00           O  
ATOM    533  CB  ASN A 188      16.510   1.106   9.716  1.00  0.00           C  
ATOM    534  CG  ASN A 188      16.934   1.992  10.854  1.00  0.00           C  
ATOM    535  OD1 ASN A 188      17.767   2.889  10.682  1.00  0.00           O  
ATOM    536  ND2 ASN A 188      16.376   1.758  12.015  1.00  0.00           N  
ATOM    537  H   ASN A 188      15.132   3.752   8.774  1.00  0.00           H  
ATOM    538  HA  ASN A 188      16.951   2.502   8.165  1.00  0.00           H  
ATOM    539 1HB  ASN A 188      15.674   0.486  10.045  1.00  0.00           H  
ATOM    540 2HB  ASN A 188      17.334   0.438   9.465  1.00  0.00           H  
ATOM    541 1HD2 ASN A 188      16.621   2.317  12.809  1.00  0.00           H  
ATOM    542 2HD2 ASN A 188      15.707   1.022  12.109  1.00  0.00           H  
ATOM    543  N   ILE A 189      15.512   1.513   6.163  1.00  0.00           N  
ATOM    544  CA  ILE A 189      15.184   0.709   4.997  1.00  0.00           C  
ATOM    545  C   ILE A 189      16.421   0.501   4.122  1.00  0.00           C  
ATOM    546  O   ILE A 189      17.003   1.461   3.620  1.00  0.00           O  
ATOM    547  CB  ILE A 189      14.065   1.370   4.171  1.00  0.00           C  
ATOM    548  CG1 ILE A 189      12.742   1.336   4.940  1.00  0.00           C  
ATOM    549  CG2 ILE A 189      13.920   0.678   2.823  1.00  0.00           C  
ATOM    550  CD1 ILE A 189      11.641   2.146   4.296  1.00  0.00           C  
ATOM    551  H   ILE A 189      15.568   2.487   6.079  1.00  0.00           H  
ATOM    552  HA  ILE A 189      14.833  -0.265   5.336  1.00  0.00           H  
ATOM    553  HB  ILE A 189      14.307   2.419   4.005  1.00  0.00           H  
ATOM    554 1HG1 ILE A 189      12.401   0.306   5.030  1.00  0.00           H  
ATOM    555 2HG1 ILE A 189      12.898   1.717   5.949  1.00  0.00           H  
ATOM    556 1HG2 ILE A 189      13.124   1.156   2.253  1.00  0.00           H  
ATOM    557 2HG2 ILE A 189      14.857   0.753   2.273  1.00  0.00           H  
ATOM    558 3HG2 ILE A 189      13.673  -0.372   2.979  1.00  0.00           H  
ATOM    559 1HD1 ILE A 189      10.735   2.074   4.899  1.00  0.00           H  
ATOM    560 2HD1 ILE A 189      11.948   3.190   4.228  1.00  0.00           H  
ATOM    561 3HD1 ILE A 189      11.442   1.760   3.297  1.00  0.00           H  
ATOM    562  N   PRO A 190      16.831  -0.769   3.930  1.00  0.00           N  
ATOM    563  CA  PRO A 190      18.009  -1.127   3.118  1.00  0.00           C  
ATOM    564  C   PRO A 190      18.013  -0.542   1.691  1.00  0.00           C  
ATOM    565  O   PRO A 190      19.017   0.044   1.284  1.00  0.00           O  
ATOM    566  CB  PRO A 190      17.920  -2.656   3.083  1.00  0.00           C  
ATOM    567  CG  PRO A 190      17.296  -3.016   4.388  1.00  0.00           C  
ATOM    568  CD  PRO A 190      16.242  -1.963   4.602  1.00  0.00           C  
ATOM    569  HA  PRO A 190      18.920  -0.789   3.634  1.00  0.00           H  
ATOM    570 1HB  PRO A 190      17.319  -2.978   2.220  1.00  0.00           H  
ATOM    571 2HB  PRO A 190      18.923  -3.089   2.956  1.00  0.00           H  
ATOM    572 1HG  PRO A 190      16.877  -4.031   4.342  1.00  0.00           H  
ATOM    573 2HG  PRO A 190      18.056  -3.021   5.183  1.00  0.00           H  
ATOM    574 1HD  PRO A 190      15.303  -2.280   4.123  1.00  0.00           H  
ATOM    575 2HD  PRO A 190      16.093  -1.806   5.681  1.00  0.00           H  
ATOM    576  N   PRO A 191      16.918  -0.679   0.897  1.00  0.00           N  
ATOM    577  CA  PRO A 191      16.887  -0.148  -0.471  1.00  0.00           C  
ATOM    578  C   PRO A 191      17.027   1.369  -0.505  1.00  0.00           C  
ATOM    579  O   PRO A 191      17.645   1.926  -1.412  1.00  0.00           O  
ATOM    580  CB  PRO A 191      15.511  -0.592  -0.978  1.00  0.00           C  
ATOM    581  CG  PRO A 191      14.734  -0.864   0.265  1.00  0.00           C  
ATOM    582  CD  PRO A 191      15.745  -1.439   1.221  1.00  0.00           C  
ATOM    583  HA  PRO A 191      17.693  -0.613  -1.058  1.00  0.00           H  
ATOM    584 1HB  PRO A 191      15.064   0.201  -1.595  1.00  0.00           H  
ATOM    585 2HB  PRO A 191      15.614  -1.479  -1.619  1.00  0.00           H  
ATOM    586 1HG  PRO A 191      14.278   0.065   0.639  1.00  0.00           H  
ATOM    587 2HG  PRO A 191      13.908  -1.559   0.052  1.00  0.00           H  
ATOM    588 1HD  PRO A 191      15.405  -1.283   2.254  1.00  0.00           H  
ATOM    589 2HD  PRO A 191      15.877  -2.512   1.014  1.00  0.00           H  
ATOM    590  N   ASN A 192      16.439   2.024   0.497  1.00  0.00           N  
ATOM    591  CA  ASN A 192      16.461   3.484   0.616  1.00  0.00           C  
ATOM    592  C   ASN A 192      15.739   4.142  -0.554  1.00  0.00           C  
ATOM    593  O   ASN A 192      15.877   5.342  -0.797  1.00  0.00           O  
ATOM    594  CB  ASN A 192      17.887   3.993   0.715  1.00  0.00           C  
ATOM    595  CG  ASN A 192      17.986   5.294   1.461  1.00  0.00           C  
ATOM    596  OD1 ASN A 192      17.296   5.501   2.467  1.00  0.00           O  
ATOM    597  ND2 ASN A 192      18.830   6.176   0.989  1.00  0.00           N  
ATOM    598  H   ASN A 192      15.983   1.506   1.191  1.00  0.00           H  
ATOM    599  HA  ASN A 192      15.928   3.765   1.526  1.00  0.00           H  
ATOM    600 1HB  ASN A 192      18.505   3.250   1.221  1.00  0.00           H  
ATOM    601 2HB  ASN A 192      18.295   4.130  -0.286  1.00  0.00           H  
ATOM    602 1HD2 ASN A 192      18.937   7.060   1.445  1.00  0.00           H  
ATOM    603 2HD2 ASN A 192      19.367   5.966   0.173  1.00  0.00           H  
ATOM    604  N   ILE A 193      14.963   3.345  -1.271  1.00  0.00           N  
ATOM    605  CA  ILE A 193      14.193   3.829  -2.403  1.00  0.00           C  
ATOM    606  C   ILE A 193      12.766   4.063  -1.944  1.00  0.00           C  
ATOM    607  O   ILE A 193      12.276   3.346  -1.075  1.00  0.00           O  
ATOM    608  CB  ILE A 193      14.218   2.833  -3.577  1.00  0.00           C  
ATOM    609  CG1 ILE A 193      15.653   2.619  -4.064  1.00  0.00           C  
ATOM    610  CG2 ILE A 193      13.335   3.326  -4.712  1.00  0.00           C  
ATOM    611  CD1 ILE A 193      15.814   1.430  -4.986  1.00  0.00           C  
ATOM    612  H   ILE A 193      14.902   2.400  -1.023  1.00  0.00           H  
ATOM    613  HA  ILE A 193      14.633   4.765  -2.745  1.00  0.00           H  
ATOM    614  HB  ILE A 193      13.852   1.864  -3.239  1.00  0.00           H  
ATOM    615 1HG1 ILE A 193      15.996   3.508  -4.592  1.00  0.00           H  
ATOM    616 2HG1 ILE A 193      16.312   2.474  -3.206  1.00  0.00           H  
ATOM    617 1HG2 ILE A 193      13.364   2.610  -5.533  1.00  0.00           H  
ATOM    618 2HG2 ILE A 193      12.310   3.429  -4.358  1.00  0.00           H  
ATOM    619 3HG2 ILE A 193      13.697   4.294  -5.060  1.00  0.00           H  
ATOM    620 1HD1 ILE A 193      16.858   1.343  -5.288  1.00  0.00           H  
ATOM    621 2HD1 ILE A 193      15.510   0.522  -4.465  1.00  0.00           H  
ATOM    622 3HD1 ILE A 193      15.191   1.569  -5.869  1.00  0.00           H  
ATOM    623  N   ASN A 194      12.099   5.055  -2.510  1.00  0.00           N  
ATOM    624  CA  ASN A 194      10.742   5.373  -2.087  1.00  0.00           C  
ATOM    625  C   ASN A 194       9.680   4.789  -3.014  1.00  0.00           C  
ATOM    626  O   ASN A 194       8.531   4.642  -2.611  1.00  0.00           O  
ATOM    627  CB  ASN A 194      10.571   6.877  -1.974  1.00  0.00           C  
ATOM    628  CG  ASN A 194      11.451   7.481  -0.915  1.00  0.00           C  
ATOM    629  OD1 ASN A 194      11.767   6.834   0.090  1.00  0.00           O  
ATOM    630  ND2 ASN A 194      11.855   8.709  -1.122  1.00  0.00           N  
ATOM    631  H   ASN A 194      12.521   5.581  -3.224  1.00  0.00           H  
ATOM    632  HA  ASN A 194      10.571   4.924  -1.107  1.00  0.00           H  
ATOM    633 1HB  ASN A 194      10.804   7.343  -2.933  1.00  0.00           H  
ATOM    634 2HB  ASN A 194       9.532   7.109  -1.742  1.00  0.00           H  
ATOM    635 1HD2 ASN A 194      12.442   9.161  -0.450  1.00  0.00           H  
ATOM    636 2HD2 ASN A 194      11.575   9.194  -1.949  1.00  0.00           H  
ATOM    637  N   THR A 195      10.044   4.426  -4.241  1.00  0.00           N  
ATOM    638  CA  THR A 195       9.060   3.891  -5.177  1.00  0.00           C  
ATOM    639  C   THR A 195       8.646   2.488  -4.757  1.00  0.00           C  
ATOM    640  O   THR A 195       9.495   1.626  -4.538  1.00  0.00           O  
ATOM    641  CB  THR A 195       9.607   3.866  -6.616  1.00  0.00           C  
ATOM    642  OG1 THR A 195       9.979   5.192  -7.012  1.00  0.00           O  
ATOM    643  CG2 THR A 195       8.557   3.330  -7.577  1.00  0.00           C  
ATOM    644  H   THR A 195      10.977   4.513  -4.518  1.00  0.00           H  
ATOM    645  HA  THR A 195       8.180   4.534  -5.159  1.00  0.00           H  
ATOM    646  HB  THR A 195      10.490   3.228  -6.659  1.00  0.00           H  
ATOM    647  HG1 THR A 195      10.517   5.150  -7.806  1.00  0.00           H  
ATOM    648 1HG2 THR A 195       8.962   3.319  -8.589  1.00  0.00           H  
ATOM    649 2HG2 THR A 195       8.280   2.317  -7.285  1.00  0.00           H  
ATOM    650 3HG2 THR A 195       7.675   3.969  -7.546  1.00  0.00           H  
ATOM    651  N   TRP A 196       7.335   2.252  -4.728  1.00  0.00           N  
ATOM    652  CA  TRP A 196       6.777   0.971  -4.294  1.00  0.00           C  
ATOM    653  C   TRP A 196       7.317  -0.211  -5.074  1.00  0.00           C  
ATOM    654  O   TRP A 196       7.583  -1.257  -4.494  1.00  0.00           O  
ATOM    655  CB  TRP A 196       5.253   0.994  -4.421  1.00  0.00           C  
ATOM    656  CG  TRP A 196       4.568   1.693  -3.285  1.00  0.00           C  
ATOM    657  CD1 TRP A 196       5.062   2.729  -2.550  1.00  0.00           C  
ATOM    658  CD2 TRP A 196       3.254   1.410  -2.747  1.00  0.00           C  
ATOM    659  NE1 TRP A 196       4.151   3.108  -1.595  1.00  0.00           N  
ATOM    660  CE2 TRP A 196       3.038   2.312  -1.702  1.00  0.00           C  
ATOM    661  CE3 TRP A 196       2.259   0.477  -3.065  1.00  0.00           C  
ATOM    662  CZ2 TRP A 196       1.865   2.313  -0.964  1.00  0.00           C  
ATOM    663  CZ3 TRP A 196       1.082   0.478  -2.325  1.00  0.00           C  
ATOM    664  CH2 TRP A 196       0.890   1.373  -1.303  1.00  0.00           C  
ATOM    665  H   TRP A 196       6.718   2.975  -4.977  1.00  0.00           H  
ATOM    666  HA  TRP A 196       7.041   0.815  -3.248  1.00  0.00           H  
ATOM    667 1HB  TRP A 196       4.972   1.492  -5.349  1.00  0.00           H  
ATOM    668 2HB  TRP A 196       4.876  -0.028  -4.470  1.00  0.00           H  
ATOM    669  HD1 TRP A 196       6.037   3.190  -2.699  1.00  0.00           H  
ATOM    670  HE1 TRP A 196       4.277   3.850  -0.923  1.00  0.00           H  
ATOM    671  HE3 TRP A 196       2.404  -0.234  -3.877  1.00  0.00           H  
ATOM    672  HZ2 TRP A 196       1.694   3.015  -0.148  1.00  0.00           H  
ATOM    673  HZ3 TRP A 196       0.312  -0.251  -2.578  1.00  0.00           H  
ATOM    674  HH2 TRP A 196      -0.045   1.347  -0.743  1.00  0.00           H  
ATOM    675  N   GLN A 197       7.501  -0.040  -6.371  1.00  0.00           N  
ATOM    676  CA  GLN A 197       8.009  -1.113  -7.211  1.00  0.00           C  
ATOM    677  C   GLN A 197       9.357  -1.617  -6.706  1.00  0.00           C  
ATOM    678  O   GLN A 197       9.664  -2.802  -6.803  1.00  0.00           O  
ATOM    679  CB  GLN A 197       8.135  -0.641  -8.662  1.00  0.00           C  
ATOM    680  CG  GLN A 197       6.829  -0.658  -9.438  1.00  0.00           C  
ATOM    681  CD  GLN A 197       6.920   0.115 -10.740  1.00  0.00           C  
ATOM    682  OE1 GLN A 197       7.760   1.006 -10.892  1.00  0.00           O  
ATOM    683  NE2 GLN A 197       6.053  -0.222 -11.688  1.00  0.00           N  
ATOM    684  H   GLN A 197       7.285   0.827  -6.773  1.00  0.00           H  
ATOM    685  HA  GLN A 197       7.305  -1.944  -7.174  1.00  0.00           H  
ATOM    686 1HB  GLN A 197       8.525   0.377  -8.681  1.00  0.00           H  
ATOM    687 2HB  GLN A 197       8.848  -1.274  -9.190  1.00  0.00           H  
ATOM    688 1HG  GLN A 197       6.570  -1.691  -9.670  1.00  0.00           H  
ATOM    689 2HG  GLN A 197       6.049  -0.206  -8.825  1.00  0.00           H  
ATOM    690 1HE2 GLN A 197       6.064   0.253 -12.569  1.00  0.00           H  
ATOM    691 2HE2 GLN A 197       5.388  -0.950 -11.523  1.00  0.00           H  
ATOM    692  N   GLN A 198      10.175  -0.711  -6.199  1.00  0.00           N  
ATOM    693  CA  GLN A 198      11.478  -1.081  -5.673  1.00  0.00           C  
ATOM    694  C   GLN A 198      11.403  -1.414  -4.177  1.00  0.00           C  
ATOM    695  O   GLN A 198      12.272  -2.104  -3.643  1.00  0.00           O  
ATOM    696  CB  GLN A 198      12.485   0.047  -5.913  1.00  0.00           C  
ATOM    697  CG  GLN A 198      12.720   0.371  -7.379  1.00  0.00           C  
ATOM    698  CD  GLN A 198      13.306  -0.801  -8.143  1.00  0.00           C  
ATOM    699  OE1 GLN A 198      14.368  -1.322  -7.790  1.00  0.00           O  
ATOM    700  NE2 GLN A 198      12.616  -1.225  -9.195  1.00  0.00           N  
ATOM    701  H   GLN A 198       9.892   0.225  -6.159  1.00  0.00           H  
ATOM    702  HA  GLN A 198      11.821  -1.974  -6.195  1.00  0.00           H  
ATOM    703 1HB  GLN A 198      12.138   0.956  -5.419  1.00  0.00           H  
ATOM    704 2HB  GLN A 198      13.444  -0.220  -5.468  1.00  0.00           H  
ATOM    705 1HG  GLN A 198      11.770   0.638  -7.838  1.00  0.00           H  
ATOM    706 2HG  GLN A 198      13.417   1.206  -7.448  1.00  0.00           H  
ATOM    707 1HE2 GLN A 198      12.952  -1.996  -9.738  1.00  0.00           H  
ATOM    708 2HE2 GLN A 198      11.758  -0.775  -9.446  1.00  0.00           H  
ATOM    709  N   VAL A 199      10.352  -0.934  -3.509  1.00  0.00           N  
ATOM    710  CA  VAL A 199      10.176  -1.172  -2.075  1.00  0.00           C  
ATOM    711  C   VAL A 199       9.600  -2.567  -1.810  1.00  0.00           C  
ATOM    712  O   VAL A 199       9.919  -3.196  -0.799  1.00  0.00           O  
ATOM    713  CB  VAL A 199       9.240  -0.109  -1.469  1.00  0.00           C  
ATOM    714  CG1 VAL A 199       8.805  -0.518  -0.070  1.00  0.00           C  
ATOM    715  CG2 VAL A 199       9.939   1.242  -1.444  1.00  0.00           C  
ATOM    716  H   VAL A 199       9.680  -0.403  -3.994  1.00  0.00           H  
ATOM    717  HA  VAL A 199      11.150  -1.099  -1.590  1.00  0.00           H  
ATOM    718  HB  VAL A 199       8.339  -0.042  -2.079  1.00  0.00           H  
ATOM    719 1HG1 VAL A 199       8.144   0.244   0.343  1.00  0.00           H  
ATOM    720 2HG1 VAL A 199       8.276  -1.470  -0.117  1.00  0.00           H  
ATOM    721 3HG1 VAL A 199       9.683  -0.621   0.569  1.00  0.00           H  
ATOM    722 1HG2 VAL A 199       9.271   1.988  -1.015  1.00  0.00           H  
ATOM    723 2HG2 VAL A 199      10.843   1.173  -0.839  1.00  0.00           H  
ATOM    724 3HG2 VAL A 199      10.204   1.533  -2.460  1.00  0.00           H  
ATOM    725  N   THR A 200       8.776  -3.060  -2.735  1.00  0.00           N  
ATOM    726  CA  THR A 200       8.155  -4.378  -2.600  1.00  0.00           C  
ATOM    727  C   THR A 200       9.204  -5.486  -2.514  1.00  0.00           C  
ATOM    728  O   THR A 200       8.948  -6.567  -1.971  1.00  0.00           O  
ATOM    729  CB  THR A 200       7.201  -4.662  -3.775  1.00  0.00           C  
ATOM    730  OG1 THR A 200       6.676  -5.991  -3.658  1.00  0.00           O  
ATOM    731  CG2 THR A 200       7.933  -4.526  -5.101  1.00  0.00           C  
ATOM    732  H   THR A 200       8.574  -2.521  -3.533  1.00  0.00           H  
ATOM    733  HA  THR A 200       7.577  -4.395  -1.676  1.00  0.00           H  
ATOM    734  HB  THR A 200       6.372  -3.955  -3.750  1.00  0.00           H  
ATOM    735  HG1 THR A 200       5.720  -5.965  -3.744  1.00  0.00           H  
ATOM    736 1HG2 THR A 200       7.244  -4.729  -5.920  1.00  0.00           H  
ATOM    737 2HG2 THR A 200       8.324  -3.513  -5.199  1.00  0.00           H  
ATOM    738 3HG2 THR A 200       8.758  -5.237  -5.136  1.00  0.00           H  
ATOM    739  N   ALA A 201      10.393  -5.191  -3.035  1.00  0.00           N  
ATOM    740  CA  ALA A 201      11.500  -6.131  -3.034  1.00  0.00           C  
ATOM    741  C   ALA A 201      11.877  -6.546  -1.615  1.00  0.00           C  
ATOM    742  O   ALA A 201      12.438  -7.620  -1.410  1.00  0.00           O  
ATOM    743  CB  ALA A 201      12.701  -5.530  -3.746  1.00  0.00           C  
ATOM    744  H   ALA A 201      10.525  -4.306  -3.437  1.00  0.00           H  
ATOM    745  HA  ALA A 201      11.184  -7.027  -3.567  1.00  0.00           H  
ATOM    746 1HB  ALA A 201      13.069  -4.686  -3.182  1.00  0.00           H  
ATOM    747 2HB  ALA A 201      12.407  -5.201  -4.731  1.00  0.00           H  
ATOM    748 3HB  ALA A 201      13.480  -6.275  -3.831  1.00  0.00           H  
ATOM    749  N   LEU A 202      11.555  -5.698  -0.639  1.00  0.00           N  
ATOM    750  CA  LEU A 202      11.852  -5.986   0.761  1.00  0.00           C  
ATOM    751  C   LEU A 202      11.164  -7.273   1.205  1.00  0.00           C  
ATOM    752  O   LEU A 202      11.734  -8.081   1.942  1.00  0.00           O  
ATOM    753  CB  LEU A 202      11.402  -4.821   1.652  1.00  0.00           C  
ATOM    754  CG  LEU A 202      12.308  -3.583   1.636  1.00  0.00           C  
ATOM    755  CD1 LEU A 202      11.571  -2.406   2.260  1.00  0.00           C  
ATOM    756  CD2 LEU A 202      13.595  -3.885   2.389  1.00  0.00           C  
ATOM    757  H   LEU A 202      11.099  -4.855  -0.870  1.00  0.00           H  
ATOM    758  HA  LEU A 202      12.929  -6.112   0.867  1.00  0.00           H  
ATOM    759 1HB  LEU A 202      10.408  -4.508   1.339  1.00  0.00           H  
ATOM    760 2HB  LEU A 202      11.342  -5.174   2.681  1.00  0.00           H  
ATOM    761  HG  LEU A 202      12.545  -3.319   0.605  1.00  0.00           H  
ATOM    762 1HD1 LEU A 202      12.214  -1.526   2.249  1.00  0.00           H  
ATOM    763 2HD1 LEU A 202      10.665  -2.200   1.690  1.00  0.00           H  
ATOM    764 3HD1 LEU A 202      11.306  -2.648   3.289  1.00  0.00           H  
ATOM    765 1HD2 LEU A 202      14.239  -3.005   2.377  1.00  0.00           H  
ATOM    766 2HD2 LEU A 202      13.359  -4.148   3.421  1.00  0.00           H  
ATOM    767 3HD2 LEU A 202      14.110  -4.718   1.911  1.00  0.00           H  
ATOM    768  N   ALA A 203       9.940  -7.462   0.736  1.00  0.00           N  
ATOM    769  CA  ALA A 203       9.168  -8.647   1.076  1.00  0.00           C  
ATOM    770  C   ALA A 203       9.582  -9.823   0.199  1.00  0.00           C  
ATOM    771  O   ALA A 203       9.557 -10.975   0.629  1.00  0.00           O  
ATOM    772  CB  ALA A 203       7.680  -8.368   0.926  1.00  0.00           C  
ATOM    773  H   ALA A 203       9.547  -6.788   0.138  1.00  0.00           H  
ATOM    774  HA  ALA A 203       9.381  -8.904   2.114  1.00  0.00           H  
ATOM    775 1HB  ALA A 203       7.121  -9.270   1.131  1.00  0.00           H  
ATOM    776 2HB  ALA A 203       7.476  -8.040  -0.081  1.00  0.00           H  
ATOM    777 3HB  ALA A 203       7.386  -7.597   1.623  1.00  0.00           H  
ATOM    778  N   GLN A 204       9.984  -9.521  -1.026  1.00  0.00           N  
ATOM    779  CA  GLN A 204      10.404 -10.548  -1.973  1.00  0.00           C  
ATOM    780  C   GLN A 204      11.764 -11.129  -1.585  1.00  0.00           C  
ATOM    781  O   GLN A 204      12.022 -12.314  -1.796  1.00  0.00           O  
ATOM    782  CB  GLN A 204      10.462  -9.976  -3.392  1.00  0.00           C  
ATOM    783  CG  GLN A 204       9.115  -9.546  -3.946  1.00  0.00           C  
ATOM    784  CD  GLN A 204       9.231  -8.898  -5.312  1.00  0.00           C  
ATOM    785  OE1 GLN A 204      10.054  -9.301  -6.138  1.00  0.00           O  
ATOM    786  NE2 GLN A 204       8.405  -7.887  -5.558  1.00  0.00           N  
ATOM    787  H   GLN A 204       9.997  -8.581  -1.307  1.00  0.00           H  
ATOM    788  HA  GLN A 204       9.674 -11.357  -1.953  1.00  0.00           H  
ATOM    789 1HB  GLN A 204      11.124  -9.110  -3.408  1.00  0.00           H  
ATOM    790 2HB  GLN A 204      10.882 -10.721  -4.068  1.00  0.00           H  
ATOM    791 1HG  GLN A 204       8.475 -10.424  -4.037  1.00  0.00           H  
ATOM    792 2HG  GLN A 204       8.665  -8.826  -3.262  1.00  0.00           H  
ATOM    793 1HE2 GLN A 204       8.435  -7.419  -6.442  1.00  0.00           H  
ATOM    794 2HE2 GLN A 204       7.753  -7.592  -4.859  1.00  0.00           H  
ATOM    795  N   GLN A 205      12.623 -10.297  -1.006  1.00  0.00           N  
ATOM    796  CA  GLN A 205      13.947 -10.740  -0.576  1.00  0.00           C  
ATOM    797  C   GLN A 205      13.877 -11.400   0.798  1.00  0.00           C  
ATOM    798  O   GLN A 205      14.899 -11.798   1.357  1.00  0.00           O  
ATOM    799  CB  GLN A 205      14.925  -9.563  -0.544  1.00  0.00           C  
ATOM    800  CG  GLN A 205      15.238  -8.976  -1.910  1.00  0.00           C  
ATOM    801  CD  GLN A 205      16.048  -7.697  -1.818  1.00  0.00           C  
ATOM    802  OE1 GLN A 205      16.067  -7.030  -0.779  1.00  0.00           O  
ATOM    803  NE2 GLN A 205      16.722  -7.345  -2.907  1.00  0.00           N  
ATOM    804  H   GLN A 205      12.368  -9.354  -0.881  1.00  0.00           H  
ATOM    805  HA  GLN A 205      14.314 -11.477  -1.290  1.00  0.00           H  
ATOM    806 1HB  GLN A 205      14.517  -8.767   0.079  1.00  0.00           H  
ATOM    807 2HB  GLN A 205      15.865  -9.883  -0.092  1.00  0.00           H  
ATOM    808 1HG  GLN A 205      15.812  -9.704  -2.484  1.00  0.00           H  
ATOM    809 2HG  GLN A 205      14.301  -8.752  -2.421  1.00  0.00           H  
ATOM    810 1HE2 GLN A 205      17.274  -6.509  -2.907  1.00  0.00           H  
ATOM    811 2HE2 GLN A 205      16.679  -7.914  -3.729  1.00  0.00           H  
ATOM    812  N   LYS A 206      12.661 -11.490   1.335  1.00  0.00           N  
ATOM    813  CA  LYS A 206      12.411 -12.108   2.638  1.00  0.00           C  
ATOM    814  C   LYS A 206      13.098 -11.346   3.771  1.00  0.00           C  
ATOM    815  O   LYS A 206      13.381 -11.908   4.831  1.00  0.00           O  
ATOM    816  CB  LYS A 206      12.876 -13.565   2.633  1.00  0.00           C  
ATOM    817  CG  LYS A 206      12.279 -14.412   1.517  1.00  0.00           C  
ATOM    818  CD  LYS A 206      10.759 -14.419   1.582  1.00  0.00           C  
ATOM    819  CE  LYS A 206      10.160 -15.262   0.465  1.00  0.00           C  
ATOM    820  NZ  LYS A 206       8.673 -15.195   0.453  1.00  0.00           N  
ATOM    821  H   LYS A 206      11.902 -11.132   0.833  1.00  0.00           H  
ATOM    822  HA  LYS A 206      11.338 -12.084   2.832  1.00  0.00           H  
ATOM    823 1HB  LYS A 206      13.961 -13.600   2.535  1.00  0.00           H  
ATOM    824 2HB  LYS A 206      12.618 -14.033   3.583  1.00  0.00           H  
ATOM    825 1HG  LYS A 206      12.591 -14.014   0.551  1.00  0.00           H  
ATOM    826 2HG  LYS A 206      12.642 -15.436   1.603  1.00  0.00           H  
ATOM    827 1HD  LYS A 206      10.437 -14.822   2.543  1.00  0.00           H  
ATOM    828 2HD  LYS A 206      10.386 -13.398   1.492  1.00  0.00           H  
ATOM    829 1HE  LYS A 206      10.535 -14.912  -0.495  1.00  0.00           H  
ATOM    830 2HE  LYS A 206      10.463 -16.301   0.592  1.00  0.00           H  
ATOM    831 1HZ  LYS A 206       8.316 -15.766  -0.299  1.00  0.00           H  
ATOM    832 2HZ  LYS A 206       8.313 -15.535   1.334  1.00  0.00           H  
ATOM    833 3HZ  LYS A 206       8.380 -14.238   0.317  1.00  0.00           H  
ATOM    834  N   LEU A 207      13.349 -10.061   3.549  1.00  0.00           N  
ATOM    835  CA  LEU A 207      13.990  -9.224   4.554  1.00  0.00           C  
ATOM    836  C   LEU A 207      12.946  -8.722   5.541  1.00  0.00           C  
ATOM    837  O   LEU A 207      13.220  -8.553   6.728  1.00  0.00           O  
ATOM    838  CB  LEU A 207      14.706  -8.038   3.895  1.00  0.00           C  
ATOM    839  CG  LEU A 207      15.872  -8.399   2.965  1.00  0.00           C  
ATOM    840  CD1 LEU A 207      16.412  -7.133   2.314  1.00  0.00           C  
ATOM    841  CD2 LEU A 207      16.955  -9.110   3.761  1.00  0.00           C  
ATOM    842  H   LEU A 207      13.095  -9.666   2.688  1.00  0.00           H  
ATOM    843  HA  LEU A 207      14.729  -9.824   5.083  1.00  0.00           H  
ATOM    844 1HB  LEU A 207      13.979  -7.475   3.312  1.00  0.00           H  
ATOM    845 2HB  LEU A 207      15.096  -7.389   4.677  1.00  0.00           H  
ATOM    846  HG  LEU A 207      15.514  -9.056   2.171  1.00  0.00           H  
ATOM    847 1HD1 LEU A 207      17.241  -7.389   1.653  1.00  0.00           H  
ATOM    848 2HD1 LEU A 207      15.623  -6.655   1.735  1.00  0.00           H  
ATOM    849 3HD1 LEU A 207      16.763  -6.449   3.086  1.00  0.00           H  
ATOM    850 1HD2 LEU A 207      17.784  -9.367   3.101  1.00  0.00           H  
ATOM    851 2HD2 LEU A 207      17.314  -8.454   4.555  1.00  0.00           H  
ATOM    852 3HD2 LEU A 207      16.546 -10.020   4.201  1.00  0.00           H  
ATOM    853  N   LEU A 208      11.745  -8.502   5.025  1.00  0.00           N  
ATOM    854  CA  LEU A 208      10.630  -8.025   5.825  1.00  0.00           C  
ATOM    855  C   LEU A 208      10.162  -9.114   6.782  1.00  0.00           C  
ATOM    856  O   LEU A 208       9.694 -10.170   6.351  1.00  0.00           O  
ATOM    857  CB  LEU A 208       9.471  -7.588   4.920  1.00  0.00           C  
ATOM    858  CG  LEU A 208       8.708  -6.337   5.374  1.00  0.00           C  
ATOM    859  CD1 LEU A 208       8.506  -5.406   4.186  1.00  0.00           C  
ATOM    860  CD2 LEU A 208       7.374  -6.749   5.980  1.00  0.00           C  
ATOM    861  H   LEU A 208      11.604  -8.670   4.072  1.00  0.00           H  
ATOM    862  HA  LEU A 208      10.963  -7.165   6.405  1.00  0.00           H  
ATOM    863 1HB  LEU A 208       9.864  -7.392   3.923  1.00  0.00           H  
ATOM    864 2HB  LEU A 208       8.755  -8.407   4.852  1.00  0.00           H  
ATOM    865  HG  LEU A 208       9.296  -5.803   6.121  1.00  0.00           H  
ATOM    866 1HD1 LEU A 208       7.963  -4.517   4.509  1.00  0.00           H  
ATOM    867 2HD1 LEU A 208       9.476  -5.112   3.785  1.00  0.00           H  
ATOM    868 3HD1 LEU A 208       7.934  -5.920   3.415  1.00  0.00           H  
ATOM    869 1HD2 LEU A 208       6.832  -5.860   6.303  1.00  0.00           H  
ATOM    870 2HD2 LEU A 208       6.785  -7.282   5.233  1.00  0.00           H  
ATOM    871 3HD2 LEU A 208       7.549  -7.399   6.837  1.00  0.00           H  
ATOM    872  N   THR A 209      10.306  -8.861   8.075  1.00  0.00           N  
ATOM    873  CA  THR A 209       9.894  -9.816   9.089  1.00  0.00           C  
ATOM    874  C   THR A 209       8.410  -9.626   9.399  1.00  0.00           C  
ATOM    875  O   THR A 209       7.823  -8.616   9.001  1.00  0.00           O  
ATOM    876  CB  THR A 209      10.729  -9.666  10.374  1.00  0.00           C  
ATOM    877  OG1 THR A 209      10.453  -8.397  10.981  1.00  0.00           O  
ATOM    878  CG2 THR A 209      12.213  -9.762  10.060  1.00  0.00           C  
ATOM    879  H   THR A 209      10.693  -7.999   8.355  1.00  0.00           H  
ATOM    880  HA  THR A 209      10.047 -10.822   8.699  1.00  0.00           H  
ATOM    881  HB  THR A 209      10.461 -10.456  11.077  1.00  0.00           H  
ATOM    882  HG1 THR A 209      10.785  -7.695  10.418  1.00  0.00           H  
ATOM    883 1HG2 THR A 209      12.788  -9.654  10.980  1.00  0.00           H  
ATOM    884 2HG2 THR A 209      12.428 -10.730   9.609  1.00  0.00           H  
ATOM    885 3HG2 THR A 209      12.490  -8.970   9.366  1.00  0.00           H  
ATOM    886  N   PRO A 210       7.767 -10.590  10.084  1.00  0.00           N  
ATOM    887  CA  PRO A 210       6.348 -10.479  10.443  1.00  0.00           C  
ATOM    888  C   PRO A 210       6.042  -9.171  11.168  1.00  0.00           C  
ATOM    889  O   PRO A 210       4.971  -8.586  10.998  1.00  0.00           O  
ATOM    890  CB  PRO A 210       6.131 -11.689  11.357  1.00  0.00           C  
ATOM    891  CG  PRO A 210       7.111 -12.698  10.866  1.00  0.00           C  
ATOM    892  CD  PRO A 210       8.342 -11.897  10.536  1.00  0.00           C  
ATOM    893  HA  PRO A 210       5.737 -10.558   9.532  1.00  0.00           H  
ATOM    894 1HB  PRO A 210       6.302 -11.403  12.406  1.00  0.00           H  
ATOM    895 2HB  PRO A 210       5.090 -12.035  11.284  1.00  0.00           H  
ATOM    896 1HG  PRO A 210       7.295 -13.458  11.641  1.00  0.00           H  
ATOM    897 2HG  PRO A 210       6.705 -13.229   9.992  1.00  0.00           H  
ATOM    898 1HD  PRO A 210       8.959 -11.784  11.440  1.00  0.00           H  
ATOM    899 2HD  PRO A 210       8.908 -12.403   9.740  1.00  0.00           H  
ATOM    900  N   GLN A 211       7.006  -8.702  11.954  1.00  0.00           N  
ATOM    901  CA  GLN A 211       6.851  -7.466  12.707  1.00  0.00           C  
ATOM    902  C   GLN A 211       6.868  -6.247  11.785  1.00  0.00           C  
ATOM    903  O   GLN A 211       6.293  -5.206  12.112  1.00  0.00           O  
ATOM    904  CB  GLN A 211       7.955  -7.343  13.760  1.00  0.00           C  
ATOM    905  CG  GLN A 211       7.865  -8.365  14.880  1.00  0.00           C  
ATOM    906  CD  GLN A 211       8.969  -8.199  15.906  1.00  0.00           C  
ATOM    907  OE1 GLN A 211      10.044  -7.675  15.602  1.00  0.00           O  
ATOM    908  NE2 GLN A 211       8.712  -8.647  17.130  1.00  0.00           N  
ATOM    909  H   GLN A 211       7.845  -9.210  12.034  1.00  0.00           H  
ATOM    910  HA  GLN A 211       5.886  -7.488  13.213  1.00  0.00           H  
ATOM    911 1HB  GLN A 211       8.928  -7.453  13.282  1.00  0.00           H  
ATOM    912 2HB  GLN A 211       7.921  -6.350  14.208  1.00  0.00           H  
ATOM    913 1HG  GLN A 211       6.907  -8.250  15.387  1.00  0.00           H  
ATOM    914 2HG  GLN A 211       7.943  -9.365  14.452  1.00  0.00           H  
ATOM    915 1HE2 GLN A 211       9.402  -8.564  17.849  1.00  0.00           H  
ATOM    916 2HE2 GLN A 211       7.827  -9.065  17.333  1.00  0.00           H  
ATOM    917  N   ASP A 212       7.497  -6.381  10.621  1.00  0.00           N  
ATOM    918  CA  ASP A 212       7.583  -5.273   9.681  1.00  0.00           C  
ATOM    919  C   ASP A 212       6.345  -5.276   8.808  1.00  0.00           C  
ATOM    920  O   ASP A 212       5.880  -4.234   8.343  1.00  0.00           O  
ATOM    921  CB  ASP A 212       8.834  -5.381   8.798  1.00  0.00           C  
ATOM    922  CG  ASP A 212      10.135  -5.320   9.573  1.00  0.00           C  
ATOM    923  OD1 ASP A 212      10.353  -4.341  10.317  1.00  0.00           O  
ATOM    924  OD2 ASP A 212      10.955  -6.255   9.426  1.00  0.00           O  
ATOM    925  H   ASP A 212       7.856  -7.260  10.360  1.00  0.00           H  
ATOM    926  HA  ASP A 212       7.633  -4.342  10.247  1.00  0.00           H  
ATOM    927 1HB  ASP A 212       8.808  -6.320   8.270  1.00  0.00           H  
ATOM    928 2HB  ASP A 212       8.827  -4.574   8.081  1.00  0.00           H  
ATOM    929  N   MET A 213       5.815  -6.476   8.610  1.00  0.00           N  
ATOM    930  CA  MET A 213       4.627  -6.691   7.800  1.00  0.00           C  
ATOM    931  C   MET A 213       3.453  -5.871   8.318  1.00  0.00           C  
ATOM    932  O   MET A 213       2.797  -5.152   7.562  1.00  0.00           O  
ATOM    933  CB  MET A 213       4.271  -8.176   7.771  1.00  0.00           C  
ATOM    934  CG  MET A 213       5.234  -9.039   6.969  1.00  0.00           C  
ATOM    935  SD  MET A 213       4.764 -10.781   6.959  1.00  0.00           S  
ATOM    936  CE  MET A 213       6.179 -11.508   6.137  1.00  0.00           C  
ATOM    937  H   MET A 213       6.248  -7.253   9.024  1.00  0.00           H  
ATOM    938  HA  MET A 213       4.837  -6.360   6.783  1.00  0.00           H  
ATOM    939 1HB  MET A 213       4.244  -8.563   8.789  1.00  0.00           H  
ATOM    940 2HB  MET A 213       3.274  -8.303   7.347  1.00  0.00           H  
ATOM    941 1HG  MET A 213       5.267  -8.685   5.939  1.00  0.00           H  
ATOM    942 2HG  MET A 213       6.235  -8.955   7.390  1.00  0.00           H  
ATOM    943 1HE  MET A 213       6.037 -12.586   6.056  1.00  0.00           H  
ATOM    944 2HE  MET A 213       6.282 -11.078   5.140  1.00  0.00           H  
ATOM    945 3HE  MET A 213       7.081 -11.304   6.715  1.00  0.00           H  
ATOM    946  N   GLU A 214       3.217  -5.964   9.619  1.00  0.00           N  
ATOM    947  CA  GLU A 214       2.117  -5.252  10.260  1.00  0.00           C  
ATOM    948  C   GLU A 214       2.273  -3.737  10.131  1.00  0.00           C  
ATOM    949  O   GLU A 214       1.288  -2.997  10.166  1.00  0.00           O  
ATOM    950  CB  GLU A 214       2.027  -5.640  11.738  1.00  0.00           C  
ATOM    951  CG  GLU A 214       1.532  -7.058  11.986  1.00  0.00           C  
ATOM    952  CD  GLU A 214       0.117  -7.273  11.526  1.00  0.00           C  
ATOM    953  OE1 GLU A 214      -0.740  -6.526  11.932  1.00  0.00           O  
ATOM    954  OE2 GLU A 214      -0.106  -8.186  10.767  1.00  0.00           O  
ATOM    955  H   GLU A 214       3.800  -6.531  10.168  1.00  0.00           H  
ATOM    956  HA  GLU A 214       1.187  -5.535   9.765  1.00  0.00           H  
ATOM    957 1HB  GLU A 214       3.009  -5.542  12.200  1.00  0.00           H  
ATOM    958 2HB  GLU A 214       1.353  -4.955  12.252  1.00  0.00           H  
ATOM    959 1HG  GLU A 214       2.183  -7.756  11.462  1.00  0.00           H  
ATOM    960 2HG  GLU A 214       1.600  -7.272  13.052  1.00  0.00           H  
ATOM    961  N   ALA A 215       3.509  -3.281   9.977  1.00  0.00           N  
ATOM    962  CA  ALA A 215       3.789  -1.858   9.850  1.00  0.00           C  
ATOM    963  C   ALA A 215       3.609  -1.386   8.410  1.00  0.00           C  
ATOM    964  O   ALA A 215       3.136  -0.274   8.163  1.00  0.00           O  
ATOM    965  CB  ALA A 215       5.198  -1.552  10.337  1.00  0.00           C  
ATOM    966  H   ALA A 215       4.254  -3.918   9.944  1.00  0.00           H  
ATOM    967  HA  ALA A 215       3.075  -1.316  10.470  1.00  0.00           H  
ATOM    968 1HB  ALA A 215       5.393  -0.484  10.238  1.00  0.00           H  
ATOM    969 2HB  ALA A 215       5.293  -1.843  11.383  1.00  0.00           H  
ATOM    970 3HB  ALA A 215       5.918  -2.108   9.739  1.00  0.00           H  
ATOM    971  N   ALA A 216       3.954  -2.252   7.462  1.00  0.00           N  
ATOM    972  CA  ALA A 216       3.845  -1.928   6.047  1.00  0.00           C  
ATOM    973  C   ALA A 216       2.389  -1.795   5.634  1.00  0.00           C  
ATOM    974  O   ALA A 216       2.058  -1.029   4.724  1.00  0.00           O  
ATOM    975  CB  ALA A 216       4.541  -2.990   5.208  1.00  0.00           C  
ATOM    976  H   ALA A 216       4.278  -3.139   7.722  1.00  0.00           H  
ATOM    977  HA  ALA A 216       4.333  -0.967   5.881  1.00  0.00           H  
ATOM    978 1HB  ALA A 216       4.492  -2.715   4.166  1.00  0.00           H  
ATOM    979 2HB  ALA A 216       4.047  -3.939   5.351  1.00  0.00           H  
ATOM    980 3HB  ALA A 216       5.575  -3.073   5.511  1.00  0.00           H  
ATOM    981  N   LYS A 217       1.524  -2.538   6.317  1.00  0.00           N  
ATOM    982  CA  LYS A 217       0.095  -2.511   6.036  1.00  0.00           C  
ATOM    983  C   LYS A 217      -0.461  -1.097   6.184  1.00  0.00           C  
ATOM    984  O   LYS A 217      -1.208  -0.616   5.329  1.00  0.00           O  
ATOM    985  CB  LYS A 217      -0.655  -3.453   6.978  1.00  0.00           C  
ATOM    986  CG  LYS A 217      -0.469  -4.923   6.653  1.00  0.00           C  
ATOM    987  CD  LYS A 217      -1.182  -5.803   7.667  1.00  0.00           C  
ATOM    988  CE  LYS A 217      -1.004  -7.276   7.352  1.00  0.00           C  
ATOM    989  NZ  LYS A 217      -1.668  -8.147   8.358  1.00  0.00           N  
ATOM    990  H   LYS A 217       1.860  -3.132   7.024  1.00  0.00           H  
ATOM    991  HA  LYS A 217      -0.061  -2.828   5.004  1.00  0.00           H  
ATOM    992 1HB  LYS A 217      -0.311  -3.282   7.987  1.00  0.00           H  
ATOM    993 2HB  LYS A 217      -1.710  -3.228   6.927  1.00  0.00           H  
ATOM    994 1HG  LYS A 217      -0.876  -5.117   5.672  1.00  0.00           H  
ATOM    995 2HG  LYS A 217       0.586  -5.155   6.663  1.00  0.00           H  
ATOM    996 1HD  LYS A 217      -0.781  -5.605   8.648  1.00  0.00           H  
ATOM    997 2HD  LYS A 217      -2.237  -5.568   7.656  1.00  0.00           H  
ATOM    998 1HE  LYS A 217      -1.429  -7.478   6.381  1.00  0.00           H  
ATOM    999 2HE  LYS A 217       0.051  -7.501   7.336  1.00  0.00           H  
ATOM   1000 1HZ  LYS A 217      -2.666  -7.871   8.463  1.00  0.00           H  
ATOM   1001 2HZ  LYS A 217      -1.195  -8.056   9.284  1.00  0.00           H  
ATOM   1002 3HZ  LYS A 217      -1.623  -9.142   8.057  1.00  0.00           H  
ATOM   1003  N   GLU A 218      -0.073  -0.436   7.264  1.00  0.00           N  
ATOM   1004  CA  GLU A 218      -0.534   0.924   7.529  1.00  0.00           C  
ATOM   1005  C   GLU A 218       0.011   1.888   6.503  1.00  0.00           C  
ATOM   1006  O   GLU A 218      -0.708   2.770   6.033  1.00  0.00           O  
ATOM   1007  CB  GLU A 218      -0.117   1.373   8.931  1.00  0.00           C  
ATOM   1008  CG  GLU A 218      -0.661   2.733   9.344  1.00  0.00           C  
ATOM   1009  CD  GLU A 218      -0.418   3.046  10.794  1.00  0.00           C  
ATOM   1010  OE1 GLU A 218       0.716   3.011  11.207  1.00  0.00           O  
ATOM   1011  OE2 GLU A 218      -1.367   3.320  11.489  1.00  0.00           O  
ATOM   1012  H   GLU A 218       0.538  -0.870   7.900  1.00  0.00           H  
ATOM   1013  HA  GLU A 218      -1.623   0.938   7.470  1.00  0.00           H  
ATOM   1014 1HB  GLU A 218      -0.456   0.641   9.664  1.00  0.00           H  
ATOM   1015 2HB  GLU A 218       0.971   1.416   8.991  1.00  0.00           H  
ATOM   1016 1HG  GLU A 218      -0.188   3.503   8.734  1.00  0.00           H  
ATOM   1017 2HG  GLU A 218      -1.732   2.759   9.146  1.00  0.00           H  
ATOM   1018  N   VAL A 219       1.284   1.725   6.160  1.00  0.00           N  
ATOM   1019  CA  VAL A 219       1.942   2.595   5.192  1.00  0.00           C  
ATOM   1020  C   VAL A 219       1.206   2.590   3.853  1.00  0.00           C  
ATOM   1021  O   VAL A 219       0.867   3.647   3.321  1.00  0.00           O  
ATOM   1022  CB  VAL A 219       3.399   2.146   4.977  1.00  0.00           C  
ATOM   1023  CG1 VAL A 219       4.007   2.863   3.780  1.00  0.00           C  
ATOM   1024  CG2 VAL A 219       4.214   2.408   6.234  1.00  0.00           C  
ATOM   1025  H   VAL A 219       1.794   0.988   6.561  1.00  0.00           H  
ATOM   1026  HA  VAL A 219       1.943   3.612   5.585  1.00  0.00           H  
ATOM   1027  HB  VAL A 219       3.412   1.079   4.752  1.00  0.00           H  
ATOM   1028 1HG1 VAL A 219       5.037   2.533   3.642  1.00  0.00           H  
ATOM   1029 2HG1 VAL A 219       3.429   2.632   2.885  1.00  0.00           H  
ATOM   1030 3HG1 VAL A 219       3.991   3.939   3.956  1.00  0.00           H  
ATOM   1031 1HG2 VAL A 219       5.243   2.087   6.075  1.00  0.00           H  
ATOM   1032 2HG2 VAL A 219       4.197   3.474   6.463  1.00  0.00           H  
ATOM   1033 3HG2 VAL A 219       3.786   1.852   7.068  1.00  0.00           H  
ATOM   1034  N   TYR A 220       0.937   1.399   3.330  1.00  0.00           N  
ATOM   1035  CA  TYR A 220       0.255   1.269   2.048  1.00  0.00           C  
ATOM   1036  C   TYR A 220      -1.154   1.862   2.105  1.00  0.00           C  
ATOM   1037  O   TYR A 220      -1.587   2.539   1.169  1.00  0.00           O  
ATOM   1038  CB  TYR A 220       0.197  -0.200   1.623  1.00  0.00           C  
ATOM   1039  CG  TYR A 220       1.545  -0.887   1.617  1.00  0.00           C  
ATOM   1040  CD1 TYR A 220       1.624  -2.260   1.802  1.00  0.00           C  
ATOM   1041  CD2 TYR A 220       2.701  -0.145   1.428  1.00  0.00           C  
ATOM   1042  CE1 TYR A 220       2.855  -2.887   1.798  1.00  0.00           C  
ATOM   1043  CE2 TYR A 220       3.932  -0.773   1.423  1.00  0.00           C  
ATOM   1044  CZ  TYR A 220       4.010  -2.138   1.607  1.00  0.00           C  
ATOM   1045  OH  TYR A 220       5.236  -2.763   1.602  1.00  0.00           O  
ATOM   1046  H   TYR A 220       1.206   0.589   3.816  1.00  0.00           H  
ATOM   1047  HA  TYR A 220       0.817   1.828   1.299  1.00  0.00           H  
ATOM   1048 1HB  TYR A 220      -0.462  -0.749   2.297  1.00  0.00           H  
ATOM   1049 2HB  TYR A 220      -0.225  -0.272   0.621  1.00  0.00           H  
ATOM   1050  HD1 TYR A 220       0.715  -2.843   1.951  1.00  0.00           H  
ATOM   1051  HD2 TYR A 220       2.639   0.934   1.283  1.00  0.00           H  
ATOM   1052  HE1 TYR A 220       2.917  -3.966   1.943  1.00  0.00           H  
ATOM   1053  HE2 TYR A 220       4.841  -0.189   1.275  1.00  0.00           H  
ATOM   1054  HH  TYR A 220       5.131  -3.674   1.889  1.00  0.00           H  
ATOM   1055  N   LYS A 221      -1.858   1.621   3.207  1.00  0.00           N  
ATOM   1056  CA  LYS A 221      -3.216   2.129   3.368  1.00  0.00           C  
ATOM   1057  C   LYS A 221      -3.236   3.655   3.440  1.00  0.00           C  
ATOM   1058  O   LYS A 221      -4.019   4.310   2.745  1.00  0.00           O  
ATOM   1059  CB  LYS A 221      -3.862   1.535   4.621  1.00  0.00           C  
ATOM   1060  CG  LYS A 221      -5.304   1.968   4.851  1.00  0.00           C  
ATOM   1061  CD  LYS A 221      -5.909   1.258   6.053  1.00  0.00           C  
ATOM   1062  CE  LYS A 221      -7.339   1.714   6.303  1.00  0.00           C  
ATOM   1063  NZ  LYS A 221      -7.991   0.929   7.386  1.00  0.00           N  
ATOM   1064  H   LYS A 221      -1.456   1.087   3.927  1.00  0.00           H  
ATOM   1065  HA  LYS A 221      -3.802   1.831   2.498  1.00  0.00           H  
ATOM   1066 1HB  LYS A 221      -3.846   0.447   4.557  1.00  0.00           H  
ATOM   1067 2HB  LYS A 221      -3.283   1.820   5.499  1.00  0.00           H  
ATOM   1068 1HG  LYS A 221      -5.338   3.045   5.020  1.00  0.00           H  
ATOM   1069 2HG  LYS A 221      -5.898   1.738   3.967  1.00  0.00           H  
ATOM   1070 1HD  LYS A 221      -5.904   0.181   5.880  1.00  0.00           H  
ATOM   1071 2HD  LYS A 221      -5.311   1.469   6.939  1.00  0.00           H  
ATOM   1072 1HE  LYS A 221      -7.342   2.766   6.581  1.00  0.00           H  
ATOM   1073 2HE  LYS A 221      -7.922   1.601   5.389  1.00  0.00           H  
ATOM   1074 1HZ  LYS A 221      -8.936   1.261   7.521  1.00  0.00           H  
ATOM   1075 2HZ  LYS A 221      -8.011  -0.048   7.130  1.00  0.00           H  
ATOM   1076 3HZ  LYS A 221      -7.470   1.041   8.244  1.00  0.00           H  
ATOM   1077  N   ILE A 222      -2.372   4.219   4.279  1.00  0.00           N  
ATOM   1078  CA  ILE A 222      -2.295   5.668   4.443  1.00  0.00           C  
ATOM   1079  C   ILE A 222      -1.892   6.342   3.132  1.00  0.00           C  
ATOM   1080  O   ILE A 222      -2.404   7.408   2.782  1.00  0.00           O  
ATOM   1081  CB  ILE A 222      -1.292   6.045   5.548  1.00  0.00           C  
ATOM   1082  CG1 ILE A 222      -1.807   5.589   6.916  1.00  0.00           C  
ATOM   1083  CG2 ILE A 222      -1.036   7.544   5.546  1.00  0.00           C  
ATOM   1084  CD1 ILE A 222      -3.116   6.229   7.320  1.00  0.00           C  
ATOM   1085  H   ILE A 222      -1.766   3.644   4.802  1.00  0.00           H  
ATOM   1086  HA  ILE A 222      -3.279   6.036   4.732  1.00  0.00           H  
ATOM   1087  HB  ILE A 222      -0.350   5.525   5.377  1.00  0.00           H  
ATOM   1088 1HG1 ILE A 222      -1.944   4.508   6.911  1.00  0.00           H  
ATOM   1089 2HG1 ILE A 222      -1.065   5.820   7.680  1.00  0.00           H  
ATOM   1090 1HG2 ILE A 222      -0.325   7.793   6.333  1.00  0.00           H  
ATOM   1091 2HG2 ILE A 222      -0.627   7.842   4.581  1.00  0.00           H  
ATOM   1092 3HG2 ILE A 222      -1.973   8.073   5.722  1.00  0.00           H  
ATOM   1093 1HD1 ILE A 222      -3.416   5.856   8.299  1.00  0.00           H  
ATOM   1094 2HD1 ILE A 222      -2.992   7.312   7.366  1.00  0.00           H  
ATOM   1095 3HD1 ILE A 222      -3.883   5.982   6.588  1.00  0.00           H  
ATOM   1096  N   HIS A 223      -0.992   5.700   2.399  1.00  0.00           N  
ATOM   1097  CA  HIS A 223      -0.521   6.226   1.126  1.00  0.00           C  
ATOM   1098  C   HIS A 223      -1.675   6.334   0.131  1.00  0.00           C  
ATOM   1099  O   HIS A 223      -1.806   7.332  -0.576  1.00  0.00           O  
ATOM   1100  CB  HIS A 223       0.587   5.339   0.548  1.00  0.00           C  
ATOM   1101  CG  HIS A 223       1.234   5.907  -0.677  1.00  0.00           C  
ATOM   1102  ND1 HIS A 223       2.542   5.635  -1.021  1.00  0.00           N  
ATOM   1103  CD2 HIS A 223       0.756   6.733  -1.637  1.00  0.00           C  
ATOM   1104  CE1 HIS A 223       2.839   6.269  -2.142  1.00  0.00           C  
ATOM   1105  NE2 HIS A 223       1.773   6.942  -2.536  1.00  0.00           N  
ATOM   1106  H   HIS A 223      -0.625   4.850   2.729  1.00  0.00           H  
ATOM   1107  HA  HIS A 223      -0.110   7.224   1.275  1.00  0.00           H  
ATOM   1108 1HB  HIS A 223       1.359   5.184   1.302  1.00  0.00           H  
ATOM   1109 2HB  HIS A 223       0.176   4.363   0.295  1.00  0.00           H  
ATOM   1110  HD2 HIS A 223      -0.248   7.154  -1.688  1.00  0.00           H  
ATOM   1111  HE1 HIS A 223       3.800   6.240  -2.655  1.00  0.00           H  
ATOM   1112  HE2 HIS A 223       1.710   7.518  -3.363  1.00  0.00           H  
ATOM   1113  N   GLN A 224      -2.516   5.305   0.101  1.00  0.00           N  
ATOM   1114  CA  GLN A 224      -3.664   5.273  -0.800  1.00  0.00           C  
ATOM   1115  C   GLN A 224      -4.630   6.418  -0.501  1.00  0.00           C  
ATOM   1116  O   GLN A 224      -5.229   6.992  -1.409  1.00  0.00           O  
ATOM   1117  CB  GLN A 224      -4.393   3.931  -0.692  1.00  0.00           C  
ATOM   1118  CG  GLN A 224      -5.471   3.722  -1.741  1.00  0.00           C  
ATOM   1119  CD  GLN A 224      -5.900   2.271  -1.849  1.00  0.00           C  
ATOM   1120  OE1 GLN A 224      -5.073   1.378  -2.054  1.00  0.00           O  
ATOM   1121  NE2 GLN A 224      -7.198   2.027  -1.711  1.00  0.00           N  
ATOM   1122  H   GLN A 224      -2.360   4.543   0.702  1.00  0.00           H  
ATOM   1123  HA  GLN A 224      -3.305   5.393  -1.822  1.00  0.00           H  
ATOM   1124 1HB  GLN A 224      -3.673   3.118  -0.783  1.00  0.00           H  
ATOM   1125 2HB  GLN A 224      -4.858   3.847   0.290  1.00  0.00           H  
ATOM   1126 1HG  GLN A 224      -6.344   4.317  -1.474  1.00  0.00           H  
ATOM   1127 2HG  GLN A 224      -5.086   4.037  -2.711  1.00  0.00           H  
ATOM   1128 1HE2 GLN A 224      -7.541   1.088  -1.772  1.00  0.00           H  
ATOM   1129 2HE2 GLN A 224      -7.835   2.781  -1.546  1.00  0.00           H  
ATOM   1130  N   GLN A 225      -4.759   6.753   0.777  1.00  0.00           N  
ATOM   1131  CA  GLN A 225      -5.650   7.823   1.205  1.00  0.00           C  
ATOM   1132  C   GLN A 225      -5.056   9.190   0.865  1.00  0.00           C  
ATOM   1133  O   GLN A 225      -5.761  10.087   0.401  1.00  0.00           O  
ATOM   1134  CB  GLN A 225      -5.923   7.725   2.708  1.00  0.00           C  
ATOM   1135  CG  GLN A 225      -6.710   6.491   3.119  1.00  0.00           C  
ATOM   1136  CD  GLN A 225      -6.870   6.381   4.623  1.00  0.00           C  
ATOM   1137  OE1 GLN A 225      -6.097   6.967   5.388  1.00  0.00           O  
ATOM   1138  NE2 GLN A 225      -7.875   5.630   5.057  1.00  0.00           N  
ATOM   1139  H   GLN A 225      -4.237   6.266   1.452  1.00  0.00           H  
ATOM   1140  HA  GLN A 225      -6.595   7.720   0.672  1.00  0.00           H  
ATOM   1141 1HB  GLN A 225      -4.978   7.717   3.250  1.00  0.00           H  
ATOM   1142 2HB  GLN A 225      -6.481   8.603   3.034  1.00  0.00           H  
ATOM   1143 1HG  GLN A 225      -7.703   6.541   2.672  1.00  0.00           H  
ATOM   1144 2HG  GLN A 225      -6.184   5.605   2.765  1.00  0.00           H  
ATOM   1145 1HE2 GLN A 225      -8.031   5.520   6.039  1.00  0.00           H  
ATOM   1146 2HE2 GLN A 225      -8.477   5.173   4.402  1.00  0.00           H  
ATOM   1147  N   LEU A 226      -3.754   9.332   1.090  1.00  0.00           N  
ATOM   1148  CA  LEU A 226      -3.056  10.583   0.813  1.00  0.00           C  
ATOM   1149  C   LEU A 226      -3.093  10.909  -0.678  1.00  0.00           C  
ATOM   1150  O   LEU A 226      -3.253  12.068  -1.064  1.00  0.00           O  
ATOM   1151  CB  LEU A 226      -1.601  10.496   1.291  1.00  0.00           C  
ATOM   1152  CG  LEU A 226      -0.780  11.786   1.160  1.00  0.00           C  
ATOM   1153  CD1 LEU A 226      -1.477  12.910   1.913  1.00  0.00           C  
ATOM   1154  CD2 LEU A 226       0.622  11.553   1.702  1.00  0.00           C  
ATOM   1155  H   LEU A 226      -3.248   8.575   1.461  1.00  0.00           H  
ATOM   1156  HA  LEU A 226      -3.556  11.385   1.355  1.00  0.00           H  
ATOM   1157 1HB  LEU A 226      -1.597  10.206   2.340  1.00  0.00           H  
ATOM   1158 2HB  LEU A 226      -1.093   9.721   0.718  1.00  0.00           H  
ATOM   1159  HG  LEU A 226      -0.720  12.074   0.110  1.00  0.00           H  
ATOM   1160 1HD1 LEU A 226      -0.895  13.828   1.820  1.00  0.00           H  
ATOM   1161 2HD1 LEU A 226      -2.471  13.069   1.491  1.00  0.00           H  
ATOM   1162 3HD1 LEU A 226      -1.568  12.644   2.965  1.00  0.00           H  
ATOM   1163 1HD2 LEU A 226       1.206  12.469   1.609  1.00  0.00           H  
ATOM   1164 2HD2 LEU A 226       0.563  11.265   2.752  1.00  0.00           H  
ATOM   1165 3HD2 LEU A 226       1.103  10.756   1.135  1.00  0.00           H  
ATOM   1166  N   LEU A 227      -2.954   9.877  -1.509  1.00  0.00           N  
ATOM   1167  CA  LEU A 227      -2.965  10.045  -2.961  1.00  0.00           C  
ATOM   1168  C   LEU A 227      -4.276  10.661  -3.440  1.00  0.00           C  
ATOM   1169  O   LEU A 227      -4.292  11.461  -4.374  1.00  0.00           O  
ATOM   1170  CB  LEU A 227      -2.748   8.693  -3.652  1.00  0.00           C  
ATOM   1171  CG  LEU A 227      -2.663   8.734  -5.183  1.00  0.00           C  
ATOM   1172  CD1 LEU A 227      -1.552   9.687  -5.605  1.00  0.00           C  
ATOM   1173  CD2 LEU A 227      -2.413   7.331  -5.716  1.00  0.00           C  
ATOM   1174  H   LEU A 227      -2.835   8.976  -1.134  1.00  0.00           H  
ATOM   1175  HA  LEU A 227      -2.152  10.715  -3.238  1.00  0.00           H  
ATOM   1176 1HB  LEU A 227      -1.821   8.258  -3.281  1.00  0.00           H  
ATOM   1177 2HB  LEU A 227      -3.569   8.029  -3.383  1.00  0.00           H  
ATOM   1178  HG  LEU A 227      -3.601   9.115  -5.589  1.00  0.00           H  
ATOM   1179 1HD1 LEU A 227      -1.493   9.716  -6.693  1.00  0.00           H  
ATOM   1180 2HD1 LEU A 227      -1.767  10.686  -5.227  1.00  0.00           H  
ATOM   1181 3HD1 LEU A 227      -0.603   9.340  -5.199  1.00  0.00           H  
ATOM   1182 1HD2 LEU A 227      -2.354   7.360  -6.804  1.00  0.00           H  
ATOM   1183 2HD2 LEU A 227      -1.474   6.951  -5.312  1.00  0.00           H  
ATOM   1184 3HD2 LEU A 227      -3.231   6.676  -5.414  1.00  0.00           H  
ATOM   1185  N   PHE A 228      -5.374  10.294  -2.791  1.00  0.00           N  
ATOM   1186  CA  PHE A 228      -6.683  10.811  -3.162  1.00  0.00           C  
ATOM   1187  C   PHE A 228      -6.769  12.313  -2.907  1.00  0.00           C  
ATOM   1188  O   PHE A 228      -7.225  13.076  -3.761  1.00  0.00           O  
ATOM   1189  CB  PHE A 228      -7.783  10.089  -2.382  1.00  0.00           C  
ATOM   1190  CG  PHE A 228      -9.170  10.564  -2.709  1.00  0.00           C  
ATOM   1191  CD1 PHE A 228      -9.769  10.224  -3.914  1.00  0.00           C  
ATOM   1192  CD2 PHE A 228      -9.879  11.352  -1.816  1.00  0.00           C  
ATOM   1193  CE1 PHE A 228     -11.045  10.660  -4.217  1.00  0.00           C  
ATOM   1194  CE2 PHE A 228     -11.154  11.789  -2.116  1.00  0.00           C  
ATOM   1195  CZ  PHE A 228     -11.737  11.443  -3.317  1.00  0.00           C  
ATOM   1196  H   PHE A 228      -5.300   9.660  -2.045  1.00  0.00           H  
ATOM   1197  HA  PHE A 228      -6.836  10.633  -4.227  1.00  0.00           H  
ATOM   1198 1HB  PHE A 228      -7.733   9.020  -2.587  1.00  0.00           H  
ATOM   1199 2HB  PHE A 228      -7.621  10.225  -1.314  1.00  0.00           H  
ATOM   1200  HD1 PHE A 228      -9.221   9.604  -4.625  1.00  0.00           H  
ATOM   1201  HD2 PHE A 228      -9.419  11.626  -0.866  1.00  0.00           H  
ATOM   1202  HE1 PHE A 228     -11.503  10.387  -5.167  1.00  0.00           H  
ATOM   1203  HE2 PHE A 228     -11.702  12.407  -1.403  1.00  0.00           H  
ATOM   1204  HZ  PHE A 228     -12.743  11.788  -3.556  1.00  0.00           H  
ATOM   1205  N   LYS A 229      -6.302  12.736  -1.742  1.00  0.00           N  
ATOM   1206  CA  LYS A 229      -6.337  14.145  -1.374  1.00  0.00           C  
ATOM   1207  C   LYS A 229      -5.364  14.959  -2.219  1.00  0.00           C  
ATOM   1208  O   LYS A 229      -5.659  16.093  -2.599  1.00  0.00           O  
ATOM   1209  CB  LYS A 229      -6.017  14.318   0.112  1.00  0.00           C  
ATOM   1210  CG  LYS A 229      -7.091  13.787   1.052  1.00  0.00           C  
ATOM   1211  CD  LYS A 229      -6.689  13.970   2.508  1.00  0.00           C  
ATOM   1212  CE  LYS A 229      -7.753  13.424   3.449  1.00  0.00           C  
ATOM   1213  NZ  LYS A 229      -7.361  13.571   4.877  1.00  0.00           N  
ATOM   1214  H   LYS A 229      -5.918  12.086  -1.118  1.00  0.00           H  
ATOM   1215  HA  LYS A 229      -7.341  14.527  -1.561  1.00  0.00           H  
ATOM   1216 1HB  LYS A 229      -5.084  13.804   0.345  1.00  0.00           H  
ATOM   1217 2HB  LYS A 229      -5.872  15.376   0.332  1.00  0.00           H  
ATOM   1218 1HG  LYS A 229      -8.027  14.317   0.873  1.00  0.00           H  
ATOM   1219 2HG  LYS A 229      -7.251  12.727   0.859  1.00  0.00           H  
ATOM   1220 1HD  LYS A 229      -5.749  13.452   2.695  1.00  0.00           H  
ATOM   1221 2HD  LYS A 229      -6.546  15.031   2.716  1.00  0.00           H  
ATOM   1222 1HE  LYS A 229      -8.690  13.951   3.286  1.00  0.00           H  
ATOM   1223 2HE  LYS A 229      -7.915  12.366   3.239  1.00  0.00           H  
ATOM   1224 1HZ  LYS A 229      -8.091  13.197   5.468  1.00  0.00           H  
ATOM   1225 2HZ  LYS A 229      -6.502  13.068   5.045  1.00  0.00           H  
ATOM   1226 3HZ  LYS A 229      -7.226  14.550   5.090  1.00  0.00           H  
ATOM   1227  N   ALA A 230      -4.212  14.368  -2.518  1.00  0.00           N  
ATOM   1228  CA  ALA A 230      -3.190  15.036  -3.317  1.00  0.00           C  
ATOM   1229  C   ALA A 230      -3.684  15.303  -4.738  1.00  0.00           C  
ATOM   1230  O   ALA A 230      -3.207  16.218  -5.409  1.00  0.00           O  
ATOM   1231  CB  ALA A 230      -1.916  14.205  -3.347  1.00  0.00           C  
ATOM   1232  H   ALA A 230      -4.039  13.458  -2.184  1.00  0.00           H  
ATOM   1233  HA  ALA A 230      -2.973  15.999  -2.854  1.00  0.00           H  
ATOM   1234 1HB  ALA A 230      -1.161  14.716  -3.944  1.00  0.00           H  
ATOM   1235 2HB  ALA A 230      -1.545  14.071  -2.330  1.00  0.00           H  
ATOM   1236 3HB  ALA A 230      -2.127  13.231  -3.786  1.00  0.00           H  
ATOM   1237  N   ARG A 231      -4.629  14.492  -5.196  1.00  0.00           N  
ATOM   1238  CA  ARG A 231      -5.189  14.659  -6.531  1.00  0.00           C  
ATOM   1239  C   ARG A 231      -6.194  15.805  -6.558  1.00  0.00           C  
ATOM   1240  O   ARG A 231      -6.261  16.561  -7.528  1.00  0.00           O  
ATOM   1241  CB  ARG A 231      -5.868  13.378  -6.993  1.00  0.00           C  
ATOM   1242  CG  ARG A 231      -4.919  12.257  -7.386  1.00  0.00           C  
ATOM   1243  CD  ARG A 231      -5.652  11.009  -7.721  1.00  0.00           C  
ATOM   1244  NE  ARG A 231      -6.399  11.136  -8.962  1.00  0.00           N  
ATOM   1245  CZ  ARG A 231      -7.220  10.190  -9.461  1.00  0.00           C  
ATOM   1246  NH1 ARG A 231      -7.389   9.059  -8.814  1.00  0.00           N  
ATOM   1247  NH2 ARG A 231      -7.856  10.402 -10.600  1.00  0.00           N  
ATOM   1248  H   ARG A 231      -4.947  13.757  -4.629  1.00  0.00           H  
ATOM   1249  HA  ARG A 231      -4.376  14.889  -7.221  1.00  0.00           H  
ATOM   1250 1HB  ARG A 231      -6.512  13.002  -6.200  1.00  0.00           H  
ATOM   1251 2HB  ARG A 231      -6.501  13.592  -7.855  1.00  0.00           H  
ATOM   1252 1HG  ARG A 231      -4.341  12.559  -8.259  1.00  0.00           H  
ATOM   1253 2HG  ARG A 231      -4.242  12.045  -6.557  1.00  0.00           H  
ATOM   1254 1HD  ARG A 231      -4.943  10.189  -7.832  1.00  0.00           H  
ATOM   1255 2HD  ARG A 231      -6.355  10.774  -6.923  1.00  0.00           H  
ATOM   1256  HE  ARG A 231      -6.295  11.993  -9.488  1.00  0.00           H  
ATOM   1257 1HH1 ARG A 231      -6.903   8.897  -7.942  1.00  0.00           H  
ATOM   1258 2HH1 ARG A 231      -8.004   8.350  -9.187  1.00  0.00           H  
ATOM   1259 1HH2 ARG A 231      -7.726  11.272 -11.097  1.00  0.00           H  
ATOM   1260 2HH2 ARG A 231      -8.470   9.694 -10.973  1.00  0.00           H  
ATOM   1261  N   LEU A 232      -6.958  15.937  -5.481  1.00  0.00           N  
ATOM   1262  CA  LEU A 232      -7.972  16.982  -5.378  1.00  0.00           C  
ATOM   1263  C   LEU A 232      -7.338  18.345  -5.104  1.00  0.00           C  
ATOM   1264  O   LEU A 232      -7.615  19.312  -5.817  1.00  0.00           O  
ATOM   1265  CB  LEU A 232      -8.970  16.642  -4.264  1.00  0.00           C  
ATOM   1266  CG  LEU A 232      -9.833  15.396  -4.502  1.00  0.00           C  
ATOM   1267  CD1 LEU A 232     -10.658  15.103  -3.256  1.00  0.00           C  
ATOM   1268  CD2 LEU A 232     -10.728  15.621  -5.711  1.00  0.00           C  
ATOM   1269  H   LEU A 232      -6.836  15.317  -4.733  1.00  0.00           H  
ATOM   1270  HA  LEU A 232      -8.508  17.038  -6.325  1.00  0.00           H  
ATOM   1271 1HB  LEU A 232      -8.419  16.491  -3.338  1.00  0.00           H  
ATOM   1272 2HB  LEU A 232      -9.642  17.489  -4.129  1.00  0.00           H  
ATOM   1273  HG  LEU A 232      -9.187  14.536  -4.683  1.00  0.00           H  
ATOM   1274 1HD1 LEU A 232     -11.271  14.218  -3.425  1.00  0.00           H  
ATOM   1275 2HD1 LEU A 232      -9.991  14.928  -2.412  1.00  0.00           H  
ATOM   1276 3HD1 LEU A 232     -11.302  15.954  -3.040  1.00  0.00           H  
ATOM   1277 1HD2 LEU A 232     -11.341  14.734  -5.880  1.00  0.00           H  
ATOM   1278 2HD2 LEU A 232     -11.374  16.479  -5.530  1.00  0.00           H  
ATOM   1279 3HD2 LEU A 232     -10.112  15.808  -6.590  1.00  0.00           H  
ATOM   1280  N   GLN A 233      -6.489  18.401  -4.072  1.00  0.00           N  
ATOM   1281  CA  GLN A 233      -5.795  19.630  -3.668  1.00  0.00           C  
ATOM   1282  C   GLN A 233      -6.755  20.654  -3.068  1.00  0.00           C  
ATOM   1283  O   GLN A 233      -7.637  21.178  -3.749  1.00  0.00           O  
ATOM   1284  CB  GLN A 233      -5.063  20.247  -4.863  1.00  0.00           C  
ATOM   1285  CG  GLN A 233      -3.900  19.417  -5.377  1.00  0.00           C  
ATOM   1286  CD  GLN A 233      -2.708  19.447  -4.439  1.00  0.00           C  
ATOM   1287  OE1 GLN A 233      -2.457  20.449  -3.763  1.00  0.00           O  
ATOM   1288  NE2 GLN A 233      -1.965  18.347  -4.394  1.00  0.00           N  
ATOM   1289  H   GLN A 233      -6.323  17.580  -3.557  1.00  0.00           H  
ATOM   1290  HA  GLN A 233      -5.062  19.377  -2.902  1.00  0.00           H  
ATOM   1291 1HB  GLN A 233      -5.765  20.390  -5.685  1.00  0.00           H  
ATOM   1292 2HB  GLN A 233      -4.679  21.229  -4.587  1.00  0.00           H  
ATOM   1293 1HG  GLN A 233      -4.225  18.382  -5.484  1.00  0.00           H  
ATOM   1294 2HG  GLN A 233      -3.585  19.811  -6.343  1.00  0.00           H  
ATOM   1295 1HE2 GLN A 233      -1.165  18.308  -3.793  1.00  0.00           H  
ATOM   1296 2HE2 GLN A 233      -2.204  17.558  -4.958  1.00  0.00           H  
ATOM   1297  N   GLN A 234      -6.566  20.944  -1.788  1.00  0.00           N  
ATOM   1298  CA  GLN A 234      -7.408  21.907  -1.091  1.00  0.00           C  
ATOM   1299  C   GLN A 234      -6.859  23.317  -1.259  1.00  0.00           C  
ATOM   1300  O   GLN A 234      -7.578  24.304  -1.101  1.00  0.00           O  
ATOM   1301  CB  GLN A 234      -7.514  21.556   0.396  1.00  0.00           C  
ATOM   1302  CG  GLN A 234      -8.129  20.195   0.672  1.00  0.00           C  
ATOM   1303  CD  GLN A 234      -9.537  20.074   0.120  1.00  0.00           C  
ATOM   1304  OE1 GLN A 234     -10.416  20.879   0.440  1.00  0.00           O  
ATOM   1305  NE2 GLN A 234      -9.760  19.065  -0.715  1.00  0.00           N  
ATOM   1306  H   GLN A 234      -5.830  20.511  -1.304  1.00  0.00           H  
ATOM   1307  HA  GLN A 234      -8.406  21.873  -1.527  1.00  0.00           H  
ATOM   1308 1HB  GLN A 234      -6.521  21.574   0.845  1.00  0.00           H  
ATOM   1309 2HB  GLN A 234      -8.117  22.308   0.905  1.00  0.00           H  
ATOM   1310 1HG  GLN A 234      -7.512  19.427   0.205  1.00  0.00           H  
ATOM   1311 2HG  GLN A 234      -8.170  20.038   1.750  1.00  0.00           H  
ATOM   1312 1HE2 GLN A 234     -10.670  18.934  -1.111  1.00  0.00           H  
ATOM   1313 2HE2 GLN A 234      -9.018  18.435  -0.948  1.00  0.00           H  
ATOM   1314  N   GLN A 235      -5.578  23.406  -1.578  1.00  0.00           N  
ATOM   1315  CA  GLN A 235      -4.918  24.686  -1.773  1.00  0.00           C  
ATOM   1316  C   GLN A 235      -4.508  24.842  -3.231  1.00  0.00           C  
ATOM   1317  O   GLN A 235      -3.688  24.075  -3.737  1.00  0.00           O  
ATOM   1318  CB  GLN A 235      -3.695  24.812  -0.860  1.00  0.00           C  
ATOM   1319  CG  GLN A 235      -2.972  26.143  -0.969  1.00  0.00           C  
ATOM   1320  CD  GLN A 235      -1.813  26.253   0.004  1.00  0.00           C  
ATOM   1321  OE1 GLN A 235      -1.251  25.244   0.438  1.00  0.00           O  
ATOM   1322  NE2 GLN A 235      -1.450  27.482   0.353  1.00  0.00           N  
ATOM   1323  H   GLN A 235      -5.058  22.582  -1.690  1.00  0.00           H  
ATOM   1324  HA  GLN A 235      -5.621  25.480  -1.520  1.00  0.00           H  
ATOM   1325 1HB  GLN A 235      -4.001  24.679   0.178  1.00  0.00           H  
ATOM   1326 2HB  GLN A 235      -2.983  24.022  -1.096  1.00  0.00           H  
ATOM   1327 1HG  GLN A 235      -2.580  26.250  -1.980  1.00  0.00           H  
ATOM   1328 2HG  GLN A 235      -3.676  26.946  -0.753  1.00  0.00           H  
ATOM   1329 1HE2 GLN A 235      -0.691  27.617   0.992  1.00  0.00           H  
ATOM   1330 2HE2 GLN A 235      -1.932  28.272  -0.023  1.00  0.00           H  
ATOM   1331  N   GLN A 236      -5.078  25.823  -3.910  1.00  0.00           N  
ATOM   1332  CA  GLN A 236      -4.754  26.055  -5.308  1.00  0.00           C  
ATOM   1333  C   GLN A 236      -4.070  27.402  -5.482  1.00  0.00           C  
ATOM   1334  O   GLN A 236      -4.655  28.453  -5.205  1.00  0.00           O  
ATOM   1335  CB  GLN A 236      -6.016  25.989  -6.173  1.00  0.00           C  
ATOM   1336  CG  GLN A 236      -5.759  26.143  -7.661  1.00  0.00           C  
ATOM   1337  CD  GLN A 236      -7.035  26.072  -8.480  1.00  0.00           C  
ATOM   1338  OE1 GLN A 236      -7.745  25.063  -8.463  1.00  0.00           O  
ATOM   1339  NE2 GLN A 236      -7.333  27.146  -9.201  1.00  0.00           N  
ATOM   1340  H   GLN A 236      -5.726  26.410  -3.459  1.00  0.00           H  
ATOM   1341  HA  GLN A 236      -4.066  25.276  -5.637  1.00  0.00           H  
ATOM   1342 1HB  GLN A 236      -6.516  25.034  -6.014  1.00  0.00           H  
ATOM   1343 2HB  GLN A 236      -6.707  26.774  -5.868  1.00  0.00           H  
ATOM   1344 1HG  GLN A 236      -5.290  27.110  -7.841  1.00  0.00           H  
ATOM   1345 2HG  GLN A 236      -5.097  25.340  -7.990  1.00  0.00           H  
ATOM   1346 1HE2 GLN A 236      -8.162  27.159  -9.762  1.00  0.00           H  
ATOM   1347 2HE2 GLN A 236      -6.730  27.944  -9.186  1.00  0.00           H  
ATOM   1348  N   ALA A 237      -2.828  27.359  -5.938  1.00  0.00           N  
ATOM   1349  CA  ALA A 237      -2.048  28.565  -6.159  1.00  0.00           C  
ATOM   1350  C   ALA A 237      -2.369  29.166  -7.519  1.00  0.00           C  
ATOM   1351  O   ALA A 237      -2.182  30.362  -7.748  1.00  0.00           O  
ATOM   1352  CB  ALA A 237      -0.560  28.267  -6.045  1.00  0.00           C  
ATOM   1353  H   ALA A 237      -2.420  26.486  -6.134  1.00  0.00           H  
ATOM   1354  HA  ALA A 237      -2.321  29.290  -5.392  1.00  0.00           H  
ATOM   1355 1HB  ALA A 237       0.008  29.180  -6.217  1.00  0.00           H  
ATOM   1356 2HB  ALA A 237      -0.341  27.886  -5.047  1.00  0.00           H  
ATOM   1357 3HB  ALA A 237      -0.281  27.520  -6.786  1.00  0.00           H  
ATOM   1358  N   GLN A 238      -2.850  28.323  -8.421  1.00  0.00           N  
ATOM   1359  CA  GLN A 238      -3.206  28.760  -9.760  1.00  0.00           C  
ATOM   1360  C   GLN A 238      -4.543  29.487  -9.737  1.00  0.00           C  
ATOM   1361  O   GLN A 238      -4.739  30.404 -10.562  1.00  0.00           O  
ATOM   1362  OXT GLN A 238      -5.382  29.175  -8.938  1.00  0.00           O  
ATOM   1363  CB  GLN A 238      -3.266  27.569 -10.720  1.00  0.00           C  
ATOM   1364  CG  GLN A 238      -3.507  27.951 -12.171  1.00  0.00           C  
ATOM   1365  CD  GLN A 238      -3.460  26.753 -13.100  1.00  0.00           C  
ATOM   1366  OE1 GLN A 238      -3.446  25.603 -12.653  1.00  0.00           O  
ATOM   1367  NE2 GLN A 238      -3.436  27.015 -14.402  1.00  0.00           N  
ATOM   1368  H   GLN A 238      -2.979  27.385  -8.173  1.00  0.00           H  
ATOM   1369  HA  GLN A 238      -2.441  29.451 -10.113  1.00  0.00           H  
ATOM   1370 1HB  GLN A 238      -2.330  27.014 -10.670  1.00  0.00           H  
ATOM   1371 2HB  GLN A 238      -4.064  26.894 -10.413  1.00  0.00           H  
ATOM   1372 1HG  GLN A 238      -4.492  28.411 -12.256  1.00  0.00           H  
ATOM   1373 2HG  GLN A 238      -2.737  28.656 -12.483  1.00  0.00           H  
ATOM   1374 1HE2 GLN A 238      -3.404  26.265 -15.064  1.00  0.00           H  
ATOM   1375 2HE2 GLN A 238      -3.448  27.963 -14.722  1.00  0.00           H  
TER                                                                             
ATOM   1377  N   ASN B   1      -9.301  -7.538   5.468  1.00  0.00           N  
ATOM   1378  CA  ASN B   1     -10.176  -6.672   4.687  1.00  0.00           C  
ATOM   1379  C   ASN B   1      -9.399  -5.945   3.597  1.00  0.00           C  
ATOM   1380  O   ASN B   1      -8.218  -5.641   3.760  1.00  0.00           O  
ATOM   1381  CB  ASN B   1     -10.888  -5.679   5.589  1.00  0.00           C  
ATOM   1382  CG  ASN B   1     -11.867  -6.342   6.517  1.00  0.00           C  
ATOM   1383  OD1 ASN B   1     -12.631  -7.223   6.107  1.00  0.00           O  
ATOM   1384  ND2 ASN B   1     -11.860  -5.934   7.761  1.00  0.00           N  
ATOM   1385 1H   ASN B   1      -9.835  -8.001   6.175  1.00  0.00           H  
ATOM   1386 2H   ASN B   1      -8.882  -8.218   4.867  1.00  0.00           H  
ATOM   1387 3H   ASN B   1      -8.585  -6.988   5.899  1.00  0.00           H  
ATOM   1388  HA  ASN B   1     -10.925  -7.292   4.193  1.00  0.00           H  
ATOM   1389 1HB  ASN B   1     -10.153  -5.135   6.183  1.00  0.00           H  
ATOM   1390 2HB  ASN B   1     -11.420  -4.950   4.978  1.00  0.00           H  
ATOM   1391 1HD2 ASN B   1     -12.491  -6.339   8.423  1.00  0.00           H  
ATOM   1392 2HD2 ASN B   1     -11.225  -5.218   8.048  1.00  0.00           H  
ATOM   1393  N   ASP B   2     -10.072  -5.667   2.484  1.00  0.00           N  
ATOM   1394  CA  ASP B   2      -9.431  -5.025   1.342  1.00  0.00           C  
ATOM   1395  C   ASP B   2      -9.367  -3.514   1.526  1.00  0.00           C  
ATOM   1396  O   ASP B   2      -9.967  -2.759   0.760  1.00  0.00           O  
ATOM   1397  CB  ASP B   2     -10.180  -5.357   0.050  1.00  0.00           C  
ATOM   1398  CG  ASP B   2     -10.093  -6.830  -0.324  1.00  0.00           C  
ATOM   1399  OD1 ASP B   2      -9.265  -7.515   0.228  1.00  0.00           O  
ATOM   1400  OD2 ASP B   2     -10.855  -7.257  -1.159  1.00  0.00           O  
ATOM   1401  H   ASP B   2     -11.051  -5.907   2.428  1.00  0.00           H  
ATOM   1402  HA  ASP B   2      -8.411  -5.403   1.260  1.00  0.00           H  
ATOM   1403 1HB  ASP B   2     -11.231  -5.086   0.158  1.00  0.00           H  
ATOM   1404 2HB  ASP B   2      -9.772  -4.764  -0.770  1.00  0.00           H  
ATOM   1405  N   ASP B   3      -8.634  -3.078   2.545  1.00  0.00           N  
ATOM   1406  CA  ASP B   3      -8.524  -1.658   2.857  1.00  0.00           C  
ATOM   1407  C   ASP B   3      -7.709  -0.923   1.801  1.00  0.00           C  
ATOM   1408  O   ASP B   3      -7.929   0.260   1.546  1.00  0.00           O  
ATOM   1409  CB  ASP B   3      -7.885  -1.459   4.234  1.00  0.00           C  
ATOM   1410  CG  ASP B   3      -8.834  -1.780   5.380  1.00  0.00           C  
ATOM   1411  OD1 ASP B   3      -9.991  -2.012   5.120  1.00  0.00           O  
ATOM   1412  OD2 ASP B   3      -8.393  -1.791   6.505  1.00  0.00           O  
ATOM   1413  H   ASP B   3      -8.141  -3.748   3.118  1.00  0.00           H  
ATOM   1414  HA  ASP B   3      -9.527  -1.229   2.874  1.00  0.00           H  
ATOM   1415 1HB  ASP B   3      -7.004  -2.096   4.321  1.00  0.00           H  
ATOM   1416 2HB  ASP B   3      -7.552  -0.426   4.335  1.00  0.00           H  
ATOM   1417  N   PHE B   4      -6.765  -1.633   1.190  1.00  0.00           N  
ATOM   1418  CA  PHE B   4      -5.848  -1.024   0.235  1.00  0.00           C  
ATOM   1419  C   PHE B   4      -5.399  -2.031  -0.817  1.00  0.00           C  
ATOM   1420  O   PHE B   4      -5.543  -3.240  -0.632  1.00  0.00           O  
ATOM   1421  CB  PHE B   4      -4.626  -0.453   0.956  1.00  0.00           C  
ATOM   1422  CG  PHE B   4      -3.763  -1.497   1.607  1.00  0.00           C  
ATOM   1423  CD1 PHE B   4      -2.732  -2.102   0.904  1.00  0.00           C  
ATOM   1424  CD2 PHE B   4      -3.982  -1.878   2.922  1.00  0.00           C  
ATOM   1425  CE1 PHE B   4      -1.938  -3.062   1.501  1.00  0.00           C  
ATOM   1426  CE2 PHE B   4      -3.190  -2.837   3.522  1.00  0.00           C  
ATOM   1427  CZ  PHE B   4      -2.166  -3.430   2.810  1.00  0.00           C  
ATOM   1428  H   PHE B   4      -6.680  -2.617   1.394  1.00  0.00           H  
ATOM   1429  HA  PHE B   4      -6.367  -0.209  -0.272  1.00  0.00           H  
ATOM   1430 1HB  PHE B   4      -4.012   0.102   0.248  1.00  0.00           H  
ATOM   1431 2HB  PHE B   4      -4.951   0.246   1.725  1.00  0.00           H  
ATOM   1432  HD1 PHE B   4      -2.551  -1.810  -0.131  1.00  0.00           H  
ATOM   1433  HD2 PHE B   4      -4.791  -1.409   3.484  1.00  0.00           H  
ATOM   1434  HE1 PHE B   4      -1.131  -3.529   0.937  1.00  0.00           H  
ATOM   1435  HE2 PHE B   4      -3.372  -3.126   4.557  1.00  0.00           H  
ATOM   1436  HZ  PHE B   4      -1.542  -4.188   3.281  1.00  0.00           H  
ATOM   1437  N   PHE B   5      -4.857  -1.527  -1.920  1.00  0.00           N  
ATOM   1438  CA  PHE B   5      -4.297  -2.383  -2.959  1.00  0.00           C  
ATOM   1439  C   PHE B   5      -2.777  -2.274  -3.002  1.00  0.00           C  
ATOM   1440  O   PHE B   5      -2.213  -1.224  -2.701  1.00  0.00           O  
ATOM   1441  CB  PHE B   5      -4.879  -2.017  -4.325  1.00  0.00           C  
ATOM   1442  CG  PHE B   5      -6.347  -2.307  -4.456  1.00  0.00           C  
ATOM   1443  CD1 PHE B   5      -7.291  -1.407  -3.987  1.00  0.00           C  
ATOM   1444  CD2 PHE B   5      -6.786  -3.482  -5.048  1.00  0.00           C  
ATOM   1445  CE1 PHE B   5      -8.642  -1.674  -4.107  1.00  0.00           C  
ATOM   1446  CE2 PHE B   5      -8.135  -3.751  -5.170  1.00  0.00           C  
ATOM   1447  CZ  PHE B   5      -9.064  -2.845  -4.699  1.00  0.00           C  
ATOM   1448  H   PHE B   5      -4.831  -0.525  -2.041  1.00  0.00           H  
ATOM   1449  HA  PHE B   5      -4.560  -3.418  -2.733  1.00  0.00           H  
ATOM   1450 1HB  PHE B   5      -4.724  -0.955  -4.513  1.00  0.00           H  
ATOM   1451 2HB  PHE B   5      -4.352  -2.566  -5.104  1.00  0.00           H  
ATOM   1452  HD1 PHE B   5      -6.958  -0.480  -3.520  1.00  0.00           H  
ATOM   1453  HD2 PHE B   5      -6.052  -4.198  -5.420  1.00  0.00           H  
ATOM   1454  HE1 PHE B   5      -9.374  -0.957  -3.734  1.00  0.00           H  
ATOM   1455  HE2 PHE B   5      -8.467  -4.678  -5.638  1.00  0.00           H  
ATOM   1456  HZ  PHE B   5     -10.129  -3.057  -4.793  1.00  0.00           H  
ATOM   1457  N   GLY B   6      -2.122  -3.368  -3.379  1.00  0.00           N  
ATOM   1458  CA  GLY B   6      -0.673  -3.378  -3.529  1.00  0.00           C  
ATOM   1459  C   GLY B   6      -0.155  -4.786  -3.793  1.00  0.00           C  
ATOM   1460  O   GLY B   6      -0.881  -5.766  -3.621  1.00  0.00           O  
ATOM   1461  H   GLY B   6      -2.643  -4.212  -3.566  1.00  0.00           H  
ATOM   1462 1HA  GLY B   6      -0.388  -2.721  -4.351  1.00  0.00           H  
ATOM   1463 2HA  GLY B   6      -0.211  -2.981  -2.625  1.00  0.00           H  
ATOM   1464  N   TRP B   7       1.102  -4.881  -4.211  1.00  0.00           N  
ATOM   1465  CA  TRP B   7       1.699  -6.164  -4.561  1.00  0.00           C  
ATOM   1466  C   TRP B   7       2.877  -6.488  -3.652  1.00  0.00           C  
ATOM   1467  O   TRP B   7       4.024  -6.170  -3.968  1.00  0.00           O  
ATOM   1468  CB  TRP B   7       2.161  -6.159  -6.019  1.00  0.00           C  
ATOM   1469  CG  TRP B   7       1.072  -5.818  -6.990  1.00  0.00           C  
ATOM   1470  CD1 TRP B   7       0.320  -6.695  -7.713  1.00  0.00           C  
ATOM   1471  CD2 TRP B   7       0.604  -4.496  -7.352  1.00  0.00           C  
ATOM   1472  NE1 TRP B   7      -0.579  -6.015  -8.497  1.00  0.00           N  
ATOM   1473  CE2 TRP B   7      -0.420  -4.668  -8.288  1.00  0.00           C  
ATOM   1474  CE3 TRP B   7       0.966  -3.201  -6.963  1.00  0.00           C  
ATOM   1475  CZ2 TRP B   7      -1.091  -3.592  -8.847  1.00  0.00           C  
ATOM   1476  CZ3 TRP B   7       0.293  -2.121  -7.523  1.00  0.00           C  
ATOM   1477  CH2 TRP B   7      -0.710  -2.313  -8.440  1.00  0.00           C  
ATOM   1478  H   TRP B   7       1.658  -4.041  -4.290  1.00  0.00           H  
ATOM   1479  HA  TRP B   7       0.945  -6.941  -4.436  1.00  0.00           H  
ATOM   1480 1HB  TRP B   7       2.968  -5.437  -6.142  1.00  0.00           H  
ATOM   1481 2HB  TRP B   7       2.557  -7.140  -6.279  1.00  0.00           H  
ATOM   1482  HD1 TRP B   7       0.417  -7.779  -7.674  1.00  0.00           H  
ATOM   1483  HE1 TRP B   7      -1.248  -6.435  -9.126  1.00  0.00           H  
ATOM   1484  HE3 TRP B   7       1.760  -3.043  -6.233  1.00  0.00           H  
ATOM   1485  HZ2 TRP B   7      -1.889  -3.723  -9.577  1.00  0.00           H  
ATOM   1486  HZ3 TRP B   7       0.581  -1.116  -7.214  1.00  0.00           H  
ATOM   1487  HH2 TRP B   7      -1.218  -1.444  -8.859  1.00  0.00           H  
ATOM   1488  N   PHE B   8       2.589  -7.123  -2.521  1.00  0.00           N  
ATOM   1489  CA  PHE B   8       3.596  -7.349  -1.491  1.00  0.00           C  
ATOM   1490  C   PHE B   8       3.460  -8.740  -0.884  1.00  0.00           C  
ATOM   1491  O   PHE B   8       2.356  -9.186  -0.571  1.00  0.00           O  
ATOM   1492  CB  PHE B   8       3.483  -6.293  -0.391  1.00  0.00           C  
ATOM   1493  CG  PHE B   8       3.654  -4.884  -0.883  1.00  0.00           C  
ATOM   1494  CD1 PHE B   8       2.556  -4.129  -1.265  1.00  0.00           C  
ATOM   1495  CD2 PHE B   8       4.915  -4.311  -0.967  1.00  0.00           C  
ATOM   1496  CE1 PHE B   8       2.712  -2.832  -1.719  1.00  0.00           C  
ATOM   1497  CE2 PHE B   8       5.074  -3.016  -1.419  1.00  0.00           C  
ATOM   1498  CZ  PHE B   8       3.971  -2.276  -1.795  1.00  0.00           C  
ATOM   1499  H   PHE B   8       1.648  -7.456  -2.371  1.00  0.00           H  
ATOM   1500  HA  PHE B   8       4.583  -7.271  -1.950  1.00  0.00           H  
ATOM   1501 1HB  PHE B   8       2.507  -6.369   0.087  1.00  0.00           H  
ATOM   1502 2HB  PHE B   8       4.237  -6.480   0.372  1.00  0.00           H  
ATOM   1503  HD1 PHE B   8       1.560  -4.568  -1.203  1.00  0.00           H  
ATOM   1504  HD2 PHE B   8       5.786  -4.896  -0.670  1.00  0.00           H  
ATOM   1505  HE1 PHE B   8       1.840  -2.250  -2.015  1.00  0.00           H  
ATOM   1506  HE2 PHE B   8       6.070  -2.577  -1.479  1.00  0.00           H  
ATOM   1507  HZ  PHE B   8       4.096  -1.255  -2.153  1.00  0.00           H  
ATOM   1508  N   ASP B   9       4.588  -9.421  -0.721  1.00  0.00           N  
ATOM   1509  CA  ASP B   9       4.597 -10.768  -0.162  1.00  0.00           C  
ATOM   1510  C   ASP B   9       4.534 -10.735   1.359  1.00  0.00           C  
ATOM   1511  O   ASP B   9       5.526 -11.007   2.037  1.00  0.00           O  
ATOM   1512  CB  ASP B   9       5.849 -11.527  -0.610  1.00  0.00           C  
ATOM   1513  CG  ASP B   9       5.811 -13.004  -0.240  1.00  0.00           C  
ATOM   1514  OD1 ASP B   9       4.742 -13.505   0.015  1.00  0.00           O  
ATOM   1515  OD2 ASP B   9       6.852 -13.616  -0.216  1.00  0.00           O  
ATOM   1516  H   ASP B   9       5.464  -8.995  -0.989  1.00  0.00           H  
ATOM   1517  HA  ASP B   9       3.718 -11.300  -0.528  1.00  0.00           H  
ATOM   1518 1HB  ASP B   9       5.959 -11.441  -1.691  1.00  0.00           H  
ATOM   1519 2HB  ASP B   9       6.731 -11.075  -0.154  1.00  0.00           H  
ATOM   1520  N   MET B  10       3.364 -10.400   1.890  1.00  0.00           N  
ATOM   1521  CA  MET B  10       3.175 -10.309   3.334  1.00  0.00           C  
ATOM   1522  C   MET B  10       1.817 -10.860   3.748  1.00  0.00           C  
ATOM   1523  O   MET B  10       0.945 -11.081   2.909  1.00  0.00           O  
ATOM   1524  CB  MET B  10       3.325  -8.861   3.796  1.00  0.00           C  
ATOM   1525  CG  MET B  10       2.254  -7.917   3.267  1.00  0.00           C  
ATOM   1526  SD  MET B  10       2.494  -6.216   3.817  1.00  0.00           S  
ATOM   1527  CE  MET B  10       0.956  -5.469   3.285  1.00  0.00           C  
ATOM   1528  H   MET B  10       2.585 -10.204   1.280  1.00  0.00           H  
ATOM   1529  HA  MET B  10       3.940 -10.913   3.822  1.00  0.00           H  
ATOM   1530 1HB  MET B  10       3.296  -8.821   4.884  1.00  0.00           H  
ATOM   1531 2HB  MET B  10       4.296  -8.476   3.480  1.00  0.00           H  
ATOM   1532 1HG  MET B  10       2.263  -7.931   2.178  1.00  0.00           H  
ATOM   1533 2HG  MET B  10       1.274  -8.253   3.604  1.00  0.00           H  
ATOM   1534 1HE  MET B  10       0.952  -4.412   3.555  1.00  0.00           H  
ATOM   1535 2HE  MET B  10       0.858  -5.568   2.203  1.00  0.00           H  
ATOM   1536 3HE  MET B  10       0.120  -5.971   3.773  1.00  0.00           H  
ATOM   1537  N   ASN B  11       1.646 -11.081   5.047  1.00  0.00           N  
ATOM   1538  CA  ASN B  11       0.482 -11.798   5.555  1.00  0.00           C  
ATOM   1539  C   ASN B  11      -0.733 -10.884   5.643  1.00  0.00           C  
ATOM   1540  O   ASN B  11      -1.147 -10.487   6.732  1.00  0.00           O  
ATOM   1541  CB  ASN B  11       0.782 -12.417   6.908  1.00  0.00           C  
ATOM   1542  CG  ASN B  11       1.824 -13.498   6.831  1.00  0.00           C  
ATOM   1543  OD1 ASN B  11       1.830 -14.305   5.894  1.00  0.00           O  
ATOM   1544  ND2 ASN B  11       2.706 -13.529   7.797  1.00  0.00           N  
ATOM   1545  H   ASN B  11       2.339 -10.743   5.700  1.00  0.00           H  
ATOM   1546  HA  ASN B  11       0.235 -12.598   4.855  1.00  0.00           H  
ATOM   1547 1HB  ASN B  11       1.129 -11.642   7.594  1.00  0.00           H  
ATOM   1548 2HB  ASN B  11      -0.132 -12.839   7.327  1.00  0.00           H  
ATOM   1549 1HD2 ASN B  11       3.423 -14.227   7.797  1.00  0.00           H  
ATOM   1550 2HD2 ASN B  11       2.663 -12.856   8.535  1.00  0.00           H  
ATOM   1551  N   MET B  12      -1.301 -10.551   4.489  1.00  0.00           N  
ATOM   1552  CA  MET B  12      -2.553  -9.806   4.437  1.00  0.00           C  
ATOM   1553  C   MET B  12      -3.745 -10.709   4.726  1.00  0.00           C  
ATOM   1554  O   MET B  12      -3.721 -11.901   4.420  1.00  0.00           O  
ATOM   1555  CB  MET B  12      -2.711  -9.134   3.075  1.00  0.00           C  
ATOM   1556  CG  MET B  12      -1.746  -7.984   2.823  1.00  0.00           C  
ATOM   1557  SD  MET B  12      -2.015  -7.187   1.228  1.00  0.00           S  
ATOM   1558  CE  MET B  12      -3.624  -6.446   1.487  1.00  0.00           C  
ATOM   1559  H   MET B  12      -0.854 -10.822   3.624  1.00  0.00           H  
ATOM   1560  HA  MET B  12      -2.528  -9.035   5.208  1.00  0.00           H  
ATOM   1561 1HB  MET B  12      -2.565  -9.871   2.287  1.00  0.00           H  
ATOM   1562 2HB  MET B  12      -3.726  -8.746   2.976  1.00  0.00           H  
ATOM   1563 1HG  MET B  12      -1.859  -7.236   3.606  1.00  0.00           H  
ATOM   1564 2HG  MET B  12      -0.722  -8.356   2.854  1.00  0.00           H  
ATOM   1565 1HE  MET B  12      -3.929  -5.914   0.585  1.00  0.00           H  
ATOM   1566 2HE  MET B  12      -4.352  -7.226   1.713  1.00  0.00           H  
ATOM   1567 3HE  MET B  12      -3.572  -5.745   2.321  1.00  0.00           H  
ATOM   1568  N   GLU B  13      -4.787 -10.134   5.318  1.00  0.00           N  
ATOM   1569  CA  GLU B  13      -6.010 -10.874   5.600  1.00  0.00           C  
ATOM   1570  C   GLU B  13      -7.218  -9.947   5.640  1.00  0.00           C  
ATOM   1571  O   GLU B  13      -7.731  -9.585   4.619  1.00  0.00           O  
ATOM   1572  OXT GLU B  13      -7.657  -9.578   6.694  1.00  0.00           O  
ATOM   1573  CB  GLU B  13      -5.885 -11.623   6.929  1.00  0.00           C  
ATOM   1574  CG  GLU B  13      -7.085 -12.493   7.276  1.00  0.00           C  
ATOM   1575  CD  GLU B  13      -6.889 -13.281   8.541  1.00  0.00           C  
ATOM   1576  OE1 GLU B  13      -5.841 -13.172   9.131  1.00  0.00           O  
ATOM   1577  OE2 GLU B  13      -7.789 -13.994   8.918  1.00  0.00           O  
ATOM   1578  H   GLU B  13      -4.729  -9.160   5.577  1.00  0.00           H  
ATOM   1579  HA  GLU B  13      -6.167 -11.601   4.803  1.00  0.00           H  
ATOM   1580 1HB  GLU B  13      -5.003 -12.263   6.905  1.00  0.00           H  
ATOM   1581 2HB  GLU B  13      -5.746 -10.906   7.739  1.00  0.00           H  
ATOM   1582 1HG  GLU B  13      -7.961 -11.855   7.391  1.00  0.00           H  
ATOM   1583 2HG  GLU B  13      -7.274 -13.178   6.452  1.00  0.00           H  
TER                                                                             
I_bsa 1340.23
I_hb 4
I_pack -0.034
I_sc -47.017
I_unsat 7
pep_sc -19.563
pep_sc_noref -17.749
reweighted_sc -123.804
rmsALL 13.674
rmsALL_CAPRI_if 4.08
rmsALL_allIF 5.559
rmsALL_if 6.657
rmsBB 12.836
rmsBB_CAPRI_if 3.472
rmsBB_allIF 4.587
rmsBB_if 6.23
rmsBB_intrf_lowres 3.448
rmsBB_lowres 6.573
rmsCA 12.776
rmsCA_if 6.142
rmsCA_intrf_lowres 3.493
rmsCA_lowres 6.594
rmsSC_CAPRI_if 4.389
rmsSC_allIF 6.128
score -57.224
score_lowres_opt 8.76
score_lowres_start 25.951
silent_score -57.224
startRMSall 0
startRMSallif 0
startRMSbb 0
startRMSca 0
time 80
