# Supplementary material for: Simple biochemical features underlie transcriptional activation domain diversity and dynamic, fuzzy binding to Mediator
Source: eLife. 2021 Apr 27;10:e68068. doi: 10.7554/eLife.68068 (PMC8137143; doi:10.7554/eLife.68068)
Supplement: Figure 6—source data 2. — The 10 best-scoring models from different binding poses are provided as pdb files. Top500.txt contains the score, cluster number, and RMSD to best model for the 500 best-scoring models. [file elife-68068-fig6-data2.zip › Med15-cAD structural models/ABD1/Sef1_1132/2lpb_Sef1_1132_prepack_47432.pdb]

HEADER                                            17-SEP-20   XXXX              
EXPDTA    THEORETICAL MODEL                                                     
REMARK 220                                                                      
REMARK 220 EXPERIMENTAL DETAILS                                                 
REMARK 220  EXPERIMENT TYPE                : THEORETICAL MODELLING              
REMARK 220  DATE OF DATA COLLECTION        : 17-SEP-20                          
REMARK 220                                                                      
REMARK 220 REMARK: MODEL GENERATED BY ROSETTA                                   
REMARK 220  VERSION 2020.08+release.cb1caba                                     
ATOM      1  N   GLN A 158     -12.016 -12.395 -23.603  1.00  0.00           N  
ATOM      2  CA  GLN A 158     -11.969 -12.966 -22.241  1.00  0.00           C  
ATOM      3  C   GLN A 158     -12.554 -11.986 -21.232  1.00  0.00           C  
ATOM      4  O   GLN A 158     -13.092 -10.945 -21.605  1.00  0.00           O  
ATOM      5  CB  GLN A 158     -10.534 -13.324 -21.846  1.00  0.00           C  
ATOM      6  CG  GLN A 158      -9.893 -14.385 -22.724  1.00  0.00           C  
ATOM      7  CD  GLN A 158     -10.563 -15.739 -22.579  1.00  0.00           C  
ATOM      8  OE1 GLN A 158     -10.629 -16.301 -21.483  1.00  0.00           O  
ATOM      9  NE2 GLN A 158     -11.067 -16.269 -23.687  1.00  0.00           N  
ATOM     10 1H   GLN A 158     -11.629 -13.049 -24.253  1.00  0.00           H  
ATOM     11 2H   GLN A 158     -12.965 -12.201 -23.851  1.00  0.00           H  
ATOM     12 3H   GLN A 158     -11.486 -11.548 -23.628  1.00  0.00           H  
ATOM     13  HA  GLN A 158     -12.567 -13.877 -22.227  1.00  0.00           H  
ATOM     14 1HB  GLN A 158      -9.911 -12.431 -21.888  1.00  0.00           H  
ATOM     15 2HB  GLN A 158     -10.519 -13.685 -20.817  1.00  0.00           H  
ATOM     16 1HG  GLN A 158      -9.970 -14.075 -23.766  1.00  0.00           H  
ATOM     17 2HG  GLN A 158      -8.846 -14.492 -22.441  1.00  0.00           H  
ATOM     18 1HE2 GLN A 158     -11.522 -17.161 -23.654  1.00  0.00           H  
ATOM     19 2HE2 GLN A 158     -10.992 -15.780 -24.557  1.00  0.00           H  
ATOM     20  N   ARG A 159     -12.454 -12.331 -19.958  1.00  0.00           N  
ATOM     21  CA  ARG A 159     -12.963 -11.479 -18.889  1.00  0.00           C  
ATOM     22  C   ARG A 159     -12.021 -10.302 -18.654  1.00  0.00           C  
ATOM     23  O   ARG A 159     -10.801 -10.445 -18.767  1.00  0.00           O  
ATOM     24  CB  ARG A 159     -13.124 -12.269 -17.599  1.00  0.00           C  
ATOM     25  CG  ARG A 159     -14.192 -13.351 -17.640  1.00  0.00           C  
ATOM     26  CD  ARG A 159     -14.288 -14.077 -16.347  1.00  0.00           C  
ATOM     27  NE  ARG A 159     -15.295 -15.125 -16.388  1.00  0.00           N  
ATOM     28  CZ  ARG A 159     -15.547 -15.983 -15.380  1.00  0.00           C  
ATOM     29  NH1 ARG A 159     -14.859 -15.905 -14.263  1.00  0.00           N  
ATOM     30  NH2 ARG A 159     -16.486 -16.903 -15.515  1.00  0.00           N  
ATOM     31  H   ARG A 159     -12.025 -13.184 -19.727  1.00  0.00           H  
ATOM     32  HA  ARG A 159     -13.941 -11.098 -19.186  1.00  0.00           H  
ATOM     33 1HB  ARG A 159     -12.179 -12.748 -17.345  1.00  0.00           H  
ATOM     34 2HB  ARG A 159     -13.375 -11.589 -16.784  1.00  0.00           H  
ATOM     35 1HG  ARG A 159     -15.160 -12.899 -17.853  1.00  0.00           H  
ATOM     36 2HG  ARG A 159     -13.949 -14.072 -18.421  1.00  0.00           H  
ATOM     37 1HD  ARG A 159     -13.327 -14.536 -16.116  1.00  0.00           H  
ATOM     38 2HD  ARG A 159     -14.556 -13.377 -15.557  1.00  0.00           H  
ATOM     39  HE  ARG A 159     -15.846 -15.215 -17.232  1.00  0.00           H  
ATOM     40 1HH1 ARG A 159     -14.141 -15.202 -14.160  1.00  0.00           H  
ATOM     41 2HH1 ARG A 159     -15.048 -16.548 -13.509  1.00  0.00           H  
ATOM     42 1HH2 ARG A 159     -17.016 -16.962 -16.375  1.00  0.00           H  
ATOM     43 2HH2 ARG A 159     -16.675 -17.546 -14.761  1.00  0.00           H  
ATOM     44  N   ARG A 160     -12.586  -9.144 -18.344  1.00  0.00           N  
ATOM     45  CA  ARG A 160     -11.792  -7.949 -18.098  1.00  0.00           C  
ATOM     46  C   ARG A 160     -12.633  -6.875 -17.411  1.00  0.00           C  
ATOM     47  O   ARG A 160     -13.441  -6.198 -18.052  1.00  0.00           O  
ATOM     48  CB  ARG A 160     -11.230  -7.400 -19.401  1.00  0.00           C  
ATOM     49  CG  ARG A 160     -10.293  -6.213 -19.244  1.00  0.00           C  
ATOM     50  CD  ARG A 160      -9.732  -5.781 -20.549  1.00  0.00           C  
ATOM     51  NE  ARG A 160      -8.783  -4.690 -20.396  1.00  0.00           N  
ATOM     52  CZ  ARG A 160      -8.191  -4.040 -21.419  1.00  0.00           C  
ATOM     53  NH1 ARG A 160      -8.461  -4.383 -22.659  1.00  0.00           N  
ATOM     54  NH2 ARG A 160      -7.340  -3.059 -21.174  1.00  0.00           N  
ATOM     55  H   ARG A 160     -13.563  -9.090 -18.275  1.00  0.00           H  
ATOM     56  HA  ARG A 160     -10.960  -8.215 -17.446  1.00  0.00           H  
ATOM     57 1HB  ARG A 160     -10.682  -8.186 -19.920  1.00  0.00           H  
ATOM     58 2HB  ARG A 160     -12.050  -7.090 -20.050  1.00  0.00           H  
ATOM     59 1HG  ARG A 160     -10.838  -5.374 -18.810  1.00  0.00           H  
ATOM     60 2HG  ARG A 160      -9.466  -6.487 -18.588  1.00  0.00           H  
ATOM     61 1HD  ARG A 160      -9.216  -6.617 -21.019  1.00  0.00           H  
ATOM     62 2HD  ARG A 160     -10.538  -5.441 -21.198  1.00  0.00           H  
ATOM     63  HE  ARG A 160      -8.549  -4.397 -19.456  1.00  0.00           H  
ATOM     64 1HH1 ARG A 160      -9.112  -5.133 -22.844  1.00  0.00           H  
ATOM     65 2HH1 ARG A 160      -8.018  -3.897 -23.425  1.00  0.00           H  
ATOM     66 1HH2 ARG A 160      -7.132  -2.796 -20.221  1.00  0.00           H  
ATOM     67 2HH2 ARG A 160      -6.897  -2.573 -21.940  1.00  0.00           H  
ATOM     68  N   GLN A 161     -12.454  -6.736 -16.108  1.00  0.00           N  
ATOM     69  CA  GLN A 161     -13.186  -5.737 -15.341  1.00  0.00           C  
ATOM     70  C   GLN A 161     -12.283  -4.548 -15.024  1.00  0.00           C  
ATOM     71  O   GLN A 161     -11.141  -4.722 -14.597  1.00  0.00           O  
ATOM     72  CB  GLN A 161     -13.737  -6.344 -14.048  1.00  0.00           C  
ATOM     73  CG  GLN A 161     -14.572  -5.385 -13.217  1.00  0.00           C  
ATOM     74  CD  GLN A 161     -15.153  -6.046 -11.980  1.00  0.00           C  
ATOM     75  OE1 GLN A 161     -14.580  -6.998 -11.442  1.00  0.00           O  
ATOM     76  NE2 GLN A 161     -16.294  -5.545 -11.524  1.00  0.00           N  
ATOM     77  H   GLN A 161     -11.811  -7.320 -15.646  1.00  0.00           H  
ATOM     78  HA  GLN A 161     -14.024  -5.385 -15.943  1.00  0.00           H  
ATOM     79 1HB  GLN A 161     -14.355  -7.210 -14.286  1.00  0.00           H  
ATOM     80 2HB  GLN A 161     -12.910  -6.694 -13.429  1.00  0.00           H  
ATOM     81 1HG  GLN A 161     -13.942  -4.555 -12.896  1.00  0.00           H  
ATOM     82 2HG  GLN A 161     -15.396  -5.016 -13.826  1.00  0.00           H  
ATOM     83 1HE2 GLN A 161     -16.725  -5.940 -10.712  1.00  0.00           H  
ATOM     84 2HE2 GLN A 161     -16.725  -4.773 -11.991  1.00  0.00           H  
ATOM     85  N   LEU A 162     -12.793  -3.344 -15.237  1.00  0.00           N  
ATOM     86  CA  LEU A 162     -12.021  -2.140 -14.973  1.00  0.00           C  
ATOM     87  C   LEU A 162     -12.920  -0.927 -14.750  1.00  0.00           C  
ATOM     88  O   LEU A 162     -13.442  -0.340 -15.694  1.00  0.00           O  
ATOM     89  CB  LEU A 162     -11.064  -1.866 -16.140  1.00  0.00           C  
ATOM     90  CG  LEU A 162     -10.155  -0.641 -15.981  1.00  0.00           C  
ATOM     91  CD1 LEU A 162      -9.016  -0.718 -16.989  1.00  0.00           C  
ATOM     92  CD2 LEU A 162     -10.972   0.628 -16.177  1.00  0.00           C  
ATOM     93  H   LEU A 162     -13.712  -3.261 -15.574  1.00  0.00           H  
ATOM     94  HA  LEU A 162     -11.437  -2.296 -14.067  1.00  0.00           H  
ATOM     95 1HB  LEU A 162     -10.425  -2.736 -16.277  1.00  0.00           H  
ATOM     96 2HB  LEU A 162     -11.653  -1.726 -17.047  1.00  0.00           H  
ATOM     97  HG  LEU A 162      -9.717  -0.639 -14.983  1.00  0.00           H  
ATOM     98 1HD1 LEU A 162      -8.370   0.153 -16.876  1.00  0.00           H  
ATOM     99 2HD1 LEU A 162      -8.437  -1.624 -16.814  1.00  0.00           H  
ATOM    100 3HD1 LEU A 162      -9.425  -0.738 -17.999  1.00  0.00           H  
ATOM    101 1HD2 LEU A 162     -10.327   1.499 -16.063  1.00  0.00           H  
ATOM    102 2HD2 LEU A 162     -11.410   0.628 -17.175  1.00  0.00           H  
ATOM    103 3HD2 LEU A 162     -11.768   0.666 -15.432  1.00  0.00           H  
ATOM    104  N   THR A 163     -13.130  -0.568 -13.497  1.00  0.00           N  
ATOM    105  CA  THR A 163     -13.931   0.599 -13.185  1.00  0.00           C  
ATOM    106  C   THR A 163     -13.038   1.835 -13.283  1.00  0.00           C  
ATOM    107  O   THR A 163     -11.937   1.838 -12.733  1.00  0.00           O  
ATOM    108  CB  THR A 163     -14.563   0.499 -11.784  1.00  0.00           C  
ATOM    109  OG1 THR A 163     -15.444  -0.632 -11.735  1.00  0.00           O  
ATOM    110  CG2 THR A 163     -15.347   1.762 -11.461  1.00  0.00           C  
ATOM    111  H   THR A 163     -12.740  -1.095 -12.770  1.00  0.00           H  
ATOM    112  HA  THR A 163     -14.738   0.670 -13.915  1.00  0.00           H  
ATOM    113  HB  THR A 163     -13.779   0.364 -11.040  1.00  0.00           H  
ATOM    114  HG1 THR A 163     -15.515  -0.941 -10.829  1.00  0.00           H  
ATOM    115 1HG2 THR A 163     -15.786   1.673 -10.468  1.00  0.00           H  
ATOM    116 2HG2 THR A 163     -14.677   2.621 -11.487  1.00  0.00           H  
ATOM    117 3HG2 THR A 163     -16.138   1.897 -12.197  1.00  0.00           H  
ATOM    118  N   PRO A 164     -13.497   2.899 -13.960  1.00  0.00           N  
ATOM    119  CA  PRO A 164     -12.714   4.131 -14.141  1.00  0.00           C  
ATOM    120  C   PRO A 164     -12.220   4.737 -12.826  1.00  0.00           C  
ATOM    121  O   PRO A 164     -11.099   5.240 -12.749  1.00  0.00           O  
ATOM    122  CB  PRO A 164     -13.714   5.060 -14.836  1.00  0.00           C  
ATOM    123  CG  PRO A 164     -14.580   4.140 -15.626  1.00  0.00           C  
ATOM    124  CD  PRO A 164     -14.775   2.947 -14.729  1.00  0.00           C  
ATOM    125  HA  PRO A 164     -11.851   3.919 -14.789  1.00  0.00           H  
ATOM    126 1HB  PRO A 164     -14.276   5.637 -14.086  1.00  0.00           H  
ATOM    127 2HB  PRO A 164     -13.178   5.787 -15.464  1.00  0.00           H  
ATOM    128 1HG  PRO A 164     -15.528   4.637 -15.882  1.00  0.00           H  
ATOM    129 2HG  PRO A 164     -14.091   3.881 -16.577  1.00  0.00           H  
ATOM    130 1HD  PRO A 164     -15.638   3.121 -14.069  1.00  0.00           H  
ATOM    131 2HD  PRO A 164     -14.930   2.048 -15.343  1.00  0.00           H  
ATOM    132  N   GLN A 165     -13.054   4.663 -11.798  1.00  0.00           N  
ATOM    133  CA  GLN A 165     -12.719   5.223 -10.492  1.00  0.00           C  
ATOM    134  C   GLN A 165     -11.666   4.392  -9.762  1.00  0.00           C  
ATOM    135  O   GLN A 165     -10.776   4.940  -9.115  1.00  0.00           O  
ATOM    136  CB  GLN A 165     -13.978   5.338  -9.628  1.00  0.00           C  
ATOM    137  CG  GLN A 165     -14.989   6.353 -10.133  1.00  0.00           C  
ATOM    138  CD  GLN A 165     -16.374   6.126  -9.557  1.00  0.00           C  
ATOM    139  OE1 GLN A 165     -17.056   5.159  -9.909  1.00  0.00           O  
ATOM    140  NE2 GLN A 165     -16.798   7.017  -8.668  1.00  0.00           N  
ATOM    141  H   GLN A 165     -13.924   4.226 -11.924  1.00  0.00           H  
ATOM    142  HA  GLN A 165     -12.302   6.219 -10.639  1.00  0.00           H  
ATOM    143 1HB  GLN A 165     -14.472   4.368  -9.575  1.00  0.00           H  
ATOM    144 2HB  GLN A 165     -13.697   5.618  -8.613  1.00  0.00           H  
ATOM    145 1HG  GLN A 165     -14.659   7.352  -9.846  1.00  0.00           H  
ATOM    146 2HG  GLN A 165     -15.053   6.278 -11.218  1.00  0.00           H  
ATOM    147 1HE2 GLN A 165     -17.704   6.919  -8.254  1.00  0.00           H  
ATOM    148 2HE2 GLN A 165     -16.212   7.786  -8.411  1.00  0.00           H  
ATOM    149  N   GLN A 166     -11.757   3.072  -9.874  1.00  0.00           N  
ATOM    150  CA  GLN A 166     -10.822   2.186  -9.190  1.00  0.00           C  
ATOM    151  C   GLN A 166      -9.517   2.063  -9.956  1.00  0.00           C  
ATOM    152  O   GLN A 166      -8.440   2.098  -9.365  1.00  0.00           O  
ATOM    153  CB  GLN A 166     -11.442   0.800  -8.993  1.00  0.00           C  
ATOM    154  CG  GLN A 166     -10.592  -0.150  -8.166  1.00  0.00           C  
ATOM    155  CD  GLN A 166     -11.320  -1.439  -7.836  1.00  0.00           C  
ATOM    156  OE1 GLN A 166     -12.353  -1.756  -8.432  1.00  0.00           O  
ATOM    157  NE2 GLN A 166     -10.785  -2.191  -6.881  1.00  0.00           N  
ATOM    158  H   GLN A 166     -12.454   2.687 -10.440  1.00  0.00           H  
ATOM    159  HA  GLN A 166     -10.598   2.609  -8.211  1.00  0.00           H  
ATOM    160 1HB  GLN A 166     -12.409   0.900  -8.501  1.00  0.00           H  
ATOM    161 2HB  GLN A 166     -11.615   0.337  -9.965  1.00  0.00           H  
ATOM    162 1HG  GLN A 166      -9.693  -0.400  -8.729  1.00  0.00           H  
ATOM    163 2HG  GLN A 166     -10.323   0.340  -7.231  1.00  0.00           H  
ATOM    164 1HE2 GLN A 166     -11.222  -3.053  -6.619  1.00  0.00           H  
ATOM    165 2HE2 GLN A 166      -9.947  -1.897  -6.422  1.00  0.00           H  
ATOM    166  N   GLN A 167      -9.625   1.917 -11.272  1.00  0.00           N  
ATOM    167  CA  GLN A 167      -8.469   1.777 -12.140  1.00  0.00           C  
ATOM    168  C   GLN A 167      -7.449   2.886 -11.907  1.00  0.00           C  
ATOM    169  O   GLN A 167      -6.258   2.627 -11.753  1.00  0.00           O  
ATOM    170  CB  GLN A 167      -8.907   1.771 -13.607  1.00  0.00           C  
ATOM    171  CG  GLN A 167      -7.759   1.678 -14.599  1.00  0.00           C  
ATOM    172  CD  GLN A 167      -7.037   0.347 -14.526  1.00  0.00           C  
ATOM    173  OE1 GLN A 167      -7.458  -0.566 -13.809  1.00  0.00           O  
ATOM    174  NE2 GLN A 167      -5.942   0.227 -15.268  1.00  0.00           N  
ATOM    175  H   GLN A 167     -10.519   1.896 -11.678  1.00  0.00           H  
ATOM    176  HA  GLN A 167      -7.981   0.829 -11.916  1.00  0.00           H  
ATOM    177 1HB  GLN A 167      -9.573   0.926 -13.784  1.00  0.00           H  
ATOM    178 2HB  GLN A 167      -9.466   2.680 -13.824  1.00  0.00           H  
ATOM    179 1HG  GLN A 167      -8.154   1.798 -15.607  1.00  0.00           H  
ATOM    180 2HG  GLN A 167      -7.041   2.469 -14.382  1.00  0.00           H  
ATOM    181 1HE2 GLN A 167      -5.423  -0.629 -15.260  1.00  0.00           H  
ATOM    182 2HE2 GLN A 167      -5.635   0.992 -15.834  1.00  0.00           H  
ATOM    183  N   GLN A 168      -7.937   4.113 -11.843  1.00  0.00           N  
ATOM    184  CA  GLN A 168      -7.085   5.278 -11.654  1.00  0.00           C  
ATOM    185  C   GLN A 168      -6.316   5.237 -10.336  1.00  0.00           C  
ATOM    186  O   GLN A 168      -5.210   5.765 -10.240  1.00  0.00           O  
ATOM    187  CB  GLN A 168      -7.925   6.557 -11.721  1.00  0.00           C  
ATOM    188  CG  GLN A 168      -8.453   6.882 -13.108  1.00  0.00           C  
ATOM    189  CD  GLN A 168      -9.466   8.011 -13.092  1.00  0.00           C  
ATOM    190  OE1 GLN A 168      -9.407   8.904 -12.241  1.00  0.00           O  
ATOM    191  NE2 GLN A 168     -10.402   7.978 -14.032  1.00  0.00           N  
ATOM    192  H   GLN A 168      -8.906   4.243 -11.920  1.00  0.00           H  
ATOM    193  HA  GLN A 168      -6.346   5.299 -12.454  1.00  0.00           H  
ATOM    194 1HB  GLN A 168      -8.777   6.468 -11.048  1.00  0.00           H  
ATOM    195 2HB  GLN A 168      -7.327   7.402 -11.382  1.00  0.00           H  
ATOM    196 1HG  GLN A 168      -7.619   7.180 -13.743  1.00  0.00           H  
ATOM    197 2HG  GLN A 168      -8.936   5.995 -13.519  1.00  0.00           H  
ATOM    198 1HE2 GLN A 168     -11.098   8.697 -14.071  1.00  0.00           H  
ATOM    199 2HE2 GLN A 168     -10.414   7.236 -14.702  1.00  0.00           H  
ATOM    200  N   LEU A 169      -6.894   4.616  -9.325  1.00  0.00           N  
ATOM    201  CA  LEU A 169      -6.252   4.555  -8.026  1.00  0.00           C  
ATOM    202  C   LEU A 169      -5.281   3.380  -7.910  1.00  0.00           C  
ATOM    203  O   LEU A 169      -4.148   3.543  -7.454  1.00  0.00           O  
ATOM    204  CB  LEU A 169      -7.318   4.453  -6.928  1.00  0.00           C  
ATOM    205  CG  LEU A 169      -6.788   4.414  -5.488  1.00  0.00           C  
ATOM    206  CD1 LEU A 169      -6.050   5.710  -5.184  1.00  0.00           C  
ATOM    207  CD2 LEU A 169      -7.948   4.207  -4.526  1.00  0.00           C  
ATOM    208  H   LEU A 169      -7.756   4.169  -9.461  1.00  0.00           H  
ATOM    209  HA  LEU A 169      -5.678   5.470  -7.881  1.00  0.00           H  
ATOM    210 1HB  LEU A 169      -7.987   5.308  -7.012  1.00  0.00           H  
ATOM    211 2HB  LEU A 169      -7.899   3.545  -7.091  1.00  0.00           H  
ATOM    212  HG  LEU A 169      -6.079   3.593  -5.384  1.00  0.00           H  
ATOM    213 1HD1 LEU A 169      -5.673   5.683  -4.161  1.00  0.00           H  
ATOM    214 2HD1 LEU A 169      -5.214   5.824  -5.874  1.00  0.00           H  
ATOM    215 3HD1 LEU A 169      -6.731   6.553  -5.297  1.00  0.00           H  
ATOM    216 1HD2 LEU A 169      -7.572   4.179  -3.503  1.00  0.00           H  
ATOM    217 2HD2 LEU A 169      -8.658   5.028  -4.629  1.00  0.00           H  
ATOM    218 3HD2 LEU A 169      -8.447   3.265  -4.755  1.00  0.00           H  
ATOM    219  N   VAL A 170      -5.722   2.200  -8.332  1.00  0.00           N  
ATOM    220  CA  VAL A 170      -4.902   0.999  -8.214  1.00  0.00           C  
ATOM    221  C   VAL A 170      -3.789   0.914  -9.259  1.00  0.00           C  
ATOM    222  O   VAL A 170      -2.696   0.433  -8.966  1.00  0.00           O  
ATOM    223  CB  VAL A 170      -5.795  -0.250  -8.336  1.00  0.00           C  
ATOM    224  CG1 VAL A 170      -6.950  -0.177  -7.347  1.00  0.00           C  
ATOM    225  CG2 VAL A 170      -6.313  -0.379  -9.761  1.00  0.00           C  
ATOM    226  H   VAL A 170      -6.621   2.137  -8.726  1.00  0.00           H  
ATOM    227  HA  VAL A 170      -4.424   1.001  -7.234  1.00  0.00           H  
ATOM    228  HB  VAL A 170      -5.208  -1.132  -8.081  1.00  0.00           H  
ATOM    229 1HG1 VAL A 170      -7.571  -1.068  -7.447  1.00  0.00           H  
ATOM    230 2HG1 VAL A 170      -6.556  -0.122  -6.332  1.00  0.00           H  
ATOM    231 3HG1 VAL A 170      -7.551   0.708  -7.554  1.00  0.00           H  
ATOM    232 1HG2 VAL A 170      -6.943  -1.264  -9.840  1.00  0.00           H  
ATOM    233 2HG2 VAL A 170      -6.895   0.506 -10.018  1.00  0.00           H  
ATOM    234 3HG2 VAL A 170      -5.471  -0.471 -10.447  1.00  0.00           H  
ATOM    235  N   ASN A 171      -4.053   1.377 -10.470  1.00  0.00           N  
ATOM    236  CA  ASN A 171      -3.052   1.320 -11.538  1.00  0.00           C  
ATOM    237  C   ASN A 171      -1.928   2.323 -11.293  1.00  0.00           C  
ATOM    238  O   ASN A 171      -0.785   2.112 -11.702  1.00  0.00           O  
ATOM    239  CB  ASN A 171      -3.697   1.562 -12.890  1.00  0.00           C  
ATOM    240  CG  ASN A 171      -2.787   1.212 -14.035  1.00  0.00           C  
ATOM    241  OD1 ASN A 171      -2.340   0.066 -14.161  1.00  0.00           O  
ATOM    242  ND2 ASN A 171      -2.504   2.177 -14.873  1.00  0.00           N  
ATOM    243  H   ASN A 171      -4.938   1.764 -10.655  1.00  0.00           H  
ATOM    244  HA  ASN A 171      -2.604   0.325 -11.540  1.00  0.00           H  
ATOM    245 1HB  ASN A 171      -4.608   0.968 -12.971  1.00  0.00           H  
ATOM    246 2HB  ASN A 171      -3.981   2.611 -12.975  1.00  0.00           H  
ATOM    247 1HD2 ASN A 171      -1.903   2.002 -15.653  1.00  0.00           H  
ATOM    248 2HD2 ASN A 171      -2.888   3.089 -14.733  1.00  0.00           H  
ATOM    249  N   GLN A 172      -2.252   3.402 -10.600  1.00  0.00           N  
ATOM    250  CA  GLN A 172      -1.276   4.444 -10.306  1.00  0.00           C  
ATOM    251  C   GLN A 172      -0.409   4.077  -9.107  1.00  0.00           C  
ATOM    252  O   GLN A 172       0.673   4.635  -8.924  1.00  0.00           O  
ATOM    253  CB  GLN A 172      -1.982   5.778 -10.050  1.00  0.00           C  
ATOM    254  CG  GLN A 172      -1.039   6.946  -9.811  1.00  0.00           C  
ATOM    255  CD  GLN A 172      -1.775   8.264  -9.668  1.00  0.00           C  
ATOM    256  OE1 GLN A 172      -2.910   8.309  -9.185  1.00  0.00           O  
ATOM    257  NE2 GLN A 172      -1.133   9.348 -10.089  1.00  0.00           N  
ATOM    258  H   GLN A 172      -3.169   3.504 -10.275  1.00  0.00           H  
ATOM    259  HA  GLN A 172      -0.619   4.556 -11.169  1.00  0.00           H  
ATOM    260 1HB  GLN A 172      -2.614   6.026 -10.902  1.00  0.00           H  
ATOM    261 2HB  GLN A 172      -2.630   5.685  -9.178  1.00  0.00           H  
ATOM    262 1HG  GLN A 172      -0.480   6.765  -8.892  1.00  0.00           H  
ATOM    263 2HG  GLN A 172      -0.355   7.025 -10.655  1.00  0.00           H  
ATOM    264 1HE2 GLN A 172      -1.568  10.247 -10.020  1.00  0.00           H  
ATOM    265 2HE2 GLN A 172      -0.213   9.267 -10.474  1.00  0.00           H  
ATOM    266  N   MET A 173      -0.880   3.129  -8.300  1.00  0.00           N  
ATOM    267  CA  MET A 173      -0.141   2.679  -7.114  1.00  0.00           C  
ATOM    268  C   MET A 173       1.107   1.888  -7.506  1.00  0.00           C  
ATOM    269  O   MET A 173       1.901   1.499  -6.654  1.00  0.00           O  
ATOM    270  CB  MET A 173      -1.044   1.835  -6.216  1.00  0.00           C  
ATOM    271  CG  MET A 173      -2.027   2.640  -5.377  1.00  0.00           C  
ATOM    272  SD  MET A 173      -1.312   4.171  -4.746  1.00  0.00           S  
ATOM    273  CE  MET A 173      -0.137   3.530  -3.556  1.00  0.00           C  
ATOM    274  H   MET A 173      -1.749   2.722  -8.499  1.00  0.00           H  
ATOM    275  HA  MET A 173       0.186   3.557  -6.556  1.00  0.00           H  
ATOM    276 1HB  MET A 173      -1.618   1.141  -6.828  1.00  0.00           H  
ATOM    277 2HB  MET A 173      -0.431   1.243  -5.536  1.00  0.00           H  
ATOM    278 1HG  MET A 173      -2.900   2.890  -5.980  1.00  0.00           H  
ATOM    279 2HG  MET A 173      -2.359   2.040  -4.530  1.00  0.00           H  
ATOM    280 1HE  MET A 173       0.387   4.358  -3.079  1.00  0.00           H  
ATOM    281 2HE  MET A 173      -0.666   2.950  -2.798  1.00  0.00           H  
ATOM    282 3HE  MET A 173       0.584   2.889  -4.065  1.00  0.00           H  
ATOM    283  N   LYS A 174       1.265   1.642  -8.799  1.00  0.00           N  
ATOM    284  CA  LYS A 174       2.421   0.919  -9.300  1.00  0.00           C  
ATOM    285  C   LYS A 174       3.640   1.815  -9.205  1.00  0.00           C  
ATOM    286  O   LYS A 174       4.701   1.407  -8.734  1.00  0.00           O  
ATOM    287  CB  LYS A 174       2.205   0.473 -10.750  1.00  0.00           C  
ATOM    288  CG  LYS A 174       1.183  -0.641 -10.901  1.00  0.00           C  
ATOM    289  CD  LYS A 174       0.876  -0.918 -12.364  1.00  0.00           C  
ATOM    290  CE  LYS A 174      -0.042  -2.122 -12.526  1.00  0.00           C  
ATOM    291  NZ  LYS A 174      -0.560  -2.242 -13.917  1.00  0.00           N  
ATOM    292  H   LYS A 174       0.598   1.971  -9.427  1.00  0.00           H  
ATOM    293  HA  LYS A 174       2.574   0.037  -8.677  1.00  0.00           H  
ATOM    294 1HB  LYS A 174       1.869   1.321 -11.329  1.00  0.00           H  
ATOM    295 2HB  LYS A 174       3.148   0.126 -11.148  1.00  0.00           H  
ATOM    296 1HG  LYS A 174       1.576  -1.539 -10.448  1.00  0.00           H  
ATOM    297 2HG  LYS A 174       0.272  -0.350 -10.399  1.00  0.00           H  
ATOM    298 1HD  LYS A 174       0.393  -0.051 -12.792  1.00  0.00           H  
ATOM    299 2HD  LYS A 174       1.803  -1.111 -12.886  1.00  0.00           H  
ATOM    300 1HE  LYS A 174       0.512  -3.016 -12.281  1.00  0.00           H  
ATOM    301 2HE  LYS A 174      -0.875  -2.019 -11.844  1.00  0.00           H  
ATOM    302 1HZ  LYS A 174      -1.249  -3.017 -13.974  1.00  0.00           H  
ATOM    303 2HZ  LYS A 174       0.218  -2.436 -14.577  1.00  0.00           H  
ATOM    304 3HZ  LYS A 174      -1.030  -1.354 -14.201  1.00  0.00           H  
ATOM    305  N   VAL A 175       3.472   3.053  -9.647  1.00  0.00           N  
ATOM    306  CA  VAL A 175       4.547   4.019  -9.596  1.00  0.00           C  
ATOM    307  C   VAL A 175       4.194   5.108  -8.603  1.00  0.00           C  
ATOM    308  O   VAL A 175       3.738   6.192  -8.973  1.00  0.00           O  
ATOM    309  CB  VAL A 175       4.793   4.636 -10.985  1.00  0.00           C  
ATOM    310  CG1 VAL A 175       5.976   5.593 -10.942  1.00  0.00           C  
ATOM    311  CG2 VAL A 175       5.029   3.534 -12.007  1.00  0.00           C  
ATOM    312  H   VAL A 175       2.602   3.324 -10.005  1.00  0.00           H  
ATOM    313  HA  VAL A 175       5.457   3.508  -9.278  1.00  0.00           H  
ATOM    314  HB  VAL A 175       3.919   5.220 -11.274  1.00  0.00           H  
ATOM    315 1HG1 VAL A 175       6.135   6.021 -11.932  1.00  0.00           H  
ATOM    316 2HG1 VAL A 175       5.770   6.393 -10.231  1.00  0.00           H  
ATOM    317 3HG1 VAL A 175       6.870   5.052 -10.633  1.00  0.00           H  
ATOM    318 1HG2 VAL A 175       5.201   3.978 -12.988  1.00  0.00           H  
ATOM    319 2HG2 VAL A 175       5.900   2.947 -11.716  1.00  0.00           H  
ATOM    320 3HG2 VAL A 175       4.153   2.887 -12.052  1.00  0.00           H  
ATOM    321  N   ALA A 176       4.412   4.808  -7.342  1.00  0.00           N  
ATOM    322  CA  ALA A 176       4.130   5.744  -6.275  1.00  0.00           C  
ATOM    323  C   ALA A 176       5.181   5.632  -5.178  1.00  0.00           C  
ATOM    324  O   ALA A 176       5.362   4.567  -4.590  1.00  0.00           O  
ATOM    325  CB  ALA A 176       2.737   5.504  -5.712  1.00  0.00           C  
ATOM    326  H   ALA A 176       4.738   3.912  -7.118  1.00  0.00           H  
ATOM    327  HA  ALA A 176       4.174   6.752  -6.688  1.00  0.00           H  
ATOM    328 1HB  ALA A 176       2.541   6.215  -4.909  1.00  0.00           H  
ATOM    329 2HB  ALA A 176       1.997   5.635  -6.502  1.00  0.00           H  
ATOM    330 3HB  ALA A 176       2.673   4.489  -5.321  1.00  0.00           H  
ATOM    331  N   PRO A 177       5.938   6.710  -4.936  1.00  0.00           N  
ATOM    332  CA  PRO A 177       6.955   6.738  -3.898  1.00  0.00           C  
ATOM    333  C   PRO A 177       6.377   7.101  -2.532  1.00  0.00           C  
ATOM    334  O   PRO A 177       5.520   7.983  -2.420  1.00  0.00           O  
ATOM    335  CB  PRO A 177       7.920   7.815  -4.404  1.00  0.00           C  
ATOM    336  CG  PRO A 177       7.033   8.836  -5.029  1.00  0.00           C  
ATOM    337  CD  PRO A 177       5.916   8.037  -5.646  1.00  0.00           C  
ATOM    338  HA  PRO A 177       7.448   5.756  -3.848  1.00  0.00           H  
ATOM    339 1HB  PRO A 177       8.510   8.215  -3.567  1.00  0.00           H  
ATOM    340 2HB  PRO A 177       8.633   7.375  -5.118  1.00  0.00           H  
ATOM    341 1HG  PRO A 177       6.675   9.546  -4.267  1.00  0.00           H  
ATOM    342 2HG  PRO A 177       7.593   9.424  -5.771  1.00  0.00           H  
ATOM    343 1HD  PRO A 177       4.959   8.553  -5.479  1.00  0.00           H  
ATOM    344 2HD  PRO A 177       6.107   7.909  -6.722  1.00  0.00           H  
ATOM    345  N   ILE A 178       6.852   6.415  -1.506  1.00  0.00           N  
ATOM    346  CA  ILE A 178       6.412   6.640  -0.137  1.00  0.00           C  
ATOM    347  C   ILE A 178       6.911   7.989   0.384  1.00  0.00           C  
ATOM    348  O   ILE A 178       8.119   8.227   0.445  1.00  0.00           O  
ATOM    349  CB  ILE A 178       6.904   5.512   0.789  1.00  0.00           C  
ATOM    350  CG1 ILE A 178       6.343   4.163   0.331  1.00  0.00           C  
ATOM    351  CG2 ILE A 178       6.509   5.796   2.229  1.00  0.00           C  
ATOM    352  CD1 ILE A 178       6.983   2.974   1.010  1.00  0.00           C  
ATOM    353  H   ILE A 178       7.526   5.718  -1.675  1.00  0.00           H  
ATOM    354  HA  ILE A 178       5.323   6.649  -0.121  1.00  0.00           H  
ATOM    355  HB  ILE A 178       7.989   5.439   0.727  1.00  0.00           H  
ATOM    356 1HG1 ILE A 178       5.271   4.131   0.525  1.00  0.00           H  
ATOM    357 2HG1 ILE A 178       6.483   4.056  -0.745  1.00  0.00           H  
ATOM    358 1HG2 ILE A 178       6.864   4.989   2.870  1.00  0.00           H  
ATOM    359 2HG2 ILE A 178       6.955   6.737   2.550  1.00  0.00           H  
ATOM    360 3HG2 ILE A 178       5.423   5.866   2.302  1.00  0.00           H  
ATOM    361 1HD1 ILE A 178       6.533   2.054   0.634  1.00  0.00           H  
ATOM    362 2HD1 ILE A 178       8.053   2.967   0.799  1.00  0.00           H  
ATOM    363 3HD1 ILE A 178       6.824   3.040   2.086  1.00  0.00           H  
ATOM    364  N   PRO A 179       5.983   8.898   0.732  1.00  0.00           N  
ATOM    365  CA  PRO A 179       6.327  10.225   1.255  1.00  0.00           C  
ATOM    366  C   PRO A 179       7.071  10.158   2.582  1.00  0.00           C  
ATOM    367  O   PRO A 179       7.006   9.158   3.299  1.00  0.00           O  
ATOM    368  CB  PRO A 179       4.956  10.889   1.420  1.00  0.00           C  
ATOM    369  CG  PRO A 179       4.076  10.151   0.472  1.00  0.00           C  
ATOM    370  CD  PRO A 179       4.542   8.722   0.563  1.00  0.00           C  
ATOM    371  HA  PRO A 179       6.939  10.759   0.513  1.00  0.00           H  
ATOM    372 1HB  PRO A 179       4.622  10.807   2.465  1.00  0.00           H  
ATOM    373 2HB  PRO A 179       5.028  11.962   1.189  1.00  0.00           H  
ATOM    374 1HG  PRO A 179       3.021  10.271   0.760  1.00  0.00           H  
ATOM    375 2HG  PRO A 179       4.177  10.565  -0.542  1.00  0.00           H  
ATOM    376 1HD  PRO A 179       4.074   8.238   1.433  1.00  0.00           H  
ATOM    377 2HD  PRO A 179       4.279   8.190  -0.364  1.00  0.00           H  
ATOM    378  N   LYS A 180       7.742  11.248   2.920  1.00  0.00           N  
ATOM    379  CA  LYS A 180       8.516  11.337   4.156  1.00  0.00           C  
ATOM    380  C   LYS A 180       7.624  11.176   5.380  1.00  0.00           C  
ATOM    381  O   LYS A 180       8.061  10.675   6.418  1.00  0.00           O  
ATOM    382  CB  LYS A 180       9.265  12.669   4.225  1.00  0.00           C  
ATOM    383  CG  LYS A 180      10.417  12.795   3.236  1.00  0.00           C  
ATOM    384  CD  LYS A 180      11.102  14.148   3.355  1.00  0.00           C  
ATOM    385  CE  LYS A 180      12.253  14.275   2.369  1.00  0.00           C  
ATOM    386  NZ  LYS A 180      12.910  15.608   2.449  1.00  0.00           N  
ATOM    387  H   LYS A 180       7.709  12.023   2.317  1.00  0.00           H  
ATOM    388  HA  LYS A 180       9.245  10.526   4.167  1.00  0.00           H  
ATOM    389 1HB  LYS A 180       8.570  13.487   4.035  1.00  0.00           H  
ATOM    390 2HB  LYS A 180       9.669  12.808   5.228  1.00  0.00           H  
ATOM    391 1HG  LYS A 180      11.148  12.009   3.427  1.00  0.00           H  
ATOM    392 2HG  LYS A 180      10.039  12.676   2.221  1.00  0.00           H  
ATOM    393 1HD  LYS A 180      10.378  14.941   3.161  1.00  0.00           H  
ATOM    394 2HD  LYS A 180      11.488  14.272   4.367  1.00  0.00           H  
ATOM    395 1HE  LYS A 180      12.994  13.505   2.573  1.00  0.00           H  
ATOM    396 2HE  LYS A 180      11.880  14.130   1.355  1.00  0.00           H  
ATOM    397 1HZ  LYS A 180      13.666  15.652   1.781  1.00  0.00           H  
ATOM    398 2HZ  LYS A 180      12.236  16.330   2.243  1.00  0.00           H  
ATOM    399 3HZ  LYS A 180      13.278  15.746   3.380  1.00  0.00           H  
ATOM    400  N   GLN A 181       6.375  11.598   5.250  1.00  0.00           N  
ATOM    401  CA  GLN A 181       5.408  11.494   6.336  1.00  0.00           C  
ATOM    402  C   GLN A 181       5.146  10.029   6.680  1.00  0.00           C  
ATOM    403  O   GLN A 181       4.888   9.680   7.833  1.00  0.00           O  
ATOM    404  CB  GLN A 181       4.098  12.191   5.960  1.00  0.00           C  
ATOM    405  CG  GLN A 181       4.203  13.704   5.865  1.00  0.00           C  
ATOM    406  CD  GLN A 181       2.898  14.349   5.439  1.00  0.00           C  
ATOM    407  OE1 GLN A 181       2.047  13.708   4.814  1.00  0.00           O  
ATOM    408  NE2 GLN A 181       2.732  15.624   5.772  1.00  0.00           N  
ATOM    409  H   GLN A 181       6.099  12.000   4.400  1.00  0.00           H  
ATOM    410  HA  GLN A 181       5.822  11.985   7.216  1.00  0.00           H  
ATOM    411 1HB  GLN A 181       3.750  11.818   4.997  1.00  0.00           H  
ATOM    412 2HB  GLN A 181       3.333  11.952   6.700  1.00  0.00           H  
ATOM    413 1HG  GLN A 181       4.476  14.100   6.843  1.00  0.00           H  
ATOM    414 2HG  GLN A 181       4.967  13.960   5.132  1.00  0.00           H  
ATOM    415 1HE2 GLN A 181       1.891  16.103   5.517  1.00  0.00           H  
ATOM    416 2HE2 GLN A 181       3.448  16.106   6.278  1.00  0.00           H  
ATOM    417  N   LEU A 182       5.231   9.176   5.671  1.00  0.00           N  
ATOM    418  CA  LEU A 182       4.985   7.754   5.846  1.00  0.00           C  
ATOM    419  C   LEU A 182       6.278   6.995   6.126  1.00  0.00           C  
ATOM    420  O   LEU A 182       6.263   5.978   6.816  1.00  0.00           O  
ATOM    421  CB  LEU A 182       4.307   7.180   4.596  1.00  0.00           C  
ATOM    422  CG  LEU A 182       2.790   7.390   4.505  1.00  0.00           C  
ATOM    423  CD1 LEU A 182       2.493   8.873   4.322  1.00  0.00           C  
ATOM    424  CD2 LEU A 182       2.233   6.573   3.349  1.00  0.00           C  
ATOM    425  H   LEU A 182       5.479   9.510   4.781  1.00  0.00           H  
ATOM    426  HA  LEU A 182       4.321   7.620   6.699  1.00  0.00           H  
ATOM    427 1HB  LEU A 182       4.758   7.635   3.716  1.00  0.00           H  
ATOM    428 2HB  LEU A 182       4.495   6.107   4.560  1.00  0.00           H  
ATOM    429  HG  LEU A 182       2.322   7.069   5.436  1.00  0.00           H  
ATOM    430 1HD1 LEU A 182       1.415   9.022   4.258  1.00  0.00           H  
ATOM    431 2HD1 LEU A 182       2.887   9.431   5.172  1.00  0.00           H  
ATOM    432 3HD1 LEU A 182       2.964   9.227   3.406  1.00  0.00           H  
ATOM    433 1HD2 LEU A 182       1.153   6.723   3.285  1.00  0.00           H  
ATOM    434 2HD2 LEU A 182       2.699   6.895   2.418  1.00  0.00           H  
ATOM    435 3HD2 LEU A 182       2.443   5.517   3.515  1.00  0.00           H  
ATOM    436  N   LEU A 183       7.393   7.504   5.602  1.00  0.00           N  
ATOM    437  CA  LEU A 183       8.704   6.872   5.793  1.00  0.00           C  
ATOM    438  C   LEU A 183       9.061   6.750   7.271  1.00  0.00           C  
ATOM    439  O   LEU A 183       9.811   5.860   7.667  1.00  0.00           O  
ATOM    440  CB  LEU A 183       9.791   7.677   5.069  1.00  0.00           C  
ATOM    441  CG  LEU A 183       9.807   7.549   3.541  1.00  0.00           C  
ATOM    442  CD1 LEU A 183      10.913   8.424   2.969  1.00  0.00           C  
ATOM    443  CD2 LEU A 183      10.009   6.091   3.156  1.00  0.00           C  
ATOM    444  H   LEU A 183       7.333   8.319   5.058  1.00  0.00           H  
ATOM    445  HA  LEU A 183       8.669   5.869   5.369  1.00  0.00           H  
ATOM    446 1HB  LEU A 183       9.661   8.731   5.312  1.00  0.00           H  
ATOM    447 2HB  LEU A 183      10.765   7.357   5.439  1.00  0.00           H  
ATOM    448  HG  LEU A 183       8.858   7.903   3.136  1.00  0.00           H  
ATOM    449 1HD1 LEU A 183      10.925   8.333   1.882  1.00  0.00           H  
ATOM    450 2HD1 LEU A 183      10.733   9.464   3.243  1.00  0.00           H  
ATOM    451 3HD1 LEU A 183      11.874   8.104   3.369  1.00  0.00           H  
ATOM    452 1HD2 LEU A 183      10.020   5.999   2.069  1.00  0.00           H  
ATOM    453 2HD2 LEU A 183      10.958   5.736   3.559  1.00  0.00           H  
ATOM    454 3HD2 LEU A 183       9.195   5.491   3.562  1.00  0.00           H  
ATOM    455  N   GLN A 184       8.520   7.649   8.080  1.00  0.00           N  
ATOM    456  CA  GLN A 184       8.772   7.642   9.516  1.00  0.00           C  
ATOM    457  C   GLN A 184       8.196   6.395  10.182  1.00  0.00           C  
ATOM    458  O   GLN A 184       8.633   6.003  11.265  1.00  0.00           O  
ATOM    459  CB  GLN A 184       8.185   8.898  10.165  1.00  0.00           C  
ATOM    460  CG  GLN A 184       8.907  10.183   9.800  1.00  0.00           C  
ATOM    461  CD  GLN A 184       8.301  11.400  10.473  1.00  0.00           C  
ATOM    462  OE1 GLN A 184       7.716  11.301  11.556  1.00  0.00           O  
ATOM    463  NE2 GLN A 184       8.435  12.557   9.835  1.00  0.00           N  
ATOM    464  H   GLN A 184       7.946   8.345   7.700  1.00  0.00           H  
ATOM    465  HA  GLN A 184       9.850   7.636   9.678  1.00  0.00           H  
ATOM    466 1HB  GLN A 184       7.140   9.004   9.872  1.00  0.00           H  
ATOM    467 2HB  GLN A 184       8.211   8.793  11.250  1.00  0.00           H  
ATOM    468 1HG  GLN A 184       9.948  10.104  10.113  1.00  0.00           H  
ATOM    469 2HG  GLN A 184       8.852  10.326   8.721  1.00  0.00           H  
ATOM    470 1HE2 GLN A 184       8.056  13.394  10.231  1.00  0.00           H  
ATOM    471 2HE2 GLN A 184       8.918  12.592   8.960  1.00  0.00           H  
ATOM    472  N   ARG A 185       7.222   5.771   9.528  1.00  0.00           N  
ATOM    473  CA  ARG A 185       6.577   4.580  10.068  1.00  0.00           C  
ATOM    474  C   ARG A 185       7.439   3.343   9.852  1.00  0.00           C  
ATOM    475  O   ARG A 185       7.341   2.372  10.601  1.00  0.00           O  
ATOM    476  CB  ARG A 185       5.217   4.367   9.420  1.00  0.00           C  
ATOM    477  CG  ARG A 185       4.154   5.380   9.815  1.00  0.00           C  
ATOM    478  CD  ARG A 185       2.830   5.043   9.232  1.00  0.00           C  
ATOM    479  NE  ARG A 185       1.803   5.989   9.636  1.00  0.00           N  
ATOM    480  CZ  ARG A 185       1.080   5.896  10.769  1.00  0.00           C  
ATOM    481  NH1 ARG A 185       1.283   4.896  11.598  1.00  0.00           N  
ATOM    482  NH2 ARG A 185       0.167   6.810  11.047  1.00  0.00           N  
ATOM    483  H   ARG A 185       6.941   6.112   8.650  1.00  0.00           H  
ATOM    484  HA  ARG A 185       6.433   4.720  11.140  1.00  0.00           H  
ATOM    485 1HB  ARG A 185       5.321   4.403   8.337  1.00  0.00           H  
ATOM    486 2HB  ARG A 185       4.842   3.376   9.680  1.00  0.00           H  
ATOM    487 1HG  ARG A 185       4.056   5.400  10.900  1.00  0.00           H  
ATOM    488 2HG  ARG A 185       4.444   6.369   9.458  1.00  0.00           H  
ATOM    489 1HD  ARG A 185       2.898   5.056   8.145  1.00  0.00           H  
ATOM    490 2HD  ARG A 185       2.529   4.050   9.564  1.00  0.00           H  
ATOM    491  HE  ARG A 185       1.618   6.772   9.024  1.00  0.00           H  
ATOM    492 1HH1 ARG A 185       1.981   4.197  11.386  1.00  0.00           H  
ATOM    493 2HH1 ARG A 185       0.741   4.827  12.448  1.00  0.00           H  
ATOM    494 1HH2 ARG A 185       0.010   7.579  10.410  1.00  0.00           H  
ATOM    495 2HH2 ARG A 185      -0.375   6.740  11.896  1.00  0.00           H  
ATOM    496  N   ILE A 186       8.274   3.384   8.823  1.00  0.00           N  
ATOM    497  CA  ILE A 186       9.169   2.275   8.510  1.00  0.00           C  
ATOM    498  C   ILE A 186      10.596   2.788   8.321  1.00  0.00           C  
ATOM    499  O   ILE A 186      11.022   3.085   7.205  1.00  0.00           O  
ATOM    500  CB  ILE A 186       8.709   1.531   7.243  1.00  0.00           C  
ATOM    501  CG1 ILE A 186       7.245   1.104   7.376  1.00  0.00           C  
ATOM    502  CG2 ILE A 186       9.598   0.324   6.983  1.00  0.00           C  
ATOM    503  CD1 ILE A 186       7.027  -0.036   8.344  1.00  0.00           C  
ATOM    504  H   ILE A 186       8.299   4.187   8.261  1.00  0.00           H  
ATOM    505  HA  ILE A 186       9.155   1.574   9.343  1.00  0.00           H  
ATOM    506  HB  ILE A 186       8.765   2.202   6.387  1.00  0.00           H  
ATOM    507 1HG1 ILE A 186       6.648   1.953   7.707  1.00  0.00           H  
ATOM    508 2HG1 ILE A 186       6.866   0.798   6.401  1.00  0.00           H  
ATOM    509 1HG2 ILE A 186       9.259  -0.191   6.085  1.00  0.00           H  
ATOM    510 2HG2 ILE A 186      10.627   0.653   6.847  1.00  0.00           H  
ATOM    511 3HG2 ILE A 186       9.544  -0.357   7.833  1.00  0.00           H  
ATOM    512 1HD1 ILE A 186       5.966  -0.282   8.385  1.00  0.00           H  
ATOM    513 2HD1 ILE A 186       7.590  -0.909   8.012  1.00  0.00           H  
ATOM    514 3HD1 ILE A 186       7.368   0.260   9.336  1.00  0.00           H  
ATOM    515  N   PRO A 187      11.351   2.908   9.421  1.00  0.00           N  
ATOM    516  CA  PRO A 187      12.720   3.411   9.388  1.00  0.00           C  
ATOM    517  C   PRO A 187      13.758   2.333   9.085  1.00  0.00           C  
ATOM    518  O   PRO A 187      13.455   1.139   9.120  1.00  0.00           O  
ATOM    519  CB  PRO A 187      12.898   3.970  10.803  1.00  0.00           C  
ATOM    520  CG  PRO A 187      12.125   3.031  11.667  1.00  0.00           C  
ATOM    521  CD  PRO A 187      10.915   2.677  10.846  1.00  0.00           C  
ATOM    522  HA  PRO A 187      12.795   4.207   8.632  1.00  0.00           H  
ATOM    523 1HB  PRO A 187      13.966   4.007  11.062  1.00  0.00           H  
ATOM    524 2HB  PRO A 187      12.520   5.002  10.851  1.00  0.00           H  
ATOM    525 1HG  PRO A 187      12.739   2.153  11.917  1.00  0.00           H  
ATOM    526 2HG  PRO A 187      11.864   3.519  12.618  1.00  0.00           H  
ATOM    527 1HD  PRO A 187      10.649   1.624  11.018  1.00  0.00           H  
ATOM    528 2HD  PRO A 187      10.079   3.338  11.119  1.00  0.00           H  
ATOM    529  N   ASN A 188      14.979   2.783   8.787  1.00  0.00           N  
ATOM    530  CA  ASN A 188      16.103   1.893   8.484  1.00  0.00           C  
ATOM    531  C   ASN A 188      15.767   0.949   7.333  1.00  0.00           C  
ATOM    532  O   ASN A 188      15.730  -0.273   7.506  1.00  0.00           O  
ATOM    533  CB  ASN A 188      16.510   1.106   9.716  1.00  0.00           C  
ATOM    534  CG  ASN A 188      16.933   1.992  10.855  1.00  0.00           C  
ATOM    535  OD1 ASN A 188      17.764   2.892  10.681  1.00  0.00           O  
ATOM    536  ND2 ASN A 188      16.379   1.755  12.016  1.00  0.00           N  
ATOM    537  H   ASN A 188      15.132   3.752   8.774  1.00  0.00           H  
ATOM    538  HA  ASN A 188      16.951   2.502   8.165  1.00  0.00           H  
ATOM    539 1HB  ASN A 188      15.674   0.486  10.044  1.00  0.00           H  
ATOM    540 2HB  ASN A 188      17.334   0.438   9.465  1.00  0.00           H  
ATOM    541 1HD2 ASN A 188      16.623   2.314  12.810  1.00  0.00           H  
ATOM    542 2HD2 ASN A 188      15.712   1.017  12.110  1.00  0.00           H  
ATOM    543  N   ILE A 189      15.512   1.513   6.163  1.00  0.00           N  
ATOM    544  CA  ILE A 189      15.184   0.709   4.997  1.00  0.00           C  
ATOM    545  C   ILE A 189      16.421   0.501   4.122  1.00  0.00           C  
ATOM    546  O   ILE A 189      17.003   1.461   3.620  1.00  0.00           O  
ATOM    547  CB  ILE A 189      14.065   1.370   4.171  1.00  0.00           C  
ATOM    548  CG1 ILE A 189      12.742   1.335   4.939  1.00  0.00           C  
ATOM    549  CG2 ILE A 189      13.920   0.679   2.823  1.00  0.00           C  
ATOM    550  CD1 ILE A 189      11.641   2.145   4.296  1.00  0.00           C  
ATOM    551  H   ILE A 189      15.568   2.487   6.079  1.00  0.00           H  
ATOM    552  HA  ILE A 189      14.833  -0.265   5.336  1.00  0.00           H  
ATOM    553  HB  ILE A 189      14.307   2.419   4.006  1.00  0.00           H  
ATOM    554 1HG1 ILE A 189      12.401   0.304   5.029  1.00  0.00           H  
ATOM    555 2HG1 ILE A 189      12.897   1.715   5.949  1.00  0.00           H  
ATOM    556 1HG2 ILE A 189      13.125   1.157   2.252  1.00  0.00           H  
ATOM    557 2HG2 ILE A 189      14.858   0.755   2.273  1.00  0.00           H  
ATOM    558 3HG2 ILE A 189      13.674  -0.372   2.978  1.00  0.00           H  
ATOM    559 1HD1 ILE A 189      10.734   2.072   4.898  1.00  0.00           H  
ATOM    560 2HD1 ILE A 189      11.947   3.189   4.229  1.00  0.00           H  
ATOM    561 3HD1 ILE A 189      11.442   1.760   3.296  1.00  0.00           H  
ATOM    562  N   PRO A 190      16.831  -0.769   3.930  1.00  0.00           N  
ATOM    563  CA  PRO A 190      18.009  -1.127   3.118  1.00  0.00           C  
ATOM    564  C   PRO A 190      18.013  -0.542   1.691  1.00  0.00           C  
ATOM    565  O   PRO A 190      19.017   0.044   1.284  1.00  0.00           O  
ATOM    566  CB  PRO A 190      17.920  -2.656   3.083  1.00  0.00           C  
ATOM    567  CG  PRO A 190      17.296  -3.016   4.389  1.00  0.00           C  
ATOM    568  CD  PRO A 190      16.242  -1.963   4.603  1.00  0.00           C  
ATOM    569  HA  PRO A 190      18.920  -0.789   3.634  1.00  0.00           H  
ATOM    570 1HB  PRO A 190      17.319  -2.978   2.221  1.00  0.00           H  
ATOM    571 2HB  PRO A 190      18.923  -3.089   2.955  1.00  0.00           H  
ATOM    572 1HG  PRO A 190      16.878  -4.031   4.342  1.00  0.00           H  
ATOM    573 2HG  PRO A 190      18.057  -3.021   5.183  1.00  0.00           H  
ATOM    574 1HD  PRO A 190      15.304  -2.281   4.124  1.00  0.00           H  
ATOM    575 2HD  PRO A 190      16.094  -1.806   5.682  1.00  0.00           H  
ATOM    576  N   PRO A 191      16.918  -0.679   0.897  1.00  0.00           N  
ATOM    577  CA  PRO A 191      16.887  -0.148  -0.471  1.00  0.00           C  
ATOM    578  C   PRO A 191      17.027   1.369  -0.505  1.00  0.00           C  
ATOM    579  O   PRO A 191      17.645   1.926  -1.412  1.00  0.00           O  
ATOM    580  CB  PRO A 191      15.511  -0.592  -0.978  1.00  0.00           C  
ATOM    581  CG  PRO A 191      14.734  -0.863   0.265  1.00  0.00           C  
ATOM    582  CD  PRO A 191      15.744  -1.439   1.221  1.00  0.00           C  
ATOM    583  HA  PRO A 191      17.693  -0.613  -1.058  1.00  0.00           H  
ATOM    584 1HB  PRO A 191      15.064   0.201  -1.596  1.00  0.00           H  
ATOM    585 2HB  PRO A 191      15.614  -1.480  -1.619  1.00  0.00           H  
ATOM    586 1HG  PRO A 191      14.279   0.066   0.639  1.00  0.00           H  
ATOM    587 2HG  PRO A 191      13.908  -1.558   0.052  1.00  0.00           H  
ATOM    588 1HD  PRO A 191      15.404  -1.283   2.254  1.00  0.00           H  
ATOM    589 2HD  PRO A 191      15.876  -2.512   1.013  1.00  0.00           H  
ATOM    590  N   ASN A 192      16.439   2.024   0.497  1.00  0.00           N  
ATOM    591  CA  ASN A 192      16.461   3.484   0.616  1.00  0.00           C  
ATOM    592  C   ASN A 192      15.739   4.142  -0.554  1.00  0.00           C  
ATOM    593  O   ASN A 192      15.877   5.342  -0.797  1.00  0.00           O  
ATOM    594  CB  ASN A 192      17.887   3.993   0.715  1.00  0.00           C  
ATOM    595  CG  ASN A 192      17.986   5.294   1.461  1.00  0.00           C  
ATOM    596  OD1 ASN A 192      17.296   5.501   2.467  1.00  0.00           O  
ATOM    597  ND2 ASN A 192      18.830   6.176   0.989  1.00  0.00           N  
ATOM    598  H   ASN A 192      15.983   1.506   1.191  1.00  0.00           H  
ATOM    599  HA  ASN A 192      15.928   3.765   1.526  1.00  0.00           H  
ATOM    600 1HB  ASN A 192      18.505   3.250   1.221  1.00  0.00           H  
ATOM    601 2HB  ASN A 192      18.295   4.130  -0.286  1.00  0.00           H  
ATOM    602 1HD2 ASN A 192      18.937   7.060   1.445  1.00  0.00           H  
ATOM    603 2HD2 ASN A 192      19.367   5.966   0.173  1.00  0.00           H  
ATOM    604  N   ILE A 193      14.963   3.345  -1.271  1.00  0.00           N  
ATOM    605  CA  ILE A 193      14.193   3.829  -2.403  1.00  0.00           C  
ATOM    606  C   ILE A 193      12.766   4.063  -1.944  1.00  0.00           C  
ATOM    607  O   ILE A 193      12.276   3.346  -1.075  1.00  0.00           O  
ATOM    608  CB  ILE A 193      14.218   2.833  -3.577  1.00  0.00           C  
ATOM    609  CG1 ILE A 193      15.651   2.631  -4.074  1.00  0.00           C  
ATOM    610  CG2 ILE A 193      13.323   3.319  -4.706  1.00  0.00           C  
ATOM    611  CD1 ILE A 193      15.815   1.446  -5.000  1.00  0.00           C  
ATOM    612  H   ILE A 193      14.902   2.400  -1.023  1.00  0.00           H  
ATOM    613  HA  ILE A 193      14.633   4.765  -2.745  1.00  0.00           H  
ATOM    614  HB  ILE A 193      13.862   1.861  -3.236  1.00  0.00           H  
ATOM    615 1HG1 ILE A 193      15.983   3.524  -4.602  1.00  0.00           H  
ATOM    616 2HG1 ILE A 193      16.317   2.489  -3.222  1.00  0.00           H  
ATOM    617 1HG2 ILE A 193      13.352   2.603  -5.527  1.00  0.00           H  
ATOM    618 2HG2 ILE A 193      12.300   3.412  -4.344  1.00  0.00           H  
ATOM    619 3HG2 ILE A 193      13.674   4.289  -5.057  1.00  0.00           H  
ATOM    620 1HD1 ILE A 193      16.858   1.367  -5.310  1.00  0.00           H  
ATOM    621 2HD1 ILE A 193      15.522   0.534  -4.479  1.00  0.00           H  
ATOM    622 3HD1 ILE A 193      15.185   1.581  -5.878  1.00  0.00           H  
ATOM    623  N   ASN A 194      12.099   5.055  -2.510  1.00  0.00           N  
ATOM    624  CA  ASN A 194      10.742   5.373  -2.087  1.00  0.00           C  
ATOM    625  C   ASN A 194       9.680   4.789  -3.014  1.00  0.00           C  
ATOM    626  O   ASN A 194       8.531   4.642  -2.611  1.00  0.00           O  
ATOM    627  CB  ASN A 194      10.571   6.877  -1.974  1.00  0.00           C  
ATOM    628  CG  ASN A 194      11.451   7.481  -0.915  1.00  0.00           C  
ATOM    629  OD1 ASN A 194      11.767   6.834   0.090  1.00  0.00           O  
ATOM    630  ND2 ASN A 194      11.855   8.709  -1.122  1.00  0.00           N  
ATOM    631  H   ASN A 194      12.521   5.581  -3.224  1.00  0.00           H  
ATOM    632  HA  ASN A 194      10.571   4.924  -1.107  1.00  0.00           H  
ATOM    633 1HB  ASN A 194      10.804   7.343  -2.933  1.00  0.00           H  
ATOM    634 2HB  ASN A 194       9.532   7.109  -1.742  1.00  0.00           H  
ATOM    635 1HD2 ASN A 194      12.442   9.161  -0.450  1.00  0.00           H  
ATOM    636 2HD2 ASN A 194      11.575   9.194  -1.949  1.00  0.00           H  
ATOM    637  N   THR A 195      10.044   4.426  -4.241  1.00  0.00           N  
ATOM    638  CA  THR A 195       9.060   3.891  -5.177  1.00  0.00           C  
ATOM    639  C   THR A 195       8.646   2.488  -4.757  1.00  0.00           C  
ATOM    640  O   THR A 195       9.495   1.626  -4.538  1.00  0.00           O  
ATOM    641  CB  THR A 195       9.607   3.866  -6.616  1.00  0.00           C  
ATOM    642  OG1 THR A 195       9.957   5.196  -7.020  1.00  0.00           O  
ATOM    643  CG2 THR A 195       8.566   3.307  -7.573  1.00  0.00           C  
ATOM    644  H   THR A 195      10.977   4.513  -4.518  1.00  0.00           H  
ATOM    645  HA  THR A 195       8.180   4.534  -5.159  1.00  0.00           H  
ATOM    646  HB  THR A 195      10.500   3.242  -6.655  1.00  0.00           H  
ATOM    647  HG1 THR A 195      10.497   5.157  -7.814  1.00  0.00           H  
ATOM    648 1HG2 THR A 195       8.971   3.296  -8.585  1.00  0.00           H  
ATOM    649 2HG2 THR A 195       8.306   2.291  -7.275  1.00  0.00           H  
ATOM    650 3HG2 THR A 195       7.674   3.932  -7.546  1.00  0.00           H  
ATOM    651  N   TRP A 196       7.335   2.252  -4.728  1.00  0.00           N  
ATOM    652  CA  TRP A 196       6.777   0.971  -4.294  1.00  0.00           C  
ATOM    653  C   TRP A 196       7.317  -0.211  -5.074  1.00  0.00           C  
ATOM    654  O   TRP A 196       7.583  -1.257  -4.494  1.00  0.00           O  
ATOM    655  CB  TRP A 196       5.253   0.994  -4.421  1.00  0.00           C  
ATOM    656  CG  TRP A 196       4.567   1.672  -3.273  1.00  0.00           C  
ATOM    657  CD1 TRP A 196       5.073   2.670  -2.496  1.00  0.00           C  
ATOM    658  CD2 TRP A 196       3.237   1.404  -2.766  1.00  0.00           C  
ATOM    659  NE1 TRP A 196       4.156   3.039  -1.543  1.00  0.00           N  
ATOM    660  CE2 TRP A 196       3.026   2.275  -1.694  1.00  0.00           C  
ATOM    661  CE3 TRP A 196       2.225   0.507  -3.130  1.00  0.00           C  
ATOM    662  CZ2 TRP A 196       1.841   2.281  -0.975  1.00  0.00           C  
ATOM    663  CZ3 TRP A 196       1.036   0.513  -2.410  1.00  0.00           C  
ATOM    664  CH2 TRP A 196       0.850   1.378  -1.361  1.00  0.00           C  
ATOM    665  H   TRP A 196       6.718   2.975  -4.977  1.00  0.00           H  
ATOM    666  HA  TRP A 196       7.041   0.815  -3.248  1.00  0.00           H  
ATOM    667 1HB  TRP A 196       4.971   1.508  -5.340  1.00  0.00           H  
ATOM    668 2HB  TRP A 196       4.878  -0.027  -4.489  1.00  0.00           H  
ATOM    669  HD1 TRP A 196       6.062   3.111  -2.613  1.00  0.00           H  
ATOM    670  HE1 TRP A 196       4.290   3.755  -0.844  1.00  0.00           H  
ATOM    671  HE3 TRP A 196       2.367  -0.180  -3.964  1.00  0.00           H  
ATOM    672  HZ2 TRP A 196       1.674   2.959  -0.139  1.00  0.00           H  
ATOM    673  HZ3 TRP A 196       0.253  -0.188  -2.699  1.00  0.00           H  
ATOM    674  HH2 TRP A 196      -0.095   1.356  -0.817  1.00  0.00           H  
ATOM    675  N   GLN A 197       7.501  -0.040  -6.371  1.00  0.00           N  
ATOM    676  CA  GLN A 197       8.009  -1.113  -7.211  1.00  0.00           C  
ATOM    677  C   GLN A 197       9.357  -1.617  -6.706  1.00  0.00           C  
ATOM    678  O   GLN A 197       9.664  -2.802  -6.803  1.00  0.00           O  
ATOM    679  CB  GLN A 197       8.135  -0.641  -8.662  1.00  0.00           C  
ATOM    680  CG  GLN A 197       8.549  -1.730  -9.637  1.00  0.00           C  
ATOM    681  CD  GLN A 197       8.755  -1.200 -11.043  1.00  0.00           C  
ATOM    682  OE1 GLN A 197       9.595  -0.327 -11.276  1.00  0.00           O  
ATOM    683  NE2 GLN A 197       7.987  -1.726 -11.991  1.00  0.00           N  
ATOM    684  H   GLN A 197       7.285   0.827  -6.773  1.00  0.00           H  
ATOM    685  HA  GLN A 197       7.305  -1.944  -7.174  1.00  0.00           H  
ATOM    686 1HB  GLN A 197       7.181  -0.235  -8.997  1.00  0.00           H  
ATOM    687 2HB  GLN A 197       8.871   0.161  -8.721  1.00  0.00           H  
ATOM    688 1HG  GLN A 197       9.487  -2.170  -9.297  1.00  0.00           H  
ATOM    689 2HG  GLN A 197       7.769  -2.491  -9.669  1.00  0.00           H  
ATOM    690 1HE2 GLN A 197       8.077  -1.416 -12.938  1.00  0.00           H  
ATOM    691 2HE2 GLN A 197       7.318  -2.432 -11.758  1.00  0.00           H  
ATOM    692  N   GLN A 198      10.175  -0.711  -6.199  1.00  0.00           N  
ATOM    693  CA  GLN A 198      11.478  -1.081  -5.673  1.00  0.00           C  
ATOM    694  C   GLN A 198      11.403  -1.414  -4.177  1.00  0.00           C  
ATOM    695  O   GLN A 198      12.272  -2.104  -3.643  1.00  0.00           O  
ATOM    696  CB  GLN A 198      12.485   0.047  -5.913  1.00  0.00           C  
ATOM    697  CG  GLN A 198      13.051   0.088  -7.322  1.00  0.00           C  
ATOM    698  CD  GLN A 198      12.040   0.588  -8.337  1.00  0.00           C  
ATOM    699  OE1 GLN A 198      11.511   1.696  -8.213  1.00  0.00           O  
ATOM    700  NE2 GLN A 198      11.766  -0.228  -9.349  1.00  0.00           N  
ATOM    701  H   GLN A 198       9.892   0.225  -6.159  1.00  0.00           H  
ATOM    702  HA  GLN A 198      11.821  -1.974  -6.195  1.00  0.00           H  
ATOM    703 1HB  GLN A 198      12.009   1.008  -5.713  1.00  0.00           H  
ATOM    704 2HB  GLN A 198      13.319  -0.055  -5.218  1.00  0.00           H  
ATOM    705 1HG  GLN A 198      13.911   0.757  -7.338  1.00  0.00           H  
ATOM    706 2HG  GLN A 198      13.355  -0.918  -7.609  1.00  0.00           H  
ATOM    707 1HE2 GLN A 198      11.107   0.047 -10.050  1.00  0.00           H  
ATOM    708 2HE2 GLN A 198      12.218  -1.118  -9.410  1.00  0.00           H  
ATOM    709  N   VAL A 199      10.352  -0.934  -3.509  1.00  0.00           N  
ATOM    710  CA  VAL A 199      10.176  -1.172  -2.075  1.00  0.00           C  
ATOM    711  C   VAL A 199       9.600  -2.567  -1.810  1.00  0.00           C  
ATOM    712  O   VAL A 199       9.919  -3.196  -0.799  1.00  0.00           O  
ATOM    713  CB  VAL A 199       9.240  -0.109  -1.469  1.00  0.00           C  
ATOM    714  CG1 VAL A 199       8.811  -0.515  -0.067  1.00  0.00           C  
ATOM    715  CG2 VAL A 199       9.936   1.243  -1.450  1.00  0.00           C  
ATOM    716  H   VAL A 199       9.680  -0.403  -3.994  1.00  0.00           H  
ATOM    717  HA  VAL A 199      11.150  -1.099  -1.590  1.00  0.00           H  
ATOM    718  HB  VAL A 199       8.337  -0.045  -2.076  1.00  0.00           H  
ATOM    719 1HG1 VAL A 199       8.149   0.248   0.346  1.00  0.00           H  
ATOM    720 2HG1 VAL A 199       8.283  -1.467  -0.110  1.00  0.00           H  
ATOM    721 3HG1 VAL A 199       9.690  -0.614   0.569  1.00  0.00           H  
ATOM    722 1HG2 VAL A 199       9.269   1.990  -1.021  1.00  0.00           H  
ATOM    723 2HG2 VAL A 199      10.843   1.177  -0.848  1.00  0.00           H  
ATOM    724 3HG2 VAL A 199      10.198   1.532  -2.468  1.00  0.00           H  
ATOM    725  N   THR A 200       8.776  -3.060  -2.735  1.00  0.00           N  
ATOM    726  CA  THR A 200       8.155  -4.378  -2.600  1.00  0.00           C  
ATOM    727  C   THR A 200       9.204  -5.486  -2.514  1.00  0.00           C  
ATOM    728  O   THR A 200       8.948  -6.567  -1.971  1.00  0.00           O  
ATOM    729  CB  THR A 200       7.201  -4.662  -3.775  1.00  0.00           C  
ATOM    730  OG1 THR A 200       6.177  -5.572  -3.354  1.00  0.00           O  
ATOM    731  CG2 THR A 200       7.962  -5.267  -4.945  1.00  0.00           C  
ATOM    732  H   THR A 200       8.574  -2.521  -3.533  1.00  0.00           H  
ATOM    733  HA  THR A 200       7.577  -4.395  -1.676  1.00  0.00           H  
ATOM    734  HB  THR A 200       6.732  -3.732  -4.096  1.00  0.00           H  
ATOM    735  HG1 THR A 200       5.316  -5.170  -3.490  1.00  0.00           H  
ATOM    736 1HG2 THR A 200       7.272  -5.460  -5.766  1.00  0.00           H  
ATOM    737 2HG2 THR A 200       8.734  -4.572  -5.276  1.00  0.00           H  
ATOM    738 3HG2 THR A 200       8.425  -6.202  -4.633  1.00  0.00           H  
ATOM    739  N   ALA A 201      10.393  -5.191  -3.035  1.00  0.00           N  
ATOM    740  CA  ALA A 201      11.500  -6.131  -3.034  1.00  0.00           C  
ATOM    741  C   ALA A 201      11.877  -6.546  -1.615  1.00  0.00           C  
ATOM    742  O   ALA A 201      12.438  -7.620  -1.410  1.00  0.00           O  
ATOM    743  CB  ALA A 201      12.701  -5.530  -3.746  1.00  0.00           C  
ATOM    744  H   ALA A 201      10.525  -4.306  -3.437  1.00  0.00           H  
ATOM    745  HA  ALA A 201      11.184  -7.027  -3.567  1.00  0.00           H  
ATOM    746 1HB  ALA A 201      13.069  -4.686  -3.182  1.00  0.00           H  
ATOM    747 2HB  ALA A 201      12.407  -5.201  -4.731  1.00  0.00           H  
ATOM    748 3HB  ALA A 201      13.480  -6.275  -3.831  1.00  0.00           H  
ATOM    749  N   LEU A 202      11.555  -5.698  -0.639  1.00  0.00           N  
ATOM    750  CA  LEU A 202      11.852  -5.986   0.761  1.00  0.00           C  
ATOM    751  C   LEU A 202      11.164  -7.273   1.205  1.00  0.00           C  
ATOM    752  O   LEU A 202      11.734  -8.081   1.942  1.00  0.00           O  
ATOM    753  CB  LEU A 202      11.402  -4.821   1.652  1.00  0.00           C  
ATOM    754  CG  LEU A 202      12.311  -3.585   1.640  1.00  0.00           C  
ATOM    755  CD1 LEU A 202      11.576  -2.408   2.266  1.00  0.00           C  
ATOM    756  CD2 LEU A 202      13.596  -3.892   2.394  1.00  0.00           C  
ATOM    757  H   LEU A 202      11.099  -4.855  -0.870  1.00  0.00           H  
ATOM    758  HA  LEU A 202      12.929  -6.112   0.867  1.00  0.00           H  
ATOM    759 1HB  LEU A 202      10.409  -4.506   1.336  1.00  0.00           H  
ATOM    760 2HB  LEU A 202      11.338  -5.175   2.681  1.00  0.00           H  
ATOM    761  HG  LEU A 202      12.549  -3.319   0.610  1.00  0.00           H  
ATOM    762 1HD1 LEU A 202      12.221  -1.530   2.257  1.00  0.00           H  
ATOM    763 2HD1 LEU A 202      10.671  -2.198   1.696  1.00  0.00           H  
ATOM    764 3HD1 LEU A 202      11.309  -2.651   3.294  1.00  0.00           H  
ATOM    765 1HD2 LEU A 202      14.242  -3.013   2.385  1.00  0.00           H  
ATOM    766 2HD2 LEU A 202      13.359  -4.157   3.425  1.00  0.00           H  
ATOM    767 3HD2 LEU A 202      14.110  -4.725   1.914  1.00  0.00           H  
ATOM    768  N   ALA A 203       9.940  -7.462   0.736  1.00  0.00           N  
ATOM    769  CA  ALA A 203       9.168  -8.647   1.076  1.00  0.00           C  
ATOM    770  C   ALA A 203       9.582  -9.823   0.199  1.00  0.00           C  
ATOM    771  O   ALA A 203       9.557 -10.975   0.629  1.00  0.00           O  
ATOM    772  CB  ALA A 203       7.680  -8.368   0.926  1.00  0.00           C  
ATOM    773  H   ALA A 203       9.547  -6.788   0.138  1.00  0.00           H  
ATOM    774  HA  ALA A 203       9.381  -8.904   2.114  1.00  0.00           H  
ATOM    775 1HB  ALA A 203       7.121  -9.270   1.131  1.00  0.00           H  
ATOM    776 2HB  ALA A 203       7.476  -8.040  -0.081  1.00  0.00           H  
ATOM    777 3HB  ALA A 203       7.386  -7.597   1.623  1.00  0.00           H  
ATOM    778  N   GLN A 204       9.984  -9.521  -1.026  1.00  0.00           N  
ATOM    779  CA  GLN A 204      10.404 -10.548  -1.973  1.00  0.00           C  
ATOM    780  C   GLN A 204      11.764 -11.129  -1.585  1.00  0.00           C  
ATOM    781  O   GLN A 204      12.022 -12.314  -1.796  1.00  0.00           O  
ATOM    782  CB  GLN A 204      10.462  -9.976  -3.392  1.00  0.00           C  
ATOM    783  CG  GLN A 204       9.116  -9.536  -3.942  1.00  0.00           C  
ATOM    784  CD  GLN A 204       9.220  -8.980  -5.349  1.00  0.00           C  
ATOM    785  OE1 GLN A 204      10.309  -8.636  -5.817  1.00  0.00           O  
ATOM    786  NE2 GLN A 204       8.085  -8.888  -6.033  1.00  0.00           N  
ATOM    787  H   GLN A 204       9.997  -8.581  -1.307  1.00  0.00           H  
ATOM    788  HA  GLN A 204       9.674 -11.357  -1.953  1.00  0.00           H  
ATOM    789 1HB  GLN A 204      11.131  -9.115  -3.410  1.00  0.00           H  
ATOM    790 2HB  GLN A 204      10.874 -10.724  -4.069  1.00  0.00           H  
ATOM    791 1HG  GLN A 204       8.445 -10.395  -3.962  1.00  0.00           H  
ATOM    792 2HG  GLN A 204       8.708  -8.759  -3.296  1.00  0.00           H  
ATOM    793 1HE2 GLN A 204       8.091  -8.528  -6.967  1.00  0.00           H  
ATOM    794 2HE2 GLN A 204       7.224  -9.177  -5.615  1.00  0.00           H  
ATOM    795  N   GLN A 205      12.623 -10.297  -1.006  1.00  0.00           N  
ATOM    796  CA  GLN A 205      13.947 -10.740  -0.576  1.00  0.00           C  
ATOM    797  C   GLN A 205      13.877 -11.400   0.798  1.00  0.00           C  
ATOM    798  O   GLN A 205      14.899 -11.798   1.357  1.00  0.00           O  
ATOM    799  CB  GLN A 205      14.925  -9.563  -0.544  1.00  0.00           C  
ATOM    800  CG  GLN A 205      15.237  -8.975  -1.910  1.00  0.00           C  
ATOM    801  CD  GLN A 205      16.045  -7.695  -1.818  1.00  0.00           C  
ATOM    802  OE1 GLN A 205      16.059  -7.026  -0.781  1.00  0.00           O  
ATOM    803  NE2 GLN A 205      16.722  -7.344  -2.905  1.00  0.00           N  
ATOM    804  H   GLN A 205      12.368  -9.354  -0.881  1.00  0.00           H  
ATOM    805  HA  GLN A 205      14.314 -11.477  -1.290  1.00  0.00           H  
ATOM    806 1HB  GLN A 205      14.517  -8.767   0.080  1.00  0.00           H  
ATOM    807 2HB  GLN A 205      15.865  -9.883  -0.093  1.00  0.00           H  
ATOM    808 1HG  GLN A 205      15.813  -9.702  -2.483  1.00  0.00           H  
ATOM    809 2HG  GLN A 205      14.301  -8.753  -2.421  1.00  0.00           H  
ATOM    810 1HE2 GLN A 205      17.273  -6.508  -2.904  1.00  0.00           H  
ATOM    811 2HE2 GLN A 205      16.683  -7.916  -3.726  1.00  0.00           H  
ATOM    812  N   LYS A 206      12.661 -11.490   1.335  1.00  0.00           N  
ATOM    813  CA  LYS A 206      12.411 -12.108   2.638  1.00  0.00           C  
ATOM    814  C   LYS A 206      13.098 -11.346   3.771  1.00  0.00           C  
ATOM    815  O   LYS A 206      13.381 -11.908   4.831  1.00  0.00           O  
ATOM    816  CB  LYS A 206      12.876 -13.565   2.633  1.00  0.00           C  
ATOM    817  CG  LYS A 206      12.388 -14.377   1.440  1.00  0.00           C  
ATOM    818  CD  LYS A 206      10.869 -14.373   1.354  1.00  0.00           C  
ATOM    819  CE  LYS A 206      10.380 -15.173   0.156  1.00  0.00           C  
ATOM    820  NZ  LYS A 206       8.915 -15.017  -0.058  1.00  0.00           N  
ATOM    821  H   LYS A 206      11.902 -11.132   0.833  1.00  0.00           H  
ATOM    822  HA  LYS A 206      11.338 -12.084   2.832  1.00  0.00           H  
ATOM    823 1HB  LYS A 206      13.966 -13.600   2.637  1.00  0.00           H  
ATOM    824 2HB  LYS A 206      12.529 -14.061   3.539  1.00  0.00           H  
ATOM    825 1HG  LYS A 206      12.797 -13.956   0.521  1.00  0.00           H  
ATOM    826 2HG  LYS A 206      12.736 -15.405   1.533  1.00  0.00           H  
ATOM    827 1HD  LYS A 206      10.452 -14.806   2.264  1.00  0.00           H  
ATOM    828 2HD  LYS A 206      10.512 -13.348   1.263  1.00  0.00           H  
ATOM    829 1HE  LYS A 206      10.903 -14.842  -0.740  1.00  0.00           H  
ATOM    830 2HE  LYS A 206      10.601 -16.230   0.308  1.00  0.00           H  
ATOM    831 1HZ  LYS A 206       8.632 -15.562  -0.860  1.00  0.00           H  
ATOM    832 2HZ  LYS A 206       8.419 -15.340   0.761  1.00  0.00           H  
ATOM    833 3HZ  LYS A 206       8.701 -14.044  -0.221  1.00  0.00           H  
ATOM    834  N   LEU A 207      13.349 -10.061   3.549  1.00  0.00           N  
ATOM    835  CA  LEU A 207      13.990  -9.224   4.554  1.00  0.00           C  
ATOM    836  C   LEU A 207      12.946  -8.722   5.541  1.00  0.00           C  
ATOM    837  O   LEU A 207      13.220  -8.553   6.728  1.00  0.00           O  
ATOM    838  CB  LEU A 207      14.706  -8.038   3.895  1.00  0.00           C  
ATOM    839  CG  LEU A 207      15.872  -8.399   2.965  1.00  0.00           C  
ATOM    840  CD1 LEU A 207      16.412  -7.133   2.313  1.00  0.00           C  
ATOM    841  CD2 LEU A 207      16.955  -9.110   3.761  1.00  0.00           C  
ATOM    842  H   LEU A 207      13.095  -9.666   2.688  1.00  0.00           H  
ATOM    843  HA  LEU A 207      14.729  -9.824   5.083  1.00  0.00           H  
ATOM    844 1HB  LEU A 207      13.979  -7.475   3.312  1.00  0.00           H  
ATOM    845 2HB  LEU A 207      15.096  -7.389   4.677  1.00  0.00           H  
ATOM    846  HG  LEU A 207      15.514  -9.056   2.172  1.00  0.00           H  
ATOM    847 1HD1 LEU A 207      17.241  -7.389   1.653  1.00  0.00           H  
ATOM    848 2HD1 LEU A 207      15.622  -6.656   1.735  1.00  0.00           H  
ATOM    849 3HD1 LEU A 207      16.762  -6.448   3.085  1.00  0.00           H  
ATOM    850 1HD2 LEU A 207      17.784  -9.366   3.101  1.00  0.00           H  
ATOM    851 2HD2 LEU A 207      17.314  -8.453   4.554  1.00  0.00           H  
ATOM    852 3HD2 LEU A 207      16.547 -10.020   4.201  1.00  0.00           H  
ATOM    853  N   LEU A 208      11.745  -8.502   5.025  1.00  0.00           N  
ATOM    854  CA  LEU A 208      10.630  -8.025   5.825  1.00  0.00           C  
ATOM    855  C   LEU A 208      10.162  -9.114   6.782  1.00  0.00           C  
ATOM    856  O   LEU A 208       9.694 -10.170   6.351  1.00  0.00           O  
ATOM    857  CB  LEU A 208       9.471  -7.588   4.920  1.00  0.00           C  
ATOM    858  CG  LEU A 208       8.247  -7.008   5.640  1.00  0.00           C  
ATOM    859  CD1 LEU A 208       7.576  -5.973   4.747  1.00  0.00           C  
ATOM    860  CD2 LEU A 208       7.286  -8.131   5.994  1.00  0.00           C  
ATOM    861  H   LEU A 208      11.604  -8.670   4.072  1.00  0.00           H  
ATOM    862  HA  LEU A 208      10.963  -7.165   6.405  1.00  0.00           H  
ATOM    863 1HB  LEU A 208       9.837  -6.831   4.228  1.00  0.00           H  
ATOM    864 2HB  LEU A 208       9.138  -8.449   4.341  1.00  0.00           H  
ATOM    865  HG  LEU A 208       8.567  -6.503   6.552  1.00  0.00           H  
ATOM    866 1HD1 LEU A 208       6.706  -5.561   5.258  1.00  0.00           H  
ATOM    867 2HD1 LEU A 208       8.280  -5.171   4.525  1.00  0.00           H  
ATOM    868 3HD1 LEU A 208       7.259  -6.446   3.818  1.00  0.00           H  
ATOM    869 1HD2 LEU A 208       6.415  -7.719   6.506  1.00  0.00           H  
ATOM    870 2HD2 LEU A 208       6.964  -8.636   5.082  1.00  0.00           H  
ATOM    871 3HD2 LEU A 208       7.786  -8.847   6.646  1.00  0.00           H  
ATOM    872  N   THR A 209      10.306  -8.861   8.075  1.00  0.00           N  
ATOM    873  CA  THR A 209       9.894  -9.816   9.089  1.00  0.00           C  
ATOM    874  C   THR A 209       8.410  -9.626   9.399  1.00  0.00           C  
ATOM    875  O   THR A 209       7.823  -8.616   9.001  1.00  0.00           O  
ATOM    876  CB  THR A 209      10.729  -9.666  10.374  1.00  0.00           C  
ATOM    877  OG1 THR A 209      10.463  -8.392  10.975  1.00  0.00           O  
ATOM    878  CG2 THR A 209      12.213  -9.775  10.062  1.00  0.00           C  
ATOM    879  H   THR A 209      10.693  -7.999   8.355  1.00  0.00           H  
ATOM    880  HA  THR A 209      10.047 -10.822   8.699  1.00  0.00           H  
ATOM    881  HB  THR A 209      10.454 -10.450  11.081  1.00  0.00           H  
ATOM    882  HG1 THR A 209      10.777  -7.694  10.395  1.00  0.00           H  
ATOM    883 1HG2 THR A 209      12.788  -9.667  10.982  1.00  0.00           H  
ATOM    884 2HG2 THR A 209      12.421 -10.747   9.616  1.00  0.00           H  
ATOM    885 3HG2 THR A 209      12.496  -8.988   9.364  1.00  0.00           H  
ATOM    886  N   PRO A 210       7.767 -10.590  10.084  1.00  0.00           N  
ATOM    887  CA  PRO A 210       6.348 -10.479  10.443  1.00  0.00           C  
ATOM    888  C   PRO A 210       6.042  -9.171  11.168  1.00  0.00           C  
ATOM    889  O   PRO A 210       4.971  -8.586  10.998  1.00  0.00           O  
ATOM    890  CB  PRO A 210       6.131 -11.689  11.357  1.00  0.00           C  
ATOM    891  CG  PRO A 210       7.112 -12.698  10.867  1.00  0.00           C  
ATOM    892  CD  PRO A 210       8.342 -11.896  10.537  1.00  0.00           C  
ATOM    893  HA  PRO A 210       5.737 -10.558   9.532  1.00  0.00           H  
ATOM    894 1HB  PRO A 210       6.301 -11.403  12.406  1.00  0.00           H  
ATOM    895 2HB  PRO A 210       5.090 -12.035  11.283  1.00  0.00           H  
ATOM    896 1HG  PRO A 210       7.296 -13.457  11.642  1.00  0.00           H  
ATOM    897 2HG  PRO A 210       6.706 -13.229   9.993  1.00  0.00           H  
ATOM    898 1HD  PRO A 210       8.959 -11.782  11.441  1.00  0.00           H  
ATOM    899 2HD  PRO A 210       8.909 -12.402   9.742  1.00  0.00           H  
ATOM    900  N   GLN A 211       7.006  -8.702  11.954  1.00  0.00           N  
ATOM    901  CA  GLN A 211       6.851  -7.466  12.707  1.00  0.00           C  
ATOM    902  C   GLN A 211       6.868  -6.247  11.785  1.00  0.00           C  
ATOM    903  O   GLN A 211       6.293  -5.206  12.112  1.00  0.00           O  
ATOM    904  CB  GLN A 211       7.955  -7.343  13.760  1.00  0.00           C  
ATOM    905  CG  GLN A 211       7.865  -8.365  14.880  1.00  0.00           C  
ATOM    906  CD  GLN A 211       8.971  -8.201  15.904  1.00  0.00           C  
ATOM    907  OE1 GLN A 211      10.046  -7.679  15.600  1.00  0.00           O  
ATOM    908  NE2 GLN A 211       8.713  -8.647  17.129  1.00  0.00           N  
ATOM    909  H   GLN A 211       7.845  -9.210  12.034  1.00  0.00           H  
ATOM    910  HA  GLN A 211       5.886  -7.488  13.213  1.00  0.00           H  
ATOM    911 1HB  GLN A 211       8.928  -7.453  13.282  1.00  0.00           H  
ATOM    912 2HB  GLN A 211       7.921  -6.350  14.208  1.00  0.00           H  
ATOM    913 1HG  GLN A 211       6.907  -8.249  15.388  1.00  0.00           H  
ATOM    914 2HG  GLN A 211       7.942  -9.365  14.451  1.00  0.00           H  
ATOM    915 1HE2 GLN A 211       9.404  -8.565  17.848  1.00  0.00           H  
ATOM    916 2HE2 GLN A 211       7.828  -9.063  17.334  1.00  0.00           H  
ATOM    917  N   ASP A 212       7.497  -6.381  10.621  1.00  0.00           N  
ATOM    918  CA  ASP A 212       7.583  -5.273   9.681  1.00  0.00           C  
ATOM    919  C   ASP A 212       6.345  -5.276   8.808  1.00  0.00           C  
ATOM    920  O   ASP A 212       5.880  -4.234   8.343  1.00  0.00           O  
ATOM    921  CB  ASP A 212       8.841  -5.375   8.815  1.00  0.00           C  
ATOM    922  CG  ASP A 212      10.125  -5.173   9.610  1.00  0.00           C  
ATOM    923  OD1 ASP A 212      10.256  -4.149  10.237  1.00  0.00           O  
ATOM    924  OD2 ASP A 212      10.961  -6.043   9.580  1.00  0.00           O  
ATOM    925  H   ASP A 212       7.856  -7.260  10.360  1.00  0.00           H  
ATOM    926  HA  ASP A 212       7.633  -4.342  10.247  1.00  0.00           H  
ATOM    927 1HB  ASP A 212       8.877  -6.356   8.339  1.00  0.00           H  
ATOM    928 2HB  ASP A 212       8.799  -4.628   8.023  1.00  0.00           H  
ATOM    929  N   MET A 213       5.815  -6.476   8.610  1.00  0.00           N  
ATOM    930  CA  MET A 213       4.627  -6.691   7.800  1.00  0.00           C  
ATOM    931  C   MET A 213       3.453  -5.871   8.318  1.00  0.00           C  
ATOM    932  O   MET A 213       2.797  -5.152   7.562  1.00  0.00           O  
ATOM    933  CB  MET A 213       4.271  -8.176   7.771  1.00  0.00           C  
ATOM    934  CG  MET A 213       3.107  -8.527   6.855  1.00  0.00           C  
ATOM    935  SD  MET A 213       2.577 -10.242   7.030  1.00  0.00           S  
ATOM    936  CE  MET A 213       1.994 -10.244   8.723  1.00  0.00           C  
ATOM    937  H   MET A 213       6.248  -7.253   9.024  1.00  0.00           H  
ATOM    938  HA  MET A 213       4.837  -6.360   6.783  1.00  0.00           H  
ATOM    939 1HB  MET A 213       5.137  -8.751   7.447  1.00  0.00           H  
ATOM    940 2HB  MET A 213       4.016  -8.508   8.779  1.00  0.00           H  
ATOM    941 1HG  MET A 213       2.261  -7.879   7.078  1.00  0.00           H  
ATOM    942 2HG  MET A 213       3.398  -8.361   5.818  1.00  0.00           H  
ATOM    943 1HE  MET A 213       1.632 -11.239   8.983  1.00  0.00           H  
ATOM    944 2HE  MET A 213       2.811  -9.970   9.391  1.00  0.00           H  
ATOM    945 3HE  MET A 213       1.182  -9.524   8.829  1.00  0.00           H  
ATOM    946  N   GLU A 214       3.217  -5.964   9.619  1.00  0.00           N  
ATOM    947  CA  GLU A 214       2.117  -5.252  10.260  1.00  0.00           C  
ATOM    948  C   GLU A 214       2.273  -3.737  10.131  1.00  0.00           C  
ATOM    949  O   GLU A 214       1.288  -2.997  10.166  1.00  0.00           O  
ATOM    950  CB  GLU A 214       2.027  -5.640  11.738  1.00  0.00           C  
ATOM    951  CG  GLU A 214       1.509  -7.050  11.987  1.00  0.00           C  
ATOM    952  CD  GLU A 214       0.095  -7.245  11.517  1.00  0.00           C  
ATOM    953  OE1 GLU A 214      -0.757  -6.494  11.927  1.00  0.00           O  
ATOM    954  OE2 GLU A 214      -0.134  -8.147  10.746  1.00  0.00           O  
ATOM    955  H   GLU A 214       3.800  -6.531  10.168  1.00  0.00           H  
ATOM    956  HA  GLU A 214       1.187  -5.535   9.765  1.00  0.00           H  
ATOM    957 1HB  GLU A 214       3.012  -5.559  12.196  1.00  0.00           H  
ATOM    958 2HB  GLU A 214       1.367  -4.944  12.256  1.00  0.00           H  
ATOM    959 1HG  GLU A 214       2.153  -7.759  11.470  1.00  0.00           H  
ATOM    960 2HG  GLU A 214       1.565  -7.261  13.054  1.00  0.00           H  
ATOM    961  N   ALA A 215       3.509  -3.281   9.977  1.00  0.00           N  
ATOM    962  CA  ALA A 215       3.789  -1.858   9.850  1.00  0.00           C  
ATOM    963  C   ALA A 215       3.609  -1.386   8.410  1.00  0.00           C  
ATOM    964  O   ALA A 215       3.136  -0.274   8.163  1.00  0.00           O  
ATOM    965  CB  ALA A 215       5.198  -1.552  10.337  1.00  0.00           C  
ATOM    966  H   ALA A 215       4.254  -3.918   9.944  1.00  0.00           H  
ATOM    967  HA  ALA A 215       3.075  -1.316  10.470  1.00  0.00           H  
ATOM    968 1HB  ALA A 215       5.393  -0.484  10.238  1.00  0.00           H  
ATOM    969 2HB  ALA A 215       5.293  -1.843  11.383  1.00  0.00           H  
ATOM    970 3HB  ALA A 215       5.918  -2.108   9.739  1.00  0.00           H  
ATOM    971  N   ALA A 216       3.954  -2.252   7.462  1.00  0.00           N  
ATOM    972  CA  ALA A 216       3.845  -1.928   6.047  1.00  0.00           C  
ATOM    973  C   ALA A 216       2.389  -1.795   5.634  1.00  0.00           C  
ATOM    974  O   ALA A 216       2.058  -1.029   4.724  1.00  0.00           O  
ATOM    975  CB  ALA A 216       4.541  -2.990   5.208  1.00  0.00           C  
ATOM    976  H   ALA A 216       4.278  -3.139   7.722  1.00  0.00           H  
ATOM    977  HA  ALA A 216       4.333  -0.967   5.881  1.00  0.00           H  
ATOM    978 1HB  ALA A 216       4.492  -2.715   4.166  1.00  0.00           H  
ATOM    979 2HB  ALA A 216       4.047  -3.939   5.351  1.00  0.00           H  
ATOM    980 3HB  ALA A 216       5.575  -3.073   5.511  1.00  0.00           H  
ATOM    981  N   LYS A 217       1.524  -2.538   6.317  1.00  0.00           N  
ATOM    982  CA  LYS A 217       0.095  -2.511   6.036  1.00  0.00           C  
ATOM    983  C   LYS A 217      -0.461  -1.097   6.184  1.00  0.00           C  
ATOM    984  O   LYS A 217      -1.208  -0.616   5.329  1.00  0.00           O  
ATOM    985  CB  LYS A 217      -0.652  -3.474   6.961  1.00  0.00           C  
ATOM    986  CG  LYS A 217      -0.461  -4.946   6.622  1.00  0.00           C  
ATOM    987  CD  LYS A 217      -1.184  -5.840   7.618  1.00  0.00           C  
ATOM    988  CE  LYS A 217      -1.013  -7.311   7.268  1.00  0.00           C  
ATOM    989  NZ  LYS A 217      -1.632  -8.201   8.289  1.00  0.00           N  
ATOM    990  H   LYS A 217       1.860  -3.132   7.024  1.00  0.00           H  
ATOM    991  HA  LYS A 217      -0.061  -2.828   5.004  1.00  0.00           H  
ATOM    992 1HB  LYS A 217      -0.322  -3.321   7.988  1.00  0.00           H  
ATOM    993 2HB  LYS A 217      -1.720  -3.258   6.925  1.00  0.00           H  
ATOM    994 1HG  LYS A 217      -0.849  -5.142   5.622  1.00  0.00           H  
ATOM    995 2HG  LYS A 217       0.600  -5.188   6.634  1.00  0.00           H  
ATOM    996 1HD  LYS A 217      -0.789  -5.664   8.619  1.00  0.00           H  
ATOM    997 2HD  LYS A 217      -2.248  -5.598   7.619  1.00  0.00           H  
ATOM    998 1HE  LYS A 217      -1.475  -7.512   6.302  1.00  0.00           H  
ATOM    999 2HE  LYS A 217       0.048  -7.547   7.195  1.00  0.00           H  
ATOM   1000 1HZ  LYS A 217      -1.496  -9.166   8.021  1.00  0.00           H  
ATOM   1001 2HZ  LYS A 217      -1.197  -8.037   9.187  1.00  0.00           H  
ATOM   1002 3HZ  LYS A 217      -2.620  -8.005   8.353  1.00  0.00           H  
ATOM   1003  N   GLU A 218      -0.073  -0.436   7.264  1.00  0.00           N  
ATOM   1004  CA  GLU A 218      -0.534   0.924   7.529  1.00  0.00           C  
ATOM   1005  C   GLU A 218       0.011   1.888   6.503  1.00  0.00           C  
ATOM   1006  O   GLU A 218      -0.708   2.770   6.033  1.00  0.00           O  
ATOM   1007  CB  GLU A 218      -0.117   1.373   8.931  1.00  0.00           C  
ATOM   1008  CG  GLU A 218      -0.846   0.662  10.062  1.00  0.00           C  
ATOM   1009  CD  GLU A 218      -0.410   1.128  11.423  1.00  0.00           C  
ATOM   1010  OE1 GLU A 218       0.532   1.880  11.500  1.00  0.00           O  
ATOM   1011  OE2 GLU A 218      -1.020   0.731  12.389  1.00  0.00           O  
ATOM   1012  H   GLU A 218       0.538  -0.870   7.900  1.00  0.00           H  
ATOM   1013  HA  GLU A 218      -1.623   0.938   7.470  1.00  0.00           H  
ATOM   1014 1HB  GLU A 218       0.952   1.205   9.064  1.00  0.00           H  
ATOM   1015 2HB  GLU A 218      -0.296   2.443   9.039  1.00  0.00           H  
ATOM   1016 1HG  GLU A 218      -1.916   0.837   9.957  1.00  0.00           H  
ATOM   1017 2HG  GLU A 218      -0.670  -0.410   9.976  1.00  0.00           H  
ATOM   1018  N   VAL A 219       1.284   1.725   6.160  1.00  0.00           N  
ATOM   1019  CA  VAL A 219       1.942   2.595   5.192  1.00  0.00           C  
ATOM   1020  C   VAL A 219       1.206   2.590   3.853  1.00  0.00           C  
ATOM   1021  O   VAL A 219       0.867   3.647   3.321  1.00  0.00           O  
ATOM   1022  CB  VAL A 219       3.399   2.146   4.977  1.00  0.00           C  
ATOM   1023  CG1 VAL A 219       4.014   2.880   3.794  1.00  0.00           C  
ATOM   1024  CG2 VAL A 219       4.209   2.388   6.242  1.00  0.00           C  
ATOM   1025  H   VAL A 219       1.794   0.988   6.561  1.00  0.00           H  
ATOM   1026  HA  VAL A 219       1.943   3.612   5.585  1.00  0.00           H  
ATOM   1027  HB  VAL A 219       3.411   1.083   4.736  1.00  0.00           H  
ATOM   1028 1HG1 VAL A 219       5.044   2.550   3.656  1.00  0.00           H  
ATOM   1029 2HG1 VAL A 219       3.440   2.663   2.893  1.00  0.00           H  
ATOM   1030 3HG1 VAL A 219       4.000   3.953   3.985  1.00  0.00           H  
ATOM   1031 1HG2 VAL A 219       5.238   2.067   6.083  1.00  0.00           H  
ATOM   1032 2HG2 VAL A 219       4.193   3.450   6.486  1.00  0.00           H  
ATOM   1033 3HG2 VAL A 219       3.775   1.820   7.065  1.00  0.00           H  
ATOM   1034  N   TYR A 220       0.937   1.399   3.330  1.00  0.00           N  
ATOM   1035  CA  TYR A 220       0.255   1.269   2.048  1.00  0.00           C  
ATOM   1036  C   TYR A 220      -1.154   1.862   2.105  1.00  0.00           C  
ATOM   1037  O   TYR A 220      -1.587   2.539   1.169  1.00  0.00           O  
ATOM   1038  CB  TYR A 220       0.197  -0.200   1.623  1.00  0.00           C  
ATOM   1039  CG  TYR A 220       1.524  -0.751   1.150  1.00  0.00           C  
ATOM   1040  CD1 TYR A 220       2.683  -0.007   1.317  1.00  0.00           C  
ATOM   1041  CD2 TYR A 220       1.582  -2.000   0.549  1.00  0.00           C  
ATOM   1042  CE1 TYR A 220       3.895  -0.510   0.885  1.00  0.00           C  
ATOM   1043  CE2 TYR A 220       2.794  -2.503   0.118  1.00  0.00           C  
ATOM   1044  CZ  TYR A 220       3.947  -1.763   0.284  1.00  0.00           C  
ATOM   1045  OH  TYR A 220       5.154  -2.264  -0.146  1.00  0.00           O  
ATOM   1046  H   TYR A 220       1.206   0.589   3.816  1.00  0.00           H  
ATOM   1047  HA  TYR A 220       0.817   1.828   1.299  1.00  0.00           H  
ATOM   1048 1HB  TYR A 220      -0.145  -0.809   2.461  1.00  0.00           H  
ATOM   1049 2HB  TYR A 220      -0.526  -0.317   0.816  1.00  0.00           H  
ATOM   1050  HD1 TYR A 220       2.638   0.975   1.789  1.00  0.00           H  
ATOM   1051  HD2 TYR A 220       0.672  -2.584   0.417  1.00  0.00           H  
ATOM   1052  HE1 TYR A 220       4.806   0.074   1.016  1.00  0.00           H  
ATOM   1053  HE2 TYR A 220       2.840  -3.485  -0.355  1.00  0.00           H  
ATOM   1054  HH  TYR A 220       5.012  -3.109  -0.581  1.00  0.00           H  
ATOM   1055  N   LYS A 221      -1.858   1.621   3.207  1.00  0.00           N  
ATOM   1056  CA  LYS A 221      -3.216   2.129   3.368  1.00  0.00           C  
ATOM   1057  C   LYS A 221      -3.236   3.655   3.440  1.00  0.00           C  
ATOM   1058  O   LYS A 221      -4.019   4.310   2.745  1.00  0.00           O  
ATOM   1059  CB  LYS A 221      -3.862   1.535   4.621  1.00  0.00           C  
ATOM   1060  CG  LYS A 221      -5.293   1.994   4.869  1.00  0.00           C  
ATOM   1061  CD  LYS A 221      -5.889   1.309   6.089  1.00  0.00           C  
ATOM   1062  CE  LYS A 221      -7.308   1.790   6.356  1.00  0.00           C  
ATOM   1063  NZ  LYS A 221      -7.906   1.124   7.545  1.00  0.00           N  
ATOM   1064  H   LYS A 221      -1.456   1.087   3.927  1.00  0.00           H  
ATOM   1065  HA  LYS A 221      -3.802   1.831   2.498  1.00  0.00           H  
ATOM   1066 1HB  LYS A 221      -3.868   0.447   4.546  1.00  0.00           H  
ATOM   1067 2HB  LYS A 221      -3.269   1.800   5.496  1.00  0.00           H  
ATOM   1068 1HG  LYS A 221      -5.307   3.073   5.025  1.00  0.00           H  
ATOM   1069 2HG  LYS A 221      -5.905   1.763   3.998  1.00  0.00           H  
ATOM   1070 1HD  LYS A 221      -5.903   0.230   5.931  1.00  0.00           H  
ATOM   1071 2HD  LYS A 221      -5.273   1.523   6.963  1.00  0.00           H  
ATOM   1072 1HE  LYS A 221      -7.302   2.866   6.522  1.00  0.00           H  
ATOM   1073 2HE  LYS A 221      -7.932   1.581   5.487  1.00  0.00           H  
ATOM   1074 1HZ  LYS A 221      -8.845   1.469   7.688  1.00  0.00           H  
ATOM   1075 2HZ  LYS A 221      -7.934   0.125   7.395  1.00  0.00           H  
ATOM   1076 3HZ  LYS A 221      -7.347   1.325   8.362  1.00  0.00           H  
ATOM   1077  N   ILE A 222      -2.372   4.219   4.279  1.00  0.00           N  
ATOM   1078  CA  ILE A 222      -2.295   5.668   4.443  1.00  0.00           C  
ATOM   1079  C   ILE A 222      -1.892   6.342   3.132  1.00  0.00           C  
ATOM   1080  O   ILE A 222      -2.404   7.408   2.782  1.00  0.00           O  
ATOM   1081  CB  ILE A 222      -1.292   6.045   5.548  1.00  0.00           C  
ATOM   1082  CG1 ILE A 222      -1.821   5.614   6.919  1.00  0.00           C  
ATOM   1083  CG2 ILE A 222      -1.014   7.540   5.527  1.00  0.00           C  
ATOM   1084  CD1 ILE A 222      -0.780   5.654   8.015  1.00  0.00           C  
ATOM   1085  H   ILE A 222      -1.766   3.644   4.802  1.00  0.00           H  
ATOM   1086  HA  ILE A 222      -3.279   6.036   4.732  1.00  0.00           H  
ATOM   1087  HB  ILE A 222      -0.357   5.509   5.389  1.00  0.00           H  
ATOM   1088 1HG1 ILE A 222      -2.648   6.261   7.209  1.00  0.00           H  
ATOM   1089 2HG1 ILE A 222      -2.209   4.597   6.856  1.00  0.00           H  
ATOM   1090 1HG2 ILE A 222      -0.304   7.789   6.315  1.00  0.00           H  
ATOM   1091 2HG2 ILE A 222      -0.596   7.819   4.561  1.00  0.00           H  
ATOM   1092 3HG2 ILE A 222      -1.944   8.085   5.691  1.00  0.00           H  
ATOM   1093 1HD1 ILE A 222      -1.230   5.335   8.956  1.00  0.00           H  
ATOM   1094 2HD1 ILE A 222       0.042   4.985   7.761  1.00  0.00           H  
ATOM   1095 3HD1 ILE A 222      -0.403   6.670   8.121  1.00  0.00           H  
ATOM   1096  N   HIS A 223      -0.992   5.700   2.399  1.00  0.00           N  
ATOM   1097  CA  HIS A 223      -0.521   6.226   1.126  1.00  0.00           C  
ATOM   1098  C   HIS A 223      -1.675   6.334   0.131  1.00  0.00           C  
ATOM   1099  O   HIS A 223      -1.806   7.332  -0.576  1.00  0.00           O  
ATOM   1100  CB  HIS A 223       0.587   5.339   0.548  1.00  0.00           C  
ATOM   1101  CG  HIS A 223       1.247   5.916  -0.666  1.00  0.00           C  
ATOM   1102  ND1 HIS A 223       2.540   5.602  -1.030  1.00  0.00           N  
ATOM   1103  CD2 HIS A 223       0.795   6.788  -1.597  1.00  0.00           C  
ATOM   1104  CE1 HIS A 223       2.854   6.256  -2.135  1.00  0.00           C  
ATOM   1105  NE2 HIS A 223       1.812   6.982  -2.499  1.00  0.00           N  
ATOM   1106  H   HIS A 223      -0.625   4.850   2.729  1.00  0.00           H  
ATOM   1107  HA  HIS A 223      -0.110   7.224   1.275  1.00  0.00           H  
ATOM   1108 1HB  HIS A 223       1.353   5.172   1.306  1.00  0.00           H  
ATOM   1109 2HB  HIS A 223       0.173   4.367   0.281  1.00  0.00           H  
ATOM   1110  HD2 HIS A 223      -0.191   7.250  -1.627  1.00  0.00           H  
ATOM   1111  HE1 HIS A 223       3.808   6.204  -2.656  1.00  0.00           H  
ATOM   1112  HE2 HIS A 223       1.766   7.584  -3.308  1.00  0.00           H  
ATOM   1113  N   GLN A 224      -2.516   5.305   0.101  1.00  0.00           N  
ATOM   1114  CA  GLN A 224      -3.664   5.273  -0.800  1.00  0.00           C  
ATOM   1115  C   GLN A 224      -4.630   6.418  -0.501  1.00  0.00           C  
ATOM   1116  O   GLN A 224      -5.229   6.992  -1.409  1.00  0.00           O  
ATOM   1117  CB  GLN A 224      -4.393   3.931  -0.692  1.00  0.00           C  
ATOM   1118  CG  GLN A 224      -3.620   2.755  -1.266  1.00  0.00           C  
ATOM   1119  CD  GLN A 224      -4.136   1.421  -0.760  1.00  0.00           C  
ATOM   1120  OE1 GLN A 224      -5.328   1.266  -0.482  1.00  0.00           O  
ATOM   1121  NE2 GLN A 224      -3.240   0.449  -0.638  1.00  0.00           N  
ATOM   1122  H   GLN A 224      -2.360   4.543   0.702  1.00  0.00           H  
ATOM   1123  HA  GLN A 224      -3.305   5.393  -1.822  1.00  0.00           H  
ATOM   1124 1HB  GLN A 224      -4.604   3.715   0.355  1.00  0.00           H  
ATOM   1125 2HB  GLN A 224      -5.348   3.992  -1.213  1.00  0.00           H  
ATOM   1126 1HG  GLN A 224      -3.713   2.768  -2.352  1.00  0.00           H  
ATOM   1127 2HG  GLN A 224      -2.573   2.848  -0.980  1.00  0.00           H  
ATOM   1128 1HE2 GLN A 224      -3.521  -0.453  -0.309  1.00  0.00           H  
ATOM   1129 2HE2 GLN A 224      -2.283   0.618  -0.875  1.00  0.00           H  
ATOM   1130  N   GLN A 225      -4.759   6.753   0.777  1.00  0.00           N  
ATOM   1131  CA  GLN A 225      -5.650   7.823   1.205  1.00  0.00           C  
ATOM   1132  C   GLN A 225      -5.056   9.190   0.865  1.00  0.00           C  
ATOM   1133  O   GLN A 225      -5.761  10.087   0.401  1.00  0.00           O  
ATOM   1134  CB  GLN A 225      -5.923   7.725   2.708  1.00  0.00           C  
ATOM   1135  CG  GLN A 225      -6.742   6.512   3.114  1.00  0.00           C  
ATOM   1136  CD  GLN A 225      -6.891   6.391   4.619  1.00  0.00           C  
ATOM   1137  OE1 GLN A 225      -5.919   6.536   5.366  1.00  0.00           O  
ATOM   1138  NE2 GLN A 225      -8.110   6.123   5.073  1.00  0.00           N  
ATOM   1139  H   GLN A 225      -4.237   6.266   1.452  1.00  0.00           H  
ATOM   1140  HA  GLN A 225      -6.595   7.720   0.672  1.00  0.00           H  
ATOM   1141 1HB  GLN A 225      -4.977   7.689   3.249  1.00  0.00           H  
ATOM   1142 2HB  GLN A 225      -6.456   8.616   3.040  1.00  0.00           H  
ATOM   1143 1HG  GLN A 225      -7.738   6.595   2.678  1.00  0.00           H  
ATOM   1144 2HG  GLN A 225      -6.248   5.613   2.746  1.00  0.00           H  
ATOM   1145 1HE2 GLN A 225      -8.269   6.032   6.057  1.00  0.00           H  
ATOM   1146 2HE2 GLN A 225      -8.869   6.013   4.432  1.00  0.00           H  
ATOM   1147  N   LEU A 226      -3.754   9.332   1.090  1.00  0.00           N  
ATOM   1148  CA  LEU A 226      -3.056  10.583   0.813  1.00  0.00           C  
ATOM   1149  C   LEU A 226      -3.093  10.909  -0.678  1.00  0.00           C  
ATOM   1150  O   LEU A 226      -3.253  12.068  -1.064  1.00  0.00           O  
ATOM   1151  CB  LEU A 226      -1.601  10.496   1.291  1.00  0.00           C  
ATOM   1152  CG  LEU A 226      -0.780  11.786   1.159  1.00  0.00           C  
ATOM   1153  CD1 LEU A 226      -1.477  12.910   1.912  1.00  0.00           C  
ATOM   1154  CD2 LEU A 226       0.622  11.552   1.701  1.00  0.00           C  
ATOM   1155  H   LEU A 226      -3.248   8.575   1.461  1.00  0.00           H  
ATOM   1156  HA  LEU A 226      -3.556  11.385   1.355  1.00  0.00           H  
ATOM   1157 1HB  LEU A 226      -1.597  10.206   2.340  1.00  0.00           H  
ATOM   1158 2HB  LEU A 226      -1.093   9.721   0.718  1.00  0.00           H  
ATOM   1159  HG  LEU A 226      -0.720  12.074   0.110  1.00  0.00           H  
ATOM   1160 1HD1 LEU A 226      -0.894  13.828   1.819  1.00  0.00           H  
ATOM   1161 2HD1 LEU A 226      -2.470  13.069   1.491  1.00  0.00           H  
ATOM   1162 3HD1 LEU A 226      -1.567  12.644   2.965  1.00  0.00           H  
ATOM   1163 1HD2 LEU A 226       1.206  12.468   1.608  1.00  0.00           H  
ATOM   1164 2HD2 LEU A 226       0.563  11.265   2.751  1.00  0.00           H  
ATOM   1165 3HD2 LEU A 226       1.103  10.756   1.134  1.00  0.00           H  
ATOM   1166  N   LEU A 227      -2.954   9.877  -1.509  1.00  0.00           N  
ATOM   1167  CA  LEU A 227      -2.965  10.045  -2.961  1.00  0.00           C  
ATOM   1168  C   LEU A 227      -4.276  10.661  -3.440  1.00  0.00           C  
ATOM   1169  O   LEU A 227      -4.292  11.461  -4.374  1.00  0.00           O  
ATOM   1170  CB  LEU A 227      -2.748   8.693  -3.652  1.00  0.00           C  
ATOM   1171  CG  LEU A 227      -2.697   8.729  -5.185  1.00  0.00           C  
ATOM   1172  CD1 LEU A 227      -1.622   9.709  -5.634  1.00  0.00           C  
ATOM   1173  CD2 LEU A 227      -2.421   7.331  -5.717  1.00  0.00           C  
ATOM   1174  H   LEU A 227      -2.835   8.976  -1.134  1.00  0.00           H  
ATOM   1175  HA  LEU A 227      -2.152  10.715  -3.238  1.00  0.00           H  
ATOM   1176 1HB  LEU A 227      -1.808   8.270  -3.300  1.00  0.00           H  
ATOM   1177 2HB  LEU A 227      -3.556   8.021  -3.363  1.00  0.00           H  
ATOM   1178  HG  LEU A 227      -3.653   9.083  -5.572  1.00  0.00           H  
ATOM   1179 1HD1 LEU A 227      -1.586   9.735  -6.724  1.00  0.00           H  
ATOM   1180 2HD1 LEU A 227      -1.855  10.704  -5.256  1.00  0.00           H  
ATOM   1181 3HD1 LEU A 227      -0.655   9.390  -5.247  1.00  0.00           H  
ATOM   1182 1HD2 LEU A 227      -2.385   7.357  -6.807  1.00  0.00           H  
ATOM   1183 2HD2 LEU A 227      -1.464   6.978  -5.331  1.00  0.00           H  
ATOM   1184 3HD2 LEU A 227      -3.214   6.656  -5.396  1.00  0.00           H  
ATOM   1185  N   PHE A 228      -5.374  10.294  -2.791  1.00  0.00           N  
ATOM   1186  CA  PHE A 228      -6.683  10.811  -3.162  1.00  0.00           C  
ATOM   1187  C   PHE A 228      -6.769  12.313  -2.907  1.00  0.00           C  
ATOM   1188  O   PHE A 228      -7.225  13.076  -3.761  1.00  0.00           O  
ATOM   1189  CB  PHE A 228      -7.783  10.089  -2.382  1.00  0.00           C  
ATOM   1190  CG  PHE A 228      -9.172  10.399  -2.865  1.00  0.00           C  
ATOM   1191  CD1 PHE A 228      -9.655   9.837  -4.037  1.00  0.00           C  
ATOM   1192  CD2 PHE A 228      -9.996  11.253  -2.149  1.00  0.00           C  
ATOM   1193  CE1 PHE A 228     -10.933  10.121  -4.482  1.00  0.00           C  
ATOM   1194  CE2 PHE A 228     -11.273  11.539  -2.591  1.00  0.00           C  
ATOM   1195  CZ  PHE A 228     -11.742  10.972  -3.759  1.00  0.00           C  
ATOM   1196  H   PHE A 228      -5.300   9.660  -2.045  1.00  0.00           H  
ATOM   1197  HA  PHE A 228      -6.836  10.633  -4.227  1.00  0.00           H  
ATOM   1198 1HB  PHE A 228      -7.631   9.013  -2.451  1.00  0.00           H  
ATOM   1199 2HB  PHE A 228      -7.721  10.361  -1.329  1.00  0.00           H  
ATOM   1200  HD1 PHE A 228      -9.016   9.163  -4.608  1.00  0.00           H  
ATOM   1201  HD2 PHE A 228      -9.626  11.701  -1.226  1.00  0.00           H  
ATOM   1202  HE1 PHE A 228     -11.300   9.673  -5.405  1.00  0.00           H  
ATOM   1203  HE2 PHE A 228     -11.912  12.211  -2.018  1.00  0.00           H  
ATOM   1204  HZ  PHE A 228     -12.748  11.197  -4.110  1.00  0.00           H  
ATOM   1205  N   LYS A 229      -6.302  12.736  -1.742  1.00  0.00           N  
ATOM   1206  CA  LYS A 229      -6.337  14.145  -1.374  1.00  0.00           C  
ATOM   1207  C   LYS A 229      -5.364  14.959  -2.219  1.00  0.00           C  
ATOM   1208  O   LYS A 229      -5.659  16.093  -2.599  1.00  0.00           O  
ATOM   1209  CB  LYS A 229      -6.017  14.318   0.112  1.00  0.00           C  
ATOM   1210  CG  LYS A 229      -7.091  13.788   1.052  1.00  0.00           C  
ATOM   1211  CD  LYS A 229      -6.689  13.970   2.508  1.00  0.00           C  
ATOM   1212  CE  LYS A 229      -7.753  13.423   3.449  1.00  0.00           C  
ATOM   1213  NZ  LYS A 229      -7.361  13.571   4.877  1.00  0.00           N  
ATOM   1214  H   LYS A 229      -5.918  12.086  -1.118  1.00  0.00           H  
ATOM   1215  HA  LYS A 229      -7.341  14.527  -1.561  1.00  0.00           H  
ATOM   1216 1HB  LYS A 229      -5.084  13.804   0.345  1.00  0.00           H  
ATOM   1217 2HB  LYS A 229      -5.872  15.376   0.332  1.00  0.00           H  
ATOM   1218 1HG  LYS A 229      -8.027  14.317   0.873  1.00  0.00           H  
ATOM   1219 2HG  LYS A 229      -7.251  12.728   0.859  1.00  0.00           H  
ATOM   1220 1HD  LYS A 229      -5.749  13.451   2.695  1.00  0.00           H  
ATOM   1221 2HD  LYS A 229      -6.546  15.030   2.716  1.00  0.00           H  
ATOM   1222 1HE  LYS A 229      -8.690  13.952   3.286  1.00  0.00           H  
ATOM   1223 2HE  LYS A 229      -7.916  12.366   3.239  1.00  0.00           H  
ATOM   1224 1HZ  LYS A 229      -8.091  13.197   5.468  1.00  0.00           H  
ATOM   1225 2HZ  LYS A 229      -6.502  13.068   5.045  1.00  0.00           H  
ATOM   1226 3HZ  LYS A 229      -7.226  14.549   5.090  1.00  0.00           H  
ATOM   1227  N   ALA A 230      -4.212  14.368  -2.518  1.00  0.00           N  
ATOM   1228  CA  ALA A 230      -3.190  15.036  -3.317  1.00  0.00           C  
ATOM   1229  C   ALA A 230      -3.684  15.303  -4.738  1.00  0.00           C  
ATOM   1230  O   ALA A 230      -3.207  16.218  -5.409  1.00  0.00           O  
ATOM   1231  CB  ALA A 230      -1.916  14.205  -3.347  1.00  0.00           C  
ATOM   1232  H   ALA A 230      -4.039  13.458  -2.184  1.00  0.00           H  
ATOM   1233  HA  ALA A 230      -2.973  15.999  -2.854  1.00  0.00           H  
ATOM   1234 1HB  ALA A 230      -1.161  14.716  -3.944  1.00  0.00           H  
ATOM   1235 2HB  ALA A 230      -1.545  14.071  -2.330  1.00  0.00           H  
ATOM   1236 3HB  ALA A 230      -2.127  13.231  -3.786  1.00  0.00           H  
ATOM   1237  N   ARG A 231      -4.629  14.492  -5.196  1.00  0.00           N  
ATOM   1238  CA  ARG A 231      -5.189  14.659  -6.531  1.00  0.00           C  
ATOM   1239  C   ARG A 231      -6.194  15.805  -6.558  1.00  0.00           C  
ATOM   1240  O   ARG A 231      -6.261  16.561  -7.528  1.00  0.00           O  
ATOM   1241  CB  ARG A 231      -5.868  13.378  -6.993  1.00  0.00           C  
ATOM   1242  CG  ARG A 231      -4.919  12.256  -7.384  1.00  0.00           C  
ATOM   1243  CD  ARG A 231      -5.653  11.013  -7.733  1.00  0.00           C  
ATOM   1244  NE  ARG A 231      -6.371  11.143  -8.991  1.00  0.00           N  
ATOM   1245  CZ  ARG A 231      -7.201  10.210  -9.498  1.00  0.00           C  
ATOM   1246  NH1 ARG A 231      -7.406   9.088  -8.845  1.00  0.00           N  
ATOM   1247  NH2 ARG A 231      -7.809  10.424 -10.652  1.00  0.00           N  
ATOM   1248  H   ARG A 231      -4.947  13.757  -4.629  1.00  0.00           H  
ATOM   1249  HA  ARG A 231      -4.376  14.889  -7.221  1.00  0.00           H  
ATOM   1250 1HB  ARG A 231      -6.514  13.003  -6.201  1.00  0.00           H  
ATOM   1251 2HB  ARG A 231      -6.499  13.592  -7.856  1.00  0.00           H  
ATOM   1252 1HG  ARG A 231      -4.331  12.562  -8.249  1.00  0.00           H  
ATOM   1253 2HG  ARG A 231      -4.251  12.037  -6.549  1.00  0.00           H  
ATOM   1254 1HD  ARG A 231      -4.947  10.188  -7.828  1.00  0.00           H  
ATOM   1255 2HD  ARG A 231      -6.375  10.784  -6.950  1.00  0.00           H  
ATOM   1256  HE  ARG A 231      -6.239  11.993  -9.522  1.00  0.00           H  
ATOM   1257 1HH1 ARG A 231      -6.941   8.925  -7.962  1.00  0.00           H  
ATOM   1258 2HH1 ARG A 231      -8.028   8.389  -9.225  1.00  0.00           H  
ATOM   1259 1HH2 ARG A 231      -7.651  11.286 -11.154  1.00  0.00           H  
ATOM   1260 2HH2 ARG A 231      -8.430   9.725 -11.032  1.00  0.00           H  
ATOM   1261  N   LEU A 232      -6.958  15.937  -5.481  1.00  0.00           N  
ATOM   1262  CA  LEU A 232      -7.972  16.982  -5.378  1.00  0.00           C  
ATOM   1263  C   LEU A 232      -7.338  18.345  -5.104  1.00  0.00           C  
ATOM   1264  O   LEU A 232      -7.615  19.312  -5.817  1.00  0.00           O  
ATOM   1265  CB  LEU A 232      -8.970  16.642  -4.264  1.00  0.00           C  
ATOM   1266  CG  LEU A 232      -9.818  15.384  -4.492  1.00  0.00           C  
ATOM   1267  CD1 LEU A 232     -10.627  15.081  -3.238  1.00  0.00           C  
ATOM   1268  CD2 LEU A 232     -10.728  15.596  -5.693  1.00  0.00           C  
ATOM   1269  H   LEU A 232      -6.836  15.317  -4.733  1.00  0.00           H  
ATOM   1270  HA  LEU A 232      -8.508  17.038  -6.325  1.00  0.00           H  
ATOM   1271 1HB  LEU A 232      -8.421  16.507  -3.335  1.00  0.00           H  
ATOM   1272 2HB  LEU A 232      -9.652  17.483  -4.140  1.00  0.00           H  
ATOM   1273  HG  LEU A 232      -9.163  14.533  -4.679  1.00  0.00           H  
ATOM   1274 1HD1 LEU A 232     -11.229  14.188  -3.400  1.00  0.00           H  
ATOM   1275 2HD1 LEU A 232      -9.950  14.916  -2.400  1.00  0.00           H  
ATOM   1276 3HD1 LEU A 232     -11.281  15.924  -3.016  1.00  0.00           H  
ATOM   1277 1HD2 LEU A 232     -11.330  14.701  -5.855  1.00  0.00           H  
ATOM   1278 2HD2 LEU A 232     -11.384  16.445  -5.506  1.00  0.00           H  
ATOM   1279 3HD2 LEU A 232     -10.123  15.791  -6.578  1.00  0.00           H  
ATOM   1280  N   GLN A 233      -6.489  18.401  -4.072  1.00  0.00           N  
ATOM   1281  CA  GLN A 233      -5.795  19.630  -3.668  1.00  0.00           C  
ATOM   1282  C   GLN A 233      -6.755  20.654  -3.068  1.00  0.00           C  
ATOM   1283  O   GLN A 233      -7.637  21.178  -3.749  1.00  0.00           O  
ATOM   1284  CB  GLN A 233      -5.063  20.247  -4.863  1.00  0.00           C  
ATOM   1285  CG  GLN A 233      -3.900  19.417  -5.377  1.00  0.00           C  
ATOM   1286  CD  GLN A 233      -2.708  19.447  -4.440  1.00  0.00           C  
ATOM   1287  OE1 GLN A 233      -2.457  20.449  -3.764  1.00  0.00           O  
ATOM   1288  NE2 GLN A 233      -1.966  18.347  -4.394  1.00  0.00           N  
ATOM   1289  H   GLN A 233      -6.323  17.580  -3.557  1.00  0.00           H  
ATOM   1290  HA  GLN A 233      -5.062  19.377  -2.902  1.00  0.00           H  
ATOM   1291 1HB  GLN A 233      -5.765  20.390  -5.685  1.00  0.00           H  
ATOM   1292 2HB  GLN A 233      -4.679  21.229  -4.587  1.00  0.00           H  
ATOM   1293 1HG  GLN A 233      -4.225  18.382  -5.484  1.00  0.00           H  
ATOM   1294 2HG  GLN A 233      -3.585  19.811  -6.343  1.00  0.00           H  
ATOM   1295 1HE2 GLN A 233      -1.165  18.308  -3.793  1.00  0.00           H  
ATOM   1296 2HE2 GLN A 233      -2.204  17.557  -4.958  1.00  0.00           H  
ATOM   1297  N   GLN A 234      -6.566  20.944  -1.788  1.00  0.00           N  
ATOM   1298  CA  GLN A 234      -7.408  21.907  -1.091  1.00  0.00           C  
ATOM   1299  C   GLN A 234      -6.859  23.317  -1.259  1.00  0.00           C  
ATOM   1300  O   GLN A 234      -7.578  24.304  -1.101  1.00  0.00           O  
ATOM   1301  CB  GLN A 234      -7.514  21.556   0.396  1.00  0.00           C  
ATOM   1302  CG  GLN A 234      -8.129  20.195   0.672  1.00  0.00           C  
ATOM   1303  CD  GLN A 234      -9.537  20.074   0.120  1.00  0.00           C  
ATOM   1304  OE1 GLN A 234     -10.416  20.879   0.440  1.00  0.00           O  
ATOM   1305  NE2 GLN A 234      -9.760  19.066  -0.715  1.00  0.00           N  
ATOM   1306  H   GLN A 234      -5.830  20.511  -1.304  1.00  0.00           H  
ATOM   1307  HA  GLN A 234      -8.406  21.873  -1.527  1.00  0.00           H  
ATOM   1308 1HB  GLN A 234      -6.521  21.574   0.845  1.00  0.00           H  
ATOM   1309 2HB  GLN A 234      -8.117  22.308   0.905  1.00  0.00           H  
ATOM   1310 1HG  GLN A 234      -7.512  19.427   0.206  1.00  0.00           H  
ATOM   1311 2HG  GLN A 234      -8.170  20.038   1.750  1.00  0.00           H  
ATOM   1312 1HE2 GLN A 234     -10.669  18.935  -1.112  1.00  0.00           H  
ATOM   1313 2HE2 GLN A 234      -9.017  18.436  -0.948  1.00  0.00           H  
ATOM   1314  N   GLN A 235      -5.578  23.406  -1.578  1.00  0.00           N  
ATOM   1315  CA  GLN A 235      -4.918  24.686  -1.773  1.00  0.00           C  
ATOM   1316  C   GLN A 235      -4.508  24.842  -3.231  1.00  0.00           C  
ATOM   1317  O   GLN A 235      -3.688  24.075  -3.737  1.00  0.00           O  
ATOM   1318  CB  GLN A 235      -3.695  24.812  -0.860  1.00  0.00           C  
ATOM   1319  CG  GLN A 235      -2.972  26.143  -0.969  1.00  0.00           C  
ATOM   1320  CD  GLN A 235      -1.813  26.253   0.004  1.00  0.00           C  
ATOM   1321  OE1 GLN A 235      -1.251  25.244   0.438  1.00  0.00           O  
ATOM   1322  NE2 GLN A 235      -1.450  27.482   0.353  1.00  0.00           N  
ATOM   1323  H   GLN A 235      -5.058  22.582  -1.690  1.00  0.00           H  
ATOM   1324  HA  GLN A 235      -5.621  25.480  -1.520  1.00  0.00           H  
ATOM   1325 1HB  GLN A 235      -4.001  24.679   0.178  1.00  0.00           H  
ATOM   1326 2HB  GLN A 235      -2.982  24.022  -1.096  1.00  0.00           H  
ATOM   1327 1HG  GLN A 235      -2.580  26.250  -1.980  1.00  0.00           H  
ATOM   1328 2HG  GLN A 235      -3.676  26.946  -0.753  1.00  0.00           H  
ATOM   1329 1HE2 GLN A 235      -0.691  27.617   0.992  1.00  0.00           H  
ATOM   1330 2HE2 GLN A 235      -1.932  28.272  -0.023  1.00  0.00           H  
ATOM   1331  N   GLN A 236      -5.078  25.823  -3.910  1.00  0.00           N  
ATOM   1332  CA  GLN A 236      -4.754  26.055  -5.308  1.00  0.00           C  
ATOM   1333  C   GLN A 236      -4.070  27.402  -5.482  1.00  0.00           C  
ATOM   1334  O   GLN A 236      -4.655  28.453  -5.205  1.00  0.00           O  
ATOM   1335  CB  GLN A 236      -6.016  25.989  -6.173  1.00  0.00           C  
ATOM   1336  CG  GLN A 236      -5.759  26.142  -7.661  1.00  0.00           C  
ATOM   1337  CD  GLN A 236      -7.035  26.072  -8.480  1.00  0.00           C  
ATOM   1338  OE1 GLN A 236      -7.745  25.063  -8.463  1.00  0.00           O  
ATOM   1339  NE2 GLN A 236      -7.333  27.146  -9.201  1.00  0.00           N  
ATOM   1340  H   GLN A 236      -5.726  26.410  -3.459  1.00  0.00           H  
ATOM   1341  HA  GLN A 236      -4.066  25.276  -5.637  1.00  0.00           H  
ATOM   1342 1HB  GLN A 236      -6.516  25.034  -6.014  1.00  0.00           H  
ATOM   1343 2HB  GLN A 236      -6.707  26.775  -5.868  1.00  0.00           H  
ATOM   1344 1HG  GLN A 236      -5.290  27.109  -7.841  1.00  0.00           H  
ATOM   1345 2HG  GLN A 236      -5.098  25.340  -7.990  1.00  0.00           H  
ATOM   1346 1HE2 GLN A 236      -8.162  27.159  -9.761  1.00  0.00           H  
ATOM   1347 2HE2 GLN A 236      -6.730  27.944  -9.185  1.00  0.00           H  
ATOM   1348  N   ALA A 237      -2.828  27.359  -5.938  1.00  0.00           N  
ATOM   1349  CA  ALA A 237      -2.048  28.565  -6.159  1.00  0.00           C  
ATOM   1350  C   ALA A 237      -2.369  29.166  -7.519  1.00  0.00           C  
ATOM   1351  O   ALA A 237      -2.182  30.362  -7.748  1.00  0.00           O  
ATOM   1352  CB  ALA A 237      -0.560  28.267  -6.045  1.00  0.00           C  
ATOM   1353  H   ALA A 237      -2.420  26.486  -6.134  1.00  0.00           H  
ATOM   1354  HA  ALA A 237      -2.321  29.290  -5.392  1.00  0.00           H  
ATOM   1355 1HB  ALA A 237       0.008  29.180  -6.217  1.00  0.00           H  
ATOM   1356 2HB  ALA A 237      -0.341  27.886  -5.047  1.00  0.00           H  
ATOM   1357 3HB  ALA A 237      -0.281  27.520  -6.786  1.00  0.00           H  
ATOM   1358  N   GLN A 238      -2.850  28.323  -8.421  1.00  0.00           N  
ATOM   1359  CA  GLN A 238      -3.206  28.760  -9.760  1.00  0.00           C  
ATOM   1360  C   GLN A 238      -4.543  29.487  -9.737  1.00  0.00           C  
ATOM   1361  O   GLN A 238      -4.739  30.404 -10.562  1.00  0.00           O  
ATOM   1362  OXT GLN A 238      -5.382  29.175  -8.938  1.00  0.00           O  
ATOM   1363  CB  GLN A 238      -3.266  27.569 -10.720  1.00  0.00           C  
ATOM   1364  CG  GLN A 238      -3.507  27.951 -12.171  1.00  0.00           C  
ATOM   1365  CD  GLN A 238      -3.461  26.753 -13.100  1.00  0.00           C  
ATOM   1366  OE1 GLN A 238      -3.446  25.603 -12.653  1.00  0.00           O  
ATOM   1367  NE2 GLN A 238      -3.437  27.015 -14.402  1.00  0.00           N  
ATOM   1368  H   GLN A 238      -2.979  27.385  -8.173  1.00  0.00           H  
ATOM   1369  HA  GLN A 238      -2.441  29.451 -10.113  1.00  0.00           H  
ATOM   1370 1HB  GLN A 238      -2.330  27.014 -10.670  1.00  0.00           H  
ATOM   1371 2HB  GLN A 238      -4.064  26.894 -10.413  1.00  0.00           H  
ATOM   1372 1HG  GLN A 238      -4.492  28.411 -12.256  1.00  0.00           H  
ATOM   1373 2HG  GLN A 238      -2.737  28.656 -12.483  1.00  0.00           H  
ATOM   1374 1HE2 GLN A 238      -3.406  26.265 -15.064  1.00  0.00           H  
ATOM   1375 2HE2 GLN A 238      -3.450  27.963 -14.722  1.00  0.00           H  
TER                                                                             
ATOM   1377  N   ASN B   1     -19.680   4.093  -9.199  1.00  0.00           N  
ATOM   1378  CA  ASN B   1     -19.142   3.485  -7.988  1.00  0.00           C  
ATOM   1379  C   ASN B   1     -18.602   4.543  -7.034  1.00  0.00           C  
ATOM   1380  O   ASN B   1     -18.817   5.739  -7.232  1.00  0.00           O  
ATOM   1381  CB  ASN B   1     -18.062   2.475  -8.331  1.00  0.00           C  
ATOM   1382  CG  ASN B   1     -18.032   1.314  -7.376  1.00  0.00           C  
ATOM   1383  OD1 ASN B   1     -18.033   1.500  -6.154  1.00  0.00           O  
ATOM   1384  ND2 ASN B   1     -18.006   0.119  -7.909  1.00  0.00           N  
ATOM   1385 1H   ASN B   1     -20.026   3.378  -9.806  1.00  0.00           H  
ATOM   1386 2H   ASN B   1     -20.425   4.715  -8.958  1.00  0.00           H  
ATOM   1387 3H   ASN B   1     -18.957   4.604  -9.665  1.00  0.00           H  
ATOM   1388  HA  ASN B   1     -19.952   2.967  -7.472  1.00  0.00           H  
ATOM   1389 1HB  ASN B   1     -18.227   2.095  -9.341  1.00  0.00           H  
ATOM   1390 2HB  ASN B   1     -17.089   2.965  -8.320  1.00  0.00           H  
ATOM   1391 1HD2 ASN B   1     -17.985  -0.690  -7.322  1.00  0.00           H  
ATOM   1392 2HD2 ASN B   1     -18.006   0.016  -8.903  1.00  0.00           H  
ATOM   1393  N   ASP B   2     -17.899   4.096  -5.999  1.00  0.00           N  
ATOM   1394  CA  ASP B   2     -17.176   5.003  -5.115  1.00  0.00           C  
ATOM   1395  C   ASP B   2     -15.951   5.585  -5.807  1.00  0.00           C  
ATOM   1396  O   ASP B   2     -15.527   5.097  -6.855  1.00  0.00           O  
ATOM   1397  CB  ASP B   2     -16.751   4.279  -3.834  1.00  0.00           C  
ATOM   1398  CG  ASP B   2     -16.492   5.231  -2.674  1.00  0.00           C  
ATOM   1399  OD1 ASP B   2     -16.489   6.419  -2.895  1.00  0.00           O  
ATOM   1400  OD2 ASP B   2     -16.299   4.761  -1.579  1.00  0.00           O  
ATOM   1401  H   ASP B   2     -17.865   3.102  -5.820  1.00  0.00           H  
ATOM   1402  HA  ASP B   2     -17.840   5.825  -4.846  1.00  0.00           H  
ATOM   1403 1HB  ASP B   2     -17.529   3.574  -3.540  1.00  0.00           H  
ATOM   1404 2HB  ASP B   2     -15.844   3.706  -4.025  1.00  0.00           H  
ATOM   1405  N   ASP B   3     -15.383   6.630  -5.214  1.00  0.00           N  
ATOM   1406  CA  ASP B   3     -14.209   7.286  -5.777  1.00  0.00           C  
ATOM   1407  C   ASP B   3     -12.925   6.713  -5.193  1.00  0.00           C  
ATOM   1408  O   ASP B   3     -11.881   6.710  -5.845  1.00  0.00           O  
ATOM   1409  CB  ASP B   3     -14.264   8.794  -5.523  1.00  0.00           C  
ATOM   1410  CG  ASP B   3     -15.429   9.473  -6.231  1.00  0.00           C  
ATOM   1411  OD1 ASP B   3     -15.532   9.336  -7.427  1.00  0.00           O  
ATOM   1412  OD2 ASP B   3     -16.203  10.122  -5.569  1.00  0.00           O  
ATOM   1413  H   ASP B   3     -15.776   6.979  -4.352  1.00  0.00           H  
ATOM   1414  HA  ASP B   3     -14.200   7.115  -6.854  1.00  0.00           H  
ATOM   1415 1HB  ASP B   3     -14.351   8.980  -4.452  1.00  0.00           H  
ATOM   1416 2HB  ASP B   3     -13.335   9.254  -5.860  1.00  0.00           H  
ATOM   1417  N   PHE B   4     -13.008   6.228  -3.957  1.00  0.00           N  
ATOM   1418  CA  PHE B   4     -11.842   5.691  -3.266  1.00  0.00           C  
ATOM   1419  C   PHE B   4     -11.996   4.198  -3.003  1.00  0.00           C  
ATOM   1420  O   PHE B   4     -13.064   3.737  -2.599  1.00  0.00           O  
ATOM   1421  CB  PHE B   4     -11.620   6.427  -1.943  1.00  0.00           C  
ATOM   1422  CG  PHE B   4     -10.512   5.851  -1.108  1.00  0.00           C  
ATOM   1423  CD1 PHE B   4      -9.185   6.101  -1.423  1.00  0.00           C  
ATOM   1424  CD2 PHE B   4     -10.795   5.058  -0.006  1.00  0.00           C  
ATOM   1425  CE1 PHE B   4      -8.165   5.571  -0.656  1.00  0.00           C  
ATOM   1426  CE2 PHE B   4      -9.777   4.529   0.764  1.00  0.00           C  
ATOM   1427  CZ  PHE B   4      -8.461   4.786   0.438  1.00  0.00           C  
ATOM   1428  H   PHE B   4     -13.900   6.232  -3.485  1.00  0.00           H  
ATOM   1429  HA  PHE B   4     -10.966   5.839  -3.898  1.00  0.00           H  
ATOM   1430 1HB  PHE B   4     -11.387   7.472  -2.143  1.00  0.00           H  
ATOM   1431 2HB  PHE B   4     -12.537   6.402  -1.355  1.00  0.00           H  
ATOM   1432  HD1 PHE B   4      -8.951   6.723  -2.287  1.00  0.00           H  
ATOM   1433  HD2 PHE B   4     -11.835   4.855   0.251  1.00  0.00           H  
ATOM   1434  HE1 PHE B   4      -7.126   5.775  -0.915  1.00  0.00           H  
ATOM   1435  HE2 PHE B   4     -10.013   3.907   1.628  1.00  0.00           H  
ATOM   1436  HZ  PHE B   4      -7.657   4.367   1.043  1.00  0.00           H  
ATOM   1437  N   PHE B   5     -10.926   3.447  -3.237  1.00  0.00           N  
ATOM   1438  CA  PHE B   5     -10.934   2.008  -3.003  1.00  0.00           C  
ATOM   1439  C   PHE B   5      -9.696   1.569  -2.230  1.00  0.00           C  
ATOM   1440  O   PHE B   5      -8.637   2.185  -2.335  1.00  0.00           O  
ATOM   1441  CB  PHE B   5     -11.008   1.250  -4.330  1.00  0.00           C  
ATOM   1442  CG  PHE B   5     -12.230   1.570  -5.143  1.00  0.00           C  
ATOM   1443  CD1 PHE B   5     -12.256   2.679  -5.976  1.00  0.00           C  
ATOM   1444  CD2 PHE B   5     -13.356   0.764  -5.076  1.00  0.00           C  
ATOM   1445  CE1 PHE B   5     -13.380   2.974  -6.724  1.00  0.00           C  
ATOM   1446  CE2 PHE B   5     -14.480   1.056  -5.823  1.00  0.00           C  
ATOM   1447  CZ  PHE B   5     -14.492   2.163  -6.648  1.00  0.00           C  
ATOM   1448  H   PHE B   5     -10.085   3.884  -3.585  1.00  0.00           H  
ATOM   1449  HA  PHE B   5     -11.815   1.759  -2.409  1.00  0.00           H  
ATOM   1450 1HB  PHE B   5     -10.130   1.483  -4.931  1.00  0.00           H  
ATOM   1451 2HB  PHE B   5     -10.998   0.178  -4.138  1.00  0.00           H  
ATOM   1452  HD1 PHE B   5     -11.376   3.320  -6.037  1.00  0.00           H  
ATOM   1453  HD2 PHE B   5     -13.347  -0.110  -4.424  1.00  0.00           H  
ATOM   1454  HE1 PHE B   5     -13.387   3.848  -7.374  1.00  0.00           H  
ATOM   1455  HE2 PHE B   5     -15.359   0.413  -5.762  1.00  0.00           H  
ATOM   1456  HZ  PHE B   5     -15.378   2.395  -7.237  1.00  0.00           H  
ATOM   1457  N   GLY B   6      -9.839   0.499  -1.453  1.00  0.00           N  
ATOM   1458  CA  GLY B   6      -8.694  -0.161  -0.842  1.00  0.00           C  
ATOM   1459  C   GLY B   6      -7.870  -0.911  -1.882  1.00  0.00           C  
ATOM   1460  O   GLY B   6      -8.418  -1.486  -2.823  1.00  0.00           O  
ATOM   1461  H   GLY B   6     -10.766   0.136  -1.283  1.00  0.00           H  
ATOM   1462 1HA  GLY B   6      -8.069   0.580  -0.344  1.00  0.00           H  
ATOM   1463 2HA  GLY B   6      -9.039  -0.856  -0.077  1.00  0.00           H  
ATOM   1464  N   TRP B   7      -6.553  -0.901  -1.706  1.00  0.00           N  
ATOM   1465  CA  TRP B   7      -5.655  -1.612  -2.608  1.00  0.00           C  
ATOM   1466  C   TRP B   7      -4.530  -2.293  -1.840  1.00  0.00           C  
ATOM   1467  O   TRP B   7      -4.291  -1.990  -0.671  1.00  0.00           O  
ATOM   1468  CB  TRP B   7      -5.062  -0.649  -3.640  1.00  0.00           C  
ATOM   1469  CG  TRP B   7      -4.149  -1.315  -4.623  1.00  0.00           C  
ATOM   1470  CD1 TRP B   7      -2.814  -1.086  -4.781  1.00  0.00           C  
ATOM   1471  CD2 TRP B   7      -4.499  -2.328  -5.597  1.00  0.00           C  
ATOM   1472  NE1 TRP B   7      -2.312  -1.881  -5.781  1.00  0.00           N  
ATOM   1473  CE2 TRP B   7      -3.329  -2.649  -6.290  1.00  0.00           C  
ATOM   1474  CE3 TRP B   7      -5.694  -2.979  -5.929  1.00  0.00           C  
ATOM   1475  CZ2 TRP B   7      -3.313  -3.595  -7.303  1.00  0.00           C  
ATOM   1476  CZ3 TRP B   7      -5.677  -3.928  -6.945  1.00  0.00           C  
ATOM   1477  CH2 TRP B   7      -4.517  -4.228  -7.613  1.00  0.00           C  
ATOM   1478  H   TRP B   7      -6.165  -0.387  -0.929  1.00  0.00           H  
ATOM   1479  HA  TRP B   7      -6.226  -2.377  -3.133  1.00  0.00           H  
ATOM   1480 1HB  TRP B   7      -5.869  -0.167  -4.192  1.00  0.00           H  
ATOM   1481 2HB  TRP B   7      -4.503   0.134  -3.127  1.00  0.00           H  
ATOM   1482  HD1 TRP B   7      -2.232  -0.375  -4.198  1.00  0.00           H  
ATOM   1483  HE1 TRP B   7      -1.352  -1.899  -6.092  1.00  0.00           H  
ATOM   1484  HE3 TRP B   7      -6.617  -2.747  -5.400  1.00  0.00           H  
ATOM   1485  HZ2 TRP B   7      -2.402  -3.847  -7.846  1.00  0.00           H  
ATOM   1486  HZ3 TRP B   7      -6.611  -4.429  -7.198  1.00  0.00           H  
ATOM   1487  HH2 TRP B   7      -4.539  -4.978  -8.404  1.00  0.00           H  
ATOM   1488  N   PHE B   8      -3.840  -3.214  -2.504  1.00  0.00           N  
ATOM   1489  CA  PHE B   8      -2.650  -3.836  -1.937  1.00  0.00           C  
ATOM   1490  C   PHE B   8      -1.666  -4.240  -3.028  1.00  0.00           C  
ATOM   1491  O   PHE B   8      -2.060  -4.761  -4.071  1.00  0.00           O  
ATOM   1492  CB  PHE B   8      -3.032  -5.064  -1.108  1.00  0.00           C  
ATOM   1493  CG  PHE B   8      -1.859  -5.755  -0.472  1.00  0.00           C  
ATOM   1494  CD1 PHE B   8      -1.309  -5.275   0.707  1.00  0.00           C  
ATOM   1495  CD2 PHE B   8      -1.303  -6.885  -1.052  1.00  0.00           C  
ATOM   1496  CE1 PHE B   8      -0.229  -5.909   1.293  1.00  0.00           C  
ATOM   1497  CE2 PHE B   8      -0.225  -7.522  -0.468  1.00  0.00           C  
ATOM   1498  CZ  PHE B   8       0.312  -7.033   0.706  1.00  0.00           C  
ATOM   1499  H   PHE B   8      -4.149  -3.491  -3.425  1.00  0.00           H  
ATOM   1500  HA  PHE B   8      -2.159  -3.113  -1.284  1.00  0.00           H  
ATOM   1501 1HB  PHE B   8      -3.722  -4.770  -0.319  1.00  0.00           H  
ATOM   1502 2HB  PHE B   8      -3.548  -5.784  -1.742  1.00  0.00           H  
ATOM   1503  HD1 PHE B   8      -1.738  -4.387   1.172  1.00  0.00           H  
ATOM   1504  HD2 PHE B   8      -1.727  -7.271  -1.979  1.00  0.00           H  
ATOM   1505  HE1 PHE B   8       0.193  -5.521   2.219  1.00  0.00           H  
ATOM   1506  HE2 PHE B   8       0.202  -8.410  -0.934  1.00  0.00           H  
ATOM   1507  HZ  PHE B   8       1.163  -7.533   1.166  1.00  0.00           H  
ATOM   1508  N   ASP B   9      -0.384  -3.994  -2.781  1.00  0.00           N  
ATOM   1509  CA  ASP B   9       0.660  -4.329  -3.743  1.00  0.00           C  
ATOM   1510  C   ASP B   9       0.698  -5.826  -4.017  1.00  0.00           C  
ATOM   1511  O   ASP B   9       1.058  -6.617  -3.144  1.00  0.00           O  
ATOM   1512  CB  ASP B   9       2.026  -3.862  -3.235  1.00  0.00           C  
ATOM   1513  CG  ASP B   9       3.142  -4.084  -4.248  1.00  0.00           C  
ATOM   1514  OD1 ASP B   9       2.863  -4.590  -5.309  1.00  0.00           O  
ATOM   1515  OD2 ASP B   9       4.263  -3.747  -3.950  1.00  0.00           O  
ATOM   1516  H   ASP B   9      -0.125  -3.565  -1.904  1.00  0.00           H  
ATOM   1517  HA  ASP B   9       0.444  -3.816  -4.681  1.00  0.00           H  
ATOM   1518 1HB  ASP B   9       1.982  -2.800  -2.993  1.00  0.00           H  
ATOM   1519 2HB  ASP B   9       2.276  -4.397  -2.318  1.00  0.00           H  
ATOM   1520  N   MET B  10       0.325  -6.210  -5.232  1.00  0.00           N  
ATOM   1521  CA  MET B  10       0.193  -7.620  -5.585  1.00  0.00           C  
ATOM   1522  C   MET B  10       1.550  -8.242  -5.885  1.00  0.00           C  
ATOM   1523  O   MET B  10       1.634  -9.388  -6.324  1.00  0.00           O  
ATOM   1524  CB  MET B  10      -0.742  -7.779  -6.782  1.00  0.00           C  
ATOM   1525  CG  MET B  10      -2.144  -7.227  -6.564  1.00  0.00           C  
ATOM   1526  SD  MET B  10      -2.991  -8.008  -5.176  1.00  0.00           S  
ATOM   1527  CE  MET B  10      -4.415  -6.937  -5.003  1.00  0.00           C  
ATOM   1528  H   MET B  10       0.128  -5.509  -5.931  1.00  0.00           H  
ATOM   1529  HA  MET B  10      -0.233  -8.151  -4.734  1.00  0.00           H  
ATOM   1530 1HB  MET B  10      -0.315  -7.274  -7.647  1.00  0.00           H  
ATOM   1531 2HB  MET B  10      -0.835  -8.837  -7.033  1.00  0.00           H  
ATOM   1532 1HG  MET B  10      -2.087  -6.155  -6.375  1.00  0.00           H  
ATOM   1533 2HG  MET B  10      -2.740  -7.383  -7.463  1.00  0.00           H  
ATOM   1534 1HE  MET B  10      -5.039  -7.291  -4.182  1.00  0.00           H  
ATOM   1535 2HE  MET B  10      -4.083  -5.919  -4.795  1.00  0.00           H  
ATOM   1536 3HE  MET B  10      -4.993  -6.948  -5.928  1.00  0.00           H  
ATOM   1537  N   ASN B  11       2.610  -7.477  -5.647  1.00  0.00           N  
ATOM   1538  CA  ASN B  11       3.969  -7.998  -5.758  1.00  0.00           C  
ATOM   1539  C   ASN B  11       4.535  -8.352  -4.390  1.00  0.00           C  
ATOM   1540  O   ASN B  11       5.578  -8.998  -4.286  1.00  0.00           O  
ATOM   1541  CB  ASN B  11       4.868  -7.000  -6.464  1.00  0.00           C  
ATOM   1542  CG  ASN B  11       4.402  -6.689  -7.860  1.00  0.00           C  
ATOM   1543  OD1 ASN B  11       4.621  -7.474  -8.790  1.00  0.00           O  
ATOM   1544  ND2 ASN B  11       3.763  -5.559  -8.024  1.00  0.00           N  
ATOM   1545  H   ASN B  11       2.473  -6.513  -5.383  1.00  0.00           H  
ATOM   1546  HA  ASN B  11       3.942  -8.917  -6.345  1.00  0.00           H  
ATOM   1547 1HB  ASN B  11       4.905  -6.072  -5.891  1.00  0.00           H  
ATOM   1548 2HB  ASN B  11       5.883  -7.395  -6.513  1.00  0.00           H  
ATOM   1549 1HD2 ASN B  11       3.430  -5.300  -8.931  1.00  0.00           H  
ATOM   1550 2HD2 ASN B  11       3.609  -4.954  -7.243  1.00  0.00           H  
ATOM   1551  N   MET B  12       3.843  -7.925  -3.339  1.00  0.00           N  
ATOM   1552  CA  MET B  12       4.331  -8.099  -1.976  1.00  0.00           C  
ATOM   1553  C   MET B  12       4.011  -9.492  -1.449  1.00  0.00           C  
ATOM   1554  O   MET B  12       2.930 -10.026  -1.697  1.00  0.00           O  
ATOM   1555  CB  MET B  12       3.733  -7.032  -1.061  1.00  0.00           C  
ATOM   1556  CG  MET B  12       4.190  -7.117   0.388  1.00  0.00           C  
ATOM   1557  SD  MET B  12       3.562  -5.760   1.396  1.00  0.00           S  
ATOM   1558  CE  MET B  12       3.942  -6.356   3.041  1.00  0.00           C  
ATOM   1559  H   MET B  12       2.954  -7.469  -3.489  1.00  0.00           H  
ATOM   1560  HA  MET B  12       5.416  -7.989  -1.981  1.00  0.00           H  
ATOM   1561 1HB  MET B  12       3.993  -6.044  -1.437  1.00  0.00           H  
ATOM   1562 2HB  MET B  12       2.645  -7.111  -1.074  1.00  0.00           H  
ATOM   1563 1HG  MET B  12       3.850  -8.056   0.823  1.00  0.00           H  
ATOM   1564 2HG  MET B  12       5.279  -7.099   0.427  1.00  0.00           H  
ATOM   1565 1HE  MET B  12       3.612  -5.623   3.778  1.00  0.00           H  
ATOM   1566 2HE  MET B  12       3.427  -7.302   3.213  1.00  0.00           H  
ATOM   1567 3HE  MET B  12       5.018  -6.506   3.134  1.00  0.00           H  
ATOM   1568  N   GLU B  13       4.958 -10.075  -0.722  1.00  0.00           N  
ATOM   1569  CA  GLU B  13       4.728 -11.345  -0.045  1.00  0.00           C  
ATOM   1570  C   GLU B  13       4.891 -11.202   1.464  1.00  0.00           C  
ATOM   1571  O   GLU B  13       4.000 -10.745   2.123  1.00  0.00           O  
ATOM   1572  OXT GLU B  13       5.911 -11.548   1.993  1.00  0.00           O  
ATOM   1573  CB  GLU B  13       5.690 -12.412  -0.573  1.00  0.00           C  
ATOM   1574  CG  GLU B  13       5.505 -12.752  -2.045  1.00  0.00           C  
ATOM   1575  CD  GLU B  13       6.403 -13.866  -2.505  1.00  0.00           C  
ATOM   1576  OE1 GLU B  13       7.157 -14.365  -1.705  1.00  0.00           O  
ATOM   1577  OE2 GLU B  13       6.335 -14.219  -3.659  1.00  0.00           O  
ATOM   1578  H   GLU B  13       5.859  -9.627  -0.636  1.00  0.00           H  
ATOM   1579  HA  GLU B  13       3.706 -11.665  -0.246  1.00  0.00           H  
ATOM   1580 1HB  GLU B  13       6.718 -12.077  -0.433  1.00  0.00           H  
ATOM   1581 2HB  GLU B  13       5.565 -13.331   0.001  1.00  0.00           H  
ATOM   1582 1HG  GLU B  13       4.468 -13.044  -2.212  1.00  0.00           H  
ATOM   1583 2HG  GLU B  13       5.704 -11.862  -2.640  1.00  0.00           H  
TER                                                                             
I_bsa 1567.62
I_hb 7
I_pack -0.086
I_sc -46.659
I_unsat 9
pep_sc -16.554
pep_sc_noref -14.74
reweighted_sc -116.926
rmsALL 10.656
rmsALL_CAPRI_if 4.301
rmsALL_allIF 5.151
rmsALL_if 8.523
rmsBB 10.893
rmsBB_CAPRI_if 4.102
rmsBB_allIF 4.734
rmsBB_if 8.842
rmsBB_intrf_lowres 7.026
rmsBB_lowres 8.762
rmsCA 10.846
rmsCA_if 8.864
rmsCA_intrf_lowres 7.077
rmsCA_lowres 8.744
rmsSC_CAPRI_if 4.384
rmsSC_allIF 5.388
score -53.713
score_lowres_opt 3.255
score_lowres_start 25.951
silent_score -53.713
startRMSall 0
startRMSallif 0
startRMSbb 0
startRMSca 0
time 79
