# Supplementary material for: Simple biochemical features underlie transcriptional activation domain diversity and dynamic, fuzzy binding to Mediator
Source: eLife. 2021 Apr 27;10:e68068. doi: 10.7554/eLife.68068 (PMC8137143; doi:10.7554/eLife.68068)
Supplement: Figure 6—source data 2. — The 10 best-scoring models from different binding poses are provided as pdb files. Top500.txt contains the score, cluster number, and RMSD to best model for the 500 best-scoring models. [file elife-68068-fig6-data2.zip › Med15-cAD structural models/ABD1/Sef1_1132/2lpb_Sef1_1132_prepack_23830.pdb]

HEADER                                            17-SEP-20   XXXX              
EXPDTA    THEORETICAL MODEL                                                     
REMARK 220                                                                      
REMARK 220 EXPERIMENTAL DETAILS                                                 
REMARK 220  EXPERIMENT TYPE                : THEORETICAL MODELLING              
REMARK 220  DATE OF DATA COLLECTION        : 17-SEP-20                          
REMARK 220                                                                      
REMARK 220 REMARK: MODEL GENERATED BY ROSETTA                                   
REMARK 220  VERSION 2020.08+release.cb1caba                                     
ATOM      1  N   GLN A 158     -12.016 -12.395 -23.603  1.00  0.00           N  
ATOM      2  CA  GLN A 158     -11.969 -12.966 -22.241  1.00  0.00           C  
ATOM      3  C   GLN A 158     -12.554 -11.986 -21.232  1.00  0.00           C  
ATOM      4  O   GLN A 158     -13.092 -10.945 -21.605  1.00  0.00           O  
ATOM      5  CB  GLN A 158     -10.534 -13.324 -21.846  1.00  0.00           C  
ATOM      6  CG  GLN A 158      -9.893 -14.385 -22.724  1.00  0.00           C  
ATOM      7  CD  GLN A 158     -10.563 -15.739 -22.579  1.00  0.00           C  
ATOM      8  OE1 GLN A 158     -10.629 -16.301 -21.483  1.00  0.00           O  
ATOM      9  NE2 GLN A 158     -11.067 -16.269 -23.688  1.00  0.00           N  
ATOM     10 1H   GLN A 158     -11.629 -13.049 -24.253  1.00  0.00           H  
ATOM     11 2H   GLN A 158     -12.965 -12.201 -23.851  1.00  0.00           H  
ATOM     12 3H   GLN A 158     -11.486 -11.548 -23.628  1.00  0.00           H  
ATOM     13  HA  GLN A 158     -12.567 -13.877 -22.227  1.00  0.00           H  
ATOM     14 1HB  GLN A 158      -9.911 -12.431 -21.888  1.00  0.00           H  
ATOM     15 2HB  GLN A 158     -10.519 -13.685 -20.817  1.00  0.00           H  
ATOM     16 1HG  GLN A 158      -9.970 -14.075 -23.766  1.00  0.00           H  
ATOM     17 2HG  GLN A 158      -8.846 -14.492 -22.441  1.00  0.00           H  
ATOM     18 1HE2 GLN A 158     -11.522 -17.161 -23.655  1.00  0.00           H  
ATOM     19 2HE2 GLN A 158     -10.992 -15.780 -24.557  1.00  0.00           H  
ATOM     20  N   ARG A 159     -12.454 -12.331 -19.958  1.00  0.00           N  
ATOM     21  CA  ARG A 159     -12.963 -11.479 -18.889  1.00  0.00           C  
ATOM     22  C   ARG A 159     -12.021 -10.302 -18.654  1.00  0.00           C  
ATOM     23  O   ARG A 159     -10.801 -10.445 -18.767  1.00  0.00           O  
ATOM     24  CB  ARG A 159     -13.124 -12.269 -17.599  1.00  0.00           C  
ATOM     25  CG  ARG A 159     -14.192 -13.351 -17.640  1.00  0.00           C  
ATOM     26  CD  ARG A 159     -14.288 -14.077 -16.347  1.00  0.00           C  
ATOM     27  NE  ARG A 159     -15.295 -15.125 -16.388  1.00  0.00           N  
ATOM     28  CZ  ARG A 159     -15.547 -15.983 -15.380  1.00  0.00           C  
ATOM     29  NH1 ARG A 159     -14.859 -15.905 -14.263  1.00  0.00           N  
ATOM     30  NH2 ARG A 159     -16.486 -16.903 -15.515  1.00  0.00           N  
ATOM     31  H   ARG A 159     -12.025 -13.184 -19.727  1.00  0.00           H  
ATOM     32  HA  ARG A 159     -13.941 -11.098 -19.186  1.00  0.00           H  
ATOM     33 1HB  ARG A 159     -12.179 -12.748 -17.345  1.00  0.00           H  
ATOM     34 2HB  ARG A 159     -13.375 -11.589 -16.784  1.00  0.00           H  
ATOM     35 1HG  ARG A 159     -15.160 -12.899 -17.853  1.00  0.00           H  
ATOM     36 2HG  ARG A 159     -13.949 -14.072 -18.421  1.00  0.00           H  
ATOM     37 1HD  ARG A 159     -13.327 -14.536 -16.116  1.00  0.00           H  
ATOM     38 2HD  ARG A 159     -14.556 -13.377 -15.557  1.00  0.00           H  
ATOM     39  HE  ARG A 159     -15.846 -15.215 -17.232  1.00  0.00           H  
ATOM     40 1HH1 ARG A 159     -14.141 -15.202 -14.160  1.00  0.00           H  
ATOM     41 2HH1 ARG A 159     -15.048 -16.548 -13.509  1.00  0.00           H  
ATOM     42 1HH2 ARG A 159     -17.016 -16.962 -16.375  1.00  0.00           H  
ATOM     43 2HH2 ARG A 159     -16.675 -17.546 -14.761  1.00  0.00           H  
ATOM     44  N   ARG A 160     -12.586  -9.144 -18.344  1.00  0.00           N  
ATOM     45  CA  ARG A 160     -11.792  -7.949 -18.098  1.00  0.00           C  
ATOM     46  C   ARG A 160     -12.633  -6.875 -17.411  1.00  0.00           C  
ATOM     47  O   ARG A 160     -13.441  -6.198 -18.052  1.00  0.00           O  
ATOM     48  CB  ARG A 160     -11.230  -7.400 -19.401  1.00  0.00           C  
ATOM     49  CG  ARG A 160     -10.292  -6.214 -19.244  1.00  0.00           C  
ATOM     50  CD  ARG A 160      -9.729  -5.783 -20.549  1.00  0.00           C  
ATOM     51  NE  ARG A 160      -8.781  -4.691 -20.396  1.00  0.00           N  
ATOM     52  CZ  ARG A 160      -8.197  -4.035 -21.419  1.00  0.00           C  
ATOM     53  NH1 ARG A 160      -8.475  -4.371 -22.659  1.00  0.00           N  
ATOM     54  NH2 ARG A 160      -7.347  -3.054 -21.174  1.00  0.00           N  
ATOM     55  H   ARG A 160     -13.563  -9.090 -18.275  1.00  0.00           H  
ATOM     56  HA  ARG A 160     -10.960  -8.215 -17.446  1.00  0.00           H  
ATOM     57 1HB  ARG A 160     -10.683  -8.186 -19.921  1.00  0.00           H  
ATOM     58 2HB  ARG A 160     -12.050  -7.089 -20.049  1.00  0.00           H  
ATOM     59 1HG  ARG A 160     -10.835  -5.375 -18.810  1.00  0.00           H  
ATOM     60 2HG  ARG A 160      -9.465  -6.490 -18.588  1.00  0.00           H  
ATOM     61 1HD  ARG A 160      -9.212  -6.619 -21.017  1.00  0.00           H  
ATOM     62 2HD  ARG A 160     -10.535  -5.445 -21.198  1.00  0.00           H  
ATOM     63  HE  ARG A 160      -8.541  -4.404 -19.456  1.00  0.00           H  
ATOM     64 1HH1 ARG A 160      -9.126  -5.121 -22.845  1.00  0.00           H  
ATOM     65 2HH1 ARG A 160      -8.039  -3.879 -23.425  1.00  0.00           H  
ATOM     66 1HH2 ARG A 160      -7.132  -2.795 -20.221  1.00  0.00           H  
ATOM     67 2HH2 ARG A 160      -6.910  -2.563 -21.940  1.00  0.00           H  
ATOM     68  N   GLN A 161     -12.454  -6.736 -16.108  1.00  0.00           N  
ATOM     69  CA  GLN A 161     -13.186  -5.737 -15.341  1.00  0.00           C  
ATOM     70  C   GLN A 161     -12.283  -4.548 -15.024  1.00  0.00           C  
ATOM     71  O   GLN A 161     -11.141  -4.722 -14.597  1.00  0.00           O  
ATOM     72  CB  GLN A 161     -13.737  -6.344 -14.048  1.00  0.00           C  
ATOM     73  CG  GLN A 161     -14.575  -5.386 -13.218  1.00  0.00           C  
ATOM     74  CD  GLN A 161     -15.161  -6.049 -11.986  1.00  0.00           C  
ATOM     75  OE1 GLN A 161     -14.581  -6.990 -11.435  1.00  0.00           O  
ATOM     76  NE2 GLN A 161     -16.315  -5.562 -11.545  1.00  0.00           N  
ATOM     77  H   GLN A 161     -11.811  -7.320 -15.646  1.00  0.00           H  
ATOM     78  HA  GLN A 161     -14.024  -5.385 -15.943  1.00  0.00           H  
ATOM     79 1HB  GLN A 161     -14.352  -7.211 -14.286  1.00  0.00           H  
ATOM     80 2HB  GLN A 161     -12.910  -6.691 -13.428  1.00  0.00           H  
ATOM     81 1HG  GLN A 161     -13.946  -4.557 -12.894  1.00  0.00           H  
ATOM     82 2HG  GLN A 161     -15.397  -5.016 -13.831  1.00  0.00           H  
ATOM     83 1HE2 GLN A 161     -16.750  -5.959 -10.736  1.00  0.00           H  
ATOM     84 2HE2 GLN A 161     -16.751  -4.799 -12.022  1.00  0.00           H  
ATOM     85  N   LEU A 162     -12.793  -3.344 -15.237  1.00  0.00           N  
ATOM     86  CA  LEU A 162     -12.021  -2.140 -14.973  1.00  0.00           C  
ATOM     87  C   LEU A 162     -12.920  -0.927 -14.750  1.00  0.00           C  
ATOM     88  O   LEU A 162     -13.442  -0.340 -15.694  1.00  0.00           O  
ATOM     89  CB  LEU A 162     -11.064  -1.866 -16.140  1.00  0.00           C  
ATOM     90  CG  LEU A 162     -10.156  -0.640 -15.981  1.00  0.00           C  
ATOM     91  CD1 LEU A 162      -9.017  -0.717 -16.990  1.00  0.00           C  
ATOM     92  CD2 LEU A 162     -10.973   0.628 -16.177  1.00  0.00           C  
ATOM     93  H   LEU A 162     -13.712  -3.261 -15.574  1.00  0.00           H  
ATOM     94  HA  LEU A 162     -11.437  -2.296 -14.067  1.00  0.00           H  
ATOM     95 1HB  LEU A 162     -10.425  -2.736 -16.277  1.00  0.00           H  
ATOM     96 2HB  LEU A 162     -11.653  -1.727 -17.047  1.00  0.00           H  
ATOM     97  HG  LEU A 162      -9.718  -0.639 -14.983  1.00  0.00           H  
ATOM     98 1HD1 LEU A 162      -8.371   0.154 -16.877  1.00  0.00           H  
ATOM     99 2HD1 LEU A 162      -8.437  -1.623 -16.815  1.00  0.00           H  
ATOM    100 3HD1 LEU A 162      -9.426  -0.737 -17.999  1.00  0.00           H  
ATOM    101 1HD2 LEU A 162     -10.328   1.499 -16.063  1.00  0.00           H  
ATOM    102 2HD2 LEU A 162     -11.411   0.628 -17.176  1.00  0.00           H  
ATOM    103 3HD2 LEU A 162     -11.769   0.666 -15.432  1.00  0.00           H  
ATOM    104  N   THR A 163     -13.130  -0.568 -13.497  1.00  0.00           N  
ATOM    105  CA  THR A 163     -13.931   0.599 -13.185  1.00  0.00           C  
ATOM    106  C   THR A 163     -13.038   1.835 -13.283  1.00  0.00           C  
ATOM    107  O   THR A 163     -11.937   1.838 -12.733  1.00  0.00           O  
ATOM    108  CB  THR A 163     -14.563   0.499 -11.784  1.00  0.00           C  
ATOM    109  OG1 THR A 163     -15.443  -0.633 -11.735  1.00  0.00           O  
ATOM    110  CG2 THR A 163     -15.348   1.761 -11.462  1.00  0.00           C  
ATOM    111  H   THR A 163     -12.740  -1.095 -12.770  1.00  0.00           H  
ATOM    112  HA  THR A 163     -14.738   0.670 -13.915  1.00  0.00           H  
ATOM    113  HB  THR A 163     -13.779   0.365 -11.040  1.00  0.00           H  
ATOM    114  HG1 THR A 163     -15.222  -1.175 -10.973  1.00  0.00           H  
ATOM    115 1HG2 THR A 163     -15.787   1.672 -10.468  1.00  0.00           H  
ATOM    116 2HG2 THR A 163     -14.680   2.621 -11.488  1.00  0.00           H  
ATOM    117 3HG2 THR A 163     -16.140   1.895 -12.197  1.00  0.00           H  
ATOM    118  N   PRO A 164     -13.497   2.899 -13.960  1.00  0.00           N  
ATOM    119  CA  PRO A 164     -12.714   4.131 -14.141  1.00  0.00           C  
ATOM    120  C   PRO A 164     -12.220   4.737 -12.826  1.00  0.00           C  
ATOM    121  O   PRO A 164     -11.099   5.240 -12.749  1.00  0.00           O  
ATOM    122  CB  PRO A 164     -13.714   5.060 -14.836  1.00  0.00           C  
ATOM    123  CG  PRO A 164     -14.580   4.140 -15.626  1.00  0.00           C  
ATOM    124  CD  PRO A 164     -14.775   2.947 -14.731  1.00  0.00           C  
ATOM    125  HA  PRO A 164     -11.851   3.919 -14.789  1.00  0.00           H  
ATOM    126 1HB  PRO A 164     -14.276   5.637 -14.086  1.00  0.00           H  
ATOM    127 2HB  PRO A 164     -13.178   5.787 -15.464  1.00  0.00           H  
ATOM    128 1HG  PRO A 164     -15.528   4.637 -15.882  1.00  0.00           H  
ATOM    129 2HG  PRO A 164     -14.090   3.881 -16.577  1.00  0.00           H  
ATOM    130 1HD  PRO A 164     -15.639   3.120 -14.071  1.00  0.00           H  
ATOM    131 2HD  PRO A 164     -14.929   2.047 -15.345  1.00  0.00           H  
ATOM    132  N   GLN A 165     -13.054   4.663 -11.798  1.00  0.00           N  
ATOM    133  CA  GLN A 165     -12.719   5.223 -10.492  1.00  0.00           C  
ATOM    134  C   GLN A 165     -11.666   4.392  -9.762  1.00  0.00           C  
ATOM    135  O   GLN A 165     -10.776   4.940  -9.115  1.00  0.00           O  
ATOM    136  CB  GLN A 165     -13.978   5.338  -9.628  1.00  0.00           C  
ATOM    137  CG  GLN A 165     -14.990   6.351 -10.134  1.00  0.00           C  
ATOM    138  CD  GLN A 165     -16.245   6.391  -9.283  1.00  0.00           C  
ATOM    139  OE1 GLN A 165     -16.592   5.411  -8.618  1.00  0.00           O  
ATOM    140  NE2 GLN A 165     -16.933   7.526  -9.298  1.00  0.00           N  
ATOM    141  H   GLN A 165     -13.924   4.226 -11.924  1.00  0.00           H  
ATOM    142  HA  GLN A 165     -12.302   6.219 -10.639  1.00  0.00           H  
ATOM    143 1HB  GLN A 165     -14.471   4.368  -9.573  1.00  0.00           H  
ATOM    144 2HB  GLN A 165     -13.698   5.620  -8.613  1.00  0.00           H  
ATOM    145 1HG  GLN A 165     -14.536   7.342 -10.120  1.00  0.00           H  
ATOM    146 2HG  GLN A 165     -15.276   6.086 -11.152  1.00  0.00           H  
ATOM    147 1HE2 GLN A 165     -17.770   7.612  -8.756  1.00  0.00           H  
ATOM    148 2HE2 GLN A 165     -16.616   8.297  -9.851  1.00  0.00           H  
ATOM    149  N   GLN A 166     -11.757   3.072  -9.874  1.00  0.00           N  
ATOM    150  CA  GLN A 166     -10.822   2.186  -9.190  1.00  0.00           C  
ATOM    151  C   GLN A 166      -9.517   2.063  -9.956  1.00  0.00           C  
ATOM    152  O   GLN A 166      -8.440   2.098  -9.365  1.00  0.00           O  
ATOM    153  CB  GLN A 166     -11.442   0.800  -8.993  1.00  0.00           C  
ATOM    154  CG  GLN A 166     -12.640   0.781  -8.059  1.00  0.00           C  
ATOM    155  CD  GLN A 166     -13.216  -0.612  -7.885  1.00  0.00           C  
ATOM    156  OE1 GLN A 166     -13.080  -1.469  -8.763  1.00  0.00           O  
ATOM    157  NE2 GLN A 166     -13.863  -0.846  -6.750  1.00  0.00           N  
ATOM    158  H   GLN A 166     -12.454   2.687 -10.440  1.00  0.00           H  
ATOM    159  HA  GLN A 166     -10.598   2.609  -8.211  1.00  0.00           H  
ATOM    160 1HB  GLN A 166     -11.760   0.403  -9.957  1.00  0.00           H  
ATOM    161 2HB  GLN A 166     -10.691   0.120  -8.591  1.00  0.00           H  
ATOM    162 1HG  GLN A 166     -12.331   1.147  -7.081  1.00  0.00           H  
ATOM    163 2HG  GLN A 166     -13.418   1.424  -8.470  1.00  0.00           H  
ATOM    164 1HE2 GLN A 166     -14.265  -1.746  -6.578  1.00  0.00           H  
ATOM    165 2HE2 GLN A 166     -13.950  -0.122  -6.065  1.00  0.00           H  
ATOM    166  N   GLN A 167      -9.625   1.917 -11.272  1.00  0.00           N  
ATOM    167  CA  GLN A 167      -8.469   1.777 -12.140  1.00  0.00           C  
ATOM    168  C   GLN A 167      -7.449   2.886 -11.907  1.00  0.00           C  
ATOM    169  O   GLN A 167      -6.258   2.627 -11.753  1.00  0.00           O  
ATOM    170  CB  GLN A 167      -8.907   1.771 -13.607  1.00  0.00           C  
ATOM    171  CG  GLN A 167      -7.759   1.676 -14.599  1.00  0.00           C  
ATOM    172  CD  GLN A 167      -7.041   0.342 -14.526  1.00  0.00           C  
ATOM    173  OE1 GLN A 167      -7.469  -0.572 -13.817  1.00  0.00           O  
ATOM    174  NE2 GLN A 167      -5.941   0.223 -15.262  1.00  0.00           N  
ATOM    175  H   GLN A 167     -10.519   1.896 -11.678  1.00  0.00           H  
ATOM    176  HA  GLN A 167      -7.981   0.829 -11.916  1.00  0.00           H  
ATOM    177 1HB  GLN A 167      -9.574   0.927 -13.784  1.00  0.00           H  
ATOM    178 2HB  GLN A 167      -9.465   2.681 -13.824  1.00  0.00           H  
ATOM    179 1HG  GLN A 167      -8.153   1.798 -15.607  1.00  0.00           H  
ATOM    180 2HG  GLN A 167      -7.040   2.465 -14.381  1.00  0.00           H  
ATOM    181 1HE2 GLN A 167      -5.425  -0.634 -15.255  1.00  0.00           H  
ATOM    182 2HE2 GLN A 167      -5.629   0.990 -15.823  1.00  0.00           H  
ATOM    183  N   GLN A 168      -7.937   4.113 -11.843  1.00  0.00           N  
ATOM    184  CA  GLN A 168      -7.085   5.278 -11.654  1.00  0.00           C  
ATOM    185  C   GLN A 168      -6.316   5.237 -10.336  1.00  0.00           C  
ATOM    186  O   GLN A 168      -5.210   5.765 -10.240  1.00  0.00           O  
ATOM    187  CB  GLN A 168      -7.925   6.557 -11.721  1.00  0.00           C  
ATOM    188  CG  GLN A 168      -8.451   6.883 -13.109  1.00  0.00           C  
ATOM    189  CD  GLN A 168      -9.465   8.011 -13.092  1.00  0.00           C  
ATOM    190  OE1 GLN A 168      -9.405   8.906 -12.244  1.00  0.00           O  
ATOM    191  NE2 GLN A 168     -10.403   7.976 -14.031  1.00  0.00           N  
ATOM    192  H   GLN A 168      -8.906   4.243 -11.920  1.00  0.00           H  
ATOM    193  HA  GLN A 168      -6.346   5.299 -12.454  1.00  0.00           H  
ATOM    194 1HB  GLN A 168      -8.778   6.467 -11.050  1.00  0.00           H  
ATOM    195 2HB  GLN A 168      -7.327   7.402 -11.381  1.00  0.00           H  
ATOM    196 1HG  GLN A 168      -7.616   7.183 -13.742  1.00  0.00           H  
ATOM    197 2HG  GLN A 168      -8.932   5.996 -13.521  1.00  0.00           H  
ATOM    198 1HE2 GLN A 168     -11.100   8.693 -14.070  1.00  0.00           H  
ATOM    199 2HE2 GLN A 168     -10.416   7.232 -14.699  1.00  0.00           H  
ATOM    200  N   LEU A 169      -6.894   4.616  -9.325  1.00  0.00           N  
ATOM    201  CA  LEU A 169      -6.252   4.555  -8.026  1.00  0.00           C  
ATOM    202  C   LEU A 169      -5.281   3.380  -7.910  1.00  0.00           C  
ATOM    203  O   LEU A 169      -4.148   3.543  -7.454  1.00  0.00           O  
ATOM    204  CB  LEU A 169      -7.318   4.453  -6.928  1.00  0.00           C  
ATOM    205  CG  LEU A 169      -6.787   4.388  -5.490  1.00  0.00           C  
ATOM    206  CD1 LEU A 169      -6.028   5.668  -5.170  1.00  0.00           C  
ATOM    207  CD2 LEU A 169      -7.949   4.187  -4.528  1.00  0.00           C  
ATOM    208  H   LEU A 169      -7.756   4.169  -9.461  1.00  0.00           H  
ATOM    209  HA  LEU A 169      -5.678   5.470  -7.881  1.00  0.00           H  
ATOM    210 1HB  LEU A 169      -7.975   5.318  -7.000  1.00  0.00           H  
ATOM    211 2HB  LEU A 169      -7.912   3.556  -7.102  1.00  0.00           H  
ATOM    212  HG  LEU A 169      -6.091   3.555  -5.396  1.00  0.00           H  
ATOM    213 1HD1 LEU A 169      -5.650   5.622  -4.149  1.00  0.00           H  
ATOM    214 2HD1 LEU A 169      -5.191   5.777  -5.861  1.00  0.00           H  
ATOM    215 3HD1 LEU A 169      -6.696   6.523  -5.272  1.00  0.00           H  
ATOM    216 1HD2 LEU A 169      -7.572   4.141  -3.506  1.00  0.00           H  
ATOM    217 2HD2 LEU A 169      -8.646   5.021  -4.620  1.00  0.00           H  
ATOM    218 3HD2 LEU A 169      -8.463   3.256  -4.768  1.00  0.00           H  
ATOM    219  N   VAL A 170      -5.722   2.200  -8.332  1.00  0.00           N  
ATOM    220  CA  VAL A 170      -4.902   0.999  -8.214  1.00  0.00           C  
ATOM    221  C   VAL A 170      -3.789   0.914  -9.259  1.00  0.00           C  
ATOM    222  O   VAL A 170      -2.696   0.433  -8.966  1.00  0.00           O  
ATOM    223  CB  VAL A 170      -5.795  -0.250  -8.336  1.00  0.00           C  
ATOM    224  CG1 VAL A 170      -6.943  -0.183  -7.340  1.00  0.00           C  
ATOM    225  CG2 VAL A 170      -6.322  -0.373  -9.758  1.00  0.00           C  
ATOM    226  H   VAL A 170      -6.621   2.137  -8.726  1.00  0.00           H  
ATOM    227  HA  VAL A 170      -4.424   1.001  -7.234  1.00  0.00           H  
ATOM    228  HB  VAL A 170      -5.206  -1.133  -8.088  1.00  0.00           H  
ATOM    229 1HG1 VAL A 170      -7.565  -1.073  -7.440  1.00  0.00           H  
ATOM    230 2HG1 VAL A 170      -6.544  -0.131  -6.327  1.00  0.00           H  
ATOM    231 3HG1 VAL A 170      -7.546   0.703  -7.539  1.00  0.00           H  
ATOM    232 1HG2 VAL A 170      -6.952  -1.258  -9.837  1.00  0.00           H  
ATOM    233 2HG2 VAL A 170      -6.906   0.513 -10.008  1.00  0.00           H  
ATOM    234 3HG2 VAL A 170      -5.484  -0.461 -10.450  1.00  0.00           H  
ATOM    235  N   ASN A 171      -4.053   1.377 -10.470  1.00  0.00           N  
ATOM    236  CA  ASN A 171      -3.052   1.320 -11.538  1.00  0.00           C  
ATOM    237  C   ASN A 171      -1.928   2.323 -11.293  1.00  0.00           C  
ATOM    238  O   ASN A 171      -0.785   2.112 -11.702  1.00  0.00           O  
ATOM    239  CB  ASN A 171      -3.697   1.562 -12.890  1.00  0.00           C  
ATOM    240  CG  ASN A 171      -2.797   1.186 -14.035  1.00  0.00           C  
ATOM    241  OD1 ASN A 171      -2.400   0.023 -14.172  1.00  0.00           O  
ATOM    242  ND2 ASN A 171      -2.468   2.147 -14.860  1.00  0.00           N  
ATOM    243  H   ASN A 171      -4.938   1.764 -10.655  1.00  0.00           H  
ATOM    244  HA  ASN A 171      -2.604   0.325 -11.540  1.00  0.00           H  
ATOM    245 1HB  ASN A 171      -4.619   0.984 -12.963  1.00  0.00           H  
ATOM    246 2HB  ASN A 171      -3.963   2.615 -12.983  1.00  0.00           H  
ATOM    247 1HD2 ASN A 171      -1.871   1.955 -15.639  1.00  0.00           H  
ATOM    248 2HD2 ASN A 171      -2.812   3.074 -14.710  1.00  0.00           H  
ATOM    249  N   GLN A 172      -2.252   3.402 -10.600  1.00  0.00           N  
ATOM    250  CA  GLN A 172      -1.276   4.444 -10.306  1.00  0.00           C  
ATOM    251  C   GLN A 172      -0.409   4.077  -9.107  1.00  0.00           C  
ATOM    252  O   GLN A 172       0.673   4.635  -8.924  1.00  0.00           O  
ATOM    253  CB  GLN A 172      -1.982   5.778 -10.050  1.00  0.00           C  
ATOM    254  CG  GLN A 172      -1.039   6.947  -9.815  1.00  0.00           C  
ATOM    255  CD  GLN A 172      -1.776   8.264  -9.669  1.00  0.00           C  
ATOM    256  OE1 GLN A 172      -2.909   8.308  -9.182  1.00  0.00           O  
ATOM    257  NE2 GLN A 172      -1.136   9.349 -10.092  1.00  0.00           N  
ATOM    258  H   GLN A 172      -3.169   3.504 -10.275  1.00  0.00           H  
ATOM    259  HA  GLN A 172      -0.619   4.556 -11.169  1.00  0.00           H  
ATOM    260 1HB  GLN A 172      -2.617   6.024 -10.901  1.00  0.00           H  
ATOM    261 2HB  GLN A 172      -2.628   5.686  -9.176  1.00  0.00           H  
ATOM    262 1HG  GLN A 172      -0.476   6.766  -8.898  1.00  0.00           H  
ATOM    263 2HG  GLN A 172      -0.358   7.026 -10.662  1.00  0.00           H  
ATOM    264 1HE2 GLN A 172      -1.571  10.247 -10.022  1.00  0.00           H  
ATOM    265 2HE2 GLN A 172      -0.217   9.268 -10.480  1.00  0.00           H  
ATOM    266  N   MET A 173      -0.880   3.129  -8.300  1.00  0.00           N  
ATOM    267  CA  MET A 173      -0.141   2.679  -7.114  1.00  0.00           C  
ATOM    268  C   MET A 173       1.107   1.888  -7.506  1.00  0.00           C  
ATOM    269  O   MET A 173       1.901   1.499  -6.654  1.00  0.00           O  
ATOM    270  CB  MET A 173      -1.044   1.835  -6.216  1.00  0.00           C  
ATOM    271  CG  MET A 173      -1.989   2.642  -5.337  1.00  0.00           C  
ATOM    272  SD  MET A 173      -1.119   3.790  -4.251  1.00  0.00           S  
ATOM    273  CE  MET A 173      -0.370   2.653  -3.088  1.00  0.00           C  
ATOM    274  H   MET A 173      -1.749   2.722  -8.499  1.00  0.00           H  
ATOM    275  HA  MET A 173       0.186   3.557  -6.556  1.00  0.00           H  
ATOM    276 1HB  MET A 173      -1.647   1.169  -6.831  1.00  0.00           H  
ATOM    277 2HB  MET A 173      -0.430   1.213  -5.564  1.00  0.00           H  
ATOM    278 1HG  MET A 173      -2.672   3.213  -5.966  1.00  0.00           H  
ATOM    279 2HG  MET A 173      -2.580   1.965  -4.721  1.00  0.00           H  
ATOM    280 1HE  MET A 173       0.204   3.213  -2.350  1.00  0.00           H  
ATOM    281 2HE  MET A 173      -1.150   2.081  -2.585  1.00  0.00           H  
ATOM    282 3HE  MET A 173       0.293   1.971  -3.622  1.00  0.00           H  
ATOM    283  N   LYS A 174       1.265   1.642  -8.799  1.00  0.00           N  
ATOM    284  CA  LYS A 174       2.421   0.919  -9.300  1.00  0.00           C  
ATOM    285  C   LYS A 174       3.640   1.815  -9.205  1.00  0.00           C  
ATOM    286  O   LYS A 174       4.701   1.407  -8.734  1.00  0.00           O  
ATOM    287  CB  LYS A 174       2.202   0.457 -10.742  1.00  0.00           C  
ATOM    288  CG  LYS A 174       1.170  -0.652 -10.897  1.00  0.00           C  
ATOM    289  CD  LYS A 174       0.994  -1.044 -12.356  1.00  0.00           C  
ATOM    290  CE  LYS A 174      -0.002  -2.183 -12.509  1.00  0.00           C  
ATOM    291  NZ  LYS A 174      -0.199  -2.564 -13.934  1.00  0.00           N  
ATOM    292  H   LYS A 174       0.598   1.971  -9.427  1.00  0.00           H  
ATOM    293  HA  LYS A 174       2.574   0.037  -8.677  1.00  0.00           H  
ATOM    294 1HB  LYS A 174       1.878   1.302 -11.349  1.00  0.00           H  
ATOM    295 2HB  LYS A 174       3.144   0.098 -11.156  1.00  0.00           H  
ATOM    296 1HG  LYS A 174       1.489  -1.528 -10.330  1.00  0.00           H  
ATOM    297 2HG  LYS A 174       0.212  -0.316 -10.502  1.00  0.00           H  
ATOM    298 1HD  LYS A 174       0.639  -0.183 -12.924  1.00  0.00           H  
ATOM    299 2HD  LYS A 174       1.954  -1.356 -12.767  1.00  0.00           H  
ATOM    300 1HE  LYS A 174       0.353  -3.053 -11.959  1.00  0.00           H  
ATOM    301 2HE  LYS A 174      -0.963  -1.884 -12.090  1.00  0.00           H  
ATOM    302 1HZ  LYS A 174      -0.866  -3.320 -13.992  1.00  0.00           H  
ATOM    303 2HZ  LYS A 174      -0.547  -1.768 -14.450  1.00  0.00           H  
ATOM    304 3HZ  LYS A 174       0.682  -2.861 -14.328  1.00  0.00           H  
ATOM    305  N   VAL A 175       3.472   3.053  -9.647  1.00  0.00           N  
ATOM    306  CA  VAL A 175       4.547   4.019  -9.596  1.00  0.00           C  
ATOM    307  C   VAL A 175       4.194   5.108  -8.603  1.00  0.00           C  
ATOM    308  O   VAL A 175       3.738   6.192  -8.973  1.00  0.00           O  
ATOM    309  CB  VAL A 175       4.793   4.636 -10.985  1.00  0.00           C  
ATOM    310  CG1 VAL A 175       5.975   5.593 -10.942  1.00  0.00           C  
ATOM    311  CG2 VAL A 175       5.029   3.534 -12.007  1.00  0.00           C  
ATOM    312  H   VAL A 175       2.602   3.324 -10.005  1.00  0.00           H  
ATOM    313  HA  VAL A 175       5.457   3.508  -9.278  1.00  0.00           H  
ATOM    314  HB  VAL A 175       3.919   5.219 -11.274  1.00  0.00           H  
ATOM    315 1HG1 VAL A 175       6.134   6.021 -11.932  1.00  0.00           H  
ATOM    316 2HG1 VAL A 175       5.770   6.393 -10.231  1.00  0.00           H  
ATOM    317 3HG1 VAL A 175       6.870   5.052 -10.632  1.00  0.00           H  
ATOM    318 1HG2 VAL A 175       5.201   3.978 -12.988  1.00  0.00           H  
ATOM    319 2HG2 VAL A 175       5.900   2.948 -11.715  1.00  0.00           H  
ATOM    320 3HG2 VAL A 175       4.153   2.886 -12.052  1.00  0.00           H  
ATOM    321  N   ALA A 176       4.412   4.808  -7.342  1.00  0.00           N  
ATOM    322  CA  ALA A 176       4.130   5.744  -6.275  1.00  0.00           C  
ATOM    323  C   ALA A 176       5.181   5.632  -5.178  1.00  0.00           C  
ATOM    324  O   ALA A 176       5.362   4.567  -4.590  1.00  0.00           O  
ATOM    325  CB  ALA A 176       2.736   5.497  -5.714  1.00  0.00           C  
ATOM    326  H   ALA A 176       4.738   3.912  -7.118  1.00  0.00           H  
ATOM    327  HA  ALA A 176       4.174   6.752  -6.688  1.00  0.00           H  
ATOM    328 1HB  ALA A 176       2.681   4.494  -5.314  1.00  0.00           H  
ATOM    329 2HB  ALA A 176       2.004   5.610  -6.501  1.00  0.00           H  
ATOM    330 3HB  ALA A 176       2.531   6.210  -4.930  1.00  0.00           H  
ATOM    331  N   PRO A 177       5.938   6.710  -4.936  1.00  0.00           N  
ATOM    332  CA  PRO A 177       6.955   6.738  -3.898  1.00  0.00           C  
ATOM    333  C   PRO A 177       6.377   7.101  -2.532  1.00  0.00           C  
ATOM    334  O   PRO A 177       5.520   7.983  -2.420  1.00  0.00           O  
ATOM    335  CB  PRO A 177       7.920   7.815  -4.404  1.00  0.00           C  
ATOM    336  CG  PRO A 177       7.033   8.836  -5.029  1.00  0.00           C  
ATOM    337  CD  PRO A 177       5.916   8.037  -5.646  1.00  0.00           C  
ATOM    338  HA  PRO A 177       7.448   5.756  -3.848  1.00  0.00           H  
ATOM    339 1HB  PRO A 177       8.509   8.216  -3.567  1.00  0.00           H  
ATOM    340 2HB  PRO A 177       8.633   7.375  -5.117  1.00  0.00           H  
ATOM    341 1HG  PRO A 177       6.675   9.546  -4.268  1.00  0.00           H  
ATOM    342 2HG  PRO A 177       7.593   9.424  -5.772  1.00  0.00           H  
ATOM    343 1HD  PRO A 177       4.959   8.553  -5.480  1.00  0.00           H  
ATOM    344 2HD  PRO A 177       6.107   7.909  -6.722  1.00  0.00           H  
ATOM    345  N   ILE A 178       6.852   6.415  -1.506  1.00  0.00           N  
ATOM    346  CA  ILE A 178       6.412   6.640  -0.137  1.00  0.00           C  
ATOM    347  C   ILE A 178       6.911   7.989   0.384  1.00  0.00           C  
ATOM    348  O   ILE A 178       8.119   8.227   0.445  1.00  0.00           O  
ATOM    349  CB  ILE A 178       6.904   5.512   0.789  1.00  0.00           C  
ATOM    350  CG1 ILE A 178       6.376   4.158   0.307  1.00  0.00           C  
ATOM    351  CG2 ILE A 178       6.473   5.775   2.223  1.00  0.00           C  
ATOM    352  CD1 ILE A 178       7.045   2.973   0.966  1.00  0.00           C  
ATOM    353  H   ILE A 178       7.526   5.718  -1.675  1.00  0.00           H  
ATOM    354  HA  ILE A 178       5.323   6.649  -0.121  1.00  0.00           H  
ATOM    355  HB  ILE A 178       7.991   5.459   0.750  1.00  0.00           H  
ATOM    356 1HG1 ILE A 178       5.306   4.096   0.499  1.00  0.00           H  
ATOM    357 2HG1 ILE A 178       6.520   4.074  -0.771  1.00  0.00           H  
ATOM    358 1HG2 ILE A 178       6.828   4.968   2.864  1.00  0.00           H  
ATOM    359 2HG2 ILE A 178       6.895   6.721   2.562  1.00  0.00           H  
ATOM    360 3HG2 ILE A 178       5.385   5.825   2.273  1.00  0.00           H  
ATOM    361 1HD1 ILE A 178       6.619   2.050   0.572  1.00  0.00           H  
ATOM    362 2HD1 ILE A 178       8.116   2.997   0.755  1.00  0.00           H  
ATOM    363 3HD1 ILE A 178       6.885   3.016   2.042  1.00  0.00           H  
ATOM    364  N   PRO A 179       5.983   8.898   0.732  1.00  0.00           N  
ATOM    365  CA  PRO A 179       6.327  10.225   1.255  1.00  0.00           C  
ATOM    366  C   PRO A 179       7.071  10.158   2.582  1.00  0.00           C  
ATOM    367  O   PRO A 179       7.006   9.158   3.299  1.00  0.00           O  
ATOM    368  CB  PRO A 179       4.956  10.889   1.420  1.00  0.00           C  
ATOM    369  CG  PRO A 179       4.075  10.150   0.473  1.00  0.00           C  
ATOM    370  CD  PRO A 179       4.543   8.721   0.563  1.00  0.00           C  
ATOM    371  HA  PRO A 179       6.939  10.759   0.513  1.00  0.00           H  
ATOM    372 1HB  PRO A 179       4.622  10.808   2.465  1.00  0.00           H  
ATOM    373 2HB  PRO A 179       5.028  11.962   1.188  1.00  0.00           H  
ATOM    374 1HG  PRO A 179       3.021  10.269   0.762  1.00  0.00           H  
ATOM    375 2HG  PRO A 179       4.175  10.564  -0.541  1.00  0.00           H  
ATOM    376 1HD  PRO A 179       4.076   8.237   1.433  1.00  0.00           H  
ATOM    377 2HD  PRO A 179       4.281   8.190  -0.364  1.00  0.00           H  
ATOM    378  N   LYS A 180       7.742  11.248   2.920  1.00  0.00           N  
ATOM    379  CA  LYS A 180       8.516  11.337   4.156  1.00  0.00           C  
ATOM    380  C   LYS A 180       7.624  11.176   5.380  1.00  0.00           C  
ATOM    381  O   LYS A 180       8.061  10.675   6.418  1.00  0.00           O  
ATOM    382  CB  LYS A 180       9.265  12.669   4.225  1.00  0.00           C  
ATOM    383  CG  LYS A 180      10.417  12.795   3.236  1.00  0.00           C  
ATOM    384  CD  LYS A 180      11.102  14.148   3.355  1.00  0.00           C  
ATOM    385  CE  LYS A 180      12.252  14.275   2.368  1.00  0.00           C  
ATOM    386  NZ  LYS A 180      12.910  15.608   2.449  1.00  0.00           N  
ATOM    387  H   LYS A 180       7.709  12.023   2.317  1.00  0.00           H  
ATOM    388  HA  LYS A 180       9.245  10.526   4.167  1.00  0.00           H  
ATOM    389 1HB  LYS A 180       8.570  13.487   4.035  1.00  0.00           H  
ATOM    390 2HB  LYS A 180       9.669  12.808   5.228  1.00  0.00           H  
ATOM    391 1HG  LYS A 180      11.148  12.009   3.426  1.00  0.00           H  
ATOM    392 2HG  LYS A 180      10.038  12.677   2.221  1.00  0.00           H  
ATOM    393 1HD  LYS A 180      10.378  14.941   3.161  1.00  0.00           H  
ATOM    394 2HD  LYS A 180      11.488  14.272   4.367  1.00  0.00           H  
ATOM    395 1HE  LYS A 180      12.994  13.505   2.572  1.00  0.00           H  
ATOM    396 2HE  LYS A 180      11.880  14.130   1.354  1.00  0.00           H  
ATOM    397 1HZ  LYS A 180      13.665  15.652   1.780  1.00  0.00           H  
ATOM    398 2HZ  LYS A 180      12.235  16.331   2.243  1.00  0.00           H  
ATOM    399 3HZ  LYS A 180      13.277  15.746   3.380  1.00  0.00           H  
ATOM    400  N   GLN A 181       6.375  11.598   5.250  1.00  0.00           N  
ATOM    401  CA  GLN A 181       5.408  11.494   6.336  1.00  0.00           C  
ATOM    402  C   GLN A 181       5.146  10.029   6.680  1.00  0.00           C  
ATOM    403  O   GLN A 181       4.888   9.680   7.833  1.00  0.00           O  
ATOM    404  CB  GLN A 181       4.098  12.191   5.960  1.00  0.00           C  
ATOM    405  CG  GLN A 181       4.203  13.704   5.865  1.00  0.00           C  
ATOM    406  CD  GLN A 181       2.897  14.349   5.441  1.00  0.00           C  
ATOM    407  OE1 GLN A 181       2.043  13.707   4.824  1.00  0.00           O  
ATOM    408  NE2 GLN A 181       2.734  15.625   5.770  1.00  0.00           N  
ATOM    409  H   GLN A 181       6.099  12.000   4.400  1.00  0.00           H  
ATOM    410  HA  GLN A 181       5.822  11.985   7.216  1.00  0.00           H  
ATOM    411 1HB  GLN A 181       3.750  11.818   4.997  1.00  0.00           H  
ATOM    412 2HB  GLN A 181       3.333  11.953   6.700  1.00  0.00           H  
ATOM    413 1HG  GLN A 181       4.478  14.100   6.843  1.00  0.00           H  
ATOM    414 2HG  GLN A 181       4.965  13.959   5.130  1.00  0.00           H  
ATOM    415 1HE2 GLN A 181       1.894  16.105   5.517  1.00  0.00           H  
ATOM    416 2HE2 GLN A 181       3.454  16.109   6.271  1.00  0.00           H  
ATOM    417  N   LEU A 182       5.231   9.176   5.671  1.00  0.00           N  
ATOM    418  CA  LEU A 182       4.985   7.754   5.846  1.00  0.00           C  
ATOM    419  C   LEU A 182       6.278   6.995   6.126  1.00  0.00           C  
ATOM    420  O   LEU A 182       6.263   5.978   6.816  1.00  0.00           O  
ATOM    421  CB  LEU A 182       4.307   7.180   4.596  1.00  0.00           C  
ATOM    422  CG  LEU A 182       2.790   7.391   4.505  1.00  0.00           C  
ATOM    423  CD1 LEU A 182       2.494   8.873   4.320  1.00  0.00           C  
ATOM    424  CD2 LEU A 182       2.232   6.573   3.349  1.00  0.00           C  
ATOM    425  H   LEU A 182       5.479   9.510   4.781  1.00  0.00           H  
ATOM    426  HA  LEU A 182       4.321   7.620   6.699  1.00  0.00           H  
ATOM    427 1HB  LEU A 182       4.758   7.635   3.716  1.00  0.00           H  
ATOM    428 2HB  LEU A 182       4.495   6.107   4.560  1.00  0.00           H  
ATOM    429  HG  LEU A 182       2.322   7.071   5.436  1.00  0.00           H  
ATOM    430 1HD1 LEU A 182       1.416   9.023   4.256  1.00  0.00           H  
ATOM    431 2HD1 LEU A 182       2.887   9.432   5.170  1.00  0.00           H  
ATOM    432 3HD1 LEU A 182       2.965   9.226   3.404  1.00  0.00           H  
ATOM    433 1HD2 LEU A 182       1.153   6.723   3.285  1.00  0.00           H  
ATOM    434 2HD2 LEU A 182       2.699   6.894   2.418  1.00  0.00           H  
ATOM    435 3HD2 LEU A 182       2.443   5.517   3.516  1.00  0.00           H  
ATOM    436  N   LEU A 183       7.393   7.504   5.602  1.00  0.00           N  
ATOM    437  CA  LEU A 183       8.704   6.872   5.793  1.00  0.00           C  
ATOM    438  C   LEU A 183       9.061   6.750   7.271  1.00  0.00           C  
ATOM    439  O   LEU A 183       9.811   5.860   7.667  1.00  0.00           O  
ATOM    440  CB  LEU A 183       9.791   7.677   5.069  1.00  0.00           C  
ATOM    441  CG  LEU A 183       9.806   7.550   3.541  1.00  0.00           C  
ATOM    442  CD1 LEU A 183      10.913   8.424   2.969  1.00  0.00           C  
ATOM    443  CD2 LEU A 183      10.006   6.092   3.155  1.00  0.00           C  
ATOM    444  H   LEU A 183       7.333   8.319   5.058  1.00  0.00           H  
ATOM    445  HA  LEU A 183       8.669   5.869   5.369  1.00  0.00           H  
ATOM    446 1HB  LEU A 183       9.662   8.731   5.313  1.00  0.00           H  
ATOM    447 2HB  LEU A 183      10.765   7.356   5.438  1.00  0.00           H  
ATOM    448  HG  LEU A 183       8.858   7.906   3.136  1.00  0.00           H  
ATOM    449 1HD1 LEU A 183      10.925   8.333   1.882  1.00  0.00           H  
ATOM    450 2HD1 LEU A 183      10.735   9.464   3.244  1.00  0.00           H  
ATOM    451 3HD1 LEU A 183      11.874   8.102   3.369  1.00  0.00           H  
ATOM    452 1HD2 LEU A 183      10.016   6.000   2.068  1.00  0.00           H  
ATOM    453 2HD2 LEU A 183      10.954   5.735   3.557  1.00  0.00           H  
ATOM    454 3HD2 LEU A 183       9.191   5.493   3.561  1.00  0.00           H  
ATOM    455  N   GLN A 184       8.520   7.649   8.080  1.00  0.00           N  
ATOM    456  CA  GLN A 184       8.772   7.642   9.516  1.00  0.00           C  
ATOM    457  C   GLN A 184       8.196   6.395  10.182  1.00  0.00           C  
ATOM    458  O   GLN A 184       8.633   6.003  11.265  1.00  0.00           O  
ATOM    459  CB  GLN A 184       8.185   8.898  10.165  1.00  0.00           C  
ATOM    460  CG  GLN A 184       8.904  10.184   9.796  1.00  0.00           C  
ATOM    461  CD  GLN A 184       8.147  11.420  10.243  1.00  0.00           C  
ATOM    462  OE1 GLN A 184       8.025  11.692  11.440  1.00  0.00           O  
ATOM    463  NE2 GLN A 184       7.631  12.177   9.280  1.00  0.00           N  
ATOM    464  H   GLN A 184       7.946   8.345   7.700  1.00  0.00           H  
ATOM    465  HA  GLN A 184       9.850   7.636   9.678  1.00  0.00           H  
ATOM    466 1HB  GLN A 184       7.139   9.003   9.875  1.00  0.00           H  
ATOM    467 2HB  GLN A 184       8.214   8.795  11.250  1.00  0.00           H  
ATOM    468 1HG  GLN A 184       9.883  10.191  10.277  1.00  0.00           H  
ATOM    469 2HG  GLN A 184       9.021  10.227   8.713  1.00  0.00           H  
ATOM    470 1HE2 GLN A 184       7.121  13.006   9.514  1.00  0.00           H  
ATOM    471 2HE2 GLN A 184       7.755  11.920   8.322  1.00  0.00           H  
ATOM    472  N   ARG A 185       7.222   5.771   9.528  1.00  0.00           N  
ATOM    473  CA  ARG A 185       6.577   4.580  10.068  1.00  0.00           C  
ATOM    474  C   ARG A 185       7.439   3.343   9.852  1.00  0.00           C  
ATOM    475  O   ARG A 185       7.341   2.372  10.601  1.00  0.00           O  
ATOM    476  CB  ARG A 185       5.217   4.367   9.420  1.00  0.00           C  
ATOM    477  CG  ARG A 185       4.159   5.390   9.801  1.00  0.00           C  
ATOM    478  CD  ARG A 185       2.823   5.025   9.265  1.00  0.00           C  
ATOM    479  NE  ARG A 185       1.803   5.986   9.651  1.00  0.00           N  
ATOM    480  CZ  ARG A 185       1.143   5.973  10.825  1.00  0.00           C  
ATOM    481  NH1 ARG A 185       1.408   5.044  11.717  1.00  0.00           N  
ATOM    482  NH2 ARG A 185       0.231   6.894  11.081  1.00  0.00           N  
ATOM    483  H   ARG A 185       6.941   6.112   8.650  1.00  0.00           H  
ATOM    484  HA  ARG A 185       6.433   4.720  11.140  1.00  0.00           H  
ATOM    485 1HB  ARG A 185       5.323   4.390   8.337  1.00  0.00           H  
ATOM    486 2HB  ARG A 185       4.836   3.382   9.691  1.00  0.00           H  
ATOM    487 1HG  ARG A 185       4.088   5.453  10.887  1.00  0.00           H  
ATOM    488 2HG  ARG A 185       4.435   6.366   9.398  1.00  0.00           H  
ATOM    489 1HD  ARG A 185       2.864   4.989   8.177  1.00  0.00           H  
ATOM    490 2HD  ARG A 185       2.533   4.047   9.649  1.00  0.00           H  
ATOM    491  HE  ARG A 185       1.571   6.717   8.990  1.00  0.00           H  
ATOM    492 1HH1 ARG A 185       2.106   4.340  11.522  1.00  0.00           H  
ATOM    493 2HH1 ARG A 185       0.914   5.035  12.598  1.00  0.00           H  
ATOM    494 1HH2 ARG A 185       0.027   7.608  10.396  1.00  0.00           H  
ATOM    495 2HH2 ARG A 185      -0.263   6.884  11.962  1.00  0.00           H  
ATOM    496  N   ILE A 186       8.274   3.384   8.823  1.00  0.00           N  
ATOM    497  CA  ILE A 186       9.169   2.275   8.510  1.00  0.00           C  
ATOM    498  C   ILE A 186      10.596   2.788   8.321  1.00  0.00           C  
ATOM    499  O   ILE A 186      11.022   3.085   7.205  1.00  0.00           O  
ATOM    500  CB  ILE A 186       8.709   1.531   7.243  1.00  0.00           C  
ATOM    501  CG1 ILE A 186       7.246   1.103   7.376  1.00  0.00           C  
ATOM    502  CG2 ILE A 186       9.599   0.325   6.982  1.00  0.00           C  
ATOM    503  CD1 ILE A 186       7.030  -0.038   8.344  1.00  0.00           C  
ATOM    504  H   ILE A 186       8.299   4.187   8.261  1.00  0.00           H  
ATOM    505  HA  ILE A 186       9.155   1.574   9.343  1.00  0.00           H  
ATOM    506  HB  ILE A 186       8.764   2.202   6.387  1.00  0.00           H  
ATOM    507 1HG1 ILE A 186       6.647   1.950   7.709  1.00  0.00           H  
ATOM    508 2HG1 ILE A 186       6.866   0.797   6.402  1.00  0.00           H  
ATOM    509 1HG2 ILE A 186       9.260  -0.190   6.084  1.00  0.00           H  
ATOM    510 2HG2 ILE A 186      10.627   0.655   6.845  1.00  0.00           H  
ATOM    511 3HG2 ILE A 186       9.547  -0.356   7.832  1.00  0.00           H  
ATOM    512 1HD1 ILE A 186       5.968  -0.286   8.385  1.00  0.00           H  
ATOM    513 2HD1 ILE A 186       7.593  -0.911   8.011  1.00  0.00           H  
ATOM    514 3HD1 ILE A 186       7.370   0.257   9.336  1.00  0.00           H  
ATOM    515  N   PRO A 187      11.351   2.908   9.421  1.00  0.00           N  
ATOM    516  CA  PRO A 187      12.720   3.411   9.388  1.00  0.00           C  
ATOM    517  C   PRO A 187      13.758   2.333   9.085  1.00  0.00           C  
ATOM    518  O   PRO A 187      13.455   1.139   9.120  1.00  0.00           O  
ATOM    519  CB  PRO A 187      12.898   3.970  10.803  1.00  0.00           C  
ATOM    520  CG  PRO A 187      12.126   3.031  11.667  1.00  0.00           C  
ATOM    521  CD  PRO A 187      10.915   2.677  10.846  1.00  0.00           C  
ATOM    522  HA  PRO A 187      12.795   4.207   8.632  1.00  0.00           H  
ATOM    523 1HB  PRO A 187      13.966   4.007  11.062  1.00  0.00           H  
ATOM    524 2HB  PRO A 187      12.520   5.002  10.851  1.00  0.00           H  
ATOM    525 1HG  PRO A 187      12.740   2.153  11.917  1.00  0.00           H  
ATOM    526 2HG  PRO A 187      11.865   3.518  12.618  1.00  0.00           H  
ATOM    527 1HD  PRO A 187      10.649   1.624  11.018  1.00  0.00           H  
ATOM    528 2HD  PRO A 187      10.080   3.338  11.120  1.00  0.00           H  
ATOM    529  N   ASN A 188      14.979   2.783   8.787  1.00  0.00           N  
ATOM    530  CA  ASN A 188      16.103   1.893   8.484  1.00  0.00           C  
ATOM    531  C   ASN A 188      15.767   0.949   7.333  1.00  0.00           C  
ATOM    532  O   ASN A 188      15.730  -0.273   7.506  1.00  0.00           O  
ATOM    533  CB  ASN A 188      16.510   1.106   9.716  1.00  0.00           C  
ATOM    534  CG  ASN A 188      16.934   1.992  10.854  1.00  0.00           C  
ATOM    535  OD1 ASN A 188      17.762   2.894  10.680  1.00  0.00           O  
ATOM    536  ND2 ASN A 188      16.382   1.753  12.017  1.00  0.00           N  
ATOM    537  H   ASN A 188      15.132   3.752   8.774  1.00  0.00           H  
ATOM    538  HA  ASN A 188      16.951   2.502   8.165  1.00  0.00           H  
ATOM    539 1HB  ASN A 188      15.674   0.486  10.045  1.00  0.00           H  
ATOM    540 2HB  ASN A 188      17.333   0.438   9.465  1.00  0.00           H  
ATOM    541 1HD2 ASN A 188      16.627   2.312  12.810  1.00  0.00           H  
ATOM    542 2HD2 ASN A 188      15.717   1.013  12.112  1.00  0.00           H  
ATOM    543  N   ILE A 189      15.512   1.513   6.163  1.00  0.00           N  
ATOM    544  CA  ILE A 189      15.184   0.709   4.997  1.00  0.00           C  
ATOM    545  C   ILE A 189      16.421   0.501   4.122  1.00  0.00           C  
ATOM    546  O   ILE A 189      17.003   1.461   3.620  1.00  0.00           O  
ATOM    547  CB  ILE A 189      14.065   1.370   4.171  1.00  0.00           C  
ATOM    548  CG1 ILE A 189      12.742   1.334   4.939  1.00  0.00           C  
ATOM    549  CG2 ILE A 189      13.921   0.679   2.823  1.00  0.00           C  
ATOM    550  CD1 ILE A 189      11.639   2.141   4.294  1.00  0.00           C  
ATOM    551  H   ILE A 189      15.568   2.487   6.079  1.00  0.00           H  
ATOM    552  HA  ILE A 189      14.833  -0.265   5.336  1.00  0.00           H  
ATOM    553  HB  ILE A 189      14.306   2.419   4.007  1.00  0.00           H  
ATOM    554 1HG1 ILE A 189      12.402   0.303   5.030  1.00  0.00           H  
ATOM    555 2HG1 ILE A 189      12.896   1.716   5.948  1.00  0.00           H  
ATOM    556 1HG2 ILE A 189      13.126   1.158   2.252  1.00  0.00           H  
ATOM    557 2HG2 ILE A 189      14.859   0.756   2.273  1.00  0.00           H  
ATOM    558 3HG2 ILE A 189      13.675  -0.371   2.977  1.00  0.00           H  
ATOM    559 1HD1 ILE A 189      10.733   2.067   4.896  1.00  0.00           H  
ATOM    560 2HD1 ILE A 189      11.944   3.185   4.225  1.00  0.00           H  
ATOM    561 3HD1 ILE A 189      11.442   1.755   3.295  1.00  0.00           H  
ATOM    562  N   PRO A 190      16.831  -0.769   3.930  1.00  0.00           N  
ATOM    563  CA  PRO A 190      18.009  -1.127   3.118  1.00  0.00           C  
ATOM    564  C   PRO A 190      18.013  -0.542   1.691  1.00  0.00           C  
ATOM    565  O   PRO A 190      19.017   0.044   1.284  1.00  0.00           O  
ATOM    566  CB  PRO A 190      17.920  -2.656   3.083  1.00  0.00           C  
ATOM    567  CG  PRO A 190      17.297  -3.016   4.389  1.00  0.00           C  
ATOM    568  CD  PRO A 190      16.242  -1.963   4.603  1.00  0.00           C  
ATOM    569  HA  PRO A 190      18.920  -0.789   3.634  1.00  0.00           H  
ATOM    570 1HB  PRO A 190      17.318  -2.978   2.221  1.00  0.00           H  
ATOM    571 2HB  PRO A 190      18.923  -3.089   2.955  1.00  0.00           H  
ATOM    572 1HG  PRO A 190      16.878  -4.032   4.342  1.00  0.00           H  
ATOM    573 2HG  PRO A 190      18.058  -3.021   5.183  1.00  0.00           H  
ATOM    574 1HD  PRO A 190      15.304  -2.281   4.125  1.00  0.00           H  
ATOM    575 2HD  PRO A 190      16.094  -1.806   5.682  1.00  0.00           H  
ATOM    576  N   PRO A 191      16.918  -0.679   0.897  1.00  0.00           N  
ATOM    577  CA  PRO A 191      16.887  -0.148  -0.471  1.00  0.00           C  
ATOM    578  C   PRO A 191      17.027   1.369  -0.505  1.00  0.00           C  
ATOM    579  O   PRO A 191      17.645   1.926  -1.412  1.00  0.00           O  
ATOM    580  CB  PRO A 191      15.511  -0.592  -0.978  1.00  0.00           C  
ATOM    581  CG  PRO A 191      14.734  -0.864   0.265  1.00  0.00           C  
ATOM    582  CD  PRO A 191      15.745  -1.440   1.220  1.00  0.00           C  
ATOM    583  HA  PRO A 191      17.693  -0.613  -1.058  1.00  0.00           H  
ATOM    584 1HB  PRO A 191      15.064   0.201  -1.595  1.00  0.00           H  
ATOM    585 2HB  PRO A 191      15.614  -1.479  -1.620  1.00  0.00           H  
ATOM    586 1HG  PRO A 191      14.279   0.065   0.639  1.00  0.00           H  
ATOM    587 2HG  PRO A 191      13.908  -1.559   0.052  1.00  0.00           H  
ATOM    588 1HD  PRO A 191      15.405  -1.284   2.254  1.00  0.00           H  
ATOM    589 2HD  PRO A 191      15.878  -2.512   1.013  1.00  0.00           H  
ATOM    590  N   ASN A 192      16.439   2.024   0.497  1.00  0.00           N  
ATOM    591  CA  ASN A 192      16.461   3.484   0.616  1.00  0.00           C  
ATOM    592  C   ASN A 192      15.739   4.142  -0.554  1.00  0.00           C  
ATOM    593  O   ASN A 192      15.877   5.342  -0.797  1.00  0.00           O  
ATOM    594  CB  ASN A 192      17.887   3.993   0.715  1.00  0.00           C  
ATOM    595  CG  ASN A 192      17.986   5.294   1.461  1.00  0.00           C  
ATOM    596  OD1 ASN A 192      17.296   5.501   2.467  1.00  0.00           O  
ATOM    597  ND2 ASN A 192      18.830   6.176   0.989  1.00  0.00           N  
ATOM    598  H   ASN A 192      15.983   1.506   1.191  1.00  0.00           H  
ATOM    599  HA  ASN A 192      15.928   3.765   1.526  1.00  0.00           H  
ATOM    600 1HB  ASN A 192      18.505   3.250   1.221  1.00  0.00           H  
ATOM    601 2HB  ASN A 192      18.295   4.130  -0.286  1.00  0.00           H  
ATOM    602 1HD2 ASN A 192      18.937   7.060   1.445  1.00  0.00           H  
ATOM    603 2HD2 ASN A 192      19.367   5.966   0.173  1.00  0.00           H  
ATOM    604  N   ILE A 193      14.963   3.345  -1.271  1.00  0.00           N  
ATOM    605  CA  ILE A 193      14.193   3.829  -2.403  1.00  0.00           C  
ATOM    606  C   ILE A 193      12.766   4.063  -1.944  1.00  0.00           C  
ATOM    607  O   ILE A 193      12.276   3.346  -1.075  1.00  0.00           O  
ATOM    608  CB  ILE A 193      14.218   2.833  -3.577  1.00  0.00           C  
ATOM    609  CG1 ILE A 193      15.651   2.630  -4.073  1.00  0.00           C  
ATOM    610  CG2 ILE A 193      13.324   3.319  -4.706  1.00  0.00           C  
ATOM    611  CD1 ILE A 193      15.813   1.449  -5.005  1.00  0.00           C  
ATOM    612  H   ILE A 193      14.902   2.400  -1.023  1.00  0.00           H  
ATOM    613  HA  ILE A 193      14.633   4.765  -2.745  1.00  0.00           H  
ATOM    614  HB  ILE A 193      13.862   1.861  -3.237  1.00  0.00           H  
ATOM    615 1HG1 ILE A 193      15.986   3.525  -4.596  1.00  0.00           H  
ATOM    616 2HG1 ILE A 193      16.316   2.483  -3.221  1.00  0.00           H  
ATOM    617 1HG2 ILE A 193      13.353   2.603  -5.527  1.00  0.00           H  
ATOM    618 2HG2 ILE A 193      12.301   3.413  -4.345  1.00  0.00           H  
ATOM    619 3HG2 ILE A 193      13.675   4.290  -5.057  1.00  0.00           H  
ATOM    620 1HD1 ILE A 193      16.856   1.370  -5.314  1.00  0.00           H  
ATOM    621 2HD1 ILE A 193      15.518   0.535  -4.489  1.00  0.00           H  
ATOM    622 3HD1 ILE A 193      15.185   1.591  -5.883  1.00  0.00           H  
ATOM    623  N   ASN A 194      12.099   5.055  -2.510  1.00  0.00           N  
ATOM    624  CA  ASN A 194      10.742   5.373  -2.087  1.00  0.00           C  
ATOM    625  C   ASN A 194       9.680   4.789  -3.014  1.00  0.00           C  
ATOM    626  O   ASN A 194       8.531   4.642  -2.611  1.00  0.00           O  
ATOM    627  CB  ASN A 194      10.571   6.877  -1.974  1.00  0.00           C  
ATOM    628  CG  ASN A 194      11.451   7.481  -0.915  1.00  0.00           C  
ATOM    629  OD1 ASN A 194      11.766   6.834   0.090  1.00  0.00           O  
ATOM    630  ND2 ASN A 194      11.855   8.709  -1.121  1.00  0.00           N  
ATOM    631  H   ASN A 194      12.521   5.581  -3.224  1.00  0.00           H  
ATOM    632  HA  ASN A 194      10.571   4.924  -1.107  1.00  0.00           H  
ATOM    633 1HB  ASN A 194      10.804   7.343  -2.933  1.00  0.00           H  
ATOM    634 2HB  ASN A 194       9.532   7.109  -1.742  1.00  0.00           H  
ATOM    635 1HD2 ASN A 194      12.442   9.161  -0.449  1.00  0.00           H  
ATOM    636 2HD2 ASN A 194      11.575   9.193  -1.949  1.00  0.00           H  
ATOM    637  N   THR A 195      10.044   4.426  -4.241  1.00  0.00           N  
ATOM    638  CA  THR A 195       9.060   3.891  -5.177  1.00  0.00           C  
ATOM    639  C   THR A 195       8.646   2.488  -4.757  1.00  0.00           C  
ATOM    640  O   THR A 195       9.495   1.626  -4.538  1.00  0.00           O  
ATOM    641  CB  THR A 195       9.607   3.866  -6.616  1.00  0.00           C  
ATOM    642  OG1 THR A 195       9.967   5.194  -7.017  1.00  0.00           O  
ATOM    643  CG2 THR A 195       8.562   3.318  -7.575  1.00  0.00           C  
ATOM    644  H   THR A 195      10.977   4.513  -4.518  1.00  0.00           H  
ATOM    645  HA  THR A 195       8.180   4.534  -5.159  1.00  0.00           H  
ATOM    646  HB  THR A 195      10.495   3.236  -6.657  1.00  0.00           H  
ATOM    647  HG1 THR A 195      10.506   5.154  -7.810  1.00  0.00           H  
ATOM    648 1HG2 THR A 195       8.967   3.307  -8.587  1.00  0.00           H  
ATOM    649 2HG2 THR A 195       8.294   2.303  -7.280  1.00  0.00           H  
ATOM    650 3HG2 THR A 195       7.674   3.949  -7.546  1.00  0.00           H  
ATOM    651  N   TRP A 196       7.335   2.252  -4.728  1.00  0.00           N  
ATOM    652  CA  TRP A 196       6.777   0.971  -4.294  1.00  0.00           C  
ATOM    653  C   TRP A 196       7.317  -0.211  -5.074  1.00  0.00           C  
ATOM    654  O   TRP A 196       7.583  -1.257  -4.494  1.00  0.00           O  
ATOM    655  CB  TRP A 196       5.253   0.994  -4.421  1.00  0.00           C  
ATOM    656  CG  TRP A 196       4.560   1.540  -3.209  1.00  0.00           C  
ATOM    657  CD1 TRP A 196       3.732   2.622  -3.162  1.00  0.00           C  
ATOM    658  CD2 TRP A 196       4.631   1.031  -1.855  1.00  0.00           C  
ATOM    659  NE1 TRP A 196       3.286   2.821  -1.879  1.00  0.00           N  
ATOM    660  CE2 TRP A 196       3.825   1.856  -1.066  1.00  0.00           C  
ATOM    661  CE3 TRP A 196       5.304  -0.043  -1.260  1.00  0.00           C  
ATOM    662  CZ2 TRP A 196       3.670   1.645   0.295  1.00  0.00           C  
ATOM    663  CZ3 TRP A 196       5.148  -0.255   0.105  1.00  0.00           C  
ATOM    664  CH2 TRP A 196       4.351   0.568   0.861  1.00  0.00           C  
ATOM    665  H   TRP A 196       6.718   2.975  -4.977  1.00  0.00           H  
ATOM    666  HA  TRP A 196       7.041   0.815  -3.248  1.00  0.00           H  
ATOM    667 1HB  TRP A 196       4.968   1.600  -5.281  1.00  0.00           H  
ATOM    668 2HB  TRP A 196       4.887  -0.017  -4.597  1.00  0.00           H  
ATOM    669  HD1 TRP A 196       3.463   3.238  -4.018  1.00  0.00           H  
ATOM    670  HE1 TRP A 196       2.663   3.557  -1.580  1.00  0.00           H  
ATOM    671  HE3 TRP A 196       5.935  -0.701  -1.856  1.00  0.00           H  
ATOM    672  HZ2 TRP A 196       3.042   2.287   0.913  1.00  0.00           H  
ATOM    673  HZ3 TRP A 196       5.676  -1.093   0.561  1.00  0.00           H  
ATOM    674  HH2 TRP A 196       4.251   0.373   1.929  1.00  0.00           H  
ATOM    675  N   GLN A 197       7.501  -0.040  -6.371  1.00  0.00           N  
ATOM    676  CA  GLN A 197       8.009  -1.113  -7.211  1.00  0.00           C  
ATOM    677  C   GLN A 197       9.357  -1.617  -6.706  1.00  0.00           C  
ATOM    678  O   GLN A 197       9.664  -2.802  -6.803  1.00  0.00           O  
ATOM    679  CB  GLN A 197       8.135  -0.641  -8.662  1.00  0.00           C  
ATOM    680  CG  GLN A 197       8.627  -1.710  -9.624  1.00  0.00           C  
ATOM    681  CD  GLN A 197       8.664  -1.223 -11.060  1.00  0.00           C  
ATOM    682  OE1 GLN A 197       9.234  -0.170 -11.358  1.00  0.00           O  
ATOM    683  NE2 GLN A 197       8.056  -1.988 -11.959  1.00  0.00           N  
ATOM    684  H   GLN A 197       7.285   0.827  -6.773  1.00  0.00           H  
ATOM    685  HA  GLN A 197       7.305  -1.944  -7.174  1.00  0.00           H  
ATOM    686 1HB  GLN A 197       7.166  -0.290  -9.016  1.00  0.00           H  
ATOM    687 2HB  GLN A 197       8.826   0.200  -8.712  1.00  0.00           H  
ATOM    688 1HG  GLN A 197       9.636  -2.006  -9.337  1.00  0.00           H  
ATOM    689 2HG  GLN A 197       7.956  -2.567  -9.571  1.00  0.00           H  
ATOM    690 1HE2 GLN A 197       8.047  -1.718 -12.923  1.00  0.00           H  
ATOM    691 2HE2 GLN A 197       7.605  -2.834 -11.674  1.00  0.00           H  
ATOM    692  N   GLN A 198      10.175  -0.711  -6.199  1.00  0.00           N  
ATOM    693  CA  GLN A 198      11.478  -1.081  -5.673  1.00  0.00           C  
ATOM    694  C   GLN A 198      11.403  -1.414  -4.177  1.00  0.00           C  
ATOM    695  O   GLN A 198      12.272  -2.104  -3.643  1.00  0.00           O  
ATOM    696  CB  GLN A 198      12.485   0.047  -5.913  1.00  0.00           C  
ATOM    697  CG  GLN A 198      12.991   0.137  -7.342  1.00  0.00           C  
ATOM    698  CD  GLN A 198      11.999   0.818  -8.266  1.00  0.00           C  
ATOM    699  OE1 GLN A 198      10.886   1.163  -7.858  1.00  0.00           O  
ATOM    700  NE2 GLN A 198      12.396   1.015  -9.518  1.00  0.00           N  
ATOM    701  H   GLN A 198       9.892   0.225  -6.159  1.00  0.00           H  
ATOM    702  HA  GLN A 198      11.821  -1.974  -6.195  1.00  0.00           H  
ATOM    703 1HB  GLN A 198      12.028   1.003  -5.657  1.00  0.00           H  
ATOM    704 2HB  GLN A 198      13.346  -0.089  -5.259  1.00  0.00           H  
ATOM    705 1HG  GLN A 198      13.918   0.711  -7.353  1.00  0.00           H  
ATOM    706 2HG  GLN A 198      13.171  -0.871  -7.717  1.00  0.00           H  
ATOM    707 1HE2 GLN A 198      11.784   1.460 -10.173  1.00  0.00           H  
ATOM    708 2HE2 GLN A 198      13.307   0.719  -9.806  1.00  0.00           H  
ATOM    709  N   VAL A 199      10.352  -0.934  -3.509  1.00  0.00           N  
ATOM    710  CA  VAL A 199      10.176  -1.172  -2.075  1.00  0.00           C  
ATOM    711  C   VAL A 199       9.600  -2.567  -1.810  1.00  0.00           C  
ATOM    712  O   VAL A 199       9.919  -3.196  -0.799  1.00  0.00           O  
ATOM    713  CB  VAL A 199       9.255  -0.107  -1.419  1.00  0.00           C  
ATOM    714  CG1 VAL A 199       8.931  -0.474   0.022  1.00  0.00           C  
ATOM    715  CG2 VAL A 199       9.888   1.275  -1.471  1.00  0.00           C  
ATOM    716  H   VAL A 199       9.680  -0.403  -3.994  1.00  0.00           H  
ATOM    717  HA  VAL A 199      11.150  -1.099  -1.590  1.00  0.00           H  
ATOM    718  HB  VAL A 199       8.329  -0.076  -1.974  1.00  0.00           H  
ATOM    719 1HG1 VAL A 199       8.246   0.254   0.432  1.00  0.00           H  
ATOM    720 2HG1 VAL A 199       9.840  -0.480   0.608  1.00  0.00           H  
ATOM    721 3HG1 VAL A 199       8.477  -1.454   0.052  1.00  0.00           H  
ATOM    722 1HG2 VAL A 199      10.605   1.377  -0.670  1.00  0.00           H  
ATOM    723 2HG2 VAL A 199       9.119   2.037  -1.370  1.00  0.00           H  
ATOM    724 3HG2 VAL A 199      10.387   1.404  -2.420  1.00  0.00           H  
ATOM    725  N   THR A 200       8.776  -3.060  -2.735  1.00  0.00           N  
ATOM    726  CA  THR A 200       8.155  -4.378  -2.600  1.00  0.00           C  
ATOM    727  C   THR A 200       9.204  -5.486  -2.514  1.00  0.00           C  
ATOM    728  O   THR A 200       8.948  -6.567  -1.971  1.00  0.00           O  
ATOM    729  CB  THR A 200       7.201  -4.662  -3.775  1.00  0.00           C  
ATOM    730  OG1 THR A 200       6.210  -3.629  -3.850  1.00  0.00           O  
ATOM    731  CG2 THR A 200       6.514  -6.006  -3.591  1.00  0.00           C  
ATOM    732  H   THR A 200       8.574  -2.521  -3.533  1.00  0.00           H  
ATOM    733  HA  THR A 200       7.577  -4.395  -1.676  1.00  0.00           H  
ATOM    734  HB  THR A 200       7.766  -4.674  -4.707  1.00  0.00           H  
ATOM    735  HG1 THR A 200       6.635  -2.794  -4.063  1.00  0.00           H  
ATOM    736 1HG2 THR A 200       5.844  -6.190  -4.431  1.00  0.00           H  
ATOM    737 2HG2 THR A 200       7.264  -6.795  -3.545  1.00  0.00           H  
ATOM    738 3HG2 THR A 200       5.940  -5.997  -2.665  1.00  0.00           H  
ATOM    739  N   ALA A 201      10.393  -5.191  -3.035  1.00  0.00           N  
ATOM    740  CA  ALA A 201      11.500  -6.131  -3.034  1.00  0.00           C  
ATOM    741  C   ALA A 201      11.877  -6.546  -1.615  1.00  0.00           C  
ATOM    742  O   ALA A 201      12.438  -7.620  -1.410  1.00  0.00           O  
ATOM    743  CB  ALA A 201      12.701  -5.530  -3.746  1.00  0.00           C  
ATOM    744  H   ALA A 201      10.525  -4.306  -3.437  1.00  0.00           H  
ATOM    745  HA  ALA A 201      11.184  -7.027  -3.567  1.00  0.00           H  
ATOM    746 1HB  ALA A 201      13.069  -4.686  -3.182  1.00  0.00           H  
ATOM    747 2HB  ALA A 201      12.407  -5.201  -4.731  1.00  0.00           H  
ATOM    748 3HB  ALA A 201      13.480  -6.275  -3.831  1.00  0.00           H  
ATOM    749  N   LEU A 202      11.555  -5.698  -0.639  1.00  0.00           N  
ATOM    750  CA  LEU A 202      11.852  -5.986   0.761  1.00  0.00           C  
ATOM    751  C   LEU A 202      11.164  -7.273   1.205  1.00  0.00           C  
ATOM    752  O   LEU A 202      11.734  -8.081   1.942  1.00  0.00           O  
ATOM    753  CB  LEU A 202      11.402  -4.821   1.652  1.00  0.00           C  
ATOM    754  CG  LEU A 202      12.313  -3.586   1.642  1.00  0.00           C  
ATOM    755  CD1 LEU A 202      11.579  -2.410   2.272  1.00  0.00           C  
ATOM    756  CD2 LEU A 202      13.597  -3.897   2.396  1.00  0.00           C  
ATOM    757  H   LEU A 202      11.099  -4.855  -0.870  1.00  0.00           H  
ATOM    758  HA  LEU A 202      12.929  -6.112   0.867  1.00  0.00           H  
ATOM    759 1HB  LEU A 202      10.410  -4.504   1.335  1.00  0.00           H  
ATOM    760 2HB  LEU A 202      11.336  -5.176   2.681  1.00  0.00           H  
ATOM    761  HG  LEU A 202      12.551  -3.318   0.613  1.00  0.00           H  
ATOM    762 1HD1 LEU A 202      12.226  -1.532   2.265  1.00  0.00           H  
ATOM    763 2HD1 LEU A 202      10.675  -2.197   1.702  1.00  0.00           H  
ATOM    764 3HD1 LEU A 202      11.313  -2.655   3.299  1.00  0.00           H  
ATOM    765 1HD2 LEU A 202      14.245  -3.019   2.388  1.00  0.00           H  
ATOM    766 2HD2 LEU A 202      13.360  -4.164   3.426  1.00  0.00           H  
ATOM    767 3HD2 LEU A 202      14.110  -4.730   1.914  1.00  0.00           H  
ATOM    768  N   ALA A 203       9.940  -7.462   0.736  1.00  0.00           N  
ATOM    769  CA  ALA A 203       9.168  -8.647   1.076  1.00  0.00           C  
ATOM    770  C   ALA A 203       9.582  -9.823   0.199  1.00  0.00           C  
ATOM    771  O   ALA A 203       9.557 -10.975   0.629  1.00  0.00           O  
ATOM    772  CB  ALA A 203       7.680  -8.368   0.926  1.00  0.00           C  
ATOM    773  H   ALA A 203       9.547  -6.788   0.138  1.00  0.00           H  
ATOM    774  HA  ALA A 203       9.381  -8.904   2.114  1.00  0.00           H  
ATOM    775 1HB  ALA A 203       7.121  -9.270   1.131  1.00  0.00           H  
ATOM    776 2HB  ALA A 203       7.476  -8.040  -0.081  1.00  0.00           H  
ATOM    777 3HB  ALA A 203       7.386  -7.597   1.623  1.00  0.00           H  
ATOM    778  N   GLN A 204       9.984  -9.521  -1.026  1.00  0.00           N  
ATOM    779  CA  GLN A 204      10.404 -10.548  -1.973  1.00  0.00           C  
ATOM    780  C   GLN A 204      11.764 -11.129  -1.585  1.00  0.00           C  
ATOM    781  O   GLN A 204      12.022 -12.314  -1.796  1.00  0.00           O  
ATOM    782  CB  GLN A 204      10.462  -9.976  -3.392  1.00  0.00           C  
ATOM    783  CG  GLN A 204       9.115  -9.544  -3.945  1.00  0.00           C  
ATOM    784  CD  GLN A 204       9.206  -9.064  -5.381  1.00  0.00           C  
ATOM    785  OE1 GLN A 204      10.234  -8.534  -5.809  1.00  0.00           O  
ATOM    786  NE2 GLN A 204       8.127  -9.248  -6.135  1.00  0.00           N  
ATOM    787  H   GLN A 204       9.997  -8.581  -1.307  1.00  0.00           H  
ATOM    788  HA  GLN A 204       9.674 -11.357  -1.953  1.00  0.00           H  
ATOM    789 1HB  GLN A 204      11.126  -9.111  -3.409  1.00  0.00           H  
ATOM    790 2HB  GLN A 204      10.880 -10.722  -4.068  1.00  0.00           H  
ATOM    791 1HG  GLN A 204       8.431 -10.392  -3.910  1.00  0.00           H  
ATOM    792 2HG  GLN A 204       8.729  -8.727  -3.335  1.00  0.00           H  
ATOM    793 1HE2 GLN A 204       8.128  -8.952  -7.091  1.00  0.00           H  
ATOM    794 2HE2 GLN A 204       7.314  -9.683  -5.747  1.00  0.00           H  
ATOM    795  N   GLN A 205      12.623 -10.297  -1.006  1.00  0.00           N  
ATOM    796  CA  GLN A 205      13.947 -10.740  -0.576  1.00  0.00           C  
ATOM    797  C   GLN A 205      13.877 -11.400   0.798  1.00  0.00           C  
ATOM    798  O   GLN A 205      14.899 -11.798   1.357  1.00  0.00           O  
ATOM    799  CB  GLN A 205      14.925  -9.563  -0.544  1.00  0.00           C  
ATOM    800  CG  GLN A 205      15.238  -8.976  -1.910  1.00  0.00           C  
ATOM    801  CD  GLN A 205      16.046  -7.695  -1.818  1.00  0.00           C  
ATOM    802  OE1 GLN A 205      16.059  -7.026  -0.781  1.00  0.00           O  
ATOM    803  NE2 GLN A 205      16.725  -7.347  -2.905  1.00  0.00           N  
ATOM    804  H   GLN A 205      12.368  -9.354  -0.881  1.00  0.00           H  
ATOM    805  HA  GLN A 205      14.314 -11.477  -1.290  1.00  0.00           H  
ATOM    806 1HB  GLN A 205      14.517  -8.767   0.079  1.00  0.00           H  
ATOM    807 2HB  GLN A 205      15.865  -9.883  -0.092  1.00  0.00           H  
ATOM    808 1HG  GLN A 205      15.813  -9.703  -2.483  1.00  0.00           H  
ATOM    809 2HG  GLN A 205      14.301  -8.753  -2.421  1.00  0.00           H  
ATOM    810 1HE2 GLN A 205      17.277  -6.511  -2.904  1.00  0.00           H  
ATOM    811 2HE2 GLN A 205      16.687  -7.919  -3.725  1.00  0.00           H  
ATOM    812  N   LYS A 206      12.661 -11.490   1.335  1.00  0.00           N  
ATOM    813  CA  LYS A 206      12.411 -12.108   2.638  1.00  0.00           C  
ATOM    814  C   LYS A 206      13.098 -11.346   3.771  1.00  0.00           C  
ATOM    815  O   LYS A 206      13.381 -11.908   4.831  1.00  0.00           O  
ATOM    816  CB  LYS A 206      12.876 -13.565   2.633  1.00  0.00           C  
ATOM    817  CG  LYS A 206      12.249 -14.421   1.540  1.00  0.00           C  
ATOM    818  CD  LYS A 206      12.697 -15.871   1.649  1.00  0.00           C  
ATOM    819  CE  LYS A 206      12.111 -16.718   0.530  1.00  0.00           C  
ATOM    820  NZ  LYS A 206      12.575 -18.130   0.598  1.00  0.00           N  
ATOM    821  H   LYS A 206      11.902 -11.132   0.833  1.00  0.00           H  
ATOM    822  HA  LYS A 206      11.338 -12.084   2.832  1.00  0.00           H  
ATOM    823 1HB  LYS A 206      13.958 -13.601   2.506  1.00  0.00           H  
ATOM    824 2HB  LYS A 206      12.643 -14.025   3.593  1.00  0.00           H  
ATOM    825 1HG  LYS A 206      11.162 -14.379   1.623  1.00  0.00           H  
ATOM    826 2HG  LYS A 206      12.537 -14.034   0.564  1.00  0.00           H  
ATOM    827 1HD  LYS A 206      13.786 -15.921   1.600  1.00  0.00           H  
ATOM    828 2HD  LYS A 206      12.376 -16.280   2.607  1.00  0.00           H  
ATOM    829 1HE  LYS A 206      11.024 -16.703   0.593  1.00  0.00           H  
ATOM    830 2HE  LYS A 206      12.403 -16.300  -0.434  1.00  0.00           H  
ATOM    831 1HZ  LYS A 206      12.166 -18.658  -0.160  1.00  0.00           H  
ATOM    832 2HZ  LYS A 206      13.583 -18.158   0.522  1.00  0.00           H  
ATOM    833 3HZ  LYS A 206      12.294 -18.535   1.480  1.00  0.00           H  
ATOM    834  N   LEU A 207      13.349 -10.061   3.549  1.00  0.00           N  
ATOM    835  CA  LEU A 207      13.990  -9.224   4.554  1.00  0.00           C  
ATOM    836  C   LEU A 207      12.946  -8.722   5.541  1.00  0.00           C  
ATOM    837  O   LEU A 207      13.220  -8.553   6.728  1.00  0.00           O  
ATOM    838  CB  LEU A 207      14.703  -8.039   3.898  1.00  0.00           C  
ATOM    839  CG  LEU A 207      15.860  -8.401   2.966  1.00  0.00           C  
ATOM    840  CD1 LEU A 207      16.420  -7.151   2.308  1.00  0.00           C  
ATOM    841  CD2 LEU A 207      16.954  -9.137   3.725  1.00  0.00           C  
ATOM    842  H   LEU A 207      13.095  -9.666   2.688  1.00  0.00           H  
ATOM    843  HA  LEU A 207      14.729  -9.824   5.083  1.00  0.00           H  
ATOM    844 1HB  LEU A 207      13.973  -7.480   3.329  1.00  0.00           H  
ATOM    845 2HB  LEU A 207      15.087  -7.401   4.679  1.00  0.00           H  
ATOM    846  HG  LEU A 207      15.493  -9.056   2.189  1.00  0.00           H  
ATOM    847 1HD1 LEU A 207      16.781  -6.474   3.068  1.00  0.00           H  
ATOM    848 2HD1 LEU A 207      15.645  -6.665   1.733  1.00  0.00           H  
ATOM    849 3HD1 LEU A 207      17.235  -7.424   1.654  1.00  0.00           H  
ATOM    850 1HD2 LEU A 207      16.541 -10.019   4.188  1.00  0.00           H  
ATOM    851 2HD2 LEU A 207      17.362  -8.486   4.486  1.00  0.00           H  
ATOM    852 3HD2 LEU A 207      17.740  -9.424   3.039  1.00  0.00           H  
ATOM    853  N   LEU A 208      11.745  -8.502   5.025  1.00  0.00           N  
ATOM    854  CA  LEU A 208      10.630  -8.025   5.825  1.00  0.00           C  
ATOM    855  C   LEU A 208      10.162  -9.114   6.782  1.00  0.00           C  
ATOM    856  O   LEU A 208       9.694 -10.170   6.351  1.00  0.00           O  
ATOM    857  CB  LEU A 208       9.482  -7.603   4.904  1.00  0.00           C  
ATOM    858  CG  LEU A 208       8.452  -6.652   5.518  1.00  0.00           C  
ATOM    859  CD1 LEU A 208       9.029  -5.248   5.648  1.00  0.00           C  
ATOM    860  CD2 LEU A 208       7.183  -6.630   4.681  1.00  0.00           C  
ATOM    861  H   LEU A 208      11.604  -8.670   4.072  1.00  0.00           H  
ATOM    862  HA  LEU A 208      10.963  -7.165   6.405  1.00  0.00           H  
ATOM    863 1HB  LEU A 208       9.909  -7.121   4.035  1.00  0.00           H  
ATOM    864 2HB  LEU A 208       8.967  -8.495   4.581  1.00  0.00           H  
ATOM    865  HG  LEU A 208       8.194  -7.000   6.508  1.00  0.00           H  
ATOM    866 1HD1 LEU A 208       8.256  -4.570   5.970  1.00  0.00           H  
ATOM    867 2HD1 LEU A 208       9.412  -4.928   4.691  1.00  0.00           H  
ATOM    868 3HD1 LEU A 208       9.831  -5.252   6.372  1.00  0.00           H  
ATOM    869 1HD2 LEU A 208       6.758  -7.623   4.646  1.00  0.00           H  
ATOM    870 2HD2 LEU A 208       7.417  -6.304   3.679  1.00  0.00           H  
ATOM    871 3HD2 LEU A 208       6.470  -5.951   5.123  1.00  0.00           H  
ATOM    872  N   THR A 209      10.306  -8.861   8.075  1.00  0.00           N  
ATOM    873  CA  THR A 209       9.894  -9.816   9.089  1.00  0.00           C  
ATOM    874  C   THR A 209       8.410  -9.626   9.399  1.00  0.00           C  
ATOM    875  O   THR A 209       7.823  -8.616   9.001  1.00  0.00           O  
ATOM    876  CB  THR A 209      10.729  -9.666  10.374  1.00  0.00           C  
ATOM    877  OG1 THR A 209      10.450  -8.399  10.984  1.00  0.00           O  
ATOM    878  CG2 THR A 209      12.214  -9.758  10.060  1.00  0.00           C  
ATOM    879  H   THR A 209      10.693  -7.999   8.355  1.00  0.00           H  
ATOM    880  HA  THR A 209      10.047 -10.822   8.699  1.00  0.00           H  
ATOM    881  HB  THR A 209      10.463 -10.457  11.076  1.00  0.00           H  
ATOM    882  HG1 THR A 209      10.785  -7.695  10.423  1.00  0.00           H  
ATOM    883 1HG2 THR A 209      12.789  -9.650  10.980  1.00  0.00           H  
ATOM    884 2HG2 THR A 209      12.431 -10.725   9.607  1.00  0.00           H  
ATOM    885 3HG2 THR A 209      12.488  -8.964   9.366  1.00  0.00           H  
ATOM    886  N   PRO A 210       7.767 -10.590  10.084  1.00  0.00           N  
ATOM    887  CA  PRO A 210       6.348 -10.479  10.443  1.00  0.00           C  
ATOM    888  C   PRO A 210       6.042  -9.171  11.168  1.00  0.00           C  
ATOM    889  O   PRO A 210       4.971  -8.586  10.998  1.00  0.00           O  
ATOM    890  CB  PRO A 210       6.131 -11.689  11.357  1.00  0.00           C  
ATOM    891  CG  PRO A 210       7.111 -12.698  10.867  1.00  0.00           C  
ATOM    892  CD  PRO A 210       8.342 -11.897  10.536  1.00  0.00           C  
ATOM    893  HA  PRO A 210       5.737 -10.558   9.532  1.00  0.00           H  
ATOM    894 1HB  PRO A 210       6.302 -11.403  12.406  1.00  0.00           H  
ATOM    895 2HB  PRO A 210       5.090 -12.035  11.283  1.00  0.00           H  
ATOM    896 1HG  PRO A 210       7.296 -13.457  11.641  1.00  0.00           H  
ATOM    897 2HG  PRO A 210       6.705 -13.229   9.993  1.00  0.00           H  
ATOM    898 1HD  PRO A 210       8.959 -11.784  11.440  1.00  0.00           H  
ATOM    899 2HD  PRO A 210       8.908 -12.402   9.740  1.00  0.00           H  
ATOM    900  N   GLN A 211       7.006  -8.702  11.954  1.00  0.00           N  
ATOM    901  CA  GLN A 211       6.851  -7.466  12.707  1.00  0.00           C  
ATOM    902  C   GLN A 211       6.868  -6.247  11.785  1.00  0.00           C  
ATOM    903  O   GLN A 211       6.293  -5.206  12.112  1.00  0.00           O  
ATOM    904  CB  GLN A 211       7.955  -7.343  13.760  1.00  0.00           C  
ATOM    905  CG  GLN A 211       7.865  -8.365  14.880  1.00  0.00           C  
ATOM    906  CD  GLN A 211       8.969  -8.199  15.906  1.00  0.00           C  
ATOM    907  OE1 GLN A 211      10.044  -7.674  15.603  1.00  0.00           O  
ATOM    908  NE2 GLN A 211       8.711  -8.647  17.130  1.00  0.00           N  
ATOM    909  H   GLN A 211       7.845  -9.210  12.034  1.00  0.00           H  
ATOM    910  HA  GLN A 211       5.886  -7.488  13.213  1.00  0.00           H  
ATOM    911 1HB  GLN A 211       8.928  -7.453  13.282  1.00  0.00           H  
ATOM    912 2HB  GLN A 211       7.921  -6.350  14.208  1.00  0.00           H  
ATOM    913 1HG  GLN A 211       6.906  -8.250  15.387  1.00  0.00           H  
ATOM    914 2HG  GLN A 211       7.943  -9.365  14.452  1.00  0.00           H  
ATOM    915 1HE2 GLN A 211       9.401  -8.564  17.849  1.00  0.00           H  
ATOM    916 2HE2 GLN A 211       7.826  -9.065  17.333  1.00  0.00           H  
ATOM    917  N   ASP A 212       7.497  -6.381  10.621  1.00  0.00           N  
ATOM    918  CA  ASP A 212       7.583  -5.273   9.681  1.00  0.00           C  
ATOM    919  C   ASP A 212       6.345  -5.276   8.808  1.00  0.00           C  
ATOM    920  O   ASP A 212       5.880  -4.234   8.343  1.00  0.00           O  
ATOM    921  CB  ASP A 212       8.834  -5.381   8.798  1.00  0.00           C  
ATOM    922  CG  ASP A 212      10.135  -5.338   9.575  1.00  0.00           C  
ATOM    923  OD1 ASP A 212      10.358  -4.373  10.334  1.00  0.00           O  
ATOM    924  OD2 ASP A 212      10.950  -6.276   9.414  1.00  0.00           O  
ATOM    925  H   ASP A 212       7.856  -7.260  10.360  1.00  0.00           H  
ATOM    926  HA  ASP A 212       7.633  -4.342  10.247  1.00  0.00           H  
ATOM    927 1HB  ASP A 212       8.801  -6.314   8.260  1.00  0.00           H  
ATOM    928 2HB  ASP A 212       8.834  -4.566   8.090  1.00  0.00           H  
ATOM    929  N   MET A 213       5.815  -6.476   8.610  1.00  0.00           N  
ATOM    930  CA  MET A 213       4.627  -6.691   7.800  1.00  0.00           C  
ATOM    931  C   MET A 213       3.453  -5.871   8.318  1.00  0.00           C  
ATOM    932  O   MET A 213       2.797  -5.152   7.562  1.00  0.00           O  
ATOM    933  CB  MET A 213       4.271  -8.176   7.771  1.00  0.00           C  
ATOM    934  CG  MET A 213       5.201  -9.030   6.922  1.00  0.00           C  
ATOM    935  SD  MET A 213       4.777 -10.783   6.974  1.00  0.00           S  
ATOM    936  CE  MET A 213       6.211 -11.502   6.178  1.00  0.00           C  
ATOM    937  H   MET A 213       6.248  -7.253   9.024  1.00  0.00           H  
ATOM    938  HA  MET A 213       4.837  -6.360   6.783  1.00  0.00           H  
ATOM    939 1HB  MET A 213       4.286  -8.573   8.785  1.00  0.00           H  
ATOM    940 2HB  MET A 213       3.258  -8.300   7.386  1.00  0.00           H  
ATOM    941 1HG  MET A 213       5.158  -8.696   5.886  1.00  0.00           H  
ATOM    942 2HG  MET A 213       6.226  -8.914   7.275  1.00  0.00           H  
ATOM    943 1HE  MET A 213       6.098 -12.585   6.135  1.00  0.00           H  
ATOM    944 2HE  MET A 213       6.303 -11.105   5.167  1.00  0.00           H  
ATOM    945 3HE  MET A 213       7.107 -11.253   6.749  1.00  0.00           H  
ATOM    946  N   GLU A 214       3.217  -5.964   9.619  1.00  0.00           N  
ATOM    947  CA  GLU A 214       2.117  -5.252  10.260  1.00  0.00           C  
ATOM    948  C   GLU A 214       2.273  -3.737  10.131  1.00  0.00           C  
ATOM    949  O   GLU A 214       1.288  -2.997  10.166  1.00  0.00           O  
ATOM    950  CB  GLU A 214       2.027  -5.640  11.738  1.00  0.00           C  
ATOM    951  CG  GLU A 214       1.557  -7.066  11.986  1.00  0.00           C  
ATOM    952  CD  GLU A 214       1.389  -7.381  13.446  1.00  0.00           C  
ATOM    953  OE1 GLU A 214       1.721  -6.549  14.256  1.00  0.00           O  
ATOM    954  OE2 GLU A 214       0.929  -8.456  13.752  1.00  0.00           O  
ATOM    955  H   GLU A 214       3.800  -6.531  10.168  1.00  0.00           H  
ATOM    956  HA  GLU A 214       1.187  -5.535   9.765  1.00  0.00           H  
ATOM    957 1HB  GLU A 214       3.005  -5.523  12.205  1.00  0.00           H  
ATOM    958 2HB  GLU A 214       1.338  -4.967  12.249  1.00  0.00           H  
ATOM    959 1HG  GLU A 214       0.603  -7.217  11.481  1.00  0.00           H  
ATOM    960 2HG  GLU A 214       2.279  -7.756  11.551  1.00  0.00           H  
ATOM    961  N   ALA A 215       3.509  -3.281   9.977  1.00  0.00           N  
ATOM    962  CA  ALA A 215       3.789  -1.858   9.850  1.00  0.00           C  
ATOM    963  C   ALA A 215       3.609  -1.386   8.410  1.00  0.00           C  
ATOM    964  O   ALA A 215       3.136  -0.274   8.163  1.00  0.00           O  
ATOM    965  CB  ALA A 215       5.198  -1.552  10.337  1.00  0.00           C  
ATOM    966  H   ALA A 215       4.254  -3.918   9.944  1.00  0.00           H  
ATOM    967  HA  ALA A 215       3.075  -1.316  10.470  1.00  0.00           H  
ATOM    968 1HB  ALA A 215       5.393  -0.484  10.238  1.00  0.00           H  
ATOM    969 2HB  ALA A 215       5.293  -1.843  11.383  1.00  0.00           H  
ATOM    970 3HB  ALA A 215       5.918  -2.108   9.739  1.00  0.00           H  
ATOM    971  N   ALA A 216       3.954  -2.252   7.462  1.00  0.00           N  
ATOM    972  CA  ALA A 216       3.845  -1.928   6.047  1.00  0.00           C  
ATOM    973  C   ALA A 216       2.389  -1.795   5.634  1.00  0.00           C  
ATOM    974  O   ALA A 216       2.058  -1.029   4.724  1.00  0.00           O  
ATOM    975  CB  ALA A 216       4.541  -2.990   5.208  1.00  0.00           C  
ATOM    976  H   ALA A 216       4.278  -3.139   7.722  1.00  0.00           H  
ATOM    977  HA  ALA A 216       4.333  -0.967   5.881  1.00  0.00           H  
ATOM    978 1HB  ALA A 216       4.492  -2.715   4.166  1.00  0.00           H  
ATOM    979 2HB  ALA A 216       4.047  -3.939   5.351  1.00  0.00           H  
ATOM    980 3HB  ALA A 216       5.575  -3.073   5.511  1.00  0.00           H  
ATOM    981  N   LYS A 217       1.524  -2.538   6.317  1.00  0.00           N  
ATOM    982  CA  LYS A 217       0.095  -2.511   6.036  1.00  0.00           C  
ATOM    983  C   LYS A 217      -0.461  -1.097   6.184  1.00  0.00           C  
ATOM    984  O   LYS A 217      -1.208  -0.616   5.329  1.00  0.00           O  
ATOM    985  CB  LYS A 217      -0.652  -3.474   6.961  1.00  0.00           C  
ATOM    986  CG  LYS A 217      -2.157  -3.522   6.735  1.00  0.00           C  
ATOM    987  CD  LYS A 217      -2.902  -2.736   7.803  1.00  0.00           C  
ATOM    988  CE  LYS A 217      -2.753  -3.382   9.172  1.00  0.00           C  
ATOM    989  NZ  LYS A 217      -3.507  -2.643  10.221  1.00  0.00           N  
ATOM    990  H   LYS A 217       1.860  -3.132   7.024  1.00  0.00           H  
ATOM    991  HA  LYS A 217      -0.061  -2.828   5.004  1.00  0.00           H  
ATOM    992 1HB  LYS A 217      -0.261  -4.483   6.828  1.00  0.00           H  
ATOM    993 2HB  LYS A 217      -0.478  -3.189   7.999  1.00  0.00           H  
ATOM    994 1HG  LYS A 217      -2.392  -3.102   5.756  1.00  0.00           H  
ATOM    995 2HG  LYS A 217      -2.495  -4.558   6.756  1.00  0.00           H  
ATOM    996 1HD  LYS A 217      -2.510  -1.718   7.846  1.00  0.00           H  
ATOM    997 2HD  LYS A 217      -3.961  -2.688   7.548  1.00  0.00           H  
ATOM    998 1HE  LYS A 217      -3.120  -4.407   9.132  1.00  0.00           H  
ATOM    999 2HE  LYS A 217      -1.700  -3.407   9.450  1.00  0.00           H  
ATOM   1000 1HZ  LYS A 217      -3.383  -3.103  11.112  1.00  0.00           H  
ATOM   1001 2HZ  LYS A 217      -3.162  -1.695  10.280  1.00  0.00           H  
ATOM   1002 3HZ  LYS A 217      -4.489  -2.630   9.985  1.00  0.00           H  
ATOM   1003  N   GLU A 218      -0.073  -0.436   7.264  1.00  0.00           N  
ATOM   1004  CA  GLU A 218      -0.534   0.924   7.529  1.00  0.00           C  
ATOM   1005  C   GLU A 218       0.011   1.888   6.503  1.00  0.00           C  
ATOM   1006  O   GLU A 218      -0.708   2.770   6.033  1.00  0.00           O  
ATOM   1007  CB  GLU A 218      -0.117   1.373   8.931  1.00  0.00           C  
ATOM   1008  CG  GLU A 218      -0.842   0.658  10.062  1.00  0.00           C  
ATOM   1009  CD  GLU A 218      -2.297   1.027  10.149  1.00  0.00           C  
ATOM   1010  OE1 GLU A 218      -2.594   2.197  10.172  1.00  0.00           O  
ATOM   1011  OE2 GLU A 218      -3.113   0.137  10.193  1.00  0.00           O  
ATOM   1012  H   GLU A 218       0.538  -0.870   7.900  1.00  0.00           H  
ATOM   1013  HA  GLU A 218      -1.623   0.938   7.470  1.00  0.00           H  
ATOM   1014 1HB  GLU A 218       0.953   1.208   9.063  1.00  0.00           H  
ATOM   1015 2HB  GLU A 218      -0.299   2.442   9.040  1.00  0.00           H  
ATOM   1016 1HG  GLU A 218      -0.760  -0.417   9.910  1.00  0.00           H  
ATOM   1017 2HG  GLU A 218      -0.353   0.902  11.005  1.00  0.00           H  
ATOM   1018  N   VAL A 219       1.284   1.725   6.160  1.00  0.00           N  
ATOM   1019  CA  VAL A 219       1.942   2.595   5.192  1.00  0.00           C  
ATOM   1020  C   VAL A 219       1.206   2.590   3.853  1.00  0.00           C  
ATOM   1021  O   VAL A 219       0.867   3.647   3.321  1.00  0.00           O  
ATOM   1022  CB  VAL A 219       3.399   2.146   4.977  1.00  0.00           C  
ATOM   1023  CG1 VAL A 219       4.019   2.891   3.804  1.00  0.00           C  
ATOM   1024  CG2 VAL A 219       4.205   2.373   6.247  1.00  0.00           C  
ATOM   1025  H   VAL A 219       1.794   0.988   6.561  1.00  0.00           H  
ATOM   1026  HA  VAL A 219       1.943   3.612   5.585  1.00  0.00           H  
ATOM   1027  HB  VAL A 219       3.410   1.085   4.725  1.00  0.00           H  
ATOM   1028 1HG1 VAL A 219       5.049   2.561   3.665  1.00  0.00           H  
ATOM   1029 2HG1 VAL A 219       3.448   2.685   2.899  1.00  0.00           H  
ATOM   1030 3HG1 VAL A 219       4.006   3.962   4.006  1.00  0.00           H  
ATOM   1031 1HG2 VAL A 219       5.234   2.052   6.088  1.00  0.00           H  
ATOM   1032 2HG2 VAL A 219       4.190   3.433   6.502  1.00  0.00           H  
ATOM   1033 3HG2 VAL A 219       3.768   1.798   7.063  1.00  0.00           H  
ATOM   1034  N   TYR A 220       0.937   1.399   3.330  1.00  0.00           N  
ATOM   1035  CA  TYR A 220       0.255   1.269   2.048  1.00  0.00           C  
ATOM   1036  C   TYR A 220      -1.154   1.862   2.105  1.00  0.00           C  
ATOM   1037  O   TYR A 220      -1.587   2.539   1.169  1.00  0.00           O  
ATOM   1038  CB  TYR A 220       0.197  -0.200   1.623  1.00  0.00           C  
ATOM   1039  CG  TYR A 220      -0.380  -0.413   0.241  1.00  0.00           C  
ATOM   1040  CD1 TYR A 220       0.463  -0.491  -0.858  1.00  0.00           C  
ATOM   1041  CD2 TYR A 220      -1.752  -0.530   0.073  1.00  0.00           C  
ATOM   1042  CE1 TYR A 220      -0.064  -0.686  -2.120  1.00  0.00           C  
ATOM   1043  CE2 TYR A 220      -2.279  -0.725  -1.189  1.00  0.00           C  
ATOM   1044  CZ  TYR A 220      -1.440  -0.803  -2.283  1.00  0.00           C  
ATOM   1045  OH  TYR A 220      -1.965  -0.997  -3.540  1.00  0.00           O  
ATOM   1046  H   TYR A 220       1.206   0.589   3.816  1.00  0.00           H  
ATOM   1047  HA  TYR A 220       0.817   1.828   1.299  1.00  0.00           H  
ATOM   1048 1HB  TYR A 220       1.202  -0.624   1.641  1.00  0.00           H  
ATOM   1049 2HB  TYR A 220      -0.408  -0.761   2.334  1.00  0.00           H  
ATOM   1050  HD1 TYR A 220       1.541  -0.400  -0.726  1.00  0.00           H  
ATOM   1051  HD2 TYR A 220      -2.414  -0.467   0.936  1.00  0.00           H  
ATOM   1052  HE1 TYR A 220       0.598  -0.748  -2.984  1.00  0.00           H  
ATOM   1053  HE2 TYR A 220      -3.357  -0.816  -1.321  1.00  0.00           H  
ATOM   1054  HH  TYR A 220      -2.874  -1.297  -3.463  1.00  0.00           H  
ATOM   1055  N   LYS A 221      -1.858   1.621   3.207  1.00  0.00           N  
ATOM   1056  CA  LYS A 221      -3.216   2.129   3.368  1.00  0.00           C  
ATOM   1057  C   LYS A 221      -3.236   3.655   3.440  1.00  0.00           C  
ATOM   1058  O   LYS A 221      -4.019   4.310   2.745  1.00  0.00           O  
ATOM   1059  CB  LYS A 221      -3.862   1.535   4.621  1.00  0.00           C  
ATOM   1060  CG  LYS A 221      -5.323   1.917   4.817  1.00  0.00           C  
ATOM   1061  CD  LYS A 221      -5.917   1.224   6.034  1.00  0.00           C  
ATOM   1062  CE  LYS A 221      -5.541   1.944   7.320  1.00  0.00           C  
ATOM   1063  NZ  LYS A 221      -6.079   1.252   8.523  1.00  0.00           N  
ATOM   1064  H   LYS A 221      -1.456   1.087   3.927  1.00  0.00           H  
ATOM   1065  HA  LYS A 221      -3.802   1.831   2.498  1.00  0.00           H  
ATOM   1066 1HB  LYS A 221      -3.804   0.447   4.579  1.00  0.00           H  
ATOM   1067 2HB  LYS A 221      -3.310   1.859   5.503  1.00  0.00           H  
ATOM   1068 1HG  LYS A 221      -5.402   2.997   4.949  1.00  0.00           H  
ATOM   1069 2HG  LYS A 221      -5.895   1.635   3.933  1.00  0.00           H  
ATOM   1070 1HD  LYS A 221      -7.004   1.200   5.945  1.00  0.00           H  
ATOM   1071 2HD  LYS A 221      -5.552   0.198   6.082  1.00  0.00           H  
ATOM   1072 1HE  LYS A 221      -4.456   1.998   7.402  1.00  0.00           H  
ATOM   1073 2HE  LYS A 221      -5.933   2.960   7.296  1.00  0.00           H  
ATOM   1074 1HZ  LYS A 221      -5.808   1.759   9.353  1.00  0.00           H  
ATOM   1075 2HZ  LYS A 221      -7.087   1.212   8.466  1.00  0.00           H  
ATOM   1076 3HZ  LYS A 221      -5.707   0.314   8.566  1.00  0.00           H  
ATOM   1077  N   ILE A 222      -2.372   4.219   4.279  1.00  0.00           N  
ATOM   1078  CA  ILE A 222      -2.295   5.668   4.443  1.00  0.00           C  
ATOM   1079  C   ILE A 222      -1.892   6.342   3.132  1.00  0.00           C  
ATOM   1080  O   ILE A 222      -2.404   7.408   2.782  1.00  0.00           O  
ATOM   1081  CB  ILE A 222      -1.292   6.045   5.548  1.00  0.00           C  
ATOM   1082  CG1 ILE A 222      -1.818   5.610   6.919  1.00  0.00           C  
ATOM   1083  CG2 ILE A 222      -1.018   7.541   5.531  1.00  0.00           C  
ATOM   1084  CD1 ILE A 222      -0.778   5.651   8.014  1.00  0.00           C  
ATOM   1085  H   ILE A 222      -1.766   3.644   4.802  1.00  0.00           H  
ATOM   1086  HA  ILE A 222      -3.279   6.036   4.732  1.00  0.00           H  
ATOM   1087  HB  ILE A 222      -0.356   5.511   5.387  1.00  0.00           H  
ATOM   1088 1HG1 ILE A 222      -2.648   6.254   7.211  1.00  0.00           H  
ATOM   1089 2HG1 ILE A 222      -2.204   4.592   6.854  1.00  0.00           H  
ATOM   1090 1HG2 ILE A 222      -0.307   7.791   6.319  1.00  0.00           H  
ATOM   1091 2HG2 ILE A 222      -0.601   7.822   4.564  1.00  0.00           H  
ATOM   1092 3HG2 ILE A 222      -1.948   8.083   5.696  1.00  0.00           H  
ATOM   1093 1HD1 ILE A 222      -1.226   5.329   8.954  1.00  0.00           H  
ATOM   1094 2HD1 ILE A 222       0.046   4.984   7.758  1.00  0.00           H  
ATOM   1095 3HD1 ILE A 222      -0.403   6.668   8.122  1.00  0.00           H  
ATOM   1096  N   HIS A 223      -0.992   5.700   2.399  1.00  0.00           N  
ATOM   1097  CA  HIS A 223      -0.521   6.226   1.126  1.00  0.00           C  
ATOM   1098  C   HIS A 223      -1.675   6.334   0.131  1.00  0.00           C  
ATOM   1099  O   HIS A 223      -1.806   7.332  -0.576  1.00  0.00           O  
ATOM   1100  CB  HIS A 223       0.587   5.339   0.548  1.00  0.00           C  
ATOM   1101  CG  HIS A 223       1.367   5.992  -0.551  1.00  0.00           C  
ATOM   1102  ND1 HIS A 223       2.340   5.327  -1.268  1.00  0.00           N  
ATOM   1103  CD2 HIS A 223       1.321   7.247  -1.053  1.00  0.00           C  
ATOM   1104  CE1 HIS A 223       2.857   6.147  -2.167  1.00  0.00           C  
ATOM   1105  NE2 HIS A 223       2.256   7.318  -2.056  1.00  0.00           N  
ATOM   1106  H   HIS A 223      -0.625   4.850   2.729  1.00  0.00           H  
ATOM   1107  HA  HIS A 223      -0.110   7.224   1.275  1.00  0.00           H  
ATOM   1108 1HB  HIS A 223       1.281   5.060   1.341  1.00  0.00           H  
ATOM   1109 2HB  HIS A 223       0.150   4.420   0.157  1.00  0.00           H  
ATOM   1110  HD2 HIS A 223       0.665   8.053  -0.724  1.00  0.00           H  
ATOM   1111  HE1 HIS A 223       3.644   5.899  -2.877  1.00  0.00           H  
ATOM   1112  HE2 HIS A 223       2.449   8.136  -2.616  1.00  0.00           H  
ATOM   1113  N   GLN A 224      -2.516   5.305   0.101  1.00  0.00           N  
ATOM   1114  CA  GLN A 224      -3.664   5.273  -0.800  1.00  0.00           C  
ATOM   1115  C   GLN A 224      -4.630   6.418  -0.501  1.00  0.00           C  
ATOM   1116  O   GLN A 224      -5.229   6.992  -1.409  1.00  0.00           O  
ATOM   1117  CB  GLN A 224      -4.393   3.931  -0.692  1.00  0.00           C  
ATOM   1118  CG  GLN A 224      -5.554   3.773  -1.659  1.00  0.00           C  
ATOM   1119  CD  GLN A 224      -6.318   2.482  -1.439  1.00  0.00           C  
ATOM   1120  OE1 GLN A 224      -5.786   1.387  -1.640  1.00  0.00           O  
ATOM   1121  NE2 GLN A 224      -7.575   2.602  -1.025  1.00  0.00           N  
ATOM   1122  H   GLN A 224      -2.360   4.543   0.702  1.00  0.00           H  
ATOM   1123  HA  GLN A 224      -3.305   5.393  -1.822  1.00  0.00           H  
ATOM   1124 1HB  GLN A 224      -3.689   3.119  -0.876  1.00  0.00           H  
ATOM   1125 2HB  GLN A 224      -4.778   3.806   0.320  1.00  0.00           H  
ATOM   1126 1HG  GLN A 224      -6.243   4.606  -1.521  1.00  0.00           H  
ATOM   1127 2HG  GLN A 224      -5.167   3.772  -2.678  1.00  0.00           H  
ATOM   1128 1HE2 GLN A 224      -8.129   1.785  -0.863  1.00  0.00           H  
ATOM   1129 2HE2 GLN A 224      -7.967   3.509  -0.874  1.00  0.00           H  
ATOM   1130  N   GLN A 225      -4.759   6.753   0.777  1.00  0.00           N  
ATOM   1131  CA  GLN A 225      -5.650   7.823   1.205  1.00  0.00           C  
ATOM   1132  C   GLN A 225      -5.056   9.190   0.865  1.00  0.00           C  
ATOM   1133  O   GLN A 225      -5.761  10.087   0.401  1.00  0.00           O  
ATOM   1134  CB  GLN A 225      -5.923   7.725   2.708  1.00  0.00           C  
ATOM   1135  CG  GLN A 225      -6.928   8.740   3.226  1.00  0.00           C  
ATOM   1136  CD  GLN A 225      -7.251   8.539   4.694  1.00  0.00           C  
ATOM   1137  OE1 GLN A 225      -6.357   8.531   5.545  1.00  0.00           O  
ATOM   1138  NE2 GLN A 225      -8.532   8.374   5.000  1.00  0.00           N  
ATOM   1139  H   GLN A 225      -4.237   6.266   1.452  1.00  0.00           H  
ATOM   1140  HA  GLN A 225      -6.595   7.720   0.672  1.00  0.00           H  
ATOM   1141 1HB  GLN A 225      -6.299   6.730   2.946  1.00  0.00           H  
ATOM   1142 2HB  GLN A 225      -4.992   7.863   3.257  1.00  0.00           H  
ATOM   1143 1HG  GLN A 225      -6.514   9.741   3.101  1.00  0.00           H  
ATOM   1144 2HG  GLN A 225      -7.852   8.645   2.656  1.00  0.00           H  
ATOM   1145 1HE2 GLN A 225      -8.806   8.237   5.953  1.00  0.00           H  
ATOM   1146 2HE2 GLN A 225      -9.225   8.387   4.279  1.00  0.00           H  
ATOM   1147  N   LEU A 226      -3.754   9.332   1.090  1.00  0.00           N  
ATOM   1148  CA  LEU A 226      -3.056  10.583   0.813  1.00  0.00           C  
ATOM   1149  C   LEU A 226      -3.093  10.909  -0.678  1.00  0.00           C  
ATOM   1150  O   LEU A 226      -3.253  12.068  -1.064  1.00  0.00           O  
ATOM   1151  CB  LEU A 226      -1.601  10.496   1.291  1.00  0.00           C  
ATOM   1152  CG  LEU A 226      -0.778  11.784   1.154  1.00  0.00           C  
ATOM   1153  CD1 LEU A 226      -1.471  12.912   1.907  1.00  0.00           C  
ATOM   1154  CD2 LEU A 226       0.625  11.550   1.693  1.00  0.00           C  
ATOM   1155  H   LEU A 226      -3.248   8.575   1.461  1.00  0.00           H  
ATOM   1156  HA  LEU A 226      -3.556  11.385   1.355  1.00  0.00           H  
ATOM   1157 1HB  LEU A 226      -1.597  10.210   2.341  1.00  0.00           H  
ATOM   1158 2HB  LEU A 226      -1.094   9.718   0.721  1.00  0.00           H  
ATOM   1159  HG  LEU A 226      -0.721  12.070   0.104  1.00  0.00           H  
ATOM   1160 1HD1 LEU A 226      -0.887  13.828   1.810  1.00  0.00           H  
ATOM   1161 2HD1 LEU A 226      -2.466  13.071   1.488  1.00  0.00           H  
ATOM   1162 3HD1 LEU A 226      -1.559  12.647   2.960  1.00  0.00           H  
ATOM   1163 1HD2 LEU A 226       1.210  12.465   1.596  1.00  0.00           H  
ATOM   1164 2HD2 LEU A 226       0.569  11.265   2.744  1.00  0.00           H  
ATOM   1165 3HD2 LEU A 226       1.103  10.751   1.126  1.00  0.00           H  
ATOM   1166  N   LEU A 227      -2.954   9.877  -1.509  1.00  0.00           N  
ATOM   1167  CA  LEU A 227      -2.965  10.045  -2.961  1.00  0.00           C  
ATOM   1168  C   LEU A 227      -4.276  10.661  -3.440  1.00  0.00           C  
ATOM   1169  O   LEU A 227      -4.292  11.461  -4.374  1.00  0.00           O  
ATOM   1170  CB  LEU A 227      -2.748   8.693  -3.652  1.00  0.00           C  
ATOM   1171  CG  LEU A 227      -2.671   8.733  -5.183  1.00  0.00           C  
ATOM   1172  CD1 LEU A 227      -1.566   9.690  -5.612  1.00  0.00           C  
ATOM   1173  CD2 LEU A 227      -2.417   7.331  -5.716  1.00  0.00           C  
ATOM   1174  H   LEU A 227      -2.835   8.976  -1.134  1.00  0.00           H  
ATOM   1175  HA  LEU A 227      -2.152  10.715  -3.238  1.00  0.00           H  
ATOM   1176 1HB  LEU A 227      -1.818   8.261  -3.285  1.00  0.00           H  
ATOM   1177 2HB  LEU A 227      -3.566   8.027  -3.378  1.00  0.00           H  
ATOM   1178  HG  LEU A 227      -3.612   9.109  -5.585  1.00  0.00           H  
ATOM   1179 1HD1 LEU A 227      -1.512   9.719  -6.700  1.00  0.00           H  
ATOM   1180 2HD1 LEU A 227      -1.784  10.689  -5.234  1.00  0.00           H  
ATOM   1181 3HD1 LEU A 227      -0.613   9.348  -5.210  1.00  0.00           H  
ATOM   1182 1HD2 LEU A 227      -2.363   7.359  -6.805  1.00  0.00           H  
ATOM   1183 2HD2 LEU A 227      -1.475   6.955  -5.316  1.00  0.00           H  
ATOM   1184 3HD2 LEU A 227      -3.230   6.672  -5.410  1.00  0.00           H  
ATOM   1185  N   PHE A 228      -5.374  10.294  -2.791  1.00  0.00           N  
ATOM   1186  CA  PHE A 228      -6.683  10.811  -3.162  1.00  0.00           C  
ATOM   1187  C   PHE A 228      -6.769  12.313  -2.907  1.00  0.00           C  
ATOM   1188  O   PHE A 228      -7.225  13.076  -3.761  1.00  0.00           O  
ATOM   1189  CB  PHE A 228      -7.783  10.089  -2.382  1.00  0.00           C  
ATOM   1190  CG  PHE A 228      -9.170  10.564  -2.709  1.00  0.00           C  
ATOM   1191  CD1 PHE A 228      -9.770  10.225  -3.913  1.00  0.00           C  
ATOM   1192  CD2 PHE A 228      -9.878  11.353  -1.815  1.00  0.00           C  
ATOM   1193  CE1 PHE A 228     -11.046  10.662  -4.215  1.00  0.00           C  
ATOM   1194  CE2 PHE A 228     -11.153  11.790  -2.113  1.00  0.00           C  
ATOM   1195  CZ  PHE A 228     -11.737  11.445  -3.315  1.00  0.00           C  
ATOM   1196  H   PHE A 228      -5.300   9.660  -2.045  1.00  0.00           H  
ATOM   1197  HA  PHE A 228      -6.836  10.633  -4.227  1.00  0.00           H  
ATOM   1198 1HB  PHE A 228      -7.733   9.020  -2.587  1.00  0.00           H  
ATOM   1199 2HB  PHE A 228      -7.621  10.225  -1.314  1.00  0.00           H  
ATOM   1200  HD1 PHE A 228      -9.222   9.605  -4.624  1.00  0.00           H  
ATOM   1201  HD2 PHE A 228      -9.417  11.627  -0.865  1.00  0.00           H  
ATOM   1202  HE1 PHE A 228     -11.504  10.389  -5.164  1.00  0.00           H  
ATOM   1203  HE2 PHE A 228     -11.700  12.409  -1.401  1.00  0.00           H  
ATOM   1204  HZ  PHE A 228     -12.743  11.791  -3.553  1.00  0.00           H  
ATOM   1205  N   LYS A 229      -6.302  12.736  -1.742  1.00  0.00           N  
ATOM   1206  CA  LYS A 229      -6.337  14.145  -1.374  1.00  0.00           C  
ATOM   1207  C   LYS A 229      -5.364  14.959  -2.219  1.00  0.00           C  
ATOM   1208  O   LYS A 229      -5.659  16.093  -2.599  1.00  0.00           O  
ATOM   1209  CB  LYS A 229      -6.017  14.318   0.112  1.00  0.00           C  
ATOM   1210  CG  LYS A 229      -7.091  13.787   1.052  1.00  0.00           C  
ATOM   1211  CD  LYS A 229      -6.690  13.972   2.508  1.00  0.00           C  
ATOM   1212  CE  LYS A 229      -7.759  13.435   3.449  1.00  0.00           C  
ATOM   1213  NZ  LYS A 229      -7.371  13.592   4.877  1.00  0.00           N  
ATOM   1214  H   LYS A 229      -5.918  12.086  -1.118  1.00  0.00           H  
ATOM   1215  HA  LYS A 229      -7.341  14.527  -1.561  1.00  0.00           H  
ATOM   1216 1HB  LYS A 229      -5.084  13.805   0.345  1.00  0.00           H  
ATOM   1217 2HB  LYS A 229      -5.873  15.376   0.332  1.00  0.00           H  
ATOM   1218 1HG  LYS A 229      -8.028  14.315   0.872  1.00  0.00           H  
ATOM   1219 2HG  LYS A 229      -7.249  12.727   0.860  1.00  0.00           H  
ATOM   1220 1HD  LYS A 229      -5.753  13.447   2.698  1.00  0.00           H  
ATOM   1221 2HD  LYS A 229      -6.540  15.032   2.713  1.00  0.00           H  
ATOM   1222 1HE  LYS A 229      -8.694  13.966   3.279  1.00  0.00           H  
ATOM   1223 2HE  LYS A 229      -7.925  12.377   3.246  1.00  0.00           H  
ATOM   1224 1HZ  LYS A 229      -8.104  13.224   5.469  1.00  0.00           H  
ATOM   1225 2HZ  LYS A 229      -6.514  13.087   5.052  1.00  0.00           H  
ATOM   1226 3HZ  LYS A 229      -7.233  14.571   5.084  1.00  0.00           H  
ATOM   1227  N   ALA A 230      -4.212  14.368  -2.518  1.00  0.00           N  
ATOM   1228  CA  ALA A 230      -3.190  15.036  -3.317  1.00  0.00           C  
ATOM   1229  C   ALA A 230      -3.684  15.303  -4.738  1.00  0.00           C  
ATOM   1230  O   ALA A 230      -3.207  16.218  -5.409  1.00  0.00           O  
ATOM   1231  CB  ALA A 230      -1.916  14.205  -3.347  1.00  0.00           C  
ATOM   1232  H   ALA A 230      -4.039  13.458  -2.184  1.00  0.00           H  
ATOM   1233  HA  ALA A 230      -2.973  15.999  -2.854  1.00  0.00           H  
ATOM   1234 1HB  ALA A 230      -1.161  14.716  -3.944  1.00  0.00           H  
ATOM   1235 2HB  ALA A 230      -1.545  14.071  -2.330  1.00  0.00           H  
ATOM   1236 3HB  ALA A 230      -2.127  13.231  -3.786  1.00  0.00           H  
ATOM   1237  N   ARG A 231      -4.629  14.492  -5.196  1.00  0.00           N  
ATOM   1238  CA  ARG A 231      -5.189  14.659  -6.531  1.00  0.00           C  
ATOM   1239  C   ARG A 231      -6.194  15.805  -6.558  1.00  0.00           C  
ATOM   1240  O   ARG A 231      -6.261  16.561  -7.528  1.00  0.00           O  
ATOM   1241  CB  ARG A 231      -5.868  13.378  -6.993  1.00  0.00           C  
ATOM   1242  CG  ARG A 231      -4.919  12.257  -7.385  1.00  0.00           C  
ATOM   1243  CD  ARG A 231      -5.653  11.013  -7.735  1.00  0.00           C  
ATOM   1244  NE  ARG A 231      -6.370  11.144  -8.993  1.00  0.00           N  
ATOM   1245  CZ  ARG A 231      -7.199  10.210  -9.501  1.00  0.00           C  
ATOM   1246  NH1 ARG A 231      -7.403   9.088  -8.849  1.00  0.00           N  
ATOM   1247  NH2 ARG A 231      -7.807  10.424 -10.655  1.00  0.00           N  
ATOM   1248  H   ARG A 231      -4.947  13.757  -4.629  1.00  0.00           H  
ATOM   1249  HA  ARG A 231      -4.376  14.889  -7.221  1.00  0.00           H  
ATOM   1250 1HB  ARG A 231      -6.513  13.002  -6.200  1.00  0.00           H  
ATOM   1251 2HB  ARG A 231      -6.500  13.592  -7.855  1.00  0.00           H  
ATOM   1252 1HG  ARG A 231      -4.331  12.563  -8.250  1.00  0.00           H  
ATOM   1253 2HG  ARG A 231      -4.250  12.037  -6.551  1.00  0.00           H  
ATOM   1254 1HD  ARG A 231      -4.947  10.188  -7.829  1.00  0.00           H  
ATOM   1255 2HD  ARG A 231      -6.375  10.784  -6.952  1.00  0.00           H  
ATOM   1256  HE  ARG A 231      -6.239  11.994  -9.523  1.00  0.00           H  
ATOM   1257 1HH1 ARG A 231      -6.939   8.924  -7.966  1.00  0.00           H  
ATOM   1258 2HH1 ARG A 231      -8.024   8.388  -9.230  1.00  0.00           H  
ATOM   1259 1HH2 ARG A 231      -7.649  11.288 -11.156  1.00  0.00           H  
ATOM   1260 2HH2 ARG A 231      -8.427   9.725 -11.036  1.00  0.00           H  
ATOM   1261  N   LEU A 232      -6.958  15.937  -5.481  1.00  0.00           N  
ATOM   1262  CA  LEU A 232      -7.972  16.982  -5.378  1.00  0.00           C  
ATOM   1263  C   LEU A 232      -7.338  18.345  -5.104  1.00  0.00           C  
ATOM   1264  O   LEU A 232      -7.615  19.312  -5.817  1.00  0.00           O  
ATOM   1265  CB  LEU A 232      -8.970  16.642  -4.264  1.00  0.00           C  
ATOM   1266  CG  LEU A 232      -9.833  15.396  -4.502  1.00  0.00           C  
ATOM   1267  CD1 LEU A 232     -10.658  15.103  -3.256  1.00  0.00           C  
ATOM   1268  CD2 LEU A 232     -10.728  15.621  -5.711  1.00  0.00           C  
ATOM   1269  H   LEU A 232      -6.836  15.317  -4.733  1.00  0.00           H  
ATOM   1270  HA  LEU A 232      -8.508  17.038  -6.325  1.00  0.00           H  
ATOM   1271 1HB  LEU A 232      -8.419  16.491  -3.338  1.00  0.00           H  
ATOM   1272 2HB  LEU A 232      -9.642  17.489  -4.129  1.00  0.00           H  
ATOM   1273  HG  LEU A 232      -9.187  14.536  -4.683  1.00  0.00           H  
ATOM   1274 1HD1 LEU A 232     -11.271  14.218  -3.425  1.00  0.00           H  
ATOM   1275 2HD1 LEU A 232      -9.992  14.928  -2.412  1.00  0.00           H  
ATOM   1276 3HD1 LEU A 232     -11.303  15.954  -3.040  1.00  0.00           H  
ATOM   1277 1HD2 LEU A 232     -11.341  14.735  -5.880  1.00  0.00           H  
ATOM   1278 2HD2 LEU A 232     -11.374  16.479  -5.530  1.00  0.00           H  
ATOM   1279 3HD2 LEU A 232     -10.111  15.808  -6.590  1.00  0.00           H  
ATOM   1280  N   GLN A 233      -6.489  18.401  -4.072  1.00  0.00           N  
ATOM   1281  CA  GLN A 233      -5.795  19.630  -3.668  1.00  0.00           C  
ATOM   1282  C   GLN A 233      -6.755  20.654  -3.068  1.00  0.00           C  
ATOM   1283  O   GLN A 233      -7.637  21.178  -3.749  1.00  0.00           O  
ATOM   1284  CB  GLN A 233      -5.063  20.247  -4.863  1.00  0.00           C  
ATOM   1285  CG  GLN A 233      -3.900  19.417  -5.377  1.00  0.00           C  
ATOM   1286  CD  GLN A 233      -2.708  19.448  -4.440  1.00  0.00           C  
ATOM   1287  OE1 GLN A 233      -2.456  20.450  -3.766  1.00  0.00           O  
ATOM   1288  NE2 GLN A 233      -1.965  18.347  -4.394  1.00  0.00           N  
ATOM   1289  H   GLN A 233      -6.323  17.580  -3.557  1.00  0.00           H  
ATOM   1290  HA  GLN A 233      -5.062  19.377  -2.902  1.00  0.00           H  
ATOM   1291 1HB  GLN A 233      -5.765  20.390  -5.685  1.00  0.00           H  
ATOM   1292 2HB  GLN A 233      -4.679  21.229  -4.587  1.00  0.00           H  
ATOM   1293 1HG  GLN A 233      -4.225  18.382  -5.483  1.00  0.00           H  
ATOM   1294 2HG  GLN A 233      -3.586  19.810  -6.344  1.00  0.00           H  
ATOM   1295 1HE2 GLN A 233      -1.165  18.309  -3.794  1.00  0.00           H  
ATOM   1296 2HE2 GLN A 233      -2.204  17.557  -4.957  1.00  0.00           H  
ATOM   1297  N   GLN A 234      -6.566  20.944  -1.788  1.00  0.00           N  
ATOM   1298  CA  GLN A 234      -7.408  21.907  -1.091  1.00  0.00           C  
ATOM   1299  C   GLN A 234      -6.859  23.317  -1.259  1.00  0.00           C  
ATOM   1300  O   GLN A 234      -7.578  24.304  -1.101  1.00  0.00           O  
ATOM   1301  CB  GLN A 234      -7.514  21.556   0.396  1.00  0.00           C  
ATOM   1302  CG  GLN A 234      -8.129  20.195   0.672  1.00  0.00           C  
ATOM   1303  CD  GLN A 234      -9.537  20.074   0.121  1.00  0.00           C  
ATOM   1304  OE1 GLN A 234     -10.416  20.879   0.441  1.00  0.00           O  
ATOM   1305  NE2 GLN A 234      -9.760  19.065  -0.715  1.00  0.00           N  
ATOM   1306  H   GLN A 234      -5.830  20.511  -1.304  1.00  0.00           H  
ATOM   1307  HA  GLN A 234      -8.406  21.873  -1.527  1.00  0.00           H  
ATOM   1308 1HB  GLN A 234      -6.521  21.574   0.845  1.00  0.00           H  
ATOM   1309 2HB  GLN A 234      -8.117  22.308   0.905  1.00  0.00           H  
ATOM   1310 1HG  GLN A 234      -7.512  19.427   0.205  1.00  0.00           H  
ATOM   1311 2HG  GLN A 234      -8.170  20.038   1.750  1.00  0.00           H  
ATOM   1312 1HE2 GLN A 234     -10.670  18.935  -1.111  1.00  0.00           H  
ATOM   1313 2HE2 GLN A 234      -9.018  18.436  -0.948  1.00  0.00           H  
ATOM   1314  N   GLN A 235      -5.578  23.406  -1.578  1.00  0.00           N  
ATOM   1315  CA  GLN A 235      -4.918  24.686  -1.773  1.00  0.00           C  
ATOM   1316  C   GLN A 235      -4.508  24.842  -3.231  1.00  0.00           C  
ATOM   1317  O   GLN A 235      -3.688  24.075  -3.737  1.00  0.00           O  
ATOM   1318  CB  GLN A 235      -3.695  24.812  -0.860  1.00  0.00           C  
ATOM   1319  CG  GLN A 235      -2.972  26.143  -0.969  1.00  0.00           C  
ATOM   1320  CD  GLN A 235      -1.813  26.253   0.004  1.00  0.00           C  
ATOM   1321  OE1 GLN A 235      -1.251  25.244   0.438  1.00  0.00           O  
ATOM   1322  NE2 GLN A 235      -1.450  27.482   0.353  1.00  0.00           N  
ATOM   1323  H   GLN A 235      -5.058  22.582  -1.690  1.00  0.00           H  
ATOM   1324  HA  GLN A 235      -5.621  25.480  -1.520  1.00  0.00           H  
ATOM   1325 1HB  GLN A 235      -4.001  24.679   0.178  1.00  0.00           H  
ATOM   1326 2HB  GLN A 235      -2.983  24.022  -1.096  1.00  0.00           H  
ATOM   1327 1HG  GLN A 235      -2.580  26.250  -1.980  1.00  0.00           H  
ATOM   1328 2HG  GLN A 235      -3.676  26.946  -0.754  1.00  0.00           H  
ATOM   1329 1HE2 GLN A 235      -0.691  27.617   0.992  1.00  0.00           H  
ATOM   1330 2HE2 GLN A 235      -1.932  28.272  -0.022  1.00  0.00           H  
ATOM   1331  N   GLN A 236      -5.078  25.823  -3.910  1.00  0.00           N  
ATOM   1332  CA  GLN A 236      -4.754  26.055  -5.308  1.00  0.00           C  
ATOM   1333  C   GLN A 236      -4.070  27.402  -5.482  1.00  0.00           C  
ATOM   1334  O   GLN A 236      -4.655  28.453  -5.205  1.00  0.00           O  
ATOM   1335  CB  GLN A 236      -6.016  25.989  -6.173  1.00  0.00           C  
ATOM   1336  CG  GLN A 236      -5.759  26.142  -7.661  1.00  0.00           C  
ATOM   1337  CD  GLN A 236      -7.035  26.072  -8.480  1.00  0.00           C  
ATOM   1338  OE1 GLN A 236      -7.745  25.063  -8.464  1.00  0.00           O  
ATOM   1339  NE2 GLN A 236      -7.333  27.146  -9.200  1.00  0.00           N  
ATOM   1340  H   GLN A 236      -5.726  26.410  -3.459  1.00  0.00           H  
ATOM   1341  HA  GLN A 236      -4.066  25.276  -5.637  1.00  0.00           H  
ATOM   1342 1HB  GLN A 236      -6.516  25.034  -6.014  1.00  0.00           H  
ATOM   1343 2HB  GLN A 236      -6.707  26.775  -5.868  1.00  0.00           H  
ATOM   1344 1HG  GLN A 236      -5.289  27.108  -7.842  1.00  0.00           H  
ATOM   1345 2HG  GLN A 236      -5.098  25.339  -7.990  1.00  0.00           H  
ATOM   1346 1HE2 GLN A 236      -8.162  27.159  -9.761  1.00  0.00           H  
ATOM   1347 2HE2 GLN A 236      -6.730  27.944  -9.185  1.00  0.00           H  
ATOM   1348  N   ALA A 237      -2.828  27.359  -5.938  1.00  0.00           N  
ATOM   1349  CA  ALA A 237      -2.048  28.565  -6.159  1.00  0.00           C  
ATOM   1350  C   ALA A 237      -2.369  29.166  -7.519  1.00  0.00           C  
ATOM   1351  O   ALA A 237      -2.182  30.362  -7.748  1.00  0.00           O  
ATOM   1352  CB  ALA A 237      -0.560  28.267  -6.045  1.00  0.00           C  
ATOM   1353  H   ALA A 237      -2.420  26.486  -6.134  1.00  0.00           H  
ATOM   1354  HA  ALA A 237      -2.321  29.290  -5.392  1.00  0.00           H  
ATOM   1355 1HB  ALA A 237       0.008  29.180  -6.217  1.00  0.00           H  
ATOM   1356 2HB  ALA A 237      -0.341  27.886  -5.047  1.00  0.00           H  
ATOM   1357 3HB  ALA A 237      -0.281  27.520  -6.786  1.00  0.00           H  
ATOM   1358  N   GLN A 238      -2.850  28.323  -8.421  1.00  0.00           N  
ATOM   1359  CA  GLN A 238      -3.206  28.760  -9.760  1.00  0.00           C  
ATOM   1360  C   GLN A 238      -4.543  29.487  -9.737  1.00  0.00           C  
ATOM   1361  O   GLN A 238      -4.739  30.404 -10.562  1.00  0.00           O  
ATOM   1362  OXT GLN A 238      -5.382  29.175  -8.938  1.00  0.00           O  
ATOM   1363  CB  GLN A 238      -3.266  27.569 -10.720  1.00  0.00           C  
ATOM   1364  CG  GLN A 238      -3.507  27.951 -12.171  1.00  0.00           C  
ATOM   1365  CD  GLN A 238      -3.461  26.753 -13.100  1.00  0.00           C  
ATOM   1366  OE1 GLN A 238      -3.444  25.603 -12.653  1.00  0.00           O  
ATOM   1367  NE2 GLN A 238      -3.440  27.015 -14.402  1.00  0.00           N  
ATOM   1368  H   GLN A 238      -2.979  27.385  -8.173  1.00  0.00           H  
ATOM   1369  HA  GLN A 238      -2.441  29.451 -10.113  1.00  0.00           H  
ATOM   1370 1HB  GLN A 238      -2.330  27.014 -10.670  1.00  0.00           H  
ATOM   1371 2HB  GLN A 238      -4.064  26.894 -10.413  1.00  0.00           H  
ATOM   1372 1HG  GLN A 238      -4.492  28.411 -12.256  1.00  0.00           H  
ATOM   1373 2HG  GLN A 238      -2.737  28.656 -12.483  1.00  0.00           H  
ATOM   1374 1HE2 GLN A 238      -3.409  26.265 -15.064  1.00  0.00           H  
ATOM   1375 2HE2 GLN A 238      -3.454  27.963 -14.722  1.00  0.00           H  
TER                                                                             
ATOM   1377  N   ASN B   1     -11.833  -0.219   8.107  1.00  0.00           N  
ATOM   1378  CA  ASN B   1     -10.737  -0.480   9.032  1.00  0.00           C  
ATOM   1379  C   ASN B   1      -9.411  -0.606   8.293  1.00  0.00           C  
ATOM   1380  O   ASN B   1      -8.726   0.388   8.052  1.00  0.00           O  
ATOM   1381  CB  ASN B   1     -11.014  -1.729   9.849  1.00  0.00           C  
ATOM   1382  CG  ASN B   1     -12.088  -1.520  10.879  1.00  0.00           C  
ATOM   1383  OD1 ASN B   1     -12.396  -0.381  11.250  1.00  0.00           O  
ATOM   1384  ND2 ASN B   1     -12.666  -2.596  11.349  1.00  0.00           N  
ATOM   1385 1H   ASN B   1     -12.689  -0.141   8.617  1.00  0.00           H  
ATOM   1386 2H   ASN B   1     -11.659   0.635   7.616  1.00  0.00           H  
ATOM   1387 3H   ASN B   1     -11.903  -0.971   7.451  1.00  0.00           H  
ATOM   1388  HA  ASN B   1     -10.649   0.368   9.713  1.00  0.00           H  
ATOM   1389 1HB  ASN B   1     -11.317  -2.539   9.184  1.00  0.00           H  
ATOM   1390 2HB  ASN B   1     -10.100  -2.045  10.353  1.00  0.00           H  
ATOM   1391 1HD2 ASN B   1     -13.388  -2.517  12.037  1.00  0.00           H  
ATOM   1392 2HD2 ASN B   1     -12.385  -3.497  11.020  1.00  0.00           H  
ATOM   1393  N   ASP B   2      -9.054  -1.835   7.933  1.00  0.00           N  
ATOM   1394  CA  ASP B   2      -7.914  -2.075   7.056  1.00  0.00           C  
ATOM   1395  C   ASP B   2      -8.338  -2.080   5.593  1.00  0.00           C  
ATOM   1396  O   ASP B   2      -8.275  -3.110   4.921  1.00  0.00           O  
ATOM   1397  CB  ASP B   2      -7.241  -3.405   7.403  1.00  0.00           C  
ATOM   1398  CG  ASP B   2      -6.576  -3.393   8.773  1.00  0.00           C  
ATOM   1399  OD1 ASP B   2      -6.001  -2.390   9.123  1.00  0.00           O  
ATOM   1400  OD2 ASP B   2      -6.650  -4.387   9.455  1.00  0.00           O  
ATOM   1401  H   ASP B   2      -9.586  -2.622   8.276  1.00  0.00           H  
ATOM   1402  HA  ASP B   2      -7.192  -1.272   7.199  1.00  0.00           H  
ATOM   1403 1HB  ASP B   2      -7.982  -4.205   7.382  1.00  0.00           H  
ATOM   1404 2HB  ASP B   2      -6.486  -3.639   6.651  1.00  0.00           H  
ATOM   1405  N   ASP B   3      -8.769  -0.922   5.103  1.00  0.00           N  
ATOM   1406  CA  ASP B   3      -9.442  -0.839   3.813  1.00  0.00           C  
ATOM   1407  C   ASP B   3      -8.515  -0.275   2.744  1.00  0.00           C  
ATOM   1408  O   ASP B   3      -8.227   0.921   2.726  1.00  0.00           O  
ATOM   1409  CB  ASP B   3     -10.698   0.030   3.918  1.00  0.00           C  
ATOM   1410  CG  ASP B   3     -11.728  -0.532   4.889  1.00  0.00           C  
ATOM   1411  OD1 ASP B   3     -11.598  -1.671   5.268  1.00  0.00           O  
ATOM   1412  OD2 ASP B   3     -12.634   0.184   5.241  1.00  0.00           O  
ATOM   1413  H   ASP B   3      -8.628  -0.079   5.640  1.00  0.00           H  
ATOM   1414  HA  ASP B   3      -9.739  -1.844   3.512  1.00  0.00           H  
ATOM   1415 1HB  ASP B   3     -10.420   1.032   4.244  1.00  0.00           H  
ATOM   1416 2HB  ASP B   3     -11.160   0.122   2.934  1.00  0.00           H  
ATOM   1417  N   PHE B   4      -8.050  -1.146   1.852  1.00  0.00           N  
ATOM   1418  CA  PHE B   4      -7.179  -0.731   0.759  1.00  0.00           C  
ATOM   1419  C   PHE B   4      -7.225  -1.729  -0.391  1.00  0.00           C  
ATOM   1420  O   PHE B   4      -7.693  -2.856  -0.228  1.00  0.00           O  
ATOM   1421  CB  PHE B   4      -5.739  -0.578   1.253  1.00  0.00           C  
ATOM   1422  CG  PHE B   4      -5.154  -1.842   1.816  1.00  0.00           C  
ATOM   1423  CD1 PHE B   4      -4.445  -2.716   1.006  1.00  0.00           C  
ATOM   1424  CD2 PHE B   4      -5.312  -2.159   3.156  1.00  0.00           C  
ATOM   1425  CE1 PHE B   4      -3.906  -3.879   1.523  1.00  0.00           C  
ATOM   1426  CE2 PHE B   4      -4.774  -3.320   3.677  1.00  0.00           C  
ATOM   1427  CZ  PHE B   4      -4.071  -4.181   2.858  1.00  0.00           C  
ATOM   1428  H   PHE B   4      -8.305  -2.119   1.935  1.00  0.00           H  
ATOM   1429  HA  PHE B   4      -7.525   0.235   0.389  1.00  0.00           H  
ATOM   1430 1HB  PHE B   4      -5.106  -0.248   0.430  1.00  0.00           H  
ATOM   1431 2HB  PHE B   4      -5.698   0.189   2.025  1.00  0.00           H  
ATOM   1432  HD1 PHE B   4      -4.314  -2.477  -0.050  1.00  0.00           H  
ATOM   1433  HD2 PHE B   4      -5.868  -1.479   3.803  1.00  0.00           H  
ATOM   1434  HE1 PHE B   4      -3.352  -4.558   0.875  1.00  0.00           H  
ATOM   1435  HE2 PHE B   4      -4.905  -3.558   4.732  1.00  0.00           H  
ATOM   1436  HZ  PHE B   4      -3.648  -5.098   3.267  1.00  0.00           H  
ATOM   1437  N   PHE B   5      -6.737  -1.308  -1.553  1.00  0.00           N  
ATOM   1438  CA  PHE B   5      -6.666  -2.185  -2.716  1.00  0.00           C  
ATOM   1439  C   PHE B   5      -5.346  -2.946  -2.751  1.00  0.00           C  
ATOM   1440  O   PHE B   5      -4.304  -2.384  -3.083  1.00  0.00           O  
ATOM   1441  CB  PHE B   5      -6.830  -1.378  -4.005  1.00  0.00           C  
ATOM   1442  CG  PHE B   5      -8.223  -0.859  -4.222  1.00  0.00           C  
ATOM   1443  CD1 PHE B   5      -8.577   0.415  -3.803  1.00  0.00           C  
ATOM   1444  CD2 PHE B   5      -9.182  -1.643  -4.845  1.00  0.00           C  
ATOM   1445  CE1 PHE B   5      -9.859   0.893  -4.002  1.00  0.00           C  
ATOM   1446  CE2 PHE B   5     -10.463  -1.167  -5.046  1.00  0.00           C  
ATOM   1447  CZ  PHE B   5     -10.801   0.103  -4.624  1.00  0.00           C  
ATOM   1448  H   PHE B   5      -6.407  -0.358  -1.632  1.00  0.00           H  
ATOM   1449  HA  PHE B   5      -7.478  -2.911  -2.653  1.00  0.00           H  
ATOM   1450 1HB  PHE B   5      -6.149  -0.528  -3.991  1.00  0.00           H  
ATOM   1451 2HB  PHE B   5      -6.561  -1.998  -4.859  1.00  0.00           H  
ATOM   1452  HD1 PHE B   5      -7.831   1.041  -3.312  1.00  0.00           H  
ATOM   1453  HD2 PHE B   5      -8.915  -2.647  -5.179  1.00  0.00           H  
ATOM   1454  HE1 PHE B   5     -10.123   1.896  -3.668  1.00  0.00           H  
ATOM   1455  HE2 PHE B   5     -11.207  -1.794  -5.538  1.00  0.00           H  
ATOM   1456  HZ  PHE B   5     -11.811   0.478  -4.780  1.00  0.00           H  
ATOM   1457  N   GLY B   6      -5.401  -4.229  -2.407  1.00  0.00           N  
ATOM   1458  CA  GLY B   6      -4.194  -5.024  -2.226  1.00  0.00           C  
ATOM   1459  C   GLY B   6      -3.643  -5.504  -3.563  1.00  0.00           C  
ATOM   1460  O   GLY B   6      -3.411  -6.698  -3.756  1.00  0.00           O  
ATOM   1461  H   GLY B   6      -6.302  -4.663  -2.268  1.00  0.00           H  
ATOM   1462 1HA  GLY B   6      -3.439  -4.429  -1.711  1.00  0.00           H  
ATOM   1463 2HA  GLY B   6      -4.415  -5.881  -1.591  1.00  0.00           H  
ATOM   1464  N   TRP B   7      -3.438  -4.569  -4.483  1.00  0.00           N  
ATOM   1465  CA  TRP B   7      -2.959  -4.901  -5.820  1.00  0.00           C  
ATOM   1466  C   TRP B   7      -1.437  -4.938  -5.865  1.00  0.00           C  
ATOM   1467  O   TRP B   7      -0.807  -4.147  -6.567  1.00  0.00           O  
ATOM   1468  CB  TRP B   7      -3.478  -3.886  -6.840  1.00  0.00           C  
ATOM   1469  CG  TRP B   7      -4.936  -4.043  -7.152  1.00  0.00           C  
ATOM   1470  CD1 TRP B   7      -5.936  -4.297  -6.263  1.00  0.00           C  
ATOM   1471  CD2 TRP B   7      -5.567  -3.956  -8.452  1.00  0.00           C  
ATOM   1472  NE1 TRP B   7      -7.141  -4.375  -6.917  1.00  0.00           N  
ATOM   1473  CE2 TRP B   7      -6.934  -4.167  -8.257  1.00  0.00           C  
ATOM   1474  CE3 TRP B   7      -5.088  -3.718  -9.747  1.00  0.00           C  
ATOM   1475  CZ2 TRP B   7      -7.837  -4.151  -9.309  1.00  0.00           C  
ATOM   1476  CZ3 TRP B   7      -5.993  -3.700 -10.801  1.00  0.00           C  
ATOM   1477  CH2 TRP B   7      -7.332  -3.911 -10.587  1.00  0.00           C  
ATOM   1478  H   TRP B   7      -3.620  -3.603  -4.251  1.00  0.00           H  
ATOM   1479  HA  TRP B   7      -3.335  -5.888  -6.087  1.00  0.00           H  
ATOM   1480 1HB  TRP B   7      -3.315  -2.876  -6.464  1.00  0.00           H  
ATOM   1481 2HB  TRP B   7      -2.916  -3.984  -7.769  1.00  0.00           H  
ATOM   1482  HD1 TRP B   7      -5.800  -4.421  -5.190  1.00  0.00           H  
ATOM   1483  HE1 TRP B   7      -8.035  -4.557  -6.483  1.00  0.00           H  
ATOM   1484  HE3 TRP B   7      -4.026  -3.547  -9.922  1.00  0.00           H  
ATOM   1485  HZ2 TRP B   7      -8.904  -4.317  -9.159  1.00  0.00           H  
ATOM   1486  HZ3 TRP B   7      -5.613  -3.515 -11.806  1.00  0.00           H  
ATOM   1487  HH2 TRP B   7      -8.015  -3.890 -11.437  1.00  0.00           H  
ATOM   1488  N   PHE B   8      -0.851  -5.862  -5.111  1.00  0.00           N  
ATOM   1489  CA  PHE B   8       0.599  -6.011  -5.072  1.00  0.00           C  
ATOM   1490  C   PHE B   8       0.998  -7.374  -4.520  1.00  0.00           C  
ATOM   1491  O   PHE B   8       0.144  -8.176  -4.142  1.00  0.00           O  
ATOM   1492  CB  PHE B   8       1.228  -4.907  -4.220  1.00  0.00           C  
ATOM   1493  CG  PHE B   8       0.722  -4.870  -2.806  1.00  0.00           C  
ATOM   1494  CD1 PHE B   8       1.358  -5.594  -1.808  1.00  0.00           C  
ATOM   1495  CD2 PHE B   8      -0.390  -4.113  -2.470  1.00  0.00           C  
ATOM   1496  CE1 PHE B   8       0.893  -5.562  -0.507  1.00  0.00           C  
ATOM   1497  CE2 PHE B   8      -0.856  -4.078  -1.171  1.00  0.00           C  
ATOM   1498  CZ  PHE B   8      -0.213  -4.804  -0.188  1.00  0.00           C  
ATOM   1499  H   PHE B   8      -1.424  -6.475  -4.551  1.00  0.00           H  
ATOM   1500  HA  PHE B   8       0.983  -5.928  -6.090  1.00  0.00           H  
ATOM   1501 1HB  PHE B   8       2.308  -5.040  -4.191  1.00  0.00           H  
ATOM   1502 2HB  PHE B   8       1.029  -3.938  -4.677  1.00  0.00           H  
ATOM   1503  HD1 PHE B   8       2.233  -6.193  -2.060  1.00  0.00           H  
ATOM   1504  HD2 PHE B   8      -0.898  -3.541  -3.247  1.00  0.00           H  
ATOM   1505  HE1 PHE B   8       1.402  -6.136   0.267  1.00  0.00           H  
ATOM   1506  HE2 PHE B   8      -1.731  -3.479  -0.920  1.00  0.00           H  
ATOM   1507  HZ  PHE B   8      -0.580  -4.778   0.837  1.00  0.00           H  
ATOM   1508  N   ASP B   9       2.301  -7.631  -4.478  1.00  0.00           N  
ATOM   1509  CA  ASP B   9       2.820  -8.871  -3.913  1.00  0.00           C  
ATOM   1510  C   ASP B   9       2.534  -8.960  -2.420  1.00  0.00           C  
ATOM   1511  O   ASP B   9       3.168  -8.276  -1.615  1.00  0.00           O  
ATOM   1512  CB  ASP B   9       4.328  -8.981  -4.157  1.00  0.00           C  
ATOM   1513  CG  ASP B   9       4.900 -10.325  -3.727  1.00  0.00           C  
ATOM   1514  OD1 ASP B   9       4.363 -10.915  -2.820  1.00  0.00           O  
ATOM   1515  OD2 ASP B   9       5.869 -10.749  -4.310  1.00  0.00           O  
ATOM   1516  H   ASP B   9       2.950  -6.949  -4.845  1.00  0.00           H  
ATOM   1517  HA  ASP B   9       2.326  -9.709  -4.406  1.00  0.00           H  
ATOM   1518 1HB  ASP B   9       4.537  -8.836  -5.217  1.00  0.00           H  
ATOM   1519 2HB  ASP B   9       4.843  -8.191  -3.610  1.00  0.00           H  
ATOM   1520  N   MET B  10       1.576  -9.805  -2.056  1.00  0.00           N  
ATOM   1521  CA  MET B  10       0.940  -9.724  -0.746  1.00  0.00           C  
ATOM   1522  C   MET B  10       1.832 -10.315   0.338  1.00  0.00           C  
ATOM   1523  O   MET B  10       1.437 -10.403   1.500  1.00  0.00           O  
ATOM   1524  CB  MET B  10      -0.411 -10.437  -0.770  1.00  0.00           C  
ATOM   1525  CG  MET B  10      -1.458  -9.772  -1.653  1.00  0.00           C  
ATOM   1526  SD  MET B  10      -1.654  -8.015  -1.296  1.00  0.00           S  
ATOM   1527  CE  MET B  10      -2.315  -8.079   0.366  1.00  0.00           C  
ATOM   1528  H   MET B  10       1.281 -10.522  -2.702  1.00  0.00           H  
ATOM   1529  HA  MET B  10       0.777  -8.674  -0.504  1.00  0.00           H  
ATOM   1530 1HB  MET B  10      -0.277 -11.459  -1.123  1.00  0.00           H  
ATOM   1531 2HB  MET B  10      -0.813 -10.491   0.242  1.00  0.00           H  
ATOM   1532 1HG  MET B  10      -1.175  -9.882  -2.699  1.00  0.00           H  
ATOM   1533 2HG  MET B  10      -2.421 -10.262  -1.508  1.00  0.00           H  
ATOM   1534 1HE  MET B  10      -2.490  -7.065   0.728  1.00  0.00           H  
ATOM   1535 2HE  MET B  10      -3.255  -8.631   0.363  1.00  0.00           H  
ATOM   1536 3HE  MET B  10      -1.602  -8.580   1.023  1.00  0.00           H  
ATOM   1537  N   ASN B  11       3.036 -10.719  -0.051  1.00  0.00           N  
ATOM   1538  CA  ASN B  11       4.062 -11.105   0.912  1.00  0.00           C  
ATOM   1539  C   ASN B  11       4.489  -9.918   1.765  1.00  0.00           C  
ATOM   1540  O   ASN B  11       5.079 -10.087   2.832  1.00  0.00           O  
ATOM   1541  CB  ASN B  11       5.260 -11.710   0.204  1.00  0.00           C  
ATOM   1542  CG  ASN B  11       5.013 -13.124  -0.245  1.00  0.00           C  
ATOM   1543  OD1 ASN B  11       4.988 -14.052   0.572  1.00  0.00           O  
ATOM   1544  ND2 ASN B  11       4.829 -13.305  -1.528  1.00  0.00           N  
ATOM   1545  H   ASN B  11       3.247 -10.761  -1.038  1.00  0.00           H  
ATOM   1546  HA  ASN B  11       3.642 -11.853   1.585  1.00  0.00           H  
ATOM   1547 1HB  ASN B  11       5.513 -11.104  -0.667  1.00  0.00           H  
ATOM   1548 2HB  ASN B  11       6.122 -11.699   0.872  1.00  0.00           H  
ATOM   1549 1HD2 ASN B  11       4.660 -14.225  -1.883  1.00  0.00           H  
ATOM   1550 2HD2 ASN B  11       4.857 -12.526  -2.152  1.00  0.00           H  
ATOM   1551  N   MET B  12       4.189  -8.715   1.289  1.00  0.00           N  
ATOM   1552  CA  MET B  12       4.500  -7.497   2.029  1.00  0.00           C  
ATOM   1553  C   MET B  12       3.399  -7.162   3.027  1.00  0.00           C  
ATOM   1554  O   MET B  12       3.526  -6.222   3.813  1.00  0.00           O  
ATOM   1555  CB  MET B  12       4.716  -6.334   1.063  1.00  0.00           C  
ATOM   1556  CG  MET B  12       5.095  -5.021   1.734  1.00  0.00           C  
ATOM   1557  SD  MET B  12       5.476  -3.718   0.546  1.00  0.00           S  
ATOM   1558  CE  MET B  12       3.863  -3.439  -0.179  1.00  0.00           C  
ATOM   1559  H   MET B  12       3.732  -8.641   0.391  1.00  0.00           H  
ATOM   1560  HA  MET B  12       5.419  -7.661   2.592  1.00  0.00           H  
ATOM   1561 1HB  MET B  12       5.507  -6.588   0.358  1.00  0.00           H  
ATOM   1562 2HB  MET B  12       3.806  -6.165   0.487  1.00  0.00           H  
ATOM   1563 1HG  MET B  12       4.272  -4.684   2.363  1.00  0.00           H  
ATOM   1564 2HG  MET B  12       5.967  -5.174   2.368  1.00  0.00           H  
ATOM   1565 1HE  MET B  12       3.934  -2.657  -0.936  1.00  0.00           H  
ATOM   1566 2HE  MET B  12       3.507  -4.361  -0.641  1.00  0.00           H  
ATOM   1567 3HE  MET B  12       3.163  -3.129   0.598  1.00  0.00           H  
ATOM   1568  N   GLU B  13       2.320  -7.935   2.992  1.00  0.00           N  
ATOM   1569  CA  GLU B  13       1.162  -7.671   3.836  1.00  0.00           C  
ATOM   1570  C   GLU B  13       0.551  -6.310   3.524  1.00  0.00           C  
ATOM   1571  O   GLU B  13      -0.171  -6.179   2.576  1.00  0.00           O  
ATOM   1572  OXT GLU B  13       0.793  -5.369   4.229  1.00  0.00           O  
ATOM   1573  CB  GLU B  13       1.552  -7.740   5.314  1.00  0.00           C  
ATOM   1574  CG  GLU B  13       0.381  -7.629   6.280  1.00  0.00           C  
ATOM   1575  CD  GLU B  13      -0.502  -8.845   6.271  1.00  0.00           C  
ATOM   1576  OE1 GLU B  13      -0.059  -9.875   5.822  1.00  0.00           O  
ATOM   1577  OE2 GLU B  13      -1.622  -8.745   6.714  1.00  0.00           O  
ATOM   1578  H   GLU B  13       2.302  -8.727   2.364  1.00  0.00           H  
ATOM   1579  HA  GLU B  13       0.408  -8.434   3.637  1.00  0.00           H  
ATOM   1580 1HB  GLU B  13       2.061  -8.684   5.512  1.00  0.00           H  
ATOM   1581 2HB  GLU B  13       2.252  -6.937   5.543  1.00  0.00           H  
ATOM   1582 1HG  GLU B  13       0.768  -7.482   7.288  1.00  0.00           H  
ATOM   1583 2HG  GLU B  13      -0.211  -6.754   6.016  1.00  0.00           H  
TER                                                                             
I_bsa 1351.08
I_hb 5
I_pack -0.011
I_sc -44.182
I_unsat 3
pep_sc -11.859
pep_sc_noref -10.046
reweighted_sc -114.361
rmsALL 11.375
rmsALL_CAPRI_if 3.904
rmsALL_allIF 4.761
rmsALL_if 5.944
rmsBB 10.359
rmsBB_CAPRI_if 2.826
rmsBB_allIF 3.775
rmsBB_if 5.058
rmsBB_intrf_lowres 6.974
rmsBB_lowres 11.814
rmsCA 10.381
rmsCA_if 5.141
rmsCA_intrf_lowres 7.032
rmsCA_lowres 11.791
rmsSC_CAPRI_if 4.447
rmsSC_allIF 5.264
score -58.32
score_lowres_opt -4.562
score_lowres_start 25.951
silent_score -58.32
startRMSall 0
startRMSallif 0
startRMSbb 0
startRMSca 0
time 80
