# Supplementary material for: Simple biochemical features underlie transcriptional activation domain diversity and dynamic, fuzzy binding to Mediator
Source: eLife. 2021 Apr 27;10:e68068. doi: 10.7554/eLife.68068 (PMC8137143; doi:10.7554/eLife.68068)
Supplement: Figure 6—source data 2. — The 10 best-scoring models from different binding poses are provided as pdb files. Top500.txt contains the score, cluster number, and RMSD to best model for the 500 best-scoring models. [file elife-68068-fig6-data2.zip › Med15-cAD structural models/ABD1/Sef1_1132/top500.txt]

description rms cluster cluster_idx reweighted_sc
2lpb_Sef1_1132_prepack_00259 2.737 7 0 -97.753
2lpb_Sef1_1132_prepack_00286 2.730 19 0 -94.530
2lpb_Sef1_1132_prepack_00288 2.458 20 0 -94.032
2lpb_Sef1_1132_prepack_00353 2.108 8 0 -105.252
2lpb_Sef1_1132_prepack_00419 2.520 21 0 -99.535
2lpb_Sef1_1132_prepack_00477 3.822 22 0 -93.281
2lpb_Sef1_1132_prepack_00574 4.098 23 0 -98.940
2lpb_Sef1_1132_prepack_00730 1.910 24 0 -100.690
2lpb_Sef1_1132_prepack_00939 5.351 25 0 -94.132
2lpb_Sef1_1132_prepack_00995 4.236 26 0 -98.907
2lpb_Sef1_1132_prepack_01026 2.369 27 0 -93.749
2lpb_Sef1_1132_prepack_01095 2.535 28 0 -94.782
2lpb_Sef1_1132_prepack_01127 2.100 29 0 -94.252
2lpb_Sef1_1132_prepack_01250 5.190 30 0 -106.765
2lpb_Sef1_1132_prepack_01270 4.730 31 0 -93.329
2lpb_Sef1_1132_prepack_01746 4.182 32 0 -94.703
2lpb_Sef1_1132_prepack_01804 1.782 33 0 -103.512
2lpb_Sef1_1132_prepack_01833 2.593 34 0 -98.643
2lpb_Sef1_1132_prepack_01848 2.138 35 0 -96.503
2lpb_Sef1_1132_prepack_02104 3.755 36 0 -97.322
2lpb_Sef1_1132_prepack_02208 2.704 37 0 -98.198
2lpb_Sef1_1132_prepack_02241 2.954 38 0 -107.215
2lpb_Sef1_1132_prepack_02251 4.403 39 0 -100.269
2lpb_Sef1_1132_prepack_02281 2.205 40 0 -97.512
2lpb_Sef1_1132_prepack_02433 2.998 41 0 -98.988
2lpb_Sef1_1132_prepack_02463 2.822 42 0 -114.234
2lpb_Sef1_1132_prepack_02564 2.605 43 0 -113.447
2lpb_Sef1_1132_prepack_02641 4.636 44 0 -101.485
2lpb_Sef1_1132_prepack_02706 3.104 45 0 -109.357
2lpb_Sef1_1132_prepack_02818 2.998 46 0 -114.529
2lpb_Sef1_1132_prepack_02919 2.681 9 0 -93.578
2lpb_Sef1_1132_prepack_02945 3.011 47 0 -95.235
2lpb_Sef1_1132_prepack_03077 3.668 48 0 -93.519
2lpb_Sef1_1132_prepack_03243 2.538 49 0 -108.570
2lpb_Sef1_1132_prepack_03471 2.127 50 0 -103.629
2lpb_Sef1_1132_prepack_03720 4.003 51 0 -94.033
2lpb_Sef1_1132_prepack_03803 2.296 52 0 -110.375
2lpb_Sef1_1132_prepack_03812 3.834 53 0 -98.165
2lpb_Sef1_1132_prepack_03856 2.535 10 0 -101.210
2lpb_Sef1_1132_prepack_03891 3.388 54 0 -96.772
2lpb_Sef1_1132_prepack_03928 3.012 55 0 -105.424
2lpb_Sef1_1132_prepack_04035 3.167 56 0 -108.565
2lpb_Sef1_1132_prepack_04400 2.169 57 0 -97.526
2lpb_Sef1_1132_prepack_04403 5.478 58 0 -94.702
2lpb_Sef1_1132_prepack_04417 2.902 59 0 -102.454
2lpb_Sef1_1132_prepack_04672 3.116 60 0 -103.405
2lpb_Sef1_1132_prepack_04701 2.232 61 0 -97.706
2lpb_Sef1_1132_prepack_04808 2.435 62 0 -97.595
2lpb_Sef1_1132_prepack_04841 3.470 63 0 -100.258
2lpb_Sef1_1132_prepack_04846 3.650 64 0 -94.420
2lpb_Sef1_1132_prepack_04952 2.817 11 0 -94.366
2lpb_Sef1_1132_prepack_05064 3.688 65 0 -99.407
2lpb_Sef1_1132_prepack_05074 3.978 66 0 -96.403
2lpb_Sef1_1132_prepack_05176 4.243 67 0 -98.248
2lpb_Sef1_1132_prepack_05217 3.106 68 0 -98.582
2lpb_Sef1_1132_prepack_05336 3.287 69 0 -93.554
2lpb_Sef1_1132_prepack_05348 3.440 70 0 -99.510
2lpb_Sef1_1132_prepack_05368 2.479 71 0 -94.134
2lpb_Sef1_1132_prepack_05384 4.870 72 0 -96.251
2lpb_Sef1_1132_prepack_05425 2.905 73 0 -99.128
2lpb_Sef1_1132_prepack_05487 3.142 74 0 -94.404
2lpb_Sef1_1132_prepack_05715 1.839 75 0 -99.984
2lpb_Sef1_1132_prepack_05735 2.381 76 0 -97.045
2lpb_Sef1_1132_prepack_05773 2.666 77 0 -96.952
2lpb_Sef1_1132_prepack_05784 2.259 78 0 -96.985
2lpb_Sef1_1132_prepack_05856 2.275 79 0 -97.877
2lpb_Sef1_1132_prepack_05865 4.533 80 0 -95.517
2lpb_Sef1_1132_prepack_05878 3.699 81 0 -107.083
2lpb_Sef1_1132_prepack_05925 3.115 82 0 -99.130
2lpb_Sef1_1132_prepack_06000 2.781 83 0 -96.608
2lpb_Sef1_1132_prepack_06046 3.272 1 0 -104.697
2lpb_Sef1_1132_prepack_06056 2.436 84 0 -94.700
2lpb_Sef1_1132_prepack_06106 3.518 85 0 -96.278
2lpb_Sef1_1132_prepack_06126 3.052 12 0 -97.357
2lpb_Sef1_1132_prepack_06346 2.654 86 0 -97.150
2lpb_Sef1_1132_prepack_06403 4.841 87 0 -103.947
2lpb_Sef1_1132_prepack_06454 3.042 1 1 -105.415
2lpb_Sef1_1132_prepack_06476 0.000 88 0 -123.804
2lpb_Sef1_1132_prepack_06711 5.149 89 0 -94.515
2lpb_Sef1_1132_prepack_06784 2.937 90 0 -98.916
2lpb_Sef1_1132_prepack_06815 3.301 91 0 -94.788
2lpb_Sef1_1132_prepack_06892 1.615 92 0 -103.986
2lpb_Sef1_1132_prepack_06980 3.641 93 0 -103.524
2lpb_Sef1_1132_prepack_07113 5.218 94 0 -95.883
2lpb_Sef1_1132_prepack_07195 2.718 95 0 -95.918
2lpb_Sef1_1132_prepack_07310 2.497 96 0 -105.145
2lpb_Sef1_1132_prepack_07452 3.050 97 0 -99.225
2lpb_Sef1_1132_prepack_07489 2.878 98 0 -96.677
2lpb_Sef1_1132_prepack_07633 5.153 99 0 -97.218
2lpb_Sef1_1132_prepack_07746 2.581 2 0 -100.245
2lpb_Sef1_1132_prepack_07836 2.744 100 0 -97.865
2lpb_Sef1_1132_prepack_07905 2.360 101 0 -97.565
2lpb_Sef1_1132_prepack_08016 5.387 102 0 -97.285
2lpb_Sef1_1132_prepack_08048 5.472 103 0 -94.190
2lpb_Sef1_1132_prepack_08396 3.269 104 0 -95.718
2lpb_Sef1_1132_prepack_08510 4.921 105 0 -96.120
2lpb_Sef1_1132_prepack_08683 3.000 9 1 -96.286
2lpb_Sef1_1132_prepack_08748 4.618 106 0 -94.925
2lpb_Sef1_1132_prepack_08766 3.748 107 0 -95.214
2lpb_Sef1_1132_prepack_08770 3.482 108 0 -96.269
2lpb_Sef1_1132_prepack_08784 3.084 109 0 -104.971
2lpb_Sef1_1132_prepack_08790 1.470 110 0 -93.502
2lpb_Sef1_1132_prepack_08809 2.430 2 1 -114.071
2lpb_Sef1_1132_prepack_08833 2.537 111 0 -100.627
2lpb_Sef1_1132_prepack_08874 3.640 112 0 -104.257
2lpb_Sef1_1132_prepack_08916 3.045 113 0 -96.010
2lpb_Sef1_1132_prepack_08941 3.266 114 0 -100.249
2lpb_Sef1_1132_prepack_09152 2.086 8 1 -107.154
2lpb_Sef1_1132_prepack_09156 5.437 115 0 -97.583
2lpb_Sef1_1132_prepack_09234 2.442 2 2 -107.043
2lpb_Sef1_1132_prepack_09308 1.918 4 0 -93.556
2lpb_Sef1_1132_prepack_09370 2.816 13 0 -96.622
2lpb_Sef1_1132_prepack_09438 2.883 116 0 -97.002
2lpb_Sef1_1132_prepack_09495 3.109 117 0 -97.661
2lpb_Sef1_1132_prepack_09598 3.232 118 0 -93.579
2lpb_Sef1_1132_prepack_09616 2.927 119 0 -97.300
2lpb_Sef1_1132_prepack_09865 4.201 120 0 -93.319
2lpb_Sef1_1132_prepack_09904 3.100 121 0 -96.494
2lpb_Sef1_1132_prepack_09914 3.550 122 0 -98.176
2lpb_Sef1_1132_prepack_10055 2.288 123 0 -94.632
2lpb_Sef1_1132_prepack_10211 3.448 124 0 -94.521
2lpb_Sef1_1132_prepack_10217 3.707 14 0 -96.520
2lpb_Sef1_1132_prepack_10232 2.611 125 0 -94.069
2lpb_Sef1_1132_prepack_10248 2.260 126 0 -95.753
2lpb_Sef1_1132_prepack_10325 5.186 127 0 -97.178
2lpb_Sef1_1132_prepack_10478 2.151 128 0 -96.663
2lpb_Sef1_1132_prepack_10626 1.913 129 0 -98.795
2lpb_Sef1_1132_prepack_10698 2.312 130 0 -108.290
2lpb_Sef1_1132_prepack_10993 1.746 131 0 -108.793
2lpb_Sef1_1132_prepack_11016 5.376 132 0 -97.941
2lpb_Sef1_1132_prepack_11021 3.860 133 0 -99.465
2lpb_Sef1_1132_prepack_11134 3.807 134 0 -96.693
2lpb_Sef1_1132_prepack_11209 3.598 135 0 -93.853
2lpb_Sef1_1132_prepack_11258 3.347 136 0 -107.310
2lpb_Sef1_1132_prepack_11426 2.344 137 0 -106.553
2lpb_Sef1_1132_prepack_11550 5.096 138 0 -101.584
2lpb_Sef1_1132_prepack_11753 2.801 139 0 -94.650
2lpb_Sef1_1132_prepack_11794 2.419 140 0 -96.080
2lpb_Sef1_1132_prepack_11809 5.315 141 0 -98.754
2lpb_Sef1_1132_prepack_12234 2.498 142 0 -101.440
2lpb_Sef1_1132_prepack_12473 4.453 143 0 -93.976
2lpb_Sef1_1132_prepack_12527 3.819 14 1 -111.315
2lpb_Sef1_1132_prepack_12543 2.996 144 0 -106.445
2lpb_Sef1_1132_prepack_12711 3.359 145 0 -106.556
2lpb_Sef1_1132_prepack_12832 2.258 146 0 -102.201
2lpb_Sef1_1132_prepack_12990 3.046 147 0 -96.191
2lpb_Sef1_1132_prepack_13038 3.284 15 0 -97.310
2lpb_Sef1_1132_prepack_13121 2.916 148 0 -95.721
2lpb_Sef1_1132_prepack_13146 3.424 149 0 -99.661
2lpb_Sef1_1132_prepack_13304 2.655 150 0 -99.157
2lpb_Sef1_1132_prepack_13325 2.283 151 0 -100.462
2lpb_Sef1_1132_prepack_13666 3.868 152 0 -93.609
2lpb_Sef1_1132_prepack_13843 5.061 153 0 -99.939
2lpb_Sef1_1132_prepack_13863 2.186 4 1 -99.482
2lpb_Sef1_1132_prepack_13970 4.581 154 0 -107.521
2lpb_Sef1_1132_prepack_14094 2.005 155 0 -96.822
2lpb_Sef1_1132_prepack_14135 2.185 156 0 -93.759
2lpb_Sef1_1132_prepack_14296 4.488 157 0 -94.613
2lpb_Sef1_1132_prepack_14542 4.597 0 0 -93.875
2lpb_Sef1_1132_prepack_14590 4.342 158 0 -101.395
2lpb_Sef1_1132_prepack_14740 2.552 159 0 -107.317
2lpb_Sef1_1132_prepack_14751 2.304 160 0 -95.242
2lpb_Sef1_1132_prepack_15194 4.892 0 1 -107.842
2lpb_Sef1_1132_prepack_15196 2.764 161 0 -97.586
2lpb_Sef1_1132_prepack_15333 2.817 162 0 -95.237
2lpb_Sef1_1132_prepack_15417 3.025 163 0 -96.233
2lpb_Sef1_1132_prepack_15440 2.983 164 0 -93.700
2lpb_Sef1_1132_prepack_15565 4.451 165 0 -93.286
2lpb_Sef1_1132_prepack_15580 3.016 166 0 -99.959
2lpb_Sef1_1132_prepack_15694 2.737 3 0 -93.482
2lpb_Sef1_1132_prepack_15763 4.798 167 0 -100.336
2lpb_Sef1_1132_prepack_15779 4.165 168 0 -105.780
2lpb_Sef1_1132_prepack_15815 2.812 169 0 -97.814
2lpb_Sef1_1132_prepack_15973 3.840 170 0 -109.801
2lpb_Sef1_1132_prepack_16000 1.666 171 0 -94.930
2lpb_Sef1_1132_prepack_16052 2.942 172 0 -96.406
2lpb_Sef1_1132_prepack_16193 2.327 173 0 -94.047
2lpb_Sef1_1132_prepack_16203 2.368 174 0 -94.803
2lpb_Sef1_1132_prepack_16210 3.466 175 0 -116.212
2lpb_Sef1_1132_prepack_16218 1.893 176 0 -105.727
2lpb_Sef1_1132_prepack_16220 2.983 177 0 -97.100
2lpb_Sef1_1132_prepack_16377 2.512 178 0 -100.526
2lpb_Sef1_1132_prepack_16737 2.971 179 0 -93.935
2lpb_Sef1_1132_prepack_16802 4.258 180 0 -98.427
2lpb_Sef1_1132_prepack_17049 2.839 181 0 -101.695
2lpb_Sef1_1132_prepack_17119 2.776 182 0 -94.423
2lpb_Sef1_1132_prepack_17306 4.563 16 0 -98.804
2lpb_Sef1_1132_prepack_17535 4.119 183 0 -97.247
2lpb_Sef1_1132_prepack_17569 3.317 184 0 -96.355
2lpb_Sef1_1132_prepack_17572 1.403 185 0 -100.333
2lpb_Sef1_1132_prepack_17697 2.168 186 0 -97.155
2lpb_Sef1_1132_prepack_17709 2.274 17 0 -112.883
2lpb_Sef1_1132_prepack_17811 3.155 187 0 -97.216
2lpb_Sef1_1132_prepack_17866 4.013 188 0 -93.668
2lpb_Sef1_1132_prepack_17993 2.590 189 0 -101.161
2lpb_Sef1_1132_prepack_18208 4.743 190 0 -103.448
2lpb_Sef1_1132_prepack_18266 4.492 191 0 -98.023
2lpb_Sef1_1132_prepack_18415 2.753 192 0 -107.716
2lpb_Sef1_1132_prepack_18438 3.262 18 0 -95.259
2lpb_Sef1_1132_prepack_18463 3.464 15 1 -93.265
2lpb_Sef1_1132_prepack_18595 1.804 193 0 -115.196
2lpb_Sef1_1132_prepack_18746 3.328 194 0 -98.605
2lpb_Sef1_1132_prepack_18847 3.130 195 0 -94.310
2lpb_Sef1_1132_prepack_18853 2.408 196 0 -96.598
2lpb_Sef1_1132_prepack_18870 3.263 197 0 -94.409
2lpb_Sef1_1132_prepack_18906 2.383 198 0 -95.589
2lpb_Sef1_1132_prepack_19080 3.675 199 0 -95.007
2lpb_Sef1_1132_prepack_19194 1.889 200 0 -94.322
2lpb_Sef1_1132_prepack_19567 2.182 201 0 -94.627
2lpb_Sef1_1132_prepack_19593 3.170 202 0 -93.875
2lpb_Sef1_1132_prepack_19656 3.417 203 0 -97.091
2lpb_Sef1_1132_prepack_19903 3.628 204 0 -96.872
2lpb_Sef1_1132_prepack_19911 2.576 205 0 -105.044
2lpb_Sef1_1132_prepack_19960 5.194 206 0 -93.390
2lpb_Sef1_1132_prepack_19967 4.900 207 0 -95.318
2lpb_Sef1_1132_prepack_20042 1.798 208 0 -93.860
2lpb_Sef1_1132_prepack_20153 2.540 209 0 -94.981
2lpb_Sef1_1132_prepack_20172 2.472 210 0 -95.006
2lpb_Sef1_1132_prepack_20198 1.977 211 0 -94.093
2lpb_Sef1_1132_prepack_20608 2.902 212 0 -105.146
2lpb_Sef1_1132_prepack_20923 3.468 213 0 -95.051
2lpb_Sef1_1132_prepack_20965 2.553 214 0 -104.897
2lpb_Sef1_1132_prepack_20990 4.889 0 2 -105.194
2lpb_Sef1_1132_prepack_21127 2.041 215 0 -101.354
2lpb_Sef1_1132_prepack_21318 3.173 216 0 -106.256
2lpb_Sef1_1132_prepack_21466 2.476 3 1 -100.927
2lpb_Sef1_1132_prepack_21729 2.723 217 0 -95.684
2lpb_Sef1_1132_prepack_21747 4.544 218 0 -108.387
2lpb_Sef1_1132_prepack_21821 2.731 219 0 -98.282
2lpb_Sef1_1132_prepack_21976 2.812 6 0 -95.493
2lpb_Sef1_1132_prepack_22108 2.913 220 0 -95.400
2lpb_Sef1_1132_prepack_22121 5.317 221 0 -94.273
2lpb_Sef1_1132_prepack_22137 4.788 0 3 -94.892
2lpb_Sef1_1132_prepack_22146 2.735 222 0 -93.508
2lpb_Sef1_1132_prepack_22507 3.733 223 0 -94.215
2lpb_Sef1_1132_prepack_22766 3.440 224 0 -95.309
2lpb_Sef1_1132_prepack_22890 3.423 225 0 -101.402
2lpb_Sef1_1132_prepack_22947 5.278 226 0 -93.999
2lpb_Sef1_1132_prepack_22955 2.544 227 0 -99.025
2lpb_Sef1_1132_prepack_23356 1.838 228 0 -100.328
2lpb_Sef1_1132_prepack_23369 2.352 229 0 -97.855
2lpb_Sef1_1132_prepack_23432 4.573 230 0 -103.624
2lpb_Sef1_1132_prepack_23439 2.990 231 0 -104.736
2lpb_Sef1_1132_prepack_23457 4.133 232 0 -108.289
2lpb_Sef1_1132_prepack_23636 4.650 0 4 -100.785
2lpb_Sef1_1132_prepack_23649 4.119 233 0 -96.235
2lpb_Sef1_1132_prepack_23651 3.587 234 0 -97.824
2lpb_Sef1_1132_prepack_23728 3.298 235 0 -93.709
2lpb_Sef1_1132_prepack_23740 3.061 12 1 -96.283
2lpb_Sef1_1132_prepack_23755 3.172 236 0 -94.730
2lpb_Sef1_1132_prepack_23830 1.981 237 0 -114.361
2lpb_Sef1_1132_prepack_24094 2.433 238 0 -102.926
2lpb_Sef1_1132_prepack_24099 5.145 239 0 -93.334
2lpb_Sef1_1132_prepack_24195 3.356 240 0 -93.401
2lpb_Sef1_1132_prepack_24198 2.192 17 1 -110.835
2lpb_Sef1_1132_prepack_24394 1.671 241 0 -94.113
2lpb_Sef1_1132_prepack_24479 3.419 242 0 -98.547
2lpb_Sef1_1132_prepack_24601 3.746 243 0 -97.713
2lpb_Sef1_1132_prepack_24640 4.360 244 0 -99.932
2lpb_Sef1_1132_prepack_24714 2.796 3 2 -93.750
2lpb_Sef1_1132_prepack_24777 2.605 6 1 -96.784
2lpb_Sef1_1132_prepack_24818 2.853 245 0 -93.897
2lpb_Sef1_1132_prepack_25010 2.868 5 0 -97.233
2lpb_Sef1_1132_prepack_25140 2.022 4 2 -95.275
2lpb_Sef1_1132_prepack_25199 2.638 246 0 -98.347
2lpb_Sef1_1132_prepack_25224 3.358 247 0 -95.423
2lpb_Sef1_1132_prepack_25240 2.705 248 0 -100.970
2lpb_Sef1_1132_prepack_25273 2.473 249 0 -93.907
2lpb_Sef1_1132_prepack_25359 4.267 250 0 -98.921
2lpb_Sef1_1132_prepack_25460 2.963 251 0 -103.867
2lpb_Sef1_1132_prepack_25711 2.301 252 0 -97.787
2lpb_Sef1_1132_prepack_25727 5.083 253 0 -96.203
2lpb_Sef1_1132_prepack_25740 2.632 254 0 -94.498
2lpb_Sef1_1132_prepack_25933 4.354 255 0 -94.311
2lpb_Sef1_1132_prepack_25977 2.723 256 0 -99.984
2lpb_Sef1_1132_prepack_26040 2.498 257 0 -96.565
2lpb_Sef1_1132_prepack_26062 2.771 258 0 -96.006
2lpb_Sef1_1132_prepack_26071 5.091 259 0 -103.993
2lpb_Sef1_1132_prepack_26074 2.016 260 0 -103.077
2lpb_Sef1_1132_prepack_26104 2.926 261 0 -95.004
2lpb_Sef1_1132_prepack_26145 2.579 7 1 -95.077
2lpb_Sef1_1132_prepack_26220 3.233 262 0 -101.764
2lpb_Sef1_1132_prepack_26264 5.379 263 0 -93.653
2lpb_Sef1_1132_prepack_26372 3.312 264 0 -99.223
2lpb_Sef1_1132_prepack_26437 4.273 265 0 -96.760
2lpb_Sef1_1132_prepack_26508 2.614 6 2 -96.248
2lpb_Sef1_1132_prepack_26666 4.597 266 0 -95.015
2lpb_Sef1_1132_prepack_26789 2.312 267 0 -96.554
2lpb_Sef1_1132_prepack_26847 3.487 268 0 -97.112
2lpb_Sef1_1132_prepack_27119 4.016 269 0 -101.516
2lpb_Sef1_1132_prepack_27509 3.520 270 0 -96.644
2lpb_Sef1_1132_prepack_27589 3.022 271 0 -94.598
2lpb_Sef1_1132_prepack_27592 2.606 272 0 -103.001
2lpb_Sef1_1132_prepack_27600 1.986 273 0 -100.466
2lpb_Sef1_1132_prepack_27637 2.544 274 0 -94.953
2lpb_Sef1_1132_prepack_27657 2.338 275 0 -100.333
2lpb_Sef1_1132_prepack_27674 2.045 276 0 -105.032
2lpb_Sef1_1132_prepack_27718 4.831 277 0 -97.571
2lpb_Sef1_1132_prepack_27766 2.493 278 0 -112.924
2lpb_Sef1_1132_prepack_27872 1.847 279 0 -96.756
2lpb_Sef1_1132_prepack_27965 2.078 280 0 -93.427
2lpb_Sef1_1132_prepack_28032 5.643 281 0 -93.713
2lpb_Sef1_1132_prepack_28223 4.866 282 0 -105.181
2lpb_Sef1_1132_prepack_28319 4.508 283 0 -94.372
2lpb_Sef1_1132_prepack_28384 4.812 284 0 -107.835
2lpb_Sef1_1132_prepack_28413 2.945 285 0 -93.853
2lpb_Sef1_1132_prepack_28449 3.005 286 0 -96.902
2lpb_Sef1_1132_prepack_28624 4.574 287 0 -98.034
2lpb_Sef1_1132_prepack_28645 3.112 1 2 -115.605
2lpb_Sef1_1132_prepack_28711 1.906 288 0 -94.300
2lpb_Sef1_1132_prepack_29007 3.042 289 0 -95.189
2lpb_Sef1_1132_prepack_29043 2.568 290 0 -94.186
2lpb_Sef1_1132_prepack_29256 2.530 291 0 -95.560
2lpb_Sef1_1132_prepack_29315 4.254 292 0 -93.787
2lpb_Sef1_1132_prepack_29461 1.997 293 0 -94.713
2lpb_Sef1_1132_prepack_29511 2.029 294 0 -93.854
2lpb_Sef1_1132_prepack_29578 1.941 129 1 -107.273
2lpb_Sef1_1132_prepack_29605 3.370 295 0 -101.267
2lpb_Sef1_1132_prepack_29628 2.918 3 3 -102.507
2lpb_Sef1_1132_prepack_29656 3.842 296 0 -97.183
2lpb_Sef1_1132_prepack_29755 2.443 297 0 -93.408
2lpb_Sef1_1132_prepack_29848 4.468 298 0 -100.566
2lpb_Sef1_1132_prepack_29872 2.821 299 0 -94.756
2lpb_Sef1_1132_prepack_29961 2.749 300 0 -112.936
2lpb_Sef1_1132_prepack_30034 2.518 301 0 -96.616
2lpb_Sef1_1132_prepack_30055 2.480 302 0 -93.480
2lpb_Sef1_1132_prepack_30082 4.567 303 0 -94.938
2lpb_Sef1_1132_prepack_30268 3.195 304 0 -96.925
2lpb_Sef1_1132_prepack_30344 1.729 305 0 -98.931
2lpb_Sef1_1132_prepack_30378 2.791 306 0 -100.102
2lpb_Sef1_1132_prepack_30512 4.499 307 0 -104.028
2lpb_Sef1_1132_prepack_30557 2.992 13 1 -96.220
2lpb_Sef1_1132_prepack_30665 2.500 308 0 -93.877
2lpb_Sef1_1132_prepack_30831 3.342 18 1 -100.240
2lpb_Sef1_1132_prepack_31074 3.635 309 0 -98.611
2lpb_Sef1_1132_prepack_31115 5.252 310 0 -98.444
2lpb_Sef1_1132_prepack_31161 1.939 311 0 -104.341
2lpb_Sef1_1132_prepack_31172 4.583 312 0 -93.817
2lpb_Sef1_1132_prepack_31308 5.234 313 0 -109.556
2lpb_Sef1_1132_prepack_31381 5.158 314 0 -99.292
2lpb_Sef1_1132_prepack_31626 5.374 315 0 -96.992
2lpb_Sef1_1132_prepack_31725 1.695 316 0 -100.054
2lpb_Sef1_1132_prepack_31727 3.011 317 0 -97.240
2lpb_Sef1_1132_prepack_31792 3.450 318 0 -110.191
2lpb_Sef1_1132_prepack_31933 3.412 319 0 -94.821
2lpb_Sef1_1132_prepack_32046 2.273 320 0 -103.273
2lpb_Sef1_1132_prepack_32157 2.927 1 3 -97.674
2lpb_Sef1_1132_prepack_32167 2.929 321 0 -112.298
2lpb_Sef1_1132_prepack_32406 4.195 322 0 -96.697
2lpb_Sef1_1132_prepack_32656 2.730 11 1 -98.949
2lpb_Sef1_1132_prepack_32743 2.860 323 0 -96.774
2lpb_Sef1_1132_prepack_32882 3.678 324 0 -97.018
2lpb_Sef1_1132_prepack_33021 2.386 2 3 -98.195
2lpb_Sef1_1132_prepack_33023 4.504 325 0 -99.260
2lpb_Sef1_1132_prepack_33137 2.989 5 1 -104.518
2lpb_Sef1_1132_prepack_33478 3.791 326 0 -94.767
2lpb_Sef1_1132_prepack_33481 2.260 10 1 -103.814
2lpb_Sef1_1132_prepack_33636 3.372 327 0 -94.799
2lpb_Sef1_1132_prepack_33719 1.749 328 0 -101.621
2lpb_Sef1_1132_prepack_33930 2.071 329 0 -93.463
2lpb_Sef1_1132_prepack_34029 3.111 330 0 -97.605
2lpb_Sef1_1132_prepack_34334 4.888 331 0 -101.766
2lpb_Sef1_1132_prepack_34368 2.597 332 0 -100.704
2lpb_Sef1_1132_prepack_34490 1.668 333 0 -95.749
2lpb_Sef1_1132_prepack_34772 2.730 334 0 -105.586
2lpb_Sef1_1132_prepack_34938 1.890 335 0 -99.101
2lpb_Sef1_1132_prepack_35161 2.919 336 0 -99.724
2lpb_Sef1_1132_prepack_35479 1.756 337 0 -94.695
2lpb_Sef1_1132_prepack_35486 3.011 338 0 -96.991
2lpb_Sef1_1132_prepack_35611 3.449 339 0 -97.375
2lpb_Sef1_1132_prepack_35612 3.836 340 0 -117.811
2lpb_Sef1_1132_prepack_35938 4.627 16 1 -94.843
2lpb_Sef1_1132_prepack_35953 1.828 341 0 -103.130
2lpb_Sef1_1132_prepack_35966 4.514 342 0 -106.802
2lpb_Sef1_1132_prepack_35993 2.883 343 0 -99.176
2lpb_Sef1_1132_prepack_36011 2.464 344 0 -101.931
2lpb_Sef1_1132_prepack_36315 5.730 345 0 -98.287
2lpb_Sef1_1132_prepack_36444 2.204 346 0 -97.511
2lpb_Sef1_1132_prepack_36481 4.724 347 0 -100.442
2lpb_Sef1_1132_prepack_36574 2.405 348 0 -98.492
2lpb_Sef1_1132_prepack_36589 1.973 349 0 -105.296
2lpb_Sef1_1132_prepack_36933 4.310 350 0 -100.531
2lpb_Sef1_1132_prepack_37031 2.823 351 0 -98.290
2lpb_Sef1_1132_prepack_37351 3.991 352 0 -94.273
2lpb_Sef1_1132_prepack_37421 3.427 353 0 -100.083
2lpb_Sef1_1132_prepack_37429 4.341 354 0 -113.777
2lpb_Sef1_1132_prepack_37441 2.902 5 2 -101.135
2lpb_Sef1_1132_prepack_37599 2.017 355 0 -94.813
2lpb_Sef1_1132_prepack_37801 1.789 356 0 -107.681
2lpb_Sef1_1132_prepack_37943 2.434 357 0 -98.174
2lpb_Sef1_1132_prepack_37945 2.583 358 0 -100.045
2lpb_Sef1_1132_prepack_38051 5.271 359 0 -106.785
2lpb_Sef1_1132_prepack_38377 2.234 360 0 -97.146
2lpb_Sef1_1132_prepack_38429 3.234 361 0 -108.167
2lpb_Sef1_1132_prepack_38764 2.596 362 0 -93.667
2lpb_Sef1_1132_prepack_38875 2.146 363 0 -106.180
2lpb_Sef1_1132_prepack_39006 3.043 364 0 -104.839
2lpb_Sef1_1132_prepack_39161 3.585 365 0 -94.509
2lpb_Sef1_1132_prepack_39179 3.870 366 0 -100.730
2lpb_Sef1_1132_prepack_39220 2.658 367 0 -100.134
2lpb_Sef1_1132_prepack_39308 2.317 4 3 -105.827
2lpb_Sef1_1132_prepack_39496 2.495 368 0 -99.246
2lpb_Sef1_1132_prepack_39723 2.478 369 0 -95.175
2lpb_Sef1_1132_prepack_39856 2.148 370 0 -96.269
2lpb_Sef1_1132_prepack_39968 2.786 371 0 -99.387
2lpb_Sef1_1132_prepack_40057 3.260 372 0 -108.370
2lpb_Sef1_1132_prepack_40191 4.141 373 0 -95.504
2lpb_Sef1_1132_prepack_40269 2.556 374 0 -109.181
2lpb_Sef1_1132_prepack_40313 3.827 375 0 -96.418
2lpb_Sef1_1132_prepack_40368 2.358 2 4 -108.779
2lpb_Sef1_1132_prepack_40402 3.230 376 0 -98.508
2lpb_Sef1_1132_prepack_41166 2.641 377 0 -99.116
2lpb_Sef1_1132_prepack_41281 2.963 378 0 -93.419
2lpb_Sef1_1132_prepack_41296 5.316 379 0 -101.788
2lpb_Sef1_1132_prepack_41352 3.256 380 0 -94.441
2lpb_Sef1_1132_prepack_41508 2.283 27 1 -100.314
2lpb_Sef1_1132_prepack_41912 3.177 381 0 -95.189
2lpb_Sef1_1132_prepack_42022 2.760 382 0 -99.894
2lpb_Sef1_1132_prepack_42258 2.659 383 0 -95.269
2lpb_Sef1_1132_prepack_42346 3.020 384 0 -98.621
2lpb_Sef1_1132_prepack_42463 2.264 385 0 -106.027
2lpb_Sef1_1132_prepack_42637 2.892 386 0 -97.553
2lpb_Sef1_1132_prepack_42657 5.167 387 0 -95.060
2lpb_Sef1_1132_prepack_42688 3.613 388 0 -95.263
2lpb_Sef1_1132_prepack_43058 2.843 389 0 -98.392
2lpb_Sef1_1132_prepack_43238 3.253 390 0 -105.902
2lpb_Sef1_1132_prepack_43271 3.414 391 0 -100.414
2lpb_Sef1_1132_prepack_43418 3.427 392 0 -95.236
2lpb_Sef1_1132_prepack_43506 2.854 393 0 -96.014
2lpb_Sef1_1132_prepack_43702 4.569 394 0 -97.010
2lpb_Sef1_1132_prepack_43754 4.771 395 0 -98.203
2lpb_Sef1_1132_prepack_43781 2.634 396 0 -96.918
2lpb_Sef1_1132_prepack_43794 2.721 397 0 -99.566
2lpb_Sef1_1132_prepack_43827 2.745 334 1 -111.511
2lpb_Sef1_1132_prepack_43933 2.029 398 0 -97.079
2lpb_Sef1_1132_prepack_43988 2.899 378 1 -101.968
2lpb_Sef1_1132_prepack_44002 1.492 399 0 -94.323
2lpb_Sef1_1132_prepack_44046 2.395 2 5 -105.327
2lpb_Sef1_1132_prepack_44164 3.761 400 0 -101.137
2lpb_Sef1_1132_prepack_44370 2.943 401 0 -94.461
2lpb_Sef1_1132_prepack_44411 3.033 402 0 -97.861
2lpb_Sef1_1132_prepack_44553 2.314 403 0 -93.413
2lpb_Sef1_1132_prepack_44555 5.013 404 0 -96.842
2lpb_Sef1_1132_prepack_44682 5.307 405 0 -101.497
2lpb_Sef1_1132_prepack_44827 1.814 406 0 -100.183
2lpb_Sef1_1132_prepack_44834 3.353 225 1 -94.995
2lpb_Sef1_1132_prepack_44965 2.709 407 0 -98.078
2lpb_Sef1_1132_prepack_45064 4.639 408 0 -93.675
2lpb_Sef1_1132_prepack_45118 3.086 409 0 -96.071
2lpb_Sef1_1132_prepack_45139 2.954 410 0 -103.473
2lpb_Sef1_1132_prepack_45501 4.971 411 0 -108.890
2lpb_Sef1_1132_prepack_45515 2.904 7 2 -115.856
2lpb_Sef1_1132_prepack_45535 2.775 412 0 -101.546
2lpb_Sef1_1132_prepack_45585 2.681 413 0 -106.314
2lpb_Sef1_1132_prepack_45596 1.994 414 0 -94.011
2lpb_Sef1_1132_prepack_45611 4.315 415 0 -93.425
2lpb_Sef1_1132_prepack_45651 3.913 416 0 -97.500
2lpb_Sef1_1132_prepack_45669 3.450 417 0 -97.636
2lpb_Sef1_1132_prepack_45710 2.505 418 0 -98.566
2lpb_Sef1_1132_prepack_45821 2.889 419 0 -105.440
2lpb_Sef1_1132_prepack_45956 3.185 420 0 -94.592
2lpb_Sef1_1132_prepack_46223 3.080 421 0 -95.248
2lpb_Sef1_1132_prepack_46261 3.322 422 0 -104.645
2lpb_Sef1_1132_prepack_46491 3.054 423 0 -107.872
2lpb_Sef1_1132_prepack_46512 2.995 424 0 -94.407
2lpb_Sef1_1132_prepack_46698 2.253 425 0 -103.348
2lpb_Sef1_1132_prepack_46732 1.688 426 0 -107.312
2lpb_Sef1_1132_prepack_46741 2.448 427 0 -96.935
2lpb_Sef1_1132_prepack_46748 3.364 428 0 -93.653
2lpb_Sef1_1132_prepack_46751 1.907 429 0 -102.876
2lpb_Sef1_1132_prepack_47160 1.831 430 0 -96.531
2lpb_Sef1_1132_prepack_47432 4.013 431 0 -116.926
2lpb_Sef1_1132_prepack_47530 2.792 432 0 -96.584
2lpb_Sef1_1132_prepack_47547 1.957 193 1 -102.684
2lpb_Sef1_1132_prepack_47622 2.188 433 0 -104.946
2lpb_Sef1_1132_prepack_47760 5.264 434 0 -103.916
2lpb_Sef1_1132_prepack_47815 2.016 435 0 -94.281
2lpb_Sef1_1132_prepack_47957 4.239 436 0 -97.831
2lpb_Sef1_1132_prepack_48115 2.492 437 0 -96.562
2lpb_Sef1_1132_prepack_48160 2.344 210 1 -102.372
2lpb_Sef1_1132_prepack_48255 2.505 438 0 -94.921
2lpb_Sef1_1132_prepack_48280 2.338 439 0 -98.452
2lpb_Sef1_1132_prepack_48326 2.261 440 0 -103.701
2lpb_Sef1_1132_prepack_48332 4.490 441 0 -99.520
2lpb_Sef1_1132_prepack_48389 4.076 442 0 -96.859
2lpb_Sef1_1132_prepack_48541 5.015 443 0 -94.905
2lpb_Sef1_1132_prepack_48567 2.441 444 0 -99.809
2lpb_Sef1_1132_prepack_48576 1.250 445 0 -97.931
2lpb_Sef1_1132_prepack_48701 2.163 446 0 -109.293
2lpb_Sef1_1132_prepack_48737 4.435 447 0 -97.267
2lpb_Sef1_1132_prepack_48908 2.935 448 0 -93.468
2lpb_Sef1_1132_prepack_48974 3.085 1 4 -97.792
2lpb_Sef1_1132_prepack_49039 3.420 449 0 -94.898
2lpb_Sef1_1132_prepack_49464 3.406 450 0 -111.574
2lpb_Sef1_1132_prepack_49518 2.293 451 0 -101.507
2lpb_Sef1_1132_prepack_49534 2.727 452 0 -94.004
2lpb_Sef1_1132_prepack_49583 3.592 453 0 -93.286
2lpb_Sef1_1132_prepack_49656 2.647 454 0 -98.160
2lpb_Sef1_1132_prepack_49783 3.005 455 0 -95.702
2lpb_Sef1_1132_prepack_49879 3.196 456 0 -96.155
