# Supplementary material for: Simple biochemical features underlie transcriptional activation domain diversity and dynamic, fuzzy binding to Mediator
Source: eLife. 2021 Apr 27;10:e68068. doi: 10.7554/eLife.68068 (PMC8137143; doi:10.7554/eLife.68068)
Supplement: Figure 6—source data 2. — The 10 best-scoring models from different binding poses are provided as pdb files. Top500.txt contains the score, cluster number, and RMSD to best model for the 500 best-scoring models. [file elife-68068-fig6-data2.zip › Med15-cAD structural models/ABD1/Sef1_1132/2lpb_Sef1_1132_prepack_28645.pdb]

HEADER                                            17-SEP-20   XXXX              
EXPDTA    THEORETICAL MODEL                                                     
REMARK 220                                                                      
REMARK 220 EXPERIMENTAL DETAILS                                                 
REMARK 220  EXPERIMENT TYPE                : THEORETICAL MODELLING              
REMARK 220  DATE OF DATA COLLECTION        : 17-SEP-20                          
REMARK 220                                                                      
REMARK 220 REMARK: MODEL GENERATED BY ROSETTA                                   
REMARK 220  VERSION 2020.08+release.cb1caba                                     
ATOM      1  N   GLN A 158     -12.016 -12.395 -23.603  1.00  0.00           N  
ATOM      2  CA  GLN A 158     -11.969 -12.966 -22.241  1.00  0.00           C  
ATOM      3  C   GLN A 158     -12.554 -11.986 -21.232  1.00  0.00           C  
ATOM      4  O   GLN A 158     -13.092 -10.945 -21.605  1.00  0.00           O  
ATOM      5  CB  GLN A 158     -10.534 -13.324 -21.846  1.00  0.00           C  
ATOM      6  CG  GLN A 158      -9.893 -14.385 -22.724  1.00  0.00           C  
ATOM      7  CD  GLN A 158     -10.563 -15.738 -22.580  1.00  0.00           C  
ATOM      8  OE1 GLN A 158     -10.629 -16.301 -21.483  1.00  0.00           O  
ATOM      9  NE2 GLN A 158     -11.067 -16.269 -23.688  1.00  0.00           N  
ATOM     10 1H   GLN A 158     -11.629 -13.049 -24.253  1.00  0.00           H  
ATOM     11 2H   GLN A 158     -12.965 -12.201 -23.851  1.00  0.00           H  
ATOM     12 3H   GLN A 158     -11.486 -11.548 -23.628  1.00  0.00           H  
ATOM     13  HA  GLN A 158     -12.567 -13.877 -22.227  1.00  0.00           H  
ATOM     14 1HB  GLN A 158      -9.911 -12.431 -21.888  1.00  0.00           H  
ATOM     15 2HB  GLN A 158     -10.519 -13.685 -20.817  1.00  0.00           H  
ATOM     16 1HG  GLN A 158      -9.970 -14.075 -23.766  1.00  0.00           H  
ATOM     17 2HG  GLN A 158      -8.846 -14.491 -22.442  1.00  0.00           H  
ATOM     18 1HE2 GLN A 158     -11.522 -17.160 -23.655  1.00  0.00           H  
ATOM     19 2HE2 GLN A 158     -10.992 -15.779 -24.557  1.00  0.00           H  
ATOM     20  N   ARG A 159     -12.454 -12.331 -19.958  1.00  0.00           N  
ATOM     21  CA  ARG A 159     -12.963 -11.479 -18.889  1.00  0.00           C  
ATOM     22  C   ARG A 159     -12.021 -10.302 -18.654  1.00  0.00           C  
ATOM     23  O   ARG A 159     -10.801 -10.445 -18.767  1.00  0.00           O  
ATOM     24  CB  ARG A 159     -13.124 -12.269 -17.599  1.00  0.00           C  
ATOM     25  CG  ARG A 159     -14.192 -13.351 -17.640  1.00  0.00           C  
ATOM     26  CD  ARG A 159     -14.288 -14.077 -16.347  1.00  0.00           C  
ATOM     27  NE  ARG A 159     -15.295 -15.125 -16.388  1.00  0.00           N  
ATOM     28  CZ  ARG A 159     -15.547 -15.983 -15.380  1.00  0.00           C  
ATOM     29  NH1 ARG A 159     -14.859 -15.905 -14.264  1.00  0.00           N  
ATOM     30  NH2 ARG A 159     -16.486 -16.903 -15.515  1.00  0.00           N  
ATOM     31  H   ARG A 159     -12.025 -13.184 -19.727  1.00  0.00           H  
ATOM     32  HA  ARG A 159     -13.941 -11.098 -19.186  1.00  0.00           H  
ATOM     33 1HB  ARG A 159     -12.179 -12.748 -17.345  1.00  0.00           H  
ATOM     34 2HB  ARG A 159     -13.375 -11.589 -16.784  1.00  0.00           H  
ATOM     35 1HG  ARG A 159     -15.160 -12.899 -17.853  1.00  0.00           H  
ATOM     36 2HG  ARG A 159     -13.949 -14.072 -18.421  1.00  0.00           H  
ATOM     37 1HD  ARG A 159     -13.327 -14.536 -16.116  1.00  0.00           H  
ATOM     38 2HD  ARG A 159     -14.556 -13.377 -15.557  1.00  0.00           H  
ATOM     39  HE  ARG A 159     -15.846 -15.215 -17.232  1.00  0.00           H  
ATOM     40 1HH1 ARG A 159     -14.141 -15.202 -14.160  1.00  0.00           H  
ATOM     41 2HH1 ARG A 159     -15.048 -16.548 -13.509  1.00  0.00           H  
ATOM     42 1HH2 ARG A 159     -17.016 -16.962 -16.375  1.00  0.00           H  
ATOM     43 2HH2 ARG A 159     -16.675 -17.546 -14.761  1.00  0.00           H  
ATOM     44  N   ARG A 160     -12.586  -9.144 -18.344  1.00  0.00           N  
ATOM     45  CA  ARG A 160     -11.792  -7.949 -18.098  1.00  0.00           C  
ATOM     46  C   ARG A 160     -12.633  -6.875 -17.411  1.00  0.00           C  
ATOM     47  O   ARG A 160     -13.441  -6.198 -18.052  1.00  0.00           O  
ATOM     48  CB  ARG A 160     -11.230  -7.400 -19.401  1.00  0.00           C  
ATOM     49  CG  ARG A 160     -10.293  -6.214 -19.244  1.00  0.00           C  
ATOM     50  CD  ARG A 160      -9.732  -5.780 -20.549  1.00  0.00           C  
ATOM     51  NE  ARG A 160      -8.781  -4.692 -20.396  1.00  0.00           N  
ATOM     52  CZ  ARG A 160      -8.178  -4.052 -21.418  1.00  0.00           C  
ATOM     53  NH1 ARG A 160      -8.438  -4.403 -22.658  1.00  0.00           N  
ATOM     54  NH2 ARG A 160      -7.326  -3.072 -21.173  1.00  0.00           N  
ATOM     55  H   ARG A 160     -13.563  -9.090 -18.275  1.00  0.00           H  
ATOM     56  HA  ARG A 160     -10.960  -8.215 -17.446  1.00  0.00           H  
ATOM     57 1HB  ARG A 160     -10.683  -8.186 -19.921  1.00  0.00           H  
ATOM     58 2HB  ARG A 160     -12.050  -7.089 -20.049  1.00  0.00           H  
ATOM     59 1HG  ARG A 160     -10.837  -5.375 -18.809  1.00  0.00           H  
ATOM     60 2HG  ARG A 160      -9.465  -6.489 -18.589  1.00  0.00           H  
ATOM     61 1HD  ARG A 160      -9.218  -6.617 -21.021  1.00  0.00           H  
ATOM     62 2HD  ARG A 160     -10.538  -5.439 -21.196  1.00  0.00           H  
ATOM     63  HE  ARG A 160      -8.554  -4.393 -19.456  1.00  0.00           H  
ATOM     64 1HH1 ARG A 160      -9.090  -5.153 -22.844  1.00  0.00           H  
ATOM     65 2HH1 ARG A 160      -7.987  -3.924 -23.424  1.00  0.00           H  
ATOM     66 1HH2 ARG A 160      -7.125  -2.802 -20.220  1.00  0.00           H  
ATOM     67 2HH2 ARG A 160      -6.875  -2.593 -21.939  1.00  0.00           H  
ATOM     68  N   GLN A 161     -12.454  -6.736 -16.108  1.00  0.00           N  
ATOM     69  CA  GLN A 161     -13.186  -5.737 -15.341  1.00  0.00           C  
ATOM     70  C   GLN A 161     -12.283  -4.548 -15.024  1.00  0.00           C  
ATOM     71  O   GLN A 161     -11.141  -4.722 -14.597  1.00  0.00           O  
ATOM     72  CB  GLN A 161     -13.737  -6.344 -14.048  1.00  0.00           C  
ATOM     73  CG  GLN A 161     -14.575  -5.386 -13.219  1.00  0.00           C  
ATOM     74  CD  GLN A 161     -15.161  -6.050 -11.986  1.00  0.00           C  
ATOM     75  OE1 GLN A 161     -14.580  -6.988 -11.434  1.00  0.00           O  
ATOM     76  NE2 GLN A 161     -16.317  -5.564 -11.547  1.00  0.00           N  
ATOM     77  H   GLN A 161     -11.811  -7.320 -15.646  1.00  0.00           H  
ATOM     78  HA  GLN A 161     -14.024  -5.385 -15.943  1.00  0.00           H  
ATOM     79 1HB  GLN A 161     -14.352  -7.212 -14.286  1.00  0.00           H  
ATOM     80 2HB  GLN A 161     -12.910  -6.691 -13.428  1.00  0.00           H  
ATOM     81 1HG  GLN A 161     -13.947  -4.557 -12.895  1.00  0.00           H  
ATOM     82 2HG  GLN A 161     -15.397  -5.016 -13.831  1.00  0.00           H  
ATOM     83 1HE2 GLN A 161     -16.752  -5.961 -10.739  1.00  0.00           H  
ATOM     84 2HE2 GLN A 161     -16.754  -4.802 -12.026  1.00  0.00           H  
ATOM     85  N   LEU A 162     -12.793  -3.344 -15.237  1.00  0.00           N  
ATOM     86  CA  LEU A 162     -12.021  -2.140 -14.973  1.00  0.00           C  
ATOM     87  C   LEU A 162     -12.920  -0.927 -14.750  1.00  0.00           C  
ATOM     88  O   LEU A 162     -13.442  -0.340 -15.694  1.00  0.00           O  
ATOM     89  CB  LEU A 162     -11.064  -1.866 -16.140  1.00  0.00           C  
ATOM     90  CG  LEU A 162     -10.156  -0.640 -15.981  1.00  0.00           C  
ATOM     91  CD1 LEU A 162      -9.018  -0.716 -16.991  1.00  0.00           C  
ATOM     92  CD2 LEU A 162     -10.974   0.628 -16.176  1.00  0.00           C  
ATOM     93  H   LEU A 162     -13.712  -3.261 -15.574  1.00  0.00           H  
ATOM     94  HA  LEU A 162     -11.437  -2.296 -14.067  1.00  0.00           H  
ATOM     95 1HB  LEU A 162     -10.425  -2.736 -16.277  1.00  0.00           H  
ATOM     96 2HB  LEU A 162     -11.653  -1.727 -17.047  1.00  0.00           H  
ATOM     97  HG  LEU A 162      -9.717  -0.639 -14.984  1.00  0.00           H  
ATOM     98 1HD1 LEU A 162      -8.372   0.155 -16.878  1.00  0.00           H  
ATOM     99 2HD1 LEU A 162      -8.438  -1.622 -16.817  1.00  0.00           H  
ATOM    100 3HD1 LEU A 162      -9.428  -0.736 -18.000  1.00  0.00           H  
ATOM    101 1HD2 LEU A 162     -10.329   1.499 -16.062  1.00  0.00           H  
ATOM    102 2HD2 LEU A 162     -11.413   0.628 -17.174  1.00  0.00           H  
ATOM    103 3HD2 LEU A 162     -11.769   0.665 -15.430  1.00  0.00           H  
ATOM    104  N   THR A 163     -13.130  -0.568 -13.497  1.00  0.00           N  
ATOM    105  CA  THR A 163     -13.931   0.599 -13.185  1.00  0.00           C  
ATOM    106  C   THR A 163     -13.038   1.835 -13.283  1.00  0.00           C  
ATOM    107  O   THR A 163     -11.937   1.838 -12.733  1.00  0.00           O  
ATOM    108  CB  THR A 163     -14.563   0.499 -11.784  1.00  0.00           C  
ATOM    109  OG1 THR A 163     -15.439  -0.635 -11.733  1.00  0.00           O  
ATOM    110  CG2 THR A 163     -15.352   1.759 -11.464  1.00  0.00           C  
ATOM    111  H   THR A 163     -12.740  -1.095 -12.770  1.00  0.00           H  
ATOM    112  HA  THR A 163     -14.738   0.670 -13.915  1.00  0.00           H  
ATOM    113  HB  THR A 163     -13.779   0.369 -11.040  1.00  0.00           H  
ATOM    114  HG1 THR A 163     -15.205  -1.186 -10.981  1.00  0.00           H  
ATOM    115 1HG2 THR A 163     -15.791   1.670 -10.470  1.00  0.00           H  
ATOM    116 2HG2 THR A 163     -14.686   2.621 -11.490  1.00  0.00           H  
ATOM    117 3HG2 THR A 163     -16.144   1.889 -12.199  1.00  0.00           H  
ATOM    118  N   PRO A 164     -13.497   2.899 -13.960  1.00  0.00           N  
ATOM    119  CA  PRO A 164     -12.714   4.131 -14.141  1.00  0.00           C  
ATOM    120  C   PRO A 164     -12.220   4.737 -12.826  1.00  0.00           C  
ATOM    121  O   PRO A 164     -11.099   5.240 -12.749  1.00  0.00           O  
ATOM    122  CB  PRO A 164     -13.714   5.060 -14.836  1.00  0.00           C  
ATOM    123  CG  PRO A 164     -14.580   4.140 -15.626  1.00  0.00           C  
ATOM    124  CD  PRO A 164     -14.775   2.947 -14.730  1.00  0.00           C  
ATOM    125  HA  PRO A 164     -11.851   3.919 -14.789  1.00  0.00           H  
ATOM    126 1HB  PRO A 164     -14.276   5.637 -14.086  1.00  0.00           H  
ATOM    127 2HB  PRO A 164     -13.178   5.787 -15.464  1.00  0.00           H  
ATOM    128 1HG  PRO A 164     -15.528   4.637 -15.882  1.00  0.00           H  
ATOM    129 2HG  PRO A 164     -14.091   3.881 -16.577  1.00  0.00           H  
ATOM    130 1HD  PRO A 164     -15.638   3.120 -14.070  1.00  0.00           H  
ATOM    131 2HD  PRO A 164     -14.929   2.047 -15.344  1.00  0.00           H  
ATOM    132  N   GLN A 165     -13.054   4.663 -11.798  1.00  0.00           N  
ATOM    133  CA  GLN A 165     -12.719   5.223 -10.492  1.00  0.00           C  
ATOM    134  C   GLN A 165     -11.666   4.392  -9.762  1.00  0.00           C  
ATOM    135  O   GLN A 165     -10.776   4.940  -9.115  1.00  0.00           O  
ATOM    136  CB  GLN A 165     -13.978   5.338  -9.628  1.00  0.00           C  
ATOM    137  CG  GLN A 165     -14.990   6.351 -10.134  1.00  0.00           C  
ATOM    138  CD  GLN A 165     -16.245   6.391  -9.282  1.00  0.00           C  
ATOM    139  OE1 GLN A 165     -16.596   5.409  -8.624  1.00  0.00           O  
ATOM    140  NE2 GLN A 165     -16.929   7.529  -9.291  1.00  0.00           N  
ATOM    141  H   GLN A 165     -13.924   4.226 -11.924  1.00  0.00           H  
ATOM    142  HA  GLN A 165     -12.302   6.219 -10.639  1.00  0.00           H  
ATOM    143 1HB  GLN A 165     -14.471   4.368  -9.573  1.00  0.00           H  
ATOM    144 2HB  GLN A 165     -13.698   5.620  -8.613  1.00  0.00           H  
ATOM    145 1HG  GLN A 165     -14.536   7.342 -10.120  1.00  0.00           H  
ATOM    146 2HG  GLN A 165     -15.276   6.087 -11.152  1.00  0.00           H  
ATOM    147 1HE2 GLN A 165     -17.765   7.615  -8.749  1.00  0.00           H  
ATOM    148 2HE2 GLN A 165     -16.608   8.302  -9.840  1.00  0.00           H  
ATOM    149  N   GLN A 166     -11.757   3.072  -9.874  1.00  0.00           N  
ATOM    150  CA  GLN A 166     -10.822   2.186  -9.190  1.00  0.00           C  
ATOM    151  C   GLN A 166      -9.517   2.063  -9.956  1.00  0.00           C  
ATOM    152  O   GLN A 166      -8.440   2.098  -9.365  1.00  0.00           O  
ATOM    153  CB  GLN A 166     -11.442   0.800  -8.993  1.00  0.00           C  
ATOM    154  CG  GLN A 166     -12.640   0.781  -8.060  1.00  0.00           C  
ATOM    155  CD  GLN A 166     -13.252  -0.602  -7.931  1.00  0.00           C  
ATOM    156  OE1 GLN A 166     -13.185  -1.414  -8.858  1.00  0.00           O  
ATOM    157  NE2 GLN A 166     -13.852  -0.877  -6.779  1.00  0.00           N  
ATOM    158  H   GLN A 166     -12.454   2.687 -10.440  1.00  0.00           H  
ATOM    159  HA  GLN A 166     -10.598   2.609  -8.211  1.00  0.00           H  
ATOM    160 1HB  GLN A 166     -11.759   0.402  -9.957  1.00  0.00           H  
ATOM    161 2HB  GLN A 166     -10.692   0.120  -8.590  1.00  0.00           H  
ATOM    162 1HG  GLN A 166     -12.323   1.108  -7.071  1.00  0.00           H  
ATOM    163 2HG  GLN A 166     -13.402   1.457  -8.451  1.00  0.00           H  
ATOM    164 1HE2 GLN A 166     -14.274  -1.774  -6.636  1.00  0.00           H  
ATOM    165 2HE2 GLN A 166     -13.883  -0.189  -6.054  1.00  0.00           H  
ATOM    166  N   GLN A 167      -9.625   1.917 -11.272  1.00  0.00           N  
ATOM    167  CA  GLN A 167      -8.469   1.777 -12.140  1.00  0.00           C  
ATOM    168  C   GLN A 167      -7.449   2.886 -11.907  1.00  0.00           C  
ATOM    169  O   GLN A 167      -6.258   2.627 -11.753  1.00  0.00           O  
ATOM    170  CB  GLN A 167      -8.907   1.771 -13.607  1.00  0.00           C  
ATOM    171  CG  GLN A 167      -7.759   1.687 -14.599  1.00  0.00           C  
ATOM    172  CD  GLN A 167      -7.036   0.355 -14.534  1.00  0.00           C  
ATOM    173  OE1 GLN A 167      -7.455  -0.563 -13.824  1.00  0.00           O  
ATOM    174  NE2 GLN A 167      -5.941   0.241 -15.279  1.00  0.00           N  
ATOM    175  H   GLN A 167     -10.519   1.896 -11.678  1.00  0.00           H  
ATOM    176  HA  GLN A 167      -7.981   0.829 -11.916  1.00  0.00           H  
ATOM    177 1HB  GLN A 167      -9.568   0.923 -13.786  1.00  0.00           H  
ATOM    178 2HB  GLN A 167      -9.471   2.678 -13.822  1.00  0.00           H  
ATOM    179 1HG  GLN A 167      -8.153   1.813 -15.607  1.00  0.00           H  
ATOM    180 2HG  GLN A 167      -7.042   2.476 -14.377  1.00  0.00           H  
ATOM    181 1HE2 GLN A 167      -5.422  -0.615 -15.277  1.00  0.00           H  
ATOM    182 2HE2 GLN A 167      -5.635   1.010 -15.841  1.00  0.00           H  
ATOM    183  N   GLN A 168      -7.937   4.113 -11.843  1.00  0.00           N  
ATOM    184  CA  GLN A 168      -7.085   5.278 -11.654  1.00  0.00           C  
ATOM    185  C   GLN A 168      -6.316   5.237 -10.336  1.00  0.00           C  
ATOM    186  O   GLN A 168      -5.210   5.765 -10.240  1.00  0.00           O  
ATOM    187  CB  GLN A 168      -7.925   6.557 -11.721  1.00  0.00           C  
ATOM    188  CG  GLN A 168      -8.449   6.885 -13.109  1.00  0.00           C  
ATOM    189  CD  GLN A 168      -9.439   8.034 -13.097  1.00  0.00           C  
ATOM    190  OE1 GLN A 168      -9.458   8.846 -12.167  1.00  0.00           O  
ATOM    191  NE2 GLN A 168     -10.268   8.110 -14.132  1.00  0.00           N  
ATOM    192  H   GLN A 168      -8.906   4.243 -11.920  1.00  0.00           H  
ATOM    193  HA  GLN A 168      -6.346   5.299 -12.454  1.00  0.00           H  
ATOM    194 1HB  GLN A 168      -8.780   6.466 -11.051  1.00  0.00           H  
ATOM    195 2HB  GLN A 168      -7.328   7.402 -11.379  1.00  0.00           H  
ATOM    196 1HG  GLN A 168      -7.610   7.163 -13.747  1.00  0.00           H  
ATOM    197 2HG  GLN A 168      -8.950   6.005 -13.514  1.00  0.00           H  
ATOM    198 1HE2 GLN A 168     -10.944   8.846 -14.178  1.00  0.00           H  
ATOM    199 2HE2 GLN A 168     -10.219   7.431 -14.864  1.00  0.00           H  
ATOM    200  N   LEU A 169      -6.894   4.616  -9.325  1.00  0.00           N  
ATOM    201  CA  LEU A 169      -6.252   4.555  -8.026  1.00  0.00           C  
ATOM    202  C   LEU A 169      -5.281   3.380  -7.910  1.00  0.00           C  
ATOM    203  O   LEU A 169      -4.148   3.543  -7.454  1.00  0.00           O  
ATOM    204  CB  LEU A 169      -7.318   4.453  -6.928  1.00  0.00           C  
ATOM    205  CG  LEU A 169      -6.790   4.440  -5.487  1.00  0.00           C  
ATOM    206  CD1 LEU A 169      -6.030   5.731  -5.213  1.00  0.00           C  
ATOM    207  CD2 LEU A 169      -7.954   4.274  -4.521  1.00  0.00           C  
ATOM    208  H   LEU A 169      -7.756   4.169  -9.461  1.00  0.00           H  
ATOM    209  HA  LEU A 169      -5.678   5.470  -7.881  1.00  0.00           H  
ATOM    210 1HB  LEU A 169      -7.998   5.297  -7.024  1.00  0.00           H  
ATOM    211 2HB  LEU A 169      -7.887   3.536  -7.080  1.00  0.00           H  
ATOM    212  HG  LEU A 169      -6.093   3.611  -5.362  1.00  0.00           H  
ATOM    213 1HD1 LEU A 169      -5.655   5.722  -4.190  1.00  0.00           H  
ATOM    214 2HD1 LEU A 169      -5.192   5.814  -5.905  1.00  0.00           H  
ATOM    215 3HD1 LEU A 169      -6.698   6.581  -5.347  1.00  0.00           H  
ATOM    216 1HD2 LEU A 169      -7.578   4.265  -3.498  1.00  0.00           H  
ATOM    217 2HD2 LEU A 169      -8.650   5.104  -4.645  1.00  0.00           H  
ATOM    218 3HD2 LEU A 169      -8.468   3.336  -4.728  1.00  0.00           H  
ATOM    219  N   VAL A 170      -5.722   2.200  -8.332  1.00  0.00           N  
ATOM    220  CA  VAL A 170      -4.902   0.999  -8.214  1.00  0.00           C  
ATOM    221  C   VAL A 170      -3.789   0.914  -9.259  1.00  0.00           C  
ATOM    222  O   VAL A 170      -2.696   0.433  -8.966  1.00  0.00           O  
ATOM    223  CB  VAL A 170      -5.795  -0.250  -8.336  1.00  0.00           C  
ATOM    224  CG1 VAL A 170      -4.947  -1.513  -8.342  1.00  0.00           C  
ATOM    225  CG2 VAL A 170      -6.801  -0.280  -7.195  1.00  0.00           C  
ATOM    226  H   VAL A 170      -6.621   2.137  -8.726  1.00  0.00           H  
ATOM    227  HA  VAL A 170      -4.424   1.001  -7.234  1.00  0.00           H  
ATOM    228  HB  VAL A 170      -6.325  -0.214  -9.288  1.00  0.00           H  
ATOM    229 1HG1 VAL A 170      -5.595  -2.386  -8.429  1.00  0.00           H  
ATOM    230 2HG1 VAL A 170      -4.260  -1.486  -9.187  1.00  0.00           H  
ATOM    231 3HG1 VAL A 170      -4.380  -1.574  -7.413  1.00  0.00           H  
ATOM    232 1HG2 VAL A 170      -7.430  -1.165  -7.288  1.00  0.00           H  
ATOM    233 2HG2 VAL A 170      -6.271  -0.310  -6.243  1.00  0.00           H  
ATOM    234 3HG2 VAL A 170      -7.425   0.613  -7.236  1.00  0.00           H  
ATOM    235  N   ASN A 171      -4.053   1.377 -10.470  1.00  0.00           N  
ATOM    236  CA  ASN A 171      -3.052   1.320 -11.538  1.00  0.00           C  
ATOM    237  C   ASN A 171      -1.928   2.323 -11.293  1.00  0.00           C  
ATOM    238  O   ASN A 171      -0.785   2.112 -11.702  1.00  0.00           O  
ATOM    239  CB  ASN A 171      -3.697   1.562 -12.890  1.00  0.00           C  
ATOM    240  CG  ASN A 171      -2.789   1.205 -14.035  1.00  0.00           C  
ATOM    241  OD1 ASN A 171      -2.349   0.057 -14.159  1.00  0.00           O  
ATOM    242  ND2 ASN A 171      -2.502   2.168 -14.874  1.00  0.00           N  
ATOM    243  H   ASN A 171      -4.938   1.764 -10.655  1.00  0.00           H  
ATOM    244  HA  ASN A 171      -2.604   0.325 -11.540  1.00  0.00           H  
ATOM    245 1HB  ASN A 171      -4.611   0.972 -12.969  1.00  0.00           H  
ATOM    246 2HB  ASN A 171      -3.977   2.612 -12.977  1.00  0.00           H  
ATOM    247 1HD2 ASN A 171      -1.902   1.988 -15.654  1.00  0.00           H  
ATOM    248 2HD2 ASN A 171      -2.881   3.082 -14.735  1.00  0.00           H  
ATOM    249  N   GLN A 172      -2.252   3.402 -10.600  1.00  0.00           N  
ATOM    250  CA  GLN A 172      -1.276   4.444 -10.306  1.00  0.00           C  
ATOM    251  C   GLN A 172      -0.409   4.077  -9.107  1.00  0.00           C  
ATOM    252  O   GLN A 172       0.673   4.635  -8.924  1.00  0.00           O  
ATOM    253  CB  GLN A 172      -1.982   5.778 -10.050  1.00  0.00           C  
ATOM    254  CG  GLN A 172      -1.039   6.954  -9.853  1.00  0.00           C  
ATOM    255  CD  GLN A 172      -1.778   8.273  -9.726  1.00  0.00           C  
ATOM    256  OE1 GLN A 172      -2.697   8.410  -8.915  1.00  0.00           O  
ATOM    257  NE2 GLN A 172      -1.379   9.253 -10.528  1.00  0.00           N  
ATOM    258  H   GLN A 172      -3.169   3.504 -10.275  1.00  0.00           H  
ATOM    259  HA  GLN A 172      -0.619   4.556 -11.169  1.00  0.00           H  
ATOM    260 1HB  GLN A 172      -2.638   6.010 -10.888  1.00  0.00           H  
ATOM    261 2HB  GLN A 172      -2.606   5.695  -9.159  1.00  0.00           H  
ATOM    262 1HG  GLN A 172      -0.463   6.795  -8.941  1.00  0.00           H  
ATOM    263 2HG  GLN A 172      -0.371   7.017 -10.711  1.00  0.00           H  
ATOM    264 1HE2 GLN A 172      -1.829  10.146 -10.490  1.00  0.00           H  
ATOM    265 2HE2 GLN A 172      -0.628   9.099 -11.171  1.00  0.00           H  
ATOM    266  N   MET A 173      -0.880   3.129  -8.300  1.00  0.00           N  
ATOM    267  CA  MET A 173      -0.141   2.679  -7.114  1.00  0.00           C  
ATOM    268  C   MET A 173       1.107   1.888  -7.506  1.00  0.00           C  
ATOM    269  O   MET A 173       1.901   1.499  -6.654  1.00  0.00           O  
ATOM    270  CB  MET A 173      -1.044   1.835  -6.216  1.00  0.00           C  
ATOM    271  CG  MET A 173      -0.415   1.433  -4.890  1.00  0.00           C  
ATOM    272  SD  MET A 173       0.012   2.854  -3.864  1.00  0.00           S  
ATOM    273  CE  MET A 173      -1.563   3.191  -3.081  1.00  0.00           C  
ATOM    274  H   MET A 173      -1.749   2.722  -8.499  1.00  0.00           H  
ATOM    275  HA  MET A 173       0.186   3.557  -6.556  1.00  0.00           H  
ATOM    276 1HB  MET A 173      -1.958   2.387  -5.999  1.00  0.00           H  
ATOM    277 2HB  MET A 173      -1.329   0.923  -6.741  1.00  0.00           H  
ATOM    278 1HG  MET A 173      -1.109   0.803  -4.335  1.00  0.00           H  
ATOM    279 2HG  MET A 173       0.492   0.859  -5.077  1.00  0.00           H  
ATOM    280 1HE  MET A 173      -1.461   4.047  -2.413  1.00  0.00           H  
ATOM    281 2HE  MET A 173      -2.309   3.413  -3.845  1.00  0.00           H  
ATOM    282 3HE  MET A 173      -1.878   2.319  -2.508  1.00  0.00           H  
ATOM    283  N   LYS A 174       1.265   1.642  -8.799  1.00  0.00           N  
ATOM    284  CA  LYS A 174       2.421   0.919  -9.300  1.00  0.00           C  
ATOM    285  C   LYS A 174       3.640   1.815  -9.205  1.00  0.00           C  
ATOM    286  O   LYS A 174       4.701   1.407  -8.734  1.00  0.00           O  
ATOM    287  CB  LYS A 174       2.202   0.457 -10.742  1.00  0.00           C  
ATOM    288  CG  LYS A 174       1.175  -0.657 -10.896  1.00  0.00           C  
ATOM    289  CD  LYS A 174       0.876  -0.934 -12.362  1.00  0.00           C  
ATOM    290  CE  LYS A 174      -0.078  -2.109 -12.521  1.00  0.00           C  
ATOM    291  NZ  LYS A 174      -0.580  -2.234 -13.916  1.00  0.00           N  
ATOM    292  H   LYS A 174       0.598   1.971  -9.427  1.00  0.00           H  
ATOM    293  HA  LYS A 174       2.574   0.037  -8.677  1.00  0.00           H  
ATOM    294 1HB  LYS A 174       1.873   1.301 -11.348  1.00  0.00           H  
ATOM    295 2HB  LYS A 174       3.145   0.103 -11.157  1.00  0.00           H  
ATOM    296 1HG  LYS A 174       1.556  -1.569 -10.433  1.00  0.00           H  
ATOM    297 2HG  LYS A 174       0.251  -0.374 -10.392  1.00  0.00           H  
ATOM    298 1HD  LYS A 174       0.428  -0.049 -12.815  1.00  0.00           H  
ATOM    299 2HD  LYS A 174       1.804  -1.159 -12.886  1.00  0.00           H  
ATOM    300 1HE  LYS A 174       0.433  -3.031 -12.248  1.00  0.00           H  
ATOM    301 2HE  LYS A 174      -0.930  -1.980 -11.853  1.00  0.00           H  
ATOM    302 1HZ  LYS A 174      -1.208  -3.022 -13.979  1.00  0.00           H  
ATOM    303 2HZ  LYS A 174      -1.072  -1.389 -14.174  1.00  0.00           H  
ATOM    304 3HZ  LYS A 174       0.199  -2.373 -14.543  1.00  0.00           H  
ATOM    305  N   VAL A 175       3.472   3.053  -9.647  1.00  0.00           N  
ATOM    306  CA  VAL A 175       4.547   4.019  -9.596  1.00  0.00           C  
ATOM    307  C   VAL A 175       4.194   5.108  -8.603  1.00  0.00           C  
ATOM    308  O   VAL A 175       3.738   6.192  -8.973  1.00  0.00           O  
ATOM    309  CB  VAL A 175       4.793   4.636 -10.985  1.00  0.00           C  
ATOM    310  CG1 VAL A 175       5.975   5.593 -10.942  1.00  0.00           C  
ATOM    311  CG2 VAL A 175       5.029   3.534 -12.007  1.00  0.00           C  
ATOM    312  H   VAL A 175       2.602   3.324 -10.005  1.00  0.00           H  
ATOM    313  HA  VAL A 175       5.457   3.508  -9.278  1.00  0.00           H  
ATOM    314  HB  VAL A 175       3.919   5.219 -11.274  1.00  0.00           H  
ATOM    315 1HG1 VAL A 175       6.134   6.021 -11.932  1.00  0.00           H  
ATOM    316 2HG1 VAL A 175       5.770   6.393 -10.231  1.00  0.00           H  
ATOM    317 3HG1 VAL A 175       6.870   5.052 -10.632  1.00  0.00           H  
ATOM    318 1HG2 VAL A 175       5.201   3.978 -12.988  1.00  0.00           H  
ATOM    319 2HG2 VAL A 175       5.900   2.948 -11.715  1.00  0.00           H  
ATOM    320 3HG2 VAL A 175       4.153   2.886 -12.052  1.00  0.00           H  
ATOM    321  N   ALA A 176       4.412   4.808  -7.342  1.00  0.00           N  
ATOM    322  CA  ALA A 176       4.130   5.744  -6.275  1.00  0.00           C  
ATOM    323  C   ALA A 176       5.181   5.632  -5.178  1.00  0.00           C  
ATOM    324  O   ALA A 176       5.362   4.567  -4.590  1.00  0.00           O  
ATOM    325  CB  ALA A 176       2.736   5.497  -5.714  1.00  0.00           C  
ATOM    326  H   ALA A 176       4.738   3.912  -7.118  1.00  0.00           H  
ATOM    327  HA  ALA A 176       4.174   6.752  -6.688  1.00  0.00           H  
ATOM    328 1HB  ALA A 176       2.681   4.494  -5.314  1.00  0.00           H  
ATOM    329 2HB  ALA A 176       2.004   5.610  -6.501  1.00  0.00           H  
ATOM    330 3HB  ALA A 176       2.531   6.210  -4.930  1.00  0.00           H  
ATOM    331  N   PRO A 177       5.938   6.710  -4.936  1.00  0.00           N  
ATOM    332  CA  PRO A 177       6.955   6.738  -3.898  1.00  0.00           C  
ATOM    333  C   PRO A 177       6.377   7.101  -2.532  1.00  0.00           C  
ATOM    334  O   PRO A 177       5.520   7.983  -2.420  1.00  0.00           O  
ATOM    335  CB  PRO A 177       7.920   7.815  -4.404  1.00  0.00           C  
ATOM    336  CG  PRO A 177       7.033   8.836  -5.029  1.00  0.00           C  
ATOM    337  CD  PRO A 177       5.916   8.037  -5.646  1.00  0.00           C  
ATOM    338  HA  PRO A 177       7.448   5.756  -3.848  1.00  0.00           H  
ATOM    339 1HB  PRO A 177       8.509   8.216  -3.567  1.00  0.00           H  
ATOM    340 2HB  PRO A 177       8.633   7.375  -5.117  1.00  0.00           H  
ATOM    341 1HG  PRO A 177       6.675   9.546  -4.268  1.00  0.00           H  
ATOM    342 2HG  PRO A 177       7.593   9.424  -5.772  1.00  0.00           H  
ATOM    343 1HD  PRO A 177       4.959   8.553  -5.480  1.00  0.00           H  
ATOM    344 2HD  PRO A 177       6.108   7.909  -6.722  1.00  0.00           H  
ATOM    345  N   ILE A 178       6.852   6.415  -1.506  1.00  0.00           N  
ATOM    346  CA  ILE A 178       6.412   6.640  -0.137  1.00  0.00           C  
ATOM    347  C   ILE A 178       6.911   7.989   0.384  1.00  0.00           C  
ATOM    348  O   ILE A 178       8.119   8.227   0.445  1.00  0.00           O  
ATOM    349  CB  ILE A 178       6.904   5.512   0.789  1.00  0.00           C  
ATOM    350  CG1 ILE A 178       6.342   4.163   0.332  1.00  0.00           C  
ATOM    351  CG2 ILE A 178       6.509   5.796   2.229  1.00  0.00           C  
ATOM    352  CD1 ILE A 178       6.970   2.975   1.023  1.00  0.00           C  
ATOM    353  H   ILE A 178       7.526   5.718  -1.675  1.00  0.00           H  
ATOM    354  HA  ILE A 178       5.323   6.649  -0.121  1.00  0.00           H  
ATOM    355  HB  ILE A 178       7.989   5.439   0.727  1.00  0.00           H  
ATOM    356 1HG1 ILE A 178       5.268   4.136   0.514  1.00  0.00           H  
ATOM    357 2HG1 ILE A 178       6.493   4.051  -0.743  1.00  0.00           H  
ATOM    358 1HG2 ILE A 178       6.864   4.989   2.870  1.00  0.00           H  
ATOM    359 2HG2 ILE A 178       6.956   6.737   2.550  1.00  0.00           H  
ATOM    360 3HG2 ILE A 178       5.423   5.866   2.303  1.00  0.00           H  
ATOM    361 1HD1 ILE A 178       6.520   2.055   0.646  1.00  0.00           H  
ATOM    362 2HD1 ILE A 178       8.043   2.963   0.823  1.00  0.00           H  
ATOM    363 3HD1 ILE A 178       6.801   3.047   2.096  1.00  0.00           H  
ATOM    364  N   PRO A 179       5.983   8.898   0.732  1.00  0.00           N  
ATOM    365  CA  PRO A 179       6.327  10.225   1.255  1.00  0.00           C  
ATOM    366  C   PRO A 179       7.071  10.158   2.582  1.00  0.00           C  
ATOM    367  O   PRO A 179       7.006   9.158   3.299  1.00  0.00           O  
ATOM    368  CB  PRO A 179       4.956  10.889   1.420  1.00  0.00           C  
ATOM    369  CG  PRO A 179       4.075  10.149   0.474  1.00  0.00           C  
ATOM    370  CD  PRO A 179       4.546   8.721   0.563  1.00  0.00           C  
ATOM    371  HA  PRO A 179       6.939  10.759   0.513  1.00  0.00           H  
ATOM    372 1HB  PRO A 179       4.623  10.810   2.465  1.00  0.00           H  
ATOM    373 2HB  PRO A 179       5.028  11.962   1.187  1.00  0.00           H  
ATOM    374 1HG  PRO A 179       3.021  10.266   0.766  1.00  0.00           H  
ATOM    375 2HG  PRO A 179       4.172  10.564  -0.540  1.00  0.00           H  
ATOM    376 1HD  PRO A 179       4.081   8.235   1.433  1.00  0.00           H  
ATOM    377 2HD  PRO A 179       4.284   8.190  -0.364  1.00  0.00           H  
ATOM    378  N   LYS A 180       7.742  11.248   2.920  1.00  0.00           N  
ATOM    379  CA  LYS A 180       8.516  11.337   4.156  1.00  0.00           C  
ATOM    380  C   LYS A 180       7.624  11.176   5.380  1.00  0.00           C  
ATOM    381  O   LYS A 180       8.061  10.675   6.418  1.00  0.00           O  
ATOM    382  CB  LYS A 180       9.265  12.669   4.225  1.00  0.00           C  
ATOM    383  CG  LYS A 180      10.417  12.795   3.236  1.00  0.00           C  
ATOM    384  CD  LYS A 180      11.102  14.148   3.355  1.00  0.00           C  
ATOM    385  CE  LYS A 180      12.253  14.275   2.369  1.00  0.00           C  
ATOM    386  NZ  LYS A 180      12.910  15.608   2.449  1.00  0.00           N  
ATOM    387  H   LYS A 180       7.709  12.023   2.317  1.00  0.00           H  
ATOM    388  HA  LYS A 180       9.245  10.526   4.167  1.00  0.00           H  
ATOM    389 1HB  LYS A 180       8.570  13.487   4.035  1.00  0.00           H  
ATOM    390 2HB  LYS A 180       9.669  12.808   5.228  1.00  0.00           H  
ATOM    391 1HG  LYS A 180      11.148  12.009   3.427  1.00  0.00           H  
ATOM    392 2HG  LYS A 180      10.039  12.676   2.221  1.00  0.00           H  
ATOM    393 1HD  LYS A 180      10.378  14.941   3.161  1.00  0.00           H  
ATOM    394 2HD  LYS A 180      11.488  14.272   4.367  1.00  0.00           H  
ATOM    395 1HE  LYS A 180      12.994  13.505   2.573  1.00  0.00           H  
ATOM    396 2HE  LYS A 180      11.880  14.130   1.355  1.00  0.00           H  
ATOM    397 1HZ  LYS A 180      13.666  15.652   1.781  1.00  0.00           H  
ATOM    398 2HZ  LYS A 180      12.236  16.330   2.243  1.00  0.00           H  
ATOM    399 3HZ  LYS A 180      13.278  15.746   3.380  1.00  0.00           H  
ATOM    400  N   GLN A 181       6.375  11.598   5.250  1.00  0.00           N  
ATOM    401  CA  GLN A 181       5.408  11.494   6.336  1.00  0.00           C  
ATOM    402  C   GLN A 181       5.146  10.029   6.680  1.00  0.00           C  
ATOM    403  O   GLN A 181       4.888   9.680   7.833  1.00  0.00           O  
ATOM    404  CB  GLN A 181       4.098  12.191   5.960  1.00  0.00           C  
ATOM    405  CG  GLN A 181       4.203  13.704   5.868  1.00  0.00           C  
ATOM    406  CD  GLN A 181       2.901  14.348   5.427  1.00  0.00           C  
ATOM    407  OE1 GLN A 181       2.095  13.732   4.724  1.00  0.00           O  
ATOM    408  NE2 GLN A 181       2.690  15.594   5.835  1.00  0.00           N  
ATOM    409  H   GLN A 181       6.099  12.000   4.400  1.00  0.00           H  
ATOM    410  HA  GLN A 181       5.822  11.985   7.216  1.00  0.00           H  
ATOM    411 1HB  GLN A 181       3.751  11.819   4.996  1.00  0.00           H  
ATOM    412 2HB  GLN A 181       3.333  11.951   6.699  1.00  0.00           H  
ATOM    413 1HG  GLN A 181       4.463  14.100   6.850  1.00  0.00           H  
ATOM    414 2HG  GLN A 181       4.975  13.961   5.144  1.00  0.00           H  
ATOM    415 1HE2 GLN A 181       1.850  16.070   5.576  1.00  0.00           H  
ATOM    416 2HE2 GLN A 181       3.372  16.056   6.404  1.00  0.00           H  
ATOM    417  N   LEU A 182       5.231   9.176   5.671  1.00  0.00           N  
ATOM    418  CA  LEU A 182       4.985   7.754   5.846  1.00  0.00           C  
ATOM    419  C   LEU A 182       6.278   6.995   6.126  1.00  0.00           C  
ATOM    420  O   LEU A 182       6.263   5.978   6.816  1.00  0.00           O  
ATOM    421  CB  LEU A 182       4.307   7.180   4.596  1.00  0.00           C  
ATOM    422  CG  LEU A 182       2.774   7.230   4.588  1.00  0.00           C  
ATOM    423  CD1 LEU A 182       2.311   8.670   4.765  1.00  0.00           C  
ATOM    424  CD2 LEU A 182       2.254   6.645   3.283  1.00  0.00           C  
ATOM    425  H   LEU A 182       5.479   9.510   4.781  1.00  0.00           H  
ATOM    426  HA  LEU A 182       4.321   7.620   6.699  1.00  0.00           H  
ATOM    427 1HB  LEU A 182       4.661   7.729   3.725  1.00  0.00           H  
ATOM    428 2HB  LEU A 182       4.605   6.137   4.486  1.00  0.00           H  
ATOM    429  HG  LEU A 182       2.387   6.650   5.426  1.00  0.00           H  
ATOM    430 1HD1 LEU A 182       1.222   8.705   4.760  1.00  0.00           H  
ATOM    431 2HD1 LEU A 182       2.682   9.056   5.715  1.00  0.00           H  
ATOM    432 3HD1 LEU A 182       2.698   9.278   3.949  1.00  0.00           H  
ATOM    433 1HD2 LEU A 182       1.163   6.680   3.278  1.00  0.00           H  
ATOM    434 2HD2 LEU A 182       2.639   7.225   2.445  1.00  0.00           H  
ATOM    435 3HD2 LEU A 182       2.584   5.610   3.191  1.00  0.00           H  
ATOM    436  N   LEU A 183       7.393   7.504   5.602  1.00  0.00           N  
ATOM    437  CA  LEU A 183       8.704   6.872   5.793  1.00  0.00           C  
ATOM    438  C   LEU A 183       9.061   6.750   7.271  1.00  0.00           C  
ATOM    439  O   LEU A 183       9.811   5.860   7.667  1.00  0.00           O  
ATOM    440  CB  LEU A 183       9.791   7.677   5.069  1.00  0.00           C  
ATOM    441  CG  LEU A 183       9.806   7.550   3.541  1.00  0.00           C  
ATOM    442  CD1 LEU A 183      10.912   8.425   2.969  1.00  0.00           C  
ATOM    443  CD2 LEU A 183      10.008   6.092   3.155  1.00  0.00           C  
ATOM    444  H   LEU A 183       7.333   8.319   5.058  1.00  0.00           H  
ATOM    445  HA  LEU A 183       8.669   5.869   5.369  1.00  0.00           H  
ATOM    446 1HB  LEU A 183       9.661   8.731   5.313  1.00  0.00           H  
ATOM    447 2HB  LEU A 183      10.765   7.357   5.439  1.00  0.00           H  
ATOM    448  HG  LEU A 183       8.857   7.904   3.136  1.00  0.00           H  
ATOM    449 1HD1 LEU A 183      10.924   8.334   1.882  1.00  0.00           H  
ATOM    450 2HD1 LEU A 183      10.733   9.465   3.244  1.00  0.00           H  
ATOM    451 3HD1 LEU A 183      11.873   8.104   3.368  1.00  0.00           H  
ATOM    452 1HD2 LEU A 183      10.019   6.000   2.068  1.00  0.00           H  
ATOM    453 2HD2 LEU A 183      10.957   5.736   3.558  1.00  0.00           H  
ATOM    454 3HD2 LEU A 183       9.194   5.492   3.561  1.00  0.00           H  
ATOM    455  N   GLN A 184       8.520   7.649   8.080  1.00  0.00           N  
ATOM    456  CA  GLN A 184       8.772   7.642   9.516  1.00  0.00           C  
ATOM    457  C   GLN A 184       8.196   6.395  10.182  1.00  0.00           C  
ATOM    458  O   GLN A 184       8.633   6.003  11.265  1.00  0.00           O  
ATOM    459  CB  GLN A 184       8.185   8.898  10.165  1.00  0.00           C  
ATOM    460  CG  GLN A 184       8.905  10.184   9.798  1.00  0.00           C  
ATOM    461  CD  GLN A 184       8.299  11.401  10.471  1.00  0.00           C  
ATOM    462  OE1 GLN A 184       7.715  11.302  11.554  1.00  0.00           O  
ATOM    463  NE2 GLN A 184       8.432  12.558   9.832  1.00  0.00           N  
ATOM    464  H   GLN A 184       7.946   8.345   7.700  1.00  0.00           H  
ATOM    465  HA  GLN A 184       9.850   7.636   9.678  1.00  0.00           H  
ATOM    466 1HB  GLN A 184       7.139   9.003   9.874  1.00  0.00           H  
ATOM    467 2HB  GLN A 184       8.213   8.794  11.250  1.00  0.00           H  
ATOM    468 1HG  GLN A 184       9.947  10.106  10.109  1.00  0.00           H  
ATOM    469 2HG  GLN A 184       8.848  10.326   8.718  1.00  0.00           H  
ATOM    470 1HE2 GLN A 184       8.053  13.395  10.227  1.00  0.00           H  
ATOM    471 2HE2 GLN A 184       8.914  12.592   8.956  1.00  0.00           H  
ATOM    472  N   ARG A 185       7.222   5.771   9.528  1.00  0.00           N  
ATOM    473  CA  ARG A 185       6.577   4.580  10.068  1.00  0.00           C  
ATOM    474  C   ARG A 185       7.439   3.343   9.852  1.00  0.00           C  
ATOM    475  O   ARG A 185       7.341   2.372  10.601  1.00  0.00           O  
ATOM    476  CB  ARG A 185       5.217   4.367   9.420  1.00  0.00           C  
ATOM    477  CG  ARG A 185       4.167   5.406   9.779  1.00  0.00           C  
ATOM    478  CD  ARG A 185       2.899   5.186   9.037  1.00  0.00           C  
ATOM    479  NE  ARG A 185       1.896   6.184   9.370  1.00  0.00           N  
ATOM    480  CZ  ARG A 185       1.017   6.077  10.385  1.00  0.00           C  
ATOM    481  NH1 ARG A 185       1.032   5.013  11.158  1.00  0.00           N  
ATOM    482  NH2 ARG A 185       0.142   7.042  10.607  1.00  0.00           N  
ATOM    483  H   ARG A 185       6.941   6.112   8.650  1.00  0.00           H  
ATOM    484  HA  ARG A 185       6.433   4.720  11.140  1.00  0.00           H  
ATOM    485 1HB  ARG A 185       5.327   4.369   8.337  1.00  0.00           H  
ATOM    486 2HB  ARG A 185       4.826   3.390   9.708  1.00  0.00           H  
ATOM    487 1HG  ARG A 185       3.954   5.355  10.846  1.00  0.00           H  
ATOM    488 2HG  ARG A 185       4.540   6.401   9.531  1.00  0.00           H  
ATOM    489 1HD  ARG A 185       3.091   5.238   7.966  1.00  0.00           H  
ATOM    490 2HD  ARG A 185       2.499   4.204   9.286  1.00  0.00           H  
ATOM    491  HE  ARG A 185       1.854   7.017   8.799  1.00  0.00           H  
ATOM    492 1HH1 ARG A 185       1.701   4.275  10.989  1.00  0.00           H  
ATOM    493 2HH1 ARG A 185       0.373   4.933  11.919  1.00  0.00           H  
ATOM    494 1HH2 ARG A 185       0.131   7.860  10.013  1.00  0.00           H  
ATOM    495 2HH2 ARG A 185      -0.516   6.962  11.368  1.00  0.00           H  
ATOM    496  N   ILE A 186       8.274   3.384   8.823  1.00  0.00           N  
ATOM    497  CA  ILE A 186       9.169   2.275   8.510  1.00  0.00           C  
ATOM    498  C   ILE A 186      10.596   2.788   8.321  1.00  0.00           C  
ATOM    499  O   ILE A 186      11.022   3.085   7.205  1.00  0.00           O  
ATOM    500  CB  ILE A 186       8.709   1.531   7.243  1.00  0.00           C  
ATOM    501  CG1 ILE A 186       7.244   1.108   7.374  1.00  0.00           C  
ATOM    502  CG2 ILE A 186       9.595   0.322   6.985  1.00  0.00           C  
ATOM    503  CD1 ILE A 186       7.022  -0.031   8.343  1.00  0.00           C  
ATOM    504  H   ILE A 186       8.299   4.187   8.261  1.00  0.00           H  
ATOM    505  HA  ILE A 186       9.155   1.574   9.343  1.00  0.00           H  
ATOM    506  HB  ILE A 186       8.768   2.201   6.386  1.00  0.00           H  
ATOM    507 1HG1 ILE A 186       6.648   1.958   7.704  1.00  0.00           H  
ATOM    508 2HG1 ILE A 186       6.865   0.803   6.399  1.00  0.00           H  
ATOM    509 1HG2 ILE A 186       9.256  -0.193   6.087  1.00  0.00           H  
ATOM    510 2HG2 ILE A 186      10.625   0.648   6.850  1.00  0.00           H  
ATOM    511 3HG2 ILE A 186       9.538  -0.358   7.836  1.00  0.00           H  
ATOM    512 1HD1 ILE A 186       5.959  -0.275   8.382  1.00  0.00           H  
ATOM    513 2HD1 ILE A 186       7.582  -0.906   8.011  1.00  0.00           H  
ATOM    514 3HD1 ILE A 186       7.362   0.264   9.335  1.00  0.00           H  
ATOM    515  N   PRO A 187      11.351   2.908   9.421  1.00  0.00           N  
ATOM    516  CA  PRO A 187      12.720   3.411   9.388  1.00  0.00           C  
ATOM    517  C   PRO A 187      13.758   2.333   9.085  1.00  0.00           C  
ATOM    518  O   PRO A 187      13.455   1.139   9.120  1.00  0.00           O  
ATOM    519  CB  PRO A 187      12.898   3.970  10.803  1.00  0.00           C  
ATOM    520  CG  PRO A 187      12.126   3.031  11.667  1.00  0.00           C  
ATOM    521  CD  PRO A 187      10.915   2.677  10.846  1.00  0.00           C  
ATOM    522  HA  PRO A 187      12.795   4.207   8.632  1.00  0.00           H  
ATOM    523 1HB  PRO A 187      13.966   4.007  11.062  1.00  0.00           H  
ATOM    524 2HB  PRO A 187      12.520   5.002  10.851  1.00  0.00           H  
ATOM    525 1HG  PRO A 187      12.739   2.153  11.917  1.00  0.00           H  
ATOM    526 2HG  PRO A 187      11.865   3.518  12.618  1.00  0.00           H  
ATOM    527 1HD  PRO A 187      10.649   1.624  11.018  1.00  0.00           H  
ATOM    528 2HD  PRO A 187      10.080   3.338  11.120  1.00  0.00           H  
ATOM    529  N   ASN A 188      14.979   2.783   8.787  1.00  0.00           N  
ATOM    530  CA  ASN A 188      16.103   1.893   8.484  1.00  0.00           C  
ATOM    531  C   ASN A 188      15.767   0.949   7.333  1.00  0.00           C  
ATOM    532  O   ASN A 188      15.730  -0.273   7.506  1.00  0.00           O  
ATOM    533  CB  ASN A 188      16.510   1.106   9.716  1.00  0.00           C  
ATOM    534  CG  ASN A 188      16.935   1.992  10.854  1.00  0.00           C  
ATOM    535  OD1 ASN A 188      17.770   2.887  10.682  1.00  0.00           O  
ATOM    536  ND2 ASN A 188      16.375   1.760  12.015  1.00  0.00           N  
ATOM    537  H   ASN A 188      15.132   3.752   8.774  1.00  0.00           H  
ATOM    538  HA  ASN A 188      16.951   2.502   8.165  1.00  0.00           H  
ATOM    539 1HB  ASN A 188      15.674   0.487  10.045  1.00  0.00           H  
ATOM    540 2HB  ASN A 188      17.333   0.437   9.465  1.00  0.00           H  
ATOM    541 1HD2 ASN A 188      16.619   2.319  12.808  1.00  0.00           H  
ATOM    542 2HD2 ASN A 188      15.704   1.026  12.108  1.00  0.00           H  
ATOM    543  N   ILE A 189      15.512   1.513   6.163  1.00  0.00           N  
ATOM    544  CA  ILE A 189      15.184   0.709   4.997  1.00  0.00           C  
ATOM    545  C   ILE A 189      16.421   0.501   4.122  1.00  0.00           C  
ATOM    546  O   ILE A 189      17.003   1.461   3.620  1.00  0.00           O  
ATOM    547  CB  ILE A 189      14.065   1.370   4.171  1.00  0.00           C  
ATOM    548  CG1 ILE A 189      12.742   1.334   4.939  1.00  0.00           C  
ATOM    549  CG2 ILE A 189      13.921   0.679   2.823  1.00  0.00           C  
ATOM    550  CD1 ILE A 189      11.640   2.144   4.295  1.00  0.00           C  
ATOM    551  H   ILE A 189      15.568   2.487   6.079  1.00  0.00           H  
ATOM    552  HA  ILE A 189      14.833  -0.265   5.336  1.00  0.00           H  
ATOM    553  HB  ILE A 189      14.306   2.419   4.006  1.00  0.00           H  
ATOM    554 1HG1 ILE A 189      12.401   0.303   5.028  1.00  0.00           H  
ATOM    555 2HG1 ILE A 189      12.897   1.714   5.949  1.00  0.00           H  
ATOM    556 1HG2 ILE A 189      13.126   1.158   2.252  1.00  0.00           H  
ATOM    557 2HG2 ILE A 189      14.859   0.756   2.273  1.00  0.00           H  
ATOM    558 3HG2 ILE A 189      13.675  -0.371   2.977  1.00  0.00           H  
ATOM    559 1HD1 ILE A 189      10.734   2.070   4.897  1.00  0.00           H  
ATOM    560 2HD1 ILE A 189      11.947   3.188   4.229  1.00  0.00           H  
ATOM    561 3HD1 ILE A 189      11.442   1.759   3.296  1.00  0.00           H  
ATOM    562  N   PRO A 190      16.831  -0.769   3.930  1.00  0.00           N  
ATOM    563  CA  PRO A 190      18.009  -1.127   3.118  1.00  0.00           C  
ATOM    564  C   PRO A 190      18.013  -0.542   1.691  1.00  0.00           C  
ATOM    565  O   PRO A 190      19.017   0.044   1.284  1.00  0.00           O  
ATOM    566  CB  PRO A 190      17.920  -2.656   3.083  1.00  0.00           C  
ATOM    567  CG  PRO A 190      17.296  -3.016   4.388  1.00  0.00           C  
ATOM    568  CD  PRO A 190      16.242  -1.962   4.602  1.00  0.00           C  
ATOM    569  HA  PRO A 190      18.920  -0.789   3.634  1.00  0.00           H  
ATOM    570 1HB  PRO A 190      17.319  -2.978   2.220  1.00  0.00           H  
ATOM    571 2HB  PRO A 190      18.923  -3.089   2.956  1.00  0.00           H  
ATOM    572 1HG  PRO A 190      16.877  -4.031   4.341  1.00  0.00           H  
ATOM    573 2HG  PRO A 190      18.056  -3.022   5.183  1.00  0.00           H  
ATOM    574 1HD  PRO A 190      15.303  -2.280   4.123  1.00  0.00           H  
ATOM    575 2HD  PRO A 190      16.093  -1.806   5.681  1.00  0.00           H  
ATOM    576  N   PRO A 191      16.918  -0.679   0.897  1.00  0.00           N  
ATOM    577  CA  PRO A 191      16.887  -0.148  -0.471  1.00  0.00           C  
ATOM    578  C   PRO A 191      17.027   1.369  -0.505  1.00  0.00           C  
ATOM    579  O   PRO A 191      17.645   1.926  -1.412  1.00  0.00           O  
ATOM    580  CB  PRO A 191      15.511  -0.592  -0.978  1.00  0.00           C  
ATOM    581  CG  PRO A 191      14.733  -0.862   0.265  1.00  0.00           C  
ATOM    582  CD  PRO A 191      15.743  -1.439   1.221  1.00  0.00           C  
ATOM    583  HA  PRO A 191      17.693  -0.613  -1.058  1.00  0.00           H  
ATOM    584 1HB  PRO A 191      15.065   0.200  -1.596  1.00  0.00           H  
ATOM    585 2HB  PRO A 191      15.614  -1.480  -1.619  1.00  0.00           H  
ATOM    586 1HG  PRO A 191      14.279   0.067   0.639  1.00  0.00           H  
ATOM    587 2HG  PRO A 191      13.907  -1.557   0.052  1.00  0.00           H  
ATOM    588 1HD  PRO A 191      15.404  -1.282   2.254  1.00  0.00           H  
ATOM    589 2HD  PRO A 191      15.874  -2.511   1.014  1.00  0.00           H  
ATOM    590  N   ASN A 192      16.439   2.024   0.497  1.00  0.00           N  
ATOM    591  CA  ASN A 192      16.461   3.484   0.616  1.00  0.00           C  
ATOM    592  C   ASN A 192      15.739   4.142  -0.554  1.00  0.00           C  
ATOM    593  O   ASN A 192      15.877   5.342  -0.797  1.00  0.00           O  
ATOM    594  CB  ASN A 192      17.887   3.993   0.715  1.00  0.00           C  
ATOM    595  CG  ASN A 192      17.986   5.294   1.461  1.00  0.00           C  
ATOM    596  OD1 ASN A 192      17.296   5.501   2.467  1.00  0.00           O  
ATOM    597  ND2 ASN A 192      18.830   6.176   0.989  1.00  0.00           N  
ATOM    598  H   ASN A 192      15.983   1.506   1.191  1.00  0.00           H  
ATOM    599  HA  ASN A 192      15.928   3.765   1.526  1.00  0.00           H  
ATOM    600 1HB  ASN A 192      18.505   3.250   1.221  1.00  0.00           H  
ATOM    601 2HB  ASN A 192      18.295   4.130  -0.286  1.00  0.00           H  
ATOM    602 1HD2 ASN A 192      18.937   7.060   1.445  1.00  0.00           H  
ATOM    603 2HD2 ASN A 192      19.367   5.966   0.173  1.00  0.00           H  
ATOM    604  N   ILE A 193      14.963   3.345  -1.271  1.00  0.00           N  
ATOM    605  CA  ILE A 193      14.193   3.829  -2.403  1.00  0.00           C  
ATOM    606  C   ILE A 193      12.766   4.063  -1.944  1.00  0.00           C  
ATOM    607  O   ILE A 193      12.276   3.346  -1.075  1.00  0.00           O  
ATOM    608  CB  ILE A 193      14.218   2.833  -3.577  1.00  0.00           C  
ATOM    609  CG1 ILE A 193      15.653   2.618  -4.063  1.00  0.00           C  
ATOM    610  CG2 ILE A 193      13.336   3.327  -4.712  1.00  0.00           C  
ATOM    611  CD1 ILE A 193      15.814   1.430  -4.985  1.00  0.00           C  
ATOM    612  H   ILE A 193      14.902   2.400  -1.023  1.00  0.00           H  
ATOM    613  HA  ILE A 193      14.633   4.765  -2.745  1.00  0.00           H  
ATOM    614  HB  ILE A 193      13.851   1.864  -3.239  1.00  0.00           H  
ATOM    615 1HG1 ILE A 193      15.996   3.508  -4.591  1.00  0.00           H  
ATOM    616 2HG1 ILE A 193      16.312   2.474  -3.206  1.00  0.00           H  
ATOM    617 1HG2 ILE A 193      13.365   2.611  -5.533  1.00  0.00           H  
ATOM    618 2HG2 ILE A 193      12.311   3.429  -4.358  1.00  0.00           H  
ATOM    619 3HG2 ILE A 193      13.698   4.294  -5.060  1.00  0.00           H  
ATOM    620 1HD1 ILE A 193      16.858   1.343  -5.288  1.00  0.00           H  
ATOM    621 2HD1 ILE A 193      15.510   0.521  -4.465  1.00  0.00           H  
ATOM    622 3HD1 ILE A 193      15.191   1.569  -5.869  1.00  0.00           H  
ATOM    623  N   ASN A 194      12.099   5.055  -2.510  1.00  0.00           N  
ATOM    624  CA  ASN A 194      10.742   5.373  -2.087  1.00  0.00           C  
ATOM    625  C   ASN A 194       9.680   4.789  -3.014  1.00  0.00           C  
ATOM    626  O   ASN A 194       8.531   4.642  -2.611  1.00  0.00           O  
ATOM    627  CB  ASN A 194      10.571   6.877  -1.974  1.00  0.00           C  
ATOM    628  CG  ASN A 194      11.452   7.481  -0.916  1.00  0.00           C  
ATOM    629  OD1 ASN A 194      11.768   6.834   0.089  1.00  0.00           O  
ATOM    630  ND2 ASN A 194      11.855   8.709  -1.123  1.00  0.00           N  
ATOM    631  H   ASN A 194      12.521   5.581  -3.224  1.00  0.00           H  
ATOM    632  HA  ASN A 194      10.571   4.924  -1.107  1.00  0.00           H  
ATOM    633 1HB  ASN A 194      10.803   7.343  -2.933  1.00  0.00           H  
ATOM    634 2HB  ASN A 194       9.532   7.109  -1.741  1.00  0.00           H  
ATOM    635 1HD2 ASN A 194      12.443   9.161  -0.451  1.00  0.00           H  
ATOM    636 2HD2 ASN A 194      11.575   9.194  -1.950  1.00  0.00           H  
ATOM    637  N   THR A 195      10.044   4.426  -4.241  1.00  0.00           N  
ATOM    638  CA  THR A 195       9.060   3.891  -5.177  1.00  0.00           C  
ATOM    639  C   THR A 195       8.646   2.488  -4.757  1.00  0.00           C  
ATOM    640  O   THR A 195       9.495   1.626  -4.538  1.00  0.00           O  
ATOM    641  CB  THR A 195       9.607   3.866  -6.616  1.00  0.00           C  
ATOM    642  OG1 THR A 195       9.975   5.193  -7.014  1.00  0.00           O  
ATOM    643  CG2 THR A 195       8.559   3.326  -7.576  1.00  0.00           C  
ATOM    644  H   THR A 195      10.977   4.513  -4.518  1.00  0.00           H  
ATOM    645  HA  THR A 195       8.180   4.534  -5.159  1.00  0.00           H  
ATOM    646  HB  THR A 195      10.492   3.231  -6.658  1.00  0.00           H  
ATOM    647  HG1 THR A 195      10.511   5.152  -7.809  1.00  0.00           H  
ATOM    648 1HG2 THR A 195       8.964   3.315  -8.588  1.00  0.00           H  
ATOM    649 2HG2 THR A 195       8.285   2.312  -7.283  1.00  0.00           H  
ATOM    650 3HG2 THR A 195       7.675   3.962  -7.546  1.00  0.00           H  
ATOM    651  N   TRP A 196       7.335   2.252  -4.728  1.00  0.00           N  
ATOM    652  CA  TRP A 196       6.777   0.971  -4.294  1.00  0.00           C  
ATOM    653  C   TRP A 196       7.317  -0.211  -5.074  1.00  0.00           C  
ATOM    654  O   TRP A 196       7.583  -1.257  -4.494  1.00  0.00           O  
ATOM    655  CB  TRP A 196       5.253   0.994  -4.421  1.00  0.00           C  
ATOM    656  CG  TRP A 196       4.599  -0.291  -4.010  1.00  0.00           C  
ATOM    657  CD1 TRP A 196       4.178  -0.628  -2.759  1.00  0.00           C  
ATOM    658  CD2 TRP A 196       4.284  -1.422  -4.858  1.00  0.00           C  
ATOM    659  NE1 TRP A 196       3.628  -1.886  -2.768  1.00  0.00           N  
ATOM    660  CE2 TRP A 196       3.683  -2.386  -4.044  1.00  0.00           C  
ATOM    661  CE3 TRP A 196       4.462  -1.690  -6.221  1.00  0.00           C  
ATOM    662  CZ2 TRP A 196       3.256  -3.606  -4.545  1.00  0.00           C  
ATOM    663  CZ3 TRP A 196       4.032  -2.912  -6.723  1.00  0.00           C  
ATOM    664  CH2 TRP A 196       3.445  -3.845  -5.906  1.00  0.00           C  
ATOM    665  H   TRP A 196       6.718   2.975  -4.977  1.00  0.00           H  
ATOM    666  HA  TRP A 196       7.041   0.815  -3.248  1.00  0.00           H  
ATOM    667 1HB  TRP A 196       4.848   1.797  -3.804  1.00  0.00           H  
ATOM    668 2HB  TRP A 196       4.976   1.204  -5.454  1.00  0.00           H  
ATOM    669  HD1 TRP A 196       4.267   0.007  -1.880  1.00  0.00           H  
ATOM    670  HE1 TRP A 196       3.245  -2.367  -1.966  1.00  0.00           H  
ATOM    671  HE3 TRP A 196       4.925  -0.952  -6.875  1.00  0.00           H  
ATOM    672  HZ2 TRP A 196       2.787  -4.360  -3.912  1.00  0.00           H  
ATOM    673  HZ3 TRP A 196       4.175  -3.113  -7.786  1.00  0.00           H  
ATOM    674  HH2 TRP A 196       3.119  -4.794  -6.333  1.00  0.00           H  
ATOM    675  N   GLN A 197       7.501  -0.040  -6.371  1.00  0.00           N  
ATOM    676  CA  GLN A 197       8.009  -1.113  -7.211  1.00  0.00           C  
ATOM    677  C   GLN A 197       9.357  -1.617  -6.706  1.00  0.00           C  
ATOM    678  O   GLN A 197       9.664  -2.802  -6.803  1.00  0.00           O  
ATOM    679  CB  GLN A 197       8.135  -0.641  -8.662  1.00  0.00           C  
ATOM    680  CG  GLN A 197       8.589  -1.720  -9.630  1.00  0.00           C  
ATOM    681  CD  GLN A 197       8.676  -1.217 -11.059  1.00  0.00           C  
ATOM    682  OE1 GLN A 197       9.289  -0.181 -11.330  1.00  0.00           O  
ATOM    683  NE2 GLN A 197       8.062  -1.948 -11.981  1.00  0.00           N  
ATOM    684  H   GLN A 197       7.285   0.827  -6.773  1.00  0.00           H  
ATOM    685  HA  GLN A 197       7.305  -1.944  -7.174  1.00  0.00           H  
ATOM    686 1HB  GLN A 197       7.173  -0.263  -9.007  1.00  0.00           H  
ATOM    687 2HB  GLN A 197       8.848   0.181  -8.716  1.00  0.00           H  
ATOM    688 1HG  GLN A 197       9.577  -2.070  -9.331  1.00  0.00           H  
ATOM    689 2HG  GLN A 197       7.876  -2.544  -9.601  1.00  0.00           H  
ATOM    690 1HE2 GLN A 197       8.084  -1.666 -12.941  1.00  0.00           H  
ATOM    691 2HE2 GLN A 197       7.576  -2.782 -11.717  1.00  0.00           H  
ATOM    692  N   GLN A 198      10.175  -0.711  -6.199  1.00  0.00           N  
ATOM    693  CA  GLN A 198      11.478  -1.081  -5.673  1.00  0.00           C  
ATOM    694  C   GLN A 198      11.403  -1.414  -4.177  1.00  0.00           C  
ATOM    695  O   GLN A 198      12.272  -2.104  -3.643  1.00  0.00           O  
ATOM    696  CB  GLN A 198      12.485   0.047  -5.913  1.00  0.00           C  
ATOM    697  CG  GLN A 198      12.708   0.382  -7.378  1.00  0.00           C  
ATOM    698  CD  GLN A 198      13.261  -0.793  -8.162  1.00  0.00           C  
ATOM    699  OE1 GLN A 198      14.305  -1.352  -7.814  1.00  0.00           O  
ATOM    700  NE2 GLN A 198      12.564  -1.175  -9.225  1.00  0.00           N  
ATOM    701  H   GLN A 198       9.892   0.225  -6.159  1.00  0.00           H  
ATOM    702  HA  GLN A 198      11.821  -1.974  -6.195  1.00  0.00           H  
ATOM    703 1HB  GLN A 198      12.144   0.952  -5.409  1.00  0.00           H  
ATOM    704 2HB  GLN A 198      13.447  -0.226  -5.479  1.00  0.00           H  
ATOM    705 1HG  GLN A 198      11.757   0.672  -7.822  1.00  0.00           H  
ATOM    706 2HG  GLN A 198      13.420   1.205  -7.448  1.00  0.00           H  
ATOM    707 1HE2 GLN A 198      12.880  -1.945  -9.782  1.00  0.00           H  
ATOM    708 2HE2 GLN A 198      11.722  -0.693  -9.472  1.00  0.00           H  
ATOM    709  N   VAL A 199      10.352  -0.934  -3.509  1.00  0.00           N  
ATOM    710  CA  VAL A 199      10.176  -1.172  -2.075  1.00  0.00           C  
ATOM    711  C   VAL A 199       9.600  -2.567  -1.810  1.00  0.00           C  
ATOM    712  O   VAL A 199       9.919  -3.196  -0.799  1.00  0.00           O  
ATOM    713  CB  VAL A 199       9.240  -0.109  -1.469  1.00  0.00           C  
ATOM    714  CG1 VAL A 199       8.808  -0.516  -0.069  1.00  0.00           C  
ATOM    715  CG2 VAL A 199       9.938   1.242  -1.446  1.00  0.00           C  
ATOM    716  H   VAL A 199       9.680  -0.403  -3.994  1.00  0.00           H  
ATOM    717  HA  VAL A 199      11.150  -1.099  -1.590  1.00  0.00           H  
ATOM    718  HB  VAL A 199       8.339  -0.044  -2.078  1.00  0.00           H  
ATOM    719 1HG1 VAL A 199       8.147   0.246   0.344  1.00  0.00           H  
ATOM    720 2HG1 VAL A 199       8.279  -1.469  -0.114  1.00  0.00           H  
ATOM    721 3HG1 VAL A 199       9.686  -0.618   0.569  1.00  0.00           H  
ATOM    722 1HG2 VAL A 199       9.271   1.989  -1.018  1.00  0.00           H  
ATOM    723 2HG2 VAL A 199      10.843   1.175  -0.842  1.00  0.00           H  
ATOM    724 3HG2 VAL A 199      10.201   1.533  -2.463  1.00  0.00           H  
ATOM    725  N   THR A 200       8.776  -3.060  -2.735  1.00  0.00           N  
ATOM    726  CA  THR A 200       8.155  -4.378  -2.600  1.00  0.00           C  
ATOM    727  C   THR A 200       9.204  -5.486  -2.514  1.00  0.00           C  
ATOM    728  O   THR A 200       8.948  -6.567  -1.971  1.00  0.00           O  
ATOM    729  CB  THR A 200       7.201  -4.662  -3.775  1.00  0.00           C  
ATOM    730  OG1 THR A 200       6.261  -5.676  -3.397  1.00  0.00           O  
ATOM    731  CG2 THR A 200       7.981  -5.129  -4.994  1.00  0.00           C  
ATOM    732  H   THR A 200       8.574  -2.521  -3.533  1.00  0.00           H  
ATOM    733  HA  THR A 200       7.577  -4.395  -1.676  1.00  0.00           H  
ATOM    734  HB  THR A 200       6.654  -3.754  -4.027  1.00  0.00           H  
ATOM    735  HG1 THR A 200       5.493  -5.630  -3.972  1.00  0.00           H  
ATOM    736 1HG2 THR A 200       7.291  -5.325  -5.815  1.00  0.00           H  
ATOM    737 2HG2 THR A 200       8.689  -4.355  -5.292  1.00  0.00           H  
ATOM    738 3HG2 THR A 200       8.523  -6.042  -4.752  1.00  0.00           H  
ATOM    739  N   ALA A 201      10.393  -5.191  -3.035  1.00  0.00           N  
ATOM    740  CA  ALA A 201      11.500  -6.131  -3.034  1.00  0.00           C  
ATOM    741  C   ALA A 201      11.877  -6.546  -1.615  1.00  0.00           C  
ATOM    742  O   ALA A 201      12.438  -7.620  -1.410  1.00  0.00           O  
ATOM    743  CB  ALA A 201      12.701  -5.530  -3.746  1.00  0.00           C  
ATOM    744  H   ALA A 201      10.525  -4.306  -3.437  1.00  0.00           H  
ATOM    745  HA  ALA A 201      11.184  -7.027  -3.567  1.00  0.00           H  
ATOM    746 1HB  ALA A 201      13.069  -4.686  -3.182  1.00  0.00           H  
ATOM    747 2HB  ALA A 201      12.407  -5.201  -4.731  1.00  0.00           H  
ATOM    748 3HB  ALA A 201      13.480  -6.275  -3.831  1.00  0.00           H  
ATOM    749  N   LEU A 202      11.555  -5.698  -0.639  1.00  0.00           N  
ATOM    750  CA  LEU A 202      11.852  -5.986   0.761  1.00  0.00           C  
ATOM    751  C   LEU A 202      11.164  -7.273   1.205  1.00  0.00           C  
ATOM    752  O   LEU A 202      11.734  -8.081   1.942  1.00  0.00           O  
ATOM    753  CB  LEU A 202      11.402  -4.821   1.652  1.00  0.00           C  
ATOM    754  CG  LEU A 202      12.311  -3.585   1.640  1.00  0.00           C  
ATOM    755  CD1 LEU A 202      11.576  -2.408   2.267  1.00  0.00           C  
ATOM    756  CD2 LEU A 202      13.596  -3.892   2.394  1.00  0.00           C  
ATOM    757  H   LEU A 202      11.099  -4.855  -0.870  1.00  0.00           H  
ATOM    758  HA  LEU A 202      12.929  -6.112   0.867  1.00  0.00           H  
ATOM    759 1HB  LEU A 202      10.409  -4.506   1.336  1.00  0.00           H  
ATOM    760 2HB  LEU A 202      11.338  -5.175   2.681  1.00  0.00           H  
ATOM    761  HG  LEU A 202      12.549  -3.319   0.610  1.00  0.00           H  
ATOM    762 1HD1 LEU A 202      12.222  -1.530   2.258  1.00  0.00           H  
ATOM    763 2HD1 LEU A 202      10.671  -2.198   1.697  1.00  0.00           H  
ATOM    764 3HD1 LEU A 202      11.310  -2.652   3.295  1.00  0.00           H  
ATOM    765 1HD2 LEU A 202      14.242  -3.014   2.384  1.00  0.00           H  
ATOM    766 2HD2 LEU A 202      13.359  -4.157   3.424  1.00  0.00           H  
ATOM    767 3HD2 LEU A 202      14.110  -4.725   1.914  1.00  0.00           H  
ATOM    768  N   ALA A 203       9.940  -7.462   0.736  1.00  0.00           N  
ATOM    769  CA  ALA A 203       9.168  -8.647   1.076  1.00  0.00           C  
ATOM    770  C   ALA A 203       9.582  -9.823   0.199  1.00  0.00           C  
ATOM    771  O   ALA A 203       9.557 -10.975   0.629  1.00  0.00           O  
ATOM    772  CB  ALA A 203       7.680  -8.368   0.926  1.00  0.00           C  
ATOM    773  H   ALA A 203       9.547  -6.788   0.138  1.00  0.00           H  
ATOM    774  HA  ALA A 203       9.381  -8.904   2.114  1.00  0.00           H  
ATOM    775 1HB  ALA A 203       7.121  -9.270   1.131  1.00  0.00           H  
ATOM    776 2HB  ALA A 203       7.476  -8.040  -0.081  1.00  0.00           H  
ATOM    777 3HB  ALA A 203       7.386  -7.597   1.623  1.00  0.00           H  
ATOM    778  N   GLN A 204       9.984  -9.521  -1.026  1.00  0.00           N  
ATOM    779  CA  GLN A 204      10.404 -10.548  -1.973  1.00  0.00           C  
ATOM    780  C   GLN A 204      11.764 -11.129  -1.585  1.00  0.00           C  
ATOM    781  O   GLN A 204      12.022 -12.314  -1.796  1.00  0.00           O  
ATOM    782  CB  GLN A 204      10.462  -9.976  -3.392  1.00  0.00           C  
ATOM    783  CG  GLN A 204       9.111  -9.572  -3.956  1.00  0.00           C  
ATOM    784  CD  GLN A 204       9.222  -8.956  -5.338  1.00  0.00           C  
ATOM    785  OE1 GLN A 204      10.194  -8.262  -5.648  1.00  0.00           O  
ATOM    786  NE2 GLN A 204       8.224  -9.206  -6.178  1.00  0.00           N  
ATOM    787  H   GLN A 204       9.997  -8.581  -1.307  1.00  0.00           H  
ATOM    788  HA  GLN A 204       9.674 -11.357  -1.953  1.00  0.00           H  
ATOM    789 1HB  GLN A 204      11.108  -9.098  -3.404  1.00  0.00           H  
ATOM    790 2HB  GLN A 204      10.900 -10.714  -4.064  1.00  0.00           H  
ATOM    791 1HG  GLN A 204       8.479 -10.457  -4.026  1.00  0.00           H  
ATOM    792 2HG  GLN A 204       8.655  -8.839  -3.291  1.00  0.00           H  
ATOM    793 1HE2 GLN A 204       8.242  -8.827  -7.104  1.00  0.00           H  
ATOM    794 2HE2 GLN A 204       7.455  -9.775  -5.886  1.00  0.00           H  
ATOM    795  N   GLN A 205      12.623 -10.297  -1.006  1.00  0.00           N  
ATOM    796  CA  GLN A 205      13.947 -10.740  -0.576  1.00  0.00           C  
ATOM    797  C   GLN A 205      13.877 -11.400   0.798  1.00  0.00           C  
ATOM    798  O   GLN A 205      14.899 -11.798   1.357  1.00  0.00           O  
ATOM    799  CB  GLN A 205      14.925  -9.563  -0.544  1.00  0.00           C  
ATOM    800  CG  GLN A 205      15.237  -8.975  -1.910  1.00  0.00           C  
ATOM    801  CD  GLN A 205      16.044  -7.694  -1.818  1.00  0.00           C  
ATOM    802  OE1 GLN A 205      16.060  -7.027  -0.780  1.00  0.00           O  
ATOM    803  NE2 GLN A 205      16.720  -7.342  -2.906  1.00  0.00           N  
ATOM    804  H   GLN A 205      12.368  -9.354  -0.881  1.00  0.00           H  
ATOM    805  HA  GLN A 205      14.314 -11.477  -1.290  1.00  0.00           H  
ATOM    806 1HB  GLN A 205      14.517  -8.767   0.079  1.00  0.00           H  
ATOM    807 2HB  GLN A 205      15.865  -9.883  -0.093  1.00  0.00           H  
ATOM    808 1HG  GLN A 205      15.813  -9.701  -2.483  1.00  0.00           H  
ATOM    809 2HG  GLN A 205      14.300  -8.754  -2.421  1.00  0.00           H  
ATOM    810 1HE2 GLN A 205      17.270  -6.506  -2.905  1.00  0.00           H  
ATOM    811 2HE2 GLN A 205      16.679  -7.912  -3.726  1.00  0.00           H  
ATOM    812  N   LYS A 206      12.661 -11.490   1.335  1.00  0.00           N  
ATOM    813  CA  LYS A 206      12.411 -12.108   2.638  1.00  0.00           C  
ATOM    814  C   LYS A 206      13.098 -11.346   3.771  1.00  0.00           C  
ATOM    815  O   LYS A 206      13.381 -11.908   4.831  1.00  0.00           O  
ATOM    816  CB  LYS A 206      12.876 -13.565   2.633  1.00  0.00           C  
ATOM    817  CG  LYS A 206      12.149 -14.454   1.632  1.00  0.00           C  
ATOM    818  CD  LYS A 206      12.706 -15.869   1.643  1.00  0.00           C  
ATOM    819  CE  LYS A 206      11.856 -16.806   0.798  1.00  0.00           C  
ATOM    820  NZ  LYS A 206      11.753 -16.344  -0.613  1.00  0.00           N  
ATOM    821  H   LYS A 206      11.902 -11.132   0.833  1.00  0.00           H  
ATOM    822  HA  LYS A 206      11.338 -12.084   2.832  1.00  0.00           H  
ATOM    823 1HB  LYS A 206      13.941 -13.606   2.405  1.00  0.00           H  
ATOM    824 2HB  LYS A 206      12.737 -13.995   3.625  1.00  0.00           H  
ATOM    825 1HG  LYS A 206      11.088 -14.488   1.879  1.00  0.00           H  
ATOM    826 2HG  LYS A 206      12.258 -14.038   0.630  1.00  0.00           H  
ATOM    827 1HD  LYS A 206      13.725 -15.863   1.252  1.00  0.00           H  
ATOM    828 2HD  LYS A 206      12.731 -16.242   2.667  1.00  0.00           H  
ATOM    829 1HE  LYS A 206      12.294 -17.804   0.809  1.00  0.00           H  
ATOM    830 2HE  LYS A 206      10.854 -16.869   1.220  1.00  0.00           H  
ATOM    831 1HZ  LYS A 206      11.183 -16.990  -1.139  1.00  0.00           H  
ATOM    832 2HZ  LYS A 206      11.331 -15.426  -0.637  1.00  0.00           H  
ATOM    833 3HZ  LYS A 206      12.676 -16.300  -1.022  1.00  0.00           H  
ATOM    834  N   LEU A 207      13.349 -10.061   3.549  1.00  0.00           N  
ATOM    835  CA  LEU A 207      13.990  -9.224   4.554  1.00  0.00           C  
ATOM    836  C   LEU A 207      12.946  -8.722   5.541  1.00  0.00           C  
ATOM    837  O   LEU A 207      13.220  -8.553   6.728  1.00  0.00           O  
ATOM    838  CB  LEU A 207      14.706  -8.038   3.895  1.00  0.00           C  
ATOM    839  CG  LEU A 207      15.872  -8.399   2.965  1.00  0.00           C  
ATOM    840  CD1 LEU A 207      16.412  -7.133   2.313  1.00  0.00           C  
ATOM    841  CD2 LEU A 207      16.956  -9.109   3.761  1.00  0.00           C  
ATOM    842  H   LEU A 207      13.095  -9.666   2.688  1.00  0.00           H  
ATOM    843  HA  LEU A 207      14.729  -9.824   5.083  1.00  0.00           H  
ATOM    844 1HB  LEU A 207      13.979  -7.475   3.312  1.00  0.00           H  
ATOM    845 2HB  LEU A 207      15.095  -7.388   4.678  1.00  0.00           H  
ATOM    846  HG  LEU A 207      15.515  -9.056   2.172  1.00  0.00           H  
ATOM    847 1HD1 LEU A 207      17.240  -7.389   1.652  1.00  0.00           H  
ATOM    848 2HD1 LEU A 207      15.621  -6.656   1.734  1.00  0.00           H  
ATOM    849 3HD1 LEU A 207      16.762  -6.448   3.084  1.00  0.00           H  
ATOM    850 1HD2 LEU A 207      17.784  -9.366   3.100  1.00  0.00           H  
ATOM    851 2HD2 LEU A 207      17.314  -8.452   4.554  1.00  0.00           H  
ATOM    852 3HD2 LEU A 207      16.547 -10.019   4.201  1.00  0.00           H  
ATOM    853  N   LEU A 208      11.745  -8.502   5.025  1.00  0.00           N  
ATOM    854  CA  LEU A 208      10.630  -8.025   5.825  1.00  0.00           C  
ATOM    855  C   LEU A 208      10.162  -9.114   6.782  1.00  0.00           C  
ATOM    856  O   LEU A 208       9.694 -10.170   6.351  1.00  0.00           O  
ATOM    857  CB  LEU A 208       9.471  -7.588   4.920  1.00  0.00           C  
ATOM    858  CG  LEU A 208       8.256  -6.989   5.638  1.00  0.00           C  
ATOM    859  CD1 LEU A 208       7.577  -5.973   4.729  1.00  0.00           C  
ATOM    860  CD2 LEU A 208       7.295  -8.103   6.026  1.00  0.00           C  
ATOM    861  H   LEU A 208      11.604  -8.670   4.072  1.00  0.00           H  
ATOM    862  HA  LEU A 208      10.963  -7.165   6.405  1.00  0.00           H  
ATOM    863 1HB  LEU A 208       9.841  -6.843   4.218  1.00  0.00           H  
ATOM    864 2HB  LEU A 208       9.128  -8.453   4.353  1.00  0.00           H  
ATOM    865  HG  LEU A 208       8.585  -6.465   6.536  1.00  0.00           H  
ATOM    866 1HD1 LEU A 208       6.714  -5.547   5.239  1.00  0.00           H  
ATOM    867 2HD1 LEU A 208       8.281  -5.178   4.483  1.00  0.00           H  
ATOM    868 3HD1 LEU A 208       7.251  -6.465   3.814  1.00  0.00           H  
ATOM    869 1HD2 LEU A 208       6.431  -7.677   6.537  1.00  0.00           H  
ATOM    870 2HD2 LEU A 208       6.964  -8.626   5.129  1.00  0.00           H  
ATOM    871 3HD2 LEU A 208       7.800  -8.804   6.690  1.00  0.00           H  
ATOM    872  N   THR A 209      10.306  -8.861   8.075  1.00  0.00           N  
ATOM    873  CA  THR A 209       9.894  -9.816   9.089  1.00  0.00           C  
ATOM    874  C   THR A 209       8.410  -9.626   9.399  1.00  0.00           C  
ATOM    875  O   THR A 209       7.823  -8.616   9.001  1.00  0.00           O  
ATOM    876  CB  THR A 209      10.729  -9.666  10.374  1.00  0.00           C  
ATOM    877  OG1 THR A 209      10.466  -8.390  10.973  1.00  0.00           O  
ATOM    878  CG2 THR A 209      12.213  -9.780  10.063  1.00  0.00           C  
ATOM    879  H   THR A 209      10.693  -7.999   8.355  1.00  0.00           H  
ATOM    880  HA  THR A 209      10.047 -10.822   8.699  1.00  0.00           H  
ATOM    881  HB  THR A 209      10.452 -10.448  11.082  1.00  0.00           H  
ATOM    882  HG1 THR A 209      10.782  -7.694  10.392  1.00  0.00           H  
ATOM    883 1HG2 THR A 209      12.788  -9.672  10.983  1.00  0.00           H  
ATOM    884 2HG2 THR A 209      12.418 -10.753   9.619  1.00  0.00           H  
ATOM    885 3HG2 THR A 209      12.498  -8.995   9.363  1.00  0.00           H  
ATOM    886  N   PRO A 210       7.767 -10.590  10.084  1.00  0.00           N  
ATOM    887  CA  PRO A 210       6.348 -10.479  10.443  1.00  0.00           C  
ATOM    888  C   PRO A 210       6.042  -9.171  11.168  1.00  0.00           C  
ATOM    889  O   PRO A 210       4.971  -8.586  10.998  1.00  0.00           O  
ATOM    890  CB  PRO A 210       6.131 -11.689  11.357  1.00  0.00           C  
ATOM    891  CG  PRO A 210       7.111 -12.699  10.866  1.00  0.00           C  
ATOM    892  CD  PRO A 210       8.342 -11.897  10.536  1.00  0.00           C  
ATOM    893  HA  PRO A 210       5.737 -10.558   9.532  1.00  0.00           H  
ATOM    894 1HB  PRO A 210       6.302 -11.403  12.406  1.00  0.00           H  
ATOM    895 2HB  PRO A 210       5.089 -12.034  11.284  1.00  0.00           H  
ATOM    896 1HG  PRO A 210       7.295 -13.458  11.640  1.00  0.00           H  
ATOM    897 2HG  PRO A 210       6.704 -13.229   9.992  1.00  0.00           H  
ATOM    898 1HD  PRO A 210       8.960 -11.784  11.439  1.00  0.00           H  
ATOM    899 2HD  PRO A 210       8.907 -12.403   9.740  1.00  0.00           H  
ATOM    900  N   GLN A 211       7.006  -8.702  11.954  1.00  0.00           N  
ATOM    901  CA  GLN A 211       6.851  -7.466  12.707  1.00  0.00           C  
ATOM    902  C   GLN A 211       6.868  -6.247  11.785  1.00  0.00           C  
ATOM    903  O   GLN A 211       6.293  -5.206  12.112  1.00  0.00           O  
ATOM    904  CB  GLN A 211       7.955  -7.343  13.760  1.00  0.00           C  
ATOM    905  CG  GLN A 211       7.865  -8.365  14.880  1.00  0.00           C  
ATOM    906  CD  GLN A 211       8.970  -8.200  15.905  1.00  0.00           C  
ATOM    907  OE1 GLN A 211      10.046  -7.678  15.600  1.00  0.00           O  
ATOM    908  NE2 GLN A 211       8.713  -8.646  17.129  1.00  0.00           N  
ATOM    909  H   GLN A 211       7.845  -9.210  12.034  1.00  0.00           H  
ATOM    910  HA  GLN A 211       5.886  -7.488  13.213  1.00  0.00           H  
ATOM    911 1HB  GLN A 211       8.928  -7.453  13.282  1.00  0.00           H  
ATOM    912 2HB  GLN A 211       7.921  -6.350  14.208  1.00  0.00           H  
ATOM    913 1HG  GLN A 211       6.907  -8.249  15.388  1.00  0.00           H  
ATOM    914 2HG  GLN A 211       7.942  -9.365  14.452  1.00  0.00           H  
ATOM    915 1HE2 GLN A 211       9.404  -8.564  17.848  1.00  0.00           H  
ATOM    916 2HE2 GLN A 211       7.827  -9.063  17.334  1.00  0.00           H  
ATOM    917  N   ASP A 212       7.497  -6.381  10.621  1.00  0.00           N  
ATOM    918  CA  ASP A 212       7.583  -5.273   9.681  1.00  0.00           C  
ATOM    919  C   ASP A 212       6.345  -5.276   8.808  1.00  0.00           C  
ATOM    920  O   ASP A 212       5.880  -4.234   8.343  1.00  0.00           O  
ATOM    921  CB  ASP A 212       8.834  -5.381   8.798  1.00  0.00           C  
ATOM    922  CG  ASP A 212      10.133  -5.189   9.555  1.00  0.00           C  
ATOM    923  OD1 ASP A 212      10.316  -4.129  10.188  1.00  0.00           O  
ATOM    924  OD2 ASP A 212      10.987  -6.104   9.504  1.00  0.00           O  
ATOM    925  H   ASP A 212       7.856  -7.260  10.360  1.00  0.00           H  
ATOM    926  HA  ASP A 212       7.633  -4.342  10.247  1.00  0.00           H  
ATOM    927 1HB  ASP A 212       8.857  -6.358   8.344  1.00  0.00           H  
ATOM    928 2HB  ASP A 212       8.780  -4.633   8.021  1.00  0.00           H  
ATOM    929  N   MET A 213       5.815  -6.476   8.610  1.00  0.00           N  
ATOM    930  CA  MET A 213       4.627  -6.691   7.800  1.00  0.00           C  
ATOM    931  C   MET A 213       3.453  -5.871   8.318  1.00  0.00           C  
ATOM    932  O   MET A 213       2.797  -5.152   7.562  1.00  0.00           O  
ATOM    933  CB  MET A 213       4.271  -8.176   7.771  1.00  0.00           C  
ATOM    934  CG  MET A 213       3.049  -8.514   6.929  1.00  0.00           C  
ATOM    935  SD  MET A 213       2.782 -10.292   6.774  1.00  0.00           S  
ATOM    936  CE  MET A 213       1.267 -10.324   5.821  1.00  0.00           C  
ATOM    937  H   MET A 213       6.248  -7.253   9.024  1.00  0.00           H  
ATOM    938  HA  MET A 213       4.837  -6.360   6.783  1.00  0.00           H  
ATOM    939 1HB  MET A 213       5.114  -8.744   7.381  1.00  0.00           H  
ATOM    940 2HB  MET A 213       4.083  -8.525   8.788  1.00  0.00           H  
ATOM    941 1HG  MET A 213       2.162  -8.070   7.379  1.00  0.00           H  
ATOM    942 2HG  MET A 213       3.169  -8.096   5.930  1.00  0.00           H  
ATOM    943 1HE  MET A 213       0.971 -11.358   5.643  1.00  0.00           H  
ATOM    944 2HE  MET A 213       0.478  -9.810   6.372  1.00  0.00           H  
ATOM    945 3HE  MET A 213       1.427  -9.823   4.866  1.00  0.00           H  
ATOM    946  N   GLU A 214       3.217  -5.964   9.619  1.00  0.00           N  
ATOM    947  CA  GLU A 214       2.117  -5.252  10.260  1.00  0.00           C  
ATOM    948  C   GLU A 214       2.273  -3.737  10.131  1.00  0.00           C  
ATOM    949  O   GLU A 214       1.288  -2.997  10.166  1.00  0.00           O  
ATOM    950  CB  GLU A 214       2.027  -5.640  11.738  1.00  0.00           C  
ATOM    951  CG  GLU A 214       1.510  -7.050  11.987  1.00  0.00           C  
ATOM    952  CD  GLU A 214       0.101  -7.250  11.503  1.00  0.00           C  
ATOM    953  OE1 GLU A 214      -0.760  -6.512  11.916  1.00  0.00           O  
ATOM    954  OE2 GLU A 214      -0.114  -8.144  10.718  1.00  0.00           O  
ATOM    955  H   GLU A 214       3.800  -6.531  10.168  1.00  0.00           H  
ATOM    956  HA  GLU A 214       1.187  -5.535   9.765  1.00  0.00           H  
ATOM    957 1HB  GLU A 214       3.012  -5.558  12.196  1.00  0.00           H  
ATOM    958 2HB  GLU A 214       1.366  -4.945  12.256  1.00  0.00           H  
ATOM    959 1HG  GLU A 214       2.161  -7.760  11.479  1.00  0.00           H  
ATOM    960 2HG  GLU A 214       1.555  -7.257  13.055  1.00  0.00           H  
ATOM    961  N   ALA A 215       3.509  -3.281   9.977  1.00  0.00           N  
ATOM    962  CA  ALA A 215       3.789  -1.858   9.850  1.00  0.00           C  
ATOM    963  C   ALA A 215       3.609  -1.386   8.410  1.00  0.00           C  
ATOM    964  O   ALA A 215       3.136  -0.274   8.163  1.00  0.00           O  
ATOM    965  CB  ALA A 215       5.198  -1.552  10.337  1.00  0.00           C  
ATOM    966  H   ALA A 215       4.254  -3.918   9.944  1.00  0.00           H  
ATOM    967  HA  ALA A 215       3.075  -1.316  10.470  1.00  0.00           H  
ATOM    968 1HB  ALA A 215       5.393  -0.484  10.238  1.00  0.00           H  
ATOM    969 2HB  ALA A 215       5.293  -1.843  11.383  1.00  0.00           H  
ATOM    970 3HB  ALA A 215       5.918  -2.108   9.739  1.00  0.00           H  
ATOM    971  N   ALA A 216       3.954  -2.252   7.462  1.00  0.00           N  
ATOM    972  CA  ALA A 216       3.845  -1.928   6.047  1.00  0.00           C  
ATOM    973  C   ALA A 216       2.389  -1.795   5.634  1.00  0.00           C  
ATOM    974  O   ALA A 216       2.058  -1.029   4.724  1.00  0.00           O  
ATOM    975  CB  ALA A 216       4.541  -2.990   5.208  1.00  0.00           C  
ATOM    976  H   ALA A 216       4.278  -3.139   7.722  1.00  0.00           H  
ATOM    977  HA  ALA A 216       4.333  -0.967   5.881  1.00  0.00           H  
ATOM    978 1HB  ALA A 216       4.492  -2.715   4.166  1.00  0.00           H  
ATOM    979 2HB  ALA A 216       4.047  -3.939   5.351  1.00  0.00           H  
ATOM    980 3HB  ALA A 216       5.575  -3.073   5.511  1.00  0.00           H  
ATOM    981  N   LYS A 217       1.524  -2.538   6.317  1.00  0.00           N  
ATOM    982  CA  LYS A 217       0.095  -2.511   6.036  1.00  0.00           C  
ATOM    983  C   LYS A 217      -0.461  -1.097   6.184  1.00  0.00           C  
ATOM    984  O   LYS A 217      -1.208  -0.616   5.329  1.00  0.00           O  
ATOM    985  CB  LYS A 217      -0.652  -3.474   6.961  1.00  0.00           C  
ATOM    986  CG  LYS A 217      -0.470  -4.946   6.616  1.00  0.00           C  
ATOM    987  CD  LYS A 217      -1.197  -5.840   7.608  1.00  0.00           C  
ATOM    988  CE  LYS A 217      -1.071  -7.308   7.229  1.00  0.00           C  
ATOM    989  NZ  LYS A 217      -1.672  -8.202   8.255  1.00  0.00           N  
ATOM    990  H   LYS A 217       1.860  -3.132   7.024  1.00  0.00           H  
ATOM    991  HA  LYS A 217      -0.061  -2.828   5.004  1.00  0.00           H  
ATOM    992 1HB  LYS A 217      -0.316  -3.326   7.987  1.00  0.00           H  
ATOM    993 2HB  LYS A 217      -1.719  -3.253   6.931  1.00  0.00           H  
ATOM    994 1HG  LYS A 217      -0.859  -5.136   5.615  1.00  0.00           H  
ATOM    995 2HG  LYS A 217       0.591  -5.193   6.627  1.00  0.00           H  
ATOM    996 1HD  LYS A 217      -0.779  -5.694   8.605  1.00  0.00           H  
ATOM    997 2HD  LYS A 217      -2.254  -5.571   7.634  1.00  0.00           H  
ATOM    998 1HE  LYS A 217      -1.569  -7.481   6.276  1.00  0.00           H  
ATOM    999 2HE  LYS A 217      -0.017  -7.564   7.114  1.00  0.00           H  
ATOM   1000 1HZ  LYS A 217      -1.567  -9.165   7.966  1.00  0.00           H  
ATOM   1001 2HZ  LYS A 217      -1.204  -8.063   9.139  1.00  0.00           H  
ATOM   1002 3HZ  LYS A 217      -2.653  -7.987   8.356  1.00  0.00           H  
ATOM   1003  N   GLU A 218      -0.073  -0.436   7.264  1.00  0.00           N  
ATOM   1004  CA  GLU A 218      -0.534   0.924   7.529  1.00  0.00           C  
ATOM   1005  C   GLU A 218       0.011   1.888   6.503  1.00  0.00           C  
ATOM   1006  O   GLU A 218      -0.708   2.770   6.033  1.00  0.00           O  
ATOM   1007  CB  GLU A 218      -0.117   1.373   8.931  1.00  0.00           C  
ATOM   1008  CG  GLU A 218      -0.855   0.671  10.062  1.00  0.00           C  
ATOM   1009  CD  GLU A 218      -0.468   1.185  11.420  1.00  0.00           C  
ATOM   1010  OE1 GLU A 218       0.473   1.937  11.505  1.00  0.00           O  
ATOM   1011  OE2 GLU A 218      -1.115   0.825  12.377  1.00  0.00           O  
ATOM   1012  H   GLU A 218       0.538  -0.870   7.900  1.00  0.00           H  
ATOM   1013  HA  GLU A 218      -1.623   0.938   7.470  1.00  0.00           H  
ATOM   1014 1HB  GLU A 218       0.950   1.196   9.067  1.00  0.00           H  
ATOM   1015 2HB  GLU A 218      -0.287   2.445   9.036  1.00  0.00           H  
ATOM   1016 1HG  GLU A 218      -1.926   0.811   9.924  1.00  0.00           H  
ATOM   1017 2HG  GLU A 218      -0.646  -0.397  10.010  1.00  0.00           H  
ATOM   1018  N   VAL A 219       1.284   1.725   6.160  1.00  0.00           N  
ATOM   1019  CA  VAL A 219       1.942   2.595   5.192  1.00  0.00           C  
ATOM   1020  C   VAL A 219       1.206   2.590   3.853  1.00  0.00           C  
ATOM   1021  O   VAL A 219       0.867   3.647   3.321  1.00  0.00           O  
ATOM   1022  CB  VAL A 219       3.399   2.146   4.977  1.00  0.00           C  
ATOM   1023  CG1 VAL A 219       4.007   2.863   3.781  1.00  0.00           C  
ATOM   1024  CG2 VAL A 219       4.214   2.409   6.234  1.00  0.00           C  
ATOM   1025  H   VAL A 219       1.794   0.988   6.561  1.00  0.00           H  
ATOM   1026  HA  VAL A 219       1.943   3.612   5.585  1.00  0.00           H  
ATOM   1027  HB  VAL A 219       3.412   1.079   4.751  1.00  0.00           H  
ATOM   1028 1HG1 VAL A 219       5.037   2.534   3.643  1.00  0.00           H  
ATOM   1029 2HG1 VAL A 219       3.429   2.632   2.886  1.00  0.00           H  
ATOM   1030 3HG1 VAL A 219       3.991   3.939   3.955  1.00  0.00           H  
ATOM   1031 1HG2 VAL A 219       5.243   2.088   6.075  1.00  0.00           H  
ATOM   1032 2HG2 VAL A 219       4.196   3.475   6.462  1.00  0.00           H  
ATOM   1033 3HG2 VAL A 219       3.785   1.852   7.068  1.00  0.00           H  
ATOM   1034  N   TYR A 220       0.937   1.399   3.330  1.00  0.00           N  
ATOM   1035  CA  TYR A 220       0.255   1.269   2.048  1.00  0.00           C  
ATOM   1036  C   TYR A 220      -1.154   1.862   2.105  1.00  0.00           C  
ATOM   1037  O   TYR A 220      -1.587   2.539   1.169  1.00  0.00           O  
ATOM   1038  CB  TYR A 220       0.197  -0.200   1.623  1.00  0.00           C  
ATOM   1039  CG  TYR A 220       1.557  -0.846   1.475  1.00  0.00           C  
ATOM   1040  CD1 TYR A 220       1.737  -2.173   1.838  1.00  0.00           C  
ATOM   1041  CD2 TYR A 220       2.623  -0.113   0.978  1.00  0.00           C  
ATOM   1042  CE1 TYR A 220       2.979  -2.764   1.703  1.00  0.00           C  
ATOM   1043  CE2 TYR A 220       3.865  -0.703   0.843  1.00  0.00           C  
ATOM   1044  CZ  TYR A 220       4.044  -2.023   1.203  1.00  0.00           C  
ATOM   1045  OH  TYR A 220       5.281  -2.611   1.069  1.00  0.00           O  
ATOM   1046  H   TYR A 220       1.206   0.589   3.816  1.00  0.00           H  
ATOM   1047  HA  TYR A 220       0.817   1.828   1.299  1.00  0.00           H  
ATOM   1048 1HB  TYR A 220      -0.373  -0.770   2.358  1.00  0.00           H  
ATOM   1049 2HB  TYR A 220      -0.324  -0.282   0.669  1.00  0.00           H  
ATOM   1050  HD1 TYR A 220       0.899  -2.750   2.229  1.00  0.00           H  
ATOM   1051  HD2 TYR A 220       2.482   0.930   0.694  1.00  0.00           H  
ATOM   1052  HE1 TYR A 220       3.120  -3.806   1.988  1.00  0.00           H  
ATOM   1053  HE2 TYR A 220       4.704  -0.126   0.452  1.00  0.00           H  
ATOM   1054  HH  TYR A 220       5.913  -1.958   0.759  1.00  0.00           H  
ATOM   1055  N   LYS A 221      -1.858   1.621   3.207  1.00  0.00           N  
ATOM   1056  CA  LYS A 221      -3.216   2.129   3.368  1.00  0.00           C  
ATOM   1057  C   LYS A 221      -3.236   3.655   3.440  1.00  0.00           C  
ATOM   1058  O   LYS A 221      -4.019   4.310   2.745  1.00  0.00           O  
ATOM   1059  CB  LYS A 221      -3.862   1.535   4.621  1.00  0.00           C  
ATOM   1060  CG  LYS A 221      -4.301   0.084   4.474  1.00  0.00           C  
ATOM   1061  CD  LYS A 221      -5.182  -0.347   5.638  1.00  0.00           C  
ATOM   1062  CE  LYS A 221      -4.377  -0.477   6.923  1.00  0.00           C  
ATOM   1063  NZ  LYS A 221      -5.211  -0.966   8.054  1.00  0.00           N  
ATOM   1064  H   LYS A 221      -1.456   1.087   3.927  1.00  0.00           H  
ATOM   1065  HA  LYS A 221      -3.802   1.831   2.498  1.00  0.00           H  
ATOM   1066 1HB  LYS A 221      -3.160   1.589   5.453  1.00  0.00           H  
ATOM   1067 2HB  LYS A 221      -4.738   2.124   4.893  1.00  0.00           H  
ATOM   1068 1HG  LYS A 221      -4.859  -0.035   3.544  1.00  0.00           H  
ATOM   1069 2HG  LYS A 221      -3.423  -0.560   4.436  1.00  0.00           H  
ATOM   1070 1HD  LYS A 221      -5.973   0.388   5.787  1.00  0.00           H  
ATOM   1071 2HD  LYS A 221      -5.641  -1.309   5.409  1.00  0.00           H  
ATOM   1072 1HE  LYS A 221      -3.554  -1.173   6.767  1.00  0.00           H  
ATOM   1073 2HE  LYS A 221      -3.958   0.493   7.190  1.00  0.00           H  
ATOM   1074 1HZ  LYS A 221      -4.642  -1.038   8.886  1.00  0.00           H  
ATOM   1075 2HZ  LYS A 221      -5.968  -0.318   8.220  1.00  0.00           H  
ATOM   1076 3HZ  LYS A 221      -5.590  -1.874   7.826  1.00  0.00           H  
ATOM   1077  N   ILE A 222      -2.372   4.219   4.279  1.00  0.00           N  
ATOM   1078  CA  ILE A 222      -2.295   5.668   4.443  1.00  0.00           C  
ATOM   1079  C   ILE A 222      -1.892   6.342   3.132  1.00  0.00           C  
ATOM   1080  O   ILE A 222      -2.404   7.408   2.782  1.00  0.00           O  
ATOM   1081  CB  ILE A 222      -1.292   6.045   5.548  1.00  0.00           C  
ATOM   1082  CG1 ILE A 222      -1.791   5.558   6.911  1.00  0.00           C  
ATOM   1083  CG2 ILE A 222      -1.062   7.548   5.568  1.00  0.00           C  
ATOM   1084  CD1 ILE A 222      -3.091   6.194   7.348  1.00  0.00           C  
ATOM   1085  H   ILE A 222      -1.766   3.644   4.802  1.00  0.00           H  
ATOM   1086  HA  ILE A 222      -3.279   6.036   4.732  1.00  0.00           H  
ATOM   1087  HB  ILE A 222      -0.342   5.544   5.364  1.00  0.00           H  
ATOM   1088 1HG1 ILE A 222      -1.932   4.478   6.883  1.00  0.00           H  
ATOM   1089 2HG1 ILE A 222      -1.038   5.769   7.671  1.00  0.00           H  
ATOM   1090 1HG2 ILE A 222      -0.351   7.797   6.355  1.00  0.00           H  
ATOM   1091 2HG2 ILE A 222      -0.664   7.868   4.606  1.00  0.00           H  
ATOM   1092 3HG2 ILE A 222      -2.007   8.058   5.757  1.00  0.00           H  
ATOM   1093 1HD1 ILE A 222      -3.380   5.800   8.322  1.00  0.00           H  
ATOM   1094 2HD1 ILE A 222      -2.962   7.275   7.418  1.00  0.00           H  
ATOM   1095 3HD1 ILE A 222      -3.869   5.968   6.620  1.00  0.00           H  
ATOM   1096  N   HIS A 223      -0.992   5.700   2.399  1.00  0.00           N  
ATOM   1097  CA  HIS A 223      -0.521   6.226   1.126  1.00  0.00           C  
ATOM   1098  C   HIS A 223      -1.675   6.334   0.131  1.00  0.00           C  
ATOM   1099  O   HIS A 223      -1.806   7.332  -0.576  1.00  0.00           O  
ATOM   1100  CB  HIS A 223       0.582   5.327   0.560  1.00  0.00           C  
ATOM   1101  CG  HIS A 223       1.367   5.945  -0.556  1.00  0.00           C  
ATOM   1102  ND1 HIS A 223       2.310   5.224  -1.241  1.00  0.00           N  
ATOM   1103  CD2 HIS A 223       1.322   7.204  -1.063  1.00  0.00           C  
ATOM   1104  CE1 HIS A 223       2.820   6.046  -2.138  1.00  0.00           C  
ATOM   1105  NE2 HIS A 223       2.250   7.258  -2.072  1.00  0.00           N  
ATOM   1106  H   HIS A 223      -0.625   4.850   2.729  1.00  0.00           H  
ATOM   1107  HA  HIS A 223      -0.110   7.224   1.275  1.00  0.00           H  
ATOM   1108 1HB  HIS A 223       1.273   5.083   1.351  1.00  0.00           H  
ATOM   1109 2HB  HIS A 223       0.134   4.416   0.191  1.00  0.00           H  
ATOM   1110  HD2 HIS A 223       0.681   8.008  -0.738  1.00  0.00           H  
ATOM   1111  HE1 HIS A 223       3.598   5.777  -2.839  1.00  0.00           H  
ATOM   1112  HE2 HIS A 223       2.586   8.074  -2.499  1.00  0.00           H  
ATOM   1113  N   GLN A 224      -2.516   5.305   0.101  1.00  0.00           N  
ATOM   1114  CA  GLN A 224      -3.664   5.273  -0.800  1.00  0.00           C  
ATOM   1115  C   GLN A 224      -4.630   6.418  -0.501  1.00  0.00           C  
ATOM   1116  O   GLN A 224      -5.229   6.992  -1.409  1.00  0.00           O  
ATOM   1117  CB  GLN A 224      -4.393   3.931  -0.692  1.00  0.00           C  
ATOM   1118  CG  GLN A 224      -5.438   3.701  -1.770  1.00  0.00           C  
ATOM   1119  CD  GLN A 224      -6.078   2.330  -1.673  1.00  0.00           C  
ATOM   1120  OE1 GLN A 224      -6.185   1.755  -0.586  1.00  0.00           O  
ATOM   1121  NE2 GLN A 224      -6.509   1.797  -2.811  1.00  0.00           N  
ATOM   1122  H   GLN A 224      -2.360   4.543   0.702  1.00  0.00           H  
ATOM   1123  HA  GLN A 224      -3.305   5.393  -1.822  1.00  0.00           H  
ATOM   1124 1HB  GLN A 224      -3.668   3.118  -0.747  1.00  0.00           H  
ATOM   1125 2HB  GLN A 224      -4.888   3.863   0.277  1.00  0.00           H  
ATOM   1126 1HG  GLN A 224      -6.221   4.452  -1.668  1.00  0.00           H  
ATOM   1127 2HG  GLN A 224      -4.962   3.788  -2.747  1.00  0.00           H  
ATOM   1128 1HE2 GLN A 224      -6.940   0.893  -2.809  1.00  0.00           H  
ATOM   1129 2HE2 GLN A 224      -6.402   2.297  -3.670  1.00  0.00           H  
ATOM   1130  N   GLN A 225      -4.759   6.753   0.777  1.00  0.00           N  
ATOM   1131  CA  GLN A 225      -5.650   7.823   1.205  1.00  0.00           C  
ATOM   1132  C   GLN A 225      -5.056   9.190   0.865  1.00  0.00           C  
ATOM   1133  O   GLN A 225      -5.761  10.087   0.401  1.00  0.00           O  
ATOM   1134  CB  GLN A 225      -5.923   7.725   2.708  1.00  0.00           C  
ATOM   1135  CG  GLN A 225      -7.008   8.665   3.206  1.00  0.00           C  
ATOM   1136  CD  GLN A 225      -8.374   8.323   2.641  1.00  0.00           C  
ATOM   1137  OE1 GLN A 225      -8.705   7.151   2.447  1.00  0.00           O  
ATOM   1138  NE2 GLN A 225      -9.175   9.348   2.373  1.00  0.00           N  
ATOM   1139  H   GLN A 225      -4.237   6.266   1.452  1.00  0.00           H  
ATOM   1140  HA  GLN A 225      -6.595   7.720   0.672  1.00  0.00           H  
ATOM   1141 1HB  GLN A 225      -6.220   6.706   2.959  1.00  0.00           H  
ATOM   1142 2HB  GLN A 225      -5.009   7.945   3.259  1.00  0.00           H  
ATOM   1143 1HG  GLN A 225      -7.061   8.598   4.293  1.00  0.00           H  
ATOM   1144 2HG  GLN A 225      -6.759   9.683   2.906  1.00  0.00           H  
ATOM   1145 1HE2 GLN A 225     -10.089   9.185   1.999  1.00  0.00           H  
ATOM   1146 2HE2 GLN A 225      -8.867  10.283   2.546  1.00  0.00           H  
ATOM   1147  N   LEU A 226      -3.754   9.332   1.090  1.00  0.00           N  
ATOM   1148  CA  LEU A 226      -3.056  10.583   0.813  1.00  0.00           C  
ATOM   1149  C   LEU A 226      -3.093  10.909  -0.678  1.00  0.00           C  
ATOM   1150  O   LEU A 226      -3.253  12.068  -1.064  1.00  0.00           O  
ATOM   1151  CB  LEU A 226      -1.601  10.496   1.291  1.00  0.00           C  
ATOM   1152  CG  LEU A 226      -1.394  10.561   2.809  1.00  0.00           C  
ATOM   1153  CD1 LEU A 226       0.091  10.446   3.125  1.00  0.00           C  
ATOM   1154  CD2 LEU A 226      -1.968  11.865   3.345  1.00  0.00           C  
ATOM   1155  H   LEU A 226      -3.248   8.575   1.461  1.00  0.00           H  
ATOM   1156  HA  LEU A 226      -3.556  11.385   1.355  1.00  0.00           H  
ATOM   1157 1HB  LEU A 226      -1.175   9.559   0.938  1.00  0.00           H  
ATOM   1158 2HB  LEU A 226      -1.039  11.317   0.844  1.00  0.00           H  
ATOM   1159  HG  LEU A 226      -1.902   9.720   3.282  1.00  0.00           H  
ATOM   1160 1HD1 LEU A 226       0.238  10.492   4.205  1.00  0.00           H  
ATOM   1161 2HD1 LEU A 226       0.470   9.496   2.748  1.00  0.00           H  
ATOM   1162 3HD1 LEU A 226       0.628  11.266   2.651  1.00  0.00           H  
ATOM   1163 1HD2 LEU A 226      -1.822  11.910   4.424  1.00  0.00           H  
ATOM   1164 2HD2 LEU A 226      -1.460  12.706   2.874  1.00  0.00           H  
ATOM   1165 3HD2 LEU A 226      -3.034  11.912   3.121  1.00  0.00           H  
ATOM   1166  N   LEU A 227      -2.954   9.877  -1.509  1.00  0.00           N  
ATOM   1167  CA  LEU A 227      -2.965  10.045  -2.961  1.00  0.00           C  
ATOM   1168  C   LEU A 227      -4.276  10.661  -3.440  1.00  0.00           C  
ATOM   1169  O   LEU A 227      -4.292  11.461  -4.374  1.00  0.00           O  
ATOM   1170  CB  LEU A 227      -2.741   8.699  -3.657  1.00  0.00           C  
ATOM   1171  CG  LEU A 227      -1.312   8.151  -3.583  1.00  0.00           C  
ATOM   1172  CD1 LEU A 227      -1.256   6.730  -4.131  1.00  0.00           C  
ATOM   1173  CD2 LEU A 227      -0.350   9.055  -4.346  1.00  0.00           C  
ATOM   1174  H   LEU A 227      -2.835   8.976  -1.134  1.00  0.00           H  
ATOM   1175  HA  LEU A 227      -2.152  10.715  -3.238  1.00  0.00           H  
ATOM   1176 1HB  LEU A 227      -3.407   7.975  -3.210  1.00  0.00           H  
ATOM   1177 2HB  LEU A 227      -3.004   8.809  -4.699  1.00  0.00           H  
ATOM   1178  HG  LEU A 227      -0.998   8.121  -2.548  1.00  0.00           H  
ATOM   1179 1HD1 LEU A 227      -1.577   6.731  -5.161  1.00  0.00           H  
ATOM   1180 2HD1 LEU A 227      -1.908   6.093  -3.550  1.00  0.00           H  
ATOM   1181 3HD1 LEU A 227      -0.242   6.361  -4.071  1.00  0.00           H  
ATOM   1182 1HD2 LEU A 227      -0.275  10.008  -3.843  1.00  0.00           H  
ATOM   1183 2HD2 LEU A 227      -0.715   9.204  -5.351  1.00  0.00           H  
ATOM   1184 3HD2 LEU A 227       0.625   8.591  -4.383  1.00  0.00           H  
ATOM   1185  N   PHE A 228      -5.374  10.294  -2.791  1.00  0.00           N  
ATOM   1186  CA  PHE A 228      -6.683  10.811  -3.162  1.00  0.00           C  
ATOM   1187  C   PHE A 228      -6.769  12.313  -2.907  1.00  0.00           C  
ATOM   1188  O   PHE A 228      -7.225  13.076  -3.761  1.00  0.00           O  
ATOM   1189  CB  PHE A 228      -7.783  10.079  -2.386  1.00  0.00           C  
ATOM   1190  CG  PHE A 228      -9.165  10.573  -2.681  1.00  0.00           C  
ATOM   1191  CD1 PHE A 228      -9.770  10.290  -3.890  1.00  0.00           C  
ATOM   1192  CD2 PHE A 228      -9.859  11.316  -1.743  1.00  0.00           C  
ATOM   1193  CE1 PHE A 228     -11.042  10.739  -4.162  1.00  0.00           C  
ATOM   1194  CE2 PHE A 228     -11.133  11.767  -2.008  1.00  0.00           C  
ATOM   1195  CZ  PHE A 228     -11.727  11.481  -3.219  1.00  0.00           C  
ATOM   1196  H   PHE A 228      -5.300   9.660  -2.045  1.00  0.00           H  
ATOM   1197  HA  PHE A 228      -6.836  10.633  -4.227  1.00  0.00           H  
ATOM   1198 1HB  PHE A 228      -7.754   9.031  -2.639  1.00  0.00           H  
ATOM   1199 2HB  PHE A 228      -7.609  10.197  -1.328  1.00  0.00           H  
ATOM   1200  HD1 PHE A 228      -9.236   9.712  -4.627  1.00  0.00           H  
ATOM   1201  HD2 PHE A 228      -9.396  11.542  -0.796  1.00  0.00           H  
ATOM   1202  HE1 PHE A 228     -11.501  10.511  -5.109  1.00  0.00           H  
ATOM   1203  HE2 PHE A 228     -11.662  12.343  -1.268  1.00  0.00           H  
ATOM   1204  HZ  PHE A 228     -12.724  11.833  -3.430  1.00  0.00           H  
ATOM   1205  N   LYS A 229      -6.302  12.736  -1.742  1.00  0.00           N  
ATOM   1206  CA  LYS A 229      -6.337  14.145  -1.374  1.00  0.00           C  
ATOM   1207  C   LYS A 229      -5.364  14.959  -2.219  1.00  0.00           C  
ATOM   1208  O   LYS A 229      -5.659  16.093  -2.599  1.00  0.00           O  
ATOM   1209  CB  LYS A 229      -6.017  14.318   0.112  1.00  0.00           C  
ATOM   1210  CG  LYS A 229      -7.097  13.800   1.052  1.00  0.00           C  
ATOM   1211  CD  LYS A 229      -6.707  14.007   2.508  1.00  0.00           C  
ATOM   1212  CE  LYS A 229      -7.787  13.493   3.449  1.00  0.00           C  
ATOM   1213  NZ  LYS A 229      -7.416  13.683   4.878  1.00  0.00           N  
ATOM   1214  H   LYS A 229      -5.918  12.086  -1.118  1.00  0.00           H  
ATOM   1215  HA  LYS A 229      -7.341  14.527  -1.561  1.00  0.00           H  
ATOM   1216 1HB  LYS A 229      -5.089  13.795   0.347  1.00  0.00           H  
ATOM   1217 2HB  LYS A 229      -5.862  15.375   0.330  1.00  0.00           H  
ATOM   1218 1HG  LYS A 229      -8.033  14.325   0.857  1.00  0.00           H  
ATOM   1219 2HG  LYS A 229      -7.254  12.737   0.875  1.00  0.00           H  
ATOM   1220 1HD  LYS A 229      -5.776  13.480   2.715  1.00  0.00           H  
ATOM   1221 2HD  LYS A 229      -6.553  15.070   2.696  1.00  0.00           H  
ATOM   1222 1HE  LYS A 229      -8.720  14.019   3.255  1.00  0.00           H  
ATOM   1223 2HE  LYS A 229      -7.951  12.431   3.269  1.00  0.00           H  
ATOM   1224 1HZ  LYS A 229      -8.156  13.329   5.469  1.00  0.00           H  
ATOM   1225 2HZ  LYS A 229      -6.562  13.183   5.074  1.00  0.00           H  
ATOM   1226 3HZ  LYS A 229      -7.281  14.667   5.062  1.00  0.00           H  
ATOM   1227  N   ALA A 230      -4.212  14.368  -2.518  1.00  0.00           N  
ATOM   1228  CA  ALA A 230      -3.190  15.036  -3.317  1.00  0.00           C  
ATOM   1229  C   ALA A 230      -3.684  15.303  -4.738  1.00  0.00           C  
ATOM   1230  O   ALA A 230      -3.207  16.218  -5.409  1.00  0.00           O  
ATOM   1231  CB  ALA A 230      -1.916  14.205  -3.347  1.00  0.00           C  
ATOM   1232  H   ALA A 230      -4.039  13.458  -2.184  1.00  0.00           H  
ATOM   1233  HA  ALA A 230      -2.973  15.999  -2.854  1.00  0.00           H  
ATOM   1234 1HB  ALA A 230      -1.161  14.716  -3.944  1.00  0.00           H  
ATOM   1235 2HB  ALA A 230      -1.545  14.071  -2.330  1.00  0.00           H  
ATOM   1236 3HB  ALA A 230      -2.127  13.231  -3.786  1.00  0.00           H  
ATOM   1237  N   ARG A 231      -4.629  14.492  -5.196  1.00  0.00           N  
ATOM   1238  CA  ARG A 231      -5.189  14.659  -6.531  1.00  0.00           C  
ATOM   1239  C   ARG A 231      -6.194  15.805  -6.558  1.00  0.00           C  
ATOM   1240  O   ARG A 231      -6.261  16.561  -7.528  1.00  0.00           O  
ATOM   1241  CB  ARG A 231      -5.868  13.378  -6.993  1.00  0.00           C  
ATOM   1242  CG  ARG A 231      -4.919  12.259  -7.393  1.00  0.00           C  
ATOM   1243  CD  ARG A 231      -5.652  11.012  -7.729  1.00  0.00           C  
ATOM   1244  NE  ARG A 231      -6.407  11.144  -8.964  1.00  0.00           N  
ATOM   1245  CZ  ARG A 231      -7.235  10.202  -9.460  1.00  0.00           C  
ATOM   1246  NH1 ARG A 231      -7.401   9.069  -8.815  1.00  0.00           N  
ATOM   1247  NH2 ARG A 231      -7.879  10.418 -10.593  1.00  0.00           N  
ATOM   1248  H   ARG A 231      -4.947  13.757  -4.629  1.00  0.00           H  
ATOM   1249  HA  ARG A 231      -4.376  14.889  -7.221  1.00  0.00           H  
ATOM   1250 1HB  ARG A 231      -6.508  12.999  -6.198  1.00  0.00           H  
ATOM   1251 2HB  ARG A 231      -6.505  13.593  -7.852  1.00  0.00           H  
ATOM   1252 1HG  ARG A 231      -4.343  12.565  -8.266  1.00  0.00           H  
ATOM   1253 2HG  ARG A 231      -4.239  12.045  -6.566  1.00  0.00           H  
ATOM   1254 1HD  ARG A 231      -4.941  10.194  -7.850  1.00  0.00           H  
ATOM   1255 2HD  ARG A 231      -6.348  10.771  -6.927  1.00  0.00           H  
ATOM   1256  HE  ARG A 231      -6.306  12.002  -9.488  1.00  0.00           H  
ATOM   1257 1HH1 ARG A 231      -6.908   8.903  -7.948  1.00  0.00           H  
ATOM   1258 2HH1 ARG A 231      -8.020   8.363  -9.186  1.00  0.00           H  
ATOM   1259 1HH2 ARG A 231      -7.751  11.290 -11.088  1.00  0.00           H  
ATOM   1260 2HH2 ARG A 231      -8.498   9.713 -10.964  1.00  0.00           H  
ATOM   1261  N   LEU A 232      -6.958  15.937  -5.481  1.00  0.00           N  
ATOM   1262  CA  LEU A 232      -7.972  16.982  -5.378  1.00  0.00           C  
ATOM   1263  C   LEU A 232      -7.338  18.345  -5.104  1.00  0.00           C  
ATOM   1264  O   LEU A 232      -7.615  19.312  -5.817  1.00  0.00           O  
ATOM   1265  CB  LEU A 232      -8.970  16.642  -4.264  1.00  0.00           C  
ATOM   1266  CG  LEU A 232      -9.827  15.391  -4.498  1.00  0.00           C  
ATOM   1267  CD1 LEU A 232     -10.647  15.095  -3.249  1.00  0.00           C  
ATOM   1268  CD2 LEU A 232     -10.727  15.610  -5.705  1.00  0.00           C  
ATOM   1269  H   LEU A 232      -6.836  15.317  -4.733  1.00  0.00           H  
ATOM   1270  HA  LEU A 232      -8.508  17.038  -6.325  1.00  0.00           H  
ATOM   1271 1HB  LEU A 232      -8.420  16.498  -3.337  1.00  0.00           H  
ATOM   1272 2HB  LEU A 232      -9.646  17.486  -4.134  1.00  0.00           H  
ATOM   1273  HG  LEU A 232      -9.177  14.534  -4.680  1.00  0.00           H  
ATOM   1274 1HD1 LEU A 232     -11.255  14.207  -3.415  1.00  0.00           H  
ATOM   1275 2HD1 LEU A 232      -9.977  14.924  -2.407  1.00  0.00           H  
ATOM   1276 3HD1 LEU A 232     -11.295  15.943  -3.032  1.00  0.00           H  
ATOM   1277 1HD2 LEU A 232     -11.335  14.720  -5.871  1.00  0.00           H  
ATOM   1278 2HD2 LEU A 232     -11.377  16.464  -5.523  1.00  0.00           H  
ATOM   1279 3HD2 LEU A 232     -10.114  15.800  -6.586  1.00  0.00           H  
ATOM   1280  N   GLN A 233      -6.489  18.401  -4.072  1.00  0.00           N  
ATOM   1281  CA  GLN A 233      -5.795  19.630  -3.668  1.00  0.00           C  
ATOM   1282  C   GLN A 233      -6.755  20.654  -3.068  1.00  0.00           C  
ATOM   1283  O   GLN A 233      -7.637  21.178  -3.749  1.00  0.00           O  
ATOM   1284  CB  GLN A 233      -5.063  20.247  -4.863  1.00  0.00           C  
ATOM   1285  CG  GLN A 233      -3.900  19.417  -5.377  1.00  0.00           C  
ATOM   1286  CD  GLN A 233      -2.708  19.448  -4.439  1.00  0.00           C  
ATOM   1287  OE1 GLN A 233      -2.457  20.449  -3.763  1.00  0.00           O  
ATOM   1288  NE2 GLN A 233      -1.965  18.347  -4.393  1.00  0.00           N  
ATOM   1289  H   GLN A 233      -6.323  17.580  -3.557  1.00  0.00           H  
ATOM   1290  HA  GLN A 233      -5.062  19.377  -2.902  1.00  0.00           H  
ATOM   1291 1HB  GLN A 233      -5.765  20.390  -5.685  1.00  0.00           H  
ATOM   1292 2HB  GLN A 233      -4.679  21.229  -4.587  1.00  0.00           H  
ATOM   1293 1HG  GLN A 233      -4.225  18.382  -5.484  1.00  0.00           H  
ATOM   1294 2HG  GLN A 233      -3.585  19.811  -6.343  1.00  0.00           H  
ATOM   1295 1HE2 GLN A 233      -1.165  18.309  -3.792  1.00  0.00           H  
ATOM   1296 2HE2 GLN A 233      -2.203  17.558  -4.958  1.00  0.00           H  
ATOM   1297  N   GLN A 234      -6.566  20.944  -1.788  1.00  0.00           N  
ATOM   1298  CA  GLN A 234      -7.408  21.907  -1.091  1.00  0.00           C  
ATOM   1299  C   GLN A 234      -6.859  23.317  -1.259  1.00  0.00           C  
ATOM   1300  O   GLN A 234      -7.578  24.304  -1.101  1.00  0.00           O  
ATOM   1301  CB  GLN A 234      -7.514  21.556   0.396  1.00  0.00           C  
ATOM   1302  CG  GLN A 234      -8.130  20.195   0.672  1.00  0.00           C  
ATOM   1303  CD  GLN A 234      -9.538  20.075   0.121  1.00  0.00           C  
ATOM   1304  OE1 GLN A 234     -10.416  20.881   0.441  1.00  0.00           O  
ATOM   1305  NE2 GLN A 234      -9.761  19.066  -0.714  1.00  0.00           N  
ATOM   1306  H   GLN A 234      -5.830  20.511  -1.304  1.00  0.00           H  
ATOM   1307  HA  GLN A 234      -8.406  21.873  -1.527  1.00  0.00           H  
ATOM   1308 1HB  GLN A 234      -6.521  21.573   0.845  1.00  0.00           H  
ATOM   1309 2HB  GLN A 234      -8.116  22.308   0.905  1.00  0.00           H  
ATOM   1310 1HG  GLN A 234      -7.513  19.427   0.205  1.00  0.00           H  
ATOM   1311 2HG  GLN A 234      -8.170  20.038   1.750  1.00  0.00           H  
ATOM   1312 1HE2 GLN A 234     -10.671  18.936  -1.110  1.00  0.00           H  
ATOM   1313 2HE2 GLN A 234      -9.020  18.436  -0.947  1.00  0.00           H  
ATOM   1314  N   GLN A 235      -5.578  23.406  -1.578  1.00  0.00           N  
ATOM   1315  CA  GLN A 235      -4.918  24.686  -1.773  1.00  0.00           C  
ATOM   1316  C   GLN A 235      -4.508  24.842  -3.231  1.00  0.00           C  
ATOM   1317  O   GLN A 235      -3.688  24.075  -3.737  1.00  0.00           O  
ATOM   1318  CB  GLN A 235      -3.695  24.812  -0.860  1.00  0.00           C  
ATOM   1319  CG  GLN A 235      -2.972  26.143  -0.969  1.00  0.00           C  
ATOM   1320  CD  GLN A 235      -1.813  26.253   0.004  1.00  0.00           C  
ATOM   1321  OE1 GLN A 235      -1.251  25.244   0.438  1.00  0.00           O  
ATOM   1322  NE2 GLN A 235      -1.450  27.482   0.353  1.00  0.00           N  
ATOM   1323  H   GLN A 235      -5.058  22.582  -1.690  1.00  0.00           H  
ATOM   1324  HA  GLN A 235      -5.621  25.480  -1.520  1.00  0.00           H  
ATOM   1325 1HB  GLN A 235      -4.001  24.679   0.178  1.00  0.00           H  
ATOM   1326 2HB  GLN A 235      -2.983  24.022  -1.096  1.00  0.00           H  
ATOM   1327 1HG  GLN A 235      -2.580  26.250  -1.980  1.00  0.00           H  
ATOM   1328 2HG  GLN A 235      -3.676  26.946  -0.753  1.00  0.00           H  
ATOM   1329 1HE2 GLN A 235      -0.691  27.617   0.992  1.00  0.00           H  
ATOM   1330 2HE2 GLN A 235      -1.932  28.272  -0.022  1.00  0.00           H  
ATOM   1331  N   GLN A 236      -5.078  25.823  -3.910  1.00  0.00           N  
ATOM   1332  CA  GLN A 236      -4.754  26.055  -5.308  1.00  0.00           C  
ATOM   1333  C   GLN A 236      -4.070  27.402  -5.482  1.00  0.00           C  
ATOM   1334  O   GLN A 236      -4.655  28.453  -5.205  1.00  0.00           O  
ATOM   1335  CB  GLN A 236      -6.016  25.989  -6.173  1.00  0.00           C  
ATOM   1336  CG  GLN A 236      -5.759  26.143  -7.661  1.00  0.00           C  
ATOM   1337  CD  GLN A 236      -7.035  26.072  -8.480  1.00  0.00           C  
ATOM   1338  OE1 GLN A 236      -7.745  25.063  -8.463  1.00  0.00           O  
ATOM   1339  NE2 GLN A 236      -7.333  27.146  -9.201  1.00  0.00           N  
ATOM   1340  H   GLN A 236      -5.726  26.410  -3.459  1.00  0.00           H  
ATOM   1341  HA  GLN A 236      -4.066  25.276  -5.637  1.00  0.00           H  
ATOM   1342 1HB  GLN A 236      -6.516  25.034  -6.015  1.00  0.00           H  
ATOM   1343 2HB  GLN A 236      -6.708  26.774  -5.868  1.00  0.00           H  
ATOM   1344 1HG  GLN A 236      -5.290  27.110  -7.841  1.00  0.00           H  
ATOM   1345 2HG  GLN A 236      -5.097  25.341  -7.990  1.00  0.00           H  
ATOM   1346 1HE2 GLN A 236      -8.162  27.158  -9.762  1.00  0.00           H  
ATOM   1347 2HE2 GLN A 236      -6.730  27.943  -9.187  1.00  0.00           H  
ATOM   1348  N   ALA A 237      -2.828  27.359  -5.938  1.00  0.00           N  
ATOM   1349  CA  ALA A 237      -2.048  28.565  -6.159  1.00  0.00           C  
ATOM   1350  C   ALA A 237      -2.369  29.166  -7.519  1.00  0.00           C  
ATOM   1351  O   ALA A 237      -2.182  30.362  -7.748  1.00  0.00           O  
ATOM   1352  CB  ALA A 237      -0.560  28.267  -6.045  1.00  0.00           C  
ATOM   1353  H   ALA A 237      -2.420  26.486  -6.134  1.00  0.00           H  
ATOM   1354  HA  ALA A 237      -2.321  29.290  -5.392  1.00  0.00           H  
ATOM   1355 1HB  ALA A 237       0.008  29.180  -6.217  1.00  0.00           H  
ATOM   1356 2HB  ALA A 237      -0.341  27.886  -5.047  1.00  0.00           H  
ATOM   1357 3HB  ALA A 237      -0.281  27.520  -6.786  1.00  0.00           H  
ATOM   1358  N   GLN A 238      -2.850  28.323  -8.421  1.00  0.00           N  
ATOM   1359  CA  GLN A 238      -3.206  28.760  -9.760  1.00  0.00           C  
ATOM   1360  C   GLN A 238      -4.543  29.487  -9.737  1.00  0.00           C  
ATOM   1361  O   GLN A 238      -4.739  30.404 -10.562  1.00  0.00           O  
ATOM   1362  OXT GLN A 238      -5.382  29.175  -8.938  1.00  0.00           O  
ATOM   1363  CB  GLN A 238      -3.266  27.569 -10.720  1.00  0.00           C  
ATOM   1364  CG  GLN A 238      -3.507  27.951 -12.171  1.00  0.00           C  
ATOM   1365  CD  GLN A 238      -3.460  26.753 -13.100  1.00  0.00           C  
ATOM   1366  OE1 GLN A 238      -3.447  25.603 -12.653  1.00  0.00           O  
ATOM   1367  NE2 GLN A 238      -3.434  27.015 -14.402  1.00  0.00           N  
ATOM   1368  H   GLN A 238      -2.979  27.385  -8.173  1.00  0.00           H  
ATOM   1369  HA  GLN A 238      -2.441  29.451 -10.113  1.00  0.00           H  
ATOM   1370 1HB  GLN A 238      -2.330  27.014 -10.670  1.00  0.00           H  
ATOM   1371 2HB  GLN A 238      -4.064  26.894 -10.413  1.00  0.00           H  
ATOM   1372 1HG  GLN A 238      -4.492  28.411 -12.256  1.00  0.00           H  
ATOM   1373 2HG  GLN A 238      -2.737  28.656 -12.483  1.00  0.00           H  
ATOM   1374 1HE2 GLN A 238      -3.403  26.265 -15.064  1.00  0.00           H  
ATOM   1375 2HE2 GLN A 238      -3.446  27.963 -14.722  1.00  0.00           H  
TER                                                                             
ATOM   1377  N   ASN B   1     -10.418   5.275   1.209  1.00  0.00           N  
ATOM   1378  CA  ASN B   1      -9.520   4.579   0.296  1.00  0.00           C  
ATOM   1379  C   ASN B   1      -8.334   3.980   1.041  1.00  0.00           C  
ATOM   1380  O   ASN B   1      -7.231   4.526   1.014  1.00  0.00           O  
ATOM   1381  CB  ASN B   1      -9.045   5.512  -0.802  1.00  0.00           C  
ATOM   1382  CG  ASN B   1     -10.142   5.878  -1.764  1.00  0.00           C  
ATOM   1383  OD1 ASN B   1     -10.928   5.020  -2.183  1.00  0.00           O  
ATOM   1384  ND2 ASN B   1     -10.210   7.135  -2.122  1.00  0.00           N  
ATOM   1385 1H   ASN B   1     -11.186   5.658   0.695  1.00  0.00           H  
ATOM   1386 2H   ASN B   1     -10.763   4.633   1.894  1.00  0.00           H  
ATOM   1387 3H   ASN B   1      -9.922   6.014   1.666  1.00  0.00           H  
ATOM   1388  HA  ASN B   1     -10.065   3.752  -0.162  1.00  0.00           H  
ATOM   1389 1HB  ASN B   1      -8.649   6.426  -0.357  1.00  0.00           H  
ATOM   1390 2HB  ASN B   1      -8.235   5.040  -1.356  1.00  0.00           H  
ATOM   1391 1HD2 ASN B   1     -10.920   7.435  -2.760  1.00  0.00           H  
ATOM   1392 2HD2 ASN B   1      -9.553   7.794  -1.758  1.00  0.00           H  
ATOM   1393  N   ASP B   2      -8.567   2.853   1.706  1.00  0.00           N  
ATOM   1394  CA  ASP B   2      -7.517   2.176   2.459  1.00  0.00           C  
ATOM   1395  C   ASP B   2      -7.585   0.667   2.260  1.00  0.00           C  
ATOM   1396  O   ASP B   2      -7.558  -0.098   3.224  1.00  0.00           O  
ATOM   1397  CB  ASP B   2      -7.627   2.506   3.949  1.00  0.00           C  
ATOM   1398  CG  ASP B   2      -8.994   2.173   4.531  1.00  0.00           C  
ATOM   1399  OD1 ASP B   2      -9.931   2.071   3.774  1.00  0.00           O  
ATOM   1400  OD2 ASP B   2      -9.089   2.024   5.726  1.00  0.00           O  
ATOM   1401  H   ASP B   2      -9.496   2.456   1.690  1.00  0.00           H  
ATOM   1402  HA  ASP B   2      -6.551   2.526   2.095  1.00  0.00           H  
ATOM   1403 1HB  ASP B   2      -6.868   1.952   4.502  1.00  0.00           H  
ATOM   1404 2HB  ASP B   2      -7.432   3.568   4.102  1.00  0.00           H  
ATOM   1405  N   ASP B   3      -7.670   0.245   1.003  1.00  0.00           N  
ATOM   1406  CA  ASP B   3      -7.915  -1.156   0.681  1.00  0.00           C  
ATOM   1407  C   ASP B   3      -6.646  -1.836   0.182  1.00  0.00           C  
ATOM   1408  O   ASP B   3      -6.484  -3.048   0.322  1.00  0.00           O  
ATOM   1409  CB  ASP B   3      -9.016  -1.279  -0.376  1.00  0.00           C  
ATOM   1410  CG  ASP B   3     -10.361  -0.753   0.106  1.00  0.00           C  
ATOM   1411  OD1 ASP B   3     -10.845  -1.239   1.101  1.00  0.00           O  
ATOM   1412  OD2 ASP B   3     -10.891   0.130  -0.524  1.00  0.00           O  
ATOM   1413  H   ASP B   3      -7.564   0.911   0.252  1.00  0.00           H  
ATOM   1414  HA  ASP B   3      -8.243  -1.667   1.586  1.00  0.00           H  
ATOM   1415 1HB  ASP B   3      -8.725  -0.727  -1.270  1.00  0.00           H  
ATOM   1416 2HB  ASP B   3      -9.132  -2.325  -0.660  1.00  0.00           H  
ATOM   1417  N   PHE B   4      -5.749  -1.047  -0.402  1.00  0.00           N  
ATOM   1418  CA  PHE B   4      -4.571  -1.590  -1.068  1.00  0.00           C  
ATOM   1419  C   PHE B   4      -3.580  -2.158  -0.060  1.00  0.00           C  
ATOM   1420  O   PHE B   4      -3.311  -1.544   0.972  1.00  0.00           O  
ATOM   1421  CB  PHE B   4      -3.889  -0.510  -1.910  1.00  0.00           C  
ATOM   1422  CG  PHE B   4      -2.581  -0.945  -2.508  1.00  0.00           C  
ATOM   1423  CD1 PHE B   4      -2.552  -1.739  -3.645  1.00  0.00           C  
ATOM   1424  CD2 PHE B   4      -1.378  -0.561  -1.936  1.00  0.00           C  
ATOM   1425  CE1 PHE B   4      -1.349  -2.140  -4.196  1.00  0.00           C  
ATOM   1426  CE2 PHE B   4      -0.175  -0.959  -2.485  1.00  0.00           C  
ATOM   1427  CZ  PHE B   4      -0.161  -1.750  -3.616  1.00  0.00           C  
ATOM   1428  H   PHE B   4      -5.886  -0.048  -0.384  1.00  0.00           H  
ATOM   1429  HA  PHE B   4      -4.889  -2.398  -1.728  1.00  0.00           H  
ATOM   1430 1HB  PHE B   4      -4.550  -0.209  -2.721  1.00  0.00           H  
ATOM   1431 2HB  PHE B   4      -3.705   0.369  -1.294  1.00  0.00           H  
ATOM   1432  HD1 PHE B   4      -3.492  -2.047  -4.104  1.00  0.00           H  
ATOM   1433  HD2 PHE B   4      -1.389   0.063  -1.041  1.00  0.00           H  
ATOM   1434  HE1 PHE B   4      -1.341  -2.764  -5.089  1.00  0.00           H  
ATOM   1435  HE2 PHE B   4       0.764  -0.650  -2.025  1.00  0.00           H  
ATOM   1436  HZ  PHE B   4       0.787  -2.066  -4.050  1.00  0.00           H  
ATOM   1437  N   PHE B   5      -3.042  -3.334  -0.363  1.00  0.00           N  
ATOM   1438  CA  PHE B   5      -1.877  -3.850   0.346  1.00  0.00           C  
ATOM   1439  C   PHE B   5      -0.796  -4.303  -0.627  1.00  0.00           C  
ATOM   1440  O   PHE B   5      -1.087  -4.671  -1.764  1.00  0.00           O  
ATOM   1441  CB  PHE B   5      -2.276  -5.015   1.253  1.00  0.00           C  
ATOM   1442  CG  PHE B   5      -3.257  -4.640   2.327  1.00  0.00           C  
ATOM   1443  CD1 PHE B   5      -4.623  -4.751   2.108  1.00  0.00           C  
ATOM   1444  CD2 PHE B   5      -2.818  -4.174   3.556  1.00  0.00           C  
ATOM   1445  CE1 PHE B   5      -5.526  -4.405   3.095  1.00  0.00           C  
ATOM   1446  CE2 PHE B   5      -3.719  -3.829   4.545  1.00  0.00           C  
ATOM   1447  CZ  PHE B   5      -5.075  -3.944   4.314  1.00  0.00           C  
ATOM   1448  H   PHE B   5      -3.450  -3.885  -1.106  1.00  0.00           H  
ATOM   1449  HA  PHE B   5      -1.467  -3.050   0.965  1.00  0.00           H  
ATOM   1450 1HB  PHE B   5      -2.718  -5.809   0.652  1.00  0.00           H  
ATOM   1451 2HB  PHE B   5      -1.388  -5.424   1.732  1.00  0.00           H  
ATOM   1452  HD1 PHE B   5      -4.980  -5.116   1.145  1.00  0.00           H  
ATOM   1453  HD2 PHE B   5      -1.747  -4.082   3.739  1.00  0.00           H  
ATOM   1454  HE1 PHE B   5      -6.596  -4.497   2.910  1.00  0.00           H  
ATOM   1455  HE2 PHE B   5      -3.360  -3.464   5.508  1.00  0.00           H  
ATOM   1456  HZ  PHE B   5      -5.786  -3.671   5.092  1.00  0.00           H  
ATOM   1457  N   GLY B   6       0.452  -4.275  -0.171  1.00  0.00           N  
ATOM   1458  CA  GLY B   6       1.578  -4.692  -0.996  1.00  0.00           C  
ATOM   1459  C   GLY B   6       1.759  -6.204  -0.958  1.00  0.00           C  
ATOM   1460  O   GLY B   6       0.920  -6.925  -0.417  1.00  0.00           O  
ATOM   1461  H   GLY B   6       0.624  -3.955   0.771  1.00  0.00           H  
ATOM   1462 1HA  GLY B   6       1.415  -4.368  -2.025  1.00  0.00           H  
ATOM   1463 2HA  GLY B   6       2.486  -4.204  -0.646  1.00  0.00           H  
ATOM   1464  N   TRP B   7       2.858  -6.679  -1.535  1.00  0.00           N  
ATOM   1465  CA  TRP B   7       3.133  -8.109  -1.600  1.00  0.00           C  
ATOM   1466  C   TRP B   7       3.879  -8.583  -0.360  1.00  0.00           C  
ATOM   1467  O   TRP B   7       4.739  -7.877   0.167  1.00  0.00           O  
ATOM   1468  CB  TRP B   7       3.952  -8.438  -2.850  1.00  0.00           C  
ATOM   1469  CG  TRP B   7       3.222  -8.172  -4.131  1.00  0.00           C  
ATOM   1470  CD1 TRP B   7       1.876  -8.245  -4.333  1.00  0.00           C  
ATOM   1471  CD2 TRP B   7       3.798  -7.784  -5.402  1.00  0.00           C  
ATOM   1472  NE1 TRP B   7       1.576  -7.933  -5.636  1.00  0.00           N  
ATOM   1473  CE2 TRP B   7       2.739  -7.647  -6.304  1.00  0.00           C  
ATOM   1474  CE3 TRP B   7       5.106  -7.546  -5.839  1.00  0.00           C  
ATOM   1475  CZ2 TRP B   7       2.944  -7.283  -7.626  1.00  0.00           C  
ATOM   1476  CZ3 TRP B   7       5.312  -7.179  -7.164  1.00  0.00           C  
ATOM   1477  CH2 TRP B   7       4.258  -7.050  -8.033  1.00  0.00           C  
ATOM   1478  H   TRP B   7       3.520  -6.031  -1.939  1.00  0.00           H  
ATOM   1479  HA  TRP B   7       2.183  -8.641  -1.655  1.00  0.00           H  
ATOM   1480 1HB  TRP B   7       4.869  -7.850  -2.849  1.00  0.00           H  
ATOM   1481 2HB  TRP B   7       4.238  -9.490  -2.830  1.00  0.00           H  
ATOM   1482  HD1 TRP B   7       1.146  -8.513  -3.572  1.00  0.00           H  
ATOM   1483  HE1 TRP B   7       0.650  -7.918  -6.039  1.00  0.00           H  
ATOM   1484  HE3 TRP B   7       5.947  -7.644  -5.153  1.00  0.00           H  
ATOM   1485  HZ2 TRP B   7       2.121  -7.176  -8.332  1.00  0.00           H  
ATOM   1486  HZ3 TRP B   7       6.334  -6.996  -7.497  1.00  0.00           H  
ATOM   1487  HH2 TRP B   7       4.455  -6.761  -9.066  1.00  0.00           H  
ATOM   1488  N   PHE B   8       3.545  -9.784   0.102  1.00  0.00           N  
ATOM   1489  CA  PHE B   8       4.254 -10.399   1.217  1.00  0.00           C  
ATOM   1490  C   PHE B   8       4.481 -11.886   0.973  1.00  0.00           C  
ATOM   1491  O   PHE B   8       3.548 -12.623   0.656  1.00  0.00           O  
ATOM   1492  CB  PHE B   8       3.475 -10.204   2.519  1.00  0.00           C  
ATOM   1493  CG  PHE B   8       3.215  -8.765   2.860  1.00  0.00           C  
ATOM   1494  CD1 PHE B   8       2.003  -8.169   2.542  1.00  0.00           C  
ATOM   1495  CD2 PHE B   8       4.182  -8.002   3.499  1.00  0.00           C  
ATOM   1496  CE1 PHE B   8       1.763  -6.845   2.856  1.00  0.00           C  
ATOM   1497  CE2 PHE B   8       3.944  -6.679   3.814  1.00  0.00           C  
ATOM   1498  CZ  PHE B   8       2.733  -6.099   3.492  1.00  0.00           C  
ATOM   1499  H   PHE B   8       2.781 -10.282  -0.331  1.00  0.00           H  
ATOM   1500  HA  PHE B   8       5.227  -9.916   1.318  1.00  0.00           H  
ATOM   1501 1HB  PHE B   8       2.515 -10.715   2.448  1.00  0.00           H  
ATOM   1502 2HB  PHE B   8       4.025 -10.655   3.344  1.00  0.00           H  
ATOM   1503  HD1 PHE B   8       1.236  -8.759   2.041  1.00  0.00           H  
ATOM   1504  HD2 PHE B   8       5.138  -8.460   3.753  1.00  0.00           H  
ATOM   1505  HE1 PHE B   8       0.807  -6.389   2.600  1.00  0.00           H  
ATOM   1506  HE2 PHE B   8       4.712  -6.091   4.317  1.00  0.00           H  
ATOM   1507  HZ  PHE B   8       2.545  -5.055   3.738  1.00  0.00           H  
ATOM   1508  N   ASP B   9       5.728 -12.320   1.120  1.00  0.00           N  
ATOM   1509  CA  ASP B   9       6.059 -13.739   1.052  1.00  0.00           C  
ATOM   1510  C   ASP B   9       5.973 -14.391   2.425  1.00  0.00           C  
ATOM   1511  O   ASP B   9       6.706 -14.024   3.344  1.00  0.00           O  
ATOM   1512  CB  ASP B   9       7.463 -13.935   0.475  1.00  0.00           C  
ATOM   1513  CG  ASP B   9       7.808 -15.400   0.241  1.00  0.00           C  
ATOM   1514  OD1 ASP B   9       7.052 -16.242   0.663  1.00  0.00           O  
ATOM   1515  OD2 ASP B   9       8.824 -15.662  -0.357  1.00  0.00           O  
ATOM   1516  H   ASP B   9       6.467 -11.650   1.284  1.00  0.00           H  
ATOM   1517  HA  ASP B   9       5.341 -14.231   0.396  1.00  0.00           H  
ATOM   1518 1HB  ASP B   9       7.545 -13.402  -0.472  1.00  0.00           H  
ATOM   1519 2HB  ASP B   9       8.200 -13.508   1.156  1.00  0.00           H  
ATOM   1520  N   MET B  10       5.074 -15.359   2.560  1.00  0.00           N  
ATOM   1521  CA  MET B  10       4.819 -15.996   3.847  1.00  0.00           C  
ATOM   1522  C   MET B  10       5.977 -16.896   4.256  1.00  0.00           C  
ATOM   1523  O   MET B  10       5.938 -17.533   5.308  1.00  0.00           O  
ATOM   1524  CB  MET B  10       3.518 -16.794   3.793  1.00  0.00           C  
ATOM   1525  CG  MET B  10       2.274 -15.954   3.539  1.00  0.00           C  
ATOM   1526  SD  MET B  10       2.029 -14.679   4.791  1.00  0.00           S  
ATOM   1527  CE  MET B  10       2.769 -13.264   3.982  1.00  0.00           C  
ATOM   1528  H   MET B  10       4.554 -15.663   1.750  1.00  0.00           H  
ATOM   1529  HA  MET B  10       4.721 -15.218   4.605  1.00  0.00           H  
ATOM   1530 1HB  MET B  10       3.583 -17.542   3.004  1.00  0.00           H  
ATOM   1531 2HB  MET B  10       3.376 -17.325   4.736  1.00  0.00           H  
ATOM   1532 1HG  MET B  10       2.354 -15.471   2.566  1.00  0.00           H  
ATOM   1533 2HG  MET B  10       1.396 -16.599   3.528  1.00  0.00           H  
ATOM   1534 1HE  MET B  10       2.695 -12.393   4.634  1.00  0.00           H  
ATOM   1535 2HE  MET B  10       3.818 -13.473   3.772  1.00  0.00           H  
ATOM   1536 3HE  MET B  10       2.244 -13.063   3.047  1.00  0.00           H  
ATOM   1537  N   ASN B  11       7.006 -16.945   3.417  1.00  0.00           N  
ATOM   1538  CA  ASN B  11       8.240 -17.644   3.758  1.00  0.00           C  
ATOM   1539  C   ASN B  11       9.301 -16.675   4.260  1.00  0.00           C  
ATOM   1540  O   ASN B  11      10.479 -17.021   4.354  1.00  0.00           O  
ATOM   1541  CB  ASN B  11       8.756 -18.430   2.567  1.00  0.00           C  
ATOM   1542  CG  ASN B  11       7.816 -19.526   2.146  1.00  0.00           C  
ATOM   1543  OD1 ASN B  11       7.807 -20.613   2.736  1.00  0.00           O  
ATOM   1544  ND2 ASN B  11       7.026 -19.262   1.137  1.00  0.00           N  
ATOM   1545  H   ASN B  11       6.932 -16.486   2.520  1.00  0.00           H  
ATOM   1546  HA  ASN B  11       8.029 -18.342   4.570  1.00  0.00           H  
ATOM   1547 1HB  ASN B  11       8.909 -17.755   1.724  1.00  0.00           H  
ATOM   1548 2HB  ASN B  11       9.722 -18.871   2.813  1.00  0.00           H  
ATOM   1549 1HD2 ASN B  11       6.380 -19.954   0.814  1.00  0.00           H  
ATOM   1550 2HD2 ASN B  11       7.068 -18.369   0.690  1.00  0.00           H  
ATOM   1551  N   MET B  12       8.878 -15.457   4.580  1.00  0.00           N  
ATOM   1552  CA  MET B  12       9.779 -14.454   5.136  1.00  0.00           C  
ATOM   1553  C   MET B  12      10.467 -14.967   6.394  1.00  0.00           C  
ATOM   1554  O   MET B  12       9.913 -15.788   7.125  1.00  0.00           O  
ATOM   1555  CB  MET B  12       9.015 -13.165   5.434  1.00  0.00           C  
ATOM   1556  CG  MET B  12       7.917 -13.312   6.478  1.00  0.00           C  
ATOM   1557  SD  MET B  12       7.041 -11.765   6.787  1.00  0.00           S  
ATOM   1558  CE  MET B  12       6.104 -11.598   5.270  1.00  0.00           C  
ATOM   1559  H   MET B  12       7.907 -15.219   4.436  1.00  0.00           H  
ATOM   1560  HA  MET B  12      10.554 -14.239   4.400  1.00  0.00           H  
ATOM   1561 1HB  MET B  12       9.710 -12.403   5.785  1.00  0.00           H  
ATOM   1562 2HB  MET B  12       8.557 -12.793   4.516  1.00  0.00           H  
ATOM   1563 1HG  MET B  12       7.195 -14.056   6.144  1.00  0.00           H  
ATOM   1564 2HG  MET B  12       8.351 -13.655   7.416  1.00  0.00           H  
ATOM   1565 1HE  MET B  12       5.509 -10.686   5.308  1.00  0.00           H  
ATOM   1566 2HE  MET B  12       6.789 -11.550   4.422  1.00  0.00           H  
ATOM   1567 3HE  MET B  12       5.443 -12.458   5.154  1.00  0.00           H  
ATOM   1568  N   GLU B  13      11.678 -14.479   6.641  1.00  0.00           N  
ATOM   1569  CA  GLU B  13      12.444 -14.888   7.811  1.00  0.00           C  
ATOM   1570  C   GLU B  13      12.484 -13.782   8.858  1.00  0.00           C  
ATOM   1571  O   GLU B  13      11.549 -13.613   9.590  1.00  0.00           O  
ATOM   1572  OXT GLU B  13      13.452 -13.079   8.952  1.00  0.00           O  
ATOM   1573  CB  GLU B  13      13.869 -15.274   7.407  1.00  0.00           C  
ATOM   1574  CG  GLU B  13      14.740 -15.756   8.559  1.00  0.00           C  
ATOM   1575  CD  GLU B  13      16.115 -16.174   8.117  1.00  0.00           C  
ATOM   1576  OE1 GLU B  13      16.367 -16.164   6.936  1.00  0.00           O  
ATOM   1577  OE2 GLU B  13      16.913 -16.505   8.961  1.00  0.00           O  
ATOM   1578  H   GLU B  13      12.078 -13.806   6.001  1.00  0.00           H  
ATOM   1579  HA  GLU B  13      11.959 -15.758   8.255  1.00  0.00           H  
ATOM   1580 1HB  GLU B  13      13.833 -16.067   6.660  1.00  0.00           H  
ATOM   1581 2HB  GLU B  13      14.362 -14.416   6.951  1.00  0.00           H  
ATOM   1582 1HG  GLU B  13      14.835 -14.953   9.290  1.00  0.00           H  
ATOM   1583 2HG  GLU B  13      14.248 -16.597   9.045  1.00  0.00           H  
TER                                                                             
I_bsa 1642.64
I_hb 4
I_pack -0.043
I_sc -52.115
I_unsat 8
pep_sc -12.985
pep_sc_noref -11.172
reweighted_sc -115.605
rmsALL 10.998
rmsALL_CAPRI_if 4.224
rmsALL_allIF 4.718
rmsALL_if 7.786
rmsBB 10.001
rmsBB_CAPRI_if 3.171
rmsBB_allIF 3.529
rmsBB_if 6.745
rmsBB_intrf_lowres 5.863
rmsBB_lowres 9.33
rmsCA 10.018
rmsCA_if 6.786
rmsCA_intrf_lowres 5.955
rmsCA_lowres 9.362
rmsSC_CAPRI_if 4.86
rmsSC_allIF 5.226
score -50.505
score_lowres_opt 5.081
score_lowres_start 25.951
silent_score -50.505
startRMSall 0
startRMSallif 0
startRMSbb 0
startRMSca 0
time 69
