# Supplementary material for: Simple biochemical features underlie transcriptional activation domain diversity and dynamic, fuzzy binding to Mediator
Source: eLife. 2021 Apr 27;10:e68068. doi: 10.7554/eLife.68068 (PMC8137143; doi:10.7554/eLife.68068)
Supplement: Figure 6—source data 2. — The 10 best-scoring models from different binding poses are provided as pdb files. Top500.txt contains the score, cluster number, and RMSD to best model for the 500 best-scoring models. [file elife-68068-fig6-data2.zip › Med15-cAD structural models/ABD1/Gln3_63/2lpb_Gln3_63_prepack_33466.pdb]

HEADER                                            17-SEP-20   XXXX              
EXPDTA    THEORETICAL MODEL                                                     
REMARK 220                                                                      
REMARK 220 EXPERIMENTAL DETAILS                                                 
REMARK 220  EXPERIMENT TYPE                : THEORETICAL MODELLING              
REMARK 220  DATE OF DATA COLLECTION        : 17-SEP-20                          
REMARK 220                                                                      
REMARK 220 REMARK: MODEL GENERATED BY ROSETTA                                   
REMARK 220  VERSION 2020.08+release.cb1caba                                     
ATOM      1  N   GLN A 158     -12.016 -12.395 -23.603  1.00  0.00           N  
ATOM      2  CA  GLN A 158     -11.969 -12.966 -22.241  1.00  0.00           C  
ATOM      3  C   GLN A 158     -12.554 -11.986 -21.232  1.00  0.00           C  
ATOM      4  O   GLN A 158     -13.092 -10.945 -21.605  1.00  0.00           O  
ATOM      5  CB  GLN A 158     -10.534 -13.324 -21.846  1.00  0.00           C  
ATOM      6  CG  GLN A 158      -9.893 -14.385 -22.724  1.00  0.00           C  
ATOM      7  CD  GLN A 158     -10.563 -15.738 -22.580  1.00  0.00           C  
ATOM      8  OE1 GLN A 158     -10.628 -16.301 -21.483  1.00  0.00           O  
ATOM      9  NE2 GLN A 158     -11.067 -16.270 -23.688  1.00  0.00           N  
ATOM     10 1H   GLN A 158     -11.629 -13.049 -24.253  1.00  0.00           H  
ATOM     11 2H   GLN A 158     -12.965 -12.201 -23.851  1.00  0.00           H  
ATOM     12 3H   GLN A 158     -11.486 -11.548 -23.628  1.00  0.00           H  
ATOM     13  HA  GLN A 158     -12.567 -13.877 -22.227  1.00  0.00           H  
ATOM     14 1HB  GLN A 158      -9.911 -12.431 -21.888  1.00  0.00           H  
ATOM     15 2HB  GLN A 158     -10.519 -13.685 -20.817  1.00  0.00           H  
ATOM     16 1HG  GLN A 158      -9.970 -14.075 -23.766  1.00  0.00           H  
ATOM     17 2HG  GLN A 158      -8.845 -14.491 -22.442  1.00  0.00           H  
ATOM     18 1HE2 GLN A 158     -11.521 -17.161 -23.655  1.00  0.00           H  
ATOM     19 2HE2 GLN A 158     -10.992 -15.779 -24.557  1.00  0.00           H  
ATOM     20  N   ARG A 159     -12.454 -12.331 -19.958  1.00  0.00           N  
ATOM     21  CA  ARG A 159     -12.963 -11.479 -18.889  1.00  0.00           C  
ATOM     22  C   ARG A 159     -12.021 -10.302 -18.654  1.00  0.00           C  
ATOM     23  O   ARG A 159     -10.801 -10.445 -18.767  1.00  0.00           O  
ATOM     24  CB  ARG A 159     -13.124 -12.269 -17.599  1.00  0.00           C  
ATOM     25  CG  ARG A 159     -14.191 -13.351 -17.640  1.00  0.00           C  
ATOM     26  CD  ARG A 159     -14.288 -14.077 -16.348  1.00  0.00           C  
ATOM     27  NE  ARG A 159     -15.295 -15.125 -16.388  1.00  0.00           N  
ATOM     28  CZ  ARG A 159     -15.548 -15.983 -15.381  1.00  0.00           C  
ATOM     29  NH1 ARG A 159     -14.860 -15.904 -14.263  1.00  0.00           N  
ATOM     30  NH2 ARG A 159     -16.487 -16.903 -15.516  1.00  0.00           N  
ATOM     31  H   ARG A 159     -12.025 -13.184 -19.727  1.00  0.00           H  
ATOM     32  HA  ARG A 159     -13.941 -11.098 -19.186  1.00  0.00           H  
ATOM     33 1HB  ARG A 159     -12.179 -12.747 -17.345  1.00  0.00           H  
ATOM     34 2HB  ARG A 159     -13.375 -11.589 -16.785  1.00  0.00           H  
ATOM     35 1HG  ARG A 159     -15.160 -12.899 -17.853  1.00  0.00           H  
ATOM     36 2HG  ARG A 159     -13.948 -14.073 -18.421  1.00  0.00           H  
ATOM     37 1HD  ARG A 159     -13.328 -14.535 -16.115  1.00  0.00           H  
ATOM     38 2HD  ARG A 159     -14.558 -13.377 -15.557  1.00  0.00           H  
ATOM     39  HE  ARG A 159     -15.845 -15.216 -17.232  1.00  0.00           H  
ATOM     40 1HH1 ARG A 159     -14.143 -15.201 -14.159  1.00  0.00           H  
ATOM     41 2HH1 ARG A 159     -15.048 -16.547 -13.508  1.00  0.00           H  
ATOM     42 1HH2 ARG A 159     -17.015 -16.963 -16.375  1.00  0.00           H  
ATOM     43 2HH2 ARG A 159     -16.676 -17.546 -14.761  1.00  0.00           H  
ATOM     44  N   ARG A 160     -12.586  -9.144 -18.344  1.00  0.00           N  
ATOM     45  CA  ARG A 160     -11.792  -7.949 -18.098  1.00  0.00           C  
ATOM     46  C   ARG A 160     -12.633  -6.875 -17.411  1.00  0.00           C  
ATOM     47  O   ARG A 160     -13.441  -6.198 -18.052  1.00  0.00           O  
ATOM     48  CB  ARG A 160     -11.230  -7.400 -19.401  1.00  0.00           C  
ATOM     49  CG  ARG A 160     -10.292  -6.214 -19.244  1.00  0.00           C  
ATOM     50  CD  ARG A 160      -9.730  -5.781 -20.549  1.00  0.00           C  
ATOM     51  NE  ARG A 160      -8.779  -4.692 -20.396  1.00  0.00           N  
ATOM     52  CZ  ARG A 160      -8.188  -4.043 -21.417  1.00  0.00           C  
ATOM     53  NH1 ARG A 160      -8.459  -4.385 -22.658  1.00  0.00           N  
ATOM     54  NH2 ARG A 160      -7.336  -3.063 -21.173  1.00  0.00           N  
ATOM     55  H   ARG A 160     -13.563  -9.090 -18.275  1.00  0.00           H  
ATOM     56  HA  ARG A 160     -10.960  -8.215 -17.446  1.00  0.00           H  
ATOM     57 1HB  ARG A 160     -10.683  -8.186 -19.921  1.00  0.00           H  
ATOM     58 2HB  ARG A 160     -12.050  -7.089 -20.049  1.00  0.00           H  
ATOM     59 1HG  ARG A 160     -10.837  -5.375 -18.811  1.00  0.00           H  
ATOM     60 2HG  ARG A 160      -9.465  -6.488 -18.588  1.00  0.00           H  
ATOM     61 1HD  ARG A 160      -9.214  -6.620 -21.019  1.00  0.00           H  
ATOM     62 2HD  ARG A 160     -10.536  -5.442 -21.198  1.00  0.00           H  
ATOM     63  HE  ARG A 160      -8.546  -4.401 -19.456  1.00  0.00           H  
ATOM     64 1HH1 ARG A 160      -9.110  -5.134 -22.845  1.00  0.00           H  
ATOM     65 2HH1 ARG A 160      -8.015  -3.899 -23.423  1.00  0.00           H  
ATOM     66 1HH2 ARG A 160      -7.128  -2.800 -20.220  1.00  0.00           H  
ATOM     67 2HH2 ARG A 160      -6.893  -2.577 -21.939  1.00  0.00           H  
ATOM     68  N   GLN A 161     -12.454  -6.736 -16.108  1.00  0.00           N  
ATOM     69  CA  GLN A 161     -13.186  -5.737 -15.341  1.00  0.00           C  
ATOM     70  C   GLN A 161     -12.283  -4.548 -15.024  1.00  0.00           C  
ATOM     71  O   GLN A 161     -11.141  -4.722 -14.597  1.00  0.00           O  
ATOM     72  CB  GLN A 161     -13.737  -6.344 -14.048  1.00  0.00           C  
ATOM     73  CG  GLN A 161     -14.568  -5.385 -13.214  1.00  0.00           C  
ATOM     74  CD  GLN A 161     -15.148  -6.045 -11.978  1.00  0.00           C  
ATOM     75  OE1 GLN A 161     -14.578  -6.998 -11.440  1.00  0.00           O  
ATOM     76  NE2 GLN A 161     -16.288  -5.541 -11.519  1.00  0.00           N  
ATOM     77  H   GLN A 161     -11.811  -7.320 -15.646  1.00  0.00           H  
ATOM     78  HA  GLN A 161     -14.024  -5.385 -15.943  1.00  0.00           H  
ATOM     79 1HB  GLN A 161     -14.358  -7.207 -14.287  1.00  0.00           H  
ATOM     80 2HB  GLN A 161     -12.911  -6.697 -13.431  1.00  0.00           H  
ATOM     81 1HG  GLN A 161     -13.935  -4.556 -12.894  1.00  0.00           H  
ATOM     82 2HG  GLN A 161     -15.392  -5.011 -13.822  1.00  0.00           H  
ATOM     83 1HE2 GLN A 161     -16.720  -5.936 -10.707  1.00  0.00           H  
ATOM     84 2HE2 GLN A 161     -16.718  -4.767 -11.986  1.00  0.00           H  
ATOM     85  N   LEU A 162     -12.793  -3.344 -15.237  1.00  0.00           N  
ATOM     86  CA  LEU A 162     -12.021  -2.140 -14.973  1.00  0.00           C  
ATOM     87  C   LEU A 162     -12.920  -0.927 -14.750  1.00  0.00           C  
ATOM     88  O   LEU A 162     -13.442  -0.340 -15.694  1.00  0.00           O  
ATOM     89  CB  LEU A 162     -11.064  -1.866 -16.140  1.00  0.00           C  
ATOM     90  CG  LEU A 162     -10.156  -0.640 -15.982  1.00  0.00           C  
ATOM     91  CD1 LEU A 162      -9.018  -0.717 -16.991  1.00  0.00           C  
ATOM     92  CD2 LEU A 162     -10.974   0.628 -16.175  1.00  0.00           C  
ATOM     93  H   LEU A 162     -13.712  -3.261 -15.574  1.00  0.00           H  
ATOM     94  HA  LEU A 162     -11.437  -2.296 -14.067  1.00  0.00           H  
ATOM     95 1HB  LEU A 162     -10.425  -2.737 -16.277  1.00  0.00           H  
ATOM     96 2HB  LEU A 162     -11.653  -1.726 -17.047  1.00  0.00           H  
ATOM     97  HG  LEU A 162      -9.716  -0.639 -14.983  1.00  0.00           H  
ATOM     98 1HD1 LEU A 162      -8.372   0.155 -16.878  1.00  0.00           H  
ATOM     99 2HD1 LEU A 162      -8.437  -1.622 -16.817  1.00  0.00           H  
ATOM    100 3HD1 LEU A 162      -9.428  -0.735 -18.000  1.00  0.00           H  
ATOM    101 1HD2 LEU A 162     -10.328   1.499 -16.062  1.00  0.00           H  
ATOM    102 2HD2 LEU A 162     -11.412   0.629 -17.173  1.00  0.00           H  
ATOM    103 3HD2 LEU A 162     -11.768   0.666 -15.429  1.00  0.00           H  
ATOM    104  N   THR A 163     -13.130  -0.568 -13.497  1.00  0.00           N  
ATOM    105  CA  THR A 163     -13.931   0.599 -13.185  1.00  0.00           C  
ATOM    106  C   THR A 163     -13.038   1.835 -13.283  1.00  0.00           C  
ATOM    107  O   THR A 163     -11.937   1.838 -12.733  1.00  0.00           O  
ATOM    108  CB  THR A 163     -14.563   0.499 -11.784  1.00  0.00           C  
ATOM    109  OG1 THR A 163     -15.445  -0.631 -11.735  1.00  0.00           O  
ATOM    110  CG2 THR A 163     -15.346   1.762 -11.461  1.00  0.00           C  
ATOM    111  H   THR A 163     -12.740  -1.095 -12.770  1.00  0.00           H  
ATOM    112  HA  THR A 163     -14.738   0.670 -13.915  1.00  0.00           H  
ATOM    113  HB  THR A 163     -13.779   0.363 -11.040  1.00  0.00           H  
ATOM    114  HG1 THR A 163     -15.734  -0.771 -10.831  1.00  0.00           H  
ATOM    115 1HG2 THR A 163     -15.785   1.673 -10.467  1.00  0.00           H  
ATOM    116 2HG2 THR A 163     -14.676   2.621 -11.486  1.00  0.00           H  
ATOM    117 3HG2 THR A 163     -16.138   1.898 -12.196  1.00  0.00           H  
ATOM    118  N   PRO A 164     -13.497   2.899 -13.960  1.00  0.00           N  
ATOM    119  CA  PRO A 164     -12.714   4.131 -14.141  1.00  0.00           C  
ATOM    120  C   PRO A 164     -12.220   4.737 -12.826  1.00  0.00           C  
ATOM    121  O   PRO A 164     -11.099   5.240 -12.749  1.00  0.00           O  
ATOM    122  CB  PRO A 164     -13.714   5.060 -14.836  1.00  0.00           C  
ATOM    123  CG  PRO A 164     -14.580   4.140 -15.627  1.00  0.00           C  
ATOM    124  CD  PRO A 164     -14.775   2.947 -14.730  1.00  0.00           C  
ATOM    125  HA  PRO A 164     -11.851   3.919 -14.789  1.00  0.00           H  
ATOM    126 1HB  PRO A 164     -14.277   5.636 -14.086  1.00  0.00           H  
ATOM    127 2HB  PRO A 164     -13.178   5.787 -15.464  1.00  0.00           H  
ATOM    128 1HG  PRO A 164     -15.528   4.637 -15.883  1.00  0.00           H  
ATOM    129 2HG  PRO A 164     -14.091   3.880 -16.576  1.00  0.00           H  
ATOM    130 1HD  PRO A 164     -15.638   3.120 -14.070  1.00  0.00           H  
ATOM    131 2HD  PRO A 164     -14.931   2.048 -15.344  1.00  0.00           H  
ATOM    132  N   GLN A 165     -13.054   4.663 -11.798  1.00  0.00           N  
ATOM    133  CA  GLN A 165     -12.719   5.223 -10.492  1.00  0.00           C  
ATOM    134  C   GLN A 165     -11.666   4.392  -9.762  1.00  0.00           C  
ATOM    135  O   GLN A 165     -10.776   4.940  -9.115  1.00  0.00           O  
ATOM    136  CB  GLN A 165     -13.978   5.338  -9.628  1.00  0.00           C  
ATOM    137  CG  GLN A 165     -14.990   6.351 -10.135  1.00  0.00           C  
ATOM    138  CD  GLN A 165     -16.244   6.392  -9.282  1.00  0.00           C  
ATOM    139  OE1 GLN A 165     -16.594   5.411  -8.620  1.00  0.00           O  
ATOM    140  NE2 GLN A 165     -16.929   7.529  -9.293  1.00  0.00           N  
ATOM    141  H   GLN A 165     -13.924   4.226 -11.924  1.00  0.00           H  
ATOM    142  HA  GLN A 165     -12.302   6.219 -10.639  1.00  0.00           H  
ATOM    143 1HB  GLN A 165     -14.471   4.368  -9.573  1.00  0.00           H  
ATOM    144 2HB  GLN A 165     -13.698   5.621  -8.613  1.00  0.00           H  
ATOM    145 1HG  GLN A 165     -14.535   7.341 -10.121  1.00  0.00           H  
ATOM    146 2HG  GLN A 165     -15.276   6.085 -11.152  1.00  0.00           H  
ATOM    147 1HE2 GLN A 165     -17.765   7.616  -8.750  1.00  0.00           H  
ATOM    148 2HE2 GLN A 165     -16.610   8.300  -9.844  1.00  0.00           H  
ATOM    149  N   GLN A 166     -11.757   3.072  -9.874  1.00  0.00           N  
ATOM    150  CA  GLN A 166     -10.822   2.186  -9.190  1.00  0.00           C  
ATOM    151  C   GLN A 166      -9.517   2.063  -9.956  1.00  0.00           C  
ATOM    152  O   GLN A 166      -8.440   2.098  -9.365  1.00  0.00           O  
ATOM    153  CB  GLN A 166     -11.442   0.800  -8.993  1.00  0.00           C  
ATOM    154  CG  GLN A 166     -12.640   0.781  -8.060  1.00  0.00           C  
ATOM    155  CD  GLN A 166     -13.232  -0.607  -7.906  1.00  0.00           C  
ATOM    156  OE1 GLN A 166     -13.108  -1.452  -8.797  1.00  0.00           O  
ATOM    157  NE2 GLN A 166     -13.881  -0.851  -6.773  1.00  0.00           N  
ATOM    158  H   GLN A 166     -12.454   2.687 -10.440  1.00  0.00           H  
ATOM    159  HA  GLN A 166     -10.598   2.609  -8.211  1.00  0.00           H  
ATOM    160 1HB  GLN A 166     -11.760   0.403  -9.957  1.00  0.00           H  
ATOM    161 2HB  GLN A 166     -10.691   0.120  -8.591  1.00  0.00           H  
ATOM    162 1HG  GLN A 166     -12.327   1.129  -7.075  1.00  0.00           H  
ATOM    163 2HG  GLN A 166     -13.411   1.439  -8.461  1.00  0.00           H  
ATOM    164 1HE2 GLN A 166     -14.293  -1.750  -6.615  1.00  0.00           H  
ATOM    165 2HE2 GLN A 166     -13.958  -0.137  -6.077  1.00  0.00           H  
ATOM    166  N   GLN A 167      -9.625   1.917 -11.272  1.00  0.00           N  
ATOM    167  CA  GLN A 167      -8.469   1.777 -12.140  1.00  0.00           C  
ATOM    168  C   GLN A 167      -7.449   2.886 -11.907  1.00  0.00           C  
ATOM    169  O   GLN A 167      -6.258   2.627 -11.753  1.00  0.00           O  
ATOM    170  CB  GLN A 167      -8.907   1.771 -13.607  1.00  0.00           C  
ATOM    171  CG  GLN A 167      -7.759   1.686 -14.599  1.00  0.00           C  
ATOM    172  CD  GLN A 167      -7.035   0.355 -14.535  1.00  0.00           C  
ATOM    173  OE1 GLN A 167      -7.455  -0.563 -13.823  1.00  0.00           O  
ATOM    174  NE2 GLN A 167      -5.941   0.240 -15.279  1.00  0.00           N  
ATOM    175  H   GLN A 167     -10.519   1.896 -11.678  1.00  0.00           H  
ATOM    176  HA  GLN A 167      -7.981   0.829 -11.916  1.00  0.00           H  
ATOM    177 1HB  GLN A 167      -9.568   0.923 -13.786  1.00  0.00           H  
ATOM    178 2HB  GLN A 167      -9.471   2.678 -13.822  1.00  0.00           H  
ATOM    179 1HG  GLN A 167      -8.153   1.813 -15.607  1.00  0.00           H  
ATOM    180 2HG  GLN A 167      -7.041   2.477 -14.377  1.00  0.00           H  
ATOM    181 1HE2 GLN A 167      -5.422  -0.616 -15.279  1.00  0.00           H  
ATOM    182 2HE2 GLN A 167      -5.636   1.009 -15.842  1.00  0.00           H  
ATOM    183  N   GLN A 168      -7.937   4.113 -11.843  1.00  0.00           N  
ATOM    184  CA  GLN A 168      -7.085   5.278 -11.654  1.00  0.00           C  
ATOM    185  C   GLN A 168      -6.316   5.237 -10.336  1.00  0.00           C  
ATOM    186  O   GLN A 168      -5.210   5.765 -10.240  1.00  0.00           O  
ATOM    187  CB  GLN A 168      -7.925   6.557 -11.721  1.00  0.00           C  
ATOM    188  CG  GLN A 168      -8.430   6.896 -13.113  1.00  0.00           C  
ATOM    189  CD  GLN A 168      -9.321   8.124 -13.121  1.00  0.00           C  
ATOM    190  OE1 GLN A 168      -9.689   8.648 -12.066  1.00  0.00           O  
ATOM    191  NE2 GLN A 168      -9.673   8.591 -14.314  1.00  0.00           N  
ATOM    192  H   GLN A 168      -8.906   4.243 -11.920  1.00  0.00           H  
ATOM    193  HA  GLN A 168      -6.346   5.299 -12.454  1.00  0.00           H  
ATOM    194 1HB  GLN A 168      -8.788   6.460 -11.063  1.00  0.00           H  
ATOM    195 2HB  GLN A 168      -7.333   7.399 -11.363  1.00  0.00           H  
ATOM    196 1HG  GLN A 168      -7.576   7.089 -13.762  1.00  0.00           H  
ATOM    197 2HG  GLN A 168      -9.007   6.053 -13.494  1.00  0.00           H  
ATOM    198 1HE2 GLN A 168     -10.260   9.398 -14.382  1.00  0.00           H  
ATOM    199 2HE2 GLN A 168      -9.353   8.134 -15.144  1.00  0.00           H  
ATOM    200  N   LEU A 169      -6.894   4.616  -9.325  1.00  0.00           N  
ATOM    201  CA  LEU A 169      -6.252   4.555  -8.026  1.00  0.00           C  
ATOM    202  C   LEU A 169      -5.281   3.380  -7.910  1.00  0.00           C  
ATOM    203  O   LEU A 169      -4.148   3.543  -7.454  1.00  0.00           O  
ATOM    204  CB  LEU A 169      -7.318   4.453  -6.928  1.00  0.00           C  
ATOM    205  CG  LEU A 169      -8.234   5.674  -6.774  1.00  0.00           C  
ATOM    206  CD1 LEU A 169      -9.370   5.339  -5.816  1.00  0.00           C  
ATOM    207  CD2 LEU A 169      -7.422   6.856  -6.267  1.00  0.00           C  
ATOM    208  H   LEU A 169      -7.756   4.169  -9.461  1.00  0.00           H  
ATOM    209  HA  LEU A 169      -5.678   5.470  -7.881  1.00  0.00           H  
ATOM    210 1HB  LEU A 169      -7.949   3.590  -7.135  1.00  0.00           H  
ATOM    211 2HB  LEU A 169      -6.818   4.290  -5.973  1.00  0.00           H  
ATOM    212  HG  LEU A 169      -8.674   5.923  -7.739  1.00  0.00           H  
ATOM    213 1HD1 LEU A 169     -10.021   6.207  -5.707  1.00  0.00           H  
ATOM    214 2HD1 LEU A 169      -9.945   4.503  -6.213  1.00  0.00           H  
ATOM    215 3HD1 LEU A 169      -8.959   5.069  -4.844  1.00  0.00           H  
ATOM    216 1HD2 LEU A 169      -8.073   7.725  -6.158  1.00  0.00           H  
ATOM    217 2HD2 LEU A 169      -6.982   6.609  -5.300  1.00  0.00           H  
ATOM    218 3HD2 LEU A 169      -6.628   7.085  -6.978  1.00  0.00           H  
ATOM    219  N   VAL A 170      -5.722   2.200  -8.332  1.00  0.00           N  
ATOM    220  CA  VAL A 170      -4.902   0.999  -8.214  1.00  0.00           C  
ATOM    221  C   VAL A 170      -3.789   0.914  -9.259  1.00  0.00           C  
ATOM    222  O   VAL A 170      -2.696   0.433  -8.966  1.00  0.00           O  
ATOM    223  CB  VAL A 170      -5.795  -0.250  -8.336  1.00  0.00           C  
ATOM    224  CG1 VAL A 170      -4.949  -1.514  -8.321  1.00  0.00           C  
ATOM    225  CG2 VAL A 170      -6.814  -0.270  -7.207  1.00  0.00           C  
ATOM    226  H   VAL A 170      -6.621   2.137  -8.726  1.00  0.00           H  
ATOM    227  HA  VAL A 170      -4.424   1.001  -7.234  1.00  0.00           H  
ATOM    228  HB  VAL A 170      -6.314  -0.222  -9.294  1.00  0.00           H  
ATOM    229 1HG1 VAL A 170      -5.597  -2.387  -8.409  1.00  0.00           H  
ATOM    230 2HG1 VAL A 170      -4.252  -1.495  -9.159  1.00  0.00           H  
ATOM    231 3HG1 VAL A 170      -4.393  -1.568  -7.386  1.00  0.00           H  
ATOM    232 1HG2 VAL A 170      -7.443  -1.155  -7.300  1.00  0.00           H  
ATOM    233 2HG2 VAL A 170      -6.295  -0.292  -6.249  1.00  0.00           H  
ATOM    234 3HG2 VAL A 170      -7.436   0.624  -7.262  1.00  0.00           H  
ATOM    235  N   ASN A 171      -4.053   1.377 -10.470  1.00  0.00           N  
ATOM    236  CA  ASN A 171      -3.052   1.320 -11.538  1.00  0.00           C  
ATOM    237  C   ASN A 171      -1.928   2.323 -11.293  1.00  0.00           C  
ATOM    238  O   ASN A 171      -0.785   2.112 -11.702  1.00  0.00           O  
ATOM    239  CB  ASN A 171      -3.697   1.562 -12.890  1.00  0.00           C  
ATOM    240  CG  ASN A 171      -2.789   1.206 -14.035  1.00  0.00           C  
ATOM    241  OD1 ASN A 171      -2.348   0.057 -14.159  1.00  0.00           O  
ATOM    242  ND2 ASN A 171      -2.502   2.168 -14.874  1.00  0.00           N  
ATOM    243  H   ASN A 171      -4.938   1.764 -10.655  1.00  0.00           H  
ATOM    244  HA  ASN A 171      -2.604   0.325 -11.540  1.00  0.00           H  
ATOM    245 1HB  ASN A 171      -4.611   0.972 -12.968  1.00  0.00           H  
ATOM    246 2HB  ASN A 171      -3.976   2.612 -12.977  1.00  0.00           H  
ATOM    247 1HD2 ASN A 171      -1.903   1.988 -15.655  1.00  0.00           H  
ATOM    248 2HD2 ASN A 171      -2.881   3.082 -14.734  1.00  0.00           H  
ATOM    249  N   GLN A 172      -2.252   3.402 -10.600  1.00  0.00           N  
ATOM    250  CA  GLN A 172      -1.276   4.444 -10.306  1.00  0.00           C  
ATOM    251  C   GLN A 172      -0.409   4.077  -9.107  1.00  0.00           C  
ATOM    252  O   GLN A 172       0.673   4.635  -8.924  1.00  0.00           O  
ATOM    253  CB  GLN A 172      -1.982   5.778 -10.050  1.00  0.00           C  
ATOM    254  CG  GLN A 172      -1.039   6.952  -9.847  1.00  0.00           C  
ATOM    255  CD  GLN A 172      -1.771   8.280  -9.801  1.00  0.00           C  
ATOM    256  OE1 GLN A 172      -2.767   8.431  -9.089  1.00  0.00           O  
ATOM    257  NE2 GLN A 172      -1.279   9.252 -10.561  1.00  0.00           N  
ATOM    258  H   GLN A 172      -3.169   3.504 -10.275  1.00  0.00           H  
ATOM    259  HA  GLN A 172      -0.619   4.556 -11.169  1.00  0.00           H  
ATOM    260 1HB  GLN A 172      -2.634   6.013 -10.891  1.00  0.00           H  
ATOM    261 2HB  GLN A 172      -2.609   5.694  -9.162  1.00  0.00           H  
ATOM    262 1HG  GLN A 172      -0.509   6.821  -8.903  1.00  0.00           H  
ATOM    263 2HG  GLN A 172      -0.329   6.981 -10.673  1.00  0.00           H  
ATOM    264 1HE2 GLN A 172      -1.720  10.151 -10.572  1.00  0.00           H  
ATOM    265 2HE2 GLN A 172      -0.469   9.087 -11.123  1.00  0.00           H  
ATOM    266  N   MET A 173      -0.880   3.129  -8.300  1.00  0.00           N  
ATOM    267  CA  MET A 173      -0.141   2.679  -7.114  1.00  0.00           C  
ATOM    268  C   MET A 173       1.107   1.888  -7.506  1.00  0.00           C  
ATOM    269  O   MET A 173       1.901   1.499  -6.654  1.00  0.00           O  
ATOM    270  CB  MET A 173      -1.044   1.835  -6.216  1.00  0.00           C  
ATOM    271  CG  MET A 173      -2.027   2.640  -5.378  1.00  0.00           C  
ATOM    272  SD  MET A 173      -1.314   4.174  -4.751  1.00  0.00           S  
ATOM    273  CE  MET A 173      -0.143   3.538  -3.555  1.00  0.00           C  
ATOM    274  H   MET A 173      -1.749   2.722  -8.499  1.00  0.00           H  
ATOM    275  HA  MET A 173       0.186   3.557  -6.556  1.00  0.00           H  
ATOM    276 1HB  MET A 173      -1.618   1.140  -6.828  1.00  0.00           H  
ATOM    277 2HB  MET A 173      -0.431   1.243  -5.536  1.00  0.00           H  
ATOM    278 1HG  MET A 173      -2.901   2.887  -5.979  1.00  0.00           H  
ATOM    279 2HG  MET A 173      -2.356   2.041  -4.529  1.00  0.00           H  
ATOM    280 1HE  MET A 173       0.380   4.369  -3.080  1.00  0.00           H  
ATOM    281 2HE  MET A 173      -0.674   2.961  -2.796  1.00  0.00           H  
ATOM    282 3HE  MET A 173       0.580   2.895  -4.059  1.00  0.00           H  
ATOM    283  N   LYS A 174       1.265   1.642  -8.799  1.00  0.00           N  
ATOM    284  CA  LYS A 174       2.421   0.919  -9.300  1.00  0.00           C  
ATOM    285  C   LYS A 174       3.640   1.815  -9.205  1.00  0.00           C  
ATOM    286  O   LYS A 174       4.701   1.407  -8.734  1.00  0.00           O  
ATOM    287  CB  LYS A 174       2.202   0.457 -10.742  1.00  0.00           C  
ATOM    288  CG  LYS A 174       1.175  -0.657 -10.896  1.00  0.00           C  
ATOM    289  CD  LYS A 174       0.876  -0.934 -12.361  1.00  0.00           C  
ATOM    290  CE  LYS A 174      -0.077  -2.109 -12.521  1.00  0.00           C  
ATOM    291  NZ  LYS A 174      -0.578  -2.235 -13.916  1.00  0.00           N  
ATOM    292  H   LYS A 174       0.598   1.971  -9.427  1.00  0.00           H  
ATOM    293  HA  LYS A 174       2.574   0.037  -8.677  1.00  0.00           H  
ATOM    294 1HB  LYS A 174       1.873   1.301 -11.348  1.00  0.00           H  
ATOM    295 2HB  LYS A 174       3.145   0.103 -11.158  1.00  0.00           H  
ATOM    296 1HG  LYS A 174       1.554  -1.569 -10.432  1.00  0.00           H  
ATOM    297 2HG  LYS A 174       0.251  -0.372 -10.394  1.00  0.00           H  
ATOM    298 1HD  LYS A 174       0.429  -0.049 -12.816  1.00  0.00           H  
ATOM    299 2HD  LYS A 174       1.805  -1.160 -12.886  1.00  0.00           H  
ATOM    300 1HE  LYS A 174       0.432  -3.031 -12.247  1.00  0.00           H  
ATOM    301 2HE  LYS A 174      -0.930  -1.979 -11.854  1.00  0.00           H  
ATOM    302 1HZ  LYS A 174      -1.207  -3.023 -13.980  1.00  0.00           H  
ATOM    303 2HZ  LYS A 174      -1.070  -1.391 -14.176  1.00  0.00           H  
ATOM    304 3HZ  LYS A 174       0.201  -2.375 -14.543  1.00  0.00           H  
ATOM    305  N   VAL A 175       3.472   3.053  -9.647  1.00  0.00           N  
ATOM    306  CA  VAL A 175       4.547   4.019  -9.596  1.00  0.00           C  
ATOM    307  C   VAL A 175       4.194   5.108  -8.603  1.00  0.00           C  
ATOM    308  O   VAL A 175       3.738   6.192  -8.973  1.00  0.00           O  
ATOM    309  CB  VAL A 175       4.793   4.636 -10.985  1.00  0.00           C  
ATOM    310  CG1 VAL A 175       5.975   5.594 -10.941  1.00  0.00           C  
ATOM    311  CG2 VAL A 175       5.029   3.534 -12.007  1.00  0.00           C  
ATOM    312  H   VAL A 175       2.602   3.324 -10.005  1.00  0.00           H  
ATOM    313  HA  VAL A 175       5.457   3.508  -9.278  1.00  0.00           H  
ATOM    314  HB  VAL A 175       3.918   5.219 -11.274  1.00  0.00           H  
ATOM    315 1HG1 VAL A 175       6.134   6.021 -11.932  1.00  0.00           H  
ATOM    316 2HG1 VAL A 175       5.769   6.394 -10.230  1.00  0.00           H  
ATOM    317 3HG1 VAL A 175       6.869   5.053 -10.632  1.00  0.00           H  
ATOM    318 1HG2 VAL A 175       5.202   3.978 -12.987  1.00  0.00           H  
ATOM    319 2HG2 VAL A 175       5.901   2.948 -11.715  1.00  0.00           H  
ATOM    320 3HG2 VAL A 175       4.155   2.886 -12.052  1.00  0.00           H  
ATOM    321  N   ALA A 176       4.412   4.808  -7.342  1.00  0.00           N  
ATOM    322  CA  ALA A 176       4.130   5.744  -6.275  1.00  0.00           C  
ATOM    323  C   ALA A 176       5.181   5.632  -5.178  1.00  0.00           C  
ATOM    324  O   ALA A 176       5.362   4.567  -4.590  1.00  0.00           O  
ATOM    325  CB  ALA A 176       2.737   5.504  -5.712  1.00  0.00           C  
ATOM    326  H   ALA A 176       4.738   3.912  -7.118  1.00  0.00           H  
ATOM    327  HA  ALA A 176       4.174   6.752  -6.688  1.00  0.00           H  
ATOM    328 1HB  ALA A 176       2.541   6.215  -4.909  1.00  0.00           H  
ATOM    329 2HB  ALA A 176       1.997   5.635  -6.502  1.00  0.00           H  
ATOM    330 3HB  ALA A 176       2.673   4.489  -5.321  1.00  0.00           H  
ATOM    331  N   PRO A 177       5.938   6.710  -4.936  1.00  0.00           N  
ATOM    332  CA  PRO A 177       6.955   6.738  -3.898  1.00  0.00           C  
ATOM    333  C   PRO A 177       6.377   7.101  -2.532  1.00  0.00           C  
ATOM    334  O   PRO A 177       5.520   7.983  -2.420  1.00  0.00           O  
ATOM    335  CB  PRO A 177       7.920   7.815  -4.404  1.00  0.00           C  
ATOM    336  CG  PRO A 177       7.033   8.837  -5.028  1.00  0.00           C  
ATOM    337  CD  PRO A 177       5.917   8.037  -5.646  1.00  0.00           C  
ATOM    338  HA  PRO A 177       7.448   5.756  -3.848  1.00  0.00           H  
ATOM    339 1HB  PRO A 177       8.510   8.216  -3.567  1.00  0.00           H  
ATOM    340 2HB  PRO A 177       8.633   7.375  -5.118  1.00  0.00           H  
ATOM    341 1HG  PRO A 177       6.675   9.545  -4.266  1.00  0.00           H  
ATOM    342 2HG  PRO A 177       7.593   9.425  -5.769  1.00  0.00           H  
ATOM    343 1HD  PRO A 177       4.959   8.554  -5.480  1.00  0.00           H  
ATOM    344 2HD  PRO A 177       6.108   7.910  -6.721  1.00  0.00           H  
ATOM    345  N   ILE A 178       6.852   6.415  -1.506  1.00  0.00           N  
ATOM    346  CA  ILE A 178       6.412   6.640  -0.137  1.00  0.00           C  
ATOM    347  C   ILE A 178       6.911   7.989   0.384  1.00  0.00           C  
ATOM    348  O   ILE A 178       8.119   8.227   0.445  1.00  0.00           O  
ATOM    349  CB  ILE A 178       6.904   5.512   0.789  1.00  0.00           C  
ATOM    350  CG1 ILE A 178       6.343   4.163   0.332  1.00  0.00           C  
ATOM    351  CG2 ILE A 178       6.509   5.797   2.229  1.00  0.00           C  
ATOM    352  CD1 ILE A 178       6.981   2.974   1.012  1.00  0.00           C  
ATOM    353  H   ILE A 178       7.526   5.718  -1.675  1.00  0.00           H  
ATOM    354  HA  ILE A 178       5.323   6.649  -0.121  1.00  0.00           H  
ATOM    355  HB  ILE A 178       7.989   5.439   0.727  1.00  0.00           H  
ATOM    356 1HG1 ILE A 178       5.271   4.131   0.523  1.00  0.00           H  
ATOM    357 2HG1 ILE A 178       6.485   4.056  -0.744  1.00  0.00           H  
ATOM    358 1HG2 ILE A 178       6.864   4.988   2.870  1.00  0.00           H  
ATOM    359 2HG2 ILE A 178       6.954   6.736   2.551  1.00  0.00           H  
ATOM    360 3HG2 ILE A 178       5.423   5.866   2.302  1.00  0.00           H  
ATOM    361 1HD1 ILE A 178       6.531   2.054   0.636  1.00  0.00           H  
ATOM    362 2HD1 ILE A 178       8.051   2.966   0.803  1.00  0.00           H  
ATOM    363 3HD1 ILE A 178       6.821   3.041   2.087  1.00  0.00           H  
ATOM    364  N   PRO A 179       5.983   8.898   0.732  1.00  0.00           N  
ATOM    365  CA  PRO A 179       6.327  10.225   1.255  1.00  0.00           C  
ATOM    366  C   PRO A 179       7.071  10.158   2.582  1.00  0.00           C  
ATOM    367  O   PRO A 179       7.006   9.158   3.299  1.00  0.00           O  
ATOM    368  CB  PRO A 179       4.956  10.889   1.420  1.00  0.00           C  
ATOM    369  CG  PRO A 179       4.075  10.149   0.472  1.00  0.00           C  
ATOM    370  CD  PRO A 179       4.544   8.722   0.561  1.00  0.00           C  
ATOM    371  HA  PRO A 179       6.939  10.759   0.513  1.00  0.00           H  
ATOM    372 1HB  PRO A 179       4.622  10.808   2.465  1.00  0.00           H  
ATOM    373 2HB  PRO A 179       5.027  11.962   1.189  1.00  0.00           H  
ATOM    374 1HG  PRO A 179       3.021  10.269   0.762  1.00  0.00           H  
ATOM    375 2HG  PRO A 179       4.174  10.566  -0.542  1.00  0.00           H  
ATOM    376 1HD  PRO A 179       4.079   8.236   1.432  1.00  0.00           H  
ATOM    377 2HD  PRO A 179       4.281   8.190  -0.365  1.00  0.00           H  
ATOM    378  N   LYS A 180       7.742  11.248   2.920  1.00  0.00           N  
ATOM    379  CA  LYS A 180       8.516  11.337   4.156  1.00  0.00           C  
ATOM    380  C   LYS A 180       7.624  11.176   5.380  1.00  0.00           C  
ATOM    381  O   LYS A 180       8.061  10.675   6.418  1.00  0.00           O  
ATOM    382  CB  LYS A 180       9.265  12.669   4.225  1.00  0.00           C  
ATOM    383  CG  LYS A 180      10.417  12.795   3.236  1.00  0.00           C  
ATOM    384  CD  LYS A 180      11.102  14.148   3.356  1.00  0.00           C  
ATOM    385  CE  LYS A 180      12.253  14.275   2.369  1.00  0.00           C  
ATOM    386  NZ  LYS A 180      12.910  15.607   2.449  1.00  0.00           N  
ATOM    387  H   LYS A 180       7.709  12.023   2.317  1.00  0.00           H  
ATOM    388  HA  LYS A 180       9.245  10.526   4.167  1.00  0.00           H  
ATOM    389 1HB  LYS A 180       8.570  13.487   4.035  1.00  0.00           H  
ATOM    390 2HB  LYS A 180       9.669  12.808   5.228  1.00  0.00           H  
ATOM    391 1HG  LYS A 180      11.148  12.008   3.427  1.00  0.00           H  
ATOM    392 2HG  LYS A 180      10.039  12.676   2.221  1.00  0.00           H  
ATOM    393 1HD  LYS A 180      10.377  14.941   3.160  1.00  0.00           H  
ATOM    394 2HD  LYS A 180      11.487  14.273   4.367  1.00  0.00           H  
ATOM    395 1HE  LYS A 180      12.995  13.505   2.575  1.00  0.00           H  
ATOM    396 2HE  LYS A 180      11.882  14.128   1.355  1.00  0.00           H  
ATOM    397 1HZ  LYS A 180      13.666  15.651   1.780  1.00  0.00           H  
ATOM    398 2HZ  LYS A 180      12.235  16.330   2.241  1.00  0.00           H  
ATOM    399 3HZ  LYS A 180      13.276  15.748   3.380  1.00  0.00           H  
ATOM    400  N   GLN A 181       6.375  11.598   5.250  1.00  0.00           N  
ATOM    401  CA  GLN A 181       5.408  11.494   6.336  1.00  0.00           C  
ATOM    402  C   GLN A 181       5.146  10.029   6.680  1.00  0.00           C  
ATOM    403  O   GLN A 181       4.888   9.680   7.833  1.00  0.00           O  
ATOM    404  CB  GLN A 181       4.098  12.191   5.960  1.00  0.00           C  
ATOM    405  CG  GLN A 181       4.202  13.704   5.868  1.00  0.00           C  
ATOM    406  CD  GLN A 181       2.901  14.348   5.427  1.00  0.00           C  
ATOM    407  OE1 GLN A 181       2.094  13.732   4.726  1.00  0.00           O  
ATOM    408  NE2 GLN A 181       2.690  15.594   5.835  1.00  0.00           N  
ATOM    409  H   GLN A 181       6.099  12.000   4.400  1.00  0.00           H  
ATOM    410  HA  GLN A 181       5.822  11.985   7.216  1.00  0.00           H  
ATOM    411 1HB  GLN A 181       3.751  11.819   4.997  1.00  0.00           H  
ATOM    412 2HB  GLN A 181       3.333  11.951   6.699  1.00  0.00           H  
ATOM    413 1HG  GLN A 181       4.464  14.100   6.849  1.00  0.00           H  
ATOM    414 2HG  GLN A 181       4.974  13.961   5.142  1.00  0.00           H  
ATOM    415 1HE2 GLN A 181       1.849  16.071   5.576  1.00  0.00           H  
ATOM    416 2HE2 GLN A 181       3.372  16.057   6.403  1.00  0.00           H  
ATOM    417  N   LEU A 182       5.231   9.176   5.671  1.00  0.00           N  
ATOM    418  CA  LEU A 182       4.985   7.754   5.846  1.00  0.00           C  
ATOM    419  C   LEU A 182       6.278   6.995   6.126  1.00  0.00           C  
ATOM    420  O   LEU A 182       6.263   5.978   6.816  1.00  0.00           O  
ATOM    421  CB  LEU A 182       4.307   7.180   4.596  1.00  0.00           C  
ATOM    422  CG  LEU A 182       2.775   7.247   4.579  1.00  0.00           C  
ATOM    423  CD1 LEU A 182       2.328   8.695   4.736  1.00  0.00           C  
ATOM    424  CD2 LEU A 182       2.254   6.651   3.281  1.00  0.00           C  
ATOM    425  H   LEU A 182       5.479   9.510   4.781  1.00  0.00           H  
ATOM    426  HA  LEU A 182       4.321   7.620   6.699  1.00  0.00           H  
ATOM    427 1HB  LEU A 182       4.671   7.721   3.724  1.00  0.00           H  
ATOM    428 2HB  LEU A 182       4.594   6.133   4.494  1.00  0.00           H  
ATOM    429  HG  LEU A 182       2.376   6.683   5.423  1.00  0.00           H  
ATOM    430 1HD1 LEU A 182       1.238   8.742   4.725  1.00  0.00           H  
ATOM    431 2HD1 LEU A 182       2.698   9.089   5.682  1.00  0.00           H  
ATOM    432 3HD1 LEU A 182       2.725   9.289   3.914  1.00  0.00           H  
ATOM    433 1HD2 LEU A 182       1.164   6.698   3.269  1.00  0.00           H  
ATOM    434 2HD2 LEU A 182       2.650   7.216   2.436  1.00  0.00           H  
ATOM    435 3HD2 LEU A 182       2.573   5.611   3.203  1.00  0.00           H  
ATOM    436  N   LEU A 183       7.393   7.504   5.602  1.00  0.00           N  
ATOM    437  CA  LEU A 183       8.704   6.872   5.793  1.00  0.00           C  
ATOM    438  C   LEU A 183       9.061   6.750   7.271  1.00  0.00           C  
ATOM    439  O   LEU A 183       9.811   5.860   7.667  1.00  0.00           O  
ATOM    440  CB  LEU A 183       9.791   7.677   5.069  1.00  0.00           C  
ATOM    441  CG  LEU A 183       9.806   7.549   3.541  1.00  0.00           C  
ATOM    442  CD1 LEU A 183      10.913   8.425   2.969  1.00  0.00           C  
ATOM    443  CD2 LEU A 183      10.008   6.092   3.155  1.00  0.00           C  
ATOM    444  H   LEU A 183       7.333   8.319   5.058  1.00  0.00           H  
ATOM    445  HA  LEU A 183       8.669   5.869   5.369  1.00  0.00           H  
ATOM    446 1HB  LEU A 183       9.662   8.731   5.312  1.00  0.00           H  
ATOM    447 2HB  LEU A 183      10.765   7.357   5.439  1.00  0.00           H  
ATOM    448  HG  LEU A 183       8.858   7.904   3.136  1.00  0.00           H  
ATOM    449 1HD1 LEU A 183      10.924   8.334   1.882  1.00  0.00           H  
ATOM    450 2HD1 LEU A 183      10.733   9.464   3.243  1.00  0.00           H  
ATOM    451 3HD1 LEU A 183      11.874   8.104   3.369  1.00  0.00           H  
ATOM    452 1HD2 LEU A 183      10.018   6.001   2.068  1.00  0.00           H  
ATOM    453 2HD2 LEU A 183      10.956   5.736   3.558  1.00  0.00           H  
ATOM    454 3HD2 LEU A 183       9.194   5.491   3.562  1.00  0.00           H  
ATOM    455  N   GLN A 184       8.520   7.649   8.080  1.00  0.00           N  
ATOM    456  CA  GLN A 184       8.772   7.642   9.516  1.00  0.00           C  
ATOM    457  C   GLN A 184       8.196   6.395  10.182  1.00  0.00           C  
ATOM    458  O   GLN A 184       8.633   6.003  11.265  1.00  0.00           O  
ATOM    459  CB  GLN A 184       8.185   8.898  10.165  1.00  0.00           C  
ATOM    460  CG  GLN A 184       8.910  10.183   9.805  1.00  0.00           C  
ATOM    461  CD  GLN A 184       8.304  11.399  10.477  1.00  0.00           C  
ATOM    462  OE1 GLN A 184       7.727  11.302  11.564  1.00  0.00           O  
ATOM    463  NE2 GLN A 184       8.431  12.555   9.836  1.00  0.00           N  
ATOM    464  H   GLN A 184       7.946   8.345   7.700  1.00  0.00           H  
ATOM    465  HA  GLN A 184       9.850   7.636   9.678  1.00  0.00           H  
ATOM    466 1HB  GLN A 184       7.141   9.006   9.869  1.00  0.00           H  
ATOM    467 2HB  GLN A 184       8.208   8.792  11.250  1.00  0.00           H  
ATOM    468 1HG  GLN A 184       9.951  10.101  10.120  1.00  0.00           H  
ATOM    469 2HG  GLN A 184       8.857  10.328   8.725  1.00  0.00           H  
ATOM    470 1HE2 GLN A 184       8.051  13.392  10.231  1.00  0.00           H  
ATOM    471 2HE2 GLN A 184       8.907  12.590   8.957  1.00  0.00           H  
ATOM    472  N   ARG A 185       7.222   5.771   9.528  1.00  0.00           N  
ATOM    473  CA  ARG A 185       6.577   4.580  10.068  1.00  0.00           C  
ATOM    474  C   ARG A 185       7.439   3.343   9.852  1.00  0.00           C  
ATOM    475  O   ARG A 185       7.341   2.372  10.601  1.00  0.00           O  
ATOM    476  CB  ARG A 185       5.217   4.367   9.420  1.00  0.00           C  
ATOM    477  CG  ARG A 185       4.175   5.422   9.757  1.00  0.00           C  
ATOM    478  CD  ARG A 185       2.840   5.071   9.208  1.00  0.00           C  
ATOM    479  NE  ARG A 185       1.843   6.081   9.522  1.00  0.00           N  
ATOM    480  CZ  ARG A 185       1.170   6.156  10.687  1.00  0.00           C  
ATOM    481  NH1 ARG A 185       1.399   5.276  11.636  1.00  0.00           N  
ATOM    482  NH2 ARG A 185       0.279   7.115  10.875  1.00  0.00           N  
ATOM    483  H   ARG A 185       6.941   6.112   8.650  1.00  0.00           H  
ATOM    484  HA  ARG A 185       6.433   4.720  11.140  1.00  0.00           H  
ATOM    485 1HB  ARG A 185       5.330   4.348   8.337  1.00  0.00           H  
ATOM    486 2HB  ARG A 185       4.817   3.399   9.724  1.00  0.00           H  
ATOM    487 1HG  ARG A 185       4.089   5.515  10.840  1.00  0.00           H  
ATOM    488 2HG  ARG A 185       4.479   6.380   9.334  1.00  0.00           H  
ATOM    489 1HD  ARG A 185       2.905   4.979   8.125  1.00  0.00           H  
ATOM    490 2HD  ARG A 185       2.511   4.122   9.634  1.00  0.00           H  
ATOM    491  HE  ARG A 185       1.640   6.775   8.815  1.00  0.00           H  
ATOM    492 1HH1 ARG A 185       2.079   4.543  11.492  1.00  0.00           H  
ATOM    493 2HH1 ARG A 185       0.894   5.332  12.510  1.00  0.00           H  
ATOM    494 1HH2 ARG A 185       0.104   7.792  10.145  1.00  0.00           H  
ATOM    495 2HH2 ARG A 185      -0.224   7.171  11.747  1.00  0.00           H  
ATOM    496  N   ILE A 186       8.274   3.384   8.823  1.00  0.00           N  
ATOM    497  CA  ILE A 186       9.169   2.275   8.510  1.00  0.00           C  
ATOM    498  C   ILE A 186      10.596   2.788   8.321  1.00  0.00           C  
ATOM    499  O   ILE A 186      11.022   3.085   7.205  1.00  0.00           O  
ATOM    500  CB  ILE A 186       8.709   1.531   7.243  1.00  0.00           C  
ATOM    501  CG1 ILE A 186       7.244   1.108   7.374  1.00  0.00           C  
ATOM    502  CG2 ILE A 186       9.595   0.321   6.986  1.00  0.00           C  
ATOM    503  CD1 ILE A 186       7.021  -0.030   8.344  1.00  0.00           C  
ATOM    504  H   ILE A 186       8.299   4.187   8.261  1.00  0.00           H  
ATOM    505  HA  ILE A 186       9.155   1.574   9.343  1.00  0.00           H  
ATOM    506  HB  ILE A 186       8.769   2.202   6.386  1.00  0.00           H  
ATOM    507 1HG1 ILE A 186       6.648   1.959   7.703  1.00  0.00           H  
ATOM    508 2HG1 ILE A 186       6.865   0.803   6.398  1.00  0.00           H  
ATOM    509 1HG2 ILE A 186       9.256  -0.194   6.087  1.00  0.00           H  
ATOM    510 2HG2 ILE A 186      10.625   0.647   6.850  1.00  0.00           H  
ATOM    511 3HG2 ILE A 186       9.538  -0.358   7.837  1.00  0.00           H  
ATOM    512 1HD1 ILE A 186       5.959  -0.272   8.383  1.00  0.00           H  
ATOM    513 2HD1 ILE A 186       7.581  -0.905   8.014  1.00  0.00           H  
ATOM    514 3HD1 ILE A 186       7.360   0.266   9.336  1.00  0.00           H  
ATOM    515  N   PRO A 187      11.351   2.908   9.421  1.00  0.00           N  
ATOM    516  CA  PRO A 187      12.720   3.411   9.388  1.00  0.00           C  
ATOM    517  C   PRO A 187      13.758   2.333   9.085  1.00  0.00           C  
ATOM    518  O   PRO A 187      13.455   1.139   9.120  1.00  0.00           O  
ATOM    519  CB  PRO A 187      12.898   3.970  10.803  1.00  0.00           C  
ATOM    520  CG  PRO A 187      12.126   3.031  11.667  1.00  0.00           C  
ATOM    521  CD  PRO A 187      10.915   2.677  10.845  1.00  0.00           C  
ATOM    522  HA  PRO A 187      12.795   4.207   8.632  1.00  0.00           H  
ATOM    523 1HB  PRO A 187      13.966   4.006  11.062  1.00  0.00           H  
ATOM    524 2HB  PRO A 187      12.521   5.002  10.851  1.00  0.00           H  
ATOM    525 1HG  PRO A 187      12.739   2.154  11.917  1.00  0.00           H  
ATOM    526 2HG  PRO A 187      11.864   3.518  12.618  1.00  0.00           H  
ATOM    527 1HD  PRO A 187      10.650   1.623  11.017  1.00  0.00           H  
ATOM    528 2HD  PRO A 187      10.079   3.336  11.120  1.00  0.00           H  
ATOM    529  N   ASN A 188      14.979   2.783   8.787  1.00  0.00           N  
ATOM    530  CA  ASN A 188      16.103   1.893   8.484  1.00  0.00           C  
ATOM    531  C   ASN A 188      15.767   0.949   7.333  1.00  0.00           C  
ATOM    532  O   ASN A 188      15.730  -0.273   7.506  1.00  0.00           O  
ATOM    533  CB  ASN A 188      16.510   1.106   9.716  1.00  0.00           C  
ATOM    534  CG  ASN A 188      16.934   1.992  10.854  1.00  0.00           C  
ATOM    535  OD1 ASN A 188      17.764   2.891  10.681  1.00  0.00           O  
ATOM    536  ND2 ASN A 188      16.379   1.756  12.016  1.00  0.00           N  
ATOM    537  H   ASN A 188      15.132   3.752   8.774  1.00  0.00           H  
ATOM    538  HA  ASN A 188      16.951   2.502   8.165  1.00  0.00           H  
ATOM    539 1HB  ASN A 188      15.674   0.486  10.045  1.00  0.00           H  
ATOM    540 2HB  ASN A 188      17.334   0.437   9.465  1.00  0.00           H  
ATOM    541 1HD2 ASN A 188      16.623   2.315  12.810  1.00  0.00           H  
ATOM    542 2HD2 ASN A 188      15.711   1.018  12.110  1.00  0.00           H  
ATOM    543  N   ILE A 189      15.512   1.513   6.163  1.00  0.00           N  
ATOM    544  CA  ILE A 189      15.184   0.709   4.997  1.00  0.00           C  
ATOM    545  C   ILE A 189      16.421   0.501   4.122  1.00  0.00           C  
ATOM    546  O   ILE A 189      17.003   1.461   3.620  1.00  0.00           O  
ATOM    547  CB  ILE A 189      14.065   1.370   4.171  1.00  0.00           C  
ATOM    548  CG1 ILE A 189      12.742   1.334   4.939  1.00  0.00           C  
ATOM    549  CG2 ILE A 189      13.921   0.679   2.823  1.00  0.00           C  
ATOM    550  CD1 ILE A 189      11.640   2.144   4.296  1.00  0.00           C  
ATOM    551  H   ILE A 189      15.568   2.487   6.079  1.00  0.00           H  
ATOM    552  HA  ILE A 189      14.833  -0.265   5.336  1.00  0.00           H  
ATOM    553  HB  ILE A 189      14.306   2.419   4.007  1.00  0.00           H  
ATOM    554 1HG1 ILE A 189      12.401   0.303   5.027  1.00  0.00           H  
ATOM    555 2HG1 ILE A 189      12.897   1.713   5.949  1.00  0.00           H  
ATOM    556 1HG2 ILE A 189      13.126   1.158   2.252  1.00  0.00           H  
ATOM    557 2HG2 ILE A 189      14.858   0.755   2.274  1.00  0.00           H  
ATOM    558 3HG2 ILE A 189      13.675  -0.372   2.977  1.00  0.00           H  
ATOM    559 1HD1 ILE A 189      10.734   2.070   4.898  1.00  0.00           H  
ATOM    560 2HD1 ILE A 189      11.948   3.189   4.229  1.00  0.00           H  
ATOM    561 3HD1 ILE A 189      11.443   1.761   3.295  1.00  0.00           H  
ATOM    562  N   PRO A 190      16.831  -0.769   3.930  1.00  0.00           N  
ATOM    563  CA  PRO A 190      18.009  -1.127   3.118  1.00  0.00           C  
ATOM    564  C   PRO A 190      18.013  -0.542   1.691  1.00  0.00           C  
ATOM    565  O   PRO A 190      19.017   0.044   1.284  1.00  0.00           O  
ATOM    566  CB  PRO A 190      17.920  -2.656   3.083  1.00  0.00           C  
ATOM    567  CG  PRO A 190      17.297  -3.015   4.389  1.00  0.00           C  
ATOM    568  CD  PRO A 190      16.242  -1.962   4.602  1.00  0.00           C  
ATOM    569  HA  PRO A 190      18.920  -0.789   3.634  1.00  0.00           H  
ATOM    570 1HB  PRO A 190      17.319  -2.978   2.220  1.00  0.00           H  
ATOM    571 2HB  PRO A 190      18.923  -3.089   2.955  1.00  0.00           H  
ATOM    572 1HG  PRO A 190      16.876  -4.031   4.342  1.00  0.00           H  
ATOM    573 2HG  PRO A 190      18.056  -3.022   5.183  1.00  0.00           H  
ATOM    574 1HD  PRO A 190      15.304  -2.279   4.124  1.00  0.00           H  
ATOM    575 2HD  PRO A 190      16.093  -1.806   5.681  1.00  0.00           H  
ATOM    576  N   PRO A 191      16.918  -0.679   0.897  1.00  0.00           N  
ATOM    577  CA  PRO A 191      16.887  -0.148  -0.471  1.00  0.00           C  
ATOM    578  C   PRO A 191      17.027   1.369  -0.505  1.00  0.00           C  
ATOM    579  O   PRO A 191      17.645   1.926  -1.412  1.00  0.00           O  
ATOM    580  CB  PRO A 191      15.511  -0.592  -0.978  1.00  0.00           C  
ATOM    581  CG  PRO A 191      14.734  -0.863   0.265  1.00  0.00           C  
ATOM    582  CD  PRO A 191      15.745  -1.440   1.221  1.00  0.00           C  
ATOM    583  HA  PRO A 191      17.693  -0.613  -1.058  1.00  0.00           H  
ATOM    584 1HB  PRO A 191      15.064   0.201  -1.596  1.00  0.00           H  
ATOM    585 2HB  PRO A 191      15.614  -1.479  -1.619  1.00  0.00           H  
ATOM    586 1HG  PRO A 191      14.279   0.066   0.640  1.00  0.00           H  
ATOM    587 2HG  PRO A 191      13.908  -1.558   0.052  1.00  0.00           H  
ATOM    588 1HD  PRO A 191      15.403  -1.283   2.254  1.00  0.00           H  
ATOM    589 2HD  PRO A 191      15.877  -2.512   1.014  1.00  0.00           H  
ATOM    590  N   ASN A 192      16.439   2.024   0.497  1.00  0.00           N  
ATOM    591  CA  ASN A 192      16.461   3.484   0.616  1.00  0.00           C  
ATOM    592  C   ASN A 192      15.739   4.142  -0.554  1.00  0.00           C  
ATOM    593  O   ASN A 192      15.877   5.342  -0.797  1.00  0.00           O  
ATOM    594  CB  ASN A 192      17.887   3.993   0.715  1.00  0.00           C  
ATOM    595  CG  ASN A 192      17.986   5.294   1.461  1.00  0.00           C  
ATOM    596  OD1 ASN A 192      17.297   5.502   2.466  1.00  0.00           O  
ATOM    597  ND2 ASN A 192      18.829   6.176   0.988  1.00  0.00           N  
ATOM    598  H   ASN A 192      15.983   1.506   1.191  1.00  0.00           H  
ATOM    599  HA  ASN A 192      15.928   3.765   1.526  1.00  0.00           H  
ATOM    600 1HB  ASN A 192      18.505   3.249   1.222  1.00  0.00           H  
ATOM    601 2HB  ASN A 192      18.296   4.130  -0.286  1.00  0.00           H  
ATOM    602 1HD2 ASN A 192      18.936   7.060   1.444  1.00  0.00           H  
ATOM    603 2HD2 ASN A 192      19.367   5.966   0.172  1.00  0.00           H  
ATOM    604  N   ILE A 193      14.963   3.345  -1.271  1.00  0.00           N  
ATOM    605  CA  ILE A 193      14.193   3.829  -2.403  1.00  0.00           C  
ATOM    606  C   ILE A 193      12.766   4.063  -1.944  1.00  0.00           C  
ATOM    607  O   ILE A 193      12.276   3.346  -1.075  1.00  0.00           O  
ATOM    608  CB  ILE A 193      14.218   2.833  -3.577  1.00  0.00           C  
ATOM    609  CG1 ILE A 193      15.654   2.618  -4.064  1.00  0.00           C  
ATOM    610  CG2 ILE A 193      13.335   3.326  -4.712  1.00  0.00           C  
ATOM    611  CD1 ILE A 193      15.814   1.431  -4.986  1.00  0.00           C  
ATOM    612  H   ILE A 193      14.902   2.400  -1.023  1.00  0.00           H  
ATOM    613  HA  ILE A 193      14.633   4.765  -2.745  1.00  0.00           H  
ATOM    614  HB  ILE A 193      13.852   1.864  -3.239  1.00  0.00           H  
ATOM    615 1HG1 ILE A 193      15.995   3.508  -4.591  1.00  0.00           H  
ATOM    616 2HG1 ILE A 193      16.311   2.474  -3.206  1.00  0.00           H  
ATOM    617 1HG2 ILE A 193      13.365   2.610  -5.534  1.00  0.00           H  
ATOM    618 2HG2 ILE A 193      12.310   3.429  -4.358  1.00  0.00           H  
ATOM    619 3HG2 ILE A 193      13.697   4.294  -5.060  1.00  0.00           H  
ATOM    620 1HD1 ILE A 193      16.858   1.344  -5.289  1.00  0.00           H  
ATOM    621 2HD1 ILE A 193      15.510   0.522  -4.465  1.00  0.00           H  
ATOM    622 3HD1 ILE A 193      15.192   1.569  -5.868  1.00  0.00           H  
ATOM    623  N   ASN A 194      12.099   5.055  -2.510  1.00  0.00           N  
ATOM    624  CA  ASN A 194      10.742   5.373  -2.087  1.00  0.00           C  
ATOM    625  C   ASN A 194       9.680   4.789  -3.014  1.00  0.00           C  
ATOM    626  O   ASN A 194       8.531   4.642  -2.611  1.00  0.00           O  
ATOM    627  CB  ASN A 194      10.571   6.877  -1.974  1.00  0.00           C  
ATOM    628  CG  ASN A 194      11.451   7.481  -0.915  1.00  0.00           C  
ATOM    629  OD1 ASN A 194      11.766   6.834   0.090  1.00  0.00           O  
ATOM    630  ND2 ASN A 194      11.854   8.709  -1.120  1.00  0.00           N  
ATOM    631  H   ASN A 194      12.521   5.581  -3.224  1.00  0.00           H  
ATOM    632  HA  ASN A 194      10.571   4.924  -1.107  1.00  0.00           H  
ATOM    633 1HB  ASN A 194      10.804   7.343  -2.933  1.00  0.00           H  
ATOM    634 2HB  ASN A 194       9.531   7.108  -1.741  1.00  0.00           H  
ATOM    635 1HD2 ASN A 194      12.441   9.161  -0.450  1.00  0.00           H  
ATOM    636 2HD2 ASN A 194      11.574   9.194  -1.948  1.00  0.00           H  
ATOM    637  N   THR A 195      10.044   4.426  -4.241  1.00  0.00           N  
ATOM    638  CA  THR A 195       9.060   3.891  -5.177  1.00  0.00           C  
ATOM    639  C   THR A 195       8.646   2.488  -4.757  1.00  0.00           C  
ATOM    640  O   THR A 195       9.495   1.626  -4.538  1.00  0.00           O  
ATOM    641  CB  THR A 195       9.607   3.866  -6.616  1.00  0.00           C  
ATOM    642  OG1 THR A 195       9.979   5.193  -7.012  1.00  0.00           O  
ATOM    643  CG2 THR A 195       8.557   3.330  -7.577  1.00  0.00           C  
ATOM    644  H   THR A 195      10.977   4.513  -4.518  1.00  0.00           H  
ATOM    645  HA  THR A 195       8.180   4.534  -5.159  1.00  0.00           H  
ATOM    646  HB  THR A 195      10.490   3.228  -6.658  1.00  0.00           H  
ATOM    647  HG1 THR A 195      10.517   5.150  -7.807  1.00  0.00           H  
ATOM    648 1HG2 THR A 195       8.962   3.319  -8.589  1.00  0.00           H  
ATOM    649 2HG2 THR A 195       8.281   2.316  -7.285  1.00  0.00           H  
ATOM    650 3HG2 THR A 195       7.676   3.968  -7.546  1.00  0.00           H  
ATOM    651  N   TRP A 196       7.335   2.252  -4.728  1.00  0.00           N  
ATOM    652  CA  TRP A 196       6.777   0.971  -4.294  1.00  0.00           C  
ATOM    653  C   TRP A 196       7.317  -0.211  -5.074  1.00  0.00           C  
ATOM    654  O   TRP A 196       7.583  -1.257  -4.494  1.00  0.00           O  
ATOM    655  CB  TRP A 196       5.253   0.994  -4.421  1.00  0.00           C  
ATOM    656  CG  TRP A 196       4.567   1.680  -3.278  1.00  0.00           C  
ATOM    657  CD1 TRP A 196       5.075   2.683  -2.507  1.00  0.00           C  
ATOM    658  CD2 TRP A 196       3.237   1.418  -2.770  1.00  0.00           C  
ATOM    659  NE1 TRP A 196       4.158   3.059  -1.557  1.00  0.00           N  
ATOM    660  CE2 TRP A 196       3.027   2.297  -1.704  1.00  0.00           C  
ATOM    661  CE3 TRP A 196       2.223   0.521  -3.129  1.00  0.00           C  
ATOM    662  CZ2 TRP A 196       1.842   2.309  -0.986  1.00  0.00           C  
ATOM    663  CZ3 TRP A 196       1.034   0.534  -2.409  1.00  0.00           C  
ATOM    664  CH2 TRP A 196       0.849   1.405  -1.366  1.00  0.00           C  
ATOM    665  H   TRP A 196       6.718   2.975  -4.977  1.00  0.00           H  
ATOM    666  HA  TRP A 196       7.041   0.815  -3.248  1.00  0.00           H  
ATOM    667 1HB  TRP A 196       4.972   1.501  -5.344  1.00  0.00           H  
ATOM    668 2HB  TRP A 196       4.877  -0.027  -4.481  1.00  0.00           H  
ATOM    669  HD1 TRP A 196       6.064   3.120  -2.626  1.00  0.00           H  
ATOM    670  HE1 TRP A 196       4.293   3.779  -0.862  1.00  0.00           H  
ATOM    671  HE3 TRP A 196       2.364  -0.171  -3.958  1.00  0.00           H  
ATOM    672  HZ2 TRP A 196       1.675   2.993  -0.154  1.00  0.00           H  
ATOM    673  HZ3 TRP A 196       0.250  -0.168  -2.695  1.00  0.00           H  
ATOM    674  HH2 TRP A 196      -0.096   1.389  -0.823  1.00  0.00           H  
ATOM    675  N   GLN A 197       7.501  -0.040  -6.371  1.00  0.00           N  
ATOM    676  CA  GLN A 197       8.009  -1.113  -7.211  1.00  0.00           C  
ATOM    677  C   GLN A 197       9.357  -1.617  -6.706  1.00  0.00           C  
ATOM    678  O   GLN A 197       9.664  -2.802  -6.803  1.00  0.00           O  
ATOM    679  CB  GLN A 197       8.135  -0.641  -8.662  1.00  0.00           C  
ATOM    680  CG  GLN A 197       6.829  -0.656  -9.437  1.00  0.00           C  
ATOM    681  CD  GLN A 197       6.920   0.117 -10.739  1.00  0.00           C  
ATOM    682  OE1 GLN A 197       7.761   1.007 -10.892  1.00  0.00           O  
ATOM    683  NE2 GLN A 197       6.052  -0.219 -11.687  1.00  0.00           N  
ATOM    684  H   GLN A 197       7.285   0.827  -6.773  1.00  0.00           H  
ATOM    685  HA  GLN A 197       7.305  -1.944  -7.174  1.00  0.00           H  
ATOM    686 1HB  GLN A 197       8.526   0.376  -8.681  1.00  0.00           H  
ATOM    687 2HB  GLN A 197       8.847  -1.275  -9.190  1.00  0.00           H  
ATOM    688 1HG  GLN A 197       6.568  -1.688  -9.670  1.00  0.00           H  
ATOM    689 2HG  GLN A 197       6.049  -0.203  -8.824  1.00  0.00           H  
ATOM    690 1HE2 GLN A 197       6.064   0.257 -12.568  1.00  0.00           H  
ATOM    691 2HE2 GLN A 197       5.386  -0.946 -11.522  1.00  0.00           H  
ATOM    692  N   GLN A 198      10.175  -0.711  -6.199  1.00  0.00           N  
ATOM    693  CA  GLN A 198      11.478  -1.081  -5.673  1.00  0.00           C  
ATOM    694  C   GLN A 198      11.403  -1.414  -4.177  1.00  0.00           C  
ATOM    695  O   GLN A 198      12.272  -2.104  -3.643  1.00  0.00           O  
ATOM    696  CB  GLN A 198      12.485   0.047  -5.913  1.00  0.00           C  
ATOM    697  CG  GLN A 198      12.720   0.371  -7.378  1.00  0.00           C  
ATOM    698  CD  GLN A 198      13.305  -0.801  -8.143  1.00  0.00           C  
ATOM    699  OE1 GLN A 198      14.368  -1.321  -7.792  1.00  0.00           O  
ATOM    700  NE2 GLN A 198      12.614  -1.224  -9.195  1.00  0.00           N  
ATOM    701  H   GLN A 198       9.892   0.225  -6.159  1.00  0.00           H  
ATOM    702  HA  GLN A 198      11.821  -1.974  -6.195  1.00  0.00           H  
ATOM    703 1HB  GLN A 198      12.138   0.956  -5.419  1.00  0.00           H  
ATOM    704 2HB  GLN A 198      13.444  -0.220  -5.470  1.00  0.00           H  
ATOM    705 1HG  GLN A 198      11.768   0.639  -7.838  1.00  0.00           H  
ATOM    706 2HG  GLN A 198      13.416   1.207  -7.448  1.00  0.00           H  
ATOM    707 1HE2 GLN A 198      12.951  -1.993  -9.739  1.00  0.00           H  
ATOM    708 2HE2 GLN A 198      11.757  -0.773  -9.446  1.00  0.00           H  
ATOM    709  N   VAL A 199      10.352  -0.934  -3.509  1.00  0.00           N  
ATOM    710  CA  VAL A 199      10.176  -1.172  -2.075  1.00  0.00           C  
ATOM    711  C   VAL A 199       9.600  -2.567  -1.810  1.00  0.00           C  
ATOM    712  O   VAL A 199       9.919  -3.196  -0.799  1.00  0.00           O  
ATOM    713  CB  VAL A 199       9.240  -0.109  -1.469  1.00  0.00           C  
ATOM    714  CG1 VAL A 199       8.809  -0.516  -0.068  1.00  0.00           C  
ATOM    715  CG2 VAL A 199       9.937   1.243  -1.449  1.00  0.00           C  
ATOM    716  H   VAL A 199       9.680  -0.403  -3.994  1.00  0.00           H  
ATOM    717  HA  VAL A 199      11.150  -1.099  -1.590  1.00  0.00           H  
ATOM    718  HB  VAL A 199       8.337  -0.045  -2.077  1.00  0.00           H  
ATOM    719 1HG1 VAL A 199       8.148   0.247   0.345  1.00  0.00           H  
ATOM    720 2HG1 VAL A 199       8.282  -1.468  -0.111  1.00  0.00           H  
ATOM    721 3HG1 VAL A 199       9.690  -0.615   0.569  1.00  0.00           H  
ATOM    722 1HG2 VAL A 199       9.269   1.990  -1.020  1.00  0.00           H  
ATOM    723 2HG2 VAL A 199      10.843   1.177  -0.846  1.00  0.00           H  
ATOM    724 3HG2 VAL A 199      10.198   1.533  -2.467  1.00  0.00           H  
ATOM    725  N   THR A 200       8.776  -3.060  -2.735  1.00  0.00           N  
ATOM    726  CA  THR A 200       8.155  -4.378  -2.600  1.00  0.00           C  
ATOM    727  C   THR A 200       9.204  -5.486  -2.514  1.00  0.00           C  
ATOM    728  O   THR A 200       8.948  -6.567  -1.971  1.00  0.00           O  
ATOM    729  CB  THR A 200       7.201  -4.662  -3.775  1.00  0.00           C  
ATOM    730  OG1 THR A 200       6.222  -3.619  -3.862  1.00  0.00           O  
ATOM    731  CG2 THR A 200       6.498  -5.997  -3.581  1.00  0.00           C  
ATOM    732  H   THR A 200       8.574  -2.521  -3.533  1.00  0.00           H  
ATOM    733  HA  THR A 200       7.577  -4.395  -1.676  1.00  0.00           H  
ATOM    734  HB  THR A 200       7.768  -4.688  -4.706  1.00  0.00           H  
ATOM    735  HG1 THR A 200       6.652  -2.797  -4.111  1.00  0.00           H  
ATOM    736 1HG2 THR A 200       5.829  -6.181  -4.421  1.00  0.00           H  
ATOM    737 2HG2 THR A 200       7.240  -6.794  -3.526  1.00  0.00           H  
ATOM    738 3HG2 THR A 200       5.922  -5.973  -2.657  1.00  0.00           H  
ATOM    739  N   ALA A 201      10.393  -5.191  -3.035  1.00  0.00           N  
ATOM    740  CA  ALA A 201      11.500  -6.131  -3.034  1.00  0.00           C  
ATOM    741  C   ALA A 201      11.877  -6.546  -1.615  1.00  0.00           C  
ATOM    742  O   ALA A 201      12.438  -7.620  -1.410  1.00  0.00           O  
ATOM    743  CB  ALA A 201      12.701  -5.528  -3.748  1.00  0.00           C  
ATOM    744  H   ALA A 201      10.525  -4.306  -3.437  1.00  0.00           H  
ATOM    745  HA  ALA A 201      11.184  -7.027  -3.567  1.00  0.00           H  
ATOM    746 1HB  ALA A 201      13.523  -6.244  -3.745  1.00  0.00           H  
ATOM    747 2HB  ALA A 201      12.431  -5.289  -4.776  1.00  0.00           H  
ATOM    748 3HB  ALA A 201      13.011  -4.620  -3.234  1.00  0.00           H  
ATOM    749  N   LEU A 202      11.555  -5.698  -0.639  1.00  0.00           N  
ATOM    750  CA  LEU A 202      11.852  -5.986   0.761  1.00  0.00           C  
ATOM    751  C   LEU A 202      11.164  -7.273   1.205  1.00  0.00           C  
ATOM    752  O   LEU A 202      11.734  -8.081   1.942  1.00  0.00           O  
ATOM    753  CB  LEU A 202      11.402  -4.821   1.652  1.00  0.00           C  
ATOM    754  CG  LEU A 202      12.311  -3.585   1.640  1.00  0.00           C  
ATOM    755  CD1 LEU A 202      11.576  -2.408   2.267  1.00  0.00           C  
ATOM    756  CD2 LEU A 202      13.596  -3.892   2.394  1.00  0.00           C  
ATOM    757  H   LEU A 202      11.099  -4.855  -0.870  1.00  0.00           H  
ATOM    758  HA  LEU A 202      12.929  -6.112   0.867  1.00  0.00           H  
ATOM    759 1HB  LEU A 202      10.409  -4.506   1.336  1.00  0.00           H  
ATOM    760 2HB  LEU A 202      11.338  -5.175   2.681  1.00  0.00           H  
ATOM    761  HG  LEU A 202      12.549  -3.319   0.610  1.00  0.00           H  
ATOM    762 1HD1 LEU A 202      12.222  -1.530   2.259  1.00  0.00           H  
ATOM    763 2HD1 LEU A 202      10.671  -2.198   1.697  1.00  0.00           H  
ATOM    764 3HD1 LEU A 202      11.310  -2.652   3.295  1.00  0.00           H  
ATOM    765 1HD2 LEU A 202      14.242  -3.014   2.384  1.00  0.00           H  
ATOM    766 2HD2 LEU A 202      13.359  -4.158   3.424  1.00  0.00           H  
ATOM    767 3HD2 LEU A 202      14.110  -4.725   1.913  1.00  0.00           H  
ATOM    768  N   ALA A 203       9.940  -7.462   0.736  1.00  0.00           N  
ATOM    769  CA  ALA A 203       9.168  -8.647   1.076  1.00  0.00           C  
ATOM    770  C   ALA A 203       9.582  -9.823   0.199  1.00  0.00           C  
ATOM    771  O   ALA A 203       9.557 -10.975   0.629  1.00  0.00           O  
ATOM    772  CB  ALA A 203       7.680  -8.368   0.926  1.00  0.00           C  
ATOM    773  H   ALA A 203       9.547  -6.788   0.138  1.00  0.00           H  
ATOM    774  HA  ALA A 203       9.381  -8.904   2.114  1.00  0.00           H  
ATOM    775 1HB  ALA A 203       7.121  -9.270   1.131  1.00  0.00           H  
ATOM    776 2HB  ALA A 203       7.476  -8.040  -0.081  1.00  0.00           H  
ATOM    777 3HB  ALA A 203       7.386  -7.597   1.623  1.00  0.00           H  
ATOM    778  N   GLN A 204       9.984  -9.521  -1.026  1.00  0.00           N  
ATOM    779  CA  GLN A 204      10.404 -10.548  -1.973  1.00  0.00           C  
ATOM    780  C   GLN A 204      11.764 -11.129  -1.585  1.00  0.00           C  
ATOM    781  O   GLN A 204      12.022 -12.314  -1.796  1.00  0.00           O  
ATOM    782  CB  GLN A 204      10.462  -9.976  -3.392  1.00  0.00           C  
ATOM    783  CG  GLN A 204       9.114  -9.548  -3.946  1.00  0.00           C  
ATOM    784  CD  GLN A 204       9.233  -8.871  -5.299  1.00  0.00           C  
ATOM    785  OE1 GLN A 204      10.296  -8.359  -5.661  1.00  0.00           O  
ATOM    786  NE2 GLN A 204       8.141  -8.865  -6.054  1.00  0.00           N  
ATOM    787  H   GLN A 204       9.997  -8.581  -1.307  1.00  0.00           H  
ATOM    788  HA  GLN A 204       9.674 -11.357  -1.953  1.00  0.00           H  
ATOM    789 1HB  GLN A 204      11.124  -9.110  -3.408  1.00  0.00           H  
ATOM    790 2HB  GLN A 204      10.882 -10.721  -4.068  1.00  0.00           H  
ATOM    791 1HG  GLN A 204       8.483 -10.429  -4.059  1.00  0.00           H  
ATOM    792 2HG  GLN A 204       8.654  -8.845  -3.252  1.00  0.00           H  
ATOM    793 1HE2 GLN A 204       8.159  -8.433  -6.957  1.00  0.00           H  
ATOM    794 2HE2 GLN A 204       7.300  -9.292  -5.722  1.00  0.00           H  
ATOM    795  N   GLN A 205      12.623 -10.297  -1.006  1.00  0.00           N  
ATOM    796  CA  GLN A 205      13.947 -10.740  -0.576  1.00  0.00           C  
ATOM    797  C   GLN A 205      13.877 -11.400   0.798  1.00  0.00           C  
ATOM    798  O   GLN A 205      14.899 -11.798   1.357  1.00  0.00           O  
ATOM    799  CB  GLN A 205      14.925  -9.563  -0.544  1.00  0.00           C  
ATOM    800  CG  GLN A 205      15.238  -8.976  -1.910  1.00  0.00           C  
ATOM    801  CD  GLN A 205      16.047  -7.696  -1.818  1.00  0.00           C  
ATOM    802  OE1 GLN A 205      16.061  -7.027  -0.782  1.00  0.00           O  
ATOM    803  NE2 GLN A 205      16.727  -7.349  -2.905  1.00  0.00           N  
ATOM    804  H   GLN A 205      12.368  -9.354  -0.881  1.00  0.00           H  
ATOM    805  HA  GLN A 205      14.314 -11.477  -1.290  1.00  0.00           H  
ATOM    806 1HB  GLN A 205      14.517  -8.767   0.079  1.00  0.00           H  
ATOM    807 2HB  GLN A 205      15.864  -9.882  -0.092  1.00  0.00           H  
ATOM    808 1HG  GLN A 205      15.812  -9.704  -2.484  1.00  0.00           H  
ATOM    809 2HG  GLN A 205      14.302  -8.752  -2.421  1.00  0.00           H  
ATOM    810 1HE2 GLN A 205      17.280  -6.513  -2.904  1.00  0.00           H  
ATOM    811 2HE2 GLN A 205      16.688  -7.921  -3.724  1.00  0.00           H  
ATOM    812  N   LYS A 206      12.661 -11.490   1.335  1.00  0.00           N  
ATOM    813  CA  LYS A 206      12.411 -12.108   2.638  1.00  0.00           C  
ATOM    814  C   LYS A 206      13.098 -11.346   3.771  1.00  0.00           C  
ATOM    815  O   LYS A 206      13.381 -11.908   4.831  1.00  0.00           O  
ATOM    816  CB  LYS A 206      12.876 -13.565   2.633  1.00  0.00           C  
ATOM    817  CG  LYS A 206      12.226 -14.429   1.560  1.00  0.00           C  
ATOM    818  CD  LYS A 206      12.655 -15.883   1.686  1.00  0.00           C  
ATOM    819  CE  LYS A 206      12.177 -16.707   0.500  1.00  0.00           C  
ATOM    820  NZ  LYS A 206      10.692 -16.780   0.436  1.00  0.00           N  
ATOM    821  H   LYS A 206      11.902 -11.132   0.833  1.00  0.00           H  
ATOM    822  HA  LYS A 206      11.338 -12.084   2.832  1.00  0.00           H  
ATOM    823 1HB  LYS A 206      13.955 -13.602   2.483  1.00  0.00           H  
ATOM    824 2HB  LYS A 206      12.664 -14.018   3.601  1.00  0.00           H  
ATOM    825 1HG  LYS A 206      11.141 -14.370   1.654  1.00  0.00           H  
ATOM    826 2HG  LYS A 206      12.508 -14.060   0.575  1.00  0.00           H  
ATOM    827 1HD  LYS A 206      13.743 -15.938   1.741  1.00  0.00           H  
ATOM    828 2HD  LYS A 206      12.242 -16.307   2.601  1.00  0.00           H  
ATOM    829 1HE  LYS A 206      12.547 -16.264  -0.423  1.00  0.00           H  
ATOM    830 2HE  LYS A 206      12.574 -17.719   0.576  1.00  0.00           H  
ATOM    831 1HZ  LYS A 206      10.416 -17.334  -0.362  1.00  0.00           H  
ATOM    832 2HZ  LYS A 206      10.338 -17.207   1.281  1.00  0.00           H  
ATOM    833 3HZ  LYS A 206      10.312 -15.849   0.346  1.00  0.00           H  
ATOM    834  N   LEU A 207      13.349 -10.061   3.549  1.00  0.00           N  
ATOM    835  CA  LEU A 207      13.990  -9.224   4.554  1.00  0.00           C  
ATOM    836  C   LEU A 207      12.946  -8.722   5.541  1.00  0.00           C  
ATOM    837  O   LEU A 207      13.220  -8.553   6.728  1.00  0.00           O  
ATOM    838  CB  LEU A 207      14.703  -8.039   3.898  1.00  0.00           C  
ATOM    839  CG  LEU A 207      15.860  -8.401   2.966  1.00  0.00           C  
ATOM    840  CD1 LEU A 207      16.420  -7.151   2.307  1.00  0.00           C  
ATOM    841  CD2 LEU A 207      16.954  -9.136   3.725  1.00  0.00           C  
ATOM    842  H   LEU A 207      13.095  -9.666   2.688  1.00  0.00           H  
ATOM    843  HA  LEU A 207      14.729  -9.824   5.083  1.00  0.00           H  
ATOM    844 1HB  LEU A 207      13.973  -7.480   3.329  1.00  0.00           H  
ATOM    845 2HB  LEU A 207      15.088  -7.402   4.679  1.00  0.00           H  
ATOM    846  HG  LEU A 207      15.493  -9.056   2.189  1.00  0.00           H  
ATOM    847 1HD1 LEU A 207      16.781  -6.474   3.067  1.00  0.00           H  
ATOM    848 2HD1 LEU A 207      15.644  -6.665   1.732  1.00  0.00           H  
ATOM    849 3HD1 LEU A 207      17.234  -7.424   1.653  1.00  0.00           H  
ATOM    850 1HD2 LEU A 207      16.541 -10.018   4.188  1.00  0.00           H  
ATOM    851 2HD2 LEU A 207      17.362  -8.486   4.486  1.00  0.00           H  
ATOM    852 3HD2 LEU A 207      17.740  -9.424   3.039  1.00  0.00           H  
ATOM    853  N   LEU A 208      11.745  -8.502   5.025  1.00  0.00           N  
ATOM    854  CA  LEU A 208      10.630  -8.025   5.825  1.00  0.00           C  
ATOM    855  C   LEU A 208      10.162  -9.114   6.782  1.00  0.00           C  
ATOM    856  O   LEU A 208       9.694 -10.170   6.351  1.00  0.00           O  
ATOM    857  CB  LEU A 208       9.471  -7.588   4.920  1.00  0.00           C  
ATOM    858  CG  LEU A 208       8.255  -6.990   5.638  1.00  0.00           C  
ATOM    859  CD1 LEU A 208       7.594  -5.953   4.741  1.00  0.00           C  
ATOM    860  CD2 LEU A 208       7.281  -8.101   5.999  1.00  0.00           C  
ATOM    861  H   LEU A 208      11.604  -8.670   4.072  1.00  0.00           H  
ATOM    862  HA  LEU A 208      10.963  -7.165   6.405  1.00  0.00           H  
ATOM    863 1HB  LEU A 208       9.841  -6.842   4.218  1.00  0.00           H  
ATOM    864 2HB  LEU A 208       9.129  -8.453   4.352  1.00  0.00           H  
ATOM    865  HG  LEU A 208       8.582  -6.484   6.547  1.00  0.00           H  
ATOM    866 1HD1 LEU A 208       6.730  -5.527   5.251  1.00  0.00           H  
ATOM    867 2HD1 LEU A 208       8.307  -5.160   4.514  1.00  0.00           H  
ATOM    868 3HD1 LEU A 208       7.271  -6.426   3.815  1.00  0.00           H  
ATOM    869 1HD2 LEU A 208       6.417  -7.676   6.511  1.00  0.00           H  
ATOM    870 2HD2 LEU A 208       6.953  -8.607   5.091  1.00  0.00           H  
ATOM    871 3HD2 LEU A 208       7.774  -8.819   6.655  1.00  0.00           H  
ATOM    872  N   THR A 209      10.306  -8.861   8.075  1.00  0.00           N  
ATOM    873  CA  THR A 209       9.894  -9.816   9.089  1.00  0.00           C  
ATOM    874  C   THR A 209       8.410  -9.626   9.399  1.00  0.00           C  
ATOM    875  O   THR A 209       7.823  -8.616   9.001  1.00  0.00           O  
ATOM    876  CB  THR A 209      10.724  -9.645  10.385  1.00  0.00           C  
ATOM    877  OG1 THR A 209      10.459  -8.370  10.985  1.00  0.00           O  
ATOM    878  CG2 THR A 209      12.212  -9.772  10.097  1.00  0.00           C  
ATOM    879  H   THR A 209      10.693  -7.999   8.355  1.00  0.00           H  
ATOM    880  HA  THR A 209      10.047 -10.822   8.699  1.00  0.00           H  
ATOM    881  HB  THR A 209      10.441 -10.422  11.079  1.00  0.00           H  
ATOM    882  HG1 THR A 209      10.785  -7.662  10.396  1.00  0.00           H  
ATOM    883 1HG2 THR A 209      12.767  -9.672  11.019  1.00  0.00           H  
ATOM    884 2HG2 THR A 209      12.513  -8.996   9.412  1.00  0.00           H  
ATOM    885 3HG2 THR A 209      12.413 -10.738   9.658  1.00  0.00           H  
ATOM    886  N   PRO A 210       7.767 -10.590  10.084  1.00  0.00           N  
ATOM    887  CA  PRO A 210       6.348 -10.479  10.443  1.00  0.00           C  
ATOM    888  C   PRO A 210       6.042  -9.171  11.168  1.00  0.00           C  
ATOM    889  O   PRO A 210       4.971  -8.586  10.998  1.00  0.00           O  
ATOM    890  CB  PRO A 210       6.131 -11.689  11.357  1.00  0.00           C  
ATOM    891  CG  PRO A 210       7.111 -12.698  10.866  1.00  0.00           C  
ATOM    892  CD  PRO A 210       8.342 -11.896  10.536  1.00  0.00           C  
ATOM    893  HA  PRO A 210       5.737 -10.558   9.532  1.00  0.00           H  
ATOM    894 1HB  PRO A 210       6.302 -11.403  12.406  1.00  0.00           H  
ATOM    895 2HB  PRO A 210       5.090 -12.034  11.284  1.00  0.00           H  
ATOM    896 1HG  PRO A 210       7.296 -13.457  11.641  1.00  0.00           H  
ATOM    897 2HG  PRO A 210       6.704 -13.229   9.992  1.00  0.00           H  
ATOM    898 1HD  PRO A 210       8.960 -11.785  11.439  1.00  0.00           H  
ATOM    899 2HD  PRO A 210       8.906 -12.402   9.739  1.00  0.00           H  
ATOM    900  N   GLN A 211       7.006  -8.702  11.954  1.00  0.00           N  
ATOM    901  CA  GLN A 211       6.851  -7.466  12.707  1.00  0.00           C  
ATOM    902  C   GLN A 211       6.868  -6.247  11.785  1.00  0.00           C  
ATOM    903  O   GLN A 211       6.293  -5.206  12.112  1.00  0.00           O  
ATOM    904  CB  GLN A 211       7.955  -7.343  13.760  1.00  0.00           C  
ATOM    905  CG  GLN A 211       7.865  -8.366  14.879  1.00  0.00           C  
ATOM    906  CD  GLN A 211       8.970  -8.200  15.905  1.00  0.00           C  
ATOM    907  OE1 GLN A 211      10.046  -7.677  15.601  1.00  0.00           O  
ATOM    908  NE2 GLN A 211       8.712  -8.646  17.129  1.00  0.00           N  
ATOM    909  H   GLN A 211       7.845  -9.210  12.034  1.00  0.00           H  
ATOM    910  HA  GLN A 211       5.886  -7.488  13.213  1.00  0.00           H  
ATOM    911 1HB  GLN A 211       8.928  -7.452  13.282  1.00  0.00           H  
ATOM    912 2HB  GLN A 211       7.922  -6.349  14.209  1.00  0.00           H  
ATOM    913 1HG  GLN A 211       6.907  -8.250  15.387  1.00  0.00           H  
ATOM    914 2HG  GLN A 211       7.943  -9.365  14.451  1.00  0.00           H  
ATOM    915 1HE2 GLN A 211       9.402  -8.564  17.849  1.00  0.00           H  
ATOM    916 2HE2 GLN A 211       7.826  -9.064  17.334  1.00  0.00           H  
ATOM    917  N   ASP A 212       7.497  -6.381  10.621  1.00  0.00           N  
ATOM    918  CA  ASP A 212       7.583  -5.273   9.681  1.00  0.00           C  
ATOM    919  C   ASP A 212       6.345  -5.276   8.808  1.00  0.00           C  
ATOM    920  O   ASP A 212       5.880  -4.234   8.343  1.00  0.00           O  
ATOM    921  CB  ASP A 212       8.834  -5.381   8.798  1.00  0.00           C  
ATOM    922  CG  ASP A 212      10.133  -5.181   9.553  1.00  0.00           C  
ATOM    923  OD1 ASP A 212      10.310  -4.119  10.185  1.00  0.00           O  
ATOM    924  OD2 ASP A 212      10.992  -6.091   9.503  1.00  0.00           O  
ATOM    925  H   ASP A 212       7.856  -7.260  10.360  1.00  0.00           H  
ATOM    926  HA  ASP A 212       7.633  -4.342  10.247  1.00  0.00           H  
ATOM    927 1HB  ASP A 212       8.861  -6.360   8.349  1.00  0.00           H  
ATOM    928 2HB  ASP A 212       8.777  -4.637   8.017  1.00  0.00           H  
ATOM    929  N   MET A 213       5.815  -6.476   8.610  1.00  0.00           N  
ATOM    930  CA  MET A 213       4.627  -6.691   7.800  1.00  0.00           C  
ATOM    931  C   MET A 213       3.453  -5.871   8.318  1.00  0.00           C  
ATOM    932  O   MET A 213       2.797  -5.152   7.562  1.00  0.00           O  
ATOM    933  CB  MET A 213       4.271  -8.176   7.771  1.00  0.00           C  
ATOM    934  CG  MET A 213       3.048  -8.514   6.930  1.00  0.00           C  
ATOM    935  SD  MET A 213       2.442 -10.187   7.226  1.00  0.00           S  
ATOM    936  CE  MET A 213       1.989 -10.083   8.954  1.00  0.00           C  
ATOM    937  H   MET A 213       6.248  -7.253   9.024  1.00  0.00           H  
ATOM    938  HA  MET A 213       4.837  -6.360   6.783  1.00  0.00           H  
ATOM    939 1HB  MET A 213       5.113  -8.744   7.379  1.00  0.00           H  
ATOM    940 2HB  MET A 213       4.085  -8.525   8.788  1.00  0.00           H  
ATOM    941 1HG  MET A 213       2.246  -7.812   7.156  1.00  0.00           H  
ATOM    942 2HG  MET A 213       3.296  -8.420   5.873  1.00  0.00           H  
ATOM    943 1HE  MET A 213       1.595 -11.044   9.286  1.00  0.00           H  
ATOM    944 2HE  MET A 213       2.868  -9.826   9.547  1.00  0.00           H  
ATOM    945 3HE  MET A 213       1.226  -9.314   9.085  1.00  0.00           H  
ATOM    946  N   GLU A 214       3.217  -5.964   9.619  1.00  0.00           N  
ATOM    947  CA  GLU A 214       2.117  -5.252  10.260  1.00  0.00           C  
ATOM    948  C   GLU A 214       2.273  -3.737  10.131  1.00  0.00           C  
ATOM    949  O   GLU A 214       1.288  -2.997  10.166  1.00  0.00           O  
ATOM    950  CB  GLU A 214       2.027  -5.640  11.738  1.00  0.00           C  
ATOM    951  CG  GLU A 214       1.489  -7.042  11.989  1.00  0.00           C  
ATOM    952  CD  GLU A 214       0.065  -7.211  11.538  1.00  0.00           C  
ATOM    953  OE1 GLU A 214      -0.768  -6.450  11.968  1.00  0.00           O  
ATOM    954  OE2 GLU A 214      -0.191  -8.103  10.764  1.00  0.00           O  
ATOM    955  H   GLU A 214       3.800  -6.531  10.168  1.00  0.00           H  
ATOM    956  HA  GLU A 214       1.187  -5.535   9.765  1.00  0.00           H  
ATOM    957 1HB  GLU A 214       3.015  -5.574  12.192  1.00  0.00           H  
ATOM    958 2HB  GLU A 214       1.380  -4.936  12.260  1.00  0.00           H  
ATOM    959 1HG  GLU A 214       2.114  -7.759  11.457  1.00  0.00           H  
ATOM    960 2HG  GLU A 214       1.558  -7.260  13.052  1.00  0.00           H  
ATOM    961  N   ALA A 215       3.509  -3.281   9.977  1.00  0.00           N  
ATOM    962  CA  ALA A 215       3.789  -1.858   9.850  1.00  0.00           C  
ATOM    963  C   ALA A 215       3.609  -1.386   8.410  1.00  0.00           C  
ATOM    964  O   ALA A 215       3.136  -0.274   8.163  1.00  0.00           O  
ATOM    965  CB  ALA A 215       5.198  -1.552  10.337  1.00  0.00           C  
ATOM    966  H   ALA A 215       4.254  -3.918   9.944  1.00  0.00           H  
ATOM    967  HA  ALA A 215       3.075  -1.316  10.470  1.00  0.00           H  
ATOM    968 1HB  ALA A 215       5.393  -0.484  10.238  1.00  0.00           H  
ATOM    969 2HB  ALA A 215       5.293  -1.843  11.383  1.00  0.00           H  
ATOM    970 3HB  ALA A 215       5.918  -2.108   9.739  1.00  0.00           H  
ATOM    971  N   ALA A 216       3.954  -2.252   7.462  1.00  0.00           N  
ATOM    972  CA  ALA A 216       3.845  -1.928   6.047  1.00  0.00           C  
ATOM    973  C   ALA A 216       2.389  -1.795   5.634  1.00  0.00           C  
ATOM    974  O   ALA A 216       2.058  -1.029   4.724  1.00  0.00           O  
ATOM    975  CB  ALA A 216       4.541  -2.990   5.208  1.00  0.00           C  
ATOM    976  H   ALA A 216       4.278  -3.139   7.722  1.00  0.00           H  
ATOM    977  HA  ALA A 216       4.333  -0.967   5.881  1.00  0.00           H  
ATOM    978 1HB  ALA A 216       4.492  -2.715   4.166  1.00  0.00           H  
ATOM    979 2HB  ALA A 216       4.047  -3.939   5.351  1.00  0.00           H  
ATOM    980 3HB  ALA A 216       5.575  -3.073   5.511  1.00  0.00           H  
ATOM    981  N   LYS A 217       1.524  -2.538   6.317  1.00  0.00           N  
ATOM    982  CA  LYS A 217       0.095  -2.511   6.036  1.00  0.00           C  
ATOM    983  C   LYS A 217      -0.461  -1.097   6.184  1.00  0.00           C  
ATOM    984  O   LYS A 217      -1.208  -0.616   5.329  1.00  0.00           O  
ATOM    985  CB  LYS A 217      -0.652  -3.474   6.961  1.00  0.00           C  
ATOM    986  CG  LYS A 217      -0.458  -4.946   6.625  1.00  0.00           C  
ATOM    987  CD  LYS A 217      -1.195  -5.840   7.611  1.00  0.00           C  
ATOM    988  CE  LYS A 217      -1.022  -7.311   7.263  1.00  0.00           C  
ATOM    989  NZ  LYS A 217      -1.648  -8.201   8.278  1.00  0.00           N  
ATOM    990  H   LYS A 217       1.860  -3.132   7.024  1.00  0.00           H  
ATOM    991  HA  LYS A 217      -0.061  -2.828   5.004  1.00  0.00           H  
ATOM    992 1HB  LYS A 217      -0.324  -3.319   7.989  1.00  0.00           H  
ATOM    993 2HB  LYS A 217      -1.720  -3.260   6.922  1.00  0.00           H  
ATOM    994 1HG  LYS A 217      -0.833  -5.143   5.619  1.00  0.00           H  
ATOM    995 2HG  LYS A 217       0.604  -5.189   6.651  1.00  0.00           H  
ATOM    996 1HD  LYS A 217      -0.811  -5.666   8.617  1.00  0.00           H  
ATOM    997 2HD  LYS A 217      -2.257  -5.596   7.599  1.00  0.00           H  
ATOM    998 1HE  LYS A 217      -1.477  -7.511   6.293  1.00  0.00           H  
ATOM    999 2HE  LYS A 217       0.040  -7.547   7.196  1.00  0.00           H  
ATOM   1000 1HZ  LYS A 217      -1.511  -9.165   8.011  1.00  0.00           H  
ATOM   1001 2HZ  LYS A 217      -1.220  -8.037   9.179  1.00  0.00           H  
ATOM   1002 3HZ  LYS A 217      -2.637  -8.004   8.335  1.00  0.00           H  
ATOM   1003  N   GLU A 218      -0.073  -0.436   7.264  1.00  0.00           N  
ATOM   1004  CA  GLU A 218      -0.534   0.924   7.529  1.00  0.00           C  
ATOM   1005  C   GLU A 218       0.011   1.888   6.503  1.00  0.00           C  
ATOM   1006  O   GLU A 218      -0.708   2.770   6.033  1.00  0.00           O  
ATOM   1007  CB  GLU A 218      -0.117   1.373   8.931  1.00  0.00           C  
ATOM   1008  CG  GLU A 218      -0.873   2.586   9.454  1.00  0.00           C  
ATOM   1009  CD  GLU A 218      -0.560   2.896  10.891  1.00  0.00           C  
ATOM   1010  OE1 GLU A 218       0.304   2.257  11.442  1.00  0.00           O  
ATOM   1011  OE2 GLU A 218      -1.185   3.773  11.439  1.00  0.00           O  
ATOM   1012  H   GLU A 218       0.538  -0.870   7.900  1.00  0.00           H  
ATOM   1013  HA  GLU A 218      -1.623   0.938   7.470  1.00  0.00           H  
ATOM   1014 1HB  GLU A 218      -0.268   0.555   9.636  1.00  0.00           H  
ATOM   1015 2HB  GLU A 218       0.946   1.615   8.934  1.00  0.00           H  
ATOM   1016 1HG  GLU A 218      -0.618   3.452   8.843  1.00  0.00           H  
ATOM   1017 2HG  GLU A 218      -1.943   2.406   9.351  1.00  0.00           H  
ATOM   1018  N   VAL A 219       1.284   1.725   6.160  1.00  0.00           N  
ATOM   1019  CA  VAL A 219       1.942   2.595   5.192  1.00  0.00           C  
ATOM   1020  C   VAL A 219       1.206   2.590   3.853  1.00  0.00           C  
ATOM   1021  O   VAL A 219       0.867   3.647   3.321  1.00  0.00           O  
ATOM   1022  CB  VAL A 219       3.399   2.146   4.977  1.00  0.00           C  
ATOM   1023  CG1 VAL A 219       4.008   2.867   3.783  1.00  0.00           C  
ATOM   1024  CG2 VAL A 219       4.212   2.404   6.235  1.00  0.00           C  
ATOM   1025  H   VAL A 219       1.794   0.988   6.561  1.00  0.00           H  
ATOM   1026  HA  VAL A 219       1.943   3.612   5.585  1.00  0.00           H  
ATOM   1027  HB  VAL A 219       3.412   1.080   4.748  1.00  0.00           H  
ATOM   1028 1HG1 VAL A 219       5.038   2.537   3.645  1.00  0.00           H  
ATOM   1029 2HG1 VAL A 219       3.431   2.639   2.887  1.00  0.00           H  
ATOM   1030 3HG1 VAL A 219       3.994   3.942   3.962  1.00  0.00           H  
ATOM   1031 1HG2 VAL A 219       5.241   2.083   6.076  1.00  0.00           H  
ATOM   1032 2HG2 VAL A 219       4.196   3.469   6.467  1.00  0.00           H  
ATOM   1033 3HG2 VAL A 219       3.783   1.845   7.067  1.00  0.00           H  
ATOM   1034  N   TYR A 220       0.937   1.399   3.330  1.00  0.00           N  
ATOM   1035  CA  TYR A 220       0.255   1.269   2.048  1.00  0.00           C  
ATOM   1036  C   TYR A 220      -1.154   1.862   2.105  1.00  0.00           C  
ATOM   1037  O   TYR A 220      -1.587   2.539   1.169  1.00  0.00           O  
ATOM   1038  CB  TYR A 220       0.197  -0.200   1.623  1.00  0.00           C  
ATOM   1039  CG  TYR A 220       1.557  -0.831   1.423  1.00  0.00           C  
ATOM   1040  CD1 TYR A 220       1.684  -2.213   1.399  1.00  0.00           C  
ATOM   1041  CD2 TYR A 220       2.678  -0.030   1.265  1.00  0.00           C  
ATOM   1042  CE1 TYR A 220       2.926  -2.790   1.217  1.00  0.00           C  
ATOM   1043  CE2 TYR A 220       3.920  -0.606   1.083  1.00  0.00           C  
ATOM   1044  CZ  TYR A 220       4.046  -1.980   1.059  1.00  0.00           C  
ATOM   1045  OH  TYR A 220       5.283  -2.555   0.877  1.00  0.00           O  
ATOM   1046  H   TYR A 220       1.206   0.589   3.816  1.00  0.00           H  
ATOM   1047  HA  TYR A 220       0.817   1.828   1.299  1.00  0.00           H  
ATOM   1048 1HB  TYR A 220      -0.339  -0.777   2.378  1.00  0.00           H  
ATOM   1049 2HB  TYR A 220      -0.358  -0.287   0.689  1.00  0.00           H  
ATOM   1050  HD1 TYR A 220       0.803  -2.843   1.524  1.00  0.00           H  
ATOM   1051  HD2 TYR A 220       2.579   1.056   1.285  1.00  0.00           H  
ATOM   1052  HE1 TYR A 220       3.025  -3.874   1.198  1.00  0.00           H  
ATOM   1053  HE2 TYR A 220       4.801   0.024   0.959  1.00  0.00           H  
ATOM   1054  HH  TYR A 220       5.203  -3.510   0.941  1.00  0.00           H  
ATOM   1055  N   LYS A 221      -1.858   1.621   3.207  1.00  0.00           N  
ATOM   1056  CA  LYS A 221      -3.216   2.129   3.368  1.00  0.00           C  
ATOM   1057  C   LYS A 221      -3.236   3.655   3.440  1.00  0.00           C  
ATOM   1058  O   LYS A 221      -4.019   4.310   2.745  1.00  0.00           O  
ATOM   1059  CB  LYS A 221      -3.862   1.535   4.621  1.00  0.00           C  
ATOM   1060  CG  LYS A 221      -5.316   1.936   4.829  1.00  0.00           C  
ATOM   1061  CD  LYS A 221      -5.898   1.279   6.072  1.00  0.00           C  
ATOM   1062  CE  LYS A 221      -7.396   1.523   6.178  1.00  0.00           C  
ATOM   1063  NZ  LYS A 221      -8.159   0.749   5.161  1.00  0.00           N  
ATOM   1064  H   LYS A 221      -1.456   1.087   3.927  1.00  0.00           H  
ATOM   1065  HA  LYS A 221      -3.802   1.831   2.498  1.00  0.00           H  
ATOM   1066 1HB  LYS A 221      -3.819   0.447   4.571  1.00  0.00           H  
ATOM   1067 2HB  LYS A 221      -3.300   1.845   5.502  1.00  0.00           H  
ATOM   1068 1HG  LYS A 221      -5.384   3.019   4.934  1.00  0.00           H  
ATOM   1069 2HG  LYS A 221      -5.904   1.636   3.961  1.00  0.00           H  
ATOM   1070 1HD  LYS A 221      -5.714   0.205   6.037  1.00  0.00           H  
ATOM   1071 2HD  LYS A 221      -5.411   1.684   6.959  1.00  0.00           H  
ATOM   1072 1HE  LYS A 221      -7.742   1.236   7.170  1.00  0.00           H  
ATOM   1073 2HE  LYS A 221      -7.603   2.584   6.038  1.00  0.00           H  
ATOM   1074 1HZ  LYS A 221      -9.146   0.937   5.265  1.00  0.00           H  
ATOM   1075 2HZ  LYS A 221      -7.859   1.021   4.236  1.00  0.00           H  
ATOM   1076 3HZ  LYS A 221      -7.990  -0.238   5.293  1.00  0.00           H  
ATOM   1077  N   ILE A 222      -2.372   4.219   4.279  1.00  0.00           N  
ATOM   1078  CA  ILE A 222      -2.295   5.668   4.443  1.00  0.00           C  
ATOM   1079  C   ILE A 222      -1.892   6.342   3.132  1.00  0.00           C  
ATOM   1080  O   ILE A 222      -2.404   7.408   2.782  1.00  0.00           O  
ATOM   1081  CB  ILE A 222      -1.292   6.045   5.548  1.00  0.00           C  
ATOM   1082  CG1 ILE A 222      -1.834   5.641   6.922  1.00  0.00           C  
ATOM   1083  CG2 ILE A 222      -0.991   7.535   5.508  1.00  0.00           C  
ATOM   1084  CD1 ILE A 222      -0.845   5.829   8.049  1.00  0.00           C  
ATOM   1085  H   ILE A 222      -1.766   3.644   4.802  1.00  0.00           H  
ATOM   1086  HA  ILE A 222      -3.279   6.036   4.732  1.00  0.00           H  
ATOM   1087  HB  ILE A 222      -0.364   5.493   5.402  1.00  0.00           H  
ATOM   1088 1HG1 ILE A 222      -2.724   6.228   7.148  1.00  0.00           H  
ATOM   1089 2HG1 ILE A 222      -2.132   4.593   6.902  1.00  0.00           H  
ATOM   1090 1HG2 ILE A 222      -0.281   7.784   6.297  1.00  0.00           H  
ATOM   1091 2HG2 ILE A 222      -0.564   7.794   4.540  1.00  0.00           H  
ATOM   1092 3HG2 ILE A 222      -1.913   8.097   5.659  1.00  0.00           H  
ATOM   1093 1HD1 ILE A 222      -1.301   5.522   8.989  1.00  0.00           H  
ATOM   1094 2HD1 ILE A 222       0.042   5.222   7.860  1.00  0.00           H  
ATOM   1095 3HD1 ILE A 222      -0.559   6.879   8.111  1.00  0.00           H  
ATOM   1096  N   HIS A 223      -0.992   5.700   2.399  1.00  0.00           N  
ATOM   1097  CA  HIS A 223      -0.521   6.226   1.126  1.00  0.00           C  
ATOM   1098  C   HIS A 223      -1.675   6.334   0.131  1.00  0.00           C  
ATOM   1099  O   HIS A 223      -1.806   7.332  -0.576  1.00  0.00           O  
ATOM   1100  CB  HIS A 223       0.582   5.327   0.560  1.00  0.00           C  
ATOM   1101  CG  HIS A 223       1.263   5.880  -0.655  1.00  0.00           C  
ATOM   1102  ND1 HIS A 223       2.561   5.551  -0.948  1.00  0.00           N  
ATOM   1103  CD2 HIS A 223       0.797   6.727  -1.607  1.00  0.00           C  
ATOM   1104  CE1 HIS A 223       2.861   6.200  -2.057  1.00  0.00           C  
ATOM   1105  NE2 HIS A 223       1.822   6.925  -2.497  1.00  0.00           N  
ATOM   1106  H   HIS A 223      -0.625   4.850   2.729  1.00  0.00           H  
ATOM   1107  HA  HIS A 223      -0.110   7.224   1.275  1.00  0.00           H  
ATOM   1108 1HB  HIS A 223       1.334   5.178   1.319  1.00  0.00           H  
ATOM   1109 2HB  HIS A 223       0.152   4.371   0.299  1.00  0.00           H  
ATOM   1110  HD2 HIS A 223      -0.188   7.164  -1.658  1.00  0.00           H  
ATOM   1111  HE1 HIS A 223       3.823   6.153  -2.549  1.00  0.00           H  
ATOM   1112  HE2 HIS A 223       1.861   7.625  -3.182  1.00  0.00           H  
ATOM   1113  N   GLN A 224      -2.516   5.305   0.101  1.00  0.00           N  
ATOM   1114  CA  GLN A 224      -3.664   5.273  -0.800  1.00  0.00           C  
ATOM   1115  C   GLN A 224      -4.630   6.418  -0.501  1.00  0.00           C  
ATOM   1116  O   GLN A 224      -5.229   6.992  -1.409  1.00  0.00           O  
ATOM   1117  CB  GLN A 224      -4.393   3.931  -0.692  1.00  0.00           C  
ATOM   1118  CG  GLN A 224      -3.659   2.770  -1.343  1.00  0.00           C  
ATOM   1119  CD  GLN A 224      -4.398   1.455  -1.181  1.00  0.00           C  
ATOM   1120  OE1 GLN A 224      -3.993   0.592  -0.398  1.00  0.00           O  
ATOM   1121  NE2 GLN A 224      -5.488   1.295  -1.923  1.00  0.00           N  
ATOM   1122  H   GLN A 224      -2.360   4.543   0.702  1.00  0.00           H  
ATOM   1123  HA  GLN A 224      -3.305   5.393  -1.822  1.00  0.00           H  
ATOM   1124 1HB  GLN A 224      -4.547   3.684   0.358  1.00  0.00           H  
ATOM   1125 2HB  GLN A 224      -5.375   4.011  -1.157  1.00  0.00           H  
ATOM   1126 1HG  GLN A 224      -3.552   2.974  -2.408  1.00  0.00           H  
ATOM   1127 2HG  GLN A 224      -2.677   2.670  -0.881  1.00  0.00           H  
ATOM   1128 1HE2 GLN A 224      -6.017   0.448  -1.859  1.00  0.00           H  
ATOM   1129 2HE2 GLN A 224      -5.781   2.021  -2.546  1.00  0.00           H  
ATOM   1130  N   GLN A 225      -4.759   6.753   0.777  1.00  0.00           N  
ATOM   1131  CA  GLN A 225      -5.650   7.823   1.205  1.00  0.00           C  
ATOM   1132  C   GLN A 225      -5.056   9.190   0.865  1.00  0.00           C  
ATOM   1133  O   GLN A 225      -5.761  10.087   0.401  1.00  0.00           O  
ATOM   1134  CB  GLN A 225      -5.923   7.725   2.708  1.00  0.00           C  
ATOM   1135  CG  GLN A 225      -6.668   6.468   3.125  1.00  0.00           C  
ATOM   1136  CD  GLN A 225      -8.056   6.389   2.517  1.00  0.00           C  
ATOM   1137  OE1 GLN A 225      -8.442   5.364   1.948  1.00  0.00           O  
ATOM   1138  NE2 GLN A 225      -8.814   7.473   2.634  1.00  0.00           N  
ATOM   1139  H   GLN A 225      -4.237   6.266   1.452  1.00  0.00           H  
ATOM   1140  HA  GLN A 225      -6.595   7.720   0.672  1.00  0.00           H  
ATOM   1141 1HB  GLN A 225      -4.979   7.753   3.252  1.00  0.00           H  
ATOM   1142 2HB  GLN A 225      -6.511   8.586   3.028  1.00  0.00           H  
ATOM   1143 1HG  GLN A 225      -6.101   5.597   2.797  1.00  0.00           H  
ATOM   1144 2HG  GLN A 225      -6.769   6.461   4.210  1.00  0.00           H  
ATOM   1145 1HE2 GLN A 225      -9.740   7.480   2.252  1.00  0.00           H  
ATOM   1146 2HE2 GLN A 225      -8.462   8.283   3.103  1.00  0.00           H  
ATOM   1147  N   LEU A 226      -3.754   9.332   1.090  1.00  0.00           N  
ATOM   1148  CA  LEU A 226      -3.056  10.583   0.813  1.00  0.00           C  
ATOM   1149  C   LEU A 226      -3.093  10.909  -0.678  1.00  0.00           C  
ATOM   1150  O   LEU A 226      -3.253  12.068  -1.064  1.00  0.00           O  
ATOM   1151  CB  LEU A 226      -1.601  10.496   1.291  1.00  0.00           C  
ATOM   1152  CG  LEU A 226      -1.394  10.570   2.809  1.00  0.00           C  
ATOM   1153  CD1 LEU A 226       0.093  10.472   3.124  1.00  0.00           C  
ATOM   1154  CD2 LEU A 226      -1.979  11.871   3.338  1.00  0.00           C  
ATOM   1155  H   LEU A 226      -3.248   8.575   1.461  1.00  0.00           H  
ATOM   1156  HA  LEU A 226      -3.556  11.385   1.355  1.00  0.00           H  
ATOM   1157 1HB  LEU A 226      -1.177   9.555   0.944  1.00  0.00           H  
ATOM   1158 2HB  LEU A 226      -1.037  11.312   0.839  1.00  0.00           H  
ATOM   1159  HG  LEU A 226      -1.893   9.728   3.286  1.00  0.00           H  
ATOM   1160 1HD1 LEU A 226       0.240  10.524   4.203  1.00  0.00           H  
ATOM   1161 2HD1 LEU A 226       0.481   9.524   2.751  1.00  0.00           H  
ATOM   1162 3HD1 LEU A 226       0.622  11.295   2.645  1.00  0.00           H  
ATOM   1163 1HD2 LEU A 226      -1.832  11.924   4.417  1.00  0.00           H  
ATOM   1164 2HD2 LEU A 226      -1.480  12.716   2.863  1.00  0.00           H  
ATOM   1165 3HD2 LEU A 226      -3.046  11.908   3.115  1.00  0.00           H  
ATOM   1166  N   LEU A 227      -2.954   9.877  -1.509  1.00  0.00           N  
ATOM   1167  CA  LEU A 227      -2.965  10.045  -2.961  1.00  0.00           C  
ATOM   1168  C   LEU A 227      -4.276  10.661  -3.440  1.00  0.00           C  
ATOM   1169  O   LEU A 227      -4.292  11.461  -4.374  1.00  0.00           O  
ATOM   1170  CB  LEU A 227      -2.748   8.693  -3.652  1.00  0.00           C  
ATOM   1171  CG  LEU A 227      -2.731   8.724  -5.185  1.00  0.00           C  
ATOM   1172  CD1 LEU A 227      -1.631   9.662  -5.663  1.00  0.00           C  
ATOM   1173  CD2 LEU A 227      -2.519   7.316  -5.720  1.00  0.00           C  
ATOM   1174  H   LEU A 227      -2.835   8.976  -1.134  1.00  0.00           H  
ATOM   1175  HA  LEU A 227      -2.152  10.715  -3.238  1.00  0.00           H  
ATOM   1176 1HB  LEU A 227      -1.796   8.282  -3.319  1.00  0.00           H  
ATOM   1177 2HB  LEU A 227      -3.542   8.013  -3.343  1.00  0.00           H  
ATOM   1178  HG  LEU A 227      -3.682   9.112  -5.552  1.00  0.00           H  
ATOM   1179 1HD1 LEU A 227      -1.620   9.685  -6.753  1.00  0.00           H  
ATOM   1180 2HD1 LEU A 227      -1.818  10.667  -5.282  1.00  0.00           H  
ATOM   1181 3HD1 LEU A 227      -0.668   9.309  -5.297  1.00  0.00           H  
ATOM   1182 1HD2 LEU A 227      -2.508   7.338  -6.810  1.00  0.00           H  
ATOM   1183 2HD2 LEU A 227      -1.568   6.928  -5.356  1.00  0.00           H  
ATOM   1184 3HD2 LEU A 227      -3.329   6.671  -5.378  1.00  0.00           H  
ATOM   1185  N   PHE A 228      -5.374  10.294  -2.791  1.00  0.00           N  
ATOM   1186  CA  PHE A 228      -6.683  10.811  -3.162  1.00  0.00           C  
ATOM   1187  C   PHE A 228      -6.769  12.313  -2.907  1.00  0.00           C  
ATOM   1188  O   PHE A 228      -7.225  13.076  -3.761  1.00  0.00           O  
ATOM   1189  CB  PHE A 228      -7.783  10.079  -2.386  1.00  0.00           C  
ATOM   1190  CG  PHE A 228      -9.171  10.456  -2.800  1.00  0.00           C  
ATOM   1191  CD1 PHE A 228     -10.266   9.986  -2.101  1.00  0.00           C  
ATOM   1192  CD2 PHE A 228      -9.377  11.286  -3.888  1.00  0.00           C  
ATOM   1193  CE1 PHE A 228     -11.543  10.334  -2.477  1.00  0.00           C  
ATOM   1194  CE2 PHE A 228     -10.653  11.639  -4.269  1.00  0.00           C  
ATOM   1195  CZ  PHE A 228     -11.739  11.163  -3.565  1.00  0.00           C  
ATOM   1196  H   PHE A 228      -5.300   9.660  -2.045  1.00  0.00           H  
ATOM   1197  HA  PHE A 228      -6.836  10.633  -4.227  1.00  0.00           H  
ATOM   1198 1HB  PHE A 228      -7.676   9.017  -2.542  1.00  0.00           H  
ATOM   1199 2HB  PHE A 228      -7.682  10.298  -1.334  1.00  0.00           H  
ATOM   1200  HD1 PHE A 228     -10.114   9.338  -1.252  1.00  0.00           H  
ATOM   1201  HD2 PHE A 228      -8.530  11.658  -4.441  1.00  0.00           H  
ATOM   1202  HE1 PHE A 228     -12.387   9.960  -1.923  1.00  0.00           H  
ATOM   1203  HE2 PHE A 228     -10.799  12.287  -5.116  1.00  0.00           H  
ATOM   1204  HZ  PHE A 228     -12.738  11.438  -3.861  1.00  0.00           H  
ATOM   1205  N   LYS A 229      -6.302  12.736  -1.742  1.00  0.00           N  
ATOM   1206  CA  LYS A 229      -6.337  14.145  -1.374  1.00  0.00           C  
ATOM   1207  C   LYS A 229      -5.364  14.959  -2.219  1.00  0.00           C  
ATOM   1208  O   LYS A 229      -5.659  16.093  -2.599  1.00  0.00           O  
ATOM   1209  CB  LYS A 229      -6.017  14.318   0.112  1.00  0.00           C  
ATOM   1210  CG  LYS A 229      -6.170  15.743   0.626  1.00  0.00           C  
ATOM   1211  CD  LYS A 229      -5.970  15.811   2.133  1.00  0.00           C  
ATOM   1212  CE  LYS A 229      -6.134  17.233   2.650  1.00  0.00           C  
ATOM   1213  NZ  LYS A 229      -5.929  17.317   4.122  1.00  0.00           N  
ATOM   1214  H   LYS A 229      -5.918  12.086  -1.118  1.00  0.00           H  
ATOM   1215  HA  LYS A 229      -7.341  14.527  -1.561  1.00  0.00           H  
ATOM   1216 1HB  LYS A 229      -6.672  13.677   0.702  1.00  0.00           H  
ATOM   1217 2HB  LYS A 229      -4.991  14.002   0.302  1.00  0.00           H  
ATOM   1218 1HG  LYS A 229      -5.434  16.386   0.141  1.00  0.00           H  
ATOM   1219 2HG  LYS A 229      -7.165  16.113   0.383  1.00  0.00           H  
ATOM   1220 1HD  LYS A 229      -6.700  15.167   2.626  1.00  0.00           H  
ATOM   1221 2HD  LYS A 229      -4.971  15.457   2.384  1.00  0.00           H  
ATOM   1222 1HE  LYS A 229      -5.414  17.884   2.158  1.00  0.00           H  
ATOM   1223 2HE  LYS A 229      -7.136  17.592   2.415  1.00  0.00           H  
ATOM   1224 1HZ  LYS A 229      -6.046  18.273   4.425  1.00  0.00           H  
ATOM   1225 2HZ  LYS A 229      -6.605  16.730   4.591  1.00  0.00           H  
ATOM   1226 3HZ  LYS A 229      -4.996  17.004   4.350  1.00  0.00           H  
ATOM   1227  N   ALA A 230      -4.212  14.368  -2.518  1.00  0.00           N  
ATOM   1228  CA  ALA A 230      -3.190  15.036  -3.317  1.00  0.00           C  
ATOM   1229  C   ALA A 230      -3.684  15.303  -4.738  1.00  0.00           C  
ATOM   1230  O   ALA A 230      -3.207  16.218  -5.409  1.00  0.00           O  
ATOM   1231  CB  ALA A 230      -1.917  14.205  -3.348  1.00  0.00           C  
ATOM   1232  H   ALA A 230      -4.039  13.458  -2.184  1.00  0.00           H  
ATOM   1233  HA  ALA A 230      -2.973  15.999  -2.854  1.00  0.00           H  
ATOM   1234 1HB  ALA A 230      -2.128  13.240  -3.783  1.00  0.00           H  
ATOM   1235 2HB  ALA A 230      -1.547  14.075  -2.341  1.00  0.00           H  
ATOM   1236 3HB  ALA A 230      -1.171  14.712  -3.942  1.00  0.00           H  
ATOM   1237  N   ARG A 231      -4.629  14.492  -5.196  1.00  0.00           N  
ATOM   1238  CA  ARG A 231      -5.189  14.659  -6.531  1.00  0.00           C  
ATOM   1239  C   ARG A 231      -6.194  15.805  -6.558  1.00  0.00           C  
ATOM   1240  O   ARG A 231      -6.261  16.561  -7.528  1.00  0.00           O  
ATOM   1241  CB  ARG A 231      -5.868  13.378  -6.993  1.00  0.00           C  
ATOM   1242  CG  ARG A 231      -4.919  12.262  -7.400  1.00  0.00           C  
ATOM   1243  CD  ARG A 231      -5.652  11.018  -7.750  1.00  0.00           C  
ATOM   1244  NE  ARG A 231      -6.410  11.164  -8.982  1.00  0.00           N  
ATOM   1245  CZ  ARG A 231      -7.424  10.360  -9.356  1.00  0.00           C  
ATOM   1246  NH1 ARG A 231      -7.788   9.360  -8.585  1.00  0.00           N  
ATOM   1247  NH2 ARG A 231      -8.052  10.576 -10.499  1.00  0.00           N  
ATOM   1248  H   ARG A 231      -4.947  13.757  -4.629  1.00  0.00           H  
ATOM   1249  HA  ARG A 231      -4.376  14.889  -7.221  1.00  0.00           H  
ATOM   1250 1HB  ARG A 231      -6.504  12.996  -6.196  1.00  0.00           H  
ATOM   1251 2HB  ARG A 231      -6.509  13.594  -7.848  1.00  0.00           H  
ATOM   1252 1HG  ARG A 231      -4.340  12.575  -8.269  1.00  0.00           H  
ATOM   1253 2HG  ARG A 231      -4.242  12.040  -6.574  1.00  0.00           H  
ATOM   1254 1HD  ARG A 231      -4.942  10.202  -7.881  1.00  0.00           H  
ATOM   1255 2HD  ARG A 231      -6.347  10.768  -6.949  1.00  0.00           H  
ATOM   1256  HE  ARG A 231      -6.158  11.922  -9.602  1.00  0.00           H  
ATOM   1257 1HH1 ARG A 231      -7.308   9.194  -7.711  1.00  0.00           H  
ATOM   1258 2HH1 ARG A 231      -8.548   8.757  -8.865  1.00  0.00           H  
ATOM   1259 1HH2 ARG A 231      -7.771  11.345 -11.092  1.00  0.00           H  
ATOM   1260 2HH2 ARG A 231      -8.811   9.973 -10.779  1.00  0.00           H  
ATOM   1261  N   LEU A 232      -6.958  15.937  -5.481  1.00  0.00           N  
ATOM   1262  CA  LEU A 232      -7.972  16.982  -5.378  1.00  0.00           C  
ATOM   1263  C   LEU A 232      -7.338  18.345  -5.104  1.00  0.00           C  
ATOM   1264  O   LEU A 232      -7.615  19.312  -5.817  1.00  0.00           O  
ATOM   1265  CB  LEU A 232      -8.970  16.642  -4.264  1.00  0.00           C  
ATOM   1266  CG  LEU A 232      -9.821  15.386  -4.494  1.00  0.00           C  
ATOM   1267  CD1 LEU A 232     -10.636  15.088  -3.243  1.00  0.00           C  
ATOM   1268  CD2 LEU A 232     -10.727  15.600  -5.698  1.00  0.00           C  
ATOM   1269  H   LEU A 232      -6.836  15.317  -4.733  1.00  0.00           H  
ATOM   1270  HA  LEU A 232      -8.508  17.038  -6.325  1.00  0.00           H  
ATOM   1271 1HB  LEU A 232      -8.420  16.503  -3.335  1.00  0.00           H  
ATOM   1272 2HB  LEU A 232      -9.650  17.484  -4.137  1.00  0.00           H  
ATOM   1273  HG  LEU A 232      -9.168  14.533  -4.679  1.00  0.00           H  
ATOM   1274 1HD1 LEU A 232     -11.240  14.196  -3.406  1.00  0.00           H  
ATOM   1275 2HD1 LEU A 232      -9.962  14.920  -2.402  1.00  0.00           H  
ATOM   1276 3HD1 LEU A 232     -11.288  15.932  -3.023  1.00  0.00           H  
ATOM   1277 1HD2 LEU A 232     -11.331  14.707  -5.862  1.00  0.00           H  
ATOM   1278 2HD2 LEU A 232     -11.381  16.453  -5.514  1.00  0.00           H  
ATOM   1279 3HD2 LEU A 232     -10.118  15.794  -6.581  1.00  0.00           H  
ATOM   1280  N   GLN A 233      -6.489  18.401  -4.072  1.00  0.00           N  
ATOM   1281  CA  GLN A 233      -5.795  19.630  -3.668  1.00  0.00           C  
ATOM   1282  C   GLN A 233      -6.755  20.654  -3.068  1.00  0.00           C  
ATOM   1283  O   GLN A 233      -7.637  21.178  -3.749  1.00  0.00           O  
ATOM   1284  CB  GLN A 233      -5.063  20.247  -4.863  1.00  0.00           C  
ATOM   1285  CG  GLN A 233      -3.900  19.417  -5.376  1.00  0.00           C  
ATOM   1286  CD  GLN A 233      -2.708  19.447  -4.438  1.00  0.00           C  
ATOM   1287  OE1 GLN A 233      -2.458  20.447  -3.761  1.00  0.00           O  
ATOM   1288  NE2 GLN A 233      -1.965  18.347  -4.392  1.00  0.00           N  
ATOM   1289  H   GLN A 233      -6.323  17.580  -3.557  1.00  0.00           H  
ATOM   1290  HA  GLN A 233      -5.062  19.377  -2.902  1.00  0.00           H  
ATOM   1291 1HB  GLN A 233      -5.764  20.389  -5.685  1.00  0.00           H  
ATOM   1292 2HB  GLN A 233      -4.680  21.230  -4.587  1.00  0.00           H  
ATOM   1293 1HG  GLN A 233      -4.225  18.382  -5.484  1.00  0.00           H  
ATOM   1294 2HG  GLN A 233      -3.583  19.812  -6.343  1.00  0.00           H  
ATOM   1295 1HE2 GLN A 233      -1.166  18.308  -3.791  1.00  0.00           H  
ATOM   1296 2HE2 GLN A 233      -2.203  17.557  -4.958  1.00  0.00           H  
ATOM   1297  N   GLN A 234      -6.566  20.944  -1.788  1.00  0.00           N  
ATOM   1298  CA  GLN A 234      -7.408  21.907  -1.091  1.00  0.00           C  
ATOM   1299  C   GLN A 234      -6.859  23.317  -1.259  1.00  0.00           C  
ATOM   1300  O   GLN A 234      -7.578  24.304  -1.101  1.00  0.00           O  
ATOM   1301  CB  GLN A 234      -7.514  21.556   0.396  1.00  0.00           C  
ATOM   1302  CG  GLN A 234      -8.133  20.197   0.672  1.00  0.00           C  
ATOM   1303  CD  GLN A 234      -9.547  20.085   0.134  1.00  0.00           C  
ATOM   1304  OE1 GLN A 234     -10.420  20.888   0.473  1.00  0.00           O  
ATOM   1305  NE2 GLN A 234      -9.781  19.085  -0.708  1.00  0.00           N  
ATOM   1306  H   GLN A 234      -5.830  20.511  -1.304  1.00  0.00           H  
ATOM   1307  HA  GLN A 234      -8.406  21.873  -1.527  1.00  0.00           H  
ATOM   1308 1HB  GLN A 234      -6.521  21.571   0.844  1.00  0.00           H  
ATOM   1309 2HB  GLN A 234      -8.114  22.309   0.905  1.00  0.00           H  
ATOM   1310 1HG  GLN A 234      -7.524  19.428   0.196  1.00  0.00           H  
ATOM   1311 2HG  GLN A 234      -8.162  20.036   1.750  1.00  0.00           H  
ATOM   1312 1HE2 GLN A 234     -10.696  18.961  -1.096  1.00  0.00           H  
ATOM   1313 2HE2 GLN A 234      -9.044  18.456  -0.955  1.00  0.00           H  
ATOM   1314  N   GLN A 235      -5.578  23.406  -1.578  1.00  0.00           N  
ATOM   1315  CA  GLN A 235      -4.918  24.686  -1.773  1.00  0.00           C  
ATOM   1316  C   GLN A 235      -4.508  24.842  -3.231  1.00  0.00           C  
ATOM   1317  O   GLN A 235      -3.688  24.075  -3.737  1.00  0.00           O  
ATOM   1318  CB  GLN A 235      -3.695  24.812  -0.860  1.00  0.00           C  
ATOM   1319  CG  GLN A 235      -2.971  26.143  -0.969  1.00  0.00           C  
ATOM   1320  CD  GLN A 235      -1.813  26.253   0.005  1.00  0.00           C  
ATOM   1321  OE1 GLN A 235      -1.251  25.244   0.439  1.00  0.00           O  
ATOM   1322  NE2 GLN A 235      -1.449  27.482   0.353  1.00  0.00           N  
ATOM   1323  H   GLN A 235      -5.058  22.582  -1.690  1.00  0.00           H  
ATOM   1324  HA  GLN A 235      -5.621  25.480  -1.520  1.00  0.00           H  
ATOM   1325 1HB  GLN A 235      -4.001  24.679   0.178  1.00  0.00           H  
ATOM   1326 2HB  GLN A 235      -2.982  24.022  -1.096  1.00  0.00           H  
ATOM   1327 1HG  GLN A 235      -2.580  26.251  -1.980  1.00  0.00           H  
ATOM   1328 2HG  GLN A 235      -3.676  26.946  -0.754  1.00  0.00           H  
ATOM   1329 1HE2 GLN A 235      -0.691  27.617   0.992  1.00  0.00           H  
ATOM   1330 2HE2 GLN A 235      -1.932  28.273  -0.023  1.00  0.00           H  
ATOM   1331  N   GLN A 236      -5.078  25.823  -3.910  1.00  0.00           N  
ATOM   1332  CA  GLN A 236      -4.754  26.055  -5.308  1.00  0.00           C  
ATOM   1333  C   GLN A 236      -4.070  27.402  -5.482  1.00  0.00           C  
ATOM   1334  O   GLN A 236      -4.655  28.453  -5.205  1.00  0.00           O  
ATOM   1335  CB  GLN A 236      -6.016  25.989  -6.173  1.00  0.00           C  
ATOM   1336  CG  GLN A 236      -5.758  26.142  -7.662  1.00  0.00           C  
ATOM   1337  CD  GLN A 236      -7.034  26.072  -8.480  1.00  0.00           C  
ATOM   1338  OE1 GLN A 236      -7.744  25.062  -8.464  1.00  0.00           O  
ATOM   1339  NE2 GLN A 236      -7.334  27.147  -9.200  1.00  0.00           N  
ATOM   1340  H   GLN A 236      -5.726  26.410  -3.459  1.00  0.00           H  
ATOM   1341  HA  GLN A 236      -4.066  25.276  -5.637  1.00  0.00           H  
ATOM   1342 1HB  GLN A 236      -6.516  25.033  -6.014  1.00  0.00           H  
ATOM   1343 2HB  GLN A 236      -6.707  26.775  -5.867  1.00  0.00           H  
ATOM   1344 1HG  GLN A 236      -5.291  27.110  -7.842  1.00  0.00           H  
ATOM   1345 2HG  GLN A 236      -5.097  25.341  -7.990  1.00  0.00           H  
ATOM   1346 1HE2 GLN A 236      -8.163  27.158  -9.761  1.00  0.00           H  
ATOM   1347 2HE2 GLN A 236      -6.731  27.944  -9.185  1.00  0.00           H  
ATOM   1348  N   ALA A 237      -2.828  27.359  -5.938  1.00  0.00           N  
ATOM   1349  CA  ALA A 237      -2.048  28.565  -6.159  1.00  0.00           C  
ATOM   1350  C   ALA A 237      -2.369  29.166  -7.519  1.00  0.00           C  
ATOM   1351  O   ALA A 237      -2.182  30.362  -7.748  1.00  0.00           O  
ATOM   1352  CB  ALA A 237      -0.560  28.267  -6.045  1.00  0.00           C  
ATOM   1353  H   ALA A 237      -2.420  26.486  -6.134  1.00  0.00           H  
ATOM   1354  HA  ALA A 237      -2.321  29.290  -5.392  1.00  0.00           H  
ATOM   1355 1HB  ALA A 237       0.008  29.180  -6.217  1.00  0.00           H  
ATOM   1356 2HB  ALA A 237      -0.341  27.886  -5.047  1.00  0.00           H  
ATOM   1357 3HB  ALA A 237      -0.281  27.520  -6.786  1.00  0.00           H  
ATOM   1358  N   GLN A 238      -2.850  28.323  -8.421  1.00  0.00           N  
ATOM   1359  CA  GLN A 238      -3.206  28.760  -9.760  1.00  0.00           C  
ATOM   1360  C   GLN A 238      -4.543  29.487  -9.737  1.00  0.00           C  
ATOM   1361  O   GLN A 238      -4.739  30.404 -10.562  1.00  0.00           O  
ATOM   1362  OXT GLN A 238      -5.382  29.175  -8.938  1.00  0.00           O  
ATOM   1363  CB  GLN A 238      -3.266  27.569 -10.720  1.00  0.00           C  
ATOM   1364  CG  GLN A 238      -3.507  27.951 -12.171  1.00  0.00           C  
ATOM   1365  CD  GLN A 238      -3.461  26.753 -13.100  1.00  0.00           C  
ATOM   1366  OE1 GLN A 238      -3.446  25.602 -12.653  1.00  0.00           O  
ATOM   1367  NE2 GLN A 238      -3.437  27.015 -14.402  1.00  0.00           N  
ATOM   1368  H   GLN A 238      -2.979  27.385  -8.173  1.00  0.00           H  
ATOM   1369  HA  GLN A 238      -2.441  29.451 -10.113  1.00  0.00           H  
ATOM   1370 1HB  GLN A 238      -2.330  27.013 -10.670  1.00  0.00           H  
ATOM   1371 2HB  GLN A 238      -4.065  26.894 -10.413  1.00  0.00           H  
ATOM   1372 1HG  GLN A 238      -4.490  28.412 -12.256  1.00  0.00           H  
ATOM   1373 2HG  GLN A 238      -2.735  28.656 -12.483  1.00  0.00           H  
ATOM   1374 1HE2 GLN A 238      -3.407  26.265 -15.064  1.00  0.00           H  
ATOM   1375 2HE2 GLN A 238      -3.450  27.962 -14.722  1.00  0.00           H  
TER                                                                             
ATOM   1377  N   LEU B   1     -12.574  12.547   3.093  1.00  0.00           N  
ATOM   1378  CA  LEU B   1     -12.766  11.919   1.791  1.00  0.00           C  
ATOM   1379  C   LEU B   1     -13.257  10.485   1.939  1.00  0.00           C  
ATOM   1380  O   LEU B   1     -13.610  10.049   3.035  1.00  0.00           O  
ATOM   1381  CB  LEU B   1     -11.455  11.937   0.995  1.00  0.00           C  
ATOM   1382  CG  LEU B   1     -10.867  13.326   0.713  1.00  0.00           C  
ATOM   1383  CD1 LEU B   1      -9.547  13.178  -0.031  1.00  0.00           C  
ATOM   1384  CD2 LEU B   1     -11.862  14.144  -0.097  1.00  0.00           C  
ATOM   1385 1H   LEU B   1     -12.252  13.485   2.967  1.00  0.00           H  
ATOM   1386 2H   LEU B   1     -13.441  12.557   3.591  1.00  0.00           H  
ATOM   1387 3H   LEU B   1     -11.896  12.030   3.616  1.00  0.00           H  
ATOM   1388  HA  LEU B   1     -13.517  12.485   1.242  1.00  0.00           H  
ATOM   1389 1HB  LEU B   1     -10.707  11.366   1.543  1.00  0.00           H  
ATOM   1390 2HB  LEU B   1     -11.624  11.448   0.036  1.00  0.00           H  
ATOM   1391  HG  LEU B   1     -10.664  13.833   1.656  1.00  0.00           H  
ATOM   1392 1HD1 LEU B   1      -9.129  14.165  -0.231  1.00  0.00           H  
ATOM   1393 2HD1 LEU B   1      -8.848  12.606   0.580  1.00  0.00           H  
ATOM   1394 3HD1 LEU B   1      -9.717  12.658  -0.973  1.00  0.00           H  
ATOM   1395 1HD2 LEU B   1     -11.445  15.131  -0.296  1.00  0.00           H  
ATOM   1396 2HD2 LEU B   1     -12.066  13.638  -1.041  1.00  0.00           H  
ATOM   1397 3HD2 LEU B   1     -12.790  14.249   0.466  1.00  0.00           H  
ATOM   1398  N   GLU B   2     -13.276   9.754   0.829  1.00  0.00           N  
ATOM   1399  CA  GLU B   2     -13.752   8.376   0.827  1.00  0.00           C  
ATOM   1400  C   GLU B   2     -12.703   7.431   1.398  1.00  0.00           C  
ATOM   1401  O   GLU B   2     -11.504   7.699   1.322  1.00  0.00           O  
ATOM   1402  CB  GLU B   2     -14.126   7.943  -0.592  1.00  0.00           C  
ATOM   1403  CG  GLU B   2     -15.259   8.746  -1.217  1.00  0.00           C  
ATOM   1404  CD  GLU B   2     -15.602   8.289  -2.607  1.00  0.00           C  
ATOM   1405  OE1 GLU B   2     -15.053   7.305  -3.041  1.00  0.00           O  
ATOM   1406  OE2 GLU B   2     -16.415   8.924  -3.236  1.00  0.00           O  
ATOM   1407  H   GLU B   2     -12.953  10.165  -0.036  1.00  0.00           H  
ATOM   1408  HA  GLU B   2     -14.641   8.317   1.456  1.00  0.00           H  
ATOM   1409 1HB  GLU B   2     -13.255   8.032  -1.241  1.00  0.00           H  
ATOM   1410 2HB  GLU B   2     -14.424   6.894  -0.586  1.00  0.00           H  
ATOM   1411 1HG  GLU B   2     -16.144   8.655  -0.588  1.00  0.00           H  
ATOM   1412 2HG  GLU B   2     -14.972   9.796  -1.245  1.00  0.00           H  
ATOM   1413  N   ALA B   3     -13.161   6.322   1.969  1.00  0.00           N  
ATOM   1414  CA  ALA B   3     -12.267   5.246   2.380  1.00  0.00           C  
ATOM   1415  C   ALA B   3     -11.989   4.290   1.228  1.00  0.00           C  
ATOM   1416  O   ALA B   3     -12.894   3.624   0.728  1.00  0.00           O  
ATOM   1417  CB  ALA B   3     -12.856   4.490   3.562  1.00  0.00           C  
ATOM   1418  H   ALA B   3     -14.155   6.222   2.122  1.00  0.00           H  
ATOM   1419  HA  ALA B   3     -11.318   5.690   2.682  1.00  0.00           H  
ATOM   1420 1HB  ALA B   3     -12.177   3.689   3.857  1.00  0.00           H  
ATOM   1421 2HB  ALA B   3     -12.995   5.174   4.399  1.00  0.00           H  
ATOM   1422 3HB  ALA B   3     -13.817   4.064   3.279  1.00  0.00           H  
ATOM   1423  N   LEU B   4     -10.728   4.229   0.807  1.00  0.00           N  
ATOM   1424  CA  LEU B   4     -10.341   3.410  -0.335  1.00  0.00           C  
ATOM   1425  C   LEU B   4     -10.101   1.964   0.081  1.00  0.00           C  
ATOM   1426  O   LEU B   4      -9.800   1.683   1.241  1.00  0.00           O  
ATOM   1427  CB  LEU B   4      -9.076   3.977  -0.989  1.00  0.00           C  
ATOM   1428  CG  LEU B   4      -9.292   5.160  -1.942  1.00  0.00           C  
ATOM   1429  CD1 LEU B   4     -10.148   6.216  -1.255  1.00  0.00           C  
ATOM   1430  CD2 LEU B   4      -7.945   5.734  -2.354  1.00  0.00           C  
ATOM   1431  H   LEU B   4     -10.022   4.761   1.294  1.00  0.00           H  
ATOM   1432  HA  LEU B   4     -11.151   3.428  -1.063  1.00  0.00           H  
ATOM   1433 1HB  LEU B   4      -8.395   4.304  -0.205  1.00  0.00           H  
ATOM   1434 2HB  LEU B   4      -8.590   3.182  -1.554  1.00  0.00           H  
ATOM   1435  HG  LEU B   4      -9.829   4.821  -2.828  1.00  0.00           H  
ATOM   1436 1HD1 LEU B   4     -10.303   7.056  -1.931  1.00  0.00           H  
ATOM   1437 2HD1 LEU B   4     -11.113   5.784  -0.988  1.00  0.00           H  
ATOM   1438 3HD1 LEU B   4      -9.644   6.563  -0.354  1.00  0.00           H  
ATOM   1439 1HD2 LEU B   4      -8.099   6.574  -3.032  1.00  0.00           H  
ATOM   1440 2HD2 LEU B   4      -7.408   6.075  -1.469  1.00  0.00           H  
ATOM   1441 3HD2 LEU B   4      -7.361   4.963  -2.859  1.00  0.00           H  
ATOM   1442  N   PRO B   5     -10.237   1.049  -0.873  1.00  0.00           N  
ATOM   1443  CA  PRO B   5      -9.886  -0.349  -0.651  1.00  0.00           C  
ATOM   1444  C   PRO B   5      -8.386  -0.514  -0.444  1.00  0.00           C  
ATOM   1445  O   PRO B   5      -7.587   0.238  -0.998  1.00  0.00           O  
ATOM   1446  CB  PRO B   5     -10.357  -1.031  -1.939  1.00  0.00           C  
ATOM   1447  CG  PRO B   5     -10.259   0.036  -2.975  1.00  0.00           C  
ATOM   1448  CD  PRO B   5     -10.682   1.292  -2.261  1.00  0.00           C  
ATOM   1449  HA  PRO B   5     -10.441  -0.727   0.220  1.00  0.00           H  
ATOM   1450 1HB  PRO B   5      -9.720  -1.900  -2.159  1.00  0.00           H  
ATOM   1451 2HB  PRO B   5     -11.383  -1.409  -1.812  1.00  0.00           H  
ATOM   1452 1HG  PRO B   5      -9.231   0.095  -3.363  1.00  0.00           H  
ATOM   1453 2HG  PRO B   5     -10.908  -0.204  -3.830  1.00  0.00           H  
ATOM   1454 1HD  PRO B   5     -10.172   2.158  -2.708  1.00  0.00           H  
ATOM   1455 2HD  PRO B   5     -11.774   1.405  -2.332  1.00  0.00           H  
ATOM   1456  N   ASP B   6      -8.012  -1.506   0.358  1.00  0.00           N  
ATOM   1457  CA  ASP B   6      -6.619  -1.690   0.748  1.00  0.00           C  
ATOM   1458  C   ASP B   6      -5.899  -2.629  -0.213  1.00  0.00           C  
ATOM   1459  O   ASP B   6      -6.328  -3.763  -0.426  1.00  0.00           O  
ATOM   1460  CB  ASP B   6      -6.529  -2.241   2.173  1.00  0.00           C  
ATOM   1461  CG  ASP B   6      -7.034  -1.259   3.221  1.00  0.00           C  
ATOM   1462  OD1 ASP B   6      -7.191  -0.105   2.898  1.00  0.00           O  
ATOM   1463  OD2 ASP B   6      -7.257  -1.671   4.334  1.00  0.00           O  
ATOM   1464  H   ASP B   6      -8.709  -2.147   0.707  1.00  0.00           H  
ATOM   1465  HA  ASP B   6      -6.120  -0.721   0.717  1.00  0.00           H  
ATOM   1466 1HB  ASP B   6      -7.112  -3.159   2.246  1.00  0.00           H  
ATOM   1467 2HB  ASP B   6      -5.493  -2.493   2.401  1.00  0.00           H  
ATOM   1468  N   ASP B   7      -4.803  -2.149  -0.790  1.00  0.00           N  
ATOM   1469  CA  ASP B   7      -3.967  -2.975  -1.653  1.00  0.00           C  
ATOM   1470  C   ASP B   7      -2.637  -3.299  -0.985  1.00  0.00           C  
ATOM   1471  O   ASP B   7      -1.781  -2.428  -0.828  1.00  0.00           O  
ATOM   1472  CB  ASP B   7      -3.716  -2.272  -2.989  1.00  0.00           C  
ATOM   1473  CG  ASP B   7      -4.957  -2.212  -3.869  1.00  0.00           C  
ATOM   1474  OD1 ASP B   7      -5.423  -3.249  -4.278  1.00  0.00           O  
ATOM   1475  OD2 ASP B   7      -5.428  -1.129  -4.124  1.00  0.00           O  
ATOM   1476  H   ASP B   7      -4.542  -1.187  -0.626  1.00  0.00           H  
ATOM   1477  HA  ASP B   7      -4.489  -3.913  -1.845  1.00  0.00           H  
ATOM   1478 1HB  ASP B   7      -3.368  -1.255  -2.806  1.00  0.00           H  
ATOM   1479 2HB  ASP B   7      -2.928  -2.795  -3.533  1.00  0.00           H  
ATOM   1480  N   LEU B   8      -2.469  -4.558  -0.592  1.00  0.00           N  
ATOM   1481  CA  LEU B   8      -1.279  -4.979   0.137  1.00  0.00           C  
ATOM   1482  C   LEU B   8      -0.342  -5.783  -0.756  1.00  0.00           C  
ATOM   1483  O   LEU B   8      -0.788  -6.582  -1.580  1.00  0.00           O  
ATOM   1484  CB  LEU B   8      -1.676  -5.818   1.359  1.00  0.00           C  
ATOM   1485  CG  LEU B   8      -2.545  -5.103   2.402  1.00  0.00           C  
ATOM   1486  CD1 LEU B   8      -2.864  -6.063   3.541  1.00  0.00           C  
ATOM   1487  CD2 LEU B   8      -1.814  -3.871   2.914  1.00  0.00           C  
ATOM   1488  H   LEU B   8      -3.184  -5.238  -0.804  1.00  0.00           H  
ATOM   1489  HA  LEU B   8      -0.750  -4.090   0.479  1.00  0.00           H  
ATOM   1490 1HB  LEU B   8      -2.223  -6.694   1.016  1.00  0.00           H  
ATOM   1491 2HB  LEU B   8      -0.768  -6.155   1.859  1.00  0.00           H  
ATOM   1492  HG  LEU B   8      -3.488  -4.803   1.946  1.00  0.00           H  
ATOM   1493 1HD1 LEU B   8      -3.481  -5.555   4.282  1.00  0.00           H  
ATOM   1494 2HD1 LEU B   8      -3.403  -6.925   3.149  1.00  0.00           H  
ATOM   1495 3HD1 LEU B   8      -1.937  -6.395   4.007  1.00  0.00           H  
ATOM   1496 1HD2 LEU B   8      -2.432  -3.363   3.655  1.00  0.00           H  
ATOM   1497 2HD2 LEU B   8      -0.871  -4.171   3.372  1.00  0.00           H  
ATOM   1498 3HD2 LEU B   8      -1.615  -3.195   2.083  1.00  0.00           H  
ATOM   1499  N   TYR B   9       0.958  -5.564  -0.588  1.00  0.00           N  
ATOM   1500  CA  TYR B   9       1.959  -6.231  -1.413  1.00  0.00           C  
ATOM   1501  C   TYR B   9       2.972  -6.974  -0.554  1.00  0.00           C  
ATOM   1502  O   TYR B   9       3.949  -6.392  -0.082  1.00  0.00           O  
ATOM   1503  CB  TYR B   9       2.670  -5.220  -2.316  1.00  0.00           C  
ATOM   1504  CG  TYR B   9       1.757  -4.550  -3.319  1.00  0.00           C  
ATOM   1505  CD1 TYR B   9       1.020  -3.434  -2.949  1.00  0.00           C  
ATOM   1506  CD2 TYR B   9       1.656  -5.052  -4.608  1.00  0.00           C  
ATOM   1507  CE1 TYR B   9       0.187  -2.822  -3.866  1.00  0.00           C  
ATOM   1508  CE2 TYR B   9       0.822  -4.440  -5.524  1.00  0.00           C  
ATOM   1509  CZ  TYR B   9       0.090  -3.329  -5.156  1.00  0.00           C  
ATOM   1510  OH  TYR B   9      -0.740  -2.720  -6.069  1.00  0.00           O  
ATOM   1511  H   TYR B   9       1.260  -4.920   0.129  1.00  0.00           H  
ATOM   1512  HA  TYR B   9       1.455  -6.966  -2.041  1.00  0.00           H  
ATOM   1513 1HB  TYR B   9       3.129  -4.444  -1.702  1.00  0.00           H  
ATOM   1514 2HB  TYR B   9       3.468  -5.720  -2.863  1.00  0.00           H  
ATOM   1515  HD1 TYR B   9       1.100  -3.039  -1.936  1.00  0.00           H  
ATOM   1516  HD2 TYR B   9       2.234  -5.929  -4.898  1.00  0.00           H  
ATOM   1517  HE1 TYR B   9      -0.391  -1.945  -3.575  1.00  0.00           H  
ATOM   1518  HE2 TYR B   9       0.742  -4.835  -6.537  1.00  0.00           H  
ATOM   1519  HH  TYR B   9      -1.108  -1.922  -5.682  1.00  0.00           H  
ATOM   1520  N   PHE B  10       2.735  -8.266  -0.353  1.00  0.00           N  
ATOM   1521  CA  PHE B  10       3.650  -9.104   0.415  1.00  0.00           C  
ATOM   1522  C   PHE B  10       3.928 -10.418  -0.303  1.00  0.00           C  
ATOM   1523  O   PHE B  10       3.102 -10.900  -1.077  1.00  0.00           O  
ATOM   1524  CB  PHE B  10       3.076  -9.389   1.804  1.00  0.00           C  
ATOM   1525  CG  PHE B  10       2.863  -8.157   2.636  1.00  0.00           C  
ATOM   1526  CD1 PHE B  10       1.598  -7.601   2.766  1.00  0.00           C  
ATOM   1527  CD2 PHE B  10       3.925  -7.550   3.289  1.00  0.00           C  
ATOM   1528  CE1 PHE B  10       1.401  -6.467   3.531  1.00  0.00           C  
ATOM   1529  CE2 PHE B  10       3.730  -6.417   4.055  1.00  0.00           C  
ATOM   1530  CZ  PHE B  10       2.466  -5.875   4.176  1.00  0.00           C  
ATOM   1531  H   PHE B  10       1.900  -8.679  -0.742  1.00  0.00           H  
ATOM   1532  HA  PHE B  10       4.594  -8.571   0.530  1.00  0.00           H  
ATOM   1533 1HB  PHE B  10       2.120  -9.902   1.705  1.00  0.00           H  
ATOM   1534 2HB  PHE B  10       3.748 -10.053   2.346  1.00  0.00           H  
ATOM   1535  HD1 PHE B  10       0.756  -8.069   2.257  1.00  0.00           H  
ATOM   1536  HD2 PHE B  10       4.923  -7.978   3.193  1.00  0.00           H  
ATOM   1537  HE1 PHE B  10       0.402  -6.040   3.624  1.00  0.00           H  
ATOM   1538  HE2 PHE B  10       4.573  -5.950   4.564  1.00  0.00           H  
ATOM   1539  HZ  PHE B  10       2.312  -4.981   4.778  1.00  0.00           H  
ATOM   1540  N   THR B  11       5.098 -10.991  -0.043  1.00  0.00           N  
ATOM   1541  CA  THR B  11       5.486 -12.254  -0.660  1.00  0.00           C  
ATOM   1542  C   THR B  11       5.700 -13.338   0.389  1.00  0.00           C  
ATOM   1543  O   THR B  11       6.426 -13.138   1.363  1.00  0.00           O  
ATOM   1544  CB  THR B  11       6.766 -12.090  -1.501  1.00  0.00           C  
ATOM   1545  OG1 THR B  11       6.532 -11.142  -2.551  1.00  0.00           O  
ATOM   1546  CG2 THR B  11       7.179 -13.421  -2.109  1.00  0.00           C  
ATOM   1547  H   THR B  11       5.736 -10.542   0.598  1.00  0.00           H  
ATOM   1548  HA  THR B  11       4.681 -12.579  -1.319  1.00  0.00           H  
ATOM   1549  HB  THR B  11       7.572 -11.719  -0.868  1.00  0.00           H  
ATOM   1550  HG1 THR B  11       6.777 -10.264  -2.248  1.00  0.00           H  
ATOM   1551 1HG2 THR B  11       8.085 -13.286  -2.699  1.00  0.00           H  
ATOM   1552 2HG2 THR B  11       7.369 -14.141  -1.313  1.00  0.00           H  
ATOM   1553 3HG2 THR B  11       6.381 -13.792  -2.750  1.00  0.00           H  
ATOM   1554  N   ASP B  12       5.063 -14.486   0.186  1.00  0.00           N  
ATOM   1555  CA  ASP B  12       5.171 -15.598   1.121  1.00  0.00           C  
ATOM   1556  C   ASP B  12       4.633 -15.218   2.495  1.00  0.00           C  
ATOM   1557  O   ASP B  12       5.172 -15.634   3.520  1.00  0.00           O  
ATOM   1558  CB  ASP B  12       6.627 -16.055   1.245  1.00  0.00           C  
ATOM   1559  CG  ASP B  12       7.204 -16.558  -0.071  1.00  0.00           C  
ATOM   1560  OD1 ASP B  12       6.444 -16.785  -0.983  1.00  0.00           O  
ATOM   1561  OD2 ASP B  12       8.400 -16.711  -0.152  1.00  0.00           O  
ATOM   1562  H   ASP B  12       4.490 -14.590  -0.639  1.00  0.00           H  
ATOM   1563  HA  ASP B  12       4.577 -16.430   0.740  1.00  0.00           H  
ATOM   1564 1HB  ASP B  12       7.240 -15.226   1.601  1.00  0.00           H  
ATOM   1565 2HB  ASP B  12       6.696 -16.854   1.984  1.00  0.00           H  
ATOM   1566  N   PHE B  13       3.568 -14.425   2.507  1.00  0.00           N  
ATOM   1567  CA  PHE B  13       2.813 -14.176   3.730  1.00  0.00           C  
ATOM   1568  C   PHE B  13       1.349 -14.562   3.561  1.00  0.00           C  
ATOM   1569  O   PHE B  13       1.017 -15.711   3.647  1.00  0.00           O  
ATOM   1570  OXT PHE B  13       0.527 -13.716   3.342  1.00  0.00           O  
ATOM   1571  CB  PHE B  13       2.914 -12.704   4.132  1.00  0.00           C  
ATOM   1572  CG  PHE B  13       4.278 -12.300   4.617  1.00  0.00           C  
ATOM   1573  CD1 PHE B  13       5.244 -11.858   3.726  1.00  0.00           C  
ATOM   1574  CD2 PHE B  13       4.597 -12.363   5.965  1.00  0.00           C  
ATOM   1575  CE1 PHE B  13       6.499 -11.487   4.172  1.00  0.00           C  
ATOM   1576  CE2 PHE B  13       5.849 -11.992   6.413  1.00  0.00           C  
ATOM   1577  CZ  PHE B  13       6.801 -11.553   5.515  1.00  0.00           C  
ATOM   1578  H   PHE B  13       3.273 -13.982   1.649  1.00  0.00           H  
ATOM   1579  HA  PHE B  13       3.238 -14.786   4.529  1.00  0.00           H  
ATOM   1580 1HB  PHE B  13       2.658 -12.076   3.279  1.00  0.00           H  
ATOM   1581 2HB  PHE B  13       2.196 -12.492   4.922  1.00  0.00           H  
ATOM   1582  HD1 PHE B  13       5.004 -11.805   2.664  1.00  0.00           H  
ATOM   1583  HD2 PHE B  13       3.845 -12.709   6.675  1.00  0.00           H  
ATOM   1584  HE1 PHE B  13       7.249 -11.142   3.460  1.00  0.00           H  
ATOM   1585  HE2 PHE B  13       6.087 -12.045   7.476  1.00  0.00           H  
ATOM   1586  HZ  PHE B  13       7.790 -11.262   5.867  1.00  0.00           H  
TER                                                                             
I_bsa 1688.83
I_hb 6
I_pack -0.027
I_sc -57.518
I_unsat 7
pep_sc -18.805
pep_sc_noref -18.479
reweighted_sc -129.192
rmsALL 11.368
rmsALL_CAPRI_if 4.009
rmsALL_allIF 4.733
rmsALL_if 7.941
rmsBB 9.89
rmsBB_CAPRI_if 3.478
rmsBB_allIF 3.665
rmsBB_if 7.184
rmsBB_intrf_lowres 7.529
rmsBB_lowres 9.828
rmsCA 9.906
rmsCA_if 7.249
rmsCA_intrf_lowres 7.534
rmsCA_lowres 9.798
rmsSC_CAPRI_if 4.326
rmsSC_allIF 5.177
score -52.869
score_lowres_opt 8.81
score_lowres_start 27.134
silent_score -52.869
startRMSall 0
startRMSallif 0
startRMSbb 0
startRMSca 0
time 74
