# Supplementary material for: Simple biochemical features underlie transcriptional activation domain diversity and dynamic, fuzzy binding to Mediator
Source: eLife. 2021 Apr 27;10:e68068. doi: 10.7554/eLife.68068 (PMC8137143; doi:10.7554/eLife.68068)
Supplement: Figure 6—source data 2. — The 10 best-scoring models from different binding poses are provided as pdb files. Top500.txt contains the score, cluster number, and RMSD to best model for the 500 best-scoring models. [file elife-68068-fig6-data2.zip › Med15-cAD structural models/ABD1/Gln3_63/2lpb_Gln3_63_prepack_26686.pdb]

HEADER                                            17-SEP-20   XXXX              
EXPDTA    THEORETICAL MODEL                                                     
REMARK 220                                                                      
REMARK 220 EXPERIMENTAL DETAILS                                                 
REMARK 220  EXPERIMENT TYPE                : THEORETICAL MODELLING              
REMARK 220  DATE OF DATA COLLECTION        : 17-SEP-20                          
REMARK 220                                                                      
REMARK 220 REMARK: MODEL GENERATED BY ROSETTA                                   
REMARK 220  VERSION 2020.08+release.cb1caba                                     
ATOM      1  N   GLN A 158     -12.016 -12.395 -23.603  1.00  0.00           N  
ATOM      2  CA  GLN A 158     -11.969 -12.966 -22.241  1.00  0.00           C  
ATOM      3  C   GLN A 158     -12.554 -11.986 -21.232  1.00  0.00           C  
ATOM      4  O   GLN A 158     -13.092 -10.945 -21.605  1.00  0.00           O  
ATOM      5  CB  GLN A 158     -10.534 -13.324 -21.846  1.00  0.00           C  
ATOM      6  CG  GLN A 158      -9.893 -14.385 -22.724  1.00  0.00           C  
ATOM      7  CD  GLN A 158     -10.563 -15.738 -22.580  1.00  0.00           C  
ATOM      8  OE1 GLN A 158     -10.628 -16.301 -21.484  1.00  0.00           O  
ATOM      9  NE2 GLN A 158     -11.067 -16.269 -23.688  1.00  0.00           N  
ATOM     10 1H   GLN A 158     -11.629 -13.049 -24.253  1.00  0.00           H  
ATOM     11 2H   GLN A 158     -12.965 -12.201 -23.851  1.00  0.00           H  
ATOM     12 3H   GLN A 158     -11.486 -11.548 -23.628  1.00  0.00           H  
ATOM     13  HA  GLN A 158     -12.567 -13.877 -22.227  1.00  0.00           H  
ATOM     14 1HB  GLN A 158      -9.911 -12.431 -21.888  1.00  0.00           H  
ATOM     15 2HB  GLN A 158     -10.519 -13.686 -20.817  1.00  0.00           H  
ATOM     16 1HG  GLN A 158      -9.970 -14.075 -23.766  1.00  0.00           H  
ATOM     17 2HG  GLN A 158      -8.845 -14.490 -22.442  1.00  0.00           H  
ATOM     18 1HE2 GLN A 158     -11.521 -17.161 -23.656  1.00  0.00           H  
ATOM     19 2HE2 GLN A 158     -10.992 -15.779 -24.557  1.00  0.00           H  
ATOM     20  N   ARG A 159     -12.454 -12.331 -19.958  1.00  0.00           N  
ATOM     21  CA  ARG A 159     -12.963 -11.479 -18.889  1.00  0.00           C  
ATOM     22  C   ARG A 159     -12.021 -10.302 -18.654  1.00  0.00           C  
ATOM     23  O   ARG A 159     -10.801 -10.445 -18.767  1.00  0.00           O  
ATOM     24  CB  ARG A 159     -13.124 -12.269 -17.599  1.00  0.00           C  
ATOM     25  CG  ARG A 159     -14.191 -13.351 -17.640  1.00  0.00           C  
ATOM     26  CD  ARG A 159     -14.288 -14.077 -16.348  1.00  0.00           C  
ATOM     27  NE  ARG A 159     -15.295 -15.125 -16.388  1.00  0.00           N  
ATOM     28  CZ  ARG A 159     -15.548 -15.983 -15.381  1.00  0.00           C  
ATOM     29  NH1 ARG A 159     -14.860 -15.904 -14.263  1.00  0.00           N  
ATOM     30  NH2 ARG A 159     -16.487 -16.903 -15.516  1.00  0.00           N  
ATOM     31  H   ARG A 159     -12.025 -13.184 -19.727  1.00  0.00           H  
ATOM     32  HA  ARG A 159     -13.941 -11.098 -19.186  1.00  0.00           H  
ATOM     33 1HB  ARG A 159     -12.179 -12.747 -17.345  1.00  0.00           H  
ATOM     34 2HB  ARG A 159     -13.375 -11.589 -16.785  1.00  0.00           H  
ATOM     35 1HG  ARG A 159     -15.160 -12.899 -17.853  1.00  0.00           H  
ATOM     36 2HG  ARG A 159     -13.948 -14.073 -18.421  1.00  0.00           H  
ATOM     37 1HD  ARG A 159     -13.328 -14.535 -16.115  1.00  0.00           H  
ATOM     38 2HD  ARG A 159     -14.558 -13.377 -15.557  1.00  0.00           H  
ATOM     39  HE  ARG A 159     -15.845 -15.216 -17.232  1.00  0.00           H  
ATOM     40 1HH1 ARG A 159     -14.143 -15.201 -14.159  1.00  0.00           H  
ATOM     41 2HH1 ARG A 159     -15.048 -16.547 -13.508  1.00  0.00           H  
ATOM     42 1HH2 ARG A 159     -17.015 -16.963 -16.375  1.00  0.00           H  
ATOM     43 2HH2 ARG A 159     -16.676 -17.546 -14.761  1.00  0.00           H  
ATOM     44  N   ARG A 160     -12.586  -9.144 -18.344  1.00  0.00           N  
ATOM     45  CA  ARG A 160     -11.792  -7.949 -18.098  1.00  0.00           C  
ATOM     46  C   ARG A 160     -12.633  -6.875 -17.411  1.00  0.00           C  
ATOM     47  O   ARG A 160     -13.441  -6.198 -18.052  1.00  0.00           O  
ATOM     48  CB  ARG A 160     -11.230  -7.400 -19.401  1.00  0.00           C  
ATOM     49  CG  ARG A 160     -10.292  -6.214 -19.244  1.00  0.00           C  
ATOM     50  CD  ARG A 160      -9.730  -5.781 -20.549  1.00  0.00           C  
ATOM     51  NE  ARG A 160      -8.779  -4.693 -20.396  1.00  0.00           N  
ATOM     52  CZ  ARG A 160      -8.189  -4.042 -21.417  1.00  0.00           C  
ATOM     53  NH1 ARG A 160      -8.462  -4.383 -22.658  1.00  0.00           N  
ATOM     54  NH2 ARG A 160      -7.336  -3.063 -21.173  1.00  0.00           N  
ATOM     55  H   ARG A 160     -13.563  -9.090 -18.275  1.00  0.00           H  
ATOM     56  HA  ARG A 160     -10.960  -8.215 -17.446  1.00  0.00           H  
ATOM     57 1HB  ARG A 160     -10.683  -8.186 -19.921  1.00  0.00           H  
ATOM     58 2HB  ARG A 160     -12.050  -7.089 -20.049  1.00  0.00           H  
ATOM     59 1HG  ARG A 160     -10.837  -5.375 -18.811  1.00  0.00           H  
ATOM     60 2HG  ARG A 160      -9.465  -6.488 -18.588  1.00  0.00           H  
ATOM     61 1HD  ARG A 160      -9.215  -6.619 -21.019  1.00  0.00           H  
ATOM     62 2HD  ARG A 160     -10.536  -5.441 -21.197  1.00  0.00           H  
ATOM     63  HE  ARG A 160      -8.544  -4.403 -19.456  1.00  0.00           H  
ATOM     64 1HH1 ARG A 160      -9.113  -5.131 -22.845  1.00  0.00           H  
ATOM     65 2HH1 ARG A 160      -8.019  -3.895 -23.423  1.00  0.00           H  
ATOM     66 1HH2 ARG A 160      -7.126  -2.801 -20.220  1.00  0.00           H  
ATOM     67 2HH2 ARG A 160      -6.894  -2.576 -21.939  1.00  0.00           H  
ATOM     68  N   GLN A 161     -12.454  -6.736 -16.108  1.00  0.00           N  
ATOM     69  CA  GLN A 161     -13.186  -5.737 -15.341  1.00  0.00           C  
ATOM     70  C   GLN A 161     -12.283  -4.548 -15.024  1.00  0.00           C  
ATOM     71  O   GLN A 161     -11.141  -4.722 -14.597  1.00  0.00           O  
ATOM     72  CB  GLN A 161     -13.737  -6.344 -14.048  1.00  0.00           C  
ATOM     73  CG  GLN A 161     -14.566  -5.384 -13.213  1.00  0.00           C  
ATOM     74  CD  GLN A 161     -15.146  -6.044 -11.976  1.00  0.00           C  
ATOM     75  OE1 GLN A 161     -14.579  -7.002 -11.442  1.00  0.00           O  
ATOM     76  NE2 GLN A 161     -16.281  -5.535 -11.513  1.00  0.00           N  
ATOM     77  H   GLN A 161     -11.811  -7.320 -15.646  1.00  0.00           H  
ATOM     78  HA  GLN A 161     -14.024  -5.385 -15.943  1.00  0.00           H  
ATOM     79 1HB  GLN A 161     -14.359  -7.206 -14.287  1.00  0.00           H  
ATOM     80 2HB  GLN A 161     -12.911  -6.699 -13.432  1.00  0.00           H  
ATOM     81 1HG  GLN A 161     -13.932  -4.556 -12.893  1.00  0.00           H  
ATOM     82 2HG  GLN A 161     -15.391  -5.009 -13.820  1.00  0.00           H  
ATOM     83 1HE2 GLN A 161     -16.712  -5.929 -10.700  1.00  0.00           H  
ATOM     84 2HE2 GLN A 161     -16.708  -4.757 -11.976  1.00  0.00           H  
ATOM     85  N   LEU A 162     -12.793  -3.344 -15.237  1.00  0.00           N  
ATOM     86  CA  LEU A 162     -12.021  -2.140 -14.973  1.00  0.00           C  
ATOM     87  C   LEU A 162     -12.920  -0.927 -14.750  1.00  0.00           C  
ATOM     88  O   LEU A 162     -13.442  -0.340 -15.694  1.00  0.00           O  
ATOM     89  CB  LEU A 162     -11.064  -1.866 -16.140  1.00  0.00           C  
ATOM     90  CG  LEU A 162     -10.155  -0.640 -15.981  1.00  0.00           C  
ATOM     91  CD1 LEU A 162      -9.016  -0.718 -16.989  1.00  0.00           C  
ATOM     92  CD2 LEU A 162     -10.973   0.628 -16.177  1.00  0.00           C  
ATOM     93  H   LEU A 162     -13.712  -3.261 -15.574  1.00  0.00           H  
ATOM     94  HA  LEU A 162     -11.437  -2.296 -14.067  1.00  0.00           H  
ATOM     95 1HB  LEU A 162     -10.425  -2.737 -16.277  1.00  0.00           H  
ATOM     96 2HB  LEU A 162     -11.653  -1.726 -17.047  1.00  0.00           H  
ATOM     97  HG  LEU A 162      -9.717  -0.639 -14.983  1.00  0.00           H  
ATOM     98 1HD1 LEU A 162      -8.370   0.153 -16.876  1.00  0.00           H  
ATOM     99 2HD1 LEU A 162      -8.436  -1.624 -16.814  1.00  0.00           H  
ATOM    100 3HD1 LEU A 162      -9.425  -0.737 -17.999  1.00  0.00           H  
ATOM    101 1HD2 LEU A 162     -10.327   1.499 -16.063  1.00  0.00           H  
ATOM    102 2HD2 LEU A 162     -11.410   0.629 -17.175  1.00  0.00           H  
ATOM    103 3HD2 LEU A 162     -11.768   0.666 -15.431  1.00  0.00           H  
ATOM    104  N   THR A 163     -13.130  -0.568 -13.497  1.00  0.00           N  
ATOM    105  CA  THR A 163     -13.931   0.599 -13.185  1.00  0.00           C  
ATOM    106  C   THR A 163     -13.038   1.835 -13.283  1.00  0.00           C  
ATOM    107  O   THR A 163     -11.937   1.838 -12.733  1.00  0.00           O  
ATOM    108  CB  THR A 163     -14.563   0.499 -11.784  1.00  0.00           C  
ATOM    109  OG1 THR A 163     -15.439  -0.635 -11.732  1.00  0.00           O  
ATOM    110  CG2 THR A 163     -15.352   1.759 -11.464  1.00  0.00           C  
ATOM    111  H   THR A 163     -12.740  -1.095 -12.770  1.00  0.00           H  
ATOM    112  HA  THR A 163     -14.738   0.670 -13.915  1.00  0.00           H  
ATOM    113  HB  THR A 163     -13.778   0.369 -11.039  1.00  0.00           H  
ATOM    114  HG1 THR A 163     -15.776  -0.738 -10.840  1.00  0.00           H  
ATOM    115 1HG2 THR A 163     -15.791   1.670 -10.470  1.00  0.00           H  
ATOM    116 2HG2 THR A 163     -14.687   2.621 -11.491  1.00  0.00           H  
ATOM    117 3HG2 THR A 163     -16.145   1.889 -12.200  1.00  0.00           H  
ATOM    118  N   PRO A 164     -13.497   2.899 -13.960  1.00  0.00           N  
ATOM    119  CA  PRO A 164     -12.714   4.131 -14.141  1.00  0.00           C  
ATOM    120  C   PRO A 164     -12.220   4.737 -12.826  1.00  0.00           C  
ATOM    121  O   PRO A 164     -11.099   5.240 -12.749  1.00  0.00           O  
ATOM    122  CB  PRO A 164     -13.714   5.060 -14.836  1.00  0.00           C  
ATOM    123  CG  PRO A 164     -14.582   4.140 -15.625  1.00  0.00           C  
ATOM    124  CD  PRO A 164     -14.776   2.948 -14.727  1.00  0.00           C  
ATOM    125  HA  PRO A 164     -11.851   3.919 -14.789  1.00  0.00           H  
ATOM    126 1HB  PRO A 164     -14.275   5.638 -14.086  1.00  0.00           H  
ATOM    127 2HB  PRO A 164     -13.178   5.787 -15.466  1.00  0.00           H  
ATOM    128 1HG  PRO A 164     -15.530   4.637 -15.880  1.00  0.00           H  
ATOM    129 2HG  PRO A 164     -14.093   3.879 -16.575  1.00  0.00           H  
ATOM    130 1HD  PRO A 164     -15.637   3.122 -14.065  1.00  0.00           H  
ATOM    131 2HD  PRO A 164     -14.934   2.048 -15.341  1.00  0.00           H  
ATOM    132  N   GLN A 165     -13.054   4.663 -11.798  1.00  0.00           N  
ATOM    133  CA  GLN A 165     -12.719   5.223 -10.492  1.00  0.00           C  
ATOM    134  C   GLN A 165     -11.666   4.392  -9.762  1.00  0.00           C  
ATOM    135  O   GLN A 165     -10.776   4.940  -9.115  1.00  0.00           O  
ATOM    136  CB  GLN A 165     -13.974   5.333  -9.621  1.00  0.00           C  
ATOM    137  CG  GLN A 165     -14.957   6.400 -10.082  1.00  0.00           C  
ATOM    138  CD  GLN A 165     -15.787   5.965 -11.278  1.00  0.00           C  
ATOM    139  OE1 GLN A 165     -16.120   4.788 -11.423  1.00  0.00           O  
ATOM    140  NE2 GLN A 165     -16.125   6.909 -12.141  1.00  0.00           N  
ATOM    141  H   GLN A 165     -13.924   4.226 -11.924  1.00  0.00           H  
ATOM    142  HA  GLN A 165     -12.302   6.219 -10.639  1.00  0.00           H  
ATOM    143 1HB  GLN A 165     -14.484   4.380  -9.626  1.00  0.00           H  
ATOM    144 2HB  GLN A 165     -13.673   5.565  -8.610  1.00  0.00           H  
ATOM    145 1HG  GLN A 165     -15.624   6.634  -9.265  1.00  0.00           H  
ATOM    146 2HG  GLN A 165     -14.400   7.286 -10.353  1.00  0.00           H  
ATOM    147 1HE2 GLN A 165     -16.665   6.654 -12.924  1.00  0.00           H  
ATOM    148 2HE2 GLN A 165     -15.824   7.830 -11.970  1.00  0.00           H  
ATOM    149  N   GLN A 166     -11.757   3.072  -9.874  1.00  0.00           N  
ATOM    150  CA  GLN A 166     -10.822   2.186  -9.190  1.00  0.00           C  
ATOM    151  C   GLN A 166      -9.517   2.063  -9.956  1.00  0.00           C  
ATOM    152  O   GLN A 166      -8.440   2.098  -9.365  1.00  0.00           O  
ATOM    153  CB  GLN A 166     -11.442   0.800  -8.993  1.00  0.00           C  
ATOM    154  CG  GLN A 166     -10.562  -0.172  -8.224  1.00  0.00           C  
ATOM    155  CD  GLN A 166     -11.256  -1.494  -7.959  1.00  0.00           C  
ATOM    156  OE1 GLN A 166     -11.821  -2.109  -8.868  1.00  0.00           O  
ATOM    157  NE2 GLN A 166     -11.217  -1.941  -6.709  1.00  0.00           N  
ATOM    158  H   GLN A 166     -12.454   2.687 -10.440  1.00  0.00           H  
ATOM    159  HA  GLN A 166     -10.598   2.609  -8.211  1.00  0.00           H  
ATOM    160 1HB  GLN A 166     -12.386   0.896  -8.456  1.00  0.00           H  
ATOM    161 2HB  GLN A 166     -11.661   0.358  -9.965  1.00  0.00           H  
ATOM    162 1HG  GLN A 166      -9.662  -0.368  -8.806  1.00  0.00           H  
ATOM    163 2HG  GLN A 166     -10.298   0.274  -7.265  1.00  0.00           H  
ATOM    164 1HE2 GLN A 166     -11.658  -2.809  -6.473  1.00  0.00           H  
ATOM    165 2HE2 GLN A 166     -10.748  -1.411  -6.002  1.00  0.00           H  
ATOM    166  N   GLN A 167      -9.625   1.917 -11.272  1.00  0.00           N  
ATOM    167  CA  GLN A 167      -8.469   1.777 -12.140  1.00  0.00           C  
ATOM    168  C   GLN A 167      -7.449   2.886 -11.907  1.00  0.00           C  
ATOM    169  O   GLN A 167      -6.258   2.627 -11.753  1.00  0.00           O  
ATOM    170  CB  GLN A 167      -8.907   1.771 -13.607  1.00  0.00           C  
ATOM    171  CG  GLN A 167      -7.760   1.677 -14.599  1.00  0.00           C  
ATOM    172  CD  GLN A 167      -7.037   0.346 -14.525  1.00  0.00           C  
ATOM    173  OE1 GLN A 167      -7.462  -0.568 -13.810  1.00  0.00           O  
ATOM    174  NE2 GLN A 167      -5.939   0.227 -15.262  1.00  0.00           N  
ATOM    175  H   GLN A 167     -10.519   1.896 -11.678  1.00  0.00           H  
ATOM    176  HA  GLN A 167      -7.981   0.829 -11.916  1.00  0.00           H  
ATOM    177 1HB  GLN A 167      -9.573   0.927 -13.785  1.00  0.00           H  
ATOM    178 2HB  GLN A 167      -9.465   2.681 -13.824  1.00  0.00           H  
ATOM    179 1HG  GLN A 167      -8.154   1.796 -15.608  1.00  0.00           H  
ATOM    180 2HG  GLN A 167      -7.041   2.468 -14.383  1.00  0.00           H  
ATOM    181 1HE2 GLN A 167      -5.421  -0.630 -15.255  1.00  0.00           H  
ATOM    182 2HE2 GLN A 167      -5.631   0.992 -15.827  1.00  0.00           H  
ATOM    183  N   GLN A 168      -7.937   4.113 -11.843  1.00  0.00           N  
ATOM    184  CA  GLN A 168      -7.085   5.278 -11.654  1.00  0.00           C  
ATOM    185  C   GLN A 168      -6.316   5.237 -10.336  1.00  0.00           C  
ATOM    186  O   GLN A 168      -5.210   5.765 -10.240  1.00  0.00           O  
ATOM    187  CB  GLN A 168      -7.925   6.557 -11.721  1.00  0.00           C  
ATOM    188  CG  GLN A 168      -8.438   6.891 -13.112  1.00  0.00           C  
ATOM    189  CD  GLN A 168      -9.411   8.055 -13.104  1.00  0.00           C  
ATOM    190  OE1 GLN A 168      -9.468   8.829 -12.145  1.00  0.00           O  
ATOM    191  NE2 GLN A 168     -10.185   8.184 -14.176  1.00  0.00           N  
ATOM    192  H   GLN A 168      -8.906   4.243 -11.920  1.00  0.00           H  
ATOM    193  HA  GLN A 168      -6.346   5.299 -12.454  1.00  0.00           H  
ATOM    194 1HB  GLN A 168      -8.785   6.462 -11.058  1.00  0.00           H  
ATOM    195 2HB  GLN A 168      -7.331   7.400 -11.370  1.00  0.00           H  
ATOM    196 1HG  GLN A 168      -7.593   7.157 -13.746  1.00  0.00           H  
ATOM    197 2HG  GLN A 168      -8.951   6.019 -13.517  1.00  0.00           H  
ATOM    198 1HE2 GLN A 168     -10.847   8.933 -14.227  1.00  0.00           H  
ATOM    199 2HE2 GLN A 168     -10.107   7.533 -14.931  1.00  0.00           H  
ATOM    200  N   LEU A 169      -6.894   4.616  -9.325  1.00  0.00           N  
ATOM    201  CA  LEU A 169      -6.252   4.555  -8.026  1.00  0.00           C  
ATOM    202  C   LEU A 169      -5.281   3.380  -7.910  1.00  0.00           C  
ATOM    203  O   LEU A 169      -4.148   3.543  -7.454  1.00  0.00           O  
ATOM    204  CB  LEU A 169      -7.318   4.453  -6.928  1.00  0.00           C  
ATOM    205  CG  LEU A 169      -8.265   5.653  -6.805  1.00  0.00           C  
ATOM    206  CD1 LEU A 169      -9.424   5.295  -5.886  1.00  0.00           C  
ATOM    207  CD2 LEU A 169      -7.496   6.854  -6.274  1.00  0.00           C  
ATOM    208  H   LEU A 169      -7.756   4.169  -9.461  1.00  0.00           H  
ATOM    209  HA  LEU A 169      -5.678   5.470  -7.881  1.00  0.00           H  
ATOM    210 1HB  LEU A 169      -7.926   3.569  -7.115  1.00  0.00           H  
ATOM    211 2HB  LEU A 169      -6.817   4.326  -5.968  1.00  0.00           H  
ATOM    212  HG  LEU A 169      -8.678   5.892  -7.786  1.00  0.00           H  
ATOM    213 1HD1 LEU A 169     -10.097   6.148  -5.799  1.00  0.00           H  
ATOM    214 2HD1 LEU A 169      -9.968   4.446  -6.300  1.00  0.00           H  
ATOM    215 3HD1 LEU A 169      -9.040   5.035  -4.900  1.00  0.00           H  
ATOM    216 1HD2 LEU A 169      -8.169   7.708  -6.188  1.00  0.00           H  
ATOM    217 2HD2 LEU A 169      -7.084   6.617  -5.293  1.00  0.00           H  
ATOM    218 3HD2 LEU A 169      -6.685   7.099  -6.959  1.00  0.00           H  
ATOM    219  N   VAL A 170      -5.722   2.200  -8.332  1.00  0.00           N  
ATOM    220  CA  VAL A 170      -4.902   0.999  -8.214  1.00  0.00           C  
ATOM    221  C   VAL A 170      -3.789   0.914  -9.259  1.00  0.00           C  
ATOM    222  O   VAL A 170      -2.696   0.433  -8.966  1.00  0.00           O  
ATOM    223  CB  VAL A 170      -5.795  -0.250  -8.336  1.00  0.00           C  
ATOM    224  CG1 VAL A 170      -6.950  -0.177  -7.348  1.00  0.00           C  
ATOM    225  CG2 VAL A 170      -6.312  -0.380  -9.761  1.00  0.00           C  
ATOM    226  H   VAL A 170      -6.621   2.137  -8.726  1.00  0.00           H  
ATOM    227  HA  VAL A 170      -4.424   1.001  -7.234  1.00  0.00           H  
ATOM    228  HB  VAL A 170      -5.208  -1.132  -8.080  1.00  0.00           H  
ATOM    229 1HG1 VAL A 170      -7.571  -1.068  -7.448  1.00  0.00           H  
ATOM    230 2HG1 VAL A 170      -6.558  -0.121  -6.333  1.00  0.00           H  
ATOM    231 3HG1 VAL A 170      -7.551   0.708  -7.555  1.00  0.00           H  
ATOM    232 1HG2 VAL A 170      -6.942  -1.265  -9.840  1.00  0.00           H  
ATOM    233 2HG2 VAL A 170      -6.894   0.505 -10.019  1.00  0.00           H  
ATOM    234 3HG2 VAL A 170      -5.469  -0.472 -10.446  1.00  0.00           H  
ATOM    235  N   ASN A 171      -4.053   1.377 -10.470  1.00  0.00           N  
ATOM    236  CA  ASN A 171      -3.052   1.320 -11.538  1.00  0.00           C  
ATOM    237  C   ASN A 171      -1.928   2.323 -11.293  1.00  0.00           C  
ATOM    238  O   ASN A 171      -0.785   2.112 -11.702  1.00  0.00           O  
ATOM    239  CB  ASN A 171      -3.697   1.562 -12.890  1.00  0.00           C  
ATOM    240  CG  ASN A 171      -2.802   1.175 -14.035  1.00  0.00           C  
ATOM    241  OD1 ASN A 171      -2.405   0.011 -14.163  1.00  0.00           O  
ATOM    242  ND2 ASN A 171      -2.475   2.129 -14.869  1.00  0.00           N  
ATOM    243  H   ASN A 171      -4.938   1.764 -10.655  1.00  0.00           H  
ATOM    244  HA  ASN A 171      -2.604   0.325 -11.540  1.00  0.00           H  
ATOM    245 1HB  ASN A 171      -4.623   0.990 -12.960  1.00  0.00           H  
ATOM    246 2HB  ASN A 171      -3.955   2.617 -12.987  1.00  0.00           H  
ATOM    247 1HD2 ASN A 171      -1.882   1.930 -15.649  1.00  0.00           H  
ATOM    248 2HD2 ASN A 171      -2.819   3.057 -14.727  1.00  0.00           H  
ATOM    249  N   GLN A 172      -2.252   3.402 -10.600  1.00  0.00           N  
ATOM    250  CA  GLN A 172      -1.276   4.444 -10.306  1.00  0.00           C  
ATOM    251  C   GLN A 172      -0.409   4.077  -9.107  1.00  0.00           C  
ATOM    252  O   GLN A 172       0.673   4.635  -8.924  1.00  0.00           O  
ATOM    253  CB  GLN A 172      -1.982   5.778 -10.050  1.00  0.00           C  
ATOM    254  CG  GLN A 172      -1.039   6.953  -9.853  1.00  0.00           C  
ATOM    255  CD  GLN A 172      -1.772   8.281  -9.805  1.00  0.00           C  
ATOM    256  OE1 GLN A 172      -2.760   8.434  -9.083  1.00  0.00           O  
ATOM    257  NE2 GLN A 172      -1.290   9.249 -10.576  1.00  0.00           N  
ATOM    258  H   GLN A 172      -3.169   3.504 -10.275  1.00  0.00           H  
ATOM    259  HA  GLN A 172      -0.619   4.556 -11.169  1.00  0.00           H  
ATOM    260 1HB  GLN A 172      -2.638   6.010 -10.889  1.00  0.00           H  
ATOM    261 2HB  GLN A 172      -2.605   5.695  -9.160  1.00  0.00           H  
ATOM    262 1HG  GLN A 172      -0.505   6.824  -8.912  1.00  0.00           H  
ATOM    263 2HG  GLN A 172      -0.333   6.982 -10.682  1.00  0.00           H  
ATOM    264 1HE2 GLN A 172      -1.731  10.148 -10.586  1.00  0.00           H  
ATOM    265 2HE2 GLN A 172      -0.486   9.082 -11.146  1.00  0.00           H  
ATOM    266  N   MET A 173      -0.880   3.129  -8.300  1.00  0.00           N  
ATOM    267  CA  MET A 173      -0.141   2.679  -7.114  1.00  0.00           C  
ATOM    268  C   MET A 173       1.107   1.888  -7.506  1.00  0.00           C  
ATOM    269  O   MET A 173       1.901   1.499  -6.654  1.00  0.00           O  
ATOM    270  CB  MET A 173      -1.044   1.835  -6.216  1.00  0.00           C  
ATOM    271  CG  MET A 173      -1.980   2.643  -5.327  1.00  0.00           C  
ATOM    272  SD  MET A 173      -1.102   3.825  -4.286  1.00  0.00           S  
ATOM    273  CE  MET A 173      -0.244   2.720  -3.169  1.00  0.00           C  
ATOM    274  H   MET A 173      -1.749   2.722  -8.499  1.00  0.00           H  
ATOM    275  HA  MET A 173       0.186   3.557  -6.556  1.00  0.00           H  
ATOM    276 1HB  MET A 173      -1.654   1.176  -6.832  1.00  0.00           H  
ATOM    277 2HB  MET A 173      -0.430   1.206  -5.571  1.00  0.00           H  
ATOM    278 1HG  MET A 173      -2.689   3.190  -5.948  1.00  0.00           H  
ATOM    279 2HG  MET A 173      -2.542   1.967  -4.683  1.00  0.00           H  
ATOM    280 1HE  MET A 173       0.345   3.304  -2.461  1.00  0.00           H  
ATOM    281 2HE  MET A 173      -0.971   2.116  -2.625  1.00  0.00           H  
ATOM    282 3HE  MET A 173       0.417   2.067  -3.739  1.00  0.00           H  
ATOM    283  N   LYS A 174       1.265   1.642  -8.799  1.00  0.00           N  
ATOM    284  CA  LYS A 174       2.421   0.919  -9.300  1.00  0.00           C  
ATOM    285  C   LYS A 174       3.640   1.815  -9.205  1.00  0.00           C  
ATOM    286  O   LYS A 174       4.701   1.407  -8.734  1.00  0.00           O  
ATOM    287  CB  LYS A 174       2.202   0.457 -10.742  1.00  0.00           C  
ATOM    288  CG  LYS A 174       1.182  -0.664 -10.895  1.00  0.00           C  
ATOM    289  CD  LYS A 174       1.017  -1.065 -12.353  1.00  0.00           C  
ATOM    290  CE  LYS A 174       0.082  -2.256 -12.498  1.00  0.00           C  
ATOM    291  NZ  LYS A 174      -0.099  -2.653 -13.920  1.00  0.00           N  
ATOM    292  H   LYS A 174       0.598   1.971  -9.427  1.00  0.00           H  
ATOM    293  HA  LYS A 174       2.574   0.037  -8.677  1.00  0.00           H  
ATOM    294 1HB  LYS A 174       1.866   1.300 -11.347  1.00  0.00           H  
ATOM    295 2HB  LYS A 174       3.147   0.110 -11.160  1.00  0.00           H  
ATOM    296 1HG  LYS A 174       1.508  -1.533 -10.322  1.00  0.00           H  
ATOM    297 2HG  LYS A 174       0.219  -0.335 -10.506  1.00  0.00           H  
ATOM    298 1HD  LYS A 174       0.612  -0.224 -12.918  1.00  0.00           H  
ATOM    299 2HD  LYS A 174       1.989  -1.326 -12.771  1.00  0.00           H  
ATOM    300 1HE  LYS A 174       0.484  -3.104 -11.945  1.00  0.00           H  
ATOM    301 2HE  LYS A 174      -0.893  -2.007 -12.077  1.00  0.00           H  
ATOM    302 1HZ  LYS A 174      -0.725  -3.444 -13.973  1.00  0.00           H  
ATOM    303 2HZ  LYS A 174      -0.490  -1.879 -14.439  1.00  0.00           H  
ATOM    304 3HZ  LYS A 174       0.795  -2.905 -14.316  1.00  0.00           H  
ATOM    305  N   VAL A 175       3.472   3.053  -9.647  1.00  0.00           N  
ATOM    306  CA  VAL A 175       4.547   4.019  -9.596  1.00  0.00           C  
ATOM    307  C   VAL A 175       4.194   5.108  -8.603  1.00  0.00           C  
ATOM    308  O   VAL A 175       3.738   6.192  -8.973  1.00  0.00           O  
ATOM    309  CB  VAL A 175       4.793   4.636 -10.985  1.00  0.00           C  
ATOM    310  CG1 VAL A 175       5.976   5.593 -10.942  1.00  0.00           C  
ATOM    311  CG2 VAL A 175       5.028   3.534 -12.007  1.00  0.00           C  
ATOM    312  H   VAL A 175       2.602   3.324 -10.005  1.00  0.00           H  
ATOM    313  HA  VAL A 175       5.457   3.508  -9.278  1.00  0.00           H  
ATOM    314  HB  VAL A 175       3.919   5.220 -11.274  1.00  0.00           H  
ATOM    315 1HG1 VAL A 175       6.135   6.020 -11.932  1.00  0.00           H  
ATOM    316 2HG1 VAL A 175       5.770   6.393 -10.231  1.00  0.00           H  
ATOM    317 3HG1 VAL A 175       6.870   5.051 -10.633  1.00  0.00           H  
ATOM    318 1HG2 VAL A 175       5.201   3.978 -12.987  1.00  0.00           H  
ATOM    319 2HG2 VAL A 175       5.899   2.947 -11.716  1.00  0.00           H  
ATOM    320 3HG2 VAL A 175       4.152   2.887 -12.052  1.00  0.00           H  
ATOM    321  N   ALA A 176       4.412   4.808  -7.342  1.00  0.00           N  
ATOM    322  CA  ALA A 176       4.130   5.744  -6.275  1.00  0.00           C  
ATOM    323  C   ALA A 176       5.181   5.632  -5.178  1.00  0.00           C  
ATOM    324  O   ALA A 176       5.362   4.567  -4.590  1.00  0.00           O  
ATOM    325  CB  ALA A 176       2.736   5.497  -5.714  1.00  0.00           C  
ATOM    326  H   ALA A 176       4.738   3.912  -7.118  1.00  0.00           H  
ATOM    327  HA  ALA A 176       4.174   6.752  -6.688  1.00  0.00           H  
ATOM    328 1HB  ALA A 176       2.681   4.494  -5.314  1.00  0.00           H  
ATOM    329 2HB  ALA A 176       2.004   5.610  -6.501  1.00  0.00           H  
ATOM    330 3HB  ALA A 176       2.531   6.210  -4.930  1.00  0.00           H  
ATOM    331  N   PRO A 177       5.938   6.710  -4.936  1.00  0.00           N  
ATOM    332  CA  PRO A 177       6.955   6.738  -3.898  1.00  0.00           C  
ATOM    333  C   PRO A 177       6.377   7.101  -2.532  1.00  0.00           C  
ATOM    334  O   PRO A 177       5.520   7.983  -2.420  1.00  0.00           O  
ATOM    335  CB  PRO A 177       7.920   7.815  -4.404  1.00  0.00           C  
ATOM    336  CG  PRO A 177       7.033   8.837  -5.028  1.00  0.00           C  
ATOM    337  CD  PRO A 177       5.917   8.037  -5.646  1.00  0.00           C  
ATOM    338  HA  PRO A 177       7.448   5.756  -3.848  1.00  0.00           H  
ATOM    339 1HB  PRO A 177       8.510   8.216  -3.567  1.00  0.00           H  
ATOM    340 2HB  PRO A 177       8.633   7.375  -5.118  1.00  0.00           H  
ATOM    341 1HG  PRO A 177       6.674   9.545  -4.267  1.00  0.00           H  
ATOM    342 2HG  PRO A 177       7.593   9.425  -5.769  1.00  0.00           H  
ATOM    343 1HD  PRO A 177       4.960   8.554  -5.482  1.00  0.00           H  
ATOM    344 2HD  PRO A 177       6.109   7.910  -6.722  1.00  0.00           H  
ATOM    345  N   ILE A 178       6.852   6.415  -1.506  1.00  0.00           N  
ATOM    346  CA  ILE A 178       6.412   6.640  -0.137  1.00  0.00           C  
ATOM    347  C   ILE A 178       6.911   7.989   0.384  1.00  0.00           C  
ATOM    348  O   ILE A 178       8.119   8.227   0.445  1.00  0.00           O  
ATOM    349  CB  ILE A 178       6.904   5.512   0.789  1.00  0.00           C  
ATOM    350  CG1 ILE A 178       6.364   4.160   0.316  1.00  0.00           C  
ATOM    351  CG2 ILE A 178       6.487   5.784   2.225  1.00  0.00           C  
ATOM    352  CD1 ILE A 178       7.024   2.973   0.980  1.00  0.00           C  
ATOM    353  H   ILE A 178       7.526   5.718  -1.675  1.00  0.00           H  
ATOM    354  HA  ILE A 178       5.323   6.649  -0.121  1.00  0.00           H  
ATOM    355  HB  ILE A 178       7.990   5.451   0.741  1.00  0.00           H  
ATOM    356 1HG1 ILE A 178       5.293   4.108   0.511  1.00  0.00           H  
ATOM    357 2HG1 ILE A 178       6.504   4.068  -0.761  1.00  0.00           H  
ATOM    358 1HG2 ILE A 178       6.842   4.976   2.866  1.00  0.00           H  
ATOM    359 2HG2 ILE A 178       6.918   6.727   2.558  1.00  0.00           H  
ATOM    360 3HG2 ILE A 178       5.399   5.841   2.284  1.00  0.00           H  
ATOM    361 1HD1 ILE A 178       6.588   2.051   0.594  1.00  0.00           H  
ATOM    362 2HD1 ILE A 178       8.093   2.985   0.768  1.00  0.00           H  
ATOM    363 3HD1 ILE A 178       6.866   3.024   2.056  1.00  0.00           H  
ATOM    364  N   PRO A 179       5.983   8.898   0.732  1.00  0.00           N  
ATOM    365  CA  PRO A 179       6.327  10.225   1.255  1.00  0.00           C  
ATOM    366  C   PRO A 179       7.071  10.158   2.582  1.00  0.00           C  
ATOM    367  O   PRO A 179       7.006   9.158   3.299  1.00  0.00           O  
ATOM    368  CB  PRO A 179       4.956  10.889   1.420  1.00  0.00           C  
ATOM    369  CG  PRO A 179       4.075  10.150   0.471  1.00  0.00           C  
ATOM    370  CD  PRO A 179       4.550   8.725   0.552  1.00  0.00           C  
ATOM    371  HA  PRO A 179       6.939  10.759   0.513  1.00  0.00           H  
ATOM    372 1HB  PRO A 179       4.622  10.807   2.465  1.00  0.00           H  
ATOM    373 2HB  PRO A 179       5.027  11.962   1.190  1.00  0.00           H  
ATOM    374 1HG  PRO A 179       3.021  10.264   0.765  1.00  0.00           H  
ATOM    375 2HG  PRO A 179       4.170  10.572  -0.541  1.00  0.00           H  
ATOM    376 1HD  PRO A 179       4.080   8.229   1.415  1.00  0.00           H  
ATOM    377 2HD  PRO A 179       4.298   8.200  -0.381  1.00  0.00           H  
ATOM    378  N   LYS A 180       7.742  11.248   2.920  1.00  0.00           N  
ATOM    379  CA  LYS A 180       8.516  11.337   4.156  1.00  0.00           C  
ATOM    380  C   LYS A 180       7.624  11.176   5.380  1.00  0.00           C  
ATOM    381  O   LYS A 180       8.061  10.675   6.418  1.00  0.00           O  
ATOM    382  CB  LYS A 180       9.265  12.669   4.225  1.00  0.00           C  
ATOM    383  CG  LYS A 180      10.417  12.795   3.236  1.00  0.00           C  
ATOM    384  CD  LYS A 180      11.102  14.148   3.355  1.00  0.00           C  
ATOM    385  CE  LYS A 180      12.253  14.275   2.369  1.00  0.00           C  
ATOM    386  NZ  LYS A 180      12.910  15.607   2.449  1.00  0.00           N  
ATOM    387  H   LYS A 180       7.709  12.023   2.317  1.00  0.00           H  
ATOM    388  HA  LYS A 180       9.245  10.526   4.167  1.00  0.00           H  
ATOM    389 1HB  LYS A 180       8.570  13.487   4.035  1.00  0.00           H  
ATOM    390 2HB  LYS A 180       9.669  12.808   5.228  1.00  0.00           H  
ATOM    391 1HG  LYS A 180      11.148  12.008   3.427  1.00  0.00           H  
ATOM    392 2HG  LYS A 180      10.039  12.676   2.221  1.00  0.00           H  
ATOM    393 1HD  LYS A 180      10.377  14.941   3.160  1.00  0.00           H  
ATOM    394 2HD  LYS A 180      11.487  14.273   4.367  1.00  0.00           H  
ATOM    395 1HE  LYS A 180      12.995  13.505   2.575  1.00  0.00           H  
ATOM    396 2HE  LYS A 180      11.882  14.128   1.355  1.00  0.00           H  
ATOM    397 1HZ  LYS A 180      13.666  15.651   1.780  1.00  0.00           H  
ATOM    398 2HZ  LYS A 180      12.235  16.330   2.241  1.00  0.00           H  
ATOM    399 3HZ  LYS A 180      13.276  15.748   3.380  1.00  0.00           H  
ATOM    400  N   GLN A 181       6.375  11.598   5.250  1.00  0.00           N  
ATOM    401  CA  GLN A 181       5.408  11.494   6.336  1.00  0.00           C  
ATOM    402  C   GLN A 181       5.146  10.029   6.680  1.00  0.00           C  
ATOM    403  O   GLN A 181       4.888   9.680   7.833  1.00  0.00           O  
ATOM    404  CB  GLN A 181       4.098  12.191   5.960  1.00  0.00           C  
ATOM    405  CG  GLN A 181       4.202  13.704   5.868  1.00  0.00           C  
ATOM    406  CD  GLN A 181       2.901  14.348   5.427  1.00  0.00           C  
ATOM    407  OE1 GLN A 181       2.094  13.732   4.726  1.00  0.00           O  
ATOM    408  NE2 GLN A 181       2.691  15.594   5.835  1.00  0.00           N  
ATOM    409  H   GLN A 181       6.099  12.000   4.400  1.00  0.00           H  
ATOM    410  HA  GLN A 181       5.822  11.985   7.216  1.00  0.00           H  
ATOM    411 1HB  GLN A 181       3.751  11.819   4.997  1.00  0.00           H  
ATOM    412 2HB  GLN A 181       3.333  11.951   6.699  1.00  0.00           H  
ATOM    413 1HG  GLN A 181       4.464  14.100   6.849  1.00  0.00           H  
ATOM    414 2HG  GLN A 181       4.974  13.961   5.142  1.00  0.00           H  
ATOM    415 1HE2 GLN A 181       1.850  16.071   5.576  1.00  0.00           H  
ATOM    416 2HE2 GLN A 181       3.372  16.057   6.403  1.00  0.00           H  
ATOM    417  N   LEU A 182       5.231   9.176   5.671  1.00  0.00           N  
ATOM    418  CA  LEU A 182       4.985   7.754   5.846  1.00  0.00           C  
ATOM    419  C   LEU A 182       6.278   6.995   6.126  1.00  0.00           C  
ATOM    420  O   LEU A 182       6.263   5.978   6.816  1.00  0.00           O  
ATOM    421  CB  LEU A 182       4.307   7.180   4.596  1.00  0.00           C  
ATOM    422  CG  LEU A 182       2.774   7.231   4.587  1.00  0.00           C  
ATOM    423  CD1 LEU A 182       2.313   8.673   4.763  1.00  0.00           C  
ATOM    424  CD2 LEU A 182       2.253   6.646   3.283  1.00  0.00           C  
ATOM    425  H   LEU A 182       5.479   9.510   4.781  1.00  0.00           H  
ATOM    426  HA  LEU A 182       4.321   7.620   6.699  1.00  0.00           H  
ATOM    427 1HB  LEU A 182       4.662   7.729   3.725  1.00  0.00           H  
ATOM    428 2HB  LEU A 182       4.604   6.137   4.487  1.00  0.00           H  
ATOM    429  HG  LEU A 182       2.385   6.653   5.425  1.00  0.00           H  
ATOM    430 1HD1 LEU A 182       1.223   8.709   4.757  1.00  0.00           H  
ATOM    431 2HD1 LEU A 182       2.683   9.059   5.712  1.00  0.00           H  
ATOM    432 3HD1 LEU A 182       2.701   9.281   3.947  1.00  0.00           H  
ATOM    433 1HD2 LEU A 182       1.163   6.683   3.276  1.00  0.00           H  
ATOM    434 2HD2 LEU A 182       2.640   7.226   2.444  1.00  0.00           H  
ATOM    435 3HD2 LEU A 182       2.583   5.611   3.192  1.00  0.00           H  
ATOM    436  N   LEU A 183       7.393   7.504   5.602  1.00  0.00           N  
ATOM    437  CA  LEU A 183       8.704   6.872   5.793  1.00  0.00           C  
ATOM    438  C   LEU A 183       9.061   6.750   7.271  1.00  0.00           C  
ATOM    439  O   LEU A 183       9.811   5.860   7.667  1.00  0.00           O  
ATOM    440  CB  LEU A 183       9.791   7.677   5.069  1.00  0.00           C  
ATOM    441  CG  LEU A 183       9.805   7.550   3.541  1.00  0.00           C  
ATOM    442  CD1 LEU A 183      10.913   8.425   2.969  1.00  0.00           C  
ATOM    443  CD2 LEU A 183      10.005   6.093   3.154  1.00  0.00           C  
ATOM    444  H   LEU A 183       7.333   8.319   5.058  1.00  0.00           H  
ATOM    445  HA  LEU A 183       8.669   5.869   5.369  1.00  0.00           H  
ATOM    446 1HB  LEU A 183       9.662   8.731   5.313  1.00  0.00           H  
ATOM    447 2HB  LEU A 183      10.765   7.356   5.438  1.00  0.00           H  
ATOM    448  HG  LEU A 183       8.858   7.906   3.136  1.00  0.00           H  
ATOM    449 1HD1 LEU A 183      10.924   8.334   1.882  1.00  0.00           H  
ATOM    450 2HD1 LEU A 183      10.735   9.464   3.244  1.00  0.00           H  
ATOM    451 3HD1 LEU A 183      11.874   8.102   3.369  1.00  0.00           H  
ATOM    452 1HD2 LEU A 183      10.015   6.002   2.067  1.00  0.00           H  
ATOM    453 2HD2 LEU A 183      10.953   5.735   3.557  1.00  0.00           H  
ATOM    454 3HD2 LEU A 183       9.190   5.493   3.561  1.00  0.00           H  
ATOM    455  N   GLN A 184       8.520   7.649   8.080  1.00  0.00           N  
ATOM    456  CA  GLN A 184       8.772   7.642   9.516  1.00  0.00           C  
ATOM    457  C   GLN A 184       8.196   6.395  10.182  1.00  0.00           C  
ATOM    458  O   GLN A 184       8.633   6.003  11.265  1.00  0.00           O  
ATOM    459  CB  GLN A 184       8.185   8.898  10.165  1.00  0.00           C  
ATOM    460  CG  GLN A 184       8.912  10.183   9.807  1.00  0.00           C  
ATOM    461  CD  GLN A 184       8.306  11.399  10.480  1.00  0.00           C  
ATOM    462  OE1 GLN A 184       7.733  11.302  11.569  1.00  0.00           O  
ATOM    463  NE2 GLN A 184       8.430  12.553   9.837  1.00  0.00           N  
ATOM    464  H   GLN A 184       7.946   8.345   7.700  1.00  0.00           H  
ATOM    465  HA  GLN A 184       9.850   7.636   9.678  1.00  0.00           H  
ATOM    466 1HB  GLN A 184       7.142   9.008   9.867  1.00  0.00           H  
ATOM    467 2HB  GLN A 184       8.205   8.791  11.250  1.00  0.00           H  
ATOM    468 1HG  GLN A 184       9.952  10.099  10.124  1.00  0.00           H  
ATOM    469 2HG  GLN A 184       8.861  10.328   8.728  1.00  0.00           H  
ATOM    470 1HE2 GLN A 184       8.049  13.391  10.232  1.00  0.00           H  
ATOM    471 2HE2 GLN A 184       8.902  12.588   8.956  1.00  0.00           H  
ATOM    472  N   ARG A 185       7.222   5.771   9.528  1.00  0.00           N  
ATOM    473  CA  ARG A 185       6.577   4.580  10.068  1.00  0.00           C  
ATOM    474  C   ARG A 185       7.439   3.343   9.852  1.00  0.00           C  
ATOM    475  O   ARG A 185       7.341   2.372  10.601  1.00  0.00           O  
ATOM    476  CB  ARG A 185       5.217   4.367   9.420  1.00  0.00           C  
ATOM    477  CG  ARG A 185       4.167   5.406   9.779  1.00  0.00           C  
ATOM    478  CD  ARG A 185       2.899   5.186   9.038  1.00  0.00           C  
ATOM    479  NE  ARG A 185       1.896   6.183   9.371  1.00  0.00           N  
ATOM    480  CZ  ARG A 185       1.018   6.077  10.387  1.00  0.00           C  
ATOM    481  NH1 ARG A 185       1.033   5.013  11.159  1.00  0.00           N  
ATOM    482  NH2 ARG A 185       0.141   7.041  10.608  1.00  0.00           N  
ATOM    483  H   ARG A 185       6.941   6.112   8.650  1.00  0.00           H  
ATOM    484  HA  ARG A 185       6.433   4.720  11.140  1.00  0.00           H  
ATOM    485 1HB  ARG A 185       5.327   4.369   8.337  1.00  0.00           H  
ATOM    486 2HB  ARG A 185       4.826   3.390   9.708  1.00  0.00           H  
ATOM    487 1HG  ARG A 185       3.955   5.355  10.847  1.00  0.00           H  
ATOM    488 2HG  ARG A 185       4.541   6.400   9.531  1.00  0.00           H  
ATOM    489 1HD  ARG A 185       3.090   5.238   7.967  1.00  0.00           H  
ATOM    490 2HD  ARG A 185       2.499   4.203   9.288  1.00  0.00           H  
ATOM    491  HE  ARG A 185       1.854   7.016   8.799  1.00  0.00           H  
ATOM    492 1HH1 ARG A 185       1.702   4.275  10.990  1.00  0.00           H  
ATOM    493 2HH1 ARG A 185       0.375   4.932  11.921  1.00  0.00           H  
ATOM    494 1HH2 ARG A 185       0.130   7.859  10.014  1.00  0.00           H  
ATOM    495 2HH2 ARG A 185      -0.516   6.961  11.370  1.00  0.00           H  
ATOM    496  N   ILE A 186       8.274   3.384   8.823  1.00  0.00           N  
ATOM    497  CA  ILE A 186       9.169   2.275   8.510  1.00  0.00           C  
ATOM    498  C   ILE A 186      10.596   2.788   8.321  1.00  0.00           C  
ATOM    499  O   ILE A 186      11.022   3.085   7.205  1.00  0.00           O  
ATOM    500  CB  ILE A 186       8.709   1.531   7.243  1.00  0.00           C  
ATOM    501  CG1 ILE A 186       7.248   1.098   7.379  1.00  0.00           C  
ATOM    502  CG2 ILE A 186       9.602   0.328   6.979  1.00  0.00           C  
ATOM    503  CD1 ILE A 186       7.036  -0.045   8.345  1.00  0.00           C  
ATOM    504  H   ILE A 186       8.299   4.187   8.261  1.00  0.00           H  
ATOM    505  HA  ILE A 186       9.155   1.574   9.343  1.00  0.00           H  
ATOM    506  HB  ILE A 186       8.761   2.204   6.387  1.00  0.00           H  
ATOM    507 1HG1 ILE A 186       6.647   1.944   7.714  1.00  0.00           H  
ATOM    508 2HG1 ILE A 186       6.866   0.794   6.403  1.00  0.00           H  
ATOM    509 1HG2 ILE A 186       9.263  -0.187   6.080  1.00  0.00           H  
ATOM    510 2HG2 ILE A 186      10.629   0.661   6.841  1.00  0.00           H  
ATOM    511 3HG2 ILE A 186       9.553  -0.354   7.829  1.00  0.00           H  
ATOM    512 1HD1 ILE A 186       5.976  -0.294   8.387  1.00  0.00           H  
ATOM    513 2HD1 ILE A 186       7.600  -0.915   8.009  1.00  0.00           H  
ATOM    514 3HD1 ILE A 186       7.377   0.249   9.337  1.00  0.00           H  
ATOM    515  N   PRO A 187      11.351   2.908   9.421  1.00  0.00           N  
ATOM    516  CA  PRO A 187      12.720   3.411   9.388  1.00  0.00           C  
ATOM    517  C   PRO A 187      13.758   2.333   9.085  1.00  0.00           C  
ATOM    518  O   PRO A 187      13.455   1.139   9.120  1.00  0.00           O  
ATOM    519  CB  PRO A 187      12.898   3.970  10.803  1.00  0.00           C  
ATOM    520  CG  PRO A 187      12.126   3.031  11.667  1.00  0.00           C  
ATOM    521  CD  PRO A 187      10.915   2.677  10.845  1.00  0.00           C  
ATOM    522  HA  PRO A 187      12.795   4.207   8.632  1.00  0.00           H  
ATOM    523 1HB  PRO A 187      13.966   4.006  11.062  1.00  0.00           H  
ATOM    524 2HB  PRO A 187      12.521   5.002  10.851  1.00  0.00           H  
ATOM    525 1HG  PRO A 187      12.739   2.154  11.917  1.00  0.00           H  
ATOM    526 2HG  PRO A 187      11.864   3.518  12.618  1.00  0.00           H  
ATOM    527 1HD  PRO A 187      10.650   1.623  11.017  1.00  0.00           H  
ATOM    528 2HD  PRO A 187      10.079   3.336  11.120  1.00  0.00           H  
ATOM    529  N   ASN A 188      14.979   2.783   8.787  1.00  0.00           N  
ATOM    530  CA  ASN A 188      16.103   1.893   8.484  1.00  0.00           C  
ATOM    531  C   ASN A 188      15.767   0.949   7.333  1.00  0.00           C  
ATOM    532  O   ASN A 188      15.730  -0.273   7.506  1.00  0.00           O  
ATOM    533  CB  ASN A 188      16.510   1.106   9.716  1.00  0.00           C  
ATOM    534  CG  ASN A 188      16.934   1.992  10.854  1.00  0.00           C  
ATOM    535  OD1 ASN A 188      17.764   2.891  10.681  1.00  0.00           O  
ATOM    536  ND2 ASN A 188      16.379   1.755  12.016  1.00  0.00           N  
ATOM    537  H   ASN A 188      15.132   3.752   8.774  1.00  0.00           H  
ATOM    538  HA  ASN A 188      16.951   2.502   8.165  1.00  0.00           H  
ATOM    539 1HB  ASN A 188      15.674   0.486  10.045  1.00  0.00           H  
ATOM    540 2HB  ASN A 188      17.333   0.437   9.465  1.00  0.00           H  
ATOM    541 1HD2 ASN A 188      16.624   2.314  12.810  1.00  0.00           H  
ATOM    542 2HD2 ASN A 188      15.712   1.017  12.110  1.00  0.00           H  
ATOM    543  N   ILE A 189      15.512   1.513   6.163  1.00  0.00           N  
ATOM    544  CA  ILE A 189      15.184   0.709   4.997  1.00  0.00           C  
ATOM    545  C   ILE A 189      16.421   0.501   4.122  1.00  0.00           C  
ATOM    546  O   ILE A 189      17.003   1.461   3.620  1.00  0.00           O  
ATOM    547  CB  ILE A 189      14.065   1.370   4.171  1.00  0.00           C  
ATOM    548  CG1 ILE A 189      12.751   1.370   4.956  1.00  0.00           C  
ATOM    549  CG2 ILE A 189      13.894   0.654   2.840  1.00  0.00           C  
ATOM    550  CD1 ILE A 189      11.655   2.187   4.311  1.00  0.00           C  
ATOM    551  H   ILE A 189      15.568   2.487   6.079  1.00  0.00           H  
ATOM    552  HA  ILE A 189      14.833  -0.265   5.336  1.00  0.00           H  
ATOM    553  HB  ILE A 189      14.320   2.412   3.982  1.00  0.00           H  
ATOM    554 1HG1 ILE A 189      12.394   0.347   5.066  1.00  0.00           H  
ATOM    555 2HG1 ILE A 189      12.925   1.765   5.957  1.00  0.00           H  
ATOM    556 1HG2 ILE A 189      13.099   1.133   2.269  1.00  0.00           H  
ATOM    557 2HG2 ILE A 189      14.825   0.704   2.278  1.00  0.00           H  
ATOM    558 3HG2 ILE A 189      13.634  -0.390   3.018  1.00  0.00           H  
ATOM    559 1HD1 ILE A 189      10.755   2.139   4.925  1.00  0.00           H  
ATOM    560 2HD1 ILE A 189      11.979   3.225   4.222  1.00  0.00           H  
ATOM    561 3HD1 ILE A 189      11.439   1.789   3.320  1.00  0.00           H  
ATOM    562  N   PRO A 190      16.831  -0.769   3.930  1.00  0.00           N  
ATOM    563  CA  PRO A 190      18.009  -1.127   3.118  1.00  0.00           C  
ATOM    564  C   PRO A 190      18.013  -0.542   1.691  1.00  0.00           C  
ATOM    565  O   PRO A 190      19.017   0.044   1.284  1.00  0.00           O  
ATOM    566  CB  PRO A 190      17.920  -2.656   3.083  1.00  0.00           C  
ATOM    567  CG  PRO A 190      17.294  -3.015   4.387  1.00  0.00           C  
ATOM    568  CD  PRO A 190      16.237  -1.965   4.597  1.00  0.00           C  
ATOM    569  HA  PRO A 190      18.920  -0.789   3.634  1.00  0.00           H  
ATOM    570 1HB  PRO A 190      17.320  -2.978   2.218  1.00  0.00           H  
ATOM    571 2HB  PRO A 190      18.923  -3.089   2.957  1.00  0.00           H  
ATOM    572 1HG  PRO A 190      16.877  -4.032   4.341  1.00  0.00           H  
ATOM    573 2HG  PRO A 190      18.052  -3.018   5.184  1.00  0.00           H  
ATOM    574 1HD  PRO A 190      15.302  -2.282   4.112  1.00  0.00           H  
ATOM    575 2HD  PRO A 190      16.081  -1.811   5.675  1.00  0.00           H  
ATOM    576  N   PRO A 191      16.918  -0.679   0.897  1.00  0.00           N  
ATOM    577  CA  PRO A 191      16.887  -0.148  -0.471  1.00  0.00           C  
ATOM    578  C   PRO A 191      17.027   1.369  -0.505  1.00  0.00           C  
ATOM    579  O   PRO A 191      17.645   1.926  -1.412  1.00  0.00           O  
ATOM    580  CB  PRO A 191      15.511  -0.592  -0.978  1.00  0.00           C  
ATOM    581  CG  PRO A 191      14.732  -0.856   0.265  1.00  0.00           C  
ATOM    582  CD  PRO A 191      15.737  -1.447   1.219  1.00  0.00           C  
ATOM    583  HA  PRO A 191      17.693  -0.613  -1.058  1.00  0.00           H  
ATOM    584 1HB  PRO A 191      15.066   0.199  -1.601  1.00  0.00           H  
ATOM    585 2HB  PRO A 191      15.614  -1.482  -1.615  1.00  0.00           H  
ATOM    586 1HG  PRO A 191      14.288   0.077   0.642  1.00  0.00           H  
ATOM    587 2HG  PRO A 191      13.897  -1.541   0.051  1.00  0.00           H  
ATOM    588 1HD  PRO A 191      15.392  -1.298   2.252  1.00  0.00           H  
ATOM    589 2HD  PRO A 191      15.864  -2.518   1.002  1.00  0.00           H  
ATOM    590  N   ASN A 192      16.439   2.024   0.497  1.00  0.00           N  
ATOM    591  CA  ASN A 192      16.461   3.484   0.616  1.00  0.00           C  
ATOM    592  C   ASN A 192      15.739   4.142  -0.554  1.00  0.00           C  
ATOM    593  O   ASN A 192      15.877   5.342  -0.797  1.00  0.00           O  
ATOM    594  CB  ASN A 192      17.887   3.993   0.715  1.00  0.00           C  
ATOM    595  CG  ASN A 192      17.986   5.295   1.461  1.00  0.00           C  
ATOM    596  OD1 ASN A 192      17.297   5.502   2.466  1.00  0.00           O  
ATOM    597  ND2 ASN A 192      18.829   6.176   0.987  1.00  0.00           N  
ATOM    598  H   ASN A 192      15.983   1.506   1.191  1.00  0.00           H  
ATOM    599  HA  ASN A 192      15.928   3.765   1.526  1.00  0.00           H  
ATOM    600 1HB  ASN A 192      18.505   3.250   1.222  1.00  0.00           H  
ATOM    601 2HB  ASN A 192      18.296   4.129  -0.286  1.00  0.00           H  
ATOM    602 1HD2 ASN A 192      18.936   7.061   1.443  1.00  0.00           H  
ATOM    603 2HD2 ASN A 192      19.367   5.966   0.171  1.00  0.00           H  
ATOM    604  N   ILE A 193      14.963   3.345  -1.271  1.00  0.00           N  
ATOM    605  CA  ILE A 193      14.193   3.829  -2.403  1.00  0.00           C  
ATOM    606  C   ILE A 193      12.766   4.063  -1.944  1.00  0.00           C  
ATOM    607  O   ILE A 193      12.276   3.346  -1.075  1.00  0.00           O  
ATOM    608  CB  ILE A 193      14.218   2.833  -3.577  1.00  0.00           C  
ATOM    609  CG1 ILE A 193      15.654   2.618  -4.064  1.00  0.00           C  
ATOM    610  CG2 ILE A 193      13.335   3.327  -4.712  1.00  0.00           C  
ATOM    611  CD1 ILE A 193      15.814   1.431  -4.986  1.00  0.00           C  
ATOM    612  H   ILE A 193      14.902   2.400  -1.023  1.00  0.00           H  
ATOM    613  HA  ILE A 193      14.633   4.765  -2.745  1.00  0.00           H  
ATOM    614  HB  ILE A 193      13.851   1.864  -3.239  1.00  0.00           H  
ATOM    615 1HG1 ILE A 193      15.996   3.508  -4.591  1.00  0.00           H  
ATOM    616 2HG1 ILE A 193      16.311   2.473  -3.206  1.00  0.00           H  
ATOM    617 1HG2 ILE A 193      13.365   2.611  -5.534  1.00  0.00           H  
ATOM    618 2HG2 ILE A 193      12.311   3.429  -4.359  1.00  0.00           H  
ATOM    619 3HG2 ILE A 193      13.698   4.294  -5.061  1.00  0.00           H  
ATOM    620 1HD1 ILE A 193      16.858   1.343  -5.288  1.00  0.00           H  
ATOM    621 2HD1 ILE A 193      15.509   0.522  -4.465  1.00  0.00           H  
ATOM    622 3HD1 ILE A 193      15.192   1.569  -5.868  1.00  0.00           H  
ATOM    623  N   ASN A 194      12.099   5.055  -2.510  1.00  0.00           N  
ATOM    624  CA  ASN A 194      10.742   5.373  -2.087  1.00  0.00           C  
ATOM    625  C   ASN A 194       9.680   4.789  -3.014  1.00  0.00           C  
ATOM    626  O   ASN A 194       8.531   4.642  -2.611  1.00  0.00           O  
ATOM    627  CB  ASN A 194      10.571   6.877  -1.974  1.00  0.00           C  
ATOM    628  CG  ASN A 194      11.450   7.481  -0.915  1.00  0.00           C  
ATOM    629  OD1 ASN A 194      11.765   6.834   0.091  1.00  0.00           O  
ATOM    630  ND2 ASN A 194      11.854   8.709  -1.120  1.00  0.00           N  
ATOM    631  H   ASN A 194      12.521   5.581  -3.224  1.00  0.00           H  
ATOM    632  HA  ASN A 194      10.571   4.924  -1.107  1.00  0.00           H  
ATOM    633 1HB  ASN A 194      10.804   7.343  -2.932  1.00  0.00           H  
ATOM    634 2HB  ASN A 194       9.531   7.108  -1.742  1.00  0.00           H  
ATOM    635 1HD2 ASN A 194      12.441   9.161  -0.449  1.00  0.00           H  
ATOM    636 2HD2 ASN A 194      11.574   9.194  -1.948  1.00  0.00           H  
ATOM    637  N   THR A 195      10.044   4.426  -4.241  1.00  0.00           N  
ATOM    638  CA  THR A 195       9.060   3.891  -5.177  1.00  0.00           C  
ATOM    639  C   THR A 195       8.646   2.488  -4.757  1.00  0.00           C  
ATOM    640  O   THR A 195       9.495   1.626  -4.538  1.00  0.00           O  
ATOM    641  CB  THR A 195       9.607   3.866  -6.616  1.00  0.00           C  
ATOM    642  OG1 THR A 195       9.972   5.194  -7.015  1.00  0.00           O  
ATOM    643  CG2 THR A 195       8.560   3.323  -7.576  1.00  0.00           C  
ATOM    644  H   THR A 195      10.977   4.513  -4.518  1.00  0.00           H  
ATOM    645  HA  THR A 195       8.180   4.534  -5.159  1.00  0.00           H  
ATOM    646  HB  THR A 195      10.493   3.232  -6.657  1.00  0.00           H  
ATOM    647  HG1 THR A 195      10.508   5.152  -7.811  1.00  0.00           H  
ATOM    648 1HG2 THR A 195       8.965   3.312  -8.588  1.00  0.00           H  
ATOM    649 2HG2 THR A 195       8.288   2.309  -7.282  1.00  0.00           H  
ATOM    650 3HG2 THR A 195       7.676   3.957  -7.546  1.00  0.00           H  
ATOM    651  N   TRP A 196       7.335   2.252  -4.728  1.00  0.00           N  
ATOM    652  CA  TRP A 196       6.777   0.971  -4.294  1.00  0.00           C  
ATOM    653  C   TRP A 196       7.317  -0.211  -5.074  1.00  0.00           C  
ATOM    654  O   TRP A 196       7.583  -1.257  -4.494  1.00  0.00           O  
ATOM    655  CB  TRP A 196       5.252   0.995  -4.367  1.00  0.00           C  
ATOM    656  CG  TRP A 196       4.625   1.442  -3.081  1.00  0.00           C  
ATOM    657  CD1 TRP A 196       3.860   2.551  -2.881  1.00  0.00           C  
ATOM    658  CD2 TRP A 196       4.725   0.792  -1.809  1.00  0.00           C  
ATOM    659  NE1 TRP A 196       3.483   2.634  -1.564  1.00  0.00           N  
ATOM    660  CE2 TRP A 196       3.998   1.565  -0.885  1.00  0.00           C  
ATOM    661  CE3 TRP A 196       5.358  -0.369  -1.362  1.00  0.00           C  
ATOM    662  CZ2 TRP A 196       3.888   1.211   0.458  1.00  0.00           C  
ATOM    663  CZ3 TRP A 196       5.252  -0.719  -0.030  1.00  0.00           C  
ATOM    664  CH2 TRP A 196       4.520   0.070   0.866  1.00  0.00           C  
ATOM    665  H   TRP A 196       6.718   2.975  -4.977  1.00  0.00           H  
ATOM    666  HA  TRP A 196       7.041   0.815  -3.248  1.00  0.00           H  
ATOM    667 1HB  TRP A 196       4.943   1.673  -5.148  1.00  0.00           H  
ATOM    668 2HB  TRP A 196       4.890   0.002  -4.592  1.00  0.00           H  
ATOM    669  HD1 TRP A 196       3.601   3.257  -3.654  1.00  0.00           H  
ATOM    670  HE1 TRP A 196       2.930   3.350  -1.175  1.00  0.00           H  
ATOM    671  HE3 TRP A 196       5.926  -0.989  -2.041  1.00  0.00           H  
ATOM    672  HZ2 TRP A 196       3.329   1.811   1.162  1.00  0.00           H  
ATOM    673  HZ3 TRP A 196       5.738  -1.609   0.330  1.00  0.00           H  
ATOM    674  HH2 TRP A 196       4.464  -0.240   1.898  1.00  0.00           H  
ATOM    675  N   GLN A 197       7.501  -0.040  -6.371  1.00  0.00           N  
ATOM    676  CA  GLN A 197       8.009  -1.113  -7.211  1.00  0.00           C  
ATOM    677  C   GLN A 197       9.357  -1.617  -6.706  1.00  0.00           C  
ATOM    678  O   GLN A 197       9.664  -2.802  -6.803  1.00  0.00           O  
ATOM    679  CB  GLN A 197       8.135  -0.641  -8.662  1.00  0.00           C  
ATOM    680  CG  GLN A 197       8.561  -1.727  -9.635  1.00  0.00           C  
ATOM    681  CD  GLN A 197       8.790  -1.192 -11.036  1.00  0.00           C  
ATOM    682  OE1 GLN A 197       9.861  -0.664 -11.346  1.00  0.00           O  
ATOM    683  NE2 GLN A 197       7.783  -1.326 -11.892  1.00  0.00           N  
ATOM    684  H   GLN A 197       7.285   0.827  -6.773  1.00  0.00           H  
ATOM    685  HA  GLN A 197       7.305  -1.944  -7.174  1.00  0.00           H  
ATOM    686 1HB  GLN A 197       7.178  -0.243  -9.000  1.00  0.00           H  
ATOM    687 2HB  GLN A 197       8.864   0.167  -8.720  1.00  0.00           H  
ATOM    688 1HG  GLN A 197       9.491  -2.172  -9.283  1.00  0.00           H  
ATOM    689 2HG  GLN A 197       7.779  -2.485  -9.682  1.00  0.00           H  
ATOM    690 1HE2 GLN A 197       7.876  -0.991 -12.830  1.00  0.00           H  
ATOM    691 2HE2 GLN A 197       6.932  -1.761 -11.598  1.00  0.00           H  
ATOM    692  N   GLN A 198      10.175  -0.711  -6.199  1.00  0.00           N  
ATOM    693  CA  GLN A 198      11.478  -1.081  -5.673  1.00  0.00           C  
ATOM    694  C   GLN A 198      11.403  -1.414  -4.177  1.00  0.00           C  
ATOM    695  O   GLN A 198      12.272  -2.104  -3.643  1.00  0.00           O  
ATOM    696  CB  GLN A 198      12.485   0.047  -5.913  1.00  0.00           C  
ATOM    697  CG  GLN A 198      12.704   0.385  -7.377  1.00  0.00           C  
ATOM    698  CD  GLN A 198      13.257  -0.788  -8.165  1.00  0.00           C  
ATOM    699  OE1 GLN A 198      14.302  -1.347  -7.821  1.00  0.00           O  
ATOM    700  NE2 GLN A 198      12.558  -1.167  -9.228  1.00  0.00           N  
ATOM    701  H   GLN A 198       9.892   0.225  -6.159  1.00  0.00           H  
ATOM    702  HA  GLN A 198      11.821  -1.974  -6.195  1.00  0.00           H  
ATOM    703 1HB  GLN A 198      12.146   0.951  -5.406  1.00  0.00           H  
ATOM    704 2HB  GLN A 198      13.448  -0.227  -5.482  1.00  0.00           H  
ATOM    705 1HG  GLN A 198      11.751   0.675  -7.820  1.00  0.00           H  
ATOM    706 2HG  GLN A 198      13.415   1.209  -7.447  1.00  0.00           H  
ATOM    707 1HE2 GLN A 198      12.874  -1.935  -9.787  1.00  0.00           H  
ATOM    708 2HE2 GLN A 198      11.716  -0.686  -9.471  1.00  0.00           H  
ATOM    709  N   VAL A 199      10.352  -0.934  -3.509  1.00  0.00           N  
ATOM    710  CA  VAL A 199      10.176  -1.172  -2.075  1.00  0.00           C  
ATOM    711  C   VAL A 199       9.600  -2.567  -1.810  1.00  0.00           C  
ATOM    712  O   VAL A 199       9.919  -3.196  -0.799  1.00  0.00           O  
ATOM    713  CB  VAL A 199       9.255  -0.107  -1.419  1.00  0.00           C  
ATOM    714  CG1 VAL A 199       8.932  -0.473   0.023  1.00  0.00           C  
ATOM    715  CG2 VAL A 199       9.887   1.275  -1.472  1.00  0.00           C  
ATOM    716  H   VAL A 199       9.680  -0.403  -3.994  1.00  0.00           H  
ATOM    717  HA  VAL A 199      11.150  -1.099  -1.590  1.00  0.00           H  
ATOM    718  HB  VAL A 199       8.328  -0.077  -1.973  1.00  0.00           H  
ATOM    719 1HG1 VAL A 199       8.248   0.255   0.432  1.00  0.00           H  
ATOM    720 2HG1 VAL A 199       9.842  -0.478   0.608  1.00  0.00           H  
ATOM    721 3HG1 VAL A 199       8.479  -1.454   0.053  1.00  0.00           H  
ATOM    722 1HG2 VAL A 199      10.605   1.378  -0.673  1.00  0.00           H  
ATOM    723 2HG2 VAL A 199       9.118   2.037  -1.372  1.00  0.00           H  
ATOM    724 3HG2 VAL A 199      10.385   1.404  -2.422  1.00  0.00           H  
ATOM    725  N   THR A 200       8.776  -3.060  -2.735  1.00  0.00           N  
ATOM    726  CA  THR A 200       8.155  -4.378  -2.600  1.00  0.00           C  
ATOM    727  C   THR A 200       9.204  -5.486  -2.514  1.00  0.00           C  
ATOM    728  O   THR A 200       8.948  -6.567  -1.971  1.00  0.00           O  
ATOM    729  CB  THR A 200       7.201  -4.662  -3.775  1.00  0.00           C  
ATOM    730  OG1 THR A 200       6.153  -3.684  -3.790  1.00  0.00           O  
ATOM    731  CG2 THR A 200       6.593  -6.050  -3.645  1.00  0.00           C  
ATOM    732  H   THR A 200       8.574  -2.521  -3.533  1.00  0.00           H  
ATOM    733  HA  THR A 200       7.577  -4.395  -1.676  1.00  0.00           H  
ATOM    734  HB  THR A 200       7.752  -4.599  -4.714  1.00  0.00           H  
ATOM    735  HG1 THR A 200       6.534  -2.810  -3.902  1.00  0.00           H  
ATOM    736 1HG2 THR A 200       5.922  -6.233  -4.484  1.00  0.00           H  
ATOM    737 2HG2 THR A 200       7.387  -6.797  -3.645  1.00  0.00           H  
ATOM    738 3HG2 THR A 200       6.033  -6.116  -2.713  1.00  0.00           H  
ATOM    739  N   ALA A 201      10.393  -5.191  -3.035  1.00  0.00           N  
ATOM    740  CA  ALA A 201      11.500  -6.131  -3.034  1.00  0.00           C  
ATOM    741  C   ALA A 201      11.877  -6.546  -1.615  1.00  0.00           C  
ATOM    742  O   ALA A 201      12.438  -7.620  -1.410  1.00  0.00           O  
ATOM    743  CB  ALA A 201      12.701  -5.530  -3.746  1.00  0.00           C  
ATOM    744  H   ALA A 201      10.525  -4.306  -3.437  1.00  0.00           H  
ATOM    745  HA  ALA A 201      11.184  -7.027  -3.567  1.00  0.00           H  
ATOM    746 1HB  ALA A 201      13.069  -4.686  -3.182  1.00  0.00           H  
ATOM    747 2HB  ALA A 201      12.407  -5.201  -4.731  1.00  0.00           H  
ATOM    748 3HB  ALA A 201      13.480  -6.275  -3.831  1.00  0.00           H  
ATOM    749  N   LEU A 202      11.555  -5.698  -0.639  1.00  0.00           N  
ATOM    750  CA  LEU A 202      11.852  -5.986   0.761  1.00  0.00           C  
ATOM    751  C   LEU A 202      11.164  -7.273   1.205  1.00  0.00           C  
ATOM    752  O   LEU A 202      11.734  -8.081   1.942  1.00  0.00           O  
ATOM    753  CB  LEU A 202      11.402  -4.821   1.652  1.00  0.00           C  
ATOM    754  CG  LEU A 202      11.924  -4.848   3.094  1.00  0.00           C  
ATOM    755  CD1 LEU A 202      13.436  -4.677   3.091  1.00  0.00           C  
ATOM    756  CD2 LEU A 202      11.250  -3.745   3.898  1.00  0.00           C  
ATOM    757  H   LEU A 202      11.099  -4.855  -0.870  1.00  0.00           H  
ATOM    758  HA  LEU A 202      12.929  -6.112   0.867  1.00  0.00           H  
ATOM    759 1HB  LEU A 202      11.733  -3.889   1.197  1.00  0.00           H  
ATOM    760 2HB  LEU A 202      10.313  -4.816   1.693  1.00  0.00           H  
ATOM    761  HG  LEU A 202      11.699  -5.814   3.545  1.00  0.00           H  
ATOM    762 1HD1 LEU A 202      13.808  -4.695   4.116  1.00  0.00           H  
ATOM    763 2HD1 LEU A 202      13.894  -5.489   2.527  1.00  0.00           H  
ATOM    764 3HD1 LEU A 202      13.694  -3.724   2.630  1.00  0.00           H  
ATOM    765 1HD2 LEU A 202      11.621  -3.764   4.923  1.00  0.00           H  
ATOM    766 2HD2 LEU A 202      11.476  -2.777   3.449  1.00  0.00           H  
ATOM    767 3HD2 LEU A 202      10.172  -3.902   3.899  1.00  0.00           H  
ATOM    768  N   ALA A 203       9.940  -7.462   0.736  1.00  0.00           N  
ATOM    769  CA  ALA A 203       9.168  -8.647   1.076  1.00  0.00           C  
ATOM    770  C   ALA A 203       9.582  -9.823   0.199  1.00  0.00           C  
ATOM    771  O   ALA A 203       9.557 -10.975   0.629  1.00  0.00           O  
ATOM    772  CB  ALA A 203       7.678  -8.372   0.934  1.00  0.00           C  
ATOM    773  H   ALA A 203       9.547  -6.788   0.138  1.00  0.00           H  
ATOM    774  HA  ALA A 203       9.381  -8.904   2.114  1.00  0.00           H  
ATOM    775 1HB  ALA A 203       7.116  -9.271   1.188  1.00  0.00           H  
ATOM    776 2HB  ALA A 203       7.392  -7.563   1.606  1.00  0.00           H  
ATOM    777 3HB  ALA A 203       7.458  -8.085  -0.093  1.00  0.00           H  
ATOM    778  N   GLN A 204       9.984  -9.521  -1.026  1.00  0.00           N  
ATOM    779  CA  GLN A 204      10.404 -10.548  -1.973  1.00  0.00           C  
ATOM    780  C   GLN A 204      11.764 -11.129  -1.585  1.00  0.00           C  
ATOM    781  O   GLN A 204      12.022 -12.314  -1.796  1.00  0.00           O  
ATOM    782  CB  GLN A 204      10.462  -9.976  -3.392  1.00  0.00           C  
ATOM    783  CG  GLN A 204       9.129  -9.468  -3.914  1.00  0.00           C  
ATOM    784  CD  GLN A 204       8.135 -10.589  -4.151  1.00  0.00           C  
ATOM    785  OE1 GLN A 204       8.459 -11.602  -4.778  1.00  0.00           O  
ATOM    786  NE2 GLN A 204       6.918 -10.415  -3.650  1.00  0.00           N  
ATOM    787  H   GLN A 204       9.997  -8.581  -1.307  1.00  0.00           H  
ATOM    788  HA  GLN A 204       9.674 -11.357  -1.953  1.00  0.00           H  
ATOM    789 1HB  GLN A 204      11.172  -9.150  -3.422  1.00  0.00           H  
ATOM    790 2HB  GLN A 204      10.822 -10.742  -4.079  1.00  0.00           H  
ATOM    791 1HG  GLN A 204       8.702  -8.782  -3.182  1.00  0.00           H  
ATOM    792 2HG  GLN A 204       9.294  -8.951  -4.859  1.00  0.00           H  
ATOM    793 1HE2 GLN A 204       6.219 -11.121  -3.775  1.00  0.00           H  
ATOM    794 2HE2 GLN A 204       6.698  -9.579  -3.148  1.00  0.00           H  
ATOM    795  N   GLN A 205      12.623 -10.297  -1.006  1.00  0.00           N  
ATOM    796  CA  GLN A 205      13.947 -10.740  -0.576  1.00  0.00           C  
ATOM    797  C   GLN A 205      13.877 -11.400   0.798  1.00  0.00           C  
ATOM    798  O   GLN A 205      14.899 -11.798   1.357  1.00  0.00           O  
ATOM    799  CB  GLN A 205      14.925  -9.563  -0.544  1.00  0.00           C  
ATOM    800  CG  GLN A 205      15.236  -8.974  -1.910  1.00  0.00           C  
ATOM    801  CD  GLN A 205      16.052  -7.698  -1.818  1.00  0.00           C  
ATOM    802  OE1 GLN A 205      16.089  -7.042  -0.774  1.00  0.00           O  
ATOM    803  NE2 GLN A 205      16.712  -7.340  -2.913  1.00  0.00           N  
ATOM    804  H   GLN A 205      12.368  -9.354  -0.881  1.00  0.00           H  
ATOM    805  HA  GLN A 205      14.314 -11.477  -1.290  1.00  0.00           H  
ATOM    806 1HB  GLN A 205      14.517  -8.767   0.081  1.00  0.00           H  
ATOM    807 2HB  GLN A 205      15.865  -9.883  -0.094  1.00  0.00           H  
ATOM    808 1HG  GLN A 205      15.805  -9.704  -2.487  1.00  0.00           H  
ATOM    809 2HG  GLN A 205      14.299  -8.745  -2.417  1.00  0.00           H  
ATOM    810 1HE2 GLN A 205      17.268  -6.507  -2.912  1.00  0.00           H  
ATOM    811 2HE2 GLN A 205      16.655  -7.902  -3.739  1.00  0.00           H  
ATOM    812  N   LYS A 206      12.661 -11.490   1.335  1.00  0.00           N  
ATOM    813  CA  LYS A 206      12.411 -12.108   2.638  1.00  0.00           C  
ATOM    814  C   LYS A 206      13.098 -11.346   3.771  1.00  0.00           C  
ATOM    815  O   LYS A 206      13.381 -11.908   4.831  1.00  0.00           O  
ATOM    816  CB  LYS A 206      12.876 -13.565   2.633  1.00  0.00           C  
ATOM    817  CG  LYS A 206      12.317 -14.400   1.488  1.00  0.00           C  
ATOM    818  CD  LYS A 206      10.800 -14.500   1.566  1.00  0.00           C  
ATOM    819  CE  LYS A 206      10.244 -15.374   0.451  1.00  0.00           C  
ATOM    820  NZ  LYS A 206       8.759 -15.451   0.494  1.00  0.00           N  
ATOM    821  H   LYS A 206      11.902 -11.132   0.833  1.00  0.00           H  
ATOM    822  HA  LYS A 206      11.338 -12.084   2.832  1.00  0.00           H  
ATOM    823 1HB  LYS A 206      13.964 -13.600   2.572  1.00  0.00           H  
ATOM    824 2HB  LYS A 206      12.585 -14.043   3.568  1.00  0.00           H  
ATOM    825 1HG  LYS A 206      12.594 -13.945   0.536  1.00  0.00           H  
ATOM    826 2HG  LYS A 206      12.741 -15.403   1.528  1.00  0.00           H  
ATOM    827 1HD  LYS A 206      10.513 -14.924   2.529  1.00  0.00           H  
ATOM    828 2HD  LYS A 206      10.366 -13.503   1.484  1.00  0.00           H  
ATOM    829 1HE  LYS A 206      10.549 -14.970  -0.513  1.00  0.00           H  
ATOM    830 2HE  LYS A 206      10.650 -16.382   0.543  1.00  0.00           H  
ATOM    831 1HZ  LYS A 206       8.431 -16.039  -0.258  1.00  0.00           H  
ATOM    832 2HZ  LYS A 206       8.467 -15.842   1.379  1.00  0.00           H  
ATOM    833 3HZ  LYS A 206       8.370 -14.525   0.391  1.00  0.00           H  
ATOM    834  N   LEU A 207      13.349 -10.061   3.549  1.00  0.00           N  
ATOM    835  CA  LEU A 207      13.990  -9.224   4.554  1.00  0.00           C  
ATOM    836  C   LEU A 207      12.946  -8.722   5.541  1.00  0.00           C  
ATOM    837  O   LEU A 207      13.220  -8.553   6.728  1.00  0.00           O  
ATOM    838  CB  LEU A 207      14.706  -8.038   3.895  1.00  0.00           C  
ATOM    839  CG  LEU A 207      15.896  -8.397   2.995  1.00  0.00           C  
ATOM    840  CD1 LEU A 207      16.437  -7.133   2.340  1.00  0.00           C  
ATOM    841  CD2 LEU A 207      16.970  -9.086   3.823  1.00  0.00           C  
ATOM    842  H   LEU A 207      13.095  -9.666   2.688  1.00  0.00           H  
ATOM    843  HA  LEU A 207      14.729  -9.824   5.083  1.00  0.00           H  
ATOM    844 1HB  LEU A 207      13.985  -7.491   3.288  1.00  0.00           H  
ATOM    845 2HB  LEU A 207      15.070  -7.374   4.677  1.00  0.00           H  
ATOM    846  HG  LEU A 207      15.563  -9.066   2.202  1.00  0.00           H  
ATOM    847 1HD1 LEU A 207      17.282  -7.387   1.701  1.00  0.00           H  
ATOM    848 2HD1 LEU A 207      15.654  -6.670   1.739  1.00  0.00           H  
ATOM    849 3HD1 LEU A 207      16.763  -6.435   3.112  1.00  0.00           H  
ATOM    850 1HD2 LEU A 207      17.815  -9.341   3.184  1.00  0.00           H  
ATOM    851 2HD2 LEU A 207      17.303  -8.416   4.616  1.00  0.00           H  
ATOM    852 3HD2 LEU A 207      16.560  -9.995   4.265  1.00  0.00           H  
ATOM    853  N   LEU A 208      11.745  -8.502   5.025  1.00  0.00           N  
ATOM    854  CA  LEU A 208      10.630  -8.025   5.825  1.00  0.00           C  
ATOM    855  C   LEU A 208      10.162  -9.114   6.782  1.00  0.00           C  
ATOM    856  O   LEU A 208       9.694 -10.170   6.351  1.00  0.00           O  
ATOM    857  CB  LEU A 208       9.471  -7.588   4.920  1.00  0.00           C  
ATOM    858  CG  LEU A 208       8.249  -7.004   5.640  1.00  0.00           C  
ATOM    859  CD1 LEU A 208       7.563  -5.990   4.734  1.00  0.00           C  
ATOM    860  CD2 LEU A 208       7.298  -8.129   6.020  1.00  0.00           C  
ATOM    861  H   LEU A 208      11.604  -8.670   4.072  1.00  0.00           H  
ATOM    862  HA  LEU A 208      10.963  -7.165   6.405  1.00  0.00           H  
ATOM    863 1HB  LEU A 208       9.838  -6.834   4.226  1.00  0.00           H  
ATOM    864 2HB  LEU A 208       9.136  -8.450   4.344  1.00  0.00           H  
ATOM    865  HG  LEU A 208       8.572  -6.481   6.540  1.00  0.00           H  
ATOM    866 1HD1 LEU A 208       6.694  -5.575   5.246  1.00  0.00           H  
ATOM    867 2HD1 LEU A 208       8.259  -5.187   4.494  1.00  0.00           H  
ATOM    868 3HD1 LEU A 208       7.242  -6.481   3.816  1.00  0.00           H  
ATOM    869 1HD2 LEU A 208       6.429  -7.714   6.533  1.00  0.00           H  
ATOM    870 2HD2 LEU A 208       6.973  -8.651   5.121  1.00  0.00           H  
ATOM    871 3HD2 LEU A 208       7.809  -8.829   6.682  1.00  0.00           H  
ATOM    872  N   THR A 209      10.306  -8.861   8.075  1.00  0.00           N  
ATOM    873  CA  THR A 209       9.894  -9.816   9.089  1.00  0.00           C  
ATOM    874  C   THR A 209       8.410  -9.626   9.399  1.00  0.00           C  
ATOM    875  O   THR A 209       7.823  -8.616   9.001  1.00  0.00           O  
ATOM    876  CB  THR A 209      10.729  -9.666  10.374  1.00  0.00           C  
ATOM    877  OG1 THR A 209      10.462  -8.392  10.974  1.00  0.00           O  
ATOM    878  CG2 THR A 209      12.214  -9.775  10.062  1.00  0.00           C  
ATOM    879  H   THR A 209      10.693  -7.999   8.355  1.00  0.00           H  
ATOM    880  HA  THR A 209      10.047 -10.822   8.699  1.00  0.00           H  
ATOM    881  HB  THR A 209      10.453 -10.450  11.080  1.00  0.00           H  
ATOM    882  HG1 THR A 209      10.777  -7.694  10.395  1.00  0.00           H  
ATOM    883 1HG2 THR A 209      12.788  -9.667  10.982  1.00  0.00           H  
ATOM    884 2HG2 THR A 209      12.421 -10.747   9.616  1.00  0.00           H  
ATOM    885 3HG2 THR A 209      12.496  -8.988   9.364  1.00  0.00           H  
ATOM    886  N   PRO A 210       7.767 -10.590  10.084  1.00  0.00           N  
ATOM    887  CA  PRO A 210       6.348 -10.479  10.443  1.00  0.00           C  
ATOM    888  C   PRO A 210       6.042  -9.171  11.168  1.00  0.00           C  
ATOM    889  O   PRO A 210       4.971  -8.586  10.998  1.00  0.00           O  
ATOM    890  CB  PRO A 210       6.131 -11.689  11.357  1.00  0.00           C  
ATOM    891  CG  PRO A 210       7.111 -12.698  10.866  1.00  0.00           C  
ATOM    892  CD  PRO A 210       8.342 -11.896  10.537  1.00  0.00           C  
ATOM    893  HA  PRO A 210       5.737 -10.558   9.532  1.00  0.00           H  
ATOM    894 1HB  PRO A 210       6.302 -11.403  12.406  1.00  0.00           H  
ATOM    895 2HB  PRO A 210       5.090 -12.035  11.284  1.00  0.00           H  
ATOM    896 1HG  PRO A 210       7.296 -13.457  11.641  1.00  0.00           H  
ATOM    897 2HG  PRO A 210       6.705 -13.228   9.992  1.00  0.00           H  
ATOM    898 1HD  PRO A 210       8.960 -11.784  11.440  1.00  0.00           H  
ATOM    899 2HD  PRO A 210       8.908 -12.402   9.741  1.00  0.00           H  
ATOM    900  N   GLN A 211       7.006  -8.702  11.954  1.00  0.00           N  
ATOM    901  CA  GLN A 211       6.851  -7.466  12.707  1.00  0.00           C  
ATOM    902  C   GLN A 211       6.868  -6.247  11.785  1.00  0.00           C  
ATOM    903  O   GLN A 211       6.293  -5.206  12.112  1.00  0.00           O  
ATOM    904  CB  GLN A 211       7.955  -7.343  13.760  1.00  0.00           C  
ATOM    905  CG  GLN A 211       7.864  -8.365  14.880  1.00  0.00           C  
ATOM    906  CD  GLN A 211       8.971  -8.201  15.905  1.00  0.00           C  
ATOM    907  OE1 GLN A 211      10.046  -7.678  15.600  1.00  0.00           O  
ATOM    908  NE2 GLN A 211       8.712  -8.646  17.129  1.00  0.00           N  
ATOM    909  H   GLN A 211       7.845  -9.210  12.034  1.00  0.00           H  
ATOM    910  HA  GLN A 211       5.886  -7.488  13.213  1.00  0.00           H  
ATOM    911 1HB  GLN A 211       8.928  -7.452  13.282  1.00  0.00           H  
ATOM    912 2HB  GLN A 211       7.922  -6.349  14.208  1.00  0.00           H  
ATOM    913 1HG  GLN A 211       6.907  -8.249  15.388  1.00  0.00           H  
ATOM    914 2HG  GLN A 211       7.941  -9.365  14.452  1.00  0.00           H  
ATOM    915 1HE2 GLN A 211       9.404  -8.564  17.849  1.00  0.00           H  
ATOM    916 2HE2 GLN A 211       7.826  -9.064  17.334  1.00  0.00           H  
ATOM    917  N   ASP A 212       7.497  -6.381  10.621  1.00  0.00           N  
ATOM    918  CA  ASP A 212       7.583  -5.273   9.681  1.00  0.00           C  
ATOM    919  C   ASP A 212       6.345  -5.276   8.808  1.00  0.00           C  
ATOM    920  O   ASP A 212       5.880  -4.234   8.343  1.00  0.00           O  
ATOM    921  CB  ASP A 212       8.841  -5.375   8.815  1.00  0.00           C  
ATOM    922  CG  ASP A 212      10.125  -5.179   9.611  1.00  0.00           C  
ATOM    923  OD1 ASP A 212      10.258  -4.159  10.244  1.00  0.00           O  
ATOM    924  OD2 ASP A 212      10.960  -6.050   9.576  1.00  0.00           O  
ATOM    925  H   ASP A 212       7.856  -7.260  10.360  1.00  0.00           H  
ATOM    926  HA  ASP A 212       7.633  -4.342  10.247  1.00  0.00           H  
ATOM    927 1HB  ASP A 212       8.875  -6.354   8.336  1.00  0.00           H  
ATOM    928 2HB  ASP A 212       8.801  -4.625   8.026  1.00  0.00           H  
ATOM    929  N   MET A 213       5.815  -6.476   8.610  1.00  0.00           N  
ATOM    930  CA  MET A 213       4.627  -6.691   7.800  1.00  0.00           C  
ATOM    931  C   MET A 213       3.453  -5.871   8.318  1.00  0.00           C  
ATOM    932  O   MET A 213       2.797  -5.152   7.562  1.00  0.00           O  
ATOM    933  CB  MET A 213       4.271  -8.176   7.771  1.00  0.00           C  
ATOM    934  CG  MET A 213       3.102  -8.525   6.862  1.00  0.00           C  
ATOM    935  SD  MET A 213       2.582 -10.246   7.027  1.00  0.00           S  
ATOM    936  CE  MET A 213       2.006 -10.263   8.722  1.00  0.00           C  
ATOM    937  H   MET A 213       6.248  -7.253   9.024  1.00  0.00           H  
ATOM    938  HA  MET A 213       4.837  -6.360   6.783  1.00  0.00           H  
ATOM    939 1HB  MET A 213       5.135  -8.751   7.440  1.00  0.00           H  
ATOM    940 2HB  MET A 213       4.022  -8.510   8.780  1.00  0.00           H  
ATOM    941 1HG  MET A 213       2.253  -7.885   7.098  1.00  0.00           H  
ATOM    942 2HG  MET A 213       3.382  -8.349   5.824  1.00  0.00           H  
ATOM    943 1HE  MET A 213       1.651 -11.262   8.975  1.00  0.00           H  
ATOM    944 2HE  MET A 213       2.825  -9.988   9.389  1.00  0.00           H  
ATOM    945 3HE  MET A 213       1.190  -9.549   8.837  1.00  0.00           H  
ATOM    946  N   GLU A 214       3.217  -5.964   9.619  1.00  0.00           N  
ATOM    947  CA  GLU A 214       2.117  -5.252  10.260  1.00  0.00           C  
ATOM    948  C   GLU A 214       2.273  -3.737  10.131  1.00  0.00           C  
ATOM    949  O   GLU A 214       1.288  -2.997  10.166  1.00  0.00           O  
ATOM    950  CB  GLU A 214       2.027  -5.640  11.738  1.00  0.00           C  
ATOM    951  CG  GLU A 214       1.525  -7.055  11.987  1.00  0.00           C  
ATOM    952  CD  GLU A 214       0.111  -7.266  11.521  1.00  0.00           C  
ATOM    953  OE1 GLU A 214      -0.743  -6.510  11.918  1.00  0.00           O  
ATOM    954  OE2 GLU A 214      -0.115  -8.183  10.768  1.00  0.00           O  
ATOM    955  H   GLU A 214       3.800  -6.531  10.168  1.00  0.00           H  
ATOM    956  HA  GLU A 214       1.187  -5.535   9.765  1.00  0.00           H  
ATOM    957 1HB  GLU A 214       3.010  -5.547  12.199  1.00  0.00           H  
ATOM    958 2HB  GLU A 214       1.357  -4.953  12.254  1.00  0.00           H  
ATOM    959 1HG  GLU A 214       2.176  -7.756  11.465  1.00  0.00           H  
ATOM    960 2HG  GLU A 214       1.588  -7.269  13.052  1.00  0.00           H  
ATOM    961  N   ALA A 215       3.509  -3.281   9.977  1.00  0.00           N  
ATOM    962  CA  ALA A 215       3.789  -1.858   9.850  1.00  0.00           C  
ATOM    963  C   ALA A 215       3.609  -1.386   8.410  1.00  0.00           C  
ATOM    964  O   ALA A 215       3.136  -0.274   8.163  1.00  0.00           O  
ATOM    965  CB  ALA A 215       5.198  -1.552  10.337  1.00  0.00           C  
ATOM    966  H   ALA A 215       4.254  -3.918   9.944  1.00  0.00           H  
ATOM    967  HA  ALA A 215       3.075  -1.316  10.470  1.00  0.00           H  
ATOM    968 1HB  ALA A 215       5.393  -0.484  10.238  1.00  0.00           H  
ATOM    969 2HB  ALA A 215       5.293  -1.843  11.383  1.00  0.00           H  
ATOM    970 3HB  ALA A 215       5.918  -2.108   9.739  1.00  0.00           H  
ATOM    971  N   ALA A 216       3.954  -2.252   7.462  1.00  0.00           N  
ATOM    972  CA  ALA A 216       3.845  -1.928   6.047  1.00  0.00           C  
ATOM    973  C   ALA A 216       2.389  -1.795   5.634  1.00  0.00           C  
ATOM    974  O   ALA A 216       2.058  -1.029   4.724  1.00  0.00           O  
ATOM    975  CB  ALA A 216       4.542  -2.985   5.203  1.00  0.00           C  
ATOM    976  H   ALA A 216       4.278  -3.139   7.722  1.00  0.00           H  
ATOM    977  HA  ALA A 216       4.333  -0.967   5.881  1.00  0.00           H  
ATOM    978 1HB  ALA A 216       4.447  -2.729   4.148  1.00  0.00           H  
ATOM    979 2HB  ALA A 216       5.597  -3.029   5.472  1.00  0.00           H  
ATOM    980 3HB  ALA A 216       4.081  -3.955   5.383  1.00  0.00           H  
ATOM    981  N   LYS A 217       1.524  -2.538   6.317  1.00  0.00           N  
ATOM    982  CA  LYS A 217       0.095  -2.511   6.036  1.00  0.00           C  
ATOM    983  C   LYS A 217      -0.461  -1.097   6.184  1.00  0.00           C  
ATOM    984  O   LYS A 217      -1.208  -0.616   5.329  1.00  0.00           O  
ATOM    985  CB  LYS A 217      -0.655  -3.453   6.978  1.00  0.00           C  
ATOM    986  CG  LYS A 217      -0.465  -4.923   6.657  1.00  0.00           C  
ATOM    987  CD  LYS A 217      -1.202  -5.802   7.654  1.00  0.00           C  
ATOM    988  CE  LYS A 217      -1.024  -7.276   7.339  1.00  0.00           C  
ATOM    989  NZ  LYS A 217      -1.681  -8.146   8.349  1.00  0.00           N  
ATOM    990  H   LYS A 217       1.860  -3.132   7.024  1.00  0.00           H  
ATOM    991  HA  LYS A 217      -0.061  -2.828   5.004  1.00  0.00           H  
ATOM    992 1HB  LYS A 217      -0.314  -3.279   7.987  1.00  0.00           H  
ATOM    993 2HB  LYS A 217      -1.710  -3.230   6.924  1.00  0.00           H  
ATOM    994 1HG  LYS A 217      -0.850  -5.115   5.667  1.00  0.00           H  
ATOM    995 2HG  LYS A 217       0.589  -5.157   6.689  1.00  0.00           H  
ATOM    996 1HD  LYS A 217      -0.819  -5.608   8.643  1.00  0.00           H  
ATOM    997 2HD  LYS A 217      -2.255  -5.563   7.622  1.00  0.00           H  
ATOM    998 1HE  LYS A 217      -1.454  -7.479   6.370  1.00  0.00           H  
ATOM    999 2HE  LYS A 217       0.032  -7.499   7.317  1.00  0.00           H  
ATOM   1000 1HZ  LYS A 217      -2.679  -7.872   8.460  1.00  0.00           H  
ATOM   1001 2HZ  LYS A 217      -1.203  -8.054   9.273  1.00  0.00           H  
ATOM   1002 3HZ  LYS A 217      -1.637  -9.141   8.049  1.00  0.00           H  
ATOM   1003  N   GLU A 218      -0.073  -0.436   7.264  1.00  0.00           N  
ATOM   1004  CA  GLU A 218      -0.534   0.924   7.529  1.00  0.00           C  
ATOM   1005  C   GLU A 218       0.011   1.888   6.503  1.00  0.00           C  
ATOM   1006  O   GLU A 218      -0.708   2.770   6.033  1.00  0.00           O  
ATOM   1007  CB  GLU A 218      -0.117   1.373   8.931  1.00  0.00           C  
ATOM   1008  CG  GLU A 218      -0.854   0.670  10.062  1.00  0.00           C  
ATOM   1009  CD  GLU A 218      -0.465   1.182  11.421  1.00  0.00           C  
ATOM   1010  OE1 GLU A 218       0.472   1.938  11.504  1.00  0.00           O  
ATOM   1011  OE2 GLU A 218      -1.108   0.816  12.377  1.00  0.00           O  
ATOM   1012  H   GLU A 218       0.538  -0.870   7.900  1.00  0.00           H  
ATOM   1013  HA  GLU A 218      -1.623   0.938   7.470  1.00  0.00           H  
ATOM   1014 1HB  GLU A 218       0.951   1.197   9.067  1.00  0.00           H  
ATOM   1015 2HB  GLU A 218      -0.287   2.445   9.036  1.00  0.00           H  
ATOM   1016 1HG  GLU A 218      -1.926   0.811   9.927  1.00  0.00           H  
ATOM   1017 2HG  GLU A 218      -0.646  -0.398  10.009  1.00  0.00           H  
ATOM   1018  N   VAL A 219       1.284   1.725   6.160  1.00  0.00           N  
ATOM   1019  CA  VAL A 219       1.942   2.595   5.192  1.00  0.00           C  
ATOM   1020  C   VAL A 219       1.206   2.590   3.853  1.00  0.00           C  
ATOM   1021  O   VAL A 219       0.867   3.647   3.321  1.00  0.00           O  
ATOM   1022  CB  VAL A 219       3.399   2.146   4.977  1.00  0.00           C  
ATOM   1023  CG1 VAL A 219       4.029   2.915   3.824  1.00  0.00           C  
ATOM   1024  CG2 VAL A 219       4.197   2.344   6.256  1.00  0.00           C  
ATOM   1025  H   VAL A 219       1.794   0.988   6.561  1.00  0.00           H  
ATOM   1026  HA  VAL A 219       1.943   3.612   5.585  1.00  0.00           H  
ATOM   1027  HB  VAL A 219       3.408   1.091   4.702  1.00  0.00           H  
ATOM   1028 1HG1 VAL A 219       5.059   2.584   3.686  1.00  0.00           H  
ATOM   1029 2HG1 VAL A 219       3.463   2.730   2.912  1.00  0.00           H  
ATOM   1030 3HG1 VAL A 219       4.019   3.981   4.050  1.00  0.00           H  
ATOM   1031 1HG2 VAL A 219       5.226   2.023   6.097  1.00  0.00           H  
ATOM   1032 2HG2 VAL A 219       4.184   3.398   6.534  1.00  0.00           H  
ATOM   1033 3HG2 VAL A 219       3.752   1.751   7.057  1.00  0.00           H  
ATOM   1034  N   TYR A 220       0.937   1.399   3.330  1.00  0.00           N  
ATOM   1035  CA  TYR A 220       0.255   1.269   2.048  1.00  0.00           C  
ATOM   1036  C   TYR A 220      -1.154   1.862   2.105  1.00  0.00           C  
ATOM   1037  O   TYR A 220      -1.587   2.539   1.169  1.00  0.00           O  
ATOM   1038  CB  TYR A 220       0.194  -0.200   1.619  1.00  0.00           C  
ATOM   1039  CG  TYR A 220      -0.022  -0.382   0.130  1.00  0.00           C  
ATOM   1040  CD1 TYR A 220       1.057  -0.442  -0.745  1.00  0.00           C  
ATOM   1041  CD2 TYR A 220      -1.301  -0.492  -0.403  1.00  0.00           C  
ATOM   1042  CE1 TYR A 220       0.868  -0.605  -2.103  1.00  0.00           C  
ATOM   1043  CE2 TYR A 220      -1.497  -0.655  -1.762  1.00  0.00           C  
ATOM   1044  CZ  TYR A 220      -0.411  -0.712  -2.607  1.00  0.00           C  
ATOM   1045  OH  TYR A 220      -0.606  -0.876  -3.960  1.00  0.00           O  
ATOM   1046  H   TYR A 220       1.206   0.589   3.816  1.00  0.00           H  
ATOM   1047  HA  TYR A 220       0.817   1.828   1.299  1.00  0.00           H  
ATOM   1048 1HB  TYR A 220       1.121  -0.686   1.882  1.00  0.00           H  
ATOM   1049 2HB  TYR A 220      -0.622  -0.686   2.135  1.00  0.00           H  
ATOM   1050  HD1 TYR A 220       2.059  -0.357  -0.350  1.00  0.00           H  
ATOM   1051  HD2 TYR A 220      -2.153  -0.448   0.261  1.00  0.00           H  
ATOM   1052  HE1 TYR A 220       1.720  -0.647  -2.766  1.00  0.00           H  
ATOM   1053  HE2 TYR A 220      -2.500  -0.735  -2.157  1.00  0.00           H  
ATOM   1054  HH  TYR A 220       0.192  -1.242  -4.355  1.00  0.00           H  
ATOM   1055  N   LYS A 221      -1.858   1.621   3.207  1.00  0.00           N  
ATOM   1056  CA  LYS A 221      -3.216   2.129   3.368  1.00  0.00           C  
ATOM   1057  C   LYS A 221      -3.236   3.655   3.440  1.00  0.00           C  
ATOM   1058  O   LYS A 221      -4.019   4.310   2.745  1.00  0.00           O  
ATOM   1059  CB  LYS A 221      -3.862   1.535   4.621  1.00  0.00           C  
ATOM   1060  CG  LYS A 221      -4.336   0.096   4.462  1.00  0.00           C  
ATOM   1061  CD  LYS A 221      -5.184  -0.340   5.648  1.00  0.00           C  
ATOM   1062  CE  LYS A 221      -4.315  -0.760   6.824  1.00  0.00           C  
ATOM   1063  NZ  LYS A 221      -5.073  -1.577   7.811  1.00  0.00           N  
ATOM   1064  H   LYS A 221      -1.456   1.087   3.927  1.00  0.00           H  
ATOM   1065  HA  LYS A 221      -3.802   1.831   2.498  1.00  0.00           H  
ATOM   1066 1HB  LYS A 221      -3.150   1.563   5.446  1.00  0.00           H  
ATOM   1067 2HB  LYS A 221      -4.721   2.141   4.909  1.00  0.00           H  
ATOM   1068 1HG  LYS A 221      -4.929   0.007   3.550  1.00  0.00           H  
ATOM   1069 2HG  LYS A 221      -3.474  -0.564   4.380  1.00  0.00           H  
ATOM   1070 1HD  LYS A 221      -5.828   0.484   5.958  1.00  0.00           H  
ATOM   1071 2HD  LYS A 221      -5.813  -1.180   5.355  1.00  0.00           H  
ATOM   1072 1HE  LYS A 221      -3.469  -1.343   6.462  1.00  0.00           H  
ATOM   1073 2HE  LYS A 221      -3.929   0.126   7.327  1.00  0.00           H  
ATOM   1074 1HZ  LYS A 221      -4.463  -1.835   8.574  1.00  0.00           H  
ATOM   1075 2HZ  LYS A 221      -5.850  -1.040   8.168  1.00  0.00           H  
ATOM   1076 3HZ  LYS A 221      -5.420  -2.413   7.362  1.00  0.00           H  
ATOM   1077  N   ILE A 222      -2.372   4.219   4.279  1.00  0.00           N  
ATOM   1078  CA  ILE A 222      -2.295   5.668   4.443  1.00  0.00           C  
ATOM   1079  C   ILE A 222      -1.892   6.342   3.132  1.00  0.00           C  
ATOM   1080  O   ILE A 222      -2.404   7.408   2.782  1.00  0.00           O  
ATOM   1081  CB  ILE A 222      -1.292   6.045   5.548  1.00  0.00           C  
ATOM   1082  CG1 ILE A 222      -1.793   5.562   6.912  1.00  0.00           C  
ATOM   1083  CG2 ILE A 222      -1.059   7.548   5.565  1.00  0.00           C  
ATOM   1084  CD1 ILE A 222      -3.102   6.187   7.338  1.00  0.00           C  
ATOM   1085  H   ILE A 222      -1.766   3.644   4.802  1.00  0.00           H  
ATOM   1086  HA  ILE A 222      -3.279   6.036   4.732  1.00  0.00           H  
ATOM   1087  HB  ILE A 222      -0.343   5.542   5.365  1.00  0.00           H  
ATOM   1088 1HG1 ILE A 222      -1.923   4.480   6.889  1.00  0.00           H  
ATOM   1089 2HG1 ILE A 222      -1.046   5.784   7.674  1.00  0.00           H  
ATOM   1090 1HG2 ILE A 222      -0.348   7.797   6.353  1.00  0.00           H  
ATOM   1091 2HG2 ILE A 222      -0.660   7.865   4.603  1.00  0.00           H  
ATOM   1092 3HG2 ILE A 222      -2.003   8.060   5.753  1.00  0.00           H  
ATOM   1093 1HD1 ILE A 222      -3.392   5.796   8.313  1.00  0.00           H  
ATOM   1094 2HD1 ILE A 222      -2.984   7.270   7.402  1.00  0.00           H  
ATOM   1095 3HD1 ILE A 222      -3.874   5.948   6.608  1.00  0.00           H  
ATOM   1096  N   HIS A 223      -0.992   5.700   2.399  1.00  0.00           N  
ATOM   1097  CA  HIS A 223      -0.521   6.226   1.126  1.00  0.00           C  
ATOM   1098  C   HIS A 223      -1.675   6.334   0.131  1.00  0.00           C  
ATOM   1099  O   HIS A 223      -1.806   7.332  -0.576  1.00  0.00           O  
ATOM   1100  CB  HIS A 223       0.587   5.339   0.548  1.00  0.00           C  
ATOM   1101  CG  HIS A 223       1.318   5.962  -0.601  1.00  0.00           C  
ATOM   1102  ND1 HIS A 223       0.681   6.367  -1.756  1.00  0.00           N  
ATOM   1103  CD2 HIS A 223       2.629   6.249  -0.773  1.00  0.00           C  
ATOM   1104  CE1 HIS A 223       1.572   6.877  -2.589  1.00  0.00           C  
ATOM   1105  NE2 HIS A 223       2.760   6.816  -2.017  1.00  0.00           N  
ATOM   1106  H   HIS A 223      -0.625   4.850   2.729  1.00  0.00           H  
ATOM   1107  HA  HIS A 223      -0.110   7.224   1.275  1.00  0.00           H  
ATOM   1108 1HB  HIS A 223       1.312   5.108   1.329  1.00  0.00           H  
ATOM   1109 2HB  HIS A 223       0.158   4.397   0.209  1.00  0.00           H  
ATOM   1110  HD2 HIS A 223       3.432   6.063  -0.059  1.00  0.00           H  
ATOM   1111  HE1 HIS A 223       1.361   7.279  -3.580  1.00  0.00           H  
ATOM   1112  HE2 HIS A 223       3.629   7.134  -2.423  1.00  0.00           H  
ATOM   1113  N   GLN A 224      -2.516   5.305   0.101  1.00  0.00           N  
ATOM   1114  CA  GLN A 224      -3.664   5.273  -0.800  1.00  0.00           C  
ATOM   1115  C   GLN A 224      -4.630   6.418  -0.501  1.00  0.00           C  
ATOM   1116  O   GLN A 224      -5.229   6.992  -1.409  1.00  0.00           O  
ATOM   1117  CB  GLN A 224      -4.393   3.931  -0.692  1.00  0.00           C  
ATOM   1118  CG  GLN A 224      -3.668   2.774  -1.358  1.00  0.00           C  
ATOM   1119  CD  GLN A 224      -4.397   1.455  -1.181  1.00  0.00           C  
ATOM   1120  OE1 GLN A 224      -4.420   0.616  -2.086  1.00  0.00           O  
ATOM   1121  NE2 GLN A 224      -4.998   1.265  -0.012  1.00  0.00           N  
ATOM   1122  H   GLN A 224      -2.360   4.543   0.702  1.00  0.00           H  
ATOM   1123  HA  GLN A 224      -3.305   5.393  -1.822  1.00  0.00           H  
ATOM   1124 1HB  GLN A 224      -4.536   3.678   0.359  1.00  0.00           H  
ATOM   1125 2HB  GLN A 224      -5.380   4.015  -1.146  1.00  0.00           H  
ATOM   1126 1HG  GLN A 224      -3.583   2.977  -2.425  1.00  0.00           H  
ATOM   1127 2HG  GLN A 224      -2.676   2.677  -0.916  1.00  0.00           H  
ATOM   1128 1HE2 GLN A 224      -5.495   0.414   0.162  1.00  0.00           H  
ATOM   1129 2HE2 GLN A 224      -4.955   1.971   0.694  1.00  0.00           H  
ATOM   1130  N   GLN A 225      -4.759   6.753   0.777  1.00  0.00           N  
ATOM   1131  CA  GLN A 225      -5.650   7.823   1.205  1.00  0.00           C  
ATOM   1132  C   GLN A 225      -5.056   9.190   0.865  1.00  0.00           C  
ATOM   1133  O   GLN A 225      -5.761  10.087   0.401  1.00  0.00           O  
ATOM   1134  CB  GLN A 225      -5.923   7.725   2.708  1.00  0.00           C  
ATOM   1135  CG  GLN A 225      -6.871   8.787   3.239  1.00  0.00           C  
ATOM   1136  CD  GLN A 225      -7.221   8.573   4.699  1.00  0.00           C  
ATOM   1137  OE1 GLN A 225      -7.925   7.621   5.050  1.00  0.00           O  
ATOM   1138  NE2 GLN A 225      -6.732   9.457   5.561  1.00  0.00           N  
ATOM   1139  H   GLN A 225      -4.237   6.266   1.452  1.00  0.00           H  
ATOM   1140  HA  GLN A 225      -6.595   7.720   0.672  1.00  0.00           H  
ATOM   1141 1HB  GLN A 225      -6.350   6.749   2.938  1.00  0.00           H  
ATOM   1142 2HB  GLN A 225      -4.984   7.808   3.255  1.00  0.00           H  
ATOM   1143 1HG  GLN A 225      -6.396   9.764   3.142  1.00  0.00           H  
ATOM   1144 2HG  GLN A 225      -7.793   8.760   2.659  1.00  0.00           H  
ATOM   1145 1HE2 GLN A 225      -6.929   9.367   6.538  1.00  0.00           H  
ATOM   1146 2HE2 GLN A 225      -6.165  10.214   5.234  1.00  0.00           H  
ATOM   1147  N   LEU A 226      -3.754   9.332   1.090  1.00  0.00           N  
ATOM   1148  CA  LEU A 226      -3.056  10.583   0.813  1.00  0.00           C  
ATOM   1149  C   LEU A 226      -3.093  10.909  -0.678  1.00  0.00           C  
ATOM   1150  O   LEU A 226      -3.253  12.068  -1.064  1.00  0.00           O  
ATOM   1151  CB  LEU A 226      -1.601  10.496   1.291  1.00  0.00           C  
ATOM   1152  CG  LEU A 226      -1.395  10.558   2.809  1.00  0.00           C  
ATOM   1153  CD1 LEU A 226       0.092  10.459   3.125  1.00  0.00           C  
ATOM   1154  CD2 LEU A 226      -1.983  11.852   3.350  1.00  0.00           C  
ATOM   1155  H   LEU A 226      -3.248   8.575   1.461  1.00  0.00           H  
ATOM   1156  HA  LEU A 226      -3.556  11.385   1.355  1.00  0.00           H  
ATOM   1157 1HB  LEU A 226      -1.174   9.560   0.936  1.00  0.00           H  
ATOM   1158 2HB  LEU A 226      -1.040  11.319   0.846  1.00  0.00           H  
ATOM   1159  HG  LEU A 226      -1.892   9.709   3.279  1.00  0.00           H  
ATOM   1160 1HD1 LEU A 226       0.239  10.502   4.204  1.00  0.00           H  
ATOM   1161 2HD1 LEU A 226       0.483   9.515   2.744  1.00  0.00           H  
ATOM   1162 3HD1 LEU A 226       0.619  11.287   2.654  1.00  0.00           H  
ATOM   1163 1HD2 LEU A 226      -1.837  11.895   4.430  1.00  0.00           H  
ATOM   1164 2HD2 LEU A 226      -1.485  12.702   2.882  1.00  0.00           H  
ATOM   1165 3HD2 LEU A 226      -3.050  11.888   3.127  1.00  0.00           H  
ATOM   1166  N   LEU A 227      -2.954   9.877  -1.509  1.00  0.00           N  
ATOM   1167  CA  LEU A 227      -2.965  10.045  -2.961  1.00  0.00           C  
ATOM   1168  C   LEU A 227      -4.276  10.661  -3.440  1.00  0.00           C  
ATOM   1169  O   LEU A 227      -4.292  11.461  -4.374  1.00  0.00           O  
ATOM   1170  CB  LEU A 227      -2.748   8.693  -3.652  1.00  0.00           C  
ATOM   1171  CG  LEU A 227      -2.671   8.733  -5.183  1.00  0.00           C  
ATOM   1172  CD1 LEU A 227      -1.514   9.625  -5.611  1.00  0.00           C  
ATOM   1173  CD2 LEU A 227      -2.500   7.320  -5.721  1.00  0.00           C  
ATOM   1174  H   LEU A 227      -2.835   8.976  -1.134  1.00  0.00           H  
ATOM   1175  HA  LEU A 227      -2.152  10.715  -3.238  1.00  0.00           H  
ATOM   1176 1HB  LEU A 227      -1.818   8.261  -3.285  1.00  0.00           H  
ATOM   1177 2HB  LEU A 227      -3.566   8.027  -3.378  1.00  0.00           H  
ATOM   1178  HG  LEU A 227      -3.590   9.164  -5.582  1.00  0.00           H  
ATOM   1179 1HD1 LEU A 227      -1.460   9.654  -6.700  1.00  0.00           H  
ATOM   1180 2HD1 LEU A 227      -1.672  10.634  -5.230  1.00  0.00           H  
ATOM   1181 3HD1 LEU A 227      -0.582   9.227  -5.213  1.00  0.00           H  
ATOM   1182 1HD2 LEU A 227      -2.447   7.348  -6.809  1.00  0.00           H  
ATOM   1183 2HD2 LEU A 227      -1.581   6.888  -5.323  1.00  0.00           H  
ATOM   1184 3HD2 LEU A 227      -3.350   6.709  -5.415  1.00  0.00           H  
ATOM   1185  N   PHE A 228      -5.374  10.294  -2.791  1.00  0.00           N  
ATOM   1186  CA  PHE A 228      -6.683  10.811  -3.162  1.00  0.00           C  
ATOM   1187  C   PHE A 228      -6.769  12.313  -2.907  1.00  0.00           C  
ATOM   1188  O   PHE A 228      -7.225  13.076  -3.761  1.00  0.00           O  
ATOM   1189  CB  PHE A 228      -7.783  10.079  -2.386  1.00  0.00           C  
ATOM   1190  CG  PHE A 228      -9.171  10.437  -2.817  1.00  0.00           C  
ATOM   1191  CD1 PHE A 228      -9.708   9.904  -3.973  1.00  0.00           C  
ATOM   1192  CD2 PHE A 228      -9.938  11.304  -2.061  1.00  0.00           C  
ATOM   1193  CE1 PHE A 228     -10.985  10.228  -4.369  1.00  0.00           C  
ATOM   1194  CE2 PHE A 228     -11.218  11.632  -2.452  1.00  0.00           C  
ATOM   1195  CZ  PHE A 228     -11.744  11.095  -3.608  1.00  0.00           C  
ATOM   1196  H   PHE A 228      -5.300   9.660  -2.045  1.00  0.00           H  
ATOM   1197  HA  PHE A 228      -6.836  10.633  -4.227  1.00  0.00           H  
ATOM   1198 1HB  PHE A 228      -7.665   9.016  -2.526  1.00  0.00           H  
ATOM   1199 2HB  PHE A 228      -7.693  10.313  -1.337  1.00  0.00           H  
ATOM   1200  HD1 PHE A 228      -9.116   9.227  -4.569  1.00  0.00           H  
ATOM   1201  HD2 PHE A 228      -9.529  11.726  -1.157  1.00  0.00           H  
ATOM   1202  HE1 PHE A 228     -11.391   9.804  -5.273  1.00  0.00           H  
ATOM   1203  HE2 PHE A 228     -11.805  12.307  -1.852  1.00  0.00           H  
ATOM   1204  HZ  PHE A 228     -12.745  11.349  -3.916  1.00  0.00           H  
ATOM   1205  N   LYS A 229      -6.302  12.736  -1.742  1.00  0.00           N  
ATOM   1206  CA  LYS A 229      -6.337  14.145  -1.374  1.00  0.00           C  
ATOM   1207  C   LYS A 229      -5.364  14.959  -2.219  1.00  0.00           C  
ATOM   1208  O   LYS A 229      -5.659  16.093  -2.599  1.00  0.00           O  
ATOM   1209  CB  LYS A 229      -6.017  14.318   0.112  1.00  0.00           C  
ATOM   1210  CG  LYS A 229      -7.068  13.744   1.052  1.00  0.00           C  
ATOM   1211  CD  LYS A 229      -6.716  14.017   2.507  1.00  0.00           C  
ATOM   1212  CE  LYS A 229      -7.680  13.315   3.452  1.00  0.00           C  
ATOM   1213  NZ  LYS A 229      -9.093  13.706   3.197  1.00  0.00           N  
ATOM   1214  H   LYS A 229      -5.918  12.086  -1.118  1.00  0.00           H  
ATOM   1215  HA  LYS A 229      -7.341  14.527  -1.561  1.00  0.00           H  
ATOM   1216 1HB  LYS A 229      -5.066  13.835   0.338  1.00  0.00           H  
ATOM   1217 2HB  LYS A 229      -5.908  15.379   0.339  1.00  0.00           H  
ATOM   1218 1HG  LYS A 229      -8.038  14.192   0.832  1.00  0.00           H  
ATOM   1219 2HG  LYS A 229      -7.143  12.668   0.901  1.00  0.00           H  
ATOM   1220 1HD  LYS A 229      -5.703  13.667   2.708  1.00  0.00           H  
ATOM   1221 2HD  LYS A 229      -6.755  15.090   2.696  1.00  0.00           H  
ATOM   1222 1HE  LYS A 229      -7.586  12.237   3.331  1.00  0.00           H  
ATOM   1223 2HE  LYS A 229      -7.427  13.566   4.482  1.00  0.00           H  
ATOM   1224 1HZ  LYS A 229      -9.699  13.220   3.843  1.00  0.00           H  
ATOM   1225 2HZ  LYS A 229      -9.195  14.703   3.325  1.00  0.00           H  
ATOM   1226 3HZ  LYS A 229      -9.345  13.460   2.251  1.00  0.00           H  
ATOM   1227  N   ALA A 230      -4.212  14.368  -2.518  1.00  0.00           N  
ATOM   1228  CA  ALA A 230      -3.190  15.036  -3.317  1.00  0.00           C  
ATOM   1229  C   ALA A 230      -3.684  15.303  -4.738  1.00  0.00           C  
ATOM   1230  O   ALA A 230      -3.207  16.218  -5.409  1.00  0.00           O  
ATOM   1231  CB  ALA A 230      -1.916  14.205  -3.347  1.00  0.00           C  
ATOM   1232  H   ALA A 230      -4.039  13.458  -2.184  1.00  0.00           H  
ATOM   1233  HA  ALA A 230      -2.973  15.999  -2.854  1.00  0.00           H  
ATOM   1234 1HB  ALA A 230      -1.161  14.716  -3.944  1.00  0.00           H  
ATOM   1235 2HB  ALA A 230      -1.545  14.071  -2.330  1.00  0.00           H  
ATOM   1236 3HB  ALA A 230      -2.127  13.231  -3.786  1.00  0.00           H  
ATOM   1237  N   ARG A 231      -4.629  14.492  -5.196  1.00  0.00           N  
ATOM   1238  CA  ARG A 231      -5.189  14.659  -6.531  1.00  0.00           C  
ATOM   1239  C   ARG A 231      -6.194  15.805  -6.558  1.00  0.00           C  
ATOM   1240  O   ARG A 231      -6.261  16.561  -7.528  1.00  0.00           O  
ATOM   1241  CB  ARG A 231      -5.868  13.378  -6.993  1.00  0.00           C  
ATOM   1242  CG  ARG A 231      -4.919  12.259  -7.392  1.00  0.00           C  
ATOM   1243  CD  ARG A 231      -5.652  11.019  -7.752  1.00  0.00           C  
ATOM   1244  NE  ARG A 231      -6.370  11.159  -9.009  1.00  0.00           N  
ATOM   1245  CZ  ARG A 231      -7.384  10.364  -9.404  1.00  0.00           C  
ATOM   1246  NH1 ARG A 231      -7.786   9.379  -8.631  1.00  0.00           N  
ATOM   1247  NH2 ARG A 231      -7.973  10.574 -10.568  1.00  0.00           N  
ATOM   1248  H   ARG A 231      -4.947  13.757  -4.629  1.00  0.00           H  
ATOM   1249  HA  ARG A 231      -4.376  14.889  -7.221  1.00  0.00           H  
ATOM   1250 1HB  ARG A 231      -6.509  12.999  -6.198  1.00  0.00           H  
ATOM   1251 2HB  ARG A 231      -6.504  13.593  -7.851  1.00  0.00           H  
ATOM   1252 1HG  ARG A 231      -4.330  12.572  -8.255  1.00  0.00           H  
ATOM   1253 2HG  ARG A 231      -4.252  12.034  -6.559  1.00  0.00           H  
ATOM   1254 1HD  ARG A 231      -4.947  10.195  -7.853  1.00  0.00           H  
ATOM   1255 2HD  ARG A 231      -6.375  10.784  -6.972  1.00  0.00           H  
ATOM   1256  HE  ARG A 231      -6.090  11.906  -9.630  1.00  0.00           H  
ATOM   1257 1HH1 ARG A 231      -7.336   9.219  -7.742  1.00  0.00           H  
ATOM   1258 2HH1 ARG A 231      -8.546   8.783  -8.927  1.00  0.00           H  
ATOM   1259 1HH2 ARG A 231      -7.665  11.331 -11.162  1.00  0.00           H  
ATOM   1260 2HH2 ARG A 231      -8.733   9.979 -10.864  1.00  0.00           H  
ATOM   1261  N   LEU A 232      -6.958  15.937  -5.481  1.00  0.00           N  
ATOM   1262  CA  LEU A 232      -7.972  16.982  -5.378  1.00  0.00           C  
ATOM   1263  C   LEU A 232      -7.338  18.345  -5.104  1.00  0.00           C  
ATOM   1264  O   LEU A 232      -7.615  19.312  -5.817  1.00  0.00           O  
ATOM   1265  CB  LEU A 232      -8.970  16.642  -4.264  1.00  0.00           C  
ATOM   1266  CG  LEU A 232      -9.825  15.389  -4.496  1.00  0.00           C  
ATOM   1267  CD1 LEU A 232     -10.639  15.090  -3.246  1.00  0.00           C  
ATOM   1268  CD2 LEU A 232     -10.730  15.608  -5.699  1.00  0.00           C  
ATOM   1269  H   LEU A 232      -6.836  15.317  -4.733  1.00  0.00           H  
ATOM   1270  HA  LEU A 232      -8.508  17.038  -6.325  1.00  0.00           H  
ATOM   1271 1HB  LEU A 232      -8.419  16.499  -3.336  1.00  0.00           H  
ATOM   1272 2HB  LEU A 232      -9.648  17.485  -4.135  1.00  0.00           H  
ATOM   1273  HG  LEU A 232      -9.174  14.534  -4.683  1.00  0.00           H  
ATOM   1274 1HD1 LEU A 232     -11.246  14.200  -3.411  1.00  0.00           H  
ATOM   1275 2HD1 LEU A 232      -9.966  14.919  -2.405  1.00  0.00           H  
ATOM   1276 3HD1 LEU A 232     -11.289  15.936  -3.024  1.00  0.00           H  
ATOM   1277 1HD2 LEU A 232     -11.337  14.717  -5.865  1.00  0.00           H  
ATOM   1278 2HD2 LEU A 232     -11.382  16.461  -5.513  1.00  0.00           H  
ATOM   1279 3HD2 LEU A 232     -10.121  15.802  -6.583  1.00  0.00           H  
ATOM   1280  N   GLN A 233      -6.489  18.401  -4.072  1.00  0.00           N  
ATOM   1281  CA  GLN A 233      -5.795  19.630  -3.668  1.00  0.00           C  
ATOM   1282  C   GLN A 233      -6.755  20.654  -3.068  1.00  0.00           C  
ATOM   1283  O   GLN A 233      -7.637  21.178  -3.749  1.00  0.00           O  
ATOM   1284  CB  GLN A 233      -5.063  20.247  -4.863  1.00  0.00           C  
ATOM   1285  CG  GLN A 233      -3.900  19.417  -5.376  1.00  0.00           C  
ATOM   1286  CD  GLN A 233      -2.708  19.447  -4.438  1.00  0.00           C  
ATOM   1287  OE1 GLN A 233      -2.458  20.448  -3.761  1.00  0.00           O  
ATOM   1288  NE2 GLN A 233      -1.965  18.347  -4.391  1.00  0.00           N  
ATOM   1289  H   GLN A 233      -6.323  17.580  -3.557  1.00  0.00           H  
ATOM   1290  HA  GLN A 233      -5.062  19.377  -2.902  1.00  0.00           H  
ATOM   1291 1HB  GLN A 233      -5.764  20.389  -5.686  1.00  0.00           H  
ATOM   1292 2HB  GLN A 233      -4.680  21.230  -4.587  1.00  0.00           H  
ATOM   1293 1HG  GLN A 233      -4.224  18.382  -5.484  1.00  0.00           H  
ATOM   1294 2HG  GLN A 233      -3.583  19.812  -6.343  1.00  0.00           H  
ATOM   1295 1HE2 GLN A 233      -1.166  18.308  -3.790  1.00  0.00           H  
ATOM   1296 2HE2 GLN A 233      -2.203  17.557  -4.957  1.00  0.00           H  
ATOM   1297  N   GLN A 234      -6.566  20.944  -1.788  1.00  0.00           N  
ATOM   1298  CA  GLN A 234      -7.408  21.907  -1.091  1.00  0.00           C  
ATOM   1299  C   GLN A 234      -6.859  23.317  -1.259  1.00  0.00           C  
ATOM   1300  O   GLN A 234      -7.578  24.304  -1.101  1.00  0.00           O  
ATOM   1301  CB  GLN A 234      -7.514  21.556   0.396  1.00  0.00           C  
ATOM   1302  CG  GLN A 234      -8.130  20.196   0.672  1.00  0.00           C  
ATOM   1303  CD  GLN A 234      -9.538  20.075   0.121  1.00  0.00           C  
ATOM   1304  OE1 GLN A 234     -10.416  20.879   0.443  1.00  0.00           O  
ATOM   1305  NE2 GLN A 234      -9.761  19.067  -0.714  1.00  0.00           N  
ATOM   1306  H   GLN A 234      -5.830  20.511  -1.304  1.00  0.00           H  
ATOM   1307  HA  GLN A 234      -8.406  21.873  -1.527  1.00  0.00           H  
ATOM   1308 1HB  GLN A 234      -6.521  21.573   0.845  1.00  0.00           H  
ATOM   1309 2HB  GLN A 234      -8.116  22.308   0.905  1.00  0.00           H  
ATOM   1310 1HG  GLN A 234      -7.513  19.427   0.205  1.00  0.00           H  
ATOM   1311 2HG  GLN A 234      -8.169  20.039   1.750  1.00  0.00           H  
ATOM   1312 1HE2 GLN A 234     -10.671  18.937  -1.111  1.00  0.00           H  
ATOM   1313 2HE2 GLN A 234      -9.020  18.437  -0.949  1.00  0.00           H  
ATOM   1314  N   GLN A 235      -5.578  23.406  -1.578  1.00  0.00           N  
ATOM   1315  CA  GLN A 235      -4.918  24.686  -1.773  1.00  0.00           C  
ATOM   1316  C   GLN A 235      -4.508  24.842  -3.231  1.00  0.00           C  
ATOM   1317  O   GLN A 235      -3.688  24.075  -3.737  1.00  0.00           O  
ATOM   1318  CB  GLN A 235      -3.695  24.812  -0.860  1.00  0.00           C  
ATOM   1319  CG  GLN A 235      -2.971  26.143  -0.969  1.00  0.00           C  
ATOM   1320  CD  GLN A 235      -1.813  26.253   0.005  1.00  0.00           C  
ATOM   1321  OE1 GLN A 235      -1.251  25.244   0.439  1.00  0.00           O  
ATOM   1322  NE2 GLN A 235      -1.449  27.482   0.353  1.00  0.00           N  
ATOM   1323  H   GLN A 235      -5.058  22.582  -1.690  1.00  0.00           H  
ATOM   1324  HA  GLN A 235      -5.621  25.480  -1.520  1.00  0.00           H  
ATOM   1325 1HB  GLN A 235      -4.001  24.679   0.178  1.00  0.00           H  
ATOM   1326 2HB  GLN A 235      -2.982  24.022  -1.095  1.00  0.00           H  
ATOM   1327 1HG  GLN A 235      -2.580  26.251  -1.980  1.00  0.00           H  
ATOM   1328 2HG  GLN A 235      -3.676  26.946  -0.754  1.00  0.00           H  
ATOM   1329 1HE2 GLN A 235      -0.691  27.617   0.992  1.00  0.00           H  
ATOM   1330 2HE2 GLN A 235      -1.932  28.273  -0.023  1.00  0.00           H  
ATOM   1331  N   GLN A 236      -5.078  25.823  -3.910  1.00  0.00           N  
ATOM   1332  CA  GLN A 236      -4.754  26.055  -5.308  1.00  0.00           C  
ATOM   1333  C   GLN A 236      -4.070  27.402  -5.482  1.00  0.00           C  
ATOM   1334  O   GLN A 236      -4.655  28.453  -5.205  1.00  0.00           O  
ATOM   1335  CB  GLN A 236      -6.016  25.989  -6.173  1.00  0.00           C  
ATOM   1336  CG  GLN A 236      -5.758  26.142  -7.662  1.00  0.00           C  
ATOM   1337  CD  GLN A 236      -7.034  26.073  -8.480  1.00  0.00           C  
ATOM   1338  OE1 GLN A 236      -7.744  25.062  -8.464  1.00  0.00           O  
ATOM   1339  NE2 GLN A 236      -7.334  27.147  -9.200  1.00  0.00           N  
ATOM   1340  H   GLN A 236      -5.726  26.410  -3.459  1.00  0.00           H  
ATOM   1341  HA  GLN A 236      -4.066  25.276  -5.637  1.00  0.00           H  
ATOM   1342 1HB  GLN A 236      -6.516  25.033  -6.014  1.00  0.00           H  
ATOM   1343 2HB  GLN A 236      -6.707  26.774  -5.867  1.00  0.00           H  
ATOM   1344 1HG  GLN A 236      -5.290  27.110  -7.842  1.00  0.00           H  
ATOM   1345 2HG  GLN A 236      -5.097  25.341  -7.990  1.00  0.00           H  
ATOM   1346 1HE2 GLN A 236      -8.163  27.159  -9.761  1.00  0.00           H  
ATOM   1347 2HE2 GLN A 236      -6.731  27.944  -9.185  1.00  0.00           H  
ATOM   1348  N   ALA A 237      -2.828  27.359  -5.938  1.00  0.00           N  
ATOM   1349  CA  ALA A 237      -2.048  28.565  -6.159  1.00  0.00           C  
ATOM   1350  C   ALA A 237      -2.369  29.166  -7.519  1.00  0.00           C  
ATOM   1351  O   ALA A 237      -2.182  30.362  -7.748  1.00  0.00           O  
ATOM   1352  CB  ALA A 237      -0.560  28.267  -6.045  1.00  0.00           C  
ATOM   1353  H   ALA A 237      -2.420  26.486  -6.134  1.00  0.00           H  
ATOM   1354  HA  ALA A 237      -2.321  29.290  -5.392  1.00  0.00           H  
ATOM   1355 1HB  ALA A 237       0.008  29.180  -6.217  1.00  0.00           H  
ATOM   1356 2HB  ALA A 237      -0.341  27.886  -5.047  1.00  0.00           H  
ATOM   1357 3HB  ALA A 237      -0.281  27.520  -6.786  1.00  0.00           H  
ATOM   1358  N   GLN A 238      -2.850  28.323  -8.421  1.00  0.00           N  
ATOM   1359  CA  GLN A 238      -3.206  28.760  -9.760  1.00  0.00           C  
ATOM   1360  C   GLN A 238      -4.543  29.487  -9.737  1.00  0.00           C  
ATOM   1361  O   GLN A 238      -4.739  30.404 -10.562  1.00  0.00           O  
ATOM   1362  OXT GLN A 238      -5.382  29.175  -8.938  1.00  0.00           O  
ATOM   1363  CB  GLN A 238      -3.266  27.569 -10.720  1.00  0.00           C  
ATOM   1364  CG  GLN A 238      -3.507  27.951 -12.171  1.00  0.00           C  
ATOM   1365  CD  GLN A 238      -3.461  26.753 -13.100  1.00  0.00           C  
ATOM   1366  OE1 GLN A 238      -3.446  25.602 -12.653  1.00  0.00           O  
ATOM   1367  NE2 GLN A 238      -3.437  27.015 -14.402  1.00  0.00           N  
ATOM   1368  H   GLN A 238      -2.979  27.385  -8.173  1.00  0.00           H  
ATOM   1369  HA  GLN A 238      -2.441  29.451 -10.113  1.00  0.00           H  
ATOM   1370 1HB  GLN A 238      -2.330  27.013 -10.670  1.00  0.00           H  
ATOM   1371 2HB  GLN A 238      -4.065  26.894 -10.413  1.00  0.00           H  
ATOM   1372 1HG  GLN A 238      -4.490  28.412 -12.256  1.00  0.00           H  
ATOM   1373 2HG  GLN A 238      -2.735  28.656 -12.483  1.00  0.00           H  
ATOM   1374 1HE2 GLN A 238      -3.407  26.265 -15.064  1.00  0.00           H  
ATOM   1375 2HE2 GLN A 238      -3.451  27.962 -14.722  1.00  0.00           H  
TER                                                                             
ATOM   1377  N   LEU B   1      -9.941   5.186   4.435  1.00  0.00           N  
ATOM   1378  CA  LEU B   1      -9.431   5.489   3.103  1.00  0.00           C  
ATOM   1379  C   LEU B   1     -10.516   6.092   2.223  1.00  0.00           C  
ATOM   1380  O   LEU B   1     -11.607   5.536   2.095  1.00  0.00           O  
ATOM   1381  CB  LEU B   1      -8.878   4.218   2.445  1.00  0.00           C  
ATOM   1382  CG  LEU B   1      -7.413   3.890   2.758  1.00  0.00           C  
ATOM   1383  CD1 LEU B   1      -7.191   3.939   4.263  1.00  0.00           C  
ATOM   1384  CD2 LEU B   1      -7.069   2.518   2.198  1.00  0.00           C  
ATOM   1385 1H   LEU B   1      -9.209   4.792   4.991  1.00  0.00           H  
ATOM   1386 2H   LEU B   1     -10.270   6.027   4.866  1.00  0.00           H  
ATOM   1387 3H   LEU B   1     -10.694   4.532   4.364  1.00  0.00           H  
ATOM   1388  HA  LEU B   1      -8.623   6.213   3.199  1.00  0.00           H  
ATOM   1389 1HB  LEU B   1      -9.483   3.370   2.765  1.00  0.00           H  
ATOM   1390 2HB  LEU B   1      -8.973   4.317   1.364  1.00  0.00           H  
ATOM   1391  HG  LEU B   1      -6.767   4.641   2.301  1.00  0.00           H  
ATOM   1392 1HD1 LEU B   1      -6.149   3.707   4.485  1.00  0.00           H  
ATOM   1393 2HD1 LEU B   1      -7.426   4.937   4.634  1.00  0.00           H  
ATOM   1394 3HD1 LEU B   1      -7.837   3.209   4.750  1.00  0.00           H  
ATOM   1395 1HD2 LEU B   1      -6.026   2.286   2.420  1.00  0.00           H  
ATOM   1396 2HD2 LEU B   1      -7.713   1.767   2.655  1.00  0.00           H  
ATOM   1397 3HD2 LEU B   1      -7.219   2.517   1.119  1.00  0.00           H  
ATOM   1398  N   GLU B   2     -10.211   7.234   1.614  1.00  0.00           N  
ATOM   1399  CA  GLU B   2     -11.113   7.854   0.651  1.00  0.00           C  
ATOM   1400  C   GLU B   2     -10.856   7.332  -0.757  1.00  0.00           C  
ATOM   1401  O   GLU B   2     -11.595   7.645  -1.691  1.00  0.00           O  
ATOM   1402  CB  GLU B   2     -10.959   9.376   0.678  1.00  0.00           C  
ATOM   1403  CG  GLU B   2     -11.372  10.026   1.990  1.00  0.00           C  
ATOM   1404  CD  GLU B   2     -11.233  11.523   1.971  1.00  0.00           C  
ATOM   1405  OE1 GLU B   2     -10.225  12.001   1.509  1.00  0.00           O  
ATOM   1406  OE2 GLU B   2     -12.137  12.190   2.418  1.00  0.00           O  
ATOM   1407  H   GLU B   2      -9.332   7.685   1.827  1.00  0.00           H  
ATOM   1408  HA  GLU B   2     -12.138   7.602   0.924  1.00  0.00           H  
ATOM   1409 1HB  GLU B   2      -9.919   9.640   0.487  1.00  0.00           H  
ATOM   1410 2HB  GLU B   2     -11.560   9.817  -0.118  1.00  0.00           H  
ATOM   1411 1HG  GLU B   2     -12.411   9.772   2.199  1.00  0.00           H  
ATOM   1412 2HG  GLU B   2     -10.759   9.620   2.794  1.00  0.00           H  
ATOM   1413  N   ALA B   3      -9.803   6.535  -0.904  1.00  0.00           N  
ATOM   1414  CA  ALA B   3      -9.432   5.986  -2.204  1.00  0.00           C  
ATOM   1415  C   ALA B   3      -9.973   4.574  -2.380  1.00  0.00           C  
ATOM   1416  O   ALA B   3     -10.846   4.332  -3.213  1.00  0.00           O  
ATOM   1417  CB  ALA B   3      -7.920   5.998  -2.371  1.00  0.00           C  
ATOM   1418  H   ALA B   3      -9.246   6.302  -0.094  1.00  0.00           H  
ATOM   1419  HA  ALA B   3      -9.878   6.614  -2.976  1.00  0.00           H  
ATOM   1420 1HB  ALA B   3      -7.659   5.584  -3.346  1.00  0.00           H  
ATOM   1421 2HB  ALA B   3      -7.554   7.022  -2.301  1.00  0.00           H  
ATOM   1422 3HB  ALA B   3      -7.463   5.395  -1.588  1.00  0.00           H  
ATOM   1423  N   LEU B   4      -9.448   3.642  -1.590  1.00  0.00           N  
ATOM   1424  CA  LEU B   4      -9.639   2.220  -1.852  1.00  0.00           C  
ATOM   1425  C   LEU B   4      -9.999   1.469  -0.577  1.00  0.00           C  
ATOM   1426  O   LEU B   4      -9.664   1.902   0.526  1.00  0.00           O  
ATOM   1427  CB  LEU B   4      -8.368   1.620  -2.466  1.00  0.00           C  
ATOM   1428  CG  LEU B   4      -8.001   2.128  -3.867  1.00  0.00           C  
ATOM   1429  CD1 LEU B   4      -6.579   1.703  -4.205  1.00  0.00           C  
ATOM   1430  CD2 LEU B   4      -8.992   1.578  -4.882  1.00  0.00           C  
ATOM   1431  H   LEU B   4      -8.906   3.926  -0.787  1.00  0.00           H  
ATOM   1432  HA  LEU B   4     -10.458   2.106  -2.561  1.00  0.00           H  
ATOM   1433 1HB  LEU B   4      -7.529   1.833  -1.806  1.00  0.00           H  
ATOM   1434 2HB  LEU B   4      -8.489   0.538  -2.527  1.00  0.00           H  
ATOM   1435  HG  LEU B   4      -8.036   3.217  -3.879  1.00  0.00           H  
ATOM   1436 1HD1 LEU B   4      -6.318   2.064  -5.200  1.00  0.00           H  
ATOM   1437 2HD1 LEU B   4      -5.889   2.126  -3.474  1.00  0.00           H  
ATOM   1438 3HD1 LEU B   4      -6.509   0.616  -4.184  1.00  0.00           H  
ATOM   1439 1HD2 LEU B   4      -8.732   1.940  -5.877  1.00  0.00           H  
ATOM   1440 2HD2 LEU B   4      -8.957   0.488  -4.871  1.00  0.00           H  
ATOM   1441 3HD2 LEU B   4      -9.998   1.911  -4.626  1.00  0.00           H  
ATOM   1442  N   PRO B   5     -10.682   0.341  -0.734  1.00  0.00           N  
ATOM   1443  CA  PRO B   5     -10.975  -0.542   0.390  1.00  0.00           C  
ATOM   1444  C   PRO B   5      -9.714  -0.862   1.182  1.00  0.00           C  
ATOM   1445  O   PRO B   5      -8.627  -0.975   0.618  1.00  0.00           O  
ATOM   1446  CB  PRO B   5     -11.545  -1.790  -0.292  1.00  0.00           C  
ATOM   1447  CG  PRO B   5     -12.159  -1.272  -1.548  1.00  0.00           C  
ATOM   1448  CD  PRO B   5     -11.211  -0.199  -2.014  1.00  0.00           C  
ATOM   1449  HA  PRO B   5     -11.728  -0.067   1.036  1.00  0.00           H  
ATOM   1450 1HB  PRO B   5     -10.742  -2.517  -0.478  1.00  0.00           H  
ATOM   1451 2HB  PRO B   5     -12.275  -2.279   0.370  1.00  0.00           H  
ATOM   1452 1HG  PRO B   5     -12.271  -2.086  -2.280  1.00  0.00           H  
ATOM   1453 2HG  PRO B   5     -13.169  -0.886  -1.346  1.00  0.00           H  
ATOM   1454 1HD  PRO B   5     -10.418  -0.651  -2.627  1.00  0.00           H  
ATOM   1455 2HD  PRO B   5     -11.766   0.556  -2.590  1.00  0.00           H  
ATOM   1456  N   ASP B   6      -9.869  -1.006   2.495  1.00  0.00           N  
ATOM   1457  CA  ASP B   6      -8.731  -1.233   3.378  1.00  0.00           C  
ATOM   1458  C   ASP B   6      -8.044  -2.555   3.061  1.00  0.00           C  
ATOM   1459  O   ASP B   6      -8.675  -3.492   2.571  1.00  0.00           O  
ATOM   1460  CB  ASP B   6      -9.178  -1.221   4.842  1.00  0.00           C  
ATOM   1461  CG  ASP B   6      -9.650   0.150   5.307  1.00  0.00           C  
ATOM   1462  OD1 ASP B   6      -9.498   1.092   4.565  1.00  0.00           O  
ATOM   1463  OD2 ASP B   6     -10.158   0.242   6.399  1.00  0.00           O  
ATOM   1464  H   ASP B   6     -10.796  -0.957   2.890  1.00  0.00           H  
ATOM   1465  HA  ASP B   6      -8.011  -0.428   3.228  1.00  0.00           H  
ATOM   1466 1HB  ASP B   6      -9.991  -1.935   4.980  1.00  0.00           H  
ATOM   1467 2HB  ASP B   6      -8.351  -1.540   5.477  1.00  0.00           H  
ATOM   1468  N   ASP B   7      -6.747  -2.625   3.343  1.00  0.00           N  
ATOM   1469  CA  ASP B   7      -6.030  -3.894   3.344  1.00  0.00           C  
ATOM   1470  C   ASP B   7      -5.947  -4.481   1.941  1.00  0.00           C  
ATOM   1471  O   ASP B   7      -6.009  -5.697   1.761  1.00  0.00           O  
ATOM   1472  CB  ASP B   7      -6.710  -4.894   4.282  1.00  0.00           C  
ATOM   1473  CG  ASP B   7      -6.764  -4.410   5.725  1.00  0.00           C  
ATOM   1474  OD1 ASP B   7      -5.841  -3.753   6.145  1.00  0.00           O  
ATOM   1475  OD2 ASP B   7      -7.727  -4.702   6.393  1.00  0.00           O  
ATOM   1476  H   ASP B   7      -6.246  -1.775   3.562  1.00  0.00           H  
ATOM   1477  HA  ASP B   7      -5.015  -3.717   3.700  1.00  0.00           H  
ATOM   1478 1HB  ASP B   7      -7.728  -5.081   3.939  1.00  0.00           H  
ATOM   1479 2HB  ASP B   7      -6.175  -5.843   4.252  1.00  0.00           H  
ATOM   1480  N   LEU B   8      -5.808  -3.609   0.948  1.00  0.00           N  
ATOM   1481  CA  LEU B   8      -5.430  -4.032  -0.395  1.00  0.00           C  
ATOM   1482  C   LEU B   8      -3.956  -3.760  -0.663  1.00  0.00           C  
ATOM   1483  O   LEU B   8      -3.344  -2.910  -0.017  1.00  0.00           O  
ATOM   1484  CB  LEU B   8      -6.289  -3.309  -1.441  1.00  0.00           C  
ATOM   1485  CG  LEU B   8      -7.801  -3.541  -1.335  1.00  0.00           C  
ATOM   1486  CD1 LEU B   8      -8.518  -2.711  -2.392  1.00  0.00           C  
ATOM   1487  CD2 LEU B   8      -8.101  -5.022  -1.507  1.00  0.00           C  
ATOM   1488  H   LEU B   8      -5.969  -2.628   1.128  1.00  0.00           H  
ATOM   1489  HA  LEU B   8      -5.603  -5.105  -0.481  1.00  0.00           H  
ATOM   1490 1HB  LEU B   8      -6.111  -2.238  -1.355  1.00  0.00           H  
ATOM   1491 2HB  LEU B   8      -5.973  -3.631  -2.433  1.00  0.00           H  
ATOM   1492  HG  LEU B   8      -8.153  -3.211  -0.357  1.00  0.00           H  
ATOM   1493 1HD1 LEU B   8      -9.593  -2.875  -2.316  1.00  0.00           H  
ATOM   1494 2HD1 LEU B   8      -8.301  -1.654  -2.233  1.00  0.00           H  
ATOM   1495 3HD1 LEU B   8      -8.174  -3.007  -3.382  1.00  0.00           H  
ATOM   1496 1HD2 LEU B   8      -9.177  -5.187  -1.432  1.00  0.00           H  
ATOM   1497 2HD2 LEU B   8      -7.752  -5.353  -2.486  1.00  0.00           H  
ATOM   1498 3HD2 LEU B   8      -7.591  -5.590  -0.729  1.00  0.00           H  
ATOM   1499  N   TYR B   9      -3.390  -4.491  -1.619  1.00  0.00           N  
ATOM   1500  CA  TYR B   9      -2.008  -4.272  -2.032  1.00  0.00           C  
ATOM   1501  C   TYR B   9      -1.837  -4.510  -3.526  1.00  0.00           C  
ATOM   1502  O   TYR B   9      -2.133  -5.593  -4.032  1.00  0.00           O  
ATOM   1503  CB  TYR B   9      -1.062  -5.176  -1.239  1.00  0.00           C  
ATOM   1504  CG  TYR B   9       0.392  -4.770  -1.331  1.00  0.00           C  
ATOM   1505  CD1 TYR B   9       0.916  -3.857  -0.427  1.00  0.00           C  
ATOM   1506  CD2 TYR B   9       1.201  -5.308  -2.320  1.00  0.00           C  
ATOM   1507  CE1 TYR B   9       2.244  -3.486  -0.511  1.00  0.00           C  
ATOM   1508  CE2 TYR B   9       2.529  -4.937  -2.405  1.00  0.00           C  
ATOM   1509  CZ  TYR B   9       3.050  -4.030  -1.505  1.00  0.00           C  
ATOM   1510  OH  TYR B   9       4.373  -3.660  -1.589  1.00  0.00           O  
ATOM   1511  H   TYR B   9      -3.930  -5.214  -2.071  1.00  0.00           H  
ATOM   1512  HA  TYR B   9      -1.747  -3.233  -1.830  1.00  0.00           H  
ATOM   1513 1HB  TYR B   9      -1.350  -5.172  -0.187  1.00  0.00           H  
ATOM   1514 2HB  TYR B   9      -1.152  -6.201  -1.598  1.00  0.00           H  
ATOM   1515  HD1 TYR B   9       0.280  -3.434   0.351  1.00  0.00           H  
ATOM   1516  HD2 TYR B   9       0.789  -6.024  -3.032  1.00  0.00           H  
ATOM   1517  HE1 TYR B   9       2.656  -2.769   0.199  1.00  0.00           H  
ATOM   1518  HE2 TYR B   9       3.165  -5.360  -3.183  1.00  0.00           H  
ATOM   1519  HH  TYR B   9       4.696  -3.830  -2.477  1.00  0.00           H  
ATOM   1520  N   PHE B  10      -1.355  -3.492  -4.231  1.00  0.00           N  
ATOM   1521  CA  PHE B  10      -1.109  -3.599  -5.665  1.00  0.00           C  
ATOM   1522  C   PHE B  10       0.356  -3.342  -5.993  1.00  0.00           C  
ATOM   1523  O   PHE B  10       0.932  -2.343  -5.564  1.00  0.00           O  
ATOM   1524  CB  PHE B  10      -1.989  -2.613  -6.435  1.00  0.00           C  
ATOM   1525  CG  PHE B  10      -3.458  -2.777  -6.169  1.00  0.00           C  
ATOM   1526  CD1 PHE B  10      -4.057  -2.144  -5.090  1.00  0.00           C  
ATOM   1527  CD2 PHE B  10      -4.244  -3.564  -6.996  1.00  0.00           C  
ATOM   1528  CE1 PHE B  10      -5.409  -2.295  -4.844  1.00  0.00           C  
ATOM   1529  CE2 PHE B  10      -5.596  -3.715  -6.754  1.00  0.00           C  
ATOM   1530  CZ  PHE B  10      -6.178  -3.080  -5.676  1.00  0.00           C  
ATOM   1531  H   PHE B  10      -1.156  -2.620  -3.762  1.00  0.00           H  
ATOM   1532  HA  PHE B  10      -1.358  -4.612  -5.984  1.00  0.00           H  
ATOM   1533 1HB  PHE B  10      -1.708  -1.594  -6.173  1.00  0.00           H  
ATOM   1534 2HB  PHE B  10      -1.821  -2.734  -7.504  1.00  0.00           H  
ATOM   1535  HD1 PHE B  10      -3.449  -1.523  -4.432  1.00  0.00           H  
ATOM   1536  HD2 PHE B  10      -3.784  -4.067  -7.848  1.00  0.00           H  
ATOM   1537  HE1 PHE B  10      -5.867  -1.792  -3.992  1.00  0.00           H  
ATOM   1538  HE2 PHE B  10      -6.203  -4.337  -7.413  1.00  0.00           H  
ATOM   1539  HZ  PHE B  10      -7.244  -3.200  -5.483  1.00  0.00           H  
ATOM   1540  N   THR B  11       0.954  -4.252  -6.754  1.00  0.00           N  
ATOM   1541  CA  THR B  11       2.354  -4.127  -7.141  1.00  0.00           C  
ATOM   1542  C   THR B  11       2.641  -4.887  -8.429  1.00  0.00           C  
ATOM   1543  O   THR B  11       1.729  -5.412  -9.068  1.00  0.00           O  
ATOM   1544  CB  THR B  11       3.285  -4.633  -6.024  1.00  0.00           C  
ATOM   1545  OG1 THR B  11       4.644  -4.313  -6.349  1.00  0.00           O  
ATOM   1546  CG2 THR B  11       3.149  -6.139  -5.857  1.00  0.00           C  
ATOM   1547  H   THR B  11       0.426  -5.051  -7.075  1.00  0.00           H  
ATOM   1548  HA  THR B  11       2.571  -3.073  -7.317  1.00  0.00           H  
ATOM   1549  HB  THR B  11       3.026  -4.145  -5.085  1.00  0.00           H  
ATOM   1550  HG1 THR B  11       5.108  -4.045  -5.552  1.00  0.00           H  
ATOM   1551 1HG2 THR B  11       3.813  -6.479  -5.064  1.00  0.00           H  
ATOM   1552 2HG2 THR B  11       2.119  -6.384  -5.599  1.00  0.00           H  
ATOM   1553 3HG2 THR B  11       3.416  -6.633  -6.790  1.00  0.00           H  
ATOM   1554  N   ASP B  12       3.913  -4.942  -8.808  1.00  0.00           N  
ATOM   1555  CA  ASP B  12       4.305  -5.492 -10.100  1.00  0.00           C  
ATOM   1556  C   ASP B  12       4.963  -6.857  -9.941  1.00  0.00           C  
ATOM   1557  O   ASP B  12       5.780  -7.263 -10.767  1.00  0.00           O  
ATOM   1558  CB  ASP B  12       5.262  -4.539 -10.820  1.00  0.00           C  
ATOM   1559  CG  ASP B  12       4.592  -3.242 -11.253  1.00  0.00           C  
ATOM   1560  OD1 ASP B  12       3.470  -3.295 -11.699  1.00  0.00           O  
ATOM   1561  OD2 ASP B  12       5.208  -2.210 -11.133  1.00  0.00           O  
ATOM   1562  H   ASP B  12       4.627  -4.594  -8.184  1.00  0.00           H  
ATOM   1563  HA  ASP B  12       3.410  -5.614 -10.710  1.00  0.00           H  
ATOM   1564 1HB  ASP B  12       6.098  -4.297 -10.163  1.00  0.00           H  
ATOM   1565 2HB  ASP B  12       5.671  -5.032 -11.703  1.00  0.00           H  
ATOM   1566  N   PHE B  13       4.601  -7.561  -8.873  1.00  0.00           N  
ATOM   1567  CA  PHE B  13       5.171  -8.874  -8.594  1.00  0.00           C  
ATOM   1568  C   PHE B  13       4.087  -9.943  -8.536  1.00  0.00           C  
ATOM   1569  O   PHE B  13       3.644 -10.405  -9.550  1.00  0.00           O  
ATOM   1570  OXT PHE B  13       3.677 -10.324  -7.474  1.00  0.00           O  
ATOM   1571  CB  PHE B  13       5.944  -8.851  -7.274  1.00  0.00           C  
ATOM   1572  CG  PHE B  13       7.174  -7.990  -7.306  1.00  0.00           C  
ATOM   1573  CD1 PHE B  13       7.085  -6.621  -7.099  1.00  0.00           C  
ATOM   1574  CD2 PHE B  13       8.422  -8.545  -7.545  1.00  0.00           C  
ATOM   1575  CE1 PHE B  13       8.216  -5.827  -7.128  1.00  0.00           C  
ATOM   1576  CE2 PHE B  13       9.554  -7.754  -7.574  1.00  0.00           C  
ATOM   1577  CZ  PHE B  13       9.450  -6.394  -7.366  1.00  0.00           C  
ATOM   1578  H   PHE B  13       3.915  -7.177  -8.240  1.00  0.00           H  
ATOM   1579  HA  PHE B  13       5.862  -9.130  -9.398  1.00  0.00           H  
ATOM   1580 1HB  PHE B  13       5.294  -8.487  -6.479  1.00  0.00           H  
ATOM   1581 2HB  PHE B  13       6.245  -9.865  -7.011  1.00  0.00           H  
ATOM   1582  HD1 PHE B  13       6.109  -6.173  -6.910  1.00  0.00           H  
ATOM   1583  HD2 PHE B  13       8.503  -9.620  -7.710  1.00  0.00           H  
ATOM   1584  HE1 PHE B  13       8.132  -4.753  -6.964  1.00  0.00           H  
ATOM   1585  HE2 PHE B  13      10.529  -8.204  -7.762  1.00  0.00           H  
ATOM   1586  HZ  PHE B  13      10.342  -5.769  -7.390  1.00  0.00           H  
TER                                                                             
I_bsa 1549.35
I_hb 7
I_pack -0.002
I_sc -53.836
I_unsat 14
pep_sc -19.202
pep_sc_noref -18.877
reweighted_sc -128.637
rmsALL 11.903
rmsALL_CAPRI_if 6.063
rmsALL_allIF 6.709
rmsALL_if 10.634
rmsBB 10.593
rmsBB_CAPRI_if 4.979
rmsBB_allIF 5.293
rmsBB_if 9.246
rmsBB_intrf_lowres 8.844
rmsBB_lowres 10.555
rmsCA 10.676
rmsCA_if 9.309
rmsCA_intrf_lowres 8.945
rmsCA_lowres 10.655
rmsSC_CAPRI_if 6.485
rmsSC_allIF 7.436
score -55.598
score_lowres_opt 5.344
score_lowres_start 27.134
silent_score -55.598
startRMSall 0
startRMSallif 0
startRMSbb 0
startRMSca 0
time 61
