# Supplementary material for: Simple biochemical features underlie transcriptional activation domain diversity and dynamic, fuzzy binding to Mediator
Source: eLife. 2021 Apr 27;10:e68068. doi: 10.7554/eLife.68068 (PMC8137143; doi:10.7554/eLife.68068)
Supplement: Figure 6—source data 2. — The 10 best-scoring models from different binding poses are provided as pdb files. Top500.txt contains the score, cluster number, and RMSD to best model for the 500 best-scoring models. [file elife-68068-fig6-data2.zip › Med15-cAD structural models/ABD1/Gln3_63/2lpb_Gln3_63_prepack_19414.pdb]

HEADER                                            17-SEP-20   XXXX              
EXPDTA    THEORETICAL MODEL                                                     
REMARK 220                                                                      
REMARK 220 EXPERIMENTAL DETAILS                                                 
REMARK 220  EXPERIMENT TYPE                : THEORETICAL MODELLING              
REMARK 220  DATE OF DATA COLLECTION        : 17-SEP-20                          
REMARK 220                                                                      
REMARK 220 REMARK: MODEL GENERATED BY ROSETTA                                   
REMARK 220  VERSION 2020.08+release.cb1caba                                     
ATOM      1  N   GLN A 158     -12.016 -12.395 -23.603  1.00  0.00           N  
ATOM      2  CA  GLN A 158     -11.969 -12.966 -22.241  1.00  0.00           C  
ATOM      3  C   GLN A 158     -12.554 -11.986 -21.232  1.00  0.00           C  
ATOM      4  O   GLN A 158     -13.092 -10.945 -21.605  1.00  0.00           O  
ATOM      5  CB  GLN A 158     -10.534 -13.324 -21.846  1.00  0.00           C  
ATOM      6  CG  GLN A 158      -9.893 -14.385 -22.724  1.00  0.00           C  
ATOM      7  CD  GLN A 158     -10.563 -15.738 -22.580  1.00  0.00           C  
ATOM      8  OE1 GLN A 158     -10.628 -16.301 -21.483  1.00  0.00           O  
ATOM      9  NE2 GLN A 158     -11.067 -16.269 -23.688  1.00  0.00           N  
ATOM     10 1H   GLN A 158     -11.629 -13.049 -24.253  1.00  0.00           H  
ATOM     11 2H   GLN A 158     -12.965 -12.201 -23.851  1.00  0.00           H  
ATOM     12 3H   GLN A 158     -11.486 -11.548 -23.628  1.00  0.00           H  
ATOM     13  HA  GLN A 158     -12.567 -13.877 -22.227  1.00  0.00           H  
ATOM     14 1HB  GLN A 158      -9.911 -12.431 -21.888  1.00  0.00           H  
ATOM     15 2HB  GLN A 158     -10.519 -13.686 -20.817  1.00  0.00           H  
ATOM     16 1HG  GLN A 158      -9.970 -14.075 -23.766  1.00  0.00           H  
ATOM     17 2HG  GLN A 158      -8.845 -14.490 -22.442  1.00  0.00           H  
ATOM     18 1HE2 GLN A 158     -11.521 -17.161 -23.656  1.00  0.00           H  
ATOM     19 2HE2 GLN A 158     -10.992 -15.779 -24.557  1.00  0.00           H  
ATOM     20  N   ARG A 159     -12.454 -12.331 -19.958  1.00  0.00           N  
ATOM     21  CA  ARG A 159     -12.963 -11.479 -18.889  1.00  0.00           C  
ATOM     22  C   ARG A 159     -12.021 -10.302 -18.654  1.00  0.00           C  
ATOM     23  O   ARG A 159     -10.801 -10.445 -18.767  1.00  0.00           O  
ATOM     24  CB  ARG A 159     -13.124 -12.269 -17.599  1.00  0.00           C  
ATOM     25  CG  ARG A 159     -14.191 -13.351 -17.640  1.00  0.00           C  
ATOM     26  CD  ARG A 159     -14.288 -14.077 -16.348  1.00  0.00           C  
ATOM     27  NE  ARG A 159     -15.295 -15.125 -16.388  1.00  0.00           N  
ATOM     28  CZ  ARG A 159     -15.548 -15.983 -15.381  1.00  0.00           C  
ATOM     29  NH1 ARG A 159     -14.860 -15.904 -14.263  1.00  0.00           N  
ATOM     30  NH2 ARG A 159     -16.487 -16.903 -15.516  1.00  0.00           N  
ATOM     31  H   ARG A 159     -12.025 -13.184 -19.727  1.00  0.00           H  
ATOM     32  HA  ARG A 159     -13.941 -11.098 -19.186  1.00  0.00           H  
ATOM     33 1HB  ARG A 159     -12.179 -12.747 -17.345  1.00  0.00           H  
ATOM     34 2HB  ARG A 159     -13.375 -11.589 -16.785  1.00  0.00           H  
ATOM     35 1HG  ARG A 159     -15.160 -12.899 -17.853  1.00  0.00           H  
ATOM     36 2HG  ARG A 159     -13.948 -14.073 -18.421  1.00  0.00           H  
ATOM     37 1HD  ARG A 159     -13.328 -14.535 -16.115  1.00  0.00           H  
ATOM     38 2HD  ARG A 159     -14.558 -13.377 -15.557  1.00  0.00           H  
ATOM     39  HE  ARG A 159     -15.845 -15.216 -17.232  1.00  0.00           H  
ATOM     40 1HH1 ARG A 159     -14.143 -15.201 -14.159  1.00  0.00           H  
ATOM     41 2HH1 ARG A 159     -15.048 -16.547 -13.508  1.00  0.00           H  
ATOM     42 1HH2 ARG A 159     -17.015 -16.963 -16.375  1.00  0.00           H  
ATOM     43 2HH2 ARG A 159     -16.676 -17.546 -14.761  1.00  0.00           H  
ATOM     44  N   ARG A 160     -12.586  -9.144 -18.344  1.00  0.00           N  
ATOM     45  CA  ARG A 160     -11.792  -7.949 -18.098  1.00  0.00           C  
ATOM     46  C   ARG A 160     -12.633  -6.875 -17.411  1.00  0.00           C  
ATOM     47  O   ARG A 160     -13.441  -6.198 -18.052  1.00  0.00           O  
ATOM     48  CB  ARG A 160     -11.230  -7.400 -19.401  1.00  0.00           C  
ATOM     49  CG  ARG A 160     -10.293  -6.214 -19.244  1.00  0.00           C  
ATOM     50  CD  ARG A 160      -9.731  -5.780 -20.550  1.00  0.00           C  
ATOM     51  NE  ARG A 160      -8.779  -4.692 -20.396  1.00  0.00           N  
ATOM     52  CZ  ARG A 160      -8.185  -4.045 -21.417  1.00  0.00           C  
ATOM     53  NH1 ARG A 160      -8.453  -4.390 -22.658  1.00  0.00           N  
ATOM     54  NH2 ARG A 160      -7.332  -3.066 -21.173  1.00  0.00           N  
ATOM     55  H   ARG A 160     -13.563  -9.090 -18.275  1.00  0.00           H  
ATOM     56  HA  ARG A 160     -10.960  -8.215 -17.446  1.00  0.00           H  
ATOM     57 1HB  ARG A 160     -10.683  -8.186 -19.920  1.00  0.00           H  
ATOM     58 2HB  ARG A 160     -12.050  -7.089 -20.049  1.00  0.00           H  
ATOM     59 1HG  ARG A 160     -10.838  -5.374 -18.811  1.00  0.00           H  
ATOM     60 2HG  ARG A 160      -9.466  -6.486 -18.588  1.00  0.00           H  
ATOM     61 1HD  ARG A 160      -9.216  -6.619 -21.019  1.00  0.00           H  
ATOM     62 2HD  ARG A 160     -10.537  -5.440 -21.197  1.00  0.00           H  
ATOM     63  HE  ARG A 160      -8.548  -4.399 -19.456  1.00  0.00           H  
ATOM     64 1HH1 ARG A 160      -9.105  -5.138 -22.845  1.00  0.00           H  
ATOM     65 2HH1 ARG A 160      -8.007  -3.905 -23.423  1.00  0.00           H  
ATOM     66 1HH2 ARG A 160      -7.126  -2.801 -20.220  1.00  0.00           H  
ATOM     67 2HH2 ARG A 160      -6.887  -2.582 -21.938  1.00  0.00           H  
ATOM     68  N   GLN A 161     -12.454  -6.736 -16.108  1.00  0.00           N  
ATOM     69  CA  GLN A 161     -13.186  -5.737 -15.341  1.00  0.00           C  
ATOM     70  C   GLN A 161     -12.283  -4.548 -15.024  1.00  0.00           C  
ATOM     71  O   GLN A 161     -11.141  -4.722 -14.597  1.00  0.00           O  
ATOM     72  CB  GLN A 161     -13.737  -6.344 -14.048  1.00  0.00           C  
ATOM     73  CG  GLN A 161     -14.567  -5.384 -13.214  1.00  0.00           C  
ATOM     74  CD  GLN A 161     -15.145  -6.044 -11.976  1.00  0.00           C  
ATOM     75  OE1 GLN A 161     -14.579  -7.002 -11.443  1.00  0.00           O  
ATOM     76  NE2 GLN A 161     -16.280  -5.534 -11.511  1.00  0.00           N  
ATOM     77  H   GLN A 161     -11.811  -7.320 -15.646  1.00  0.00           H  
ATOM     78  HA  GLN A 161     -14.024  -5.385 -15.943  1.00  0.00           H  
ATOM     79 1HB  GLN A 161     -14.358  -7.207 -14.287  1.00  0.00           H  
ATOM     80 2HB  GLN A 161     -12.911  -6.698 -13.431  1.00  0.00           H  
ATOM     81 1HG  GLN A 161     -13.935  -4.555 -12.895  1.00  0.00           H  
ATOM     82 2HG  GLN A 161     -15.393  -5.012 -13.821  1.00  0.00           H  
ATOM     83 1HE2 GLN A 161     -16.709  -5.928 -10.696  1.00  0.00           H  
ATOM     84 2HE2 GLN A 161     -16.707  -4.756 -11.973  1.00  0.00           H  
ATOM     85  N   LEU A 162     -12.793  -3.344 -15.237  1.00  0.00           N  
ATOM     86  CA  LEU A 162     -12.021  -2.140 -14.973  1.00  0.00           C  
ATOM     87  C   LEU A 162     -12.920  -0.927 -14.750  1.00  0.00           C  
ATOM     88  O   LEU A 162     -13.442  -0.340 -15.694  1.00  0.00           O  
ATOM     89  CB  LEU A 162     -11.064  -1.866 -16.140  1.00  0.00           C  
ATOM     90  CG  LEU A 162     -10.156  -0.640 -15.982  1.00  0.00           C  
ATOM     91  CD1 LEU A 162      -9.018  -0.716 -16.991  1.00  0.00           C  
ATOM     92  CD2 LEU A 162     -10.974   0.628 -16.175  1.00  0.00           C  
ATOM     93  H   LEU A 162     -13.712  -3.261 -15.574  1.00  0.00           H  
ATOM     94  HA  LEU A 162     -11.437  -2.296 -14.067  1.00  0.00           H  
ATOM     95 1HB  LEU A 162     -10.425  -2.736 -16.277  1.00  0.00           H  
ATOM     96 2HB  LEU A 162     -11.653  -1.726 -17.047  1.00  0.00           H  
ATOM     97  HG  LEU A 162      -9.716  -0.639 -14.984  1.00  0.00           H  
ATOM     98 1HD1 LEU A 162      -8.373   0.155 -16.879  1.00  0.00           H  
ATOM     99 2HD1 LEU A 162      -8.438  -1.621 -16.817  1.00  0.00           H  
ATOM    100 3HD1 LEU A 162      -9.429  -0.735 -18.001  1.00  0.00           H  
ATOM    101 1HD2 LEU A 162     -10.329   1.500 -16.061  1.00  0.00           H  
ATOM    102 2HD2 LEU A 162     -11.413   0.629 -17.173  1.00  0.00           H  
ATOM    103 3HD2 LEU A 162     -11.769   0.665 -15.428  1.00  0.00           H  
ATOM    104  N   THR A 163     -13.130  -0.568 -13.497  1.00  0.00           N  
ATOM    105  CA  THR A 163     -13.931   0.599 -13.185  1.00  0.00           C  
ATOM    106  C   THR A 163     -13.038   1.835 -13.283  1.00  0.00           C  
ATOM    107  O   THR A 163     -11.937   1.838 -12.733  1.00  0.00           O  
ATOM    108  CB  THR A 163     -14.563   0.499 -11.784  1.00  0.00           C  
ATOM    109  OG1 THR A 163     -15.442  -0.633 -11.734  1.00  0.00           O  
ATOM    110  CG2 THR A 163     -15.349   1.760 -11.462  1.00  0.00           C  
ATOM    111  H   THR A 163     -12.740  -1.095 -12.770  1.00  0.00           H  
ATOM    112  HA  THR A 163     -14.738   0.670 -13.915  1.00  0.00           H  
ATOM    113  HB  THR A 163     -13.779   0.366 -11.040  1.00  0.00           H  
ATOM    114  HG1 THR A 163     -15.814  -0.709 -10.852  1.00  0.00           H  
ATOM    115 1HG2 THR A 163     -15.788   1.672 -10.469  1.00  0.00           H  
ATOM    116 2HG2 THR A 163     -14.681   2.621 -11.488  1.00  0.00           H  
ATOM    117 3HG2 THR A 163     -16.141   1.894 -12.198  1.00  0.00           H  
ATOM    118  N   PRO A 164     -13.497   2.899 -13.960  1.00  0.00           N  
ATOM    119  CA  PRO A 164     -12.714   4.131 -14.141  1.00  0.00           C  
ATOM    120  C   PRO A 164     -12.220   4.737 -12.826  1.00  0.00           C  
ATOM    121  O   PRO A 164     -11.099   5.240 -12.749  1.00  0.00           O  
ATOM    122  CB  PRO A 164     -13.714   5.060 -14.836  1.00  0.00           C  
ATOM    123  CG  PRO A 164     -14.580   4.140 -15.627  1.00  0.00           C  
ATOM    124  CD  PRO A 164     -14.775   2.947 -14.730  1.00  0.00           C  
ATOM    125  HA  PRO A 164     -11.851   3.919 -14.789  1.00  0.00           H  
ATOM    126 1HB  PRO A 164     -14.277   5.636 -14.086  1.00  0.00           H  
ATOM    127 2HB  PRO A 164     -13.178   5.788 -15.464  1.00  0.00           H  
ATOM    128 1HG  PRO A 164     -15.528   4.637 -15.883  1.00  0.00           H  
ATOM    129 2HG  PRO A 164     -14.090   3.880 -16.576  1.00  0.00           H  
ATOM    130 1HD  PRO A 164     -15.638   3.120 -14.070  1.00  0.00           H  
ATOM    131 2HD  PRO A 164     -14.930   2.048 -15.344  1.00  0.00           H  
ATOM    132  N   GLN A 165     -13.054   4.663 -11.798  1.00  0.00           N  
ATOM    133  CA  GLN A 165     -12.719   5.223 -10.492  1.00  0.00           C  
ATOM    134  C   GLN A 165     -11.666   4.392  -9.762  1.00  0.00           C  
ATOM    135  O   GLN A 165     -10.776   4.940  -9.115  1.00  0.00           O  
ATOM    136  CB  GLN A 165     -13.978   5.338  -9.628  1.00  0.00           C  
ATOM    137  CG  GLN A 165     -14.990   6.351 -10.134  1.00  0.00           C  
ATOM    138  CD  GLN A 165     -16.244   6.391  -9.282  1.00  0.00           C  
ATOM    139  OE1 GLN A 165     -16.593   5.411  -8.619  1.00  0.00           O  
ATOM    140  NE2 GLN A 165     -16.931   7.528  -9.296  1.00  0.00           N  
ATOM    141  H   GLN A 165     -13.924   4.226 -11.924  1.00  0.00           H  
ATOM    142  HA  GLN A 165     -12.302   6.219 -10.639  1.00  0.00           H  
ATOM    143 1HB  GLN A 165     -14.471   4.368  -9.573  1.00  0.00           H  
ATOM    144 2HB  GLN A 165     -13.698   5.621  -8.613  1.00  0.00           H  
ATOM    145 1HG  GLN A 165     -14.535   7.342 -10.120  1.00  0.00           H  
ATOM    146 2HG  GLN A 165     -15.276   6.086 -11.152  1.00  0.00           H  
ATOM    147 1HE2 GLN A 165     -17.768   7.614  -8.753  1.00  0.00           H  
ATOM    148 2HE2 GLN A 165     -16.613   8.299  -9.848  1.00  0.00           H  
ATOM    149  N   GLN A 166     -11.757   3.072  -9.874  1.00  0.00           N  
ATOM    150  CA  GLN A 166     -10.822   2.186  -9.190  1.00  0.00           C  
ATOM    151  C   GLN A 166      -9.517   2.063  -9.956  1.00  0.00           C  
ATOM    152  O   GLN A 166      -8.440   2.098  -9.365  1.00  0.00           O  
ATOM    153  CB  GLN A 166     -11.442   0.800  -8.993  1.00  0.00           C  
ATOM    154  CG  GLN A 166     -12.667   0.788  -8.095  1.00  0.00           C  
ATOM    155  CD  GLN A 166     -13.244  -0.604  -7.923  1.00  0.00           C  
ATOM    156  OE1 GLN A 166     -12.740  -1.576  -8.492  1.00  0.00           O  
ATOM    157  NE2 GLN A 166     -14.308  -0.709  -7.134  1.00  0.00           N  
ATOM    158  H   GLN A 166     -12.454   2.687 -10.440  1.00  0.00           H  
ATOM    159  HA  GLN A 166     -10.598   2.609  -8.211  1.00  0.00           H  
ATOM    160 1HB  GLN A 166     -11.730   0.389  -9.961  1.00  0.00           H  
ATOM    161 2HB  GLN A 166     -10.701   0.128  -8.560  1.00  0.00           H  
ATOM    162 1HG  GLN A 166     -12.388   1.166  -7.112  1.00  0.00           H  
ATOM    163 2HG  GLN A 166     -13.434   1.424  -8.537  1.00  0.00           H  
ATOM    164 1HE2 GLN A 166     -14.733  -1.603  -6.983  1.00  0.00           H  
ATOM    165 2HE2 GLN A 166     -14.685   0.104  -6.692  1.00  0.00           H  
ATOM    166  N   GLN A 167      -9.625   1.917 -11.272  1.00  0.00           N  
ATOM    167  CA  GLN A 167      -8.469   1.777 -12.140  1.00  0.00           C  
ATOM    168  C   GLN A 167      -7.449   2.886 -11.907  1.00  0.00           C  
ATOM    169  O   GLN A 167      -6.258   2.627 -11.753  1.00  0.00           O  
ATOM    170  CB  GLN A 167      -8.907   1.771 -13.607  1.00  0.00           C  
ATOM    171  CG  GLN A 167      -7.759   1.686 -14.599  1.00  0.00           C  
ATOM    172  CD  GLN A 167      -7.036   0.354 -14.536  1.00  0.00           C  
ATOM    173  OE1 GLN A 167      -7.454  -0.562 -13.821  1.00  0.00           O  
ATOM    174  NE2 GLN A 167      -5.945   0.238 -15.284  1.00  0.00           N  
ATOM    175  H   GLN A 167     -10.519   1.896 -11.678  1.00  0.00           H  
ATOM    176  HA  GLN A 167      -7.981   0.829 -11.916  1.00  0.00           H  
ATOM    177 1HB  GLN A 167      -9.568   0.923 -13.786  1.00  0.00           H  
ATOM    178 2HB  GLN A 167      -9.471   2.678 -13.822  1.00  0.00           H  
ATOM    179 1HG  GLN A 167      -8.153   1.813 -15.607  1.00  0.00           H  
ATOM    180 2HG  GLN A 167      -7.041   2.476 -14.376  1.00  0.00           H  
ATOM    181 1HE2 GLN A 167      -5.426  -0.619 -15.284  1.00  0.00           H  
ATOM    182 2HE2 GLN A 167      -5.641   1.005 -15.848  1.00  0.00           H  
ATOM    183  N   GLN A 168      -7.937   4.113 -11.843  1.00  0.00           N  
ATOM    184  CA  GLN A 168      -7.085   5.278 -11.654  1.00  0.00           C  
ATOM    185  C   GLN A 168      -6.316   5.237 -10.336  1.00  0.00           C  
ATOM    186  O   GLN A 168      -5.210   5.765 -10.240  1.00  0.00           O  
ATOM    187  CB  GLN A 168      -7.925   6.557 -11.721  1.00  0.00           C  
ATOM    188  CG  GLN A 168      -8.446   6.887 -13.110  1.00  0.00           C  
ATOM    189  CD  GLN A 168      -9.460   8.014 -13.094  1.00  0.00           C  
ATOM    190  OE1 GLN A 168      -9.389   8.921 -12.260  1.00  0.00           O  
ATOM    191  NE2 GLN A 168     -10.413   7.964 -14.018  1.00  0.00           N  
ATOM    192  H   GLN A 168      -8.906   4.243 -11.920  1.00  0.00           H  
ATOM    193  HA  GLN A 168      -6.346   5.299 -12.454  1.00  0.00           H  
ATOM    194 1HB  GLN A 168      -8.781   6.465 -11.053  1.00  0.00           H  
ATOM    195 2HB  GLN A 168      -7.329   7.401 -11.376  1.00  0.00           H  
ATOM    196 1HG  GLN A 168      -7.608   7.189 -13.739  1.00  0.00           H  
ATOM    197 2HG  GLN A 168      -8.926   6.001 -13.526  1.00  0.00           H  
ATOM    198 1HE2 GLN A 168     -11.111   8.680 -14.057  1.00  0.00           H  
ATOM    199 2HE2 GLN A 168     -10.434   7.210 -14.675  1.00  0.00           H  
ATOM    200  N   LEU A 169      -6.894   4.616  -9.325  1.00  0.00           N  
ATOM    201  CA  LEU A 169      -6.252   4.555  -8.026  1.00  0.00           C  
ATOM    202  C   LEU A 169      -5.281   3.380  -7.910  1.00  0.00           C  
ATOM    203  O   LEU A 169      -4.148   3.543  -7.454  1.00  0.00           O  
ATOM    204  CB  LEU A 169      -7.318   4.453  -6.928  1.00  0.00           C  
ATOM    205  CG  LEU A 169      -8.185   5.701  -6.724  1.00  0.00           C  
ATOM    206  CD1 LEU A 169      -9.264   5.408  -5.690  1.00  0.00           C  
ATOM    207  CD2 LEU A 169      -7.307   6.863  -6.284  1.00  0.00           C  
ATOM    208  H   LEU A 169      -7.756   4.169  -9.461  1.00  0.00           H  
ATOM    209  HA  LEU A 169      -5.678   5.470  -7.881  1.00  0.00           H  
ATOM    210 1HB  LEU A 169      -7.982   3.623  -7.165  1.00  0.00           H  
ATOM    211 2HB  LEU A 169      -6.822   4.235  -5.982  1.00  0.00           H  
ATOM    212  HG  LEU A 169      -8.682   5.956  -7.661  1.00  0.00           H  
ATOM    213 1HD1 LEU A 169      -9.880   6.295  -5.545  1.00  0.00           H  
ATOM    214 2HD1 LEU A 169      -9.889   4.586  -6.039  1.00  0.00           H  
ATOM    215 3HD1 LEU A 169      -8.796   5.133  -4.745  1.00  0.00           H  
ATOM    216 1HD2 LEU A 169      -7.924   7.751  -6.140  1.00  0.00           H  
ATOM    217 2HD2 LEU A 169      -6.811   6.610  -5.347  1.00  0.00           H  
ATOM    218 3HD2 LEU A 169      -6.557   7.063  -7.049  1.00  0.00           H  
ATOM    219  N   VAL A 170      -5.722   2.200  -8.332  1.00  0.00           N  
ATOM    220  CA  VAL A 170      -4.902   0.999  -8.214  1.00  0.00           C  
ATOM    221  C   VAL A 170      -3.789   0.914  -9.259  1.00  0.00           C  
ATOM    222  O   VAL A 170      -2.696   0.433  -8.966  1.00  0.00           O  
ATOM    223  CB  VAL A 170      -5.795  -0.250  -8.336  1.00  0.00           C  
ATOM    224  CG1 VAL A 170      -4.947  -1.512  -8.354  1.00  0.00           C  
ATOM    225  CG2 VAL A 170      -6.793  -0.287  -7.188  1.00  0.00           C  
ATOM    226  H   VAL A 170      -6.621   2.137  -8.726  1.00  0.00           H  
ATOM    227  HA  VAL A 170      -4.424   1.001  -7.234  1.00  0.00           H  
ATOM    228  HB  VAL A 170      -6.332  -0.210  -9.284  1.00  0.00           H  
ATOM    229 1HG1 VAL A 170      -5.594  -2.385  -8.441  1.00  0.00           H  
ATOM    230 2HG1 VAL A 170      -4.266  -1.480  -9.205  1.00  0.00           H  
ATOM    231 3HG1 VAL A 170      -4.373  -1.578  -7.430  1.00  0.00           H  
ATOM    232 1HG2 VAL A 170      -7.422  -1.172  -7.281  1.00  0.00           H  
ATOM    233 2HG2 VAL A 170      -6.256  -0.321  -6.240  1.00  0.00           H  
ATOM    234 3HG2 VAL A 170      -7.417   0.606  -7.219  1.00  0.00           H  
ATOM    235  N   ASN A 171      -4.053   1.377 -10.470  1.00  0.00           N  
ATOM    236  CA  ASN A 171      -3.052   1.320 -11.538  1.00  0.00           C  
ATOM    237  C   ASN A 171      -1.928   2.323 -11.293  1.00  0.00           C  
ATOM    238  O   ASN A 171      -0.785   2.112 -11.702  1.00  0.00           O  
ATOM    239  CB  ASN A 171      -3.697   1.562 -12.890  1.00  0.00           C  
ATOM    240  CG  ASN A 171      -2.781   1.227 -14.035  1.00  0.00           C  
ATOM    241  OD1 ASN A 171      -2.344   0.080 -14.182  1.00  0.00           O  
ATOM    242  ND2 ASN A 171      -2.482   2.207 -14.850  1.00  0.00           N  
ATOM    243  H   ASN A 171      -4.938   1.764 -10.655  1.00  0.00           H  
ATOM    244  HA  ASN A 171      -2.604   0.325 -11.540  1.00  0.00           H  
ATOM    245 1HB  ASN A 171      -4.602   0.959 -12.975  1.00  0.00           H  
ATOM    246 2HB  ASN A 171      -3.992   2.608 -12.971  1.00  0.00           H  
ATOM    247 1HD2 ASN A 171      -1.878   2.042 -15.629  1.00  0.00           H  
ATOM    248 2HD2 ASN A 171      -2.859   3.119 -14.692  1.00  0.00           H  
ATOM    249  N   GLN A 172      -2.252   3.402 -10.600  1.00  0.00           N  
ATOM    250  CA  GLN A 172      -1.276   4.444 -10.306  1.00  0.00           C  
ATOM    251  C   GLN A 172      -0.409   4.077  -9.107  1.00  0.00           C  
ATOM    252  O   GLN A 172       0.673   4.635  -8.924  1.00  0.00           O  
ATOM    253  CB  GLN A 172      -1.982   5.778 -10.050  1.00  0.00           C  
ATOM    254  CG  GLN A 172      -1.039   6.946  -9.818  1.00  0.00           C  
ATOM    255  CD  GLN A 172      -1.776   8.264  -9.667  1.00  0.00           C  
ATOM    256  OE1 GLN A 172      -2.920   8.301  -9.206  1.00  0.00           O  
ATOM    257  NE2 GLN A 172      -1.124   9.354 -10.054  1.00  0.00           N  
ATOM    258  H   GLN A 172      -3.169   3.504 -10.275  1.00  0.00           H  
ATOM    259  HA  GLN A 172      -0.619   4.556 -11.169  1.00  0.00           H  
ATOM    260 1HB  GLN A 172      -2.618   6.023 -10.900  1.00  0.00           H  
ATOM    261 2HB  GLN A 172      -2.625   5.688  -9.175  1.00  0.00           H  
ATOM    262 1HG  GLN A 172      -0.470   6.767  -8.906  1.00  0.00           H  
ATOM    263 2HG  GLN A 172      -0.364   7.029 -10.669  1.00  0.00           H  
ATOM    264 1HE2 GLN A 172      -1.560  10.252  -9.978  1.00  0.00           H  
ATOM    265 2HE2 GLN A 172      -0.197   9.278 -10.422  1.00  0.00           H  
ATOM    266  N   MET A 173      -0.880   3.129  -8.300  1.00  0.00           N  
ATOM    267  CA  MET A 173      -0.141   2.679  -7.114  1.00  0.00           C  
ATOM    268  C   MET A 173       1.107   1.888  -7.506  1.00  0.00           C  
ATOM    269  O   MET A 173       1.901   1.499  -6.654  1.00  0.00           O  
ATOM    270  CB  MET A 173      -1.044   1.835  -6.216  1.00  0.00           C  
ATOM    271  CG  MET A 173      -1.984   2.642  -5.332  1.00  0.00           C  
ATOM    272  SD  MET A 173      -1.117   3.872  -4.336  1.00  0.00           S  
ATOM    273  CE  MET A 173      -0.310   2.823  -3.131  1.00  0.00           C  
ATOM    274  H   MET A 173      -1.749   2.722  -8.499  1.00  0.00           H  
ATOM    275  HA  MET A 173       0.186   3.557  -6.556  1.00  0.00           H  
ATOM    276 1HB  MET A 173      -1.651   1.173  -6.831  1.00  0.00           H  
ATOM    277 2HB  MET A 173      -0.430   1.209  -5.568  1.00  0.00           H  
ATOM    278 1HG  MET A 173      -2.717   3.156  -5.953  1.00  0.00           H  
ATOM    279 2HG  MET A 173      -2.518   1.971  -4.660  1.00  0.00           H  
ATOM    280 1HE  MET A 173       0.268   3.439  -2.442  1.00  0.00           H  
ATOM    281 2HE  MET A 173      -1.062   2.262  -2.575  1.00  0.00           H  
ATOM    282 3HE  MET A 173       0.357   2.128  -3.642  1.00  0.00           H  
ATOM    283  N   LYS A 174       1.265   1.642  -8.799  1.00  0.00           N  
ATOM    284  CA  LYS A 174       2.421   0.919  -9.300  1.00  0.00           C  
ATOM    285  C   LYS A 174       3.640   1.815  -9.205  1.00  0.00           C  
ATOM    286  O   LYS A 174       4.701   1.407  -8.734  1.00  0.00           O  
ATOM    287  CB  LYS A 174       2.202   0.457 -10.742  1.00  0.00           C  
ATOM    288  CG  LYS A 174       1.148  -0.631 -10.900  1.00  0.00           C  
ATOM    289  CD  LYS A 174       0.905  -0.956 -12.366  1.00  0.00           C  
ATOM    290  CE  LYS A 174      -0.093  -2.094 -12.524  1.00  0.00           C  
ATOM    291  NZ  LYS A 174      -0.358  -2.406 -13.955  1.00  0.00           N  
ATOM    292  H   LYS A 174       0.598   1.971  -9.427  1.00  0.00           H  
ATOM    293  HA  LYS A 174       2.574   0.037  -8.677  1.00  0.00           H  
ATOM    294 1HB  LYS A 174       1.900   1.307 -11.354  1.00  0.00           H  
ATOM    295 2HB  LYS A 174       3.139   0.077 -11.148  1.00  0.00           H  
ATOM    296 1HG  LYS A 174       1.478  -1.535 -10.386  1.00  0.00           H  
ATOM    297 2HG  LYS A 174       0.213  -0.300 -10.450  1.00  0.00           H  
ATOM    298 1HD  LYS A 174       0.520  -0.072 -12.876  1.00  0.00           H  
ATOM    299 2HD  LYS A 174       1.846  -1.243 -12.836  1.00  0.00           H  
ATOM    300 1HE  LYS A 174       0.294  -2.987 -12.036  1.00  0.00           H  
ATOM    301 2HE  LYS A 174      -1.033  -1.822 -12.045  1.00  0.00           H  
ATOM    302 1HZ  LYS A 174      -1.024  -3.164 -14.016  1.00  0.00           H  
ATOM    303 2HZ  LYS A 174      -0.735  -1.589 -14.414  1.00  0.00           H  
ATOM    304 3HZ  LYS A 174       0.503  -2.678 -14.406  1.00  0.00           H  
ATOM    305  N   VAL A 175       3.472   3.053  -9.647  1.00  0.00           N  
ATOM    306  CA  VAL A 175       4.547   4.019  -9.596  1.00  0.00           C  
ATOM    307  C   VAL A 175       4.194   5.108  -8.603  1.00  0.00           C  
ATOM    308  O   VAL A 175       3.738   6.192  -8.973  1.00  0.00           O  
ATOM    309  CB  VAL A 175       4.793   4.636 -10.985  1.00  0.00           C  
ATOM    310  CG1 VAL A 175       5.972   5.597 -10.940  1.00  0.00           C  
ATOM    311  CG2 VAL A 175       5.034   3.535 -12.006  1.00  0.00           C  
ATOM    312  H   VAL A 175       2.602   3.324 -10.005  1.00  0.00           H  
ATOM    313  HA  VAL A 175       5.457   3.508  -9.278  1.00  0.00           H  
ATOM    314  HB  VAL A 175       3.917   5.217 -11.275  1.00  0.00           H  
ATOM    315 1HG1 VAL A 175       6.132   6.024 -11.931  1.00  0.00           H  
ATOM    316 2HG1 VAL A 175       5.763   6.397 -10.230  1.00  0.00           H  
ATOM    317 3HG1 VAL A 175       6.868   5.059 -10.630  1.00  0.00           H  
ATOM    318 1HG2 VAL A 175       5.206   3.978 -12.986  1.00  0.00           H  
ATOM    319 2HG2 VAL A 175       5.906   2.951 -11.713  1.00  0.00           H  
ATOM    320 3HG2 VAL A 175       4.160   2.884 -12.052  1.00  0.00           H  
ATOM    321  N   ALA A 176       4.412   4.808  -7.342  1.00  0.00           N  
ATOM    322  CA  ALA A 176       4.130   5.744  -6.275  1.00  0.00           C  
ATOM    323  C   ALA A 176       5.181   5.632  -5.178  1.00  0.00           C  
ATOM    324  O   ALA A 176       5.362   4.567  -4.590  1.00  0.00           O  
ATOM    325  CB  ALA A 176       2.737   5.504  -5.712  1.00  0.00           C  
ATOM    326  H   ALA A 176       4.738   3.912  -7.118  1.00  0.00           H  
ATOM    327  HA  ALA A 176       4.174   6.752  -6.688  1.00  0.00           H  
ATOM    328 1HB  ALA A 176       2.541   6.215  -4.909  1.00  0.00           H  
ATOM    329 2HB  ALA A 176       1.997   5.635  -6.502  1.00  0.00           H  
ATOM    330 3HB  ALA A 176       2.673   4.489  -5.321  1.00  0.00           H  
ATOM    331  N   PRO A 177       5.938   6.710  -4.936  1.00  0.00           N  
ATOM    332  CA  PRO A 177       6.955   6.738  -3.898  1.00  0.00           C  
ATOM    333  C   PRO A 177       6.377   7.101  -2.532  1.00  0.00           C  
ATOM    334  O   PRO A 177       5.520   7.983  -2.420  1.00  0.00           O  
ATOM    335  CB  PRO A 177       7.920   7.815  -4.404  1.00  0.00           C  
ATOM    336  CG  PRO A 177       7.033   8.837  -5.028  1.00  0.00           C  
ATOM    337  CD  PRO A 177       5.917   8.037  -5.646  1.00  0.00           C  
ATOM    338  HA  PRO A 177       7.448   5.756  -3.848  1.00  0.00           H  
ATOM    339 1HB  PRO A 177       8.510   8.216  -3.567  1.00  0.00           H  
ATOM    340 2HB  PRO A 177       8.633   7.375  -5.118  1.00  0.00           H  
ATOM    341 1HG  PRO A 177       6.675   9.545  -4.267  1.00  0.00           H  
ATOM    342 2HG  PRO A 177       7.593   9.425  -5.770  1.00  0.00           H  
ATOM    343 1HD  PRO A 177       4.959   8.554  -5.481  1.00  0.00           H  
ATOM    344 2HD  PRO A 177       6.108   7.910  -6.722  1.00  0.00           H  
ATOM    345  N   ILE A 178       6.852   6.415  -1.506  1.00  0.00           N  
ATOM    346  CA  ILE A 178       6.412   6.640  -0.137  1.00  0.00           C  
ATOM    347  C   ILE A 178       6.911   7.989   0.384  1.00  0.00           C  
ATOM    348  O   ILE A 178       8.119   8.227   0.445  1.00  0.00           O  
ATOM    349  CB  ILE A 178       6.904   5.512   0.789  1.00  0.00           C  
ATOM    350  CG1 ILE A 178       6.353   4.162   0.324  1.00  0.00           C  
ATOM    351  CG2 ILE A 178       6.498   5.790   2.228  1.00  0.00           C  
ATOM    352  CD1 ILE A 178       7.000   2.973   0.998  1.00  0.00           C  
ATOM    353  H   ILE A 178       7.526   5.718  -1.675  1.00  0.00           H  
ATOM    354  HA  ILE A 178       5.323   6.649  -0.121  1.00  0.00           H  
ATOM    355  HB  ILE A 178       7.990   5.445   0.734  1.00  0.00           H  
ATOM    356 1HG1 ILE A 178       5.281   4.121   0.515  1.00  0.00           H  
ATOM    357 2HG1 ILE A 178       6.496   4.061  -0.752  1.00  0.00           H  
ATOM    358 1HG2 ILE A 178       6.853   4.983   2.868  1.00  0.00           H  
ATOM    359 2HG2 ILE A 178       6.937   6.732   2.554  1.00  0.00           H  
ATOM    360 3HG2 ILE A 178       5.411   5.854   2.293  1.00  0.00           H  
ATOM    361 1HD1 ILE A 178       6.557   2.053   0.617  1.00  0.00           H  
ATOM    362 2HD1 ILE A 178       8.070   2.975   0.790  1.00  0.00           H  
ATOM    363 3HD1 ILE A 178       6.839   3.034   2.074  1.00  0.00           H  
ATOM    364  N   PRO A 179       5.983   8.898   0.732  1.00  0.00           N  
ATOM    365  CA  PRO A 179       6.327  10.225   1.255  1.00  0.00           C  
ATOM    366  C   PRO A 179       7.071  10.158   2.582  1.00  0.00           C  
ATOM    367  O   PRO A 179       7.006   9.158   3.299  1.00  0.00           O  
ATOM    368  CB  PRO A 179       4.956  10.889   1.420  1.00  0.00           C  
ATOM    369  CG  PRO A 179       4.074  10.148   0.473  1.00  0.00           C  
ATOM    370  CD  PRO A 179       4.545   8.721   0.563  1.00  0.00           C  
ATOM    371  HA  PRO A 179       6.939  10.759   0.513  1.00  0.00           H  
ATOM    372 1HB  PRO A 179       4.623  10.809   2.465  1.00  0.00           H  
ATOM    373 2HB  PRO A 179       5.027  11.962   1.187  1.00  0.00           H  
ATOM    374 1HG  PRO A 179       3.021  10.266   0.765  1.00  0.00           H  
ATOM    375 2HG  PRO A 179       4.172  10.564  -0.541  1.00  0.00           H  
ATOM    376 1HD  PRO A 179       4.082   8.235   1.434  1.00  0.00           H  
ATOM    377 2HD  PRO A 179       4.282   8.189  -0.363  1.00  0.00           H  
ATOM    378  N   LYS A 180       7.742  11.248   2.920  1.00  0.00           N  
ATOM    379  CA  LYS A 180       8.516  11.337   4.156  1.00  0.00           C  
ATOM    380  C   LYS A 180       7.624  11.176   5.380  1.00  0.00           C  
ATOM    381  O   LYS A 180       8.061  10.675   6.418  1.00  0.00           O  
ATOM    382  CB  LYS A 180       9.265  12.669   4.225  1.00  0.00           C  
ATOM    383  CG  LYS A 180      10.417  12.795   3.236  1.00  0.00           C  
ATOM    384  CD  LYS A 180      11.102  14.148   3.356  1.00  0.00           C  
ATOM    385  CE  LYS A 180      12.253  14.275   2.369  1.00  0.00           C  
ATOM    386  NZ  LYS A 180      12.910  15.607   2.449  1.00  0.00           N  
ATOM    387  H   LYS A 180       7.709  12.023   2.317  1.00  0.00           H  
ATOM    388  HA  LYS A 180       9.245  10.526   4.167  1.00  0.00           H  
ATOM    389 1HB  LYS A 180       8.570  13.487   4.035  1.00  0.00           H  
ATOM    390 2HB  LYS A 180       9.669  12.808   5.228  1.00  0.00           H  
ATOM    391 1HG  LYS A 180      11.148  12.008   3.427  1.00  0.00           H  
ATOM    392 2HG  LYS A 180      10.039  12.676   2.221  1.00  0.00           H  
ATOM    393 1HD  LYS A 180      10.377  14.941   3.160  1.00  0.00           H  
ATOM    394 2HD  LYS A 180      11.487  14.273   4.367  1.00  0.00           H  
ATOM    395 1HE  LYS A 180      12.995  13.505   2.575  1.00  0.00           H  
ATOM    396 2HE  LYS A 180      11.882  14.128   1.355  1.00  0.00           H  
ATOM    397 1HZ  LYS A 180      13.666  15.651   1.780  1.00  0.00           H  
ATOM    398 2HZ  LYS A 180      12.235  16.330   2.241  1.00  0.00           H  
ATOM    399 3HZ  LYS A 180      13.276  15.748   3.380  1.00  0.00           H  
ATOM    400  N   GLN A 181       6.375  11.598   5.250  1.00  0.00           N  
ATOM    401  CA  GLN A 181       5.408  11.494   6.336  1.00  0.00           C  
ATOM    402  C   GLN A 181       5.146  10.029   6.680  1.00  0.00           C  
ATOM    403  O   GLN A 181       4.888   9.680   7.833  1.00  0.00           O  
ATOM    404  CB  GLN A 181       4.098  12.191   5.960  1.00  0.00           C  
ATOM    405  CG  GLN A 181       4.202  13.704   5.868  1.00  0.00           C  
ATOM    406  CD  GLN A 181       2.901  14.348   5.428  1.00  0.00           C  
ATOM    407  OE1 GLN A 181       2.093  13.732   4.727  1.00  0.00           O  
ATOM    408  NE2 GLN A 181       2.691  15.595   5.836  1.00  0.00           N  
ATOM    409  H   GLN A 181       6.099  12.000   4.400  1.00  0.00           H  
ATOM    410  HA  GLN A 181       5.822  11.985   7.216  1.00  0.00           H  
ATOM    411 1HB  GLN A 181       3.751  11.819   4.997  1.00  0.00           H  
ATOM    412 2HB  GLN A 181       3.333  11.951   6.699  1.00  0.00           H  
ATOM    413 1HG  GLN A 181       4.465  14.100   6.849  1.00  0.00           H  
ATOM    414 2HG  GLN A 181       4.974  13.962   5.142  1.00  0.00           H  
ATOM    415 1HE2 GLN A 181       1.850  16.072   5.577  1.00  0.00           H  
ATOM    416 2HE2 GLN A 181       3.373  16.057   6.403  1.00  0.00           H  
ATOM    417  N   LEU A 182       5.231   9.176   5.671  1.00  0.00           N  
ATOM    418  CA  LEU A 182       4.985   7.754   5.846  1.00  0.00           C  
ATOM    419  C   LEU A 182       6.278   6.995   6.126  1.00  0.00           C  
ATOM    420  O   LEU A 182       6.263   5.978   6.816  1.00  0.00           O  
ATOM    421  CB  LEU A 182       4.307   7.180   4.596  1.00  0.00           C  
ATOM    422  CG  LEU A 182       2.774   7.230   4.587  1.00  0.00           C  
ATOM    423  CD1 LEU A 182       2.312   8.671   4.768  1.00  0.00           C  
ATOM    424  CD2 LEU A 182       2.253   6.649   3.282  1.00  0.00           C  
ATOM    425  H   LEU A 182       5.479   9.510   4.781  1.00  0.00           H  
ATOM    426  HA  LEU A 182       4.321   7.620   6.699  1.00  0.00           H  
ATOM    427 1HB  LEU A 182       4.661   7.730   3.725  1.00  0.00           H  
ATOM    428 2HB  LEU A 182       4.605   6.137   4.487  1.00  0.00           H  
ATOM    429  HG  LEU A 182       2.386   6.649   5.424  1.00  0.00           H  
ATOM    430 1HD1 LEU A 182       1.222   8.706   4.763  1.00  0.00           H  
ATOM    431 2HD1 LEU A 182       2.682   9.055   5.718  1.00  0.00           H  
ATOM    432 3HD1 LEU A 182       2.700   9.282   3.954  1.00  0.00           H  
ATOM    433 1HD2 LEU A 182       1.163   6.685   3.276  1.00  0.00           H  
ATOM    434 2HD2 LEU A 182       2.640   7.231   2.444  1.00  0.00           H  
ATOM    435 3HD2 LEU A 182       2.583   5.614   3.187  1.00  0.00           H  
ATOM    436  N   LEU A 183       7.393   7.504   5.602  1.00  0.00           N  
ATOM    437  CA  LEU A 183       8.704   6.872   5.793  1.00  0.00           C  
ATOM    438  C   LEU A 183       9.061   6.750   7.271  1.00  0.00           C  
ATOM    439  O   LEU A 183       9.811   5.860   7.667  1.00  0.00           O  
ATOM    440  CB  LEU A 183       9.791   7.677   5.069  1.00  0.00           C  
ATOM    441  CG  LEU A 183       9.806   7.549   3.541  1.00  0.00           C  
ATOM    442  CD1 LEU A 183      10.913   8.425   2.969  1.00  0.00           C  
ATOM    443  CD2 LEU A 183      10.007   6.092   3.155  1.00  0.00           C  
ATOM    444  H   LEU A 183       7.333   8.319   5.058  1.00  0.00           H  
ATOM    445  HA  LEU A 183       8.669   5.869   5.369  1.00  0.00           H  
ATOM    446 1HB  LEU A 183       9.662   8.731   5.312  1.00  0.00           H  
ATOM    447 2HB  LEU A 183      10.765   7.357   5.439  1.00  0.00           H  
ATOM    448  HG  LEU A 183       8.858   7.904   3.136  1.00  0.00           H  
ATOM    449 1HD1 LEU A 183      10.924   8.334   1.882  1.00  0.00           H  
ATOM    450 2HD1 LEU A 183      10.734   9.464   3.243  1.00  0.00           H  
ATOM    451 3HD1 LEU A 183      11.874   8.103   3.369  1.00  0.00           H  
ATOM    452 1HD2 LEU A 183      10.017   6.001   2.068  1.00  0.00           H  
ATOM    453 2HD2 LEU A 183      10.955   5.736   3.558  1.00  0.00           H  
ATOM    454 3HD2 LEU A 183       9.193   5.492   3.562  1.00  0.00           H  
ATOM    455  N   GLN A 184       8.520   7.649   8.080  1.00  0.00           N  
ATOM    456  CA  GLN A 184       8.772   7.642   9.516  1.00  0.00           C  
ATOM    457  C   GLN A 184       8.196   6.395  10.182  1.00  0.00           C  
ATOM    458  O   GLN A 184       8.633   6.003  11.265  1.00  0.00           O  
ATOM    459  CB  GLN A 184       8.185   8.898  10.165  1.00  0.00           C  
ATOM    460  CG  GLN A 184       8.904  10.184   9.796  1.00  0.00           C  
ATOM    461  CD  GLN A 184       8.296  11.401  10.468  1.00  0.00           C  
ATOM    462  OE1 GLN A 184       7.693  11.299  11.540  1.00  0.00           O  
ATOM    463  NE2 GLN A 184       8.452  12.561   9.841  1.00  0.00           N  
ATOM    464  H   GLN A 184       7.946   8.345   7.700  1.00  0.00           H  
ATOM    465  HA  GLN A 184       9.850   7.636   9.678  1.00  0.00           H  
ATOM    466 1HB  GLN A 184       7.139   9.002   9.875  1.00  0.00           H  
ATOM    467 2HB  GLN A 184       8.215   8.795  11.250  1.00  0.00           H  
ATOM    468 1HG  GLN A 184       9.946  10.107  10.106  1.00  0.00           H  
ATOM    469 2HG  GLN A 184       8.845  10.325   8.717  1.00  0.00           H  
ATOM    470 1HE2 GLN A 184       8.072  13.399  10.236  1.00  0.00           H  
ATOM    471 2HE2 GLN A 184       8.948  12.599   8.974  1.00  0.00           H  
ATOM    472  N   ARG A 185       7.222   5.771   9.528  1.00  0.00           N  
ATOM    473  CA  ARG A 185       6.577   4.580  10.068  1.00  0.00           C  
ATOM    474  C   ARG A 185       7.439   3.343   9.852  1.00  0.00           C  
ATOM    475  O   ARG A 185       7.341   2.372  10.601  1.00  0.00           O  
ATOM    476  CB  ARG A 185       5.217   4.367   9.420  1.00  0.00           C  
ATOM    477  CG  ARG A 185       4.159   5.390   9.801  1.00  0.00           C  
ATOM    478  CD  ARG A 185       2.823   5.026   9.264  1.00  0.00           C  
ATOM    479  NE  ARG A 185       1.805   5.993   9.641  1.00  0.00           N  
ATOM    480  CZ  ARG A 185       1.146   5.991  10.817  1.00  0.00           C  
ATOM    481  NH1 ARG A 185       1.410   5.070  11.716  1.00  0.00           N  
ATOM    482  NH2 ARG A 185       0.235   6.916  11.064  1.00  0.00           N  
ATOM    483  H   ARG A 185       6.941   6.112   8.650  1.00  0.00           H  
ATOM    484  HA  ARG A 185       6.433   4.720  11.140  1.00  0.00           H  
ATOM    485 1HB  ARG A 185       5.323   4.389   8.337  1.00  0.00           H  
ATOM    486 2HB  ARG A 185       4.835   3.382   9.691  1.00  0.00           H  
ATOM    487 1HG  ARG A 185       4.088   5.453  10.887  1.00  0.00           H  
ATOM    488 2HG  ARG A 185       4.436   6.366   9.398  1.00  0.00           H  
ATOM    489 1HD  ARG A 185       2.867   4.983   8.177  1.00  0.00           H  
ATOM    490 2HD  ARG A 185       2.529   4.051   9.654  1.00  0.00           H  
ATOM    491  HE  ARG A 185       1.575   6.717   8.974  1.00  0.00           H  
ATOM    492 1HH1 ARG A 185       2.106   4.363  11.526  1.00  0.00           H  
ATOM    493 2HH1 ARG A 185       0.915   5.069  12.598  1.00  0.00           H  
ATOM    494 1HH2 ARG A 185       0.033   7.625  10.372  1.00  0.00           H  
ATOM    495 2HH2 ARG A 185      -0.258   6.915  11.945  1.00  0.00           H  
ATOM    496  N   ILE A 186       8.274   3.384   8.823  1.00  0.00           N  
ATOM    497  CA  ILE A 186       9.169   2.275   8.510  1.00  0.00           C  
ATOM    498  C   ILE A 186      10.596   2.788   8.321  1.00  0.00           C  
ATOM    499  O   ILE A 186      11.022   3.085   7.205  1.00  0.00           O  
ATOM    500  CB  ILE A 186       8.709   1.531   7.243  1.00  0.00           C  
ATOM    501  CG1 ILE A 186       7.329   0.906   7.462  1.00  0.00           C  
ATOM    502  CG2 ILE A 186       9.724   0.467   6.854  1.00  0.00           C  
ATOM    503  CD1 ILE A 186       6.869   0.028   6.321  1.00  0.00           C  
ATOM    504  H   ILE A 186       8.299   4.187   8.261  1.00  0.00           H  
ATOM    505  HA  ILE A 186       9.155   1.574   9.343  1.00  0.00           H  
ATOM    506  HB  ILE A 186       8.608   2.240   6.422  1.00  0.00           H  
ATOM    507 1HG1 ILE A 186       7.342   0.305   8.371  1.00  0.00           H  
ATOM    508 2HG1 ILE A 186       6.590   1.695   7.603  1.00  0.00           H  
ATOM    509 1HG2 ILE A 186       9.383  -0.050   5.957  1.00  0.00           H  
ATOM    510 2HG2 ILE A 186      10.687   0.936   6.658  1.00  0.00           H  
ATOM    511 3HG2 ILE A 186       9.829  -0.251   7.668  1.00  0.00           H  
ATOM    512 1HD1 ILE A 186       5.883  -0.378   6.549  1.00  0.00           H  
ATOM    513 2HD1 ILE A 186       6.814   0.619   5.406  1.00  0.00           H  
ATOM    514 3HD1 ILE A 186       7.574  -0.790   6.184  1.00  0.00           H  
ATOM    515  N   PRO A 187      11.351   2.908   9.421  1.00  0.00           N  
ATOM    516  CA  PRO A 187      12.720   3.411   9.388  1.00  0.00           C  
ATOM    517  C   PRO A 187      13.758   2.333   9.085  1.00  0.00           C  
ATOM    518  O   PRO A 187      13.455   1.139   9.120  1.00  0.00           O  
ATOM    519  CB  PRO A 187      12.898   3.970  10.803  1.00  0.00           C  
ATOM    520  CG  PRO A 187      12.126   3.031  11.667  1.00  0.00           C  
ATOM    521  CD  PRO A 187      10.915   2.677  10.846  1.00  0.00           C  
ATOM    522  HA  PRO A 187      12.795   4.207   8.632  1.00  0.00           H  
ATOM    523 1HB  PRO A 187      13.966   4.006  11.062  1.00  0.00           H  
ATOM    524 2HB  PRO A 187      12.521   5.002  10.851  1.00  0.00           H  
ATOM    525 1HG  PRO A 187      12.739   2.154  11.917  1.00  0.00           H  
ATOM    526 2HG  PRO A 187      11.864   3.518  12.618  1.00  0.00           H  
ATOM    527 1HD  PRO A 187      10.650   1.623  11.017  1.00  0.00           H  
ATOM    528 2HD  PRO A 187      10.079   3.337  11.120  1.00  0.00           H  
ATOM    529  N   ASN A 188      14.979   2.783   8.787  1.00  0.00           N  
ATOM    530  CA  ASN A 188      16.103   1.893   8.484  1.00  0.00           C  
ATOM    531  C   ASN A 188      15.767   0.949   7.333  1.00  0.00           C  
ATOM    532  O   ASN A 188      15.730  -0.273   7.506  1.00  0.00           O  
ATOM    533  CB  ASN A 188      16.510   1.106   9.716  1.00  0.00           C  
ATOM    534  CG  ASN A 188      16.934   1.992  10.854  1.00  0.00           C  
ATOM    535  OD1 ASN A 188      17.764   2.891  10.681  1.00  0.00           O  
ATOM    536  ND2 ASN A 188      16.379   1.755  12.016  1.00  0.00           N  
ATOM    537  H   ASN A 188      15.132   3.752   8.774  1.00  0.00           H  
ATOM    538  HA  ASN A 188      16.951   2.502   8.165  1.00  0.00           H  
ATOM    539 1HB  ASN A 188      15.674   0.486  10.045  1.00  0.00           H  
ATOM    540 2HB  ASN A 188      17.333   0.437   9.465  1.00  0.00           H  
ATOM    541 1HD2 ASN A 188      16.624   2.314  12.810  1.00  0.00           H  
ATOM    542 2HD2 ASN A 188      15.712   1.017  12.110  1.00  0.00           H  
ATOM    543  N   ILE A 189      15.512   1.513   6.163  1.00  0.00           N  
ATOM    544  CA  ILE A 189      15.184   0.709   4.997  1.00  0.00           C  
ATOM    545  C   ILE A 189      16.421   0.501   4.122  1.00  0.00           C  
ATOM    546  O   ILE A 189      17.003   1.461   3.620  1.00  0.00           O  
ATOM    547  CB  ILE A 189      14.065   1.370   4.171  1.00  0.00           C  
ATOM    548  CG1 ILE A 189      12.755   1.385   4.962  1.00  0.00           C  
ATOM    549  CG2 ILE A 189      13.883   0.644   2.847  1.00  0.00           C  
ATOM    550  CD1 ILE A 189      11.663   2.208   4.319  1.00  0.00           C  
ATOM    551  H   ILE A 189      15.568   2.487   6.079  1.00  0.00           H  
ATOM    552  HA  ILE A 189      14.833  -0.265   5.336  1.00  0.00           H  
ATOM    553  HB  ILE A 189      14.325   2.408   3.972  1.00  0.00           H  
ATOM    554 1HG1 ILE A 189      12.389   0.364   5.078  1.00  0.00           H  
ATOM    555 2HG1 ILE A 189      12.937   1.781   5.961  1.00  0.00           H  
ATOM    556 1HG2 ILE A 189      13.088   1.123   2.275  1.00  0.00           H  
ATOM    557 2HG2 ILE A 189      14.812   0.684   2.280  1.00  0.00           H  
ATOM    558 3HG2 ILE A 189      13.618  -0.396   3.035  1.00  0.00           H  
ATOM    559 1HD1 ILE A 189      10.766   2.171   4.938  1.00  0.00           H  
ATOM    560 2HD1 ILE A 189      11.996   3.243   4.224  1.00  0.00           H  
ATOM    561 3HD1 ILE A 189      11.438   1.808   3.331  1.00  0.00           H  
ATOM    562  N   PRO A 190      16.831  -0.769   3.930  1.00  0.00           N  
ATOM    563  CA  PRO A 190      18.009  -1.127   3.118  1.00  0.00           C  
ATOM    564  C   PRO A 190      18.013  -0.542   1.691  1.00  0.00           C  
ATOM    565  O   PRO A 190      19.017   0.044   1.284  1.00  0.00           O  
ATOM    566  CB  PRO A 190      17.920  -2.656   3.083  1.00  0.00           C  
ATOM    567  CG  PRO A 190      17.294  -3.015   4.387  1.00  0.00           C  
ATOM    568  CD  PRO A 190      16.237  -1.965   4.597  1.00  0.00           C  
ATOM    569  HA  PRO A 190      18.920  -0.789   3.634  1.00  0.00           H  
ATOM    570 1HB  PRO A 190      17.320  -2.978   2.218  1.00  0.00           H  
ATOM    571 2HB  PRO A 190      18.923  -3.089   2.957  1.00  0.00           H  
ATOM    572 1HG  PRO A 190      16.876  -4.032   4.341  1.00  0.00           H  
ATOM    573 2HG  PRO A 190      18.051  -3.019   5.184  1.00  0.00           H  
ATOM    574 1HD  PRO A 190      15.302  -2.282   4.112  1.00  0.00           H  
ATOM    575 2HD  PRO A 190      16.080  -1.811   5.675  1.00  0.00           H  
ATOM    576  N   PRO A 191      16.918  -0.679   0.897  1.00  0.00           N  
ATOM    577  CA  PRO A 191      16.887  -0.148  -0.471  1.00  0.00           C  
ATOM    578  C   PRO A 191      17.027   1.369  -0.505  1.00  0.00           C  
ATOM    579  O   PRO A 191      17.645   1.926  -1.412  1.00  0.00           O  
ATOM    580  CB  PRO A 191      15.511  -0.592  -0.978  1.00  0.00           C  
ATOM    581  CG  PRO A 191      14.732  -0.858   0.265  1.00  0.00           C  
ATOM    582  CD  PRO A 191      15.738  -1.448   1.218  1.00  0.00           C  
ATOM    583  HA  PRO A 191      17.693  -0.613  -1.058  1.00  0.00           H  
ATOM    584 1HB  PRO A 191      15.066   0.199  -1.599  1.00  0.00           H  
ATOM    585 2HB  PRO A 191      15.614  -1.482  -1.616  1.00  0.00           H  
ATOM    586 1HG  PRO A 191      14.288   0.074   0.643  1.00  0.00           H  
ATOM    587 2HG  PRO A 191      13.898  -1.543   0.051  1.00  0.00           H  
ATOM    588 1HD  PRO A 191      15.393  -1.301   2.252  1.00  0.00           H  
ATOM    589 2HD  PRO A 191      15.867  -2.519   1.000  1.00  0.00           H  
ATOM    590  N   ASN A 192      16.439   2.024   0.497  1.00  0.00           N  
ATOM    591  CA  ASN A 192      16.461   3.484   0.616  1.00  0.00           C  
ATOM    592  C   ASN A 192      15.739   4.142  -0.554  1.00  0.00           C  
ATOM    593  O   ASN A 192      15.877   5.342  -0.797  1.00  0.00           O  
ATOM    594  CB  ASN A 192      17.887   3.993   0.715  1.00  0.00           C  
ATOM    595  CG  ASN A 192      17.986   5.295   1.461  1.00  0.00           C  
ATOM    596  OD1 ASN A 192      17.297   5.503   2.466  1.00  0.00           O  
ATOM    597  ND2 ASN A 192      18.829   6.176   0.987  1.00  0.00           N  
ATOM    598  H   ASN A 192      15.983   1.506   1.191  1.00  0.00           H  
ATOM    599  HA  ASN A 192      15.928   3.765   1.526  1.00  0.00           H  
ATOM    600 1HB  ASN A 192      18.505   3.250   1.222  1.00  0.00           H  
ATOM    601 2HB  ASN A 192      18.296   4.129  -0.286  1.00  0.00           H  
ATOM    602 1HD2 ASN A 192      18.936   7.061   1.443  1.00  0.00           H  
ATOM    603 2HD2 ASN A 192      19.367   5.966   0.171  1.00  0.00           H  
ATOM    604  N   ILE A 193      14.963   3.345  -1.271  1.00  0.00           N  
ATOM    605  CA  ILE A 193      14.193   3.829  -2.403  1.00  0.00           C  
ATOM    606  C   ILE A 193      12.766   4.063  -1.944  1.00  0.00           C  
ATOM    607  O   ILE A 193      12.276   3.346  -1.075  1.00  0.00           O  
ATOM    608  CB  ILE A 193      14.218   2.833  -3.577  1.00  0.00           C  
ATOM    609  CG1 ILE A 193      15.654   2.617  -4.063  1.00  0.00           C  
ATOM    610  CG2 ILE A 193      13.336   3.327  -4.713  1.00  0.00           C  
ATOM    611  CD1 ILE A 193      15.814   1.430  -4.985  1.00  0.00           C  
ATOM    612  H   ILE A 193      14.902   2.400  -1.023  1.00  0.00           H  
ATOM    613  HA  ILE A 193      14.633   4.765  -2.745  1.00  0.00           H  
ATOM    614  HB  ILE A 193      13.851   1.864  -3.239  1.00  0.00           H  
ATOM    615 1HG1 ILE A 193      15.996   3.507  -4.590  1.00  0.00           H  
ATOM    616 2HG1 ILE A 193      16.311   2.473  -3.205  1.00  0.00           H  
ATOM    617 1HG2 ILE A 193      13.366   2.611  -5.534  1.00  0.00           H  
ATOM    618 2HG2 ILE A 193      12.311   3.430  -4.359  1.00  0.00           H  
ATOM    619 3HG2 ILE A 193      13.699   4.294  -5.061  1.00  0.00           H  
ATOM    620 1HD1 ILE A 193      16.858   1.342  -5.287  1.00  0.00           H  
ATOM    621 2HD1 ILE A 193      15.509   0.521  -4.465  1.00  0.00           H  
ATOM    622 3HD1 ILE A 193      15.192   1.568  -5.868  1.00  0.00           H  
ATOM    623  N   ASN A 194      12.099   5.055  -2.510  1.00  0.00           N  
ATOM    624  CA  ASN A 194      10.742   5.373  -2.087  1.00  0.00           C  
ATOM    625  C   ASN A 194       9.680   4.789  -3.014  1.00  0.00           C  
ATOM    626  O   ASN A 194       8.531   4.642  -2.611  1.00  0.00           O  
ATOM    627  CB  ASN A 194      10.571   6.877  -1.974  1.00  0.00           C  
ATOM    628  CG  ASN A 194      11.451   7.481  -0.915  1.00  0.00           C  
ATOM    629  OD1 ASN A 194      11.766   6.834   0.090  1.00  0.00           O  
ATOM    630  ND2 ASN A 194      11.854   8.709  -1.121  1.00  0.00           N  
ATOM    631  H   ASN A 194      12.521   5.581  -3.224  1.00  0.00           H  
ATOM    632  HA  ASN A 194      10.571   4.924  -1.107  1.00  0.00           H  
ATOM    633 1HB  ASN A 194      10.804   7.343  -2.933  1.00  0.00           H  
ATOM    634 2HB  ASN A 194       9.531   7.108  -1.741  1.00  0.00           H  
ATOM    635 1HD2 ASN A 194      12.441   9.161  -0.450  1.00  0.00           H  
ATOM    636 2HD2 ASN A 194      11.574   9.194  -1.948  1.00  0.00           H  
ATOM    637  N   THR A 195      10.044   4.426  -4.241  1.00  0.00           N  
ATOM    638  CA  THR A 195       9.060   3.891  -5.177  1.00  0.00           C  
ATOM    639  C   THR A 195       8.646   2.488  -4.757  1.00  0.00           C  
ATOM    640  O   THR A 195       9.495   1.626  -4.538  1.00  0.00           O  
ATOM    641  CB  THR A 195       9.607   3.866  -6.616  1.00  0.00           C  
ATOM    642  OG1 THR A 195       9.979   5.193  -7.012  1.00  0.00           O  
ATOM    643  CG2 THR A 195       8.557   3.330  -7.577  1.00  0.00           C  
ATOM    644  H   THR A 195      10.977   4.513  -4.518  1.00  0.00           H  
ATOM    645  HA  THR A 195       8.180   4.534  -5.159  1.00  0.00           H  
ATOM    646  HB  THR A 195      10.490   3.228  -6.658  1.00  0.00           H  
ATOM    647  HG1 THR A 195      10.518   5.150  -7.806  1.00  0.00           H  
ATOM    648 1HG2 THR A 195       8.962   3.319  -8.589  1.00  0.00           H  
ATOM    649 2HG2 THR A 195       8.281   2.316  -7.285  1.00  0.00           H  
ATOM    650 3HG2 THR A 195       7.676   3.969  -7.546  1.00  0.00           H  
ATOM    651  N   TRP A 196       7.335   2.252  -4.728  1.00  0.00           N  
ATOM    652  CA  TRP A 196       6.777   0.971  -4.294  1.00  0.00           C  
ATOM    653  C   TRP A 196       7.317  -0.211  -5.074  1.00  0.00           C  
ATOM    654  O   TRP A 196       7.583  -1.257  -4.494  1.00  0.00           O  
ATOM    655  CB  TRP A 196       5.253   0.994  -4.421  1.00  0.00           C  
ATOM    656  CG  TRP A 196       4.557   1.476  -3.184  1.00  0.00           C  
ATOM    657  CD1 TRP A 196       3.761   2.577  -3.073  1.00  0.00           C  
ATOM    658  CD2 TRP A 196       4.590   0.871  -1.868  1.00  0.00           C  
ATOM    659  NE1 TRP A 196       3.300   2.700  -1.785  1.00  0.00           N  
ATOM    660  CE2 TRP A 196       3.796   1.663  -1.035  1.00  0.00           C  
ATOM    661  CE3 TRP A 196       5.220  -0.263  -1.340  1.00  0.00           C  
ATOM    662  CZ2 TRP A 196       3.613   1.363   0.305  1.00  0.00           C  
ATOM    663  CZ3 TRP A 196       5.035  -0.564   0.004  1.00  0.00           C  
ATOM    664  CH2 TRP A 196       4.251   0.228   0.805  1.00  0.00           C  
ATOM    665  H   TRP A 196       6.718   2.975  -4.977  1.00  0.00           H  
ATOM    666  HA  TRP A 196       7.041   0.815  -3.248  1.00  0.00           H  
ATOM    667 1HB  TRP A 196       4.966   1.641  -5.250  1.00  0.00           H  
ATOM    668 2HB  TRP A 196       4.891  -0.009  -4.648  1.00  0.00           H  
ATOM    669  HD1 TRP A 196       3.526   3.260  -3.887  1.00  0.00           H  
ATOM    670  HE1 TRP A 196       2.695   3.433  -1.445  1.00  0.00           H  
ATOM    671  HE3 TRP A 196       5.841  -0.897  -1.972  1.00  0.00           H  
ATOM    672  HZ2 TRP A 196       2.994   1.980   0.958  1.00  0.00           H  
ATOM    673  HZ3 TRP A 196       5.529  -1.448   0.408  1.00  0.00           H  
ATOM    674  HH2 TRP A 196       4.127  -0.038   1.855  1.00  0.00           H  
ATOM    675  N   GLN A 197       7.501  -0.040  -6.371  1.00  0.00           N  
ATOM    676  CA  GLN A 197       8.009  -1.113  -7.211  1.00  0.00           C  
ATOM    677  C   GLN A 197       9.357  -1.617  -6.706  1.00  0.00           C  
ATOM    678  O   GLN A 197       9.664  -2.802  -6.803  1.00  0.00           O  
ATOM    679  CB  GLN A 197       8.135  -0.641  -8.662  1.00  0.00           C  
ATOM    680  CG  GLN A 197       6.832  -0.670  -9.441  1.00  0.00           C  
ATOM    681  CD  GLN A 197       6.926   0.084 -10.754  1.00  0.00           C  
ATOM    682  OE1 GLN A 197       7.779   0.959 -10.924  1.00  0.00           O  
ATOM    683  NE2 GLN A 197       6.047  -0.252 -11.693  1.00  0.00           N  
ATOM    684  H   GLN A 197       7.285   0.827  -6.773  1.00  0.00           H  
ATOM    685  HA  GLN A 197       7.305  -1.944  -7.174  1.00  0.00           H  
ATOM    686 1HB  GLN A 197       8.516   0.380  -8.681  1.00  0.00           H  
ATOM    687 2HB  GLN A 197       8.855  -1.268  -9.187  1.00  0.00           H  
ATOM    688 1HG  GLN A 197       6.573  -1.706  -9.660  1.00  0.00           H  
ATOM    689 2HG  GLN A 197       6.049  -0.209  -8.838  1.00  0.00           H  
ATOM    690 1HE2 GLN A 197       6.061   0.211 -12.580  1.00  0.00           H  
ATOM    691 2HE2 GLN A 197       5.372  -0.967 -11.513  1.00  0.00           H  
ATOM    692  N   GLN A 198      10.175  -0.711  -6.199  1.00  0.00           N  
ATOM    693  CA  GLN A 198      11.478  -1.081  -5.673  1.00  0.00           C  
ATOM    694  C   GLN A 198      11.403  -1.414  -4.177  1.00  0.00           C  
ATOM    695  O   GLN A 198      12.272  -2.104  -3.643  1.00  0.00           O  
ATOM    696  CB  GLN A 198      12.485   0.047  -5.913  1.00  0.00           C  
ATOM    697  CG  GLN A 198      12.720   0.371  -7.378  1.00  0.00           C  
ATOM    698  CD  GLN A 198      13.304  -0.801  -8.143  1.00  0.00           C  
ATOM    699  OE1 GLN A 198      14.367  -1.321  -7.793  1.00  0.00           O  
ATOM    700  NE2 GLN A 198      12.612  -1.224  -9.195  1.00  0.00           N  
ATOM    701  H   GLN A 198       9.892   0.225  -6.159  1.00  0.00           H  
ATOM    702  HA  GLN A 198      11.821  -1.974  -6.195  1.00  0.00           H  
ATOM    703 1HB  GLN A 198      12.138   0.955  -5.419  1.00  0.00           H  
ATOM    704 2HB  GLN A 198      13.444  -0.221  -5.469  1.00  0.00           H  
ATOM    705 1HG  GLN A 198      11.768   0.639  -7.837  1.00  0.00           H  
ATOM    706 2HG  GLN A 198      13.416   1.207  -7.448  1.00  0.00           H  
ATOM    707 1HE2 GLN A 198      12.949  -1.994  -9.739  1.00  0.00           H  
ATOM    708 2HE2 GLN A 198      11.755  -0.774  -9.444  1.00  0.00           H  
ATOM    709  N   VAL A 199      10.352  -0.934  -3.509  1.00  0.00           N  
ATOM    710  CA  VAL A 199      10.176  -1.172  -2.075  1.00  0.00           C  
ATOM    711  C   VAL A 199       9.600  -2.567  -1.810  1.00  0.00           C  
ATOM    712  O   VAL A 199       9.919  -3.196  -0.799  1.00  0.00           O  
ATOM    713  CB  VAL A 199       9.255  -0.107  -1.419  1.00  0.00           C  
ATOM    714  CG1 VAL A 199       8.932  -0.473   0.023  1.00  0.00           C  
ATOM    715  CG2 VAL A 199       9.887   1.275  -1.472  1.00  0.00           C  
ATOM    716  H   VAL A 199       9.680  -0.403  -3.994  1.00  0.00           H  
ATOM    717  HA  VAL A 199      11.150  -1.099  -1.590  1.00  0.00           H  
ATOM    718  HB  VAL A 199       8.328  -0.076  -1.974  1.00  0.00           H  
ATOM    719 1HG1 VAL A 199       8.247   0.255   0.432  1.00  0.00           H  
ATOM    720 2HG1 VAL A 199       9.841  -0.479   0.608  1.00  0.00           H  
ATOM    721 3HG1 VAL A 199       8.478  -1.454   0.053  1.00  0.00           H  
ATOM    722 1HG2 VAL A 199      10.605   1.377  -0.672  1.00  0.00           H  
ATOM    723 2HG2 VAL A 199       9.118   2.037  -1.371  1.00  0.00           H  
ATOM    724 3HG2 VAL A 199      10.386   1.404  -2.421  1.00  0.00           H  
ATOM    725  N   THR A 200       8.776  -3.060  -2.735  1.00  0.00           N  
ATOM    726  CA  THR A 200       8.155  -4.378  -2.600  1.00  0.00           C  
ATOM    727  C   THR A 200       9.204  -5.486  -2.514  1.00  0.00           C  
ATOM    728  O   THR A 200       8.948  -6.567  -1.971  1.00  0.00           O  
ATOM    729  CB  THR A 200       7.201  -4.662  -3.775  1.00  0.00           C  
ATOM    730  OG1 THR A 200       6.270  -5.686  -3.402  1.00  0.00           O  
ATOM    731  CG2 THR A 200       7.983  -5.114  -4.999  1.00  0.00           C  
ATOM    732  H   THR A 200       8.574  -2.521  -3.533  1.00  0.00           H  
ATOM    733  HA  THR A 200       7.577  -4.395  -1.676  1.00  0.00           H  
ATOM    734  HB  THR A 200       6.646  -3.757  -4.020  1.00  0.00           H  
ATOM    735  HG1 THR A 200       5.708  -5.895  -4.151  1.00  0.00           H  
ATOM    736 1HG2 THR A 200       7.293  -5.310  -5.820  1.00  0.00           H  
ATOM    737 2HG2 THR A 200       8.683  -4.332  -5.293  1.00  0.00           H  
ATOM    738 3HG2 THR A 200       8.533  -6.024  -4.764  1.00  0.00           H  
ATOM    739  N   ALA A 201      10.393  -5.191  -3.035  1.00  0.00           N  
ATOM    740  CA  ALA A 201      11.500  -6.131  -3.034  1.00  0.00           C  
ATOM    741  C   ALA A 201      11.877  -6.546  -1.615  1.00  0.00           C  
ATOM    742  O   ALA A 201      12.438  -7.620  -1.410  1.00  0.00           O  
ATOM    743  CB  ALA A 201      12.701  -5.530  -3.746  1.00  0.00           C  
ATOM    744  H   ALA A 201      10.525  -4.306  -3.437  1.00  0.00           H  
ATOM    745  HA  ALA A 201      11.184  -7.027  -3.567  1.00  0.00           H  
ATOM    746 1HB  ALA A 201      13.069  -4.686  -3.182  1.00  0.00           H  
ATOM    747 2HB  ALA A 201      12.407  -5.201  -4.731  1.00  0.00           H  
ATOM    748 3HB  ALA A 201      13.480  -6.275  -3.831  1.00  0.00           H  
ATOM    749  N   LEU A 202      11.555  -5.698  -0.639  1.00  0.00           N  
ATOM    750  CA  LEU A 202      11.852  -5.986   0.761  1.00  0.00           C  
ATOM    751  C   LEU A 202      11.164  -7.273   1.205  1.00  0.00           C  
ATOM    752  O   LEU A 202      11.734  -8.081   1.942  1.00  0.00           O  
ATOM    753  CB  LEU A 202      11.402  -4.821   1.652  1.00  0.00           C  
ATOM    754  CG  LEU A 202      11.923  -4.848   3.095  1.00  0.00           C  
ATOM    755  CD1 LEU A 202      13.436  -4.677   3.092  1.00  0.00           C  
ATOM    756  CD2 LEU A 202      11.250  -3.746   3.898  1.00  0.00           C  
ATOM    757  H   LEU A 202      11.099  -4.855  -0.870  1.00  0.00           H  
ATOM    758  HA  LEU A 202      12.929  -6.112   0.867  1.00  0.00           H  
ATOM    759 1HB  LEU A 202      11.733  -3.889   1.197  1.00  0.00           H  
ATOM    760 2HB  LEU A 202      10.313  -4.816   1.693  1.00  0.00           H  
ATOM    761  HG  LEU A 202      11.698  -5.814   3.545  1.00  0.00           H  
ATOM    762 1HD1 LEU A 202      13.807  -4.696   4.117  1.00  0.00           H  
ATOM    763 2HD1 LEU A 202      13.893  -5.490   2.527  1.00  0.00           H  
ATOM    764 3HD1 LEU A 202      13.694  -3.724   2.631  1.00  0.00           H  
ATOM    765 1HD2 LEU A 202      11.620  -3.764   4.924  1.00  0.00           H  
ATOM    766 2HD2 LEU A 202      11.476  -2.778   3.450  1.00  0.00           H  
ATOM    767 3HD2 LEU A 202      10.171  -3.903   3.899  1.00  0.00           H  
ATOM    768  N   ALA A 203       9.940  -7.462   0.736  1.00  0.00           N  
ATOM    769  CA  ALA A 203       9.168  -8.647   1.076  1.00  0.00           C  
ATOM    770  C   ALA A 203       9.582  -9.823   0.199  1.00  0.00           C  
ATOM    771  O   ALA A 203       9.557 -10.975   0.629  1.00  0.00           O  
ATOM    772  CB  ALA A 203       7.680  -8.368   0.926  1.00  0.00           C  
ATOM    773  H   ALA A 203       9.547  -6.788   0.138  1.00  0.00           H  
ATOM    774  HA  ALA A 203       9.381  -8.904   2.114  1.00  0.00           H  
ATOM    775 1HB  ALA A 203       7.121  -9.270   1.131  1.00  0.00           H  
ATOM    776 2HB  ALA A 203       7.476  -8.040  -0.081  1.00  0.00           H  
ATOM    777 3HB  ALA A 203       7.386  -7.597   1.623  1.00  0.00           H  
ATOM    778  N   GLN A 204       9.984  -9.521  -1.026  1.00  0.00           N  
ATOM    779  CA  GLN A 204      10.404 -10.548  -1.973  1.00  0.00           C  
ATOM    780  C   GLN A 204      11.764 -11.129  -1.585  1.00  0.00           C  
ATOM    781  O   GLN A 204      12.022 -12.314  -1.796  1.00  0.00           O  
ATOM    782  CB  GLN A 204      10.462  -9.976  -3.392  1.00  0.00           C  
ATOM    783  CG  GLN A 204       9.116  -9.535  -3.941  1.00  0.00           C  
ATOM    784  CD  GLN A 204       8.152 -10.694  -4.108  1.00  0.00           C  
ATOM    785  OE1 GLN A 204       8.506 -11.741  -4.658  1.00  0.00           O  
ATOM    786  NE2 GLN A 204       6.925 -10.515  -3.634  1.00  0.00           N  
ATOM    787  H   GLN A 204       9.997  -8.581  -1.307  1.00  0.00           H  
ATOM    788  HA  GLN A 204       9.674 -11.357  -1.953  1.00  0.00           H  
ATOM    789 1HB  GLN A 204      11.131  -9.116  -3.410  1.00  0.00           H  
ATOM    790 2HB  GLN A 204      10.873 -10.725  -4.069  1.00  0.00           H  
ATOM    791 1HG  GLN A 204       8.672  -8.817  -3.253  1.00  0.00           H  
ATOM    792 2HG  GLN A 204       9.267  -9.073  -4.917  1.00  0.00           H  
ATOM    793 1HE2 GLN A 204       6.244 -11.244  -3.715  1.00  0.00           H  
ATOM    794 2HE2 GLN A 204       6.679  -9.650  -3.195  1.00  0.00           H  
ATOM    795  N   GLN A 205      12.623 -10.297  -1.006  1.00  0.00           N  
ATOM    796  CA  GLN A 205      13.947 -10.740  -0.576  1.00  0.00           C  
ATOM    797  C   GLN A 205      13.877 -11.400   0.798  1.00  0.00           C  
ATOM    798  O   GLN A 205      14.899 -11.798   1.357  1.00  0.00           O  
ATOM    799  CB  GLN A 205      14.925  -9.563  -0.544  1.00  0.00           C  
ATOM    800  CG  GLN A 205      15.236  -8.975  -1.910  1.00  0.00           C  
ATOM    801  CD  GLN A 205      16.053  -7.699  -1.818  1.00  0.00           C  
ATOM    802  OE1 GLN A 205      16.093  -7.045  -0.773  1.00  0.00           O  
ATOM    803  NE2 GLN A 205      16.710  -7.339  -2.915  1.00  0.00           N  
ATOM    804  H   GLN A 205      12.368  -9.354  -0.881  1.00  0.00           H  
ATOM    805  HA  GLN A 205      14.314 -11.477  -1.290  1.00  0.00           H  
ATOM    806 1HB  GLN A 205      14.517  -8.767   0.080  1.00  0.00           H  
ATOM    807 2HB  GLN A 205      15.865  -9.883  -0.094  1.00  0.00           H  
ATOM    808 1HG  GLN A 205      15.805  -9.704  -2.487  1.00  0.00           H  
ATOM    809 2HG  GLN A 205      14.300  -8.745  -2.417  1.00  0.00           H  
ATOM    810 1HE2 GLN A 205      17.266  -6.506  -2.914  1.00  0.00           H  
ATOM    811 2HE2 GLN A 205      16.649  -7.899  -3.741  1.00  0.00           H  
ATOM    812  N   LYS A 206      12.661 -11.490   1.335  1.00  0.00           N  
ATOM    813  CA  LYS A 206      12.411 -12.108   2.638  1.00  0.00           C  
ATOM    814  C   LYS A 206      13.098 -11.346   3.771  1.00  0.00           C  
ATOM    815  O   LYS A 206      13.381 -11.908   4.831  1.00  0.00           O  
ATOM    816  CB  LYS A 206      12.876 -13.565   2.633  1.00  0.00           C  
ATOM    817  CG  LYS A 206      12.317 -14.400   1.488  1.00  0.00           C  
ATOM    818  CD  LYS A 206      10.801 -14.502   1.567  1.00  0.00           C  
ATOM    819  CE  LYS A 206      10.245 -15.377   0.453  1.00  0.00           C  
ATOM    820  NZ  LYS A 206       8.760 -15.455   0.497  1.00  0.00           N  
ATOM    821  H   LYS A 206      11.902 -11.132   0.833  1.00  0.00           H  
ATOM    822  HA  LYS A 206      11.338 -12.084   2.832  1.00  0.00           H  
ATOM    823 1HB  LYS A 206      13.964 -13.600   2.572  1.00  0.00           H  
ATOM    824 2HB  LYS A 206      12.585 -14.043   3.568  1.00  0.00           H  
ATOM    825 1HG  LYS A 206      12.593 -13.944   0.536  1.00  0.00           H  
ATOM    826 2HG  LYS A 206      12.742 -15.402   1.527  1.00  0.00           H  
ATOM    827 1HD  LYS A 206      10.515 -14.926   2.530  1.00  0.00           H  
ATOM    828 2HD  LYS A 206      10.365 -13.505   1.485  1.00  0.00           H  
ATOM    829 1HE  LYS A 206      10.548 -14.973  -0.512  1.00  0.00           H  
ATOM    830 2HE  LYS A 206      10.652 -16.384   0.545  1.00  0.00           H  
ATOM    831 1HZ  LYS A 206       8.432 -16.044  -0.256  1.00  0.00           H  
ATOM    832 2HZ  LYS A 206       8.469 -15.847   1.382  1.00  0.00           H  
ATOM    833 3HZ  LYS A 206       8.370 -14.530   0.394  1.00  0.00           H  
ATOM    834  N   LEU A 207      13.349 -10.061   3.549  1.00  0.00           N  
ATOM    835  CA  LEU A 207      13.990  -9.224   4.554  1.00  0.00           C  
ATOM    836  C   LEU A 207      12.946  -8.722   5.541  1.00  0.00           C  
ATOM    837  O   LEU A 207      13.220  -8.553   6.728  1.00  0.00           O  
ATOM    838  CB  LEU A 207      14.706  -8.038   3.895  1.00  0.00           C  
ATOM    839  CG  LEU A 207      15.896  -8.397   2.995  1.00  0.00           C  
ATOM    840  CD1 LEU A 207      16.438  -7.133   2.341  1.00  0.00           C  
ATOM    841  CD2 LEU A 207      16.970  -9.086   3.824  1.00  0.00           C  
ATOM    842  H   LEU A 207      13.095  -9.666   2.688  1.00  0.00           H  
ATOM    843  HA  LEU A 207      14.729  -9.824   5.083  1.00  0.00           H  
ATOM    844 1HB  LEU A 207      13.986  -7.491   3.288  1.00  0.00           H  
ATOM    845 2HB  LEU A 207      15.070  -7.374   4.677  1.00  0.00           H  
ATOM    846  HG  LEU A 207      15.564  -9.066   2.202  1.00  0.00           H  
ATOM    847 1HD1 LEU A 207      17.283  -7.387   1.702  1.00  0.00           H  
ATOM    848 2HD1 LEU A 207      15.655  -6.670   1.739  1.00  0.00           H  
ATOM    849 3HD1 LEU A 207      16.763  -6.435   3.112  1.00  0.00           H  
ATOM    850 1HD2 LEU A 207      17.815  -9.341   3.184  1.00  0.00           H  
ATOM    851 2HD2 LEU A 207      17.303  -8.417   4.617  1.00  0.00           H  
ATOM    852 3HD2 LEU A 207      16.560  -9.995   4.265  1.00  0.00           H  
ATOM    853  N   LEU A 208      11.745  -8.502   5.025  1.00  0.00           N  
ATOM    854  CA  LEU A 208      10.630  -8.025   5.825  1.00  0.00           C  
ATOM    855  C   LEU A 208      10.162  -9.114   6.782  1.00  0.00           C  
ATOM    856  O   LEU A 208       9.694 -10.170   6.351  1.00  0.00           O  
ATOM    857  CB  LEU A 208       9.471  -7.588   4.920  1.00  0.00           C  
ATOM    858  CG  LEU A 208       8.250  -7.001   5.639  1.00  0.00           C  
ATOM    859  CD1 LEU A 208       7.559  -5.995   4.730  1.00  0.00           C  
ATOM    860  CD2 LEU A 208       7.302  -8.126   6.030  1.00  0.00           C  
ATOM    861  H   LEU A 208      11.604  -8.670   4.072  1.00  0.00           H  
ATOM    862  HA  LEU A 208      10.963  -7.165   6.405  1.00  0.00           H  
ATOM    863 1HB  LEU A 208       9.839  -6.835   4.224  1.00  0.00           H  
ATOM    864 2HB  LEU A 208       9.135  -8.451   4.345  1.00  0.00           H  
ATOM    865  HG  LEU A 208       8.575  -6.473   6.536  1.00  0.00           H  
ATOM    866 1HD1 LEU A 208       6.691  -5.578   5.241  1.00  0.00           H  
ATOM    867 2HD1 LEU A 208       8.253  -5.192   4.482  1.00  0.00           H  
ATOM    868 3HD1 LEU A 208       7.237  -6.492   3.815  1.00  0.00           H  
ATOM    869 1HD2 LEU A 208       6.435  -7.709   6.542  1.00  0.00           H  
ATOM    870 2HD2 LEU A 208       6.976  -8.654   5.134  1.00  0.00           H  
ATOM    871 3HD2 LEU A 208       7.817  -8.821   6.694  1.00  0.00           H  
ATOM    872  N   THR A 209      10.306  -8.861   8.075  1.00  0.00           N  
ATOM    873  CA  THR A 209       9.894  -9.816   9.089  1.00  0.00           C  
ATOM    874  C   THR A 209       8.410  -9.626   9.399  1.00  0.00           C  
ATOM    875  O   THR A 209       7.823  -8.616   9.001  1.00  0.00           O  
ATOM    876  CB  THR A 209      10.729  -9.666  10.374  1.00  0.00           C  
ATOM    877  OG1 THR A 209      10.462  -8.392  10.974  1.00  0.00           O  
ATOM    878  CG2 THR A 209      12.214  -9.775  10.062  1.00  0.00           C  
ATOM    879  H   THR A 209      10.693  -7.999   8.355  1.00  0.00           H  
ATOM    880  HA  THR A 209      10.047 -10.822   8.699  1.00  0.00           H  
ATOM    881  HB  THR A 209      10.453 -10.450  11.080  1.00  0.00           H  
ATOM    882  HG1 THR A 209      10.776  -7.694  10.394  1.00  0.00           H  
ATOM    883 1HG2 THR A 209      12.788  -9.667  10.982  1.00  0.00           H  
ATOM    884 2HG2 THR A 209      12.421 -10.747   9.616  1.00  0.00           H  
ATOM    885 3HG2 THR A 209      12.496  -8.988   9.364  1.00  0.00           H  
ATOM    886  N   PRO A 210       7.767 -10.590  10.084  1.00  0.00           N  
ATOM    887  CA  PRO A 210       6.348 -10.479  10.443  1.00  0.00           C  
ATOM    888  C   PRO A 210       6.042  -9.171  11.168  1.00  0.00           C  
ATOM    889  O   PRO A 210       4.971  -8.586  10.998  1.00  0.00           O  
ATOM    890  CB  PRO A 210       6.131 -11.689  11.357  1.00  0.00           C  
ATOM    891  CG  PRO A 210       7.112 -12.698  10.867  1.00  0.00           C  
ATOM    892  CD  PRO A 210       8.342 -11.896  10.537  1.00  0.00           C  
ATOM    893  HA  PRO A 210       5.737 -10.558   9.532  1.00  0.00           H  
ATOM    894 1HB  PRO A 210       6.301 -11.403  12.406  1.00  0.00           H  
ATOM    895 2HB  PRO A 210       5.090 -12.035  11.283  1.00  0.00           H  
ATOM    896 1HG  PRO A 210       7.296 -13.457  11.641  1.00  0.00           H  
ATOM    897 2HG  PRO A 210       6.705 -13.229   9.992  1.00  0.00           H  
ATOM    898 1HD  PRO A 210       8.960 -11.784  11.440  1.00  0.00           H  
ATOM    899 2HD  PRO A 210       8.908 -12.402   9.741  1.00  0.00           H  
ATOM    900  N   GLN A 211       7.006  -8.702  11.954  1.00  0.00           N  
ATOM    901  CA  GLN A 211       6.851  -7.466  12.707  1.00  0.00           C  
ATOM    902  C   GLN A 211       6.868  -6.247  11.785  1.00  0.00           C  
ATOM    903  O   GLN A 211       6.293  -5.206  12.112  1.00  0.00           O  
ATOM    904  CB  GLN A 211       7.955  -7.343  13.760  1.00  0.00           C  
ATOM    905  CG  GLN A 211       7.865  -8.366  14.880  1.00  0.00           C  
ATOM    906  CD  GLN A 211       8.971  -8.201  15.905  1.00  0.00           C  
ATOM    907  OE1 GLN A 211      10.046  -7.679  15.600  1.00  0.00           O  
ATOM    908  NE2 GLN A 211       8.712  -8.645  17.129  1.00  0.00           N  
ATOM    909  H   GLN A 211       7.845  -9.210  12.034  1.00  0.00           H  
ATOM    910  HA  GLN A 211       5.886  -7.488  13.213  1.00  0.00           H  
ATOM    911 1HB  GLN A 211       8.928  -7.452  13.282  1.00  0.00           H  
ATOM    912 2HB  GLN A 211       7.922  -6.349  14.208  1.00  0.00           H  
ATOM    913 1HG  GLN A 211       6.908  -8.249  15.388  1.00  0.00           H  
ATOM    914 2HG  GLN A 211       7.942  -9.365  14.452  1.00  0.00           H  
ATOM    915 1HE2 GLN A 211       9.403  -8.564  17.849  1.00  0.00           H  
ATOM    916 2HE2 GLN A 211       7.826  -9.063  17.334  1.00  0.00           H  
ATOM    917  N   ASP A 212       7.497  -6.381  10.621  1.00  0.00           N  
ATOM    918  CA  ASP A 212       7.583  -5.273   9.681  1.00  0.00           C  
ATOM    919  C   ASP A 212       6.345  -5.276   8.808  1.00  0.00           C  
ATOM    920  O   ASP A 212       5.880  -4.234   8.343  1.00  0.00           O  
ATOM    921  CB  ASP A 212       8.841  -5.375   8.815  1.00  0.00           C  
ATOM    922  CG  ASP A 212      10.125  -5.182   9.611  1.00  0.00           C  
ATOM    923  OD1 ASP A 212      10.260  -4.164  10.247  1.00  0.00           O  
ATOM    924  OD2 ASP A 212      10.959  -6.055   9.575  1.00  0.00           O  
ATOM    925  H   ASP A 212       7.856  -7.260  10.360  1.00  0.00           H  
ATOM    926  HA  ASP A 212       7.633  -4.342  10.247  1.00  0.00           H  
ATOM    927 1HB  ASP A 212       8.873  -6.353   8.334  1.00  0.00           H  
ATOM    928 2HB  ASP A 212       8.802  -4.624   8.027  1.00  0.00           H  
ATOM    929  N   MET A 213       5.815  -6.476   8.610  1.00  0.00           N  
ATOM    930  CA  MET A 213       4.627  -6.691   7.800  1.00  0.00           C  
ATOM    931  C   MET A 213       3.453  -5.871   8.318  1.00  0.00           C  
ATOM    932  O   MET A 213       2.797  -5.152   7.562  1.00  0.00           O  
ATOM    933  CB  MET A 213       4.271  -8.176   7.771  1.00  0.00           C  
ATOM    934  CG  MET A 213       3.096  -8.525   6.868  1.00  0.00           C  
ATOM    935  SD  MET A 213       2.575 -10.243   7.037  1.00  0.00           S  
ATOM    936  CE  MET A 213       2.001 -10.258   8.733  1.00  0.00           C  
ATOM    937  H   MET A 213       6.248  -7.253   9.024  1.00  0.00           H  
ATOM    938  HA  MET A 213       4.837  -6.360   6.783  1.00  0.00           H  
ATOM    939 1HB  MET A 213       5.133  -8.750   7.434  1.00  0.00           H  
ATOM    940 2HB  MET A 213       4.028  -8.512   8.780  1.00  0.00           H  
ATOM    941 1HG  MET A 213       2.250  -7.882   7.108  1.00  0.00           H  
ATOM    942 2HG  MET A 213       3.372  -8.349   5.828  1.00  0.00           H  
ATOM    943 1HE  MET A 213       1.646 -11.256   8.988  1.00  0.00           H  
ATOM    944 2HE  MET A 213       2.822  -9.983   9.397  1.00  0.00           H  
ATOM    945 3HE  MET A 213       1.186  -9.542   8.848  1.00  0.00           H  
ATOM    946  N   GLU A 214       3.217  -5.964   9.619  1.00  0.00           N  
ATOM    947  CA  GLU A 214       2.117  -5.252  10.260  1.00  0.00           C  
ATOM    948  C   GLU A 214       2.273  -3.737  10.131  1.00  0.00           C  
ATOM    949  O   GLU A 214       1.288  -2.997  10.166  1.00  0.00           O  
ATOM    950  CB  GLU A 214       2.027  -5.640  11.738  1.00  0.00           C  
ATOM    951  CG  GLU A 214       1.515  -7.051  11.988  1.00  0.00           C  
ATOM    952  CD  GLU A 214       0.100  -7.252  11.520  1.00  0.00           C  
ATOM    953  OE1 GLU A 214      -0.751  -6.495  11.923  1.00  0.00           O  
ATOM    954  OE2 GLU A 214      -0.130  -8.162  10.760  1.00  0.00           O  
ATOM    955  H   GLU A 214       3.800  -6.531  10.168  1.00  0.00           H  
ATOM    956  HA  GLU A 214       1.187  -5.535   9.765  1.00  0.00           H  
ATOM    957 1HB  GLU A 214       3.011  -5.555  12.197  1.00  0.00           H  
ATOM    958 2HB  GLU A 214       1.364  -4.948  12.256  1.00  0.00           H  
ATOM    959 1HG  GLU A 214       2.161  -7.758  11.466  1.00  0.00           H  
ATOM    960 2HG  GLU A 214       1.575  -7.265  13.053  1.00  0.00           H  
ATOM    961  N   ALA A 215       3.509  -3.281   9.977  1.00  0.00           N  
ATOM    962  CA  ALA A 215       3.789  -1.858   9.850  1.00  0.00           C  
ATOM    963  C   ALA A 215       3.609  -1.386   8.410  1.00  0.00           C  
ATOM    964  O   ALA A 215       3.136  -0.274   8.163  1.00  0.00           O  
ATOM    965  CB  ALA A 215       5.198  -1.552  10.337  1.00  0.00           C  
ATOM    966  H   ALA A 215       4.254  -3.918   9.944  1.00  0.00           H  
ATOM    967  HA  ALA A 215       3.075  -1.316  10.470  1.00  0.00           H  
ATOM    968 1HB  ALA A 215       5.393  -0.484  10.238  1.00  0.00           H  
ATOM    969 2HB  ALA A 215       5.293  -1.843  11.383  1.00  0.00           H  
ATOM    970 3HB  ALA A 215       5.918  -2.108   9.739  1.00  0.00           H  
ATOM    971  N   ALA A 216       3.954  -2.252   7.462  1.00  0.00           N  
ATOM    972  CA  ALA A 216       3.845  -1.928   6.047  1.00  0.00           C  
ATOM    973  C   ALA A 216       2.389  -1.795   5.634  1.00  0.00           C  
ATOM    974  O   ALA A 216       2.058  -1.029   4.724  1.00  0.00           O  
ATOM    975  CB  ALA A 216       4.541  -2.990   5.208  1.00  0.00           C  
ATOM    976  H   ALA A 216       4.278  -3.139   7.722  1.00  0.00           H  
ATOM    977  HA  ALA A 216       4.333  -0.967   5.881  1.00  0.00           H  
ATOM    978 1HB  ALA A 216       4.492  -2.715   4.166  1.00  0.00           H  
ATOM    979 2HB  ALA A 216       4.047  -3.939   5.351  1.00  0.00           H  
ATOM    980 3HB  ALA A 216       5.575  -3.073   5.511  1.00  0.00           H  
ATOM    981  N   LYS A 217       1.524  -2.538   6.317  1.00  0.00           N  
ATOM    982  CA  LYS A 217       0.095  -2.511   6.036  1.00  0.00           C  
ATOM    983  C   LYS A 217      -0.461  -1.097   6.184  1.00  0.00           C  
ATOM    984  O   LYS A 217      -1.208  -0.616   5.329  1.00  0.00           O  
ATOM    985  CB  LYS A 217      -0.655  -3.453   6.978  1.00  0.00           C  
ATOM    986  CG  LYS A 217      -0.462  -4.923   6.659  1.00  0.00           C  
ATOM    987  CD  LYS A 217      -1.208  -5.802   7.650  1.00  0.00           C  
ATOM    988  CE  LYS A 217      -1.048  -7.275   7.322  1.00  0.00           C  
ATOM    989  NZ  LYS A 217      -1.727  -8.146   8.318  1.00  0.00           N  
ATOM    990  H   LYS A 217       1.860  -3.132   7.024  1.00  0.00           H  
ATOM    991  HA  LYS A 217      -0.061  -2.828   5.004  1.00  0.00           H  
ATOM    992 1HB  LYS A 217      -0.316  -3.277   7.988  1.00  0.00           H  
ATOM    993 2HB  LYS A 217      -1.710  -3.232   6.922  1.00  0.00           H  
ATOM    994 1HG  LYS A 217      -0.838  -5.116   5.666  1.00  0.00           H  
ATOM    995 2HG  LYS A 217       0.592  -5.157   6.700  1.00  0.00           H  
ATOM    996 1HD  LYS A 217      -0.822  -5.621   8.640  1.00  0.00           H  
ATOM    997 2HD  LYS A 217      -2.259  -5.550   7.621  1.00  0.00           H  
ATOM    998 1HE  LYS A 217      -1.471  -7.463   6.347  1.00  0.00           H  
ATOM    999 2HE  LYS A 217       0.005  -7.513   7.308  1.00  0.00           H  
ATOM   1000 1HZ  LYS A 217      -2.721  -7.858   8.422  1.00  0.00           H  
ATOM   1001 2HZ  LYS A 217      -1.256  -8.069   9.247  1.00  0.00           H  
ATOM   1002 3HZ  LYS A 217      -1.693  -9.138   8.008  1.00  0.00           H  
ATOM   1003  N   GLU A 218      -0.073  -0.436   7.264  1.00  0.00           N  
ATOM   1004  CA  GLU A 218      -0.534   0.924   7.529  1.00  0.00           C  
ATOM   1005  C   GLU A 218       0.011   1.888   6.503  1.00  0.00           C  
ATOM   1006  O   GLU A 218      -0.708   2.770   6.033  1.00  0.00           O  
ATOM   1007  CB  GLU A 218      -0.117   1.373   8.931  1.00  0.00           C  
ATOM   1008  CG  GLU A 218      -0.783   0.603  10.062  1.00  0.00           C  
ATOM   1009  CD  GLU A 218      -2.283   0.713  10.040  1.00  0.00           C  
ATOM   1010  OE1 GLU A 218      -2.778   1.812   9.975  1.00  0.00           O  
ATOM   1011  OE2 GLU A 218      -2.933  -0.305  10.089  1.00  0.00           O  
ATOM   1012  H   GLU A 218       0.538  -0.870   7.900  1.00  0.00           H  
ATOM   1013  HA  GLU A 218      -1.623   0.938   7.470  1.00  0.00           H  
ATOM   1014 1HB  GLU A 218       0.962   1.264   9.042  1.00  0.00           H  
ATOM   1015 2HB  GLU A 218      -0.353   2.429   9.060  1.00  0.00           H  
ATOM   1016 1HG  GLU A 218      -0.506  -0.448   9.986  1.00  0.00           H  
ATOM   1017 2HG  GLU A 218      -0.410   0.981  11.014  1.00  0.00           H  
ATOM   1018  N   VAL A 219       1.284   1.725   6.160  1.00  0.00           N  
ATOM   1019  CA  VAL A 219       1.942   2.595   5.192  1.00  0.00           C  
ATOM   1020  C   VAL A 219       1.206   2.590   3.853  1.00  0.00           C  
ATOM   1021  O   VAL A 219       0.867   3.647   3.321  1.00  0.00           O  
ATOM   1022  CB  VAL A 219       3.399   2.146   4.977  1.00  0.00           C  
ATOM   1023  CG1 VAL A 219       4.014   2.879   3.794  1.00  0.00           C  
ATOM   1024  CG2 VAL A 219       4.209   2.389   6.241  1.00  0.00           C  
ATOM   1025  H   VAL A 219       1.794   0.988   6.561  1.00  0.00           H  
ATOM   1026  HA  VAL A 219       1.943   3.612   5.585  1.00  0.00           H  
ATOM   1027  HB  VAL A 219       3.410   1.082   4.736  1.00  0.00           H  
ATOM   1028 1HG1 VAL A 219       5.044   2.549   3.656  1.00  0.00           H  
ATOM   1029 2HG1 VAL A 219       3.440   2.662   2.893  1.00  0.00           H  
ATOM   1030 3HG1 VAL A 219       4.000   3.952   3.984  1.00  0.00           H  
ATOM   1031 1HG2 VAL A 219       5.238   2.068   6.082  1.00  0.00           H  
ATOM   1032 2HG2 VAL A 219       4.193   3.452   6.485  1.00  0.00           H  
ATOM   1033 3HG2 VAL A 219       3.775   1.822   7.065  1.00  0.00           H  
ATOM   1034  N   TYR A 220       0.937   1.399   3.330  1.00  0.00           N  
ATOM   1035  CA  TYR A 220       0.255   1.269   2.048  1.00  0.00           C  
ATOM   1036  C   TYR A 220      -1.154   1.862   2.105  1.00  0.00           C  
ATOM   1037  O   TYR A 220      -1.587   2.539   1.169  1.00  0.00           O  
ATOM   1038  CB  TYR A 220       0.197  -0.200   1.623  1.00  0.00           C  
ATOM   1039  CG  TYR A 220      -0.565  -0.434   0.337  1.00  0.00           C  
ATOM   1040  CD1 TYR A 220       0.036  -0.166  -0.884  1.00  0.00           C  
ATOM   1041  CD2 TYR A 220      -1.864  -0.916   0.379  1.00  0.00           C  
ATOM   1042  CE1 TYR A 220      -0.660  -0.379  -2.058  1.00  0.00           C  
ATOM   1043  CE2 TYR A 220      -2.560  -1.129  -0.795  1.00  0.00           C  
ATOM   1044  CZ  TYR A 220      -1.962  -0.863  -2.010  1.00  0.00           C  
ATOM   1045  OH  TYR A 220      -2.656  -1.075  -3.179  1.00  0.00           O  
ATOM   1046  H   TYR A 220       1.206   0.589   3.816  1.00  0.00           H  
ATOM   1047  HA  TYR A 220       0.817   1.828   1.299  1.00  0.00           H  
ATOM   1048 1HB  TYR A 220       1.211  -0.581   1.492  1.00  0.00           H  
ATOM   1049 2HB  TYR A 220      -0.274  -0.788   2.409  1.00  0.00           H  
ATOM   1050  HD1 TYR A 220       1.058   0.213  -0.917  1.00  0.00           H  
ATOM   1051  HD2 TYR A 220      -2.337  -1.125   1.339  1.00  0.00           H  
ATOM   1052  HE1 TYR A 220      -0.187  -0.169  -3.018  1.00  0.00           H  
ATOM   1053  HE2 TYR A 220      -3.582  -1.507  -0.762  1.00  0.00           H  
ATOM   1054  HH  TYR A 220      -2.079  -1.501  -3.819  1.00  0.00           H  
ATOM   1055  N   LYS A 221      -1.858   1.621   3.207  1.00  0.00           N  
ATOM   1056  CA  LYS A 221      -3.216   2.129   3.368  1.00  0.00           C  
ATOM   1057  C   LYS A 221      -3.236   3.655   3.440  1.00  0.00           C  
ATOM   1058  O   LYS A 221      -4.019   4.310   2.745  1.00  0.00           O  
ATOM   1059  CB  LYS A 221      -3.862   1.535   4.621  1.00  0.00           C  
ATOM   1060  CG  LYS A 221      -4.268   0.073   4.486  1.00  0.00           C  
ATOM   1061  CD  LYS A 221      -5.058  -0.395   5.699  1.00  0.00           C  
ATOM   1062  CE  LYS A 221      -4.237  -0.277   6.975  1.00  0.00           C  
ATOM   1063  NZ  LYS A 221      -4.808  -1.090   8.082  1.00  0.00           N  
ATOM   1064  H   LYS A 221      -1.456   1.087   3.927  1.00  0.00           H  
ATOM   1065  HA  LYS A 221      -3.802   1.831   2.498  1.00  0.00           H  
ATOM   1066 1HB  LYS A 221      -3.170   1.614   5.460  1.00  0.00           H  
ATOM   1067 2HB  LYS A 221      -4.754   2.107   4.877  1.00  0.00           H  
ATOM   1068 1HG  LYS A 221      -4.880  -0.054   3.593  1.00  0.00           H  
ATOM   1069 2HG  LYS A 221      -3.375  -0.544   4.384  1.00  0.00           H  
ATOM   1070 1HD  LYS A 221      -5.961   0.209   5.801  1.00  0.00           H  
ATOM   1071 2HD  LYS A 221      -5.351  -1.436   5.563  1.00  0.00           H  
ATOM   1072 1HE  LYS A 221      -3.218  -0.610   6.784  1.00  0.00           H  
ATOM   1073 2HE  LYS A 221      -4.201   0.766   7.289  1.00  0.00           H  
ATOM   1074 1HZ  LYS A 221      -4.236  -0.984   8.908  1.00  0.00           H  
ATOM   1075 2HZ  LYS A 221      -5.748  -0.777   8.281  1.00  0.00           H  
ATOM   1076 3HZ  LYS A 221      -4.829  -2.063   7.810  1.00  0.00           H  
ATOM   1077  N   ILE A 222      -2.372   4.219   4.279  1.00  0.00           N  
ATOM   1078  CA  ILE A 222      -2.295   5.668   4.443  1.00  0.00           C  
ATOM   1079  C   ILE A 222      -1.892   6.342   3.132  1.00  0.00           C  
ATOM   1080  O   ILE A 222      -2.404   7.408   2.782  1.00  0.00           O  
ATOM   1081  CB  ILE A 222      -1.292   6.045   5.548  1.00  0.00           C  
ATOM   1082  CG1 ILE A 222      -1.803   5.580   6.915  1.00  0.00           C  
ATOM   1083  CG2 ILE A 222      -1.043   7.545   5.552  1.00  0.00           C  
ATOM   1084  CD1 ILE A 222      -0.758   5.625   8.005  1.00  0.00           C  
ATOM   1085  H   ILE A 222      -1.766   3.644   4.802  1.00  0.00           H  
ATOM   1086  HA  ILE A 222      -3.279   6.036   4.732  1.00  0.00           H  
ATOM   1087  HB  ILE A 222      -0.347   5.530   5.374  1.00  0.00           H  
ATOM   1088 1HG1 ILE A 222      -2.642   6.203   7.220  1.00  0.00           H  
ATOM   1089 2HG1 ILE A 222      -2.169   4.556   6.836  1.00  0.00           H  
ATOM   1090 1HG2 ILE A 222      -0.332   7.794   6.340  1.00  0.00           H  
ATOM   1091 2HG2 ILE A 222      -0.637   7.849   4.587  1.00  0.00           H  
ATOM   1092 3HG2 ILE A 222      -1.983   8.070   5.731  1.00  0.00           H  
ATOM   1093 1HD1 ILE A 222      -1.195   5.281   8.943  1.00  0.00           H  
ATOM   1094 2HD1 ILE A 222       0.078   4.978   7.736  1.00  0.00           H  
ATOM   1095 3HD1 ILE A 222      -0.402   6.648   8.126  1.00  0.00           H  
ATOM   1096  N   HIS A 223      -0.992   5.700   2.399  1.00  0.00           N  
ATOM   1097  CA  HIS A 223      -0.521   6.226   1.126  1.00  0.00           C  
ATOM   1098  C   HIS A 223      -1.675   6.334   0.131  1.00  0.00           C  
ATOM   1099  O   HIS A 223      -1.806   7.332  -0.576  1.00  0.00           O  
ATOM   1100  CB  HIS A 223       0.587   5.339   0.548  1.00  0.00           C  
ATOM   1101  CG  HIS A 223       1.364   5.990  -0.554  1.00  0.00           C  
ATOM   1102  ND1 HIS A 223       2.356   5.333  -1.252  1.00  0.00           N  
ATOM   1103  CD2 HIS A 223       1.297   7.236  -1.078  1.00  0.00           C  
ATOM   1104  CE1 HIS A 223       2.865   6.149  -2.159  1.00  0.00           C  
ATOM   1105  NE2 HIS A 223       2.240   7.309  -2.073  1.00  0.00           N  
ATOM   1106  H   HIS A 223      -0.625   4.850   2.729  1.00  0.00           H  
ATOM   1107  HA  HIS A 223      -0.110   7.224   1.275  1.00  0.00           H  
ATOM   1108 1HB  HIS A 223       1.283   5.064   1.341  1.00  0.00           H  
ATOM   1109 2HB  HIS A 223       0.151   4.419   0.161  1.00  0.00           H  
ATOM   1110  HD2 HIS A 223       0.620   8.033  -0.767  1.00  0.00           H  
ATOM   1111  HE1 HIS A 223       3.664   5.906  -2.859  1.00  0.00           H  
ATOM   1112  HE2 HIS A 223       2.421   8.122  -2.645  1.00  0.00           H  
ATOM   1113  N   GLN A 224      -2.516   5.305   0.101  1.00  0.00           N  
ATOM   1114  CA  GLN A 224      -3.664   5.273  -0.800  1.00  0.00           C  
ATOM   1115  C   GLN A 224      -4.630   6.418  -0.501  1.00  0.00           C  
ATOM   1116  O   GLN A 224      -5.229   6.992  -1.409  1.00  0.00           O  
ATOM   1117  CB  GLN A 224      -4.393   3.931  -0.692  1.00  0.00           C  
ATOM   1118  CG  GLN A 224      -5.538   3.763  -1.675  1.00  0.00           C  
ATOM   1119  CD  GLN A 224      -5.057   3.631  -3.108  1.00  0.00           C  
ATOM   1120  OE1 GLN A 224      -4.525   2.590  -3.505  1.00  0.00           O  
ATOM   1121  NE2 GLN A 224      -5.240   4.686  -3.893  1.00  0.00           N  
ATOM   1122  H   GLN A 224      -2.360   4.543   0.702  1.00  0.00           H  
ATOM   1123  HA  GLN A 224      -3.305   5.393  -1.822  1.00  0.00           H  
ATOM   1124 1HB  GLN A 224      -3.685   3.118  -0.858  1.00  0.00           H  
ATOM   1125 2HB  GLN A 224      -4.794   3.815   0.315  1.00  0.00           H  
ATOM   1126 1HG  GLN A 224      -6.096   2.863  -1.417  1.00  0.00           H  
ATOM   1127 2HG  GLN A 224      -6.188   4.637  -1.613  1.00  0.00           H  
ATOM   1128 1HE2 GLN A 224      -4.943   4.657  -4.848  1.00  0.00           H  
ATOM   1129 2HE2 GLN A 224      -5.676   5.510  -3.530  1.00  0.00           H  
ATOM   1130  N   GLN A 225      -4.759   6.753   0.777  1.00  0.00           N  
ATOM   1131  CA  GLN A 225      -5.650   7.823   1.205  1.00  0.00           C  
ATOM   1132  C   GLN A 225      -5.056   9.190   0.865  1.00  0.00           C  
ATOM   1133  O   GLN A 225      -5.761  10.087   0.401  1.00  0.00           O  
ATOM   1134  CB  GLN A 225      -5.923   7.725   2.708  1.00  0.00           C  
ATOM   1135  CG  GLN A 225      -6.706   6.489   3.119  1.00  0.00           C  
ATOM   1136  CD  GLN A 225      -6.801   6.339   4.626  1.00  0.00           C  
ATOM   1137  OE1 GLN A 225      -6.026   6.942   5.374  1.00  0.00           O  
ATOM   1138  NE2 GLN A 225      -7.753   5.533   5.080  1.00  0.00           N  
ATOM   1139  H   GLN A 225      -4.237   6.266   1.452  1.00  0.00           H  
ATOM   1140  HA  GLN A 225      -6.595   7.720   0.672  1.00  0.00           H  
ATOM   1141 1HB  GLN A 225      -4.978   7.720   3.251  1.00  0.00           H  
ATOM   1142 2HB  GLN A 225      -6.483   8.602   3.034  1.00  0.00           H  
ATOM   1143 1HG  GLN A 225      -7.717   6.562   2.719  1.00  0.00           H  
ATOM   1144 2HG  GLN A 225      -6.208   5.607   2.718  1.00  0.00           H  
ATOM   1145 1HE2 GLN A 225      -7.864   5.394   6.065  1.00  0.00           H  
ATOM   1146 2HE2 GLN A 225      -8.360   5.064   4.439  1.00  0.00           H  
ATOM   1147  N   LEU A 226      -3.754   9.332   1.090  1.00  0.00           N  
ATOM   1148  CA  LEU A 226      -3.056  10.583   0.813  1.00  0.00           C  
ATOM   1149  C   LEU A 226      -3.093  10.909  -0.678  1.00  0.00           C  
ATOM   1150  O   LEU A 226      -3.253  12.068  -1.064  1.00  0.00           O  
ATOM   1151  CB  LEU A 226      -1.601  10.496   1.291  1.00  0.00           C  
ATOM   1152  CG  LEU A 226      -1.394  10.562   2.809  1.00  0.00           C  
ATOM   1153  CD1 LEU A 226       0.091  10.446   3.126  1.00  0.00           C  
ATOM   1154  CD2 LEU A 226      -1.966  11.867   3.343  1.00  0.00           C  
ATOM   1155  H   LEU A 226      -3.248   8.575   1.461  1.00  0.00           H  
ATOM   1156  HA  LEU A 226      -3.556  11.385   1.355  1.00  0.00           H  
ATOM   1157 1HB  LEU A 226      -1.175   9.558   0.939  1.00  0.00           H  
ATOM   1158 2HB  LEU A 226      -1.039  11.316   0.844  1.00  0.00           H  
ATOM   1159  HG  LEU A 226      -1.903   9.723   3.283  1.00  0.00           H  
ATOM   1160 1HD1 LEU A 226       0.238  10.493   4.205  1.00  0.00           H  
ATOM   1161 2HD1 LEU A 226       0.469   9.496   2.749  1.00  0.00           H  
ATOM   1162 3HD1 LEU A 226       0.630  11.265   2.650  1.00  0.00           H  
ATOM   1163 1HD2 LEU A 226      -1.819  11.914   4.422  1.00  0.00           H  
ATOM   1164 2HD2 LEU A 226      -1.457  12.708   2.872  1.00  0.00           H  
ATOM   1165 3HD2 LEU A 226      -3.032  11.916   3.119  1.00  0.00           H  
ATOM   1166  N   LEU A 227      -2.954   9.877  -1.509  1.00  0.00           N  
ATOM   1167  CA  LEU A 227      -2.965  10.045  -2.961  1.00  0.00           C  
ATOM   1168  C   LEU A 227      -4.276  10.661  -3.440  1.00  0.00           C  
ATOM   1169  O   LEU A 227      -4.292  11.461  -4.374  1.00  0.00           O  
ATOM   1170  CB  LEU A 227      -2.748   8.693  -3.652  1.00  0.00           C  
ATOM   1171  CG  LEU A 227      -2.742   8.723  -5.186  1.00  0.00           C  
ATOM   1172  CD1 LEU A 227      -1.625   9.637  -5.672  1.00  0.00           C  
ATOM   1173  CD2 LEU A 227      -2.563   7.310  -5.720  1.00  0.00           C  
ATOM   1174  H   LEU A 227      -2.835   8.976  -1.134  1.00  0.00           H  
ATOM   1175  HA  LEU A 227      -2.152  10.715  -3.238  1.00  0.00           H  
ATOM   1176 1HB  LEU A 227      -1.793   8.285  -3.325  1.00  0.00           H  
ATOM   1177 2HB  LEU A 227      -3.537   8.011  -3.337  1.00  0.00           H  
ATOM   1178  HG  LEU A 227      -3.687   9.130  -5.545  1.00  0.00           H  
ATOM   1179 1HD1 LEU A 227      -1.621   9.659  -6.762  1.00  0.00           H  
ATOM   1180 2HD1 LEU A 227      -1.789  10.645  -5.290  1.00  0.00           H  
ATOM   1181 3HD1 LEU A 227      -0.667   9.264  -5.313  1.00  0.00           H  
ATOM   1182 1HD2 LEU A 227      -2.559   7.331  -6.811  1.00  0.00           H  
ATOM   1183 2HD2 LEU A 227      -1.617   6.902  -5.362  1.00  0.00           H  
ATOM   1184 3HD2 LEU A 227      -3.384   6.682  -5.372  1.00  0.00           H  
ATOM   1185  N   PHE A 228      -5.374  10.294  -2.791  1.00  0.00           N  
ATOM   1186  CA  PHE A 228      -6.683  10.811  -3.162  1.00  0.00           C  
ATOM   1187  C   PHE A 228      -6.769  12.313  -2.907  1.00  0.00           C  
ATOM   1188  O   PHE A 228      -7.225  13.076  -3.761  1.00  0.00           O  
ATOM   1189  CB  PHE A 228      -7.783  10.089  -2.382  1.00  0.00           C  
ATOM   1190  CG  PHE A 228      -9.174  10.506  -2.769  1.00  0.00           C  
ATOM   1191  CD1 PHE A 228      -9.735  10.076  -3.963  1.00  0.00           C  
ATOM   1192  CD2 PHE A 228      -9.923  11.327  -1.941  1.00  0.00           C  
ATOM   1193  CE1 PHE A 228     -11.013  10.459  -4.320  1.00  0.00           C  
ATOM   1194  CE2 PHE A 228     -11.202  11.710  -2.296  1.00  0.00           C  
ATOM   1195  CZ  PHE A 228     -11.748  11.275  -3.487  1.00  0.00           C  
ATOM   1196  H   PHE A 228      -5.300   9.660  -2.045  1.00  0.00           H  
ATOM   1197  HA  PHE A 228      -6.836  10.633  -4.227  1.00  0.00           H  
ATOM   1198 1HB  PHE A 228      -7.694   9.015  -2.538  1.00  0.00           H  
ATOM   1199 2HB  PHE A 228      -7.656  10.276  -1.317  1.00  0.00           H  
ATOM   1200  HD1 PHE A 228      -9.155   9.429  -4.621  1.00  0.00           H  
ATOM   1201  HD2 PHE A 228      -9.493  11.671  -1.001  1.00  0.00           H  
ATOM   1202  HE1 PHE A 228     -11.442  10.114  -5.262  1.00  0.00           H  
ATOM   1203  HE2 PHE A 228     -11.781  12.356  -1.635  1.00  0.00           H  
ATOM   1204  HZ  PHE A 228     -12.756  11.578  -3.768  1.00  0.00           H  
ATOM   1205  N   LYS A 229      -6.302  12.736  -1.742  1.00  0.00           N  
ATOM   1206  CA  LYS A 229      -6.337  14.145  -1.374  1.00  0.00           C  
ATOM   1207  C   LYS A 229      -5.364  14.959  -2.219  1.00  0.00           C  
ATOM   1208  O   LYS A 229      -5.659  16.093  -2.599  1.00  0.00           O  
ATOM   1209  CB  LYS A 229      -6.017  14.318   0.112  1.00  0.00           C  
ATOM   1210  CG  LYS A 229      -7.090  13.786   1.052  1.00  0.00           C  
ATOM   1211  CD  LYS A 229      -6.686  13.963   2.508  1.00  0.00           C  
ATOM   1212  CE  LYS A 229      -7.747  13.412   3.449  1.00  0.00           C  
ATOM   1213  NZ  LYS A 229      -7.352  13.553   4.877  1.00  0.00           N  
ATOM   1214  H   LYS A 229      -5.918  12.086  -1.118  1.00  0.00           H  
ATOM   1215  HA  LYS A 229      -7.341  14.527  -1.561  1.00  0.00           H  
ATOM   1216 1HB  LYS A 229      -5.083  13.806   0.345  1.00  0.00           H  
ATOM   1217 2HB  LYS A 229      -5.874  15.376   0.332  1.00  0.00           H  
ATOM   1218 1HG  LYS A 229      -8.026  14.317   0.876  1.00  0.00           H  
ATOM   1219 2HG  LYS A 229      -7.252  12.726   0.856  1.00  0.00           H  
ATOM   1220 1HD  LYS A 229      -5.744  13.444   2.691  1.00  0.00           H  
ATOM   1221 2HD  LYS A 229      -6.543  15.023   2.719  1.00  0.00           H  
ATOM   1222 1HE  LYS A 229      -8.684  13.943   3.291  1.00  0.00           H  
ATOM   1223 2HE  LYS A 229      -7.912  12.357   3.233  1.00  0.00           H  
ATOM   1224 1HZ  LYS A 229      -8.081  13.176   5.467  1.00  0.00           H  
ATOM   1225 2HZ  LYS A 229      -6.492  13.048   5.040  1.00  0.00           H  
ATOM   1226 3HZ  LYS A 229      -7.215  14.529   5.095  1.00  0.00           H  
ATOM   1227  N   ALA A 230      -4.212  14.368  -2.518  1.00  0.00           N  
ATOM   1228  CA  ALA A 230      -3.190  15.036  -3.317  1.00  0.00           C  
ATOM   1229  C   ALA A 230      -3.684  15.303  -4.738  1.00  0.00           C  
ATOM   1230  O   ALA A 230      -3.207  16.218  -5.409  1.00  0.00           O  
ATOM   1231  CB  ALA A 230      -1.916  14.205  -3.347  1.00  0.00           C  
ATOM   1232  H   ALA A 230      -4.039  13.458  -2.184  1.00  0.00           H  
ATOM   1233  HA  ALA A 230      -2.973  15.999  -2.854  1.00  0.00           H  
ATOM   1234 1HB  ALA A 230      -1.161  14.716  -3.944  1.00  0.00           H  
ATOM   1235 2HB  ALA A 230      -1.545  14.071  -2.330  1.00  0.00           H  
ATOM   1236 3HB  ALA A 230      -2.127  13.231  -3.786  1.00  0.00           H  
ATOM   1237  N   ARG A 231      -4.629  14.492  -5.196  1.00  0.00           N  
ATOM   1238  CA  ARG A 231      -5.189  14.659  -6.531  1.00  0.00           C  
ATOM   1239  C   ARG A 231      -6.194  15.805  -6.558  1.00  0.00           C  
ATOM   1240  O   ARG A 231      -6.261  16.561  -7.528  1.00  0.00           O  
ATOM   1241  CB  ARG A 231      -5.868  13.378  -6.993  1.00  0.00           C  
ATOM   1242  CG  ARG A 231      -4.919  12.257  -7.385  1.00  0.00           C  
ATOM   1243  CD  ARG A 231      -5.653  11.018  -7.752  1.00  0.00           C  
ATOM   1244  NE  ARG A 231      -6.354  11.159  -9.018  1.00  0.00           N  
ATOM   1245  CZ  ARG A 231      -7.195  10.240  -9.532  1.00  0.00           C  
ATOM   1246  NH1 ARG A 231      -7.429   9.124  -8.878  1.00  0.00           N  
ATOM   1247  NH2 ARG A 231      -7.785  10.463 -10.693  1.00  0.00           N  
ATOM   1248  H   ARG A 231      -4.947  13.757  -4.629  1.00  0.00           H  
ATOM   1249  HA  ARG A 231      -4.376  14.889  -7.221  1.00  0.00           H  
ATOM   1250 1HB  ARG A 231      -6.513  13.002  -6.200  1.00  0.00           H  
ATOM   1251 2HB  ARG A 231      -6.500  13.592  -7.855  1.00  0.00           H  
ATOM   1252 1HG  ARG A 231      -4.323  12.569  -8.243  1.00  0.00           H  
ATOM   1253 2HG  ARG A 231      -4.259  12.029  -6.548  1.00  0.00           H  
ATOM   1254 1HD  ARG A 231      -4.950  10.192  -7.841  1.00  0.00           H  
ATOM   1255 2HD  ARG A 231      -6.387  10.789  -6.980  1.00  0.00           H  
ATOM   1256  HE  ARG A 231      -6.200  12.005  -9.550  1.00  0.00           H  
ATOM   1257 1HH1 ARG A 231      -6.979   8.955  -7.991  1.00  0.00           H  
ATOM   1258 2HH1 ARG A 231      -8.060   8.436  -9.264  1.00  0.00           H  
ATOM   1259 1HH2 ARG A 231      -7.606  11.321 -11.197  1.00  0.00           H  
ATOM   1260 2HH2 ARG A 231      -8.416   9.775 -11.079  1.00  0.00           H  
ATOM   1261  N   LEU A 232      -6.958  15.937  -5.481  1.00  0.00           N  
ATOM   1262  CA  LEU A 232      -7.972  16.982  -5.378  1.00  0.00           C  
ATOM   1263  C   LEU A 232      -7.338  18.345  -5.104  1.00  0.00           C  
ATOM   1264  O   LEU A 232      -7.615  19.312  -5.817  1.00  0.00           O  
ATOM   1265  CB  LEU A 232      -8.970  16.642  -4.264  1.00  0.00           C  
ATOM   1266  CG  LEU A 232      -9.829  15.392  -4.499  1.00  0.00           C  
ATOM   1267  CD1 LEU A 232     -10.649  15.097  -3.251  1.00  0.00           C  
ATOM   1268  CD2 LEU A 232     -10.729  15.614  -5.705  1.00  0.00           C  
ATOM   1269  H   LEU A 232      -6.836  15.317  -4.733  1.00  0.00           H  
ATOM   1270  HA  LEU A 232      -8.508  17.038  -6.325  1.00  0.00           H  
ATOM   1271 1HB  LEU A 232      -8.419  16.495  -3.337  1.00  0.00           H  
ATOM   1272 2HB  LEU A 232      -9.645  17.487  -4.132  1.00  0.00           H  
ATOM   1273  HG  LEU A 232      -9.180  14.535  -4.683  1.00  0.00           H  
ATOM   1274 1HD1 LEU A 232     -11.258  14.209  -3.418  1.00  0.00           H  
ATOM   1275 2HD1 LEU A 232      -9.980  14.923  -2.409  1.00  0.00           H  
ATOM   1276 3HD1 LEU A 232     -11.296  15.945  -3.032  1.00  0.00           H  
ATOM   1277 1HD2 LEU A 232     -11.338  14.726  -5.873  1.00  0.00           H  
ATOM   1278 2HD2 LEU A 232     -11.378  16.471  -5.522  1.00  0.00           H  
ATOM   1279 3HD2 LEU A 232     -10.116  15.806  -6.587  1.00  0.00           H  
ATOM   1280  N   GLN A 233      -6.489  18.401  -4.072  1.00  0.00           N  
ATOM   1281  CA  GLN A 233      -5.795  19.630  -3.668  1.00  0.00           C  
ATOM   1282  C   GLN A 233      -6.755  20.654  -3.068  1.00  0.00           C  
ATOM   1283  O   GLN A 233      -7.637  21.178  -3.749  1.00  0.00           O  
ATOM   1284  CB  GLN A 233      -5.063  20.247  -4.863  1.00  0.00           C  
ATOM   1285  CG  GLN A 233      -3.900  19.417  -5.376  1.00  0.00           C  
ATOM   1286  CD  GLN A 233      -2.708  19.447  -4.438  1.00  0.00           C  
ATOM   1287  OE1 GLN A 233      -2.458  20.448  -3.762  1.00  0.00           O  
ATOM   1288  NE2 GLN A 233      -1.965  18.347  -4.392  1.00  0.00           N  
ATOM   1289  H   GLN A 233      -6.323  17.580  -3.557  1.00  0.00           H  
ATOM   1290  HA  GLN A 233      -5.062  19.377  -2.902  1.00  0.00           H  
ATOM   1291 1HB  GLN A 233      -5.764  20.389  -5.685  1.00  0.00           H  
ATOM   1292 2HB  GLN A 233      -4.680  21.230  -4.587  1.00  0.00           H  
ATOM   1293 1HG  GLN A 233      -4.224  18.382  -5.484  1.00  0.00           H  
ATOM   1294 2HG  GLN A 233      -3.584  19.811  -6.343  1.00  0.00           H  
ATOM   1295 1HE2 GLN A 233      -1.166  18.308  -3.791  1.00  0.00           H  
ATOM   1296 2HE2 GLN A 233      -2.203  17.557  -4.957  1.00  0.00           H  
ATOM   1297  N   GLN A 234      -6.566  20.944  -1.788  1.00  0.00           N  
ATOM   1298  CA  GLN A 234      -7.408  21.907  -1.091  1.00  0.00           C  
ATOM   1299  C   GLN A 234      -6.859  23.317  -1.259  1.00  0.00           C  
ATOM   1300  O   GLN A 234      -7.578  24.304  -1.101  1.00  0.00           O  
ATOM   1301  CB  GLN A 234      -7.514  21.556   0.396  1.00  0.00           C  
ATOM   1302  CG  GLN A 234      -8.128  20.195   0.672  1.00  0.00           C  
ATOM   1303  CD  GLN A 234      -9.536  20.073   0.120  1.00  0.00           C  
ATOM   1304  OE1 GLN A 234     -10.415  20.877   0.441  1.00  0.00           O  
ATOM   1305  NE2 GLN A 234      -9.759  19.063  -0.713  1.00  0.00           N  
ATOM   1306  H   GLN A 234      -5.830  20.511  -1.304  1.00  0.00           H  
ATOM   1307  HA  GLN A 234      -8.406  21.873  -1.527  1.00  0.00           H  
ATOM   1308 1HB  GLN A 234      -6.521  21.574   0.845  1.00  0.00           H  
ATOM   1309 2HB  GLN A 234      -8.117  22.307   0.905  1.00  0.00           H  
ATOM   1310 1HG  GLN A 234      -7.510  19.427   0.206  1.00  0.00           H  
ATOM   1311 2HG  GLN A 234      -8.168  20.038   1.750  1.00  0.00           H  
ATOM   1312 1HE2 GLN A 234     -10.669  18.932  -1.110  1.00  0.00           H  
ATOM   1313 2HE2 GLN A 234      -9.017  18.434  -0.946  1.00  0.00           H  
ATOM   1314  N   GLN A 235      -5.578  23.406  -1.578  1.00  0.00           N  
ATOM   1315  CA  GLN A 235      -4.918  24.686  -1.773  1.00  0.00           C  
ATOM   1316  C   GLN A 235      -4.508  24.842  -3.231  1.00  0.00           C  
ATOM   1317  O   GLN A 235      -3.688  24.075  -3.737  1.00  0.00           O  
ATOM   1318  CB  GLN A 235      -3.695  24.812  -0.860  1.00  0.00           C  
ATOM   1319  CG  GLN A 235      -2.971  26.143  -0.969  1.00  0.00           C  
ATOM   1320  CD  GLN A 235      -1.813  26.253   0.005  1.00  0.00           C  
ATOM   1321  OE1 GLN A 235      -1.251  25.244   0.439  1.00  0.00           O  
ATOM   1322  NE2 GLN A 235      -1.449  27.482   0.354  1.00  0.00           N  
ATOM   1323  H   GLN A 235      -5.058  22.582  -1.690  1.00  0.00           H  
ATOM   1324  HA  GLN A 235      -5.621  25.480  -1.520  1.00  0.00           H  
ATOM   1325 1HB  GLN A 235      -4.001  24.679   0.178  1.00  0.00           H  
ATOM   1326 2HB  GLN A 235      -2.982  24.022  -1.096  1.00  0.00           H  
ATOM   1327 1HG  GLN A 235      -2.580  26.251  -1.980  1.00  0.00           H  
ATOM   1328 2HG  GLN A 235      -3.676  26.946  -0.754  1.00  0.00           H  
ATOM   1329 1HE2 GLN A 235      -0.691  27.617   0.992  1.00  0.00           H  
ATOM   1330 2HE2 GLN A 235      -1.932  28.273  -0.023  1.00  0.00           H  
ATOM   1331  N   GLN A 236      -5.078  25.823  -3.910  1.00  0.00           N  
ATOM   1332  CA  GLN A 236      -4.754  26.055  -5.308  1.00  0.00           C  
ATOM   1333  C   GLN A 236      -4.070  27.402  -5.482  1.00  0.00           C  
ATOM   1334  O   GLN A 236      -4.655  28.453  -5.205  1.00  0.00           O  
ATOM   1335  CB  GLN A 236      -6.016  25.989  -6.173  1.00  0.00           C  
ATOM   1336  CG  GLN A 236      -5.758  26.142  -7.662  1.00  0.00           C  
ATOM   1337  CD  GLN A 236      -7.034  26.072  -8.480  1.00  0.00           C  
ATOM   1338  OE1 GLN A 236      -7.744  25.062  -8.464  1.00  0.00           O  
ATOM   1339  NE2 GLN A 236      -7.334  27.147  -9.200  1.00  0.00           N  
ATOM   1340  H   GLN A 236      -5.726  26.410  -3.459  1.00  0.00           H  
ATOM   1341  HA  GLN A 236      -4.066  25.276  -5.637  1.00  0.00           H  
ATOM   1342 1HB  GLN A 236      -6.516  25.033  -6.014  1.00  0.00           H  
ATOM   1343 2HB  GLN A 236      -6.707  26.775  -5.867  1.00  0.00           H  
ATOM   1344 1HG  GLN A 236      -5.290  27.110  -7.842  1.00  0.00           H  
ATOM   1345 2HG  GLN A 236      -5.097  25.341  -7.990  1.00  0.00           H  
ATOM   1346 1HE2 GLN A 236      -8.163  27.158  -9.761  1.00  0.00           H  
ATOM   1347 2HE2 GLN A 236      -6.731  27.944  -9.185  1.00  0.00           H  
ATOM   1348  N   ALA A 237      -2.828  27.359  -5.938  1.00  0.00           N  
ATOM   1349  CA  ALA A 237      -2.048  28.565  -6.159  1.00  0.00           C  
ATOM   1350  C   ALA A 237      -2.369  29.166  -7.519  1.00  0.00           C  
ATOM   1351  O   ALA A 237      -2.182  30.362  -7.748  1.00  0.00           O  
ATOM   1352  CB  ALA A 237      -0.560  28.267  -6.045  1.00  0.00           C  
ATOM   1353  H   ALA A 237      -2.420  26.486  -6.134  1.00  0.00           H  
ATOM   1354  HA  ALA A 237      -2.321  29.290  -5.392  1.00  0.00           H  
ATOM   1355 1HB  ALA A 237       0.008  29.180  -6.217  1.00  0.00           H  
ATOM   1356 2HB  ALA A 237      -0.341  27.886  -5.047  1.00  0.00           H  
ATOM   1357 3HB  ALA A 237      -0.281  27.520  -6.786  1.00  0.00           H  
ATOM   1358  N   GLN A 238      -2.850  28.323  -8.421  1.00  0.00           N  
ATOM   1359  CA  GLN A 238      -3.206  28.760  -9.760  1.00  0.00           C  
ATOM   1360  C   GLN A 238      -4.543  29.487  -9.737  1.00  0.00           C  
ATOM   1361  O   GLN A 238      -4.739  30.404 -10.562  1.00  0.00           O  
ATOM   1362  OXT GLN A 238      -5.382  29.175  -8.938  1.00  0.00           O  
ATOM   1363  CB  GLN A 238      -3.266  27.569 -10.720  1.00  0.00           C  
ATOM   1364  CG  GLN A 238      -3.507  27.951 -12.171  1.00  0.00           C  
ATOM   1365  CD  GLN A 238      -3.461  26.753 -13.100  1.00  0.00           C  
ATOM   1366  OE1 GLN A 238      -3.446  25.602 -12.653  1.00  0.00           O  
ATOM   1367  NE2 GLN A 238      -3.437  27.015 -14.402  1.00  0.00           N  
ATOM   1368  H   GLN A 238      -2.979  27.385  -8.173  1.00  0.00           H  
ATOM   1369  HA  GLN A 238      -2.441  29.451 -10.113  1.00  0.00           H  
ATOM   1370 1HB  GLN A 238      -2.330  27.013 -10.670  1.00  0.00           H  
ATOM   1371 2HB  GLN A 238      -4.065  26.894 -10.413  1.00  0.00           H  
ATOM   1372 1HG  GLN A 238      -4.490  28.412 -12.256  1.00  0.00           H  
ATOM   1373 2HG  GLN A 238      -2.735  28.656 -12.483  1.00  0.00           H  
ATOM   1374 1HE2 GLN A 238      -3.407  26.265 -15.064  1.00  0.00           H  
ATOM   1375 2HE2 GLN A 238      -3.451  27.962 -14.722  1.00  0.00           H  
TER                                                                             
ATOM   1377  N   LEU B   1     -12.101   3.501  -2.122  1.00  0.00           N  
ATOM   1378  CA  LEU B   1     -11.588   2.418  -2.953  1.00  0.00           C  
ATOM   1379  C   LEU B   1     -11.938   1.059  -2.361  1.00  0.00           C  
ATOM   1380  O   LEU B   1     -11.447   0.690  -1.294  1.00  0.00           O  
ATOM   1381  CB  LEU B   1     -10.067   2.540  -3.105  1.00  0.00           C  
ATOM   1382  CG  LEU B   1      -9.386   1.418  -3.899  1.00  0.00           C  
ATOM   1383  CD1 LEU B   1      -9.931   1.399  -5.321  1.00  0.00           C  
ATOM   1384  CD2 LEU B   1      -7.880   1.635  -3.894  1.00  0.00           C  
ATOM   1385 1H   LEU B   1     -11.858   4.380  -2.533  1.00  0.00           H  
ATOM   1386 2H   LEU B   1     -13.096   3.429  -2.056  1.00  0.00           H  
ATOM   1387 3H   LEU B   1     -11.701   3.439  -1.208  1.00  0.00           H  
ATOM   1388  HA  LEU B   1     -12.046   2.492  -3.938  1.00  0.00           H  
ATOM   1389 1HB  LEU B   1      -9.842   3.482  -3.602  1.00  0.00           H  
ATOM   1390 2HB  LEU B   1      -9.619   2.561  -2.111  1.00  0.00           H  
ATOM   1391  HG  LEU B   1      -9.616   0.456  -3.441  1.00  0.00           H  
ATOM   1392 1HD1 LEU B   1      -9.448   0.602  -5.886  1.00  0.00           H  
ATOM   1393 2HD1 LEU B   1     -11.007   1.223  -5.295  1.00  0.00           H  
ATOM   1394 3HD1 LEU B   1      -9.731   2.356  -5.800  1.00  0.00           H  
ATOM   1395 1HD2 LEU B   1      -7.396   0.837  -4.459  1.00  0.00           H  
ATOM   1396 2HD2 LEU B   1      -7.649   2.596  -4.354  1.00  0.00           H  
ATOM   1397 3HD2 LEU B   1      -7.514   1.626  -2.868  1.00  0.00           H  
ATOM   1398  N   GLU B   2     -12.790   0.316  -3.061  1.00  0.00           N  
ATOM   1399  CA  GLU B   2     -13.170  -1.024  -2.630  1.00  0.00           C  
ATOM   1400  C   GLU B   2     -11.980  -1.975  -2.675  1.00  0.00           C  
ATOM   1401  O   GLU B   2     -11.827  -2.835  -1.808  1.00  0.00           O  
ATOM   1402  CB  GLU B   2     -14.301  -1.565  -3.507  1.00  0.00           C  
ATOM   1403  CG  GLU B   2     -15.628  -0.839  -3.341  1.00  0.00           C  
ATOM   1404  CD  GLU B   2     -16.701  -1.362  -4.255  1.00  0.00           C  
ATOM   1405  OE1 GLU B   2     -16.404  -2.209  -5.064  1.00  0.00           O  
ATOM   1406  OE2 GLU B   2     -17.818  -0.914  -4.145  1.00  0.00           O  
ATOM   1407  H   GLU B   2     -13.185   0.690  -3.912  1.00  0.00           H  
ATOM   1408  HA  GLU B   2     -13.523  -0.970  -1.600  1.00  0.00           H  
ATOM   1409 1HB  GLU B   2     -14.012  -1.499  -4.556  1.00  0.00           H  
ATOM   1410 2HB  GLU B   2     -14.466  -2.619  -3.279  1.00  0.00           H  
ATOM   1411 1HG  GLU B   2     -15.963  -0.946  -2.309  1.00  0.00           H  
ATOM   1412 2HG  GLU B   2     -15.477   0.222  -3.536  1.00  0.00           H  
ATOM   1413  N   ALA B   3     -11.139  -1.814  -3.691  1.00  0.00           N  
ATOM   1414  CA  ALA B   3      -9.989  -2.691  -3.881  1.00  0.00           C  
ATOM   1415  C   ALA B   3      -8.829  -2.278  -2.986  1.00  0.00           C  
ATOM   1416  O   ALA B   3      -7.764  -1.896  -3.469  1.00  0.00           O  
ATOM   1417  CB  ALA B   3      -9.558  -2.690  -5.340  1.00  0.00           C  
ATOM   1418  H   ALA B   3     -11.300  -1.064  -4.349  1.00  0.00           H  
ATOM   1419  HA  ALA B   3     -10.284  -3.702  -3.600  1.00  0.00           H  
ATOM   1420 1HB  ALA B   3      -8.698  -3.349  -5.465  1.00  0.00           H  
ATOM   1421 2HB  ALA B   3     -10.379  -3.044  -5.962  1.00  0.00           H  
ATOM   1422 3HB  ALA B   3      -9.286  -1.679  -5.638  1.00  0.00           H  
ATOM   1423  N   LEU B   4      -9.041  -2.356  -1.675  1.00  0.00           N  
ATOM   1424  CA  LEU B   4      -8.035  -1.931  -0.710  1.00  0.00           C  
ATOM   1425  C   LEU B   4      -8.022  -2.845   0.509  1.00  0.00           C  
ATOM   1426  O   LEU B   4      -8.467  -2.459   1.590  1.00  0.00           O  
ATOM   1427  CB  LEU B   4      -8.299  -0.485  -0.270  1.00  0.00           C  
ATOM   1428  CG  LEU B   4      -7.190   0.170   0.563  1.00  0.00           C  
ATOM   1429  CD1 LEU B   4      -5.882   0.137  -0.217  1.00  0.00           C  
ATOM   1430  CD2 LEU B   4      -7.587   1.599   0.903  1.00  0.00           C  
ATOM   1431  H   LEU B   4      -9.922  -2.720  -1.341  1.00  0.00           H  
ATOM   1432  HA  LEU B   4      -7.057  -1.979  -1.186  1.00  0.00           H  
ATOM   1433 1HB  LEU B   4      -8.451   0.126  -1.159  1.00  0.00           H  
ATOM   1434 2HB  LEU B   4      -9.214  -0.463   0.321  1.00  0.00           H  
ATOM   1435  HG  LEU B   4      -7.044  -0.396   1.483  1.00  0.00           H  
ATOM   1436 1HD1 LEU B   4      -5.094   0.602   0.375  1.00  0.00           H  
ATOM   1437 2HD1 LEU B   4      -5.612  -0.897  -0.430  1.00  0.00           H  
ATOM   1438 3HD1 LEU B   4      -6.002   0.682  -1.152  1.00  0.00           H  
ATOM   1439 1HD2 LEU B   4      -6.799   2.064   1.496  1.00  0.00           H  
ATOM   1440 2HD2 LEU B   4      -7.732   2.165  -0.017  1.00  0.00           H  
ATOM   1441 3HD2 LEU B   4      -8.515   1.591   1.475  1.00  0.00           H  
ATOM   1442  N   PRO B   5      -7.509  -4.056   0.328  1.00  0.00           N  
ATOM   1443  CA  PRO B   5      -7.405  -5.017   1.421  1.00  0.00           C  
ATOM   1444  C   PRO B   5      -6.296  -4.629   2.391  1.00  0.00           C  
ATOM   1445  O   PRO B   5      -5.435  -3.811   2.070  1.00  0.00           O  
ATOM   1446  CB  PRO B   5      -7.089  -6.329   0.697  1.00  0.00           C  
ATOM   1447  CG  PRO B   5      -6.340  -5.905  -0.520  1.00  0.00           C  
ATOM   1448  CD  PRO B   5      -7.019  -4.633  -0.952  1.00  0.00           C  
ATOM   1449  HA  PRO B   5      -8.371  -5.077   1.943  1.00  0.00           H  
ATOM   1450 1HB  PRO B   5      -6.500  -6.988   1.353  1.00  0.00           H  
ATOM   1451 2HB  PRO B   5      -8.021  -6.862   0.461  1.00  0.00           H  
ATOM   1452 1HG  PRO B   5      -5.277  -5.757  -0.280  1.00  0.00           H  
ATOM   1453 2HG  PRO B   5      -6.386  -6.692  -1.287  1.00  0.00           H  
ATOM   1454 1HD  PRO B   5      -6.286  -3.973  -1.439  1.00  0.00           H  
ATOM   1455 2HD  PRO B   5      -7.843  -4.872  -1.640  1.00  0.00           H  
ATOM   1456  N   ASP B   6      -6.324  -5.224   3.580  1.00  0.00           N  
ATOM   1457  CA  ASP B   6      -5.340  -4.917   4.611  1.00  0.00           C  
ATOM   1458  C   ASP B   6      -4.004  -5.585   4.313  1.00  0.00           C  
ATOM   1459  O   ASP B   6      -3.563  -6.469   5.049  1.00  0.00           O  
ATOM   1460  CB  ASP B   6      -5.846  -5.364   5.985  1.00  0.00           C  
ATOM   1461  CG  ASP B   6      -5.071  -4.737   7.135  1.00  0.00           C  
ATOM   1462  OD1 ASP B   6      -4.514  -3.682   6.945  1.00  0.00           O  
ATOM   1463  OD2 ASP B   6      -5.042  -5.319   8.193  1.00  0.00           O  
ATOM   1464  H   ASP B   6      -7.044  -5.905   3.773  1.00  0.00           H  
ATOM   1465  HA  ASP B   6      -5.186  -3.838   4.632  1.00  0.00           H  
ATOM   1466 1HB  ASP B   6      -6.899  -5.100   6.089  1.00  0.00           H  
ATOM   1467 2HB  ASP B   6      -5.772  -6.449   6.065  1.00  0.00           H  
ATOM   1468  N   ASP B   7      -3.362  -5.157   3.231  1.00  0.00           N  
ATOM   1469  CA  ASP B   7      -2.116  -5.769   2.787  1.00  0.00           C  
ATOM   1470  C   ASP B   7      -1.450  -4.936   1.700  1.00  0.00           C  
ATOM   1471  O   ASP B   7      -2.021  -3.959   1.215  1.00  0.00           O  
ATOM   1472  CB  ASP B   7      -2.368  -7.187   2.270  1.00  0.00           C  
ATOM   1473  CG  ASP B   7      -1.128  -8.068   2.327  1.00  0.00           C  
ATOM   1474  OD1 ASP B   7      -0.092  -7.578   2.711  1.00  0.00           O  
ATOM   1475  OD2 ASP B   7      -1.228  -9.223   1.986  1.00  0.00           O  
ATOM   1476  H   ASP B   7      -3.750  -4.388   2.703  1.00  0.00           H  
ATOM   1477  HA  ASP B   7      -1.436  -5.825   3.638  1.00  0.00           H  
ATOM   1478 1HB  ASP B   7      -3.156  -7.655   2.860  1.00  0.00           H  
ATOM   1479 2HB  ASP B   7      -2.716  -7.141   1.237  1.00  0.00           H  
ATOM   1480  N   LEU B   8      -0.238  -5.328   1.320  1.00  0.00           N  
ATOM   1481  CA  LEU B   8       0.476  -4.664   0.236  1.00  0.00           C  
ATOM   1482  C   LEU B   8      -0.069  -5.088  -1.122  1.00  0.00           C  
ATOM   1483  O   LEU B   8       0.533  -5.909  -1.815  1.00  0.00           O  
ATOM   1484  CB  LEU B   8       1.974  -4.983   0.315  1.00  0.00           C  
ATOM   1485  CG  LEU B   8       2.700  -4.461   1.562  1.00  0.00           C  
ATOM   1486  CD1 LEU B   8       4.178  -4.818   1.475  1.00  0.00           C  
ATOM   1487  CD2 LEU B   8       2.507  -2.956   1.669  1.00  0.00           C  
ATOM   1488  H   LEU B   8       0.198  -6.105   1.795  1.00  0.00           H  
ATOM   1489  HA  LEU B   8       0.340  -3.588   0.341  1.00  0.00           H  
ATOM   1490 1HB  LEU B   8       2.101  -6.064   0.286  1.00  0.00           H  
ATOM   1491 2HB  LEU B   8       2.467  -4.556  -0.558  1.00  0.00           H  
ATOM   1492  HG  LEU B   8       2.292  -4.944   2.450  1.00  0.00           H  
ATOM   1493 1HD1 LEU B   8       4.694  -4.448   2.361  1.00  0.00           H  
ATOM   1494 2HD1 LEU B   8       4.288  -5.901   1.419  1.00  0.00           H  
ATOM   1495 3HD1 LEU B   8       4.611  -4.362   0.586  1.00  0.00           H  
ATOM   1496 1HD2 LEU B   8       3.022  -2.585   2.556  1.00  0.00           H  
ATOM   1497 2HD2 LEU B   8       2.916  -2.472   0.782  1.00  0.00           H  
ATOM   1498 3HD2 LEU B   8       1.443  -2.731   1.747  1.00  0.00           H  
ATOM   1499  N   TYR B   9      -1.213  -4.524  -1.496  1.00  0.00           N  
ATOM   1500  CA  TYR B   9      -1.917  -4.948  -2.701  1.00  0.00           C  
ATOM   1501  C   TYR B   9      -1.298  -4.327  -3.946  1.00  0.00           C  
ATOM   1502  O   TYR B   9      -1.385  -3.118  -4.160  1.00  0.00           O  
ATOM   1503  CB  TYR B   9      -3.401  -4.586  -2.610  1.00  0.00           C  
ATOM   1504  CG  TYR B   9      -4.204  -4.989  -3.827  1.00  0.00           C  
ATOM   1505  CD1 TYR B   9      -4.440  -6.330  -4.090  1.00  0.00           C  
ATOM   1506  CD2 TYR B   9      -4.702  -4.016  -4.682  1.00  0.00           C  
ATOM   1507  CE1 TYR B   9      -5.173  -6.698  -5.202  1.00  0.00           C  
ATOM   1508  CE2 TYR B   9      -5.435  -4.384  -5.794  1.00  0.00           C  
ATOM   1509  CZ  TYR B   9      -5.671  -5.718  -6.054  1.00  0.00           C  
ATOM   1510  OH  TYR B   9      -6.400  -6.085  -7.162  1.00  0.00           O  
ATOM   1511  H   TYR B   9      -1.604  -3.783  -0.932  1.00  0.00           H  
ATOM   1512  HA  TYR B   9      -1.827  -6.031  -2.791  1.00  0.00           H  
ATOM   1513 1HB  TYR B   9      -3.841  -5.070  -1.737  1.00  0.00           H  
ATOM   1514 2HB  TYR B   9      -3.506  -3.510  -2.474  1.00  0.00           H  
ATOM   1515  HD1 TYR B   9      -4.048  -7.094  -3.418  1.00  0.00           H  
ATOM   1516  HD2 TYR B   9      -4.515  -2.962  -4.476  1.00  0.00           H  
ATOM   1517  HE1 TYR B   9      -5.359  -7.751  -5.408  1.00  0.00           H  
ATOM   1518  HE2 TYR B   9      -5.826  -3.620  -6.466  1.00  0.00           H  
ATOM   1519  HH  TYR B   9      -6.480  -7.041  -7.189  1.00  0.00           H  
ATOM   1520  N   PHE B  10      -0.672  -5.163  -4.768  1.00  0.00           N  
ATOM   1521  CA  PHE B  10      -0.128  -4.717  -6.046  1.00  0.00           C  
ATOM   1522  C   PHE B  10      -0.377  -5.748  -7.140  1.00  0.00           C  
ATOM   1523  O   PHE B  10      -0.470  -6.944  -6.869  1.00  0.00           O  
ATOM   1524  CB  PHE B  10       1.374  -4.449  -5.924  1.00  0.00           C  
ATOM   1525  CG  PHE B  10       1.716  -3.341  -4.970  1.00  0.00           C  
ATOM   1526  CD1 PHE B  10       2.024  -3.616  -3.646  1.00  0.00           C  
ATOM   1527  CD2 PHE B  10       1.729  -2.020  -5.394  1.00  0.00           C  
ATOM   1528  CE1 PHE B  10       2.339  -2.596  -2.768  1.00  0.00           C  
ATOM   1529  CE2 PHE B  10       2.045  -1.000  -4.519  1.00  0.00           C  
ATOM   1530  CZ  PHE B  10       2.349  -1.288  -3.204  1.00  0.00           C  
ATOM   1531  H   PHE B  10      -0.570  -6.131  -4.501  1.00  0.00           H  
ATOM   1532  HA  PHE B  10      -0.626  -3.789  -6.330  1.00  0.00           H  
ATOM   1533 1HB  PHE B  10       1.878  -5.355  -5.589  1.00  0.00           H  
ATOM   1534 2HB  PHE B  10       1.778  -4.193  -6.903  1.00  0.00           H  
ATOM   1535  HD1 PHE B  10       2.017  -4.650  -3.302  1.00  0.00           H  
ATOM   1536  HD2 PHE B  10       1.488  -1.792  -6.433  1.00  0.00           H  
ATOM   1537  HE1 PHE B  10       2.579  -2.827  -1.730  1.00  0.00           H  
ATOM   1538  HE2 PHE B  10       2.052   0.034  -4.865  1.00  0.00           H  
ATOM   1539  HZ  PHE B  10       2.596  -0.484  -2.512  1.00  0.00           H  
ATOM   1540  N   THR B  11      -0.485  -5.273  -8.376  1.00  0.00           N  
ATOM   1541  CA  THR B  11      -0.756  -6.148  -9.511  1.00  0.00           C  
ATOM   1542  C   THR B  11       0.270  -5.950 -10.619  1.00  0.00           C  
ATOM   1543  O   THR B  11       0.942  -4.920 -10.678  1.00  0.00           O  
ATOM   1544  CB  THR B  11      -2.172  -5.910 -10.069  1.00  0.00           C  
ATOM   1545  OG1 THR B  11      -2.253  -4.590 -10.624  1.00  0.00           O  
ATOM   1546  CG2 THR B  11      -3.211  -6.058  -8.968  1.00  0.00           C  
ATOM   1547  H   THR B  11      -0.376  -4.282  -8.537  1.00  0.00           H  
ATOM   1548  HA  THR B  11      -0.690  -7.183  -9.173  1.00  0.00           H  
ATOM   1549  HB  THR B  11      -2.379  -6.634 -10.856  1.00  0.00           H  
ATOM   1550  HG1 THR B  11      -2.331  -4.650 -11.579  1.00  0.00           H  
ATOM   1551 1HG2 THR B  11      -4.205  -5.886  -9.381  1.00  0.00           H  
ATOM   1552 2HG2 THR B  11      -3.159  -7.063  -8.552  1.00  0.00           H  
ATOM   1553 3HG2 THR B  11      -3.014  -5.330  -8.182  1.00  0.00           H  
ATOM   1554  N   ASP B  12       0.388  -6.942 -11.495  1.00  0.00           N  
ATOM   1555  CA  ASP B  12       1.246  -6.830 -12.668  1.00  0.00           C  
ATOM   1556  C   ASP B  12       2.675  -6.480 -12.275  1.00  0.00           C  
ATOM   1557  O   ASP B  12       3.322  -5.656 -12.921  1.00  0.00           O  
ATOM   1558  CB  ASP B  12       0.701  -5.772 -13.632  1.00  0.00           C  
ATOM   1559  CG  ASP B  12      -0.759  -6.000 -13.998  1.00  0.00           C  
ATOM   1560  OD1 ASP B  12      -1.154  -7.137 -14.104  1.00  0.00           O  
ATOM   1561  OD2 ASP B  12      -1.465  -5.035 -14.169  1.00  0.00           O  
ATOM   1562  H   ASP B  12      -0.131  -7.795 -11.344  1.00  0.00           H  
ATOM   1563  HA  ASP B  12       1.259  -7.793 -13.180  1.00  0.00           H  
ATOM   1564 1HB  ASP B  12       0.798  -4.785 -13.180  1.00  0.00           H  
ATOM   1565 2HB  ASP B  12       1.295  -5.773 -14.546  1.00  0.00           H  
ATOM   1566  N   PHE B  13       3.161  -7.110 -11.211  1.00  0.00           N  
ATOM   1567  CA  PHE B  13       4.523  -6.881 -10.742  1.00  0.00           C  
ATOM   1568  C   PHE B  13       4.931  -7.923  -9.709  1.00  0.00           C  
ATOM   1569  O   PHE B  13       5.288  -9.012 -10.062  1.00  0.00           O  
ATOM   1570  OXT PHE B  13       4.896  -7.655  -8.539  1.00  0.00           O  
ATOM   1571  CB  PHE B  13       4.652  -5.481 -10.140  1.00  0.00           C  
ATOM   1572  CG  PHE B  13       6.070  -4.998 -10.027  1.00  0.00           C  
ATOM   1573  CD1 PHE B  13       6.706  -4.409 -11.109  1.00  0.00           C  
ATOM   1574  CD2 PHE B  13       6.772  -5.133  -8.838  1.00  0.00           C  
ATOM   1575  CE1 PHE B  13       8.011  -3.965 -11.007  1.00  0.00           C  
ATOM   1576  CE2 PHE B  13       8.076  -4.689  -8.732  1.00  0.00           C  
ATOM   1577  CZ  PHE B  13       8.696  -4.105  -9.818  1.00  0.00           C  
ATOM   1578  H   PHE B  13       2.573  -7.764 -10.715  1.00  0.00           H  
ATOM   1579  HA  PHE B  13       5.200  -6.959 -11.593  1.00  0.00           H  
ATOM   1580 1HB  PHE B  13       4.099  -4.769 -10.751  1.00  0.00           H  
ATOM   1581 2HB  PHE B  13       4.209  -5.470  -9.145  1.00  0.00           H  
ATOM   1582  HD1 PHE B  13       6.164  -4.298 -12.049  1.00  0.00           H  
ATOM   1583  HD2 PHE B  13       6.282  -5.595  -7.980  1.00  0.00           H  
ATOM   1584  HE1 PHE B  13       8.498  -3.504 -11.865  1.00  0.00           H  
ATOM   1585  HE2 PHE B  13       8.616  -4.801  -7.792  1.00  0.00           H  
ATOM   1586  HZ  PHE B  13       9.724  -3.756  -9.737  1.00  0.00           H  
TER                                                                             
I_bsa 1428.17
I_hb 3
I_pack -0.109
I_sc -43.621
I_unsat 6
pep_sc -21.213
pep_sc_noref -20.887
reweighted_sc -132.942
rmsALL 11.108
rmsALL_CAPRI_if 5.203
rmsALL_allIF 6.378
rmsALL_if 7.89
rmsBB 9.867
rmsBB_CAPRI_if 4.475
rmsBB_allIF 5.696
rmsBB_if 7.241
rmsBB_intrf_lowres 6.765
rmsBB_lowres 8.707
rmsCA 9.975
rmsCA_if 7.365
rmsCA_intrf_lowres 6.775
rmsCA_lowres 8.811
rmsSC_CAPRI_if 5.544
rmsSC_allIF 6.827
score -68.109
score_lowres_opt -2.177
score_lowres_start 27.134
silent_score -68.109
startRMSall 0
startRMSallif 0
startRMSbb 0
startRMSca 0
time 76
