# Supplementary material for: Simple biochemical features underlie transcriptional activation domain diversity and dynamic, fuzzy binding to Mediator
Source: eLife. 2021 Apr 27;10:e68068. doi: 10.7554/eLife.68068 (PMC8137143; doi:10.7554/eLife.68068)
Supplement: Figure 6—source data 2. — The 10 best-scoring models from different binding poses are provided as pdb files. Top500.txt contains the score, cluster number, and RMSD to best model for the 500 best-scoring models. [file elife-68068-fig6-data2.zip › Med15-cAD structural models/ABD1/Gln3_63/2lpb_Gln3_63_prepack_18884.pdb]

HEADER                                            17-SEP-20   XXXX              
EXPDTA    THEORETICAL MODEL                                                     
REMARK 220                                                                      
REMARK 220 EXPERIMENTAL DETAILS                                                 
REMARK 220  EXPERIMENT TYPE                : THEORETICAL MODELLING              
REMARK 220  DATE OF DATA COLLECTION        : 17-SEP-20                          
REMARK 220                                                                      
REMARK 220 REMARK: MODEL GENERATED BY ROSETTA                                   
REMARK 220  VERSION 2020.08+release.cb1caba                                     
ATOM      1  N   GLN A 158     -12.016 -12.395 -23.603  1.00  0.00           N  
ATOM      2  CA  GLN A 158     -11.969 -12.966 -22.241  1.00  0.00           C  
ATOM      3  C   GLN A 158     -12.554 -11.986 -21.232  1.00  0.00           C  
ATOM      4  O   GLN A 158     -13.092 -10.945 -21.605  1.00  0.00           O  
ATOM      5  CB  GLN A 158     -10.534 -13.324 -21.846  1.00  0.00           C  
ATOM      6  CG  GLN A 158      -9.893 -14.385 -22.724  1.00  0.00           C  
ATOM      7  CD  GLN A 158     -10.563 -15.738 -22.581  1.00  0.00           C  
ATOM      8  OE1 GLN A 158     -10.628 -16.301 -21.484  1.00  0.00           O  
ATOM      9  NE2 GLN A 158     -11.067 -16.269 -23.688  1.00  0.00           N  
ATOM     10 1H   GLN A 158     -11.629 -13.049 -24.253  1.00  0.00           H  
ATOM     11 2H   GLN A 158     -12.965 -12.201 -23.851  1.00  0.00           H  
ATOM     12 3H   GLN A 158     -11.486 -11.548 -23.628  1.00  0.00           H  
ATOM     13  HA  GLN A 158     -12.567 -13.877 -22.227  1.00  0.00           H  
ATOM     14 1HB  GLN A 158      -9.911 -12.431 -21.888  1.00  0.00           H  
ATOM     15 2HB  GLN A 158     -10.519 -13.686 -20.817  1.00  0.00           H  
ATOM     16 1HG  GLN A 158      -9.970 -14.075 -23.766  1.00  0.00           H  
ATOM     17 2HG  GLN A 158      -8.845 -14.490 -22.442  1.00  0.00           H  
ATOM     18 1HE2 GLN A 158     -11.521 -17.161 -23.656  1.00  0.00           H  
ATOM     19 2HE2 GLN A 158     -10.992 -15.779 -24.558  1.00  0.00           H  
ATOM     20  N   ARG A 159     -12.454 -12.331 -19.958  1.00  0.00           N  
ATOM     21  CA  ARG A 159     -12.963 -11.479 -18.889  1.00  0.00           C  
ATOM     22  C   ARG A 159     -12.021 -10.302 -18.654  1.00  0.00           C  
ATOM     23  O   ARG A 159     -10.801 -10.445 -18.767  1.00  0.00           O  
ATOM     24  CB  ARG A 159     -13.124 -12.269 -17.599  1.00  0.00           C  
ATOM     25  CG  ARG A 159     -14.191 -13.351 -17.640  1.00  0.00           C  
ATOM     26  CD  ARG A 159     -14.288 -14.077 -16.348  1.00  0.00           C  
ATOM     27  NE  ARG A 159     -15.295 -15.125 -16.388  1.00  0.00           N  
ATOM     28  CZ  ARG A 159     -15.548 -15.983 -15.381  1.00  0.00           C  
ATOM     29  NH1 ARG A 159     -14.860 -15.904 -14.263  1.00  0.00           N  
ATOM     30  NH2 ARG A 159     -16.487 -16.903 -15.516  1.00  0.00           N  
ATOM     31  H   ARG A 159     -12.025 -13.184 -19.727  1.00  0.00           H  
ATOM     32  HA  ARG A 159     -13.941 -11.098 -19.186  1.00  0.00           H  
ATOM     33 1HB  ARG A 159     -12.179 -12.747 -17.345  1.00  0.00           H  
ATOM     34 2HB  ARG A 159     -13.375 -11.589 -16.785  1.00  0.00           H  
ATOM     35 1HG  ARG A 159     -15.160 -12.899 -17.853  1.00  0.00           H  
ATOM     36 2HG  ARG A 159     -13.948 -14.073 -18.421  1.00  0.00           H  
ATOM     37 1HD  ARG A 159     -13.328 -14.535 -16.115  1.00  0.00           H  
ATOM     38 2HD  ARG A 159     -14.558 -13.377 -15.557  1.00  0.00           H  
ATOM     39  HE  ARG A 159     -15.845 -15.216 -17.232  1.00  0.00           H  
ATOM     40 1HH1 ARG A 159     -14.143 -15.201 -14.159  1.00  0.00           H  
ATOM     41 2HH1 ARG A 159     -15.049 -16.547 -13.508  1.00  0.00           H  
ATOM     42 1HH2 ARG A 159     -17.015 -16.963 -16.375  1.00  0.00           H  
ATOM     43 2HH2 ARG A 159     -16.676 -17.546 -14.761  1.00  0.00           H  
ATOM     44  N   ARG A 160     -12.586  -9.144 -18.344  1.00  0.00           N  
ATOM     45  CA  ARG A 160     -11.792  -7.949 -18.098  1.00  0.00           C  
ATOM     46  C   ARG A 160     -12.633  -6.875 -17.411  1.00  0.00           C  
ATOM     47  O   ARG A 160     -13.441  -6.198 -18.052  1.00  0.00           O  
ATOM     48  CB  ARG A 160     -11.230  -7.400 -19.401  1.00  0.00           C  
ATOM     49  CG  ARG A 160     -10.291  -6.215 -19.243  1.00  0.00           C  
ATOM     50  CD  ARG A 160      -9.729  -5.782 -20.549  1.00  0.00           C  
ATOM     51  NE  ARG A 160      -8.777  -4.694 -20.395  1.00  0.00           N  
ATOM     52  CZ  ARG A 160      -8.191  -4.040 -21.417  1.00  0.00           C  
ATOM     53  NH1 ARG A 160      -8.469  -4.377 -22.658  1.00  0.00           N  
ATOM     54  NH2 ARG A 160      -7.337  -3.062 -21.173  1.00  0.00           N  
ATOM     55  H   ARG A 160     -13.563  -9.090 -18.275  1.00  0.00           H  
ATOM     56  HA  ARG A 160     -10.960  -8.215 -17.446  1.00  0.00           H  
ATOM     57 1HB  ARG A 160     -10.684  -8.187 -19.921  1.00  0.00           H  
ATOM     58 2HB  ARG A 160     -12.050  -7.088 -20.049  1.00  0.00           H  
ATOM     59 1HG  ARG A 160     -10.835  -5.375 -18.810  1.00  0.00           H  
ATOM     60 2HG  ARG A 160      -9.464  -6.489 -18.588  1.00  0.00           H  
ATOM     61 1HD  ARG A 160      -9.215  -6.621 -21.020  1.00  0.00           H  
ATOM     62 2HD  ARG A 160     -10.535  -5.441 -21.197  1.00  0.00           H  
ATOM     63  HE  ARG A 160      -8.539  -4.407 -19.456  1.00  0.00           H  
ATOM     64 1HH1 ARG A 160      -9.121  -5.124 -22.845  1.00  0.00           H  
ATOM     65 2HH1 ARG A 160      -8.029  -3.887 -23.424  1.00  0.00           H  
ATOM     66 1HH2 ARG A 160      -7.123  -2.803 -20.220  1.00  0.00           H  
ATOM     67 2HH2 ARG A 160      -6.898  -2.573 -21.939  1.00  0.00           H  
ATOM     68  N   GLN A 161     -12.454  -6.736 -16.108  1.00  0.00           N  
ATOM     69  CA  GLN A 161     -13.186  -5.737 -15.341  1.00  0.00           C  
ATOM     70  C   GLN A 161     -12.283  -4.548 -15.024  1.00  0.00           C  
ATOM     71  O   GLN A 161     -11.141  -4.722 -14.597  1.00  0.00           O  
ATOM     72  CB  GLN A 161     -13.737  -6.344 -14.048  1.00  0.00           C  
ATOM     73  CG  GLN A 161     -14.568  -5.385 -13.214  1.00  0.00           C  
ATOM     74  CD  GLN A 161     -15.149  -6.045 -11.978  1.00  0.00           C  
ATOM     75  OE1 GLN A 161     -14.578  -6.997 -11.439  1.00  0.00           O  
ATOM     76  NE2 GLN A 161     -16.291  -5.543 -11.522  1.00  0.00           N  
ATOM     77  H   GLN A 161     -11.811  -7.320 -15.646  1.00  0.00           H  
ATOM     78  HA  GLN A 161     -14.024  -5.385 -15.943  1.00  0.00           H  
ATOM     79 1HB  GLN A 161     -14.358  -7.207 -14.287  1.00  0.00           H  
ATOM     80 2HB  GLN A 161     -12.911  -6.697 -13.431  1.00  0.00           H  
ATOM     81 1HG  GLN A 161     -13.936  -4.556 -12.894  1.00  0.00           H  
ATOM     82 2HG  GLN A 161     -15.393  -5.011 -13.822  1.00  0.00           H  
ATOM     83 1HE2 GLN A 161     -16.722  -5.938 -10.709  1.00  0.00           H  
ATOM     84 2HE2 GLN A 161     -16.721  -4.770 -11.990  1.00  0.00           H  
ATOM     85  N   LEU A 162     -12.793  -3.344 -15.237  1.00  0.00           N  
ATOM     86  CA  LEU A 162     -12.021  -2.140 -14.973  1.00  0.00           C  
ATOM     87  C   LEU A 162     -12.920  -0.927 -14.750  1.00  0.00           C  
ATOM     88  O   LEU A 162     -13.442  -0.340 -15.694  1.00  0.00           O  
ATOM     89  CB  LEU A 162     -11.064  -1.866 -16.140  1.00  0.00           C  
ATOM     90  CG  LEU A 162     -10.156  -0.640 -15.982  1.00  0.00           C  
ATOM     91  CD1 LEU A 162      -9.018  -0.716 -16.991  1.00  0.00           C  
ATOM     92  CD2 LEU A 162     -10.975   0.628 -16.176  1.00  0.00           C  
ATOM     93  H   LEU A 162     -13.712  -3.261 -15.574  1.00  0.00           H  
ATOM     94  HA  LEU A 162     -11.437  -2.296 -14.067  1.00  0.00           H  
ATOM     95 1HB  LEU A 162     -10.425  -2.736 -16.277  1.00  0.00           H  
ATOM     96 2HB  LEU A 162     -11.653  -1.727 -17.047  1.00  0.00           H  
ATOM     97  HG  LEU A 162      -9.717  -0.639 -14.984  1.00  0.00           H  
ATOM     98 1HD1 LEU A 162      -8.372   0.155 -16.878  1.00  0.00           H  
ATOM     99 2HD1 LEU A 162      -8.437  -1.622 -16.816  1.00  0.00           H  
ATOM    100 3HD1 LEU A 162      -9.428  -0.736 -18.000  1.00  0.00           H  
ATOM    101 1HD2 LEU A 162     -10.329   1.500 -16.063  1.00  0.00           H  
ATOM    102 2HD2 LEU A 162     -11.413   0.629 -17.174  1.00  0.00           H  
ATOM    103 3HD2 LEU A 162     -11.769   0.666 -15.430  1.00  0.00           H  
ATOM    104  N   THR A 163     -13.130  -0.568 -13.497  1.00  0.00           N  
ATOM    105  CA  THR A 163     -13.931   0.599 -13.185  1.00  0.00           C  
ATOM    106  C   THR A 163     -13.038   1.835 -13.283  1.00  0.00           C  
ATOM    107  O   THR A 163     -11.937   1.838 -12.733  1.00  0.00           O  
ATOM    108  CB  THR A 163     -14.563   0.499 -11.784  1.00  0.00           C  
ATOM    109  OG1 THR A 163     -15.445  -0.630 -11.735  1.00  0.00           O  
ATOM    110  CG2 THR A 163     -15.345   1.763 -11.460  1.00  0.00           C  
ATOM    111  H   THR A 163     -12.740  -1.095 -12.770  1.00  0.00           H  
ATOM    112  HA  THR A 163     -14.738   0.670 -13.915  1.00  0.00           H  
ATOM    113  HB  THR A 163     -13.779   0.363 -11.040  1.00  0.00           H  
ATOM    114  HG1 THR A 163     -15.721  -0.781 -10.828  1.00  0.00           H  
ATOM    115 1HG2 THR A 163     -15.784   1.674 -10.466  1.00  0.00           H  
ATOM    116 2HG2 THR A 163     -14.675   2.621 -11.485  1.00  0.00           H  
ATOM    117 3HG2 THR A 163     -16.137   1.899 -12.196  1.00  0.00           H  
ATOM    118  N   PRO A 164     -13.497   2.899 -13.960  1.00  0.00           N  
ATOM    119  CA  PRO A 164     -12.714   4.131 -14.141  1.00  0.00           C  
ATOM    120  C   PRO A 164     -12.220   4.737 -12.826  1.00  0.00           C  
ATOM    121  O   PRO A 164     -11.099   5.240 -12.749  1.00  0.00           O  
ATOM    122  CB  PRO A 164     -13.714   5.060 -14.836  1.00  0.00           C  
ATOM    123  CG  PRO A 164     -14.580   4.140 -15.627  1.00  0.00           C  
ATOM    124  CD  PRO A 164     -14.775   2.947 -14.731  1.00  0.00           C  
ATOM    125  HA  PRO A 164     -11.851   3.919 -14.789  1.00  0.00           H  
ATOM    126 1HB  PRO A 164     -14.277   5.636 -14.086  1.00  0.00           H  
ATOM    127 2HB  PRO A 164     -13.178   5.788 -15.464  1.00  0.00           H  
ATOM    128 1HG  PRO A 164     -15.528   4.637 -15.883  1.00  0.00           H  
ATOM    129 2HG  PRO A 164     -14.090   3.880 -16.577  1.00  0.00           H  
ATOM    130 1HD  PRO A 164     -15.638   3.120 -14.071  1.00  0.00           H  
ATOM    131 2HD  PRO A 164     -14.930   2.048 -15.345  1.00  0.00           H  
ATOM    132  N   GLN A 165     -13.054   4.663 -11.798  1.00  0.00           N  
ATOM    133  CA  GLN A 165     -12.719   5.223 -10.492  1.00  0.00           C  
ATOM    134  C   GLN A 165     -11.666   4.392  -9.762  1.00  0.00           C  
ATOM    135  O   GLN A 165     -10.776   4.940  -9.115  1.00  0.00           O  
ATOM    136  CB  GLN A 165     -13.978   5.338  -9.628  1.00  0.00           C  
ATOM    137  CG  GLN A 165     -14.992   6.348 -10.137  1.00  0.00           C  
ATOM    138  CD  GLN A 165     -16.242   6.394  -9.279  1.00  0.00           C  
ATOM    139  OE1 GLN A 165     -16.570   5.431  -8.581  1.00  0.00           O  
ATOM    140  NE2 GLN A 165     -16.950   7.518  -9.327  1.00  0.00           N  
ATOM    141  H   GLN A 165     -13.924   4.226 -11.924  1.00  0.00           H  
ATOM    142  HA  GLN A 165     -12.302   6.219 -10.639  1.00  0.00           H  
ATOM    143 1HB  GLN A 165     -14.469   4.367  -9.570  1.00  0.00           H  
ATOM    144 2HB  GLN A 165     -13.698   5.624  -8.614  1.00  0.00           H  
ATOM    145 1HG  GLN A 165     -14.537   7.338 -10.133  1.00  0.00           H  
ATOM    146 2HG  GLN A 165     -15.283   6.075 -11.151  1.00  0.00           H  
ATOM    147 1HE2 GLN A 165     -17.785   7.607  -8.782  1.00  0.00           H  
ATOM    148 2HE2 GLN A 165     -16.648   8.275  -9.906  1.00  0.00           H  
ATOM    149  N   GLN A 166     -11.757   3.072  -9.874  1.00  0.00           N  
ATOM    150  CA  GLN A 166     -10.822   2.186  -9.190  1.00  0.00           C  
ATOM    151  C   GLN A 166      -9.517   2.063  -9.956  1.00  0.00           C  
ATOM    152  O   GLN A 166      -8.440   2.098  -9.365  1.00  0.00           O  
ATOM    153  CB  GLN A 166     -11.442   0.800  -8.993  1.00  0.00           C  
ATOM    154  CG  GLN A 166     -12.640   0.781  -8.059  1.00  0.00           C  
ATOM    155  CD  GLN A 166     -13.266  -0.597  -7.949  1.00  0.00           C  
ATOM    156  OE1 GLN A 166     -13.239  -1.384  -8.899  1.00  0.00           O  
ATOM    157  NE2 GLN A 166     -13.835  -0.896  -6.787  1.00  0.00           N  
ATOM    158  H   GLN A 166     -12.454   2.687 -10.440  1.00  0.00           H  
ATOM    159  HA  GLN A 166     -10.598   2.609  -8.211  1.00  0.00           H  
ATOM    160 1HB  GLN A 166     -11.760   0.403  -9.957  1.00  0.00           H  
ATOM    161 2HB  GLN A 166     -10.691   0.119  -8.591  1.00  0.00           H  
ATOM    162 1HG  GLN A 166     -12.317   1.090  -7.065  1.00  0.00           H  
ATOM    163 2HG  GLN A 166     -13.394   1.470  -8.438  1.00  0.00           H  
ATOM    164 1HE2 GLN A 166     -14.264  -1.790  -6.655  1.00  0.00           H  
ATOM    165 2HE2 GLN A 166     -13.834  -0.228  -6.043  1.00  0.00           H  
ATOM    166  N   GLN A 167      -9.625   1.917 -11.272  1.00  0.00           N  
ATOM    167  CA  GLN A 167      -8.469   1.777 -12.140  1.00  0.00           C  
ATOM    168  C   GLN A 167      -7.449   2.886 -11.907  1.00  0.00           C  
ATOM    169  O   GLN A 167      -6.258   2.627 -11.753  1.00  0.00           O  
ATOM    170  CB  GLN A 167      -8.907   1.771 -13.607  1.00  0.00           C  
ATOM    171  CG  GLN A 167      -7.759   1.686 -14.599  1.00  0.00           C  
ATOM    172  CD  GLN A 167      -7.035   0.356 -14.535  1.00  0.00           C  
ATOM    173  OE1 GLN A 167      -7.454  -0.562 -13.823  1.00  0.00           O  
ATOM    174  NE2 GLN A 167      -5.941   0.241 -15.280  1.00  0.00           N  
ATOM    175  H   GLN A 167     -10.519   1.896 -11.678  1.00  0.00           H  
ATOM    176  HA  GLN A 167      -7.981   0.829 -11.916  1.00  0.00           H  
ATOM    177 1HB  GLN A 167      -9.568   0.923 -13.786  1.00  0.00           H  
ATOM    178 2HB  GLN A 167      -9.471   2.678 -13.822  1.00  0.00           H  
ATOM    179 1HG  GLN A 167      -8.153   1.813 -15.607  1.00  0.00           H  
ATOM    180 2HG  GLN A 167      -7.041   2.477 -14.377  1.00  0.00           H  
ATOM    181 1HE2 GLN A 167      -5.421  -0.615 -15.279  1.00  0.00           H  
ATOM    182 2HE2 GLN A 167      -5.636   1.009 -15.842  1.00  0.00           H  
ATOM    183  N   GLN A 168      -7.937   4.113 -11.843  1.00  0.00           N  
ATOM    184  CA  GLN A 168      -7.085   5.278 -11.654  1.00  0.00           C  
ATOM    185  C   GLN A 168      -6.316   5.237 -10.336  1.00  0.00           C  
ATOM    186  O   GLN A 168      -5.210   5.765 -10.240  1.00  0.00           O  
ATOM    187  CB  GLN A 168      -7.925   6.557 -11.721  1.00  0.00           C  
ATOM    188  CG  GLN A 168      -8.423   6.901 -13.114  1.00  0.00           C  
ATOM    189  CD  GLN A 168      -9.326   8.120 -13.121  1.00  0.00           C  
ATOM    190  OE1 GLN A 168      -9.153   9.043 -12.321  1.00  0.00           O  
ATOM    191  NE2 GLN A 168     -10.298   8.130 -14.026  1.00  0.00           N  
ATOM    192  H   GLN A 168      -8.906   4.243 -11.920  1.00  0.00           H  
ATOM    193  HA  GLN A 168      -6.346   5.299 -12.454  1.00  0.00           H  
ATOM    194 1HB  GLN A 168      -8.792   6.457 -11.069  1.00  0.00           H  
ATOM    195 2HB  GLN A 168      -7.336   7.398 -11.357  1.00  0.00           H  
ATOM    196 1HG  GLN A 168      -7.566   7.108 -13.755  1.00  0.00           H  
ATOM    197 2HG  GLN A 168      -8.987   6.055 -13.507  1.00  0.00           H  
ATOM    198 1HE2 GLN A 168     -10.926   8.908 -14.078  1.00  0.00           H  
ATOM    199 2HE2 GLN A 168     -10.404   7.360 -14.656  1.00  0.00           H  
ATOM    200  N   LEU A 169      -6.894   4.616  -9.325  1.00  0.00           N  
ATOM    201  CA  LEU A 169      -6.252   4.555  -8.026  1.00  0.00           C  
ATOM    202  C   LEU A 169      -5.281   3.380  -7.910  1.00  0.00           C  
ATOM    203  O   LEU A 169      -4.148   3.543  -7.454  1.00  0.00           O  
ATOM    204  CB  LEU A 169      -7.318   4.453  -6.928  1.00  0.00           C  
ATOM    205  CG  LEU A 169      -8.474   5.455  -7.028  1.00  0.00           C  
ATOM    206  CD1 LEU A 169      -9.477   5.187  -5.914  1.00  0.00           C  
ATOM    207  CD2 LEU A 169      -7.927   6.872  -6.941  1.00  0.00           C  
ATOM    208  H   LEU A 169      -7.756   4.169  -9.461  1.00  0.00           H  
ATOM    209  HA  LEU A 169      -5.678   5.470  -7.881  1.00  0.00           H  
ATOM    210 1HB  LEU A 169      -7.745   3.451  -6.951  1.00  0.00           H  
ATOM    211 2HB  LEU A 169      -6.836   4.598  -5.961  1.00  0.00           H  
ATOM    212  HG  LEU A 169      -8.990   5.323  -7.979  1.00  0.00           H  
ATOM    213 1HD1 LEU A 169     -10.299   5.900  -5.985  1.00  0.00           H  
ATOM    214 2HD1 LEU A 169      -9.867   4.174  -6.011  1.00  0.00           H  
ATOM    215 3HD1 LEU A 169      -8.986   5.296  -4.948  1.00  0.00           H  
ATOM    216 1HD2 LEU A 169      -8.749   7.585  -7.013  1.00  0.00           H  
ATOM    217 2HD2 LEU A 169      -7.413   7.006  -5.989  1.00  0.00           H  
ATOM    218 3HD2 LEU A 169      -7.227   7.042  -7.759  1.00  0.00           H  
ATOM    219  N   VAL A 170      -5.722   2.200  -8.332  1.00  0.00           N  
ATOM    220  CA  VAL A 170      -4.902   0.999  -8.214  1.00  0.00           C  
ATOM    221  C   VAL A 170      -3.789   0.914  -9.259  1.00  0.00           C  
ATOM    222  O   VAL A 170      -2.696   0.433  -8.966  1.00  0.00           O  
ATOM    223  CB  VAL A 170      -5.795  -0.250  -8.336  1.00  0.00           C  
ATOM    224  CG1 VAL A 170      -4.948  -1.513  -8.340  1.00  0.00           C  
ATOM    225  CG2 VAL A 170      -6.802  -0.280  -7.196  1.00  0.00           C  
ATOM    226  H   VAL A 170      -6.621   2.137  -8.726  1.00  0.00           H  
ATOM    227  HA  VAL A 170      -4.424   1.001  -7.234  1.00  0.00           H  
ATOM    228  HB  VAL A 170      -6.325  -0.215  -9.288  1.00  0.00           H  
ATOM    229 1HG1 VAL A 170      -5.595  -2.386  -8.428  1.00  0.00           H  
ATOM    230 2HG1 VAL A 170      -4.260  -1.486  -9.185  1.00  0.00           H  
ATOM    231 3HG1 VAL A 170      -4.381  -1.574  -7.411  1.00  0.00           H  
ATOM    232 1HG2 VAL A 170      -7.431  -1.165  -7.289  1.00  0.00           H  
ATOM    233 2HG2 VAL A 170      -6.272  -0.309  -6.244  1.00  0.00           H  
ATOM    234 3HG2 VAL A 170      -7.425   0.614  -7.237  1.00  0.00           H  
ATOM    235  N   ASN A 171      -4.053   1.377 -10.470  1.00  0.00           N  
ATOM    236  CA  ASN A 171      -3.052   1.320 -11.538  1.00  0.00           C  
ATOM    237  C   ASN A 171      -1.928   2.323 -11.293  1.00  0.00           C  
ATOM    238  O   ASN A 171      -0.785   2.112 -11.702  1.00  0.00           O  
ATOM    239  CB  ASN A 171      -3.697   1.562 -12.890  1.00  0.00           C  
ATOM    240  CG  ASN A 171      -2.789   1.205 -14.035  1.00  0.00           C  
ATOM    241  OD1 ASN A 171      -2.348   0.056 -14.159  1.00  0.00           O  
ATOM    242  ND2 ASN A 171      -2.503   2.167 -14.875  1.00  0.00           N  
ATOM    243  H   ASN A 171      -4.938   1.764 -10.655  1.00  0.00           H  
ATOM    244  HA  ASN A 171      -2.604   0.325 -11.540  1.00  0.00           H  
ATOM    245 1HB  ASN A 171      -4.611   0.972 -12.968  1.00  0.00           H  
ATOM    246 2HB  ASN A 171      -3.976   2.612 -12.978  1.00  0.00           H  
ATOM    247 1HD2 ASN A 171      -1.904   1.987 -15.656  1.00  0.00           H  
ATOM    248 2HD2 ASN A 171      -2.882   3.081 -14.735  1.00  0.00           H  
ATOM    249  N   GLN A 172      -2.252   3.402 -10.600  1.00  0.00           N  
ATOM    250  CA  GLN A 172      -1.276   4.444 -10.306  1.00  0.00           C  
ATOM    251  C   GLN A 172      -0.409   4.077  -9.107  1.00  0.00           C  
ATOM    252  O   GLN A 172       0.673   4.635  -8.924  1.00  0.00           O  
ATOM    253  CB  GLN A 172      -1.982   5.778 -10.050  1.00  0.00           C  
ATOM    254  CG  GLN A 172      -1.049   6.976 -10.004  1.00  0.00           C  
ATOM    255  CD  GLN A 172      -1.766   8.279 -10.307  1.00  0.00           C  
ATOM    256  OE1 GLN A 172      -2.797   8.590  -9.704  1.00  0.00           O  
ATOM    257  NE2 GLN A 172      -1.224   9.049 -11.243  1.00  0.00           N  
ATOM    258  H   GLN A 172      -3.169   3.504 -10.275  1.00  0.00           H  
ATOM    259  HA  GLN A 172      -0.619   4.556 -11.169  1.00  0.00           H  
ATOM    260 1HB  GLN A 172      -2.720   5.956 -10.832  1.00  0.00           H  
ATOM    261 2HB  GLN A 172      -2.515   5.732  -9.101  1.00  0.00           H  
ATOM    262 1HG  GLN A 172      -0.615   7.049  -9.007  1.00  0.00           H  
ATOM    263 2HG  GLN A 172      -0.263   6.840 -10.746  1.00  0.00           H  
ATOM    264 1HE2 GLN A 172      -1.652   9.921 -11.485  1.00  0.00           H  
ATOM    265 2HE2 GLN A 172      -0.387   8.758 -11.707  1.00  0.00           H  
ATOM    266  N   MET A 173      -0.880   3.129  -8.300  1.00  0.00           N  
ATOM    267  CA  MET A 173      -0.141   2.679  -7.114  1.00  0.00           C  
ATOM    268  C   MET A 173       1.107   1.888  -7.506  1.00  0.00           C  
ATOM    269  O   MET A 173       1.901   1.499  -6.654  1.00  0.00           O  
ATOM    270  CB  MET A 173      -1.044   1.835  -6.216  1.00  0.00           C  
ATOM    271  CG  MET A 173      -1.953   2.643  -5.301  1.00  0.00           C  
ATOM    272  SD  MET A 173      -1.036   3.602  -4.079  1.00  0.00           S  
ATOM    273  CE  MET A 173      -0.358   2.294  -3.062  1.00  0.00           C  
ATOM    274  H   MET A 173      -1.749   2.722  -8.499  1.00  0.00           H  
ATOM    275  HA  MET A 173       0.186   3.557  -6.556  1.00  0.00           H  
ATOM    276 1HB  MET A 173      -1.674   1.196  -6.833  1.00  0.00           H  
ATOM    277 2HB  MET A 173      -0.431   1.186  -5.590  1.00  0.00           H  
ATOM    278 1HG  MET A 173      -2.554   3.329  -5.898  1.00  0.00           H  
ATOM    279 2HG  MET A 173      -2.629   1.970  -4.773  1.00  0.00           H  
ATOM    280 1HE  MET A 173       0.237   2.729  -2.259  1.00  0.00           H  
ATOM    281 2HE  MET A 173      -1.172   1.707  -2.634  1.00  0.00           H  
ATOM    282 3HE  MET A 173       0.274   1.648  -3.672  1.00  0.00           H  
ATOM    283  N   LYS A 174       1.265   1.642  -8.799  1.00  0.00           N  
ATOM    284  CA  LYS A 174       2.421   0.919  -9.300  1.00  0.00           C  
ATOM    285  C   LYS A 174       3.640   1.815  -9.205  1.00  0.00           C  
ATOM    286  O   LYS A 174       4.701   1.407  -8.734  1.00  0.00           O  
ATOM    287  CB  LYS A 174       2.202   0.457 -10.742  1.00  0.00           C  
ATOM    288  CG  LYS A 174       1.176  -0.658 -10.896  1.00  0.00           C  
ATOM    289  CD  LYS A 174       0.877  -0.935 -12.361  1.00  0.00           C  
ATOM    290  CE  LYS A 174      -0.078  -2.109 -12.520  1.00  0.00           C  
ATOM    291  NZ  LYS A 174      -0.580  -2.233 -13.915  1.00  0.00           N  
ATOM    292  H   LYS A 174       0.598   1.971  -9.427  1.00  0.00           H  
ATOM    293  HA  LYS A 174       2.574   0.037  -8.677  1.00  0.00           H  
ATOM    294 1HB  LYS A 174       1.872   1.301 -11.348  1.00  0.00           H  
ATOM    295 2HB  LYS A 174       3.145   0.104 -11.158  1.00  0.00           H  
ATOM    296 1HG  LYS A 174       1.558  -1.570 -10.432  1.00  0.00           H  
ATOM    297 2HG  LYS A 174       0.252  -0.376 -10.392  1.00  0.00           H  
ATOM    298 1HD  LYS A 174       0.431  -0.050 -12.816  1.00  0.00           H  
ATOM    299 2HD  LYS A 174       1.806  -1.162 -12.886  1.00  0.00           H  
ATOM    300 1HE  LYS A 174       0.431  -3.032 -12.247  1.00  0.00           H  
ATOM    301 2HE  LYS A 174      -0.930  -1.979 -11.852  1.00  0.00           H  
ATOM    302 1HZ  LYS A 174      -1.210  -3.021 -13.978  1.00  0.00           H  
ATOM    303 2HZ  LYS A 174      -1.072  -1.389 -14.173  1.00  0.00           H  
ATOM    304 3HZ  LYS A 174       0.198  -2.374 -14.542  1.00  0.00           H  
ATOM    305  N   VAL A 175       3.472   3.053  -9.647  1.00  0.00           N  
ATOM    306  CA  VAL A 175       4.547   4.019  -9.596  1.00  0.00           C  
ATOM    307  C   VAL A 175       4.194   5.108  -8.603  1.00  0.00           C  
ATOM    308  O   VAL A 175       3.738   6.192  -8.973  1.00  0.00           O  
ATOM    309  CB  VAL A 175       4.793   4.636 -10.985  1.00  0.00           C  
ATOM    310  CG1 VAL A 175       5.976   5.592 -10.942  1.00  0.00           C  
ATOM    311  CG2 VAL A 175       5.027   3.534 -12.007  1.00  0.00           C  
ATOM    312  H   VAL A 175       2.602   3.324 -10.005  1.00  0.00           H  
ATOM    313  HA  VAL A 175       5.457   3.508  -9.278  1.00  0.00           H  
ATOM    314  HB  VAL A 175       3.919   5.220 -11.273  1.00  0.00           H  
ATOM    315 1HG1 VAL A 175       6.135   6.019 -11.933  1.00  0.00           H  
ATOM    316 2HG1 VAL A 175       5.772   6.392 -10.230  1.00  0.00           H  
ATOM    317 3HG1 VAL A 175       6.870   5.050 -10.633  1.00  0.00           H  
ATOM    318 1HG2 VAL A 175       5.200   3.978 -12.987  1.00  0.00           H  
ATOM    319 2HG2 VAL A 175       5.898   2.947 -11.716  1.00  0.00           H  
ATOM    320 3HG2 VAL A 175       4.151   2.887 -12.052  1.00  0.00           H  
ATOM    321  N   ALA A 176       4.412   4.808  -7.342  1.00  0.00           N  
ATOM    322  CA  ALA A 176       4.130   5.744  -6.275  1.00  0.00           C  
ATOM    323  C   ALA A 176       5.181   5.632  -5.178  1.00  0.00           C  
ATOM    324  O   ALA A 176       5.362   4.567  -4.590  1.00  0.00           O  
ATOM    325  CB  ALA A 176       2.737   5.504  -5.712  1.00  0.00           C  
ATOM    326  H   ALA A 176       4.738   3.912  -7.118  1.00  0.00           H  
ATOM    327  HA  ALA A 176       4.174   6.752  -6.688  1.00  0.00           H  
ATOM    328 1HB  ALA A 176       2.541   6.215  -4.909  1.00  0.00           H  
ATOM    329 2HB  ALA A 176       1.997   5.635  -6.502  1.00  0.00           H  
ATOM    330 3HB  ALA A 176       2.673   4.489  -5.321  1.00  0.00           H  
ATOM    331  N   PRO A 177       5.938   6.710  -4.936  1.00  0.00           N  
ATOM    332  CA  PRO A 177       6.955   6.738  -3.898  1.00  0.00           C  
ATOM    333  C   PRO A 177       6.377   7.101  -2.532  1.00  0.00           C  
ATOM    334  O   PRO A 177       5.520   7.983  -2.420  1.00  0.00           O  
ATOM    335  CB  PRO A 177       7.920   7.815  -4.404  1.00  0.00           C  
ATOM    336  CG  PRO A 177       7.033   8.837  -5.028  1.00  0.00           C  
ATOM    337  CD  PRO A 177       5.917   8.037  -5.646  1.00  0.00           C  
ATOM    338  HA  PRO A 177       7.448   5.756  -3.848  1.00  0.00           H  
ATOM    339 1HB  PRO A 177       8.510   8.216  -3.567  1.00  0.00           H  
ATOM    340 2HB  PRO A 177       8.633   7.375  -5.118  1.00  0.00           H  
ATOM    341 1HG  PRO A 177       6.675   9.545  -4.267  1.00  0.00           H  
ATOM    342 2HG  PRO A 177       7.593   9.425  -5.770  1.00  0.00           H  
ATOM    343 1HD  PRO A 177       4.959   8.554  -5.480  1.00  0.00           H  
ATOM    344 2HD  PRO A 177       6.108   7.910  -6.722  1.00  0.00           H  
ATOM    345  N   ILE A 178       6.852   6.415  -1.506  1.00  0.00           N  
ATOM    346  CA  ILE A 178       6.412   6.640  -0.137  1.00  0.00           C  
ATOM    347  C   ILE A 178       6.911   7.989   0.384  1.00  0.00           C  
ATOM    348  O   ILE A 178       8.119   8.227   0.445  1.00  0.00           O  
ATOM    349  CB  ILE A 178       6.904   5.512   0.789  1.00  0.00           C  
ATOM    350  CG1 ILE A 178       6.342   4.163   0.333  1.00  0.00           C  
ATOM    351  CG2 ILE A 178       6.510   5.797   2.229  1.00  0.00           C  
ATOM    352  CD1 ILE A 178       6.971   2.975   1.022  1.00  0.00           C  
ATOM    353  H   ILE A 178       7.526   5.718  -1.675  1.00  0.00           H  
ATOM    354  HA  ILE A 178       5.323   6.649  -0.121  1.00  0.00           H  
ATOM    355  HB  ILE A 178       7.989   5.438   0.727  1.00  0.00           H  
ATOM    356 1HG1 ILE A 178       5.268   4.136   0.516  1.00  0.00           H  
ATOM    357 2HG1 ILE A 178       6.491   4.051  -0.742  1.00  0.00           H  
ATOM    358 1HG2 ILE A 178       6.865   4.989   2.870  1.00  0.00           H  
ATOM    359 2HG2 ILE A 178       6.957   6.737   2.550  1.00  0.00           H  
ATOM    360 3HG2 ILE A 178       5.425   5.868   2.303  1.00  0.00           H  
ATOM    361 1HD1 ILE A 178       6.520   2.055   0.646  1.00  0.00           H  
ATOM    362 2HD1 ILE A 178       8.042   2.962   0.822  1.00  0.00           H  
ATOM    363 3HD1 ILE A 178       6.802   3.046   2.096  1.00  0.00           H  
ATOM    364  N   PRO A 179       5.983   8.898   0.732  1.00  0.00           N  
ATOM    365  CA  PRO A 179       6.327  10.225   1.255  1.00  0.00           C  
ATOM    366  C   PRO A 179       7.071  10.158   2.582  1.00  0.00           C  
ATOM    367  O   PRO A 179       7.006   9.158   3.299  1.00  0.00           O  
ATOM    368  CB  PRO A 179       4.956  10.889   1.420  1.00  0.00           C  
ATOM    369  CG  PRO A 179       4.074  10.148   0.474  1.00  0.00           C  
ATOM    370  CD  PRO A 179       4.546   8.721   0.563  1.00  0.00           C  
ATOM    371  HA  PRO A 179       6.939  10.759   0.513  1.00  0.00           H  
ATOM    372 1HB  PRO A 179       4.623  10.809   2.465  1.00  0.00           H  
ATOM    373 2HB  PRO A 179       5.027  11.962   1.187  1.00  0.00           H  
ATOM    374 1HG  PRO A 179       3.021  10.265   0.766  1.00  0.00           H  
ATOM    375 2HG  PRO A 179       4.171  10.564  -0.540  1.00  0.00           H  
ATOM    376 1HD  PRO A 179       4.082   8.235   1.434  1.00  0.00           H  
ATOM    377 2HD  PRO A 179       4.283   8.189  -0.363  1.00  0.00           H  
ATOM    378  N   LYS A 180       7.742  11.248   2.920  1.00  0.00           N  
ATOM    379  CA  LYS A 180       8.516  11.337   4.156  1.00  0.00           C  
ATOM    380  C   LYS A 180       7.624  11.176   5.380  1.00  0.00           C  
ATOM    381  O   LYS A 180       8.061  10.675   6.418  1.00  0.00           O  
ATOM    382  CB  LYS A 180       9.265  12.669   4.225  1.00  0.00           C  
ATOM    383  CG  LYS A 180      10.417  12.795   3.236  1.00  0.00           C  
ATOM    384  CD  LYS A 180      11.101  14.148   3.355  1.00  0.00           C  
ATOM    385  CE  LYS A 180      12.252  14.275   2.368  1.00  0.00           C  
ATOM    386  NZ  LYS A 180      12.910  15.608   2.449  1.00  0.00           N  
ATOM    387  H   LYS A 180       7.709  12.023   2.317  1.00  0.00           H  
ATOM    388  HA  LYS A 180       9.245  10.526   4.167  1.00  0.00           H  
ATOM    389 1HB  LYS A 180       8.570  13.487   4.035  1.00  0.00           H  
ATOM    390 2HB  LYS A 180       9.669  12.808   5.228  1.00  0.00           H  
ATOM    391 1HG  LYS A 180      11.148  12.008   3.426  1.00  0.00           H  
ATOM    392 2HG  LYS A 180      10.038  12.676   2.221  1.00  0.00           H  
ATOM    393 1HD  LYS A 180      10.377  14.941   3.160  1.00  0.00           H  
ATOM    394 2HD  LYS A 180      11.487  14.273   4.366  1.00  0.00           H  
ATOM    395 1HE  LYS A 180      12.995  13.505   2.575  1.00  0.00           H  
ATOM    396 2HE  LYS A 180      11.881  14.128   1.354  1.00  0.00           H  
ATOM    397 1HZ  LYS A 180      13.666  15.652   1.780  1.00  0.00           H  
ATOM    398 2HZ  LYS A 180      12.235  16.330   2.240  1.00  0.00           H  
ATOM    399 3HZ  LYS A 180      13.276  15.748   3.380  1.00  0.00           H  
ATOM    400  N   GLN A 181       6.375  11.598   5.250  1.00  0.00           N  
ATOM    401  CA  GLN A 181       5.408  11.494   6.336  1.00  0.00           C  
ATOM    402  C   GLN A 181       5.146  10.029   6.680  1.00  0.00           C  
ATOM    403  O   GLN A 181       4.888   9.680   7.833  1.00  0.00           O  
ATOM    404  CB  GLN A 181       4.098  12.191   5.960  1.00  0.00           C  
ATOM    405  CG  GLN A 181       4.202  13.704   5.868  1.00  0.00           C  
ATOM    406  CD  GLN A 181       2.901  14.348   5.429  1.00  0.00           C  
ATOM    407  OE1 GLN A 181       2.092  13.733   4.729  1.00  0.00           O  
ATOM    408  NE2 GLN A 181       2.690  15.594   5.838  1.00  0.00           N  
ATOM    409  H   GLN A 181       6.099  12.000   4.400  1.00  0.00           H  
ATOM    410  HA  GLN A 181       5.822  11.985   7.216  1.00  0.00           H  
ATOM    411 1HB  GLN A 181       3.751  11.819   4.997  1.00  0.00           H  
ATOM    412 2HB  GLN A 181       3.333  11.951   6.699  1.00  0.00           H  
ATOM    413 1HG  GLN A 181       4.466  14.100   6.849  1.00  0.00           H  
ATOM    414 2HG  GLN A 181       4.973  13.962   5.141  1.00  0.00           H  
ATOM    415 1HE2 GLN A 181       1.849  16.071   5.580  1.00  0.00           H  
ATOM    416 2HE2 GLN A 181       3.373  16.057   6.405  1.00  0.00           H  
ATOM    417  N   LEU A 182       5.231   9.176   5.671  1.00  0.00           N  
ATOM    418  CA  LEU A 182       4.985   7.754   5.846  1.00  0.00           C  
ATOM    419  C   LEU A 182       6.278   6.995   6.126  1.00  0.00           C  
ATOM    420  O   LEU A 182       6.263   5.978   6.816  1.00  0.00           O  
ATOM    421  CB  LEU A 182       4.307   7.180   4.596  1.00  0.00           C  
ATOM    422  CG  LEU A 182       2.774   7.228   4.588  1.00  0.00           C  
ATOM    423  CD1 LEU A 182       2.310   8.667   4.775  1.00  0.00           C  
ATOM    424  CD2 LEU A 182       2.253   6.651   3.281  1.00  0.00           C  
ATOM    425  H   LEU A 182       5.479   9.510   4.781  1.00  0.00           H  
ATOM    426  HA  LEU A 182       4.321   7.620   6.699  1.00  0.00           H  
ATOM    427 1HB  LEU A 182       4.660   7.731   3.726  1.00  0.00           H  
ATOM    428 2HB  LEU A 182       4.607   6.138   4.486  1.00  0.00           H  
ATOM    429  HG  LEU A 182       2.387   6.643   5.423  1.00  0.00           H  
ATOM    430 1HD1 LEU A 182       1.220   8.701   4.770  1.00  0.00           H  
ATOM    431 2HD1 LEU A 182       2.680   9.048   5.726  1.00  0.00           H  
ATOM    432 3HD1 LEU A 182       2.696   9.282   3.962  1.00  0.00           H  
ATOM    433 1HD2 LEU A 182       1.163   6.685   3.275  1.00  0.00           H  
ATOM    434 2HD2 LEU A 182       2.638   7.237   2.445  1.00  0.00           H  
ATOM    435 3HD2 LEU A 182       2.585   5.617   3.182  1.00  0.00           H  
ATOM    436  N   LEU A 183       7.393   7.504   5.602  1.00  0.00           N  
ATOM    437  CA  LEU A 183       8.704   6.872   5.793  1.00  0.00           C  
ATOM    438  C   LEU A 183       9.061   6.750   7.271  1.00  0.00           C  
ATOM    439  O   LEU A 183       9.811   5.860   7.667  1.00  0.00           O  
ATOM    440  CB  LEU A 183       9.791   7.677   5.069  1.00  0.00           C  
ATOM    441  CG  LEU A 183       9.805   7.550   3.541  1.00  0.00           C  
ATOM    442  CD1 LEU A 183      10.912   8.426   2.969  1.00  0.00           C  
ATOM    443  CD2 LEU A 183      10.007   6.093   3.154  1.00  0.00           C  
ATOM    444  H   LEU A 183       7.333   8.319   5.058  1.00  0.00           H  
ATOM    445  HA  LEU A 183       8.669   5.869   5.369  1.00  0.00           H  
ATOM    446 1HB  LEU A 183       9.663   8.731   5.313  1.00  0.00           H  
ATOM    447 2HB  LEU A 183      10.765   7.356   5.438  1.00  0.00           H  
ATOM    448  HG  LEU A 183       8.857   7.905   3.136  1.00  0.00           H  
ATOM    449 1HD1 LEU A 183      10.922   8.336   1.882  1.00  0.00           H  
ATOM    450 2HD1 LEU A 183      10.733   9.465   3.244  1.00  0.00           H  
ATOM    451 3HD1 LEU A 183      11.874   8.104   3.368  1.00  0.00           H  
ATOM    452 1HD2 LEU A 183      10.016   6.003   2.067  1.00  0.00           H  
ATOM    453 2HD2 LEU A 183      10.955   5.737   3.556  1.00  0.00           H  
ATOM    454 3HD2 LEU A 183       9.192   5.492   3.561  1.00  0.00           H  
ATOM    455  N   GLN A 184       8.520   7.649   8.080  1.00  0.00           N  
ATOM    456  CA  GLN A 184       8.772   7.642   9.516  1.00  0.00           C  
ATOM    457  C   GLN A 184       8.196   6.395  10.182  1.00  0.00           C  
ATOM    458  O   GLN A 184       8.633   6.003  11.265  1.00  0.00           O  
ATOM    459  CB  GLN A 184       8.185   8.898  10.165  1.00  0.00           C  
ATOM    460  CG  GLN A 184       8.904  10.184   9.796  1.00  0.00           C  
ATOM    461  CD  GLN A 184       8.146  11.420  10.242  1.00  0.00           C  
ATOM    462  OE1 GLN A 184       8.027  11.693  11.440  1.00  0.00           O  
ATOM    463  NE2 GLN A 184       7.629  12.176   9.281  1.00  0.00           N  
ATOM    464  H   GLN A 184       7.946   8.345   7.700  1.00  0.00           H  
ATOM    465  HA  GLN A 184       9.850   7.636   9.678  1.00  0.00           H  
ATOM    466 1HB  GLN A 184       7.139   9.002   9.875  1.00  0.00           H  
ATOM    467 2HB  GLN A 184       8.215   8.795  11.250  1.00  0.00           H  
ATOM    468 1HG  GLN A 184       9.882  10.191  10.275  1.00  0.00           H  
ATOM    469 2HG  GLN A 184       9.018  10.226   8.712  1.00  0.00           H  
ATOM    470 1HE2 GLN A 184       7.118  13.004   9.514  1.00  0.00           H  
ATOM    471 2HE2 GLN A 184       7.749  11.918   8.322  1.00  0.00           H  
ATOM    472  N   ARG A 185       7.222   5.771   9.528  1.00  0.00           N  
ATOM    473  CA  ARG A 185       6.577   4.580  10.068  1.00  0.00           C  
ATOM    474  C   ARG A 185       7.439   3.343   9.852  1.00  0.00           C  
ATOM    475  O   ARG A 185       7.341   2.372  10.601  1.00  0.00           O  
ATOM    476  CB  ARG A 185       5.217   4.367   9.420  1.00  0.00           C  
ATOM    477  CG  ARG A 185       4.155   5.382   9.812  1.00  0.00           C  
ATOM    478  CD  ARG A 185       2.832   5.048   9.225  1.00  0.00           C  
ATOM    479  NE  ARG A 185       1.806   5.997   9.626  1.00  0.00           N  
ATOM    480  CZ  ARG A 185       1.081   5.907  10.758  1.00  0.00           C  
ATOM    481  NH1 ARG A 185       1.281   4.907  11.589  1.00  0.00           N  
ATOM    482  NH2 ARG A 185       0.168   6.823  11.033  1.00  0.00           N  
ATOM    483  H   ARG A 185       6.941   6.112   8.650  1.00  0.00           H  
ATOM    484  HA  ARG A 185       6.433   4.720  11.140  1.00  0.00           H  
ATOM    485 1HB  ARG A 185       5.322   4.400   8.337  1.00  0.00           H  
ATOM    486 2HB  ARG A 185       4.840   3.377   9.682  1.00  0.00           H  
ATOM    487 1HG  ARG A 185       4.055   5.402  10.898  1.00  0.00           H  
ATOM    488 2HG  ARG A 185       4.449   6.370   9.456  1.00  0.00           H  
ATOM    489 1HD  ARG A 185       2.903   5.061   8.139  1.00  0.00           H  
ATOM    490 2HD  ARG A 185       2.528   4.055   9.558  1.00  0.00           H  
ATOM    491  HE  ARG A 185       1.624   6.779   9.012  1.00  0.00           H  
ATOM    492 1HH1 ARG A 185       1.978   4.207  11.378  1.00  0.00           H  
ATOM    493 2HH1 ARG A 185       0.737   4.840  12.438  1.00  0.00           H  
ATOM    494 1HH2 ARG A 185       0.015   7.591  10.394  1.00  0.00           H  
ATOM    495 2HH2 ARG A 185      -0.375   6.755  11.881  1.00  0.00           H  
ATOM    496  N   ILE A 186       8.274   3.384   8.823  1.00  0.00           N  
ATOM    497  CA  ILE A 186       9.169   2.275   8.510  1.00  0.00           C  
ATOM    498  C   ILE A 186      10.596   2.788   8.321  1.00  0.00           C  
ATOM    499  O   ILE A 186      11.022   3.085   7.205  1.00  0.00           O  
ATOM    500  CB  ILE A 186       8.709   1.531   7.243  1.00  0.00           C  
ATOM    501  CG1 ILE A 186       7.244   1.110   7.373  1.00  0.00           C  
ATOM    502  CG2 ILE A 186       9.594   0.320   6.987  1.00  0.00           C  
ATOM    503  CD1 ILE A 186       7.018  -0.028   8.343  1.00  0.00           C  
ATOM    504  H   ILE A 186       8.299   4.187   8.261  1.00  0.00           H  
ATOM    505  HA  ILE A 186       9.155   1.574   9.343  1.00  0.00           H  
ATOM    506  HB  ILE A 186       8.770   2.201   6.386  1.00  0.00           H  
ATOM    507 1HG1 ILE A 186       6.648   1.961   7.702  1.00  0.00           H  
ATOM    508 2HG1 ILE A 186       6.865   0.805   6.397  1.00  0.00           H  
ATOM    509 1HG2 ILE A 186       9.255  -0.195   6.088  1.00  0.00           H  
ATOM    510 2HG2 ILE A 186      10.624   0.645   6.852  1.00  0.00           H  
ATOM    511 3HG2 ILE A 186       9.535  -0.359   7.838  1.00  0.00           H  
ATOM    512 1HD1 ILE A 186       5.956  -0.269   8.381  1.00  0.00           H  
ATOM    513 2HD1 ILE A 186       7.578  -0.903   8.013  1.00  0.00           H  
ATOM    514 3HD1 ILE A 186       7.357   0.268   9.335  1.00  0.00           H  
ATOM    515  N   PRO A 187      11.351   2.908   9.421  1.00  0.00           N  
ATOM    516  CA  PRO A 187      12.720   3.411   9.388  1.00  0.00           C  
ATOM    517  C   PRO A 187      13.758   2.333   9.085  1.00  0.00           C  
ATOM    518  O   PRO A 187      13.455   1.139   9.120  1.00  0.00           O  
ATOM    519  CB  PRO A 187      12.898   3.970  10.803  1.00  0.00           C  
ATOM    520  CG  PRO A 187      12.126   3.032  11.667  1.00  0.00           C  
ATOM    521  CD  PRO A 187      10.915   2.677  10.845  1.00  0.00           C  
ATOM    522  HA  PRO A 187      12.795   4.207   8.632  1.00  0.00           H  
ATOM    523 1HB  PRO A 187      13.966   4.006  11.062  1.00  0.00           H  
ATOM    524 2HB  PRO A 187      12.521   5.002  10.851  1.00  0.00           H  
ATOM    525 1HG  PRO A 187      12.739   2.154  11.917  1.00  0.00           H  
ATOM    526 2HG  PRO A 187      11.864   3.519  12.618  1.00  0.00           H  
ATOM    527 1HD  PRO A 187      10.650   1.623  11.017  1.00  0.00           H  
ATOM    528 2HD  PRO A 187      10.079   3.337  11.120  1.00  0.00           H  
ATOM    529  N   ASN A 188      14.979   2.783   8.787  1.00  0.00           N  
ATOM    530  CA  ASN A 188      16.103   1.893   8.484  1.00  0.00           C  
ATOM    531  C   ASN A 188      15.767   0.949   7.333  1.00  0.00           C  
ATOM    532  O   ASN A 188      15.730  -0.273   7.506  1.00  0.00           O  
ATOM    533  CB  ASN A 188      16.510   1.106   9.716  1.00  0.00           C  
ATOM    534  CG  ASN A 188      16.934   1.992  10.854  1.00  0.00           C  
ATOM    535  OD1 ASN A 188      17.765   2.890  10.681  1.00  0.00           O  
ATOM    536  ND2 ASN A 188      16.378   1.757  12.016  1.00  0.00           N  
ATOM    537  H   ASN A 188      15.132   3.752   8.774  1.00  0.00           H  
ATOM    538  HA  ASN A 188      16.951   2.502   8.165  1.00  0.00           H  
ATOM    539 1HB  ASN A 188      15.674   0.486  10.045  1.00  0.00           H  
ATOM    540 2HB  ASN A 188      17.333   0.437   9.465  1.00  0.00           H  
ATOM    541 1HD2 ASN A 188      16.623   2.316  12.809  1.00  0.00           H  
ATOM    542 2HD2 ASN A 188      15.710   1.019  12.110  1.00  0.00           H  
ATOM    543  N   ILE A 189      15.512   1.513   6.163  1.00  0.00           N  
ATOM    544  CA  ILE A 189      15.184   0.709   4.997  1.00  0.00           C  
ATOM    545  C   ILE A 189      16.421   0.501   4.122  1.00  0.00           C  
ATOM    546  O   ILE A 189      17.003   1.461   3.620  1.00  0.00           O  
ATOM    547  CB  ILE A 189      14.065   1.370   4.171  1.00  0.00           C  
ATOM    548  CG1 ILE A 189      12.742   1.332   4.938  1.00  0.00           C  
ATOM    549  CG2 ILE A 189      13.922   0.680   2.822  1.00  0.00           C  
ATOM    550  CD1 ILE A 189      11.639   2.142   4.295  1.00  0.00           C  
ATOM    551  H   ILE A 189      15.568   2.487   6.079  1.00  0.00           H  
ATOM    552  HA  ILE A 189      14.833  -0.265   5.336  1.00  0.00           H  
ATOM    553  HB  ILE A 189      14.305   2.419   4.008  1.00  0.00           H  
ATOM    554 1HG1 ILE A 189      12.401   0.300   5.025  1.00  0.00           H  
ATOM    555 2HG1 ILE A 189      12.896   1.710   5.949  1.00  0.00           H  
ATOM    556 1HG2 ILE A 189      13.127   1.159   2.252  1.00  0.00           H  
ATOM    557 2HG2 ILE A 189      14.860   0.757   2.274  1.00  0.00           H  
ATOM    558 3HG2 ILE A 189      13.677  -0.371   2.975  1.00  0.00           H  
ATOM    559 1HD1 ILE A 189      10.733   2.067   4.897  1.00  0.00           H  
ATOM    560 2HD1 ILE A 189      11.947   3.187   4.230  1.00  0.00           H  
ATOM    561 3HD1 ILE A 189      11.443   1.760   3.294  1.00  0.00           H  
ATOM    562  N   PRO A 190      16.831  -0.769   3.930  1.00  0.00           N  
ATOM    563  CA  PRO A 190      18.009  -1.127   3.118  1.00  0.00           C  
ATOM    564  C   PRO A 190      18.013  -0.542   1.691  1.00  0.00           C  
ATOM    565  O   PRO A 190      19.017   0.044   1.284  1.00  0.00           O  
ATOM    566  CB  PRO A 190      17.920  -2.656   3.083  1.00  0.00           C  
ATOM    567  CG  PRO A 190      17.296  -3.015   4.389  1.00  0.00           C  
ATOM    568  CD  PRO A 190      16.242  -1.962   4.602  1.00  0.00           C  
ATOM    569  HA  PRO A 190      18.920  -0.789   3.634  1.00  0.00           H  
ATOM    570 1HB  PRO A 190      17.319  -2.978   2.220  1.00  0.00           H  
ATOM    571 2HB  PRO A 190      18.923  -3.089   2.955  1.00  0.00           H  
ATOM    572 1HG  PRO A 190      16.876  -4.031   4.342  1.00  0.00           H  
ATOM    573 2HG  PRO A 190      18.056  -3.022   5.183  1.00  0.00           H  
ATOM    574 1HD  PRO A 190      15.304  -2.279   4.124  1.00  0.00           H  
ATOM    575 2HD  PRO A 190      16.093  -1.806   5.681  1.00  0.00           H  
ATOM    576  N   PRO A 191      16.918  -0.679   0.897  1.00  0.00           N  
ATOM    577  CA  PRO A 191      16.887  -0.148  -0.471  1.00  0.00           C  
ATOM    578  C   PRO A 191      17.027   1.369  -0.505  1.00  0.00           C  
ATOM    579  O   PRO A 191      17.645   1.926  -1.412  1.00  0.00           O  
ATOM    580  CB  PRO A 191      15.511  -0.592  -0.978  1.00  0.00           C  
ATOM    581  CG  PRO A 191      14.734  -0.862   0.265  1.00  0.00           C  
ATOM    582  CD  PRO A 191      15.744  -1.439   1.221  1.00  0.00           C  
ATOM    583  HA  PRO A 191      17.693  -0.613  -1.058  1.00  0.00           H  
ATOM    584 1HB  PRO A 191      15.064   0.201  -1.597  1.00  0.00           H  
ATOM    585 2HB  PRO A 191      15.614  -1.480  -1.618  1.00  0.00           H  
ATOM    586 1HG  PRO A 191      14.279   0.067   0.640  1.00  0.00           H  
ATOM    587 2HG  PRO A 191      13.907  -1.556   0.052  1.00  0.00           H  
ATOM    588 1HD  PRO A 191      15.402  -1.283   2.254  1.00  0.00           H  
ATOM    589 2HD  PRO A 191      15.875  -2.512   1.014  1.00  0.00           H  
ATOM    590  N   ASN A 192      16.439   2.024   0.497  1.00  0.00           N  
ATOM    591  CA  ASN A 192      16.461   3.484   0.616  1.00  0.00           C  
ATOM    592  C   ASN A 192      15.739   4.142  -0.554  1.00  0.00           C  
ATOM    593  O   ASN A 192      15.877   5.342  -0.797  1.00  0.00           O  
ATOM    594  CB  ASN A 192      17.887   3.993   0.715  1.00  0.00           C  
ATOM    595  CG  ASN A 192      17.986   5.294   1.461  1.00  0.00           C  
ATOM    596  OD1 ASN A 192      17.297   5.502   2.466  1.00  0.00           O  
ATOM    597  ND2 ASN A 192      18.829   6.176   0.988  1.00  0.00           N  
ATOM    598  H   ASN A 192      15.983   1.506   1.191  1.00  0.00           H  
ATOM    599  HA  ASN A 192      15.928   3.765   1.526  1.00  0.00           H  
ATOM    600 1HB  ASN A 192      18.505   3.249   1.222  1.00  0.00           H  
ATOM    601 2HB  ASN A 192      18.296   4.130  -0.286  1.00  0.00           H  
ATOM    602 1HD2 ASN A 192      18.936   7.061   1.444  1.00  0.00           H  
ATOM    603 2HD2 ASN A 192      19.367   5.966   0.172  1.00  0.00           H  
ATOM    604  N   ILE A 193      14.963   3.345  -1.271  1.00  0.00           N  
ATOM    605  CA  ILE A 193      14.193   3.829  -2.403  1.00  0.00           C  
ATOM    606  C   ILE A 193      12.766   4.063  -1.944  1.00  0.00           C  
ATOM    607  O   ILE A 193      12.276   3.346  -1.075  1.00  0.00           O  
ATOM    608  CB  ILE A 193      14.218   2.833  -3.577  1.00  0.00           C  
ATOM    609  CG1 ILE A 193      15.654   2.619  -4.064  1.00  0.00           C  
ATOM    610  CG2 ILE A 193      13.334   3.326  -4.712  1.00  0.00           C  
ATOM    611  CD1 ILE A 193      15.815   1.431  -4.986  1.00  0.00           C  
ATOM    612  H   ILE A 193      14.902   2.400  -1.023  1.00  0.00           H  
ATOM    613  HA  ILE A 193      14.633   4.765  -2.745  1.00  0.00           H  
ATOM    614  HB  ILE A 193      13.852   1.864  -3.239  1.00  0.00           H  
ATOM    615 1HG1 ILE A 193      15.995   3.509  -4.592  1.00  0.00           H  
ATOM    616 2HG1 ILE A 193      16.312   2.475  -3.207  1.00  0.00           H  
ATOM    617 1HG2 ILE A 193      13.364   2.610  -5.534  1.00  0.00           H  
ATOM    618 2HG2 ILE A 193      12.310   3.428  -4.358  1.00  0.00           H  
ATOM    619 3HG2 ILE A 193      13.696   4.293  -5.060  1.00  0.00           H  
ATOM    620 1HD1 ILE A 193      16.858   1.344  -5.289  1.00  0.00           H  
ATOM    621 2HD1 ILE A 193      15.511   0.522  -4.465  1.00  0.00           H  
ATOM    622 3HD1 ILE A 193      15.192   1.569  -5.868  1.00  0.00           H  
ATOM    623  N   ASN A 194      12.099   5.055  -2.510  1.00  0.00           N  
ATOM    624  CA  ASN A 194      10.742   5.373  -2.087  1.00  0.00           C  
ATOM    625  C   ASN A 194       9.680   4.789  -3.014  1.00  0.00           C  
ATOM    626  O   ASN A 194       8.531   4.642  -2.611  1.00  0.00           O  
ATOM    627  CB  ASN A 194      10.571   6.877  -1.974  1.00  0.00           C  
ATOM    628  CG  ASN A 194      11.451   7.481  -0.915  1.00  0.00           C  
ATOM    629  OD1 ASN A 194      11.766   6.834   0.091  1.00  0.00           O  
ATOM    630  ND2 ASN A 194      11.854   8.709  -1.120  1.00  0.00           N  
ATOM    631  H   ASN A 194      12.521   5.581  -3.224  1.00  0.00           H  
ATOM    632  HA  ASN A 194      10.571   4.924  -1.107  1.00  0.00           H  
ATOM    633 1HB  ASN A 194      10.804   7.343  -2.932  1.00  0.00           H  
ATOM    634 2HB  ASN A 194       9.531   7.108  -1.742  1.00  0.00           H  
ATOM    635 1HD2 ASN A 194      12.441   9.161  -0.450  1.00  0.00           H  
ATOM    636 2HD2 ASN A 194      11.574   9.194  -1.948  1.00  0.00           H  
ATOM    637  N   THR A 195      10.044   4.426  -4.241  1.00  0.00           N  
ATOM    638  CA  THR A 195       9.060   3.891  -5.177  1.00  0.00           C  
ATOM    639  C   THR A 195       8.646   2.488  -4.757  1.00  0.00           C  
ATOM    640  O   THR A 195       9.495   1.626  -4.538  1.00  0.00           O  
ATOM    641  CB  THR A 195       9.607   3.866  -6.616  1.00  0.00           C  
ATOM    642  OG1 THR A 195       9.975   5.193  -7.014  1.00  0.00           O  
ATOM    643  CG2 THR A 195       8.559   3.325  -7.577  1.00  0.00           C  
ATOM    644  H   THR A 195      10.977   4.513  -4.518  1.00  0.00           H  
ATOM    645  HA  THR A 195       8.180   4.534  -5.159  1.00  0.00           H  
ATOM    646  HB  THR A 195      10.492   3.231  -6.658  1.00  0.00           H  
ATOM    647  HG1 THR A 195      10.510   5.151  -7.810  1.00  0.00           H  
ATOM    648 1HG2 THR A 195       8.964   3.314  -8.589  1.00  0.00           H  
ATOM    649 2HG2 THR A 195       8.286   2.311  -7.283  1.00  0.00           H  
ATOM    650 3HG2 THR A 195       7.676   3.961  -7.546  1.00  0.00           H  
ATOM    651  N   TRP A 196       7.335   2.252  -4.728  1.00  0.00           N  
ATOM    652  CA  TRP A 196       6.777   0.971  -4.294  1.00  0.00           C  
ATOM    653  C   TRP A 196       7.317  -0.211  -5.074  1.00  0.00           C  
ATOM    654  O   TRP A 196       7.583  -1.257  -4.494  1.00  0.00           O  
ATOM    655  CB  TRP A 196       5.253   0.994  -4.421  1.00  0.00           C  
ATOM    656  CG  TRP A 196       4.614  -0.346  -4.210  1.00  0.00           C  
ATOM    657  CD1 TRP A 196       4.216  -0.881  -3.021  1.00  0.00           C  
ATOM    658  CD2 TRP A 196       4.295  -1.332  -5.221  1.00  0.00           C  
ATOM    659  NE1 TRP A 196       3.675  -2.126  -3.221  1.00  0.00           N  
ATOM    660  CE2 TRP A 196       3.714  -2.418  -4.561  1.00  0.00           C  
ATOM    661  CE3 TRP A 196       4.454  -1.379  -6.611  1.00  0.00           C  
ATOM    662  CZ2 TRP A 196       3.288  -3.548  -5.242  1.00  0.00           C  
ATOM    663  CZ3 TRP A 196       4.026  -2.511  -7.294  1.00  0.00           C  
ATOM    664  CH2 TRP A 196       3.457  -3.567  -6.627  1.00  0.00           C  
ATOM    665  H   TRP A 196       6.718   2.975  -4.977  1.00  0.00           H  
ATOM    666  HA  TRP A 196       7.041   0.815  -3.248  1.00  0.00           H  
ATOM    667 1HB  TRP A 196       4.837   1.690  -3.692  1.00  0.00           H  
ATOM    668 2HB  TRP A 196       4.975   1.353  -5.411  1.00  0.00           H  
ATOM    669  HD1 TRP A 196       4.313  -0.391  -2.054  1.00  0.00           H  
ATOM    670  HE1 TRP A 196       3.308  -2.731  -2.500  1.00  0.00           H  
ATOM    671  HE3 TRP A 196       4.902  -0.543  -7.146  1.00  0.00           H  
ATOM    672  HZ2 TRP A 196       2.834  -4.397  -4.730  1.00  0.00           H  
ATOM    673  HZ3 TRP A 196       4.153  -2.540  -8.377  1.00  0.00           H  
ATOM    674  HH2 TRP A 196       3.132  -4.440  -7.194  1.00  0.00           H  
ATOM    675  N   GLN A 197       7.501  -0.040  -6.371  1.00  0.00           N  
ATOM    676  CA  GLN A 197       8.009  -1.113  -7.211  1.00  0.00           C  
ATOM    677  C   GLN A 197       9.357  -1.617  -6.706  1.00  0.00           C  
ATOM    678  O   GLN A 197       9.664  -2.802  -6.803  1.00  0.00           O  
ATOM    679  CB  GLN A 197       8.135  -0.641  -8.662  1.00  0.00           C  
ATOM    680  CG  GLN A 197       8.450  -1.750  -9.652  1.00  0.00           C  
ATOM    681  CD  GLN A 197       7.311  -2.742  -9.790  1.00  0.00           C  
ATOM    682  OE1 GLN A 197       6.173  -2.365 -10.084  1.00  0.00           O  
ATOM    683  NE2 GLN A 197       7.611  -4.019  -9.580  1.00  0.00           N  
ATOM    684  H   GLN A 197       7.285   0.827  -6.773  1.00  0.00           H  
ATOM    685  HA  GLN A 197       7.305  -1.944  -7.174  1.00  0.00           H  
ATOM    686 1HB  GLN A 197       7.204  -0.167  -8.973  1.00  0.00           H  
ATOM    687 2HB  GLN A 197       8.924   0.108  -8.733  1.00  0.00           H  
ATOM    688 1HG  GLN A 197       8.638  -1.307 -10.630  1.00  0.00           H  
ATOM    689 2HG  GLN A 197       9.334  -2.288  -9.309  1.00  0.00           H  
ATOM    690 1HE2 GLN A 197       6.901  -4.720  -9.656  1.00  0.00           H  
ATOM    691 2HE2 GLN A 197       8.547  -4.280  -9.344  1.00  0.00           H  
ATOM    692  N   GLN A 198      10.175  -0.711  -6.199  1.00  0.00           N  
ATOM    693  CA  GLN A 198      11.478  -1.081  -5.673  1.00  0.00           C  
ATOM    694  C   GLN A 198      11.403  -1.414  -4.177  1.00  0.00           C  
ATOM    695  O   GLN A 198      12.272  -2.104  -3.643  1.00  0.00           O  
ATOM    696  CB  GLN A 198      12.485   0.047  -5.913  1.00  0.00           C  
ATOM    697  CG  GLN A 198      12.736   0.356  -7.379  1.00  0.00           C  
ATOM    698  CD  GLN A 198      13.348  -0.816  -8.121  1.00  0.00           C  
ATOM    699  OE1 GLN A 198      14.403  -1.329  -7.737  1.00  0.00           O  
ATOM    700  NE2 GLN A 198      12.689  -1.248  -9.190  1.00  0.00           N  
ATOM    701  H   GLN A 198       9.892   0.225  -6.159  1.00  0.00           H  
ATOM    702  HA  GLN A 198      11.821  -1.974  -6.195  1.00  0.00           H  
ATOM    703 1HB  GLN A 198      12.130   0.960  -5.432  1.00  0.00           H  
ATOM    704 2HB  GLN A 198      13.439  -0.213  -5.456  1.00  0.00           H  
ATOM    705 1HG  GLN A 198      11.787   0.605  -7.854  1.00  0.00           H  
ATOM    706 2HG  GLN A 198      13.421   1.201  -7.449  1.00  0.00           H  
ATOM    707 1HE2 GLN A 198      13.045  -2.018  -9.720  1.00  0.00           H  
ATOM    708 2HE2 GLN A 198      11.837  -0.802  -9.467  1.00  0.00           H  
ATOM    709  N   VAL A 199      10.352  -0.934  -3.509  1.00  0.00           N  
ATOM    710  CA  VAL A 199      10.176  -1.172  -2.075  1.00  0.00           C  
ATOM    711  C   VAL A 199       9.600  -2.567  -1.810  1.00  0.00           C  
ATOM    712  O   VAL A 199       9.919  -3.196  -0.799  1.00  0.00           O  
ATOM    713  CB  VAL A 199       9.240  -0.109  -1.469  1.00  0.00           C  
ATOM    714  CG1 VAL A 199       8.808  -0.516  -0.069  1.00  0.00           C  
ATOM    715  CG2 VAL A 199       9.938   1.242  -1.447  1.00  0.00           C  
ATOM    716  H   VAL A 199       9.680  -0.403  -3.994  1.00  0.00           H  
ATOM    717  HA  VAL A 199      11.150  -1.099  -1.590  1.00  0.00           H  
ATOM    718  HB  VAL A 199       8.338  -0.044  -2.078  1.00  0.00           H  
ATOM    719 1HG1 VAL A 199       8.147   0.247   0.344  1.00  0.00           H  
ATOM    720 2HG1 VAL A 199       8.280  -1.469  -0.113  1.00  0.00           H  
ATOM    721 3HG1 VAL A 199       9.687  -0.617   0.569  1.00  0.00           H  
ATOM    722 1HG2 VAL A 199       9.270   1.989  -1.018  1.00  0.00           H  
ATOM    723 2HG2 VAL A 199      10.843   1.176  -0.843  1.00  0.00           H  
ATOM    724 3HG2 VAL A 199      10.200   1.533  -2.464  1.00  0.00           H  
ATOM    725  N   THR A 200       8.776  -3.060  -2.735  1.00  0.00           N  
ATOM    726  CA  THR A 200       8.155  -4.378  -2.600  1.00  0.00           C  
ATOM    727  C   THR A 200       9.204  -5.486  -2.514  1.00  0.00           C  
ATOM    728  O   THR A 200       8.948  -6.567  -1.971  1.00  0.00           O  
ATOM    729  CB  THR A 200       7.201  -4.662  -3.775  1.00  0.00           C  
ATOM    730  OG1 THR A 200       6.312  -5.731  -3.425  1.00  0.00           O  
ATOM    731  CG2 THR A 200       7.987  -5.048  -5.019  1.00  0.00           C  
ATOM    732  H   THR A 200       8.574  -2.521  -3.533  1.00  0.00           H  
ATOM    733  HA  THR A 200       7.577  -4.395  -1.676  1.00  0.00           H  
ATOM    734  HB  THR A 200       6.611  -3.771  -3.988  1.00  0.00           H  
ATOM    735  HG1 THR A 200       5.420  -5.508  -3.702  1.00  0.00           H  
ATOM    736 1HG2 THR A 200       7.297  -5.245  -5.839  1.00  0.00           H  
ATOM    737 2HG2 THR A 200       8.656  -4.233  -5.294  1.00  0.00           H  
ATOM    738 3HG2 THR A 200       8.572  -5.944  -4.815  1.00  0.00           H  
ATOM    739  N   ALA A 201      10.393  -5.191  -3.035  1.00  0.00           N  
ATOM    740  CA  ALA A 201      11.500  -6.131  -3.034  1.00  0.00           C  
ATOM    741  C   ALA A 201      11.877  -6.546  -1.615  1.00  0.00           C  
ATOM    742  O   ALA A 201      12.438  -7.620  -1.410  1.00  0.00           O  
ATOM    743  CB  ALA A 201      12.701  -5.528  -3.748  1.00  0.00           C  
ATOM    744  H   ALA A 201      10.525  -4.306  -3.437  1.00  0.00           H  
ATOM    745  HA  ALA A 201      11.184  -7.027  -3.567  1.00  0.00           H  
ATOM    746 1HB  ALA A 201      13.523  -6.244  -3.745  1.00  0.00           H  
ATOM    747 2HB  ALA A 201      12.431  -5.289  -4.776  1.00  0.00           H  
ATOM    748 3HB  ALA A 201      13.011  -4.620  -3.234  1.00  0.00           H  
ATOM    749  N   LEU A 202      11.555  -5.698  -0.639  1.00  0.00           N  
ATOM    750  CA  LEU A 202      11.852  -5.986   0.761  1.00  0.00           C  
ATOM    751  C   LEU A 202      11.164  -7.273   1.205  1.00  0.00           C  
ATOM    752  O   LEU A 202      11.734  -8.081   1.942  1.00  0.00           O  
ATOM    753  CB  LEU A 202      11.402  -4.821   1.652  1.00  0.00           C  
ATOM    754  CG  LEU A 202      12.312  -3.586   1.641  1.00  0.00           C  
ATOM    755  CD1 LEU A 202      11.579  -2.409   2.271  1.00  0.00           C  
ATOM    756  CD2 LEU A 202      13.597  -3.895   2.394  1.00  0.00           C  
ATOM    757  H   LEU A 202      11.099  -4.855  -0.870  1.00  0.00           H  
ATOM    758  HA  LEU A 202      12.929  -6.112   0.867  1.00  0.00           H  
ATOM    759 1HB  LEU A 202      10.410  -4.505   1.335  1.00  0.00           H  
ATOM    760 2HB  LEU A 202      11.337  -5.176   2.681  1.00  0.00           H  
ATOM    761  HG  LEU A 202      12.550  -3.318   0.612  1.00  0.00           H  
ATOM    762 1HD1 LEU A 202      12.225  -1.532   2.263  1.00  0.00           H  
ATOM    763 2HD1 LEU A 202      10.674  -2.198   1.701  1.00  0.00           H  
ATOM    764 3HD1 LEU A 202      11.312  -2.654   3.298  1.00  0.00           H  
ATOM    765 1HD2 LEU A 202      14.244  -3.017   2.386  1.00  0.00           H  
ATOM    766 2HD2 LEU A 202      13.361  -4.162   3.425  1.00  0.00           H  
ATOM    767 3HD2 LEU A 202      14.110  -4.728   1.913  1.00  0.00           H  
ATOM    768  N   ALA A 203       9.940  -7.462   0.736  1.00  0.00           N  
ATOM    769  CA  ALA A 203       9.168  -8.647   1.076  1.00  0.00           C  
ATOM    770  C   ALA A 203       9.582  -9.823   0.199  1.00  0.00           C  
ATOM    771  O   ALA A 203       9.557 -10.975   0.629  1.00  0.00           O  
ATOM    772  CB  ALA A 203       7.680  -8.368   0.926  1.00  0.00           C  
ATOM    773  H   ALA A 203       9.547  -6.788   0.138  1.00  0.00           H  
ATOM    774  HA  ALA A 203       9.381  -8.904   2.114  1.00  0.00           H  
ATOM    775 1HB  ALA A 203       7.121  -9.270   1.131  1.00  0.00           H  
ATOM    776 2HB  ALA A 203       7.476  -8.040  -0.081  1.00  0.00           H  
ATOM    777 3HB  ALA A 203       7.386  -7.597   1.623  1.00  0.00           H  
ATOM    778  N   GLN A 204       9.984  -9.521  -1.026  1.00  0.00           N  
ATOM    779  CA  GLN A 204      10.404 -10.548  -1.973  1.00  0.00           C  
ATOM    780  C   GLN A 204      11.764 -11.129  -1.585  1.00  0.00           C  
ATOM    781  O   GLN A 204      12.022 -12.314  -1.796  1.00  0.00           O  
ATOM    782  CB  GLN A 204      10.462  -9.976  -3.392  1.00  0.00           C  
ATOM    783  CG  GLN A 204       9.115  -9.545  -3.946  1.00  0.00           C  
ATOM    784  CD  GLN A 204       9.232  -8.883  -5.305  1.00  0.00           C  
ATOM    785  OE1 GLN A 204      10.307  -8.420  -5.694  1.00  0.00           O  
ATOM    786  NE2 GLN A 204       8.125  -8.836  -6.037  1.00  0.00           N  
ATOM    787  H   GLN A 204       9.997  -8.581  -1.307  1.00  0.00           H  
ATOM    788  HA  GLN A 204       9.674 -11.357  -1.953  1.00  0.00           H  
ATOM    789 1HB  GLN A 204      11.125  -9.111  -3.408  1.00  0.00           H  
ATOM    790 2HB  GLN A 204      10.880 -10.722  -4.068  1.00  0.00           H  
ATOM    791 1HG  GLN A 204       8.478 -10.424  -4.047  1.00  0.00           H  
ATOM    792 2HG  GLN A 204       8.662  -8.833  -3.256  1.00  0.00           H  
ATOM    793 1HE2 GLN A 204       8.141  -8.411  -6.943  1.00  0.00           H  
ATOM    794 2HE2 GLN A 204       7.274  -9.224  -5.683  1.00  0.00           H  
ATOM    795  N   GLN A 205      12.623 -10.297  -1.006  1.00  0.00           N  
ATOM    796  CA  GLN A 205      13.947 -10.740  -0.576  1.00  0.00           C  
ATOM    797  C   GLN A 205      13.877 -11.400   0.798  1.00  0.00           C  
ATOM    798  O   GLN A 205      14.899 -11.798   1.357  1.00  0.00           O  
ATOM    799  CB  GLN A 205      14.925  -9.563  -0.544  1.00  0.00           C  
ATOM    800  CG  GLN A 205      15.238  -8.976  -1.910  1.00  0.00           C  
ATOM    801  CD  GLN A 205      16.048  -7.697  -1.818  1.00  0.00           C  
ATOM    802  OE1 GLN A 205      16.063  -7.028  -0.782  1.00  0.00           O  
ATOM    803  NE2 GLN A 205      16.729  -7.350  -2.905  1.00  0.00           N  
ATOM    804  H   GLN A 205      12.368  -9.354  -0.881  1.00  0.00           H  
ATOM    805  HA  GLN A 205      14.314 -11.477  -1.290  1.00  0.00           H  
ATOM    806 1HB  GLN A 205      14.516  -8.766   0.079  1.00  0.00           H  
ATOM    807 2HB  GLN A 205      15.864  -9.882  -0.092  1.00  0.00           H  
ATOM    808 1HG  GLN A 205      15.812  -9.704  -2.484  1.00  0.00           H  
ATOM    809 2HG  GLN A 205      14.302  -8.752  -2.421  1.00  0.00           H  
ATOM    810 1HE2 GLN A 205      17.282  -6.515  -2.904  1.00  0.00           H  
ATOM    811 2HE2 GLN A 205      16.689  -7.922  -3.724  1.00  0.00           H  
ATOM    812  N   LYS A 206      12.661 -11.490   1.335  1.00  0.00           N  
ATOM    813  CA  LYS A 206      12.411 -12.108   2.638  1.00  0.00           C  
ATOM    814  C   LYS A 206      13.098 -11.346   3.771  1.00  0.00           C  
ATOM    815  O   LYS A 206      13.381 -11.908   4.831  1.00  0.00           O  
ATOM    816  CB  LYS A 206      12.876 -13.565   2.633  1.00  0.00           C  
ATOM    817  CG  LYS A 206      12.209 -14.434   1.575  1.00  0.00           C  
ATOM    818  CD  LYS A 206      12.671 -15.880   1.677  1.00  0.00           C  
ATOM    819  CE  LYS A 206      12.012 -16.749   0.615  1.00  0.00           C  
ATOM    820  NZ  LYS A 206      12.485 -18.158   0.677  1.00  0.00           N  
ATOM    821  H   LYS A 206      11.902 -11.132   0.833  1.00  0.00           H  
ATOM    822  HA  LYS A 206      11.338 -12.084   2.832  1.00  0.00           H  
ATOM    823 1HB  LYS A 206      13.953 -13.603   2.466  1.00  0.00           H  
ATOM    824 2HB  LYS A 206      12.680 -14.013   3.607  1.00  0.00           H  
ATOM    825 1HG  LYS A 206      11.126 -14.398   1.703  1.00  0.00           H  
ATOM    826 2HG  LYS A 206      12.452 -14.053   0.584  1.00  0.00           H  
ATOM    827 1HD  LYS A 206      13.753 -15.927   1.552  1.00  0.00           H  
ATOM    828 2HD  LYS A 206      12.419 -16.274   2.661  1.00  0.00           H  
ATOM    829 1HE  LYS A 206      10.932 -16.734   0.752  1.00  0.00           H  
ATOM    830 2HE  LYS A 206      12.236 -16.347  -0.374  1.00  0.00           H  
ATOM    831 1HZ  LYS A 206      12.026 -18.700  -0.042  1.00  0.00           H  
ATOM    832 2HZ  LYS A 206      13.484 -18.186   0.532  1.00  0.00           H  
ATOM    833 3HZ  LYS A 206      12.265 -18.548   1.582  1.00  0.00           H  
ATOM    834  N   LEU A 207      13.349 -10.061   3.549  1.00  0.00           N  
ATOM    835  CA  LEU A 207      13.990  -9.224   4.554  1.00  0.00           C  
ATOM    836  C   LEU A 207      12.946  -8.722   5.541  1.00  0.00           C  
ATOM    837  O   LEU A 207      13.220  -8.553   6.728  1.00  0.00           O  
ATOM    838  CB  LEU A 207      14.703  -8.039   3.898  1.00  0.00           C  
ATOM    839  CG  LEU A 207      15.860  -8.401   2.966  1.00  0.00           C  
ATOM    840  CD1 LEU A 207      16.420  -7.151   2.307  1.00  0.00           C  
ATOM    841  CD2 LEU A 207      16.954  -9.137   3.724  1.00  0.00           C  
ATOM    842  H   LEU A 207      13.095  -9.666   2.688  1.00  0.00           H  
ATOM    843  HA  LEU A 207      14.729  -9.824   5.083  1.00  0.00           H  
ATOM    844 1HB  LEU A 207      13.973  -7.480   3.329  1.00  0.00           H  
ATOM    845 2HB  LEU A 207      15.088  -7.402   4.679  1.00  0.00           H  
ATOM    846  HG  LEU A 207      15.493  -9.056   2.188  1.00  0.00           H  
ATOM    847 1HD1 LEU A 207      16.781  -6.474   3.067  1.00  0.00           H  
ATOM    848 2HD1 LEU A 207      15.644  -6.665   1.732  1.00  0.00           H  
ATOM    849 3HD1 LEU A 207      17.234  -7.424   1.653  1.00  0.00           H  
ATOM    850 1HD2 LEU A 207      16.540 -10.019   4.188  1.00  0.00           H  
ATOM    851 2HD2 LEU A 207      17.362  -8.486   4.485  1.00  0.00           H  
ATOM    852 3HD2 LEU A 207      17.739  -9.424   3.038  1.00  0.00           H  
ATOM    853  N   LEU A 208      11.745  -8.502   5.025  1.00  0.00           N  
ATOM    854  CA  LEU A 208      10.630  -8.025   5.825  1.00  0.00           C  
ATOM    855  C   LEU A 208      10.162  -9.114   6.782  1.00  0.00           C  
ATOM    856  O   LEU A 208       9.694 -10.170   6.351  1.00  0.00           O  
ATOM    857  CB  LEU A 208       9.482  -7.603   4.904  1.00  0.00           C  
ATOM    858  CG  LEU A 208       8.457  -6.645   5.515  1.00  0.00           C  
ATOM    859  CD1 LEU A 208       9.043  -5.245   5.647  1.00  0.00           C  
ATOM    860  CD2 LEU A 208       7.191  -6.615   4.675  1.00  0.00           C  
ATOM    861  H   LEU A 208      11.604  -8.670   4.072  1.00  0.00           H  
ATOM    862  HA  LEU A 208      10.963  -7.165   6.405  1.00  0.00           H  
ATOM    863 1HB  LEU A 208       9.909  -7.127   4.032  1.00  0.00           H  
ATOM    864 2HB  LEU A 208       8.963  -8.495   4.586  1.00  0.00           H  
ATOM    865  HG  LEU A 208       8.193  -6.991   6.504  1.00  0.00           H  
ATOM    866 1HD1 LEU A 208       8.273  -4.561   5.967  1.00  0.00           H  
ATOM    867 2HD1 LEU A 208       9.430  -4.927   4.691  1.00  0.00           H  
ATOM    868 3HD1 LEU A 208       9.843  -5.254   6.373  1.00  0.00           H  
ATOM    869 1HD2 LEU A 208       6.758  -7.604   4.638  1.00  0.00           H  
ATOM    870 2HD2 LEU A 208       7.429  -6.290   3.673  1.00  0.00           H  
ATOM    871 3HD2 LEU A 208       6.481  -5.930   5.115  1.00  0.00           H  
ATOM    872  N   THR A 209      10.306  -8.861   8.075  1.00  0.00           N  
ATOM    873  CA  THR A 209       9.894  -9.816   9.089  1.00  0.00           C  
ATOM    874  C   THR A 209       8.410  -9.626   9.399  1.00  0.00           C  
ATOM    875  O   THR A 209       7.823  -8.616   9.001  1.00  0.00           O  
ATOM    876  CB  THR A 209      10.724  -9.645  10.385  1.00  0.00           C  
ATOM    877  OG1 THR A 209      10.440  -8.381  10.998  1.00  0.00           O  
ATOM    878  CG2 THR A 209      12.213  -9.745  10.093  1.00  0.00           C  
ATOM    879  H   THR A 209      10.693  -7.999   8.355  1.00  0.00           H  
ATOM    880  HA  THR A 209      10.047 -10.822   8.699  1.00  0.00           H  
ATOM    881  HB  THR A 209      10.455 -10.433  11.071  1.00  0.00           H  
ATOM    882  HG1 THR A 209      10.785  -7.663  10.435  1.00  0.00           H  
ATOM    883 1HG2 THR A 209      12.769  -9.646  11.015  1.00  0.00           H  
ATOM    884 2HG2 THR A 209      12.500  -8.956   9.415  1.00  0.00           H  
ATOM    885 3HG2 THR A 209      12.429 -10.702   9.643  1.00  0.00           H  
ATOM    886  N   PRO A 210       7.767 -10.590  10.084  1.00  0.00           N  
ATOM    887  CA  PRO A 210       6.348 -10.479  10.443  1.00  0.00           C  
ATOM    888  C   PRO A 210       6.042  -9.171  11.168  1.00  0.00           C  
ATOM    889  O   PRO A 210       4.971  -8.586  10.998  1.00  0.00           O  
ATOM    890  CB  PRO A 210       6.131 -11.689  11.357  1.00  0.00           C  
ATOM    891  CG  PRO A 210       7.113 -12.698  10.867  1.00  0.00           C  
ATOM    892  CD  PRO A 210       8.342 -11.895  10.537  1.00  0.00           C  
ATOM    893  HA  PRO A 210       5.737 -10.558   9.532  1.00  0.00           H  
ATOM    894 1HB  PRO A 210       6.301 -11.403  12.406  1.00  0.00           H  
ATOM    895 2HB  PRO A 210       5.090 -12.035  11.283  1.00  0.00           H  
ATOM    896 1HG  PRO A 210       7.297 -13.456  11.643  1.00  0.00           H  
ATOM    897 2HG  PRO A 210       6.706 -13.230   9.994  1.00  0.00           H  
ATOM    898 1HD  PRO A 210       8.960 -11.781  11.440  1.00  0.00           H  
ATOM    899 2HD  PRO A 210       8.908 -12.401   9.741  1.00  0.00           H  
ATOM    900  N   GLN A 211       7.006  -8.702  11.954  1.00  0.00           N  
ATOM    901  CA  GLN A 211       6.851  -7.466  12.707  1.00  0.00           C  
ATOM    902  C   GLN A 211       6.868  -6.247  11.785  1.00  0.00           C  
ATOM    903  O   GLN A 211       6.293  -5.206  12.112  1.00  0.00           O  
ATOM    904  CB  GLN A 211       7.955  -7.343  13.760  1.00  0.00           C  
ATOM    905  CG  GLN A 211       7.864  -8.365  14.880  1.00  0.00           C  
ATOM    906  CD  GLN A 211       8.969  -8.199  15.906  1.00  0.00           C  
ATOM    907  OE1 GLN A 211      10.044  -7.674  15.603  1.00  0.00           O  
ATOM    908  NE2 GLN A 211       8.711  -8.647  17.129  1.00  0.00           N  
ATOM    909  H   GLN A 211       7.845  -9.210  12.034  1.00  0.00           H  
ATOM    910  HA  GLN A 211       5.886  -7.488  13.213  1.00  0.00           H  
ATOM    911 1HB  GLN A 211       8.928  -7.452  13.282  1.00  0.00           H  
ATOM    912 2HB  GLN A 211       7.922  -6.349  14.208  1.00  0.00           H  
ATOM    913 1HG  GLN A 211       6.907  -8.250  15.387  1.00  0.00           H  
ATOM    914 2HG  GLN A 211       7.943  -9.365  14.452  1.00  0.00           H  
ATOM    915 1HE2 GLN A 211       9.402  -8.565  17.850  1.00  0.00           H  
ATOM    916 2HE2 GLN A 211       7.826  -9.067  17.333  1.00  0.00           H  
ATOM    917  N   ASP A 212       7.497  -6.381  10.621  1.00  0.00           N  
ATOM    918  CA  ASP A 212       7.583  -5.273   9.681  1.00  0.00           C  
ATOM    919  C   ASP A 212       6.345  -5.276   8.808  1.00  0.00           C  
ATOM    920  O   ASP A 212       5.880  -4.234   8.343  1.00  0.00           O  
ATOM    921  CB  ASP A 212       8.834  -5.381   8.798  1.00  0.00           C  
ATOM    922  CG  ASP A 212      10.135  -5.333   9.575  1.00  0.00           C  
ATOM    923  OD1 ASP A 212      10.355  -4.366  10.332  1.00  0.00           O  
ATOM    924  OD2 ASP A 212      10.952  -6.269   9.415  1.00  0.00           O  
ATOM    925  H   ASP A 212       7.856  -7.260  10.360  1.00  0.00           H  
ATOM    926  HA  ASP A 212       7.633  -4.342  10.247  1.00  0.00           H  
ATOM    927 1HB  ASP A 212       8.803  -6.315   8.262  1.00  0.00           H  
ATOM    928 2HB  ASP A 212       8.832  -4.568   8.088  1.00  0.00           H  
ATOM    929  N   MET A 213       5.815  -6.476   8.610  1.00  0.00           N  
ATOM    930  CA  MET A 213       4.627  -6.691   7.800  1.00  0.00           C  
ATOM    931  C   MET A 213       3.453  -5.871   8.318  1.00  0.00           C  
ATOM    932  O   MET A 213       2.797  -5.152   7.562  1.00  0.00           O  
ATOM    933  CB  MET A 213       4.271  -8.176   7.771  1.00  0.00           C  
ATOM    934  CG  MET A 213       5.207  -9.032   6.930  1.00  0.00           C  
ATOM    935  SD  MET A 213       4.784 -10.785   6.984  1.00  0.00           S  
ATOM    936  CE  MET A 213       3.310 -10.808   5.968  1.00  0.00           C  
ATOM    937  H   MET A 213       6.248  -7.253   9.024  1.00  0.00           H  
ATOM    938  HA  MET A 213       4.837  -6.360   6.783  1.00  0.00           H  
ATOM    939 1HB  MET A 213       4.279  -8.571   8.786  1.00  0.00           H  
ATOM    940 2HB  MET A 213       3.261  -8.301   7.379  1.00  0.00           H  
ATOM    941 1HG  MET A 213       5.170  -8.700   5.893  1.00  0.00           H  
ATOM    942 2HG  MET A 213       6.229  -8.914   7.289  1.00  0.00           H  
ATOM    943 1HE  MET A 213       2.927 -11.827   5.905  1.00  0.00           H  
ATOM    944 2HE  MET A 213       2.551 -10.162   6.412  1.00  0.00           H  
ATOM    945 3HE  MET A 213       3.552 -10.449   4.967  1.00  0.00           H  
ATOM    946  N   GLU A 214       3.217  -5.964   9.619  1.00  0.00           N  
ATOM    947  CA  GLU A 214       2.117  -5.252  10.260  1.00  0.00           C  
ATOM    948  C   GLU A 214       2.273  -3.737  10.131  1.00  0.00           C  
ATOM    949  O   GLU A 214       1.288  -2.997  10.166  1.00  0.00           O  
ATOM    950  CB  GLU A 214       2.027  -5.640  11.738  1.00  0.00           C  
ATOM    951  CG  GLU A 214       1.542  -7.061  11.987  1.00  0.00           C  
ATOM    952  CD  GLU A 214       0.133  -7.289  11.514  1.00  0.00           C  
ATOM    953  OE1 GLU A 214      -0.734  -6.550  11.916  1.00  0.00           O  
ATOM    954  OE2 GLU A 214      -0.077  -8.204  10.753  1.00  0.00           O  
ATOM    955  H   GLU A 214       3.800  -6.531  10.168  1.00  0.00           H  
ATOM    956  HA  GLU A 214       1.187  -5.535   9.765  1.00  0.00           H  
ATOM    957 1HB  GLU A 214       3.007  -5.535  12.202  1.00  0.00           H  
ATOM    958 2HB  GLU A 214       1.347  -4.960  12.252  1.00  0.00           H  
ATOM    959 1HG  GLU A 214       2.203  -7.755  11.468  1.00  0.00           H  
ATOM    960 2HG  GLU A 214       1.602  -7.272  13.052  1.00  0.00           H  
ATOM    961  N   ALA A 215       3.509  -3.281   9.977  1.00  0.00           N  
ATOM    962  CA  ALA A 215       3.789  -1.858   9.850  1.00  0.00           C  
ATOM    963  C   ALA A 215       3.609  -1.386   8.410  1.00  0.00           C  
ATOM    964  O   ALA A 215       3.136  -0.274   8.163  1.00  0.00           O  
ATOM    965  CB  ALA A 215       5.198  -1.552  10.337  1.00  0.00           C  
ATOM    966  H   ALA A 215       4.254  -3.918   9.944  1.00  0.00           H  
ATOM    967  HA  ALA A 215       3.075  -1.316  10.470  1.00  0.00           H  
ATOM    968 1HB  ALA A 215       5.393  -0.484  10.238  1.00  0.00           H  
ATOM    969 2HB  ALA A 215       5.293  -1.843  11.383  1.00  0.00           H  
ATOM    970 3HB  ALA A 215       5.918  -2.108   9.739  1.00  0.00           H  
ATOM    971  N   ALA A 216       3.954  -2.252   7.462  1.00  0.00           N  
ATOM    972  CA  ALA A 216       3.845  -1.928   6.047  1.00  0.00           C  
ATOM    973  C   ALA A 216       2.389  -1.795   5.634  1.00  0.00           C  
ATOM    974  O   ALA A 216       2.058  -1.029   4.724  1.00  0.00           O  
ATOM    975  CB  ALA A 216       4.541  -2.990   5.208  1.00  0.00           C  
ATOM    976  H   ALA A 216       4.278  -3.139   7.722  1.00  0.00           H  
ATOM    977  HA  ALA A 216       4.333  -0.967   5.881  1.00  0.00           H  
ATOM    978 1HB  ALA A 216       4.492  -2.715   4.166  1.00  0.00           H  
ATOM    979 2HB  ALA A 216       4.047  -3.939   5.351  1.00  0.00           H  
ATOM    980 3HB  ALA A 216       5.575  -3.073   5.511  1.00  0.00           H  
ATOM    981  N   LYS A 217       1.524  -2.538   6.317  1.00  0.00           N  
ATOM    982  CA  LYS A 217       0.095  -2.511   6.036  1.00  0.00           C  
ATOM    983  C   LYS A 217      -0.461  -1.097   6.184  1.00  0.00           C  
ATOM    984  O   LYS A 217      -1.208  -0.616   5.329  1.00  0.00           O  
ATOM    985  CB  LYS A 217      -0.655  -3.453   6.978  1.00  0.00           C  
ATOM    986  CG  LYS A 217      -0.462  -4.923   6.659  1.00  0.00           C  
ATOM    987  CD  LYS A 217      -1.195  -5.802   7.659  1.00  0.00           C  
ATOM    988  CE  LYS A 217      -1.009  -7.276   7.349  1.00  0.00           C  
ATOM    989  NZ  LYS A 217      -1.658  -8.146   8.366  1.00  0.00           N  
ATOM    990  H   LYS A 217       1.860  -3.132   7.024  1.00  0.00           H  
ATOM    991  HA  LYS A 217      -0.061  -2.828   5.004  1.00  0.00           H  
ATOM    992 1HB  LYS A 217      -0.316  -3.278   7.988  1.00  0.00           H  
ATOM    993 2HB  LYS A 217      -1.710  -3.232   6.922  1.00  0.00           H  
ATOM    994 1HG  LYS A 217      -0.850  -5.118   5.670  1.00  0.00           H  
ATOM    995 2HG  LYS A 217       0.592  -5.154   6.688  1.00  0.00           H  
ATOM    996 1HD  LYS A 217      -0.813  -5.603   8.648  1.00  0.00           H  
ATOM    997 2HD  LYS A 217      -2.249  -5.569   7.627  1.00  0.00           H  
ATOM    998 1HE  LYS A 217      -1.442  -7.486   6.383  1.00  0.00           H  
ATOM    999 2HE  LYS A 217       0.048  -7.494   7.325  1.00  0.00           H  
ATOM   1000 1HZ  LYS A 217      -2.656  -7.877   8.479  1.00  0.00           H  
ATOM   1001 2HZ  LYS A 217      -1.177  -8.047   9.287  1.00  0.00           H  
ATOM   1002 3HZ  LYS A 217      -1.608  -9.142   8.069  1.00  0.00           H  
ATOM   1003  N   GLU A 218      -0.073  -0.436   7.264  1.00  0.00           N  
ATOM   1004  CA  GLU A 218      -0.534   0.924   7.529  1.00  0.00           C  
ATOM   1005  C   GLU A 218       0.011   1.888   6.503  1.00  0.00           C  
ATOM   1006  O   GLU A 218      -0.708   2.770   6.033  1.00  0.00           O  
ATOM   1007  CB  GLU A 218      -0.117   1.373   8.931  1.00  0.00           C  
ATOM   1008  CG  GLU A 218      -0.847   0.663  10.062  1.00  0.00           C  
ATOM   1009  CD  GLU A 218      -0.412   1.130  11.423  1.00  0.00           C  
ATOM   1010  OE1 GLU A 218       0.528   1.883  11.500  1.00  0.00           O  
ATOM   1011  OE2 GLU A 218      -1.024   0.734  12.388  1.00  0.00           O  
ATOM   1012  H   GLU A 218       0.538  -0.870   7.900  1.00  0.00           H  
ATOM   1013  HA  GLU A 218      -1.623   0.938   7.470  1.00  0.00           H  
ATOM   1014 1HB  GLU A 218       0.952   1.204   9.064  1.00  0.00           H  
ATOM   1015 2HB  GLU A 218      -0.294   2.444   9.039  1.00  0.00           H  
ATOM   1016 1HG  GLU A 218      -1.917   0.836   9.956  1.00  0.00           H  
ATOM   1017 2HG  GLU A 218      -0.670  -0.409   9.978  1.00  0.00           H  
ATOM   1018  N   VAL A 219       1.284   1.725   6.160  1.00  0.00           N  
ATOM   1019  CA  VAL A 219       1.942   2.595   5.192  1.00  0.00           C  
ATOM   1020  C   VAL A 219       1.206   2.590   3.853  1.00  0.00           C  
ATOM   1021  O   VAL A 219       0.867   3.647   3.321  1.00  0.00           O  
ATOM   1022  CB  VAL A 219       3.399   2.146   4.977  1.00  0.00           C  
ATOM   1023  CG1 VAL A 219       4.006   2.863   3.780  1.00  0.00           C  
ATOM   1024  CG2 VAL A 219       4.214   2.410   6.233  1.00  0.00           C  
ATOM   1025  H   VAL A 219       1.794   0.988   6.561  1.00  0.00           H  
ATOM   1026  HA  VAL A 219       1.943   3.612   5.585  1.00  0.00           H  
ATOM   1027  HB  VAL A 219       3.412   1.079   4.752  1.00  0.00           H  
ATOM   1028 1HG1 VAL A 219       5.036   2.533   3.642  1.00  0.00           H  
ATOM   1029 2HG1 VAL A 219       3.429   2.631   2.885  1.00  0.00           H  
ATOM   1030 3HG1 VAL A 219       3.991   3.939   3.954  1.00  0.00           H  
ATOM   1031 1HG2 VAL A 219       5.243   2.089   6.074  1.00  0.00           H  
ATOM   1032 2HG2 VAL A 219       4.197   3.476   6.461  1.00  0.00           H  
ATOM   1033 3HG2 VAL A 219       3.785   1.853   7.068  1.00  0.00           H  
ATOM   1034  N   TYR A 220       0.937   1.399   3.330  1.00  0.00           N  
ATOM   1035  CA  TYR A 220       0.255   1.269   2.048  1.00  0.00           C  
ATOM   1036  C   TYR A 220      -1.154   1.862   2.105  1.00  0.00           C  
ATOM   1037  O   TYR A 220      -1.587   2.539   1.169  1.00  0.00           O  
ATOM   1038  CB  TYR A 220       0.197  -0.200   1.623  1.00  0.00           C  
ATOM   1039  CG  TYR A 220       1.557  -0.833   1.427  1.00  0.00           C  
ATOM   1040  CD1 TYR A 220       1.789  -2.128   1.867  1.00  0.00           C  
ATOM   1041  CD2 TYR A 220       2.572  -0.118   0.809  1.00  0.00           C  
ATOM   1042  CE1 TYR A 220       3.032  -2.706   1.689  1.00  0.00           C  
ATOM   1043  CE2 TYR A 220       3.814  -0.696   0.630  1.00  0.00           C  
ATOM   1044  CZ  TYR A 220       4.045  -1.984   1.068  1.00  0.00           C  
ATOM   1045  OH  TYR A 220       5.282  -2.560   0.890  1.00  0.00           O  
ATOM   1046  H   TYR A 220       1.206   0.589   3.816  1.00  0.00           H  
ATOM   1047  HA  TYR A 220       0.817   1.828   1.299  1.00  0.00           H  
ATOM   1048 1HB  TYR A 220      -0.341  -0.776   2.376  1.00  0.00           H  
ATOM   1049 2HB  TYR A 220      -0.355  -0.286   0.688  1.00  0.00           H  
ATOM   1050  HD1 TYR A 220       0.992  -2.689   2.353  1.00  0.00           H  
ATOM   1051  HD2 TYR A 220       2.390   0.900   0.464  1.00  0.00           H  
ATOM   1052  HE1 TYR A 220       3.214  -3.723   2.034  1.00  0.00           H  
ATOM   1053  HE2 TYR A 220       4.612  -0.134   0.145  1.00  0.00           H  
ATOM   1054  HH  TYR A 220       5.840  -1.967   0.380  1.00  0.00           H  
ATOM   1055  N   LYS A 221      -1.858   1.621   3.207  1.00  0.00           N  
ATOM   1056  CA  LYS A 221      -3.216   2.129   3.368  1.00  0.00           C  
ATOM   1057  C   LYS A 221      -3.236   3.655   3.440  1.00  0.00           C  
ATOM   1058  O   LYS A 221      -4.019   4.310   2.745  1.00  0.00           O  
ATOM   1059  CB  LYS A 221      -3.862   1.535   4.621  1.00  0.00           C  
ATOM   1060  CG  LYS A 221      -4.217   0.058   4.506  1.00  0.00           C  
ATOM   1061  CD  LYS A 221      -4.831  -0.465   5.795  1.00  0.00           C  
ATOM   1062  CE  LYS A 221      -4.926  -1.983   5.788  1.00  0.00           C  
ATOM   1063  NZ  LYS A 221      -5.636  -2.491   4.583  1.00  0.00           N  
ATOM   1064  H   LYS A 221      -1.456   1.087   3.927  1.00  0.00           H  
ATOM   1065  HA  LYS A 221      -3.802   1.831   2.498  1.00  0.00           H  
ATOM   1066 1HB  LYS A 221      -3.187   1.652   5.469  1.00  0.00           H  
ATOM   1067 2HB  LYS A 221      -4.776   2.081   4.853  1.00  0.00           H  
ATOM   1068 1HG  LYS A 221      -4.928  -0.083   3.691  1.00  0.00           H  
ATOM   1069 2HG  LYS A 221      -3.318  -0.515   4.283  1.00  0.00           H  
ATOM   1070 1HD  LYS A 221      -4.221  -0.151   6.643  1.00  0.00           H  
ATOM   1071 2HD  LYS A 221      -5.831  -0.048   5.917  1.00  0.00           H  
ATOM   1072 1HE  LYS A 221      -3.925  -2.410   5.812  1.00  0.00           H  
ATOM   1073 2HE  LYS A 221      -5.461  -2.318   6.677  1.00  0.00           H  
ATOM   1074 1HZ  LYS A 221      -5.678  -3.500   4.616  1.00  0.00           H  
ATOM   1075 2HZ  LYS A 221      -6.574  -2.116   4.561  1.00  0.00           H  
ATOM   1076 3HZ  LYS A 221      -5.139  -2.203   3.752  1.00  0.00           H  
ATOM   1077  N   ILE A 222      -2.372   4.219   4.279  1.00  0.00           N  
ATOM   1078  CA  ILE A 222      -2.295   5.668   4.443  1.00  0.00           C  
ATOM   1079  C   ILE A 222      -1.892   6.342   3.132  1.00  0.00           C  
ATOM   1080  O   ILE A 222      -2.404   7.408   2.782  1.00  0.00           O  
ATOM   1081  CB  ILE A 222      -1.292   6.045   5.548  1.00  0.00           C  
ATOM   1082  CG1 ILE A 222      -1.802   5.577   6.914  1.00  0.00           C  
ATOM   1083  CG2 ILE A 222      -1.045   7.546   5.554  1.00  0.00           C  
ATOM   1084  CD1 ILE A 222      -0.754   5.617   8.003  1.00  0.00           C  
ATOM   1085  H   ILE A 222      -1.766   3.644   4.802  1.00  0.00           H  
ATOM   1086  HA  ILE A 222      -3.279   6.036   4.732  1.00  0.00           H  
ATOM   1087  HB  ILE A 222      -0.347   5.532   5.372  1.00  0.00           H  
ATOM   1088 1HG1 ILE A 222      -2.639   6.202   7.223  1.00  0.00           H  
ATOM   1089 2HG1 ILE A 222      -2.170   4.555   6.834  1.00  0.00           H  
ATOM   1090 1HG2 ILE A 222      -0.335   7.795   6.342  1.00  0.00           H  
ATOM   1091 2HG2 ILE A 222      -0.640   7.851   4.590  1.00  0.00           H  
ATOM   1092 3HG2 ILE A 222      -1.986   8.068   5.735  1.00  0.00           H  
ATOM   1093 1HD1 ILE A 222      -1.190   5.271   8.940  1.00  0.00           H  
ATOM   1094 2HD1 ILE A 222       0.080   4.969   7.730  1.00  0.00           H  
ATOM   1095 3HD1 ILE A 222      -0.395   6.638   8.126  1.00  0.00           H  
ATOM   1096  N   HIS A 223      -0.992   5.700   2.399  1.00  0.00           N  
ATOM   1097  CA  HIS A 223      -0.521   6.226   1.126  1.00  0.00           C  
ATOM   1098  C   HIS A 223      -1.675   6.334   0.131  1.00  0.00           C  
ATOM   1099  O   HIS A 223      -1.806   7.332  -0.576  1.00  0.00           O  
ATOM   1100  CB  HIS A 223       0.587   5.339   0.548  1.00  0.00           C  
ATOM   1101  CG  HIS A 223       1.374   5.996  -0.543  1.00  0.00           C  
ATOM   1102  ND1 HIS A 223       2.332   5.325  -1.276  1.00  0.00           N  
ATOM   1103  CD2 HIS A 223       1.349   7.260  -1.025  1.00  0.00           C  
ATOM   1104  CE1 HIS A 223       2.860   6.151  -2.163  1.00  0.00           C  
ATOM   1105  NE2 HIS A 223       2.281   7.330  -2.031  1.00  0.00           N  
ATOM   1106  H   HIS A 223      -0.625   4.850   2.729  1.00  0.00           H  
ATOM   1107  HA  HIS A 223      -0.110   7.224   1.275  1.00  0.00           H  
ATOM   1108 1HB  HIS A 223       1.276   5.054   1.343  1.00  0.00           H  
ATOM   1109 2HB  HIS A 223       0.150   4.424   0.150  1.00  0.00           H  
ATOM   1110  HD2 HIS A 223       0.707   8.071  -0.680  1.00  0.00           H  
ATOM   1111  HE1 HIS A 223       3.640   5.900  -2.881  1.00  0.00           H  
ATOM   1112  HE2 HIS A 223       2.486   8.153  -2.578  1.00  0.00           H  
ATOM   1113  N   GLN A 224      -2.516   5.305   0.101  1.00  0.00           N  
ATOM   1114  CA  GLN A 224      -3.664   5.273  -0.800  1.00  0.00           C  
ATOM   1115  C   GLN A 224      -4.630   6.418  -0.501  1.00  0.00           C  
ATOM   1116  O   GLN A 224      -5.229   6.992  -1.409  1.00  0.00           O  
ATOM   1117  CB  GLN A 224      -4.393   3.931  -0.692  1.00  0.00           C  
ATOM   1118  CG  GLN A 224      -3.589   2.744  -1.195  1.00  0.00           C  
ATOM   1119  CD  GLN A 224      -4.151   1.419  -0.716  1.00  0.00           C  
ATOM   1120  OE1 GLN A 224      -5.218   1.369  -0.097  1.00  0.00           O  
ATOM   1121  NE2 GLN A 224      -3.436   0.337  -0.999  1.00  0.00           N  
ATOM   1122  H   GLN A 224      -2.360   4.543   0.702  1.00  0.00           H  
ATOM   1123  HA  GLN A 224      -3.305   5.393  -1.822  1.00  0.00           H  
ATOM   1124 1HB  GLN A 224      -4.655   3.742   0.349  1.00  0.00           H  
ATOM   1125 2HB  GLN A 224      -5.321   3.974  -1.261  1.00  0.00           H  
ATOM   1126 1HG  GLN A 224      -3.601   2.746  -2.285  1.00  0.00           H  
ATOM   1127 2HG  GLN A 224      -2.565   2.832  -0.832  1.00  0.00           H  
ATOM   1128 1HE2 GLN A 224      -3.757  -0.566  -0.709  1.00  0.00           H  
ATOM   1129 2HE2 GLN A 224      -2.577   0.422  -1.504  1.00  0.00           H  
ATOM   1130  N   GLN A 225      -4.759   6.753   0.777  1.00  0.00           N  
ATOM   1131  CA  GLN A 225      -5.650   7.823   1.205  1.00  0.00           C  
ATOM   1132  C   GLN A 225      -5.056   9.190   0.865  1.00  0.00           C  
ATOM   1133  O   GLN A 225      -5.761  10.087   0.401  1.00  0.00           O  
ATOM   1134  CB  GLN A 225      -5.923   7.725   2.708  1.00  0.00           C  
ATOM   1135  CG  GLN A 225      -6.712   6.493   3.119  1.00  0.00           C  
ATOM   1136  CD  GLN A 225      -6.827   6.355   4.625  1.00  0.00           C  
ATOM   1137  OE1 GLN A 225      -6.047   6.944   5.378  1.00  0.00           O  
ATOM   1138  NE2 GLN A 225      -7.803   5.574   5.073  1.00  0.00           N  
ATOM   1139  H   GLN A 225      -4.237   6.266   1.452  1.00  0.00           H  
ATOM   1140  HA  GLN A 225      -6.595   7.720   0.672  1.00  0.00           H  
ATOM   1141 1HB  GLN A 225      -4.978   7.715   3.250  1.00  0.00           H  
ATOM   1142 2HB  GLN A 225      -6.479   8.604   3.035  1.00  0.00           H  
ATOM   1143 1HG  GLN A 225      -7.717   6.563   2.704  1.00  0.00           H  
ATOM   1144 2HG  GLN A 225      -6.208   5.607   2.731  1.00  0.00           H  
ATOM   1145 1HE2 GLN A 225      -7.928   5.444   6.058  1.00  0.00           H  
ATOM   1146 2HE2 GLN A 225      -8.413   5.115   4.428  1.00  0.00           H  
ATOM   1147  N   LEU A 226      -3.754   9.332   1.090  1.00  0.00           N  
ATOM   1148  CA  LEU A 226      -3.056  10.583   0.813  1.00  0.00           C  
ATOM   1149  C   LEU A 226      -3.093  10.909  -0.678  1.00  0.00           C  
ATOM   1150  O   LEU A 226      -3.253  12.068  -1.064  1.00  0.00           O  
ATOM   1151  CB  LEU A 226      -1.601  10.496   1.291  1.00  0.00           C  
ATOM   1152  CG  LEU A 226      -1.395  10.558   2.809  1.00  0.00           C  
ATOM   1153  CD1 LEU A 226       0.090  10.438   3.126  1.00  0.00           C  
ATOM   1154  CD2 LEU A 226      -1.964  11.863   3.346  1.00  0.00           C  
ATOM   1155  H   LEU A 226      -3.248   8.575   1.461  1.00  0.00           H  
ATOM   1156  HA  LEU A 226      -3.556  11.385   1.355  1.00  0.00           H  
ATOM   1157 1HB  LEU A 226      -1.174   9.559   0.936  1.00  0.00           H  
ATOM   1158 2HB  LEU A 226      -1.039  11.318   0.846  1.00  0.00           H  
ATOM   1159  HG  LEU A 226      -1.905   9.719   3.281  1.00  0.00           H  
ATOM   1160 1HD1 LEU A 226       0.237  10.482   4.205  1.00  0.00           H  
ATOM   1161 2HD1 LEU A 226       0.467   9.488   2.748  1.00  0.00           H  
ATOM   1162 3HD1 LEU A 226       0.631  11.257   2.652  1.00  0.00           H  
ATOM   1163 1HD2 LEU A 226      -1.817  11.907   4.426  1.00  0.00           H  
ATOM   1164 2HD2 LEU A 226      -1.453  12.704   2.877  1.00  0.00           H  
ATOM   1165 3HD2 LEU A 226      -3.029  11.915   3.122  1.00  0.00           H  
ATOM   1166  N   LEU A 227      -2.954   9.877  -1.509  1.00  0.00           N  
ATOM   1167  CA  LEU A 227      -2.965  10.045  -2.961  1.00  0.00           C  
ATOM   1168  C   LEU A 227      -4.276  10.661  -3.440  1.00  0.00           C  
ATOM   1169  O   LEU A 227      -4.292  11.461  -4.374  1.00  0.00           O  
ATOM   1170  CB  LEU A 227      -2.741   8.699  -3.657  1.00  0.00           C  
ATOM   1171  CG  LEU A 227      -1.303   8.171  -3.619  1.00  0.00           C  
ATOM   1172  CD1 LEU A 227      -1.238   6.759  -4.188  1.00  0.00           C  
ATOM   1173  CD2 LEU A 227      -0.370   9.100  -4.388  1.00  0.00           C  
ATOM   1174  H   LEU A 227      -2.835   8.976  -1.134  1.00  0.00           H  
ATOM   1175  HA  LEU A 227      -2.152  10.715  -3.238  1.00  0.00           H  
ATOM   1176 1HB  LEU A 227      -3.384   7.968  -3.189  1.00  0.00           H  
ATOM   1177 2HB  LEU A 227      -3.033   8.801  -4.692  1.00  0.00           H  
ATOM   1178  HG  LEU A 227      -0.967   8.132  -2.591  1.00  0.00           H  
ATOM   1179 1HD1 LEU A 227      -1.579   6.769  -5.212  1.00  0.00           H  
ATOM   1180 2HD1 LEU A 227      -1.868   6.105  -3.604  1.00  0.00           H  
ATOM   1181 3HD1 LEU A 227      -0.217   6.404  -4.153  1.00  0.00           H  
ATOM   1182 1HD2 LEU A 227      -0.299  10.046  -3.873  1.00  0.00           H  
ATOM   1183 2HD2 LEU A 227      -0.757   9.258  -5.383  1.00  0.00           H  
ATOM   1184 3HD2 LEU A 227       0.611   8.651  -4.451  1.00  0.00           H  
ATOM   1185  N   PHE A 228      -5.374  10.294  -2.791  1.00  0.00           N  
ATOM   1186  CA  PHE A 228      -6.683  10.811  -3.162  1.00  0.00           C  
ATOM   1187  C   PHE A 228      -6.769  12.313  -2.907  1.00  0.00           C  
ATOM   1188  O   PHE A 228      -7.225  13.076  -3.761  1.00  0.00           O  
ATOM   1189  CB  PHE A 228      -7.783  10.089  -2.382  1.00  0.00           C  
ATOM   1190  CG  PHE A 228      -7.733   8.593  -2.508  1.00  0.00           C  
ATOM   1191  CD1 PHE A 228      -8.510   7.787  -1.689  1.00  0.00           C  
ATOM   1192  CD2 PHE A 228      -6.909   7.988  -3.445  1.00  0.00           C  
ATOM   1193  CE1 PHE A 228      -8.465   6.411  -1.804  1.00  0.00           C  
ATOM   1194  CE2 PHE A 228      -6.863   6.613  -3.563  1.00  0.00           C  
ATOM   1195  CZ  PHE A 228      -7.642   5.823  -2.741  1.00  0.00           C  
ATOM   1196  H   PHE A 228      -5.300   9.660  -2.045  1.00  0.00           H  
ATOM   1197  HA  PHE A 228      -6.836  10.633  -4.227  1.00  0.00           H  
ATOM   1198 1HB  PHE A 228      -7.707  10.344  -1.326  1.00  0.00           H  
ATOM   1199 2HB  PHE A 228      -8.758  10.427  -2.731  1.00  0.00           H  
ATOM   1200  HD1 PHE A 228      -9.162   8.252  -0.949  1.00  0.00           H  
ATOM   1201  HD2 PHE A 228      -6.294   8.612  -4.094  1.00  0.00           H  
ATOM   1202  HE1 PHE A 228      -9.081   5.789  -1.154  1.00  0.00           H  
ATOM   1203  HE2 PHE A 228      -6.212   6.150  -4.304  1.00  0.00           H  
ATOM   1204  HZ  PHE A 228      -7.605   4.739  -2.832  1.00  0.00           H  
ATOM   1205  N   LYS A 229      -6.302  12.736  -1.742  1.00  0.00           N  
ATOM   1206  CA  LYS A 229      -6.337  14.145  -1.374  1.00  0.00           C  
ATOM   1207  C   LYS A 229      -5.364  14.959  -2.219  1.00  0.00           C  
ATOM   1208  O   LYS A 229      -5.659  16.093  -2.599  1.00  0.00           O  
ATOM   1209  CB  LYS A 229      -6.017  14.318   0.112  1.00  0.00           C  
ATOM   1210  CG  LYS A 229      -7.095  13.796   1.052  1.00  0.00           C  
ATOM   1211  CD  LYS A 229      -6.839  14.238   2.485  1.00  0.00           C  
ATOM   1212  CE  LYS A 229      -5.666  13.486   3.096  1.00  0.00           C  
ATOM   1213  NZ  LYS A 229      -5.495  13.801   4.541  1.00  0.00           N  
ATOM   1214  H   LYS A 229      -5.918  12.086  -1.118  1.00  0.00           H  
ATOM   1215  HA  LYS A 229      -7.341  14.527  -1.561  1.00  0.00           H  
ATOM   1216 1HB  LYS A 229      -5.088  13.798   0.347  1.00  0.00           H  
ATOM   1217 2HB  LYS A 229      -5.865  15.375   0.331  1.00  0.00           H  
ATOM   1218 1HG  LYS A 229      -8.069  14.171   0.734  1.00  0.00           H  
ATOM   1219 2HG  LYS A 229      -7.115  12.707   1.015  1.00  0.00           H  
ATOM   1220 1HD  LYS A 229      -6.624  15.307   2.504  1.00  0.00           H  
ATOM   1221 2HD  LYS A 229      -7.729  14.054   3.087  1.00  0.00           H  
ATOM   1222 1HE  LYS A 229      -5.825  12.414   2.987  1.00  0.00           H  
ATOM   1223 2HE  LYS A 229      -4.750  13.751   2.569  1.00  0.00           H  
ATOM   1224 1HZ  LYS A 229      -4.708  13.284   4.908  1.00  0.00           H  
ATOM   1225 2HZ  LYS A 229      -5.328  14.791   4.652  1.00  0.00           H  
ATOM   1226 3HZ  LYS A 229      -6.331  13.542   5.044  1.00  0.00           H  
ATOM   1227  N   ALA A 230      -4.212  14.368  -2.518  1.00  0.00           N  
ATOM   1228  CA  ALA A 230      -3.190  15.036  -3.317  1.00  0.00           C  
ATOM   1229  C   ALA A 230      -3.684  15.303  -4.738  1.00  0.00           C  
ATOM   1230  O   ALA A 230      -3.207  16.218  -5.409  1.00  0.00           O  
ATOM   1231  CB  ALA A 230      -1.916  14.205  -3.347  1.00  0.00           C  
ATOM   1232  H   ALA A 230      -4.039  13.458  -2.184  1.00  0.00           H  
ATOM   1233  HA  ALA A 230      -2.973  15.999  -2.854  1.00  0.00           H  
ATOM   1234 1HB  ALA A 230      -1.161  14.716  -3.944  1.00  0.00           H  
ATOM   1235 2HB  ALA A 230      -1.545  14.071  -2.330  1.00  0.00           H  
ATOM   1236 3HB  ALA A 230      -2.127  13.231  -3.786  1.00  0.00           H  
ATOM   1237  N   ARG A 231      -4.629  14.492  -5.196  1.00  0.00           N  
ATOM   1238  CA  ARG A 231      -5.189  14.659  -6.531  1.00  0.00           C  
ATOM   1239  C   ARG A 231      -6.194  15.805  -6.558  1.00  0.00           C  
ATOM   1240  O   ARG A 231      -6.261  16.561  -7.528  1.00  0.00           O  
ATOM   1241  CB  ARG A 231      -5.868  13.378  -6.993  1.00  0.00           C  
ATOM   1242  CG  ARG A 231      -4.919  12.272  -7.427  1.00  0.00           C  
ATOM   1243  CD  ARG A 231      -5.637  11.176  -8.128  1.00  0.00           C  
ATOM   1244  NE  ARG A 231      -4.818   9.981  -8.246  1.00  0.00           N  
ATOM   1245  CZ  ARG A 231      -4.807   8.970  -7.356  1.00  0.00           C  
ATOM   1246  NH1 ARG A 231      -5.573   9.025  -6.289  1.00  0.00           N  
ATOM   1247  NH2 ARG A 231      -4.025   7.923  -7.554  1.00  0.00           N  
ATOM   1248  H   ARG A 231      -4.947  13.757  -4.629  1.00  0.00           H  
ATOM   1249  HA  ARG A 231      -4.376  14.889  -7.221  1.00  0.00           H  
ATOM   1250 1HB  ARG A 231      -6.487  12.984  -6.188  1.00  0.00           H  
ATOM   1251 2HB  ARG A 231      -6.526  13.598  -7.834  1.00  0.00           H  
ATOM   1252 1HG  ARG A 231      -4.171  12.681  -8.106  1.00  0.00           H  
ATOM   1253 2HG  ARG A 231      -4.424  11.852  -6.551  1.00  0.00           H  
ATOM   1254 1HD  ARG A 231      -6.538  10.919  -7.572  1.00  0.00           H  
ATOM   1255 2HD  ARG A 231      -5.910  11.503  -9.130  1.00  0.00           H  
ATOM   1256  HE  ARG A 231      -4.215   9.902  -9.054  1.00  0.00           H  
ATOM   1257 1HH1 ARG A 231      -6.171   9.825  -6.137  1.00  0.00           H  
ATOM   1258 2HH1 ARG A 231      -5.564   8.268  -5.621  1.00  0.00           H  
ATOM   1259 1HH2 ARG A 231      -3.435   7.881  -8.374  1.00  0.00           H  
ATOM   1260 2HH2 ARG A 231      -4.016   7.166  -6.887  1.00  0.00           H  
ATOM   1261  N   LEU A 232      -6.958  15.937  -5.481  1.00  0.00           N  
ATOM   1262  CA  LEU A 232      -7.972  16.982  -5.378  1.00  0.00           C  
ATOM   1263  C   LEU A 232      -7.338  18.345  -5.104  1.00  0.00           C  
ATOM   1264  O   LEU A 232      -7.615  19.312  -5.817  1.00  0.00           O  
ATOM   1265  CB  LEU A 232      -8.973  16.644  -4.267  1.00  0.00           C  
ATOM   1266  CG  LEU A 232      -9.805  15.379  -4.493  1.00  0.00           C  
ATOM   1267  CD1 LEU A 232     -10.625  15.053  -3.256  1.00  0.00           C  
ATOM   1268  CD2 LEU A 232     -10.709  15.543  -5.703  1.00  0.00           C  
ATOM   1269  H   LEU A 232      -6.836  15.317  -4.733  1.00  0.00           H  
ATOM   1270  HA  LEU A 232      -8.508  17.038  -6.325  1.00  0.00           H  
ATOM   1271 1HB  LEU A 232      -8.424  16.526  -3.345  1.00  0.00           H  
ATOM   1272 2HB  LEU A 232      -9.650  17.476  -4.158  1.00  0.00           H  
ATOM   1273  HG  LEU A 232      -9.144  14.548  -4.680  1.00  0.00           H  
ATOM   1274 1HD1 LEU A 232     -11.307  15.865  -3.053  1.00  0.00           H  
ATOM   1275 2HD1 LEU A 232      -9.965  14.916  -2.413  1.00  0.00           H  
ATOM   1276 3HD1 LEU A 232     -11.189  14.146  -3.426  1.00  0.00           H  
ATOM   1277 1HD2 LEU A 232     -11.319  14.659  -5.815  1.00  0.00           H  
ATOM   1278 2HD2 LEU A 232     -10.104  15.679  -6.587  1.00  0.00           H  
ATOM   1279 3HD2 LEU A 232     -11.346  16.405  -5.562  1.00  0.00           H  
ATOM   1280  N   GLN A 233      -6.489  18.401  -4.072  1.00  0.00           N  
ATOM   1281  CA  GLN A 233      -5.795  19.630  -3.668  1.00  0.00           C  
ATOM   1282  C   GLN A 233      -6.755  20.654  -3.068  1.00  0.00           C  
ATOM   1283  O   GLN A 233      -7.637  21.178  -3.749  1.00  0.00           O  
ATOM   1284  CB  GLN A 233      -5.063  20.247  -4.863  1.00  0.00           C  
ATOM   1285  CG  GLN A 233      -3.899  19.417  -5.376  1.00  0.00           C  
ATOM   1286  CD  GLN A 233      -2.707  19.449  -4.437  1.00  0.00           C  
ATOM   1287  OE1 GLN A 233      -2.458  20.450  -3.762  1.00  0.00           O  
ATOM   1288  NE2 GLN A 233      -1.964  18.349  -4.390  1.00  0.00           N  
ATOM   1289  H   GLN A 233      -6.323  17.580  -3.557  1.00  0.00           H  
ATOM   1290  HA  GLN A 233      -5.062  19.377  -2.902  1.00  0.00           H  
ATOM   1291 1HB  GLN A 233      -5.764  20.388  -5.686  1.00  0.00           H  
ATOM   1292 2HB  GLN A 233      -4.681  21.230  -4.587  1.00  0.00           H  
ATOM   1293 1HG  GLN A 233      -4.223  18.382  -5.483  1.00  0.00           H  
ATOM   1294 2HG  GLN A 233      -3.583  19.812  -6.343  1.00  0.00           H  
ATOM   1295 1HE2 GLN A 233      -1.165  18.311  -3.789  1.00  0.00           H  
ATOM   1296 2HE2 GLN A 233      -2.202  17.559  -4.955  1.00  0.00           H  
ATOM   1297  N   GLN A 234      -6.566  20.944  -1.788  1.00  0.00           N  
ATOM   1298  CA  GLN A 234      -7.408  21.907  -1.091  1.00  0.00           C  
ATOM   1299  C   GLN A 234      -6.859  23.317  -1.259  1.00  0.00           C  
ATOM   1300  O   GLN A 234      -7.578  24.304  -1.101  1.00  0.00           O  
ATOM   1301  CB  GLN A 234      -7.514  21.556   0.396  1.00  0.00           C  
ATOM   1302  CG  GLN A 234      -8.130  20.196   0.672  1.00  0.00           C  
ATOM   1303  CD  GLN A 234      -9.539  20.076   0.121  1.00  0.00           C  
ATOM   1304  OE1 GLN A 234     -10.416  20.880   0.444  1.00  0.00           O  
ATOM   1305  NE2 GLN A 234      -9.762  19.068  -0.714  1.00  0.00           N  
ATOM   1306  H   GLN A 234      -5.830  20.511  -1.304  1.00  0.00           H  
ATOM   1307  HA  GLN A 234      -8.406  21.873  -1.527  1.00  0.00           H  
ATOM   1308 1HB  GLN A 234      -6.521  21.573   0.845  1.00  0.00           H  
ATOM   1309 2HB  GLN A 234      -8.116  22.308   0.905  1.00  0.00           H  
ATOM   1310 1HG  GLN A 234      -7.514  19.427   0.205  1.00  0.00           H  
ATOM   1311 2HG  GLN A 234      -8.169  20.039   1.750  1.00  0.00           H  
ATOM   1312 1HE2 GLN A 234     -10.673  18.938  -1.111  1.00  0.00           H  
ATOM   1313 2HE2 GLN A 234      -9.021  18.438  -0.949  1.00  0.00           H  
ATOM   1314  N   GLN A 235      -5.578  23.406  -1.578  1.00  0.00           N  
ATOM   1315  CA  GLN A 235      -4.918  24.686  -1.773  1.00  0.00           C  
ATOM   1316  C   GLN A 235      -4.508  24.842  -3.231  1.00  0.00           C  
ATOM   1317  O   GLN A 235      -3.688  24.075  -3.737  1.00  0.00           O  
ATOM   1318  CB  GLN A 235      -3.695  24.812  -0.860  1.00  0.00           C  
ATOM   1319  CG  GLN A 235      -2.971  26.143  -0.969  1.00  0.00           C  
ATOM   1320  CD  GLN A 235      -1.813  26.253   0.005  1.00  0.00           C  
ATOM   1321  OE1 GLN A 235      -1.252  25.244   0.439  1.00  0.00           O  
ATOM   1322  NE2 GLN A 235      -1.449  27.482   0.353  1.00  0.00           N  
ATOM   1323  H   GLN A 235      -5.058  22.582  -1.690  1.00  0.00           H  
ATOM   1324  HA  GLN A 235      -5.621  25.480  -1.520  1.00  0.00           H  
ATOM   1325 1HB  GLN A 235      -4.001  24.679   0.178  1.00  0.00           H  
ATOM   1326 2HB  GLN A 235      -2.982  24.022  -1.096  1.00  0.00           H  
ATOM   1327 1HG  GLN A 235      -2.580  26.251  -1.980  1.00  0.00           H  
ATOM   1328 2HG  GLN A 235      -3.676  26.946  -0.754  1.00  0.00           H  
ATOM   1329 1HE2 GLN A 235      -0.691  27.617   0.992  1.00  0.00           H  
ATOM   1330 2HE2 GLN A 235      -1.932  28.273  -0.023  1.00  0.00           H  
ATOM   1331  N   GLN A 236      -5.078  25.823  -3.910  1.00  0.00           N  
ATOM   1332  CA  GLN A 236      -4.754  26.055  -5.308  1.00  0.00           C  
ATOM   1333  C   GLN A 236      -4.070  27.402  -5.482  1.00  0.00           C  
ATOM   1334  O   GLN A 236      -4.655  28.453  -5.205  1.00  0.00           O  
ATOM   1335  CB  GLN A 236      -6.016  25.989  -6.173  1.00  0.00           C  
ATOM   1336  CG  GLN A 236      -5.758  26.142  -7.662  1.00  0.00           C  
ATOM   1337  CD  GLN A 236      -7.034  26.072  -8.480  1.00  0.00           C  
ATOM   1338  OE1 GLN A 236      -7.744  25.062  -8.464  1.00  0.00           O  
ATOM   1339  NE2 GLN A 236      -7.334  27.147  -9.200  1.00  0.00           N  
ATOM   1340  H   GLN A 236      -5.726  26.410  -3.459  1.00  0.00           H  
ATOM   1341  HA  GLN A 236      -4.066  25.276  -5.637  1.00  0.00           H  
ATOM   1342 1HB  GLN A 236      -6.516  25.033  -6.014  1.00  0.00           H  
ATOM   1343 2HB  GLN A 236      -6.707  26.775  -5.868  1.00  0.00           H  
ATOM   1344 1HG  GLN A 236      -5.290  27.110  -7.842  1.00  0.00           H  
ATOM   1345 2HG  GLN A 236      -5.098  25.340  -7.990  1.00  0.00           H  
ATOM   1346 1HE2 GLN A 236      -8.163  27.159  -9.760  1.00  0.00           H  
ATOM   1347 2HE2 GLN A 236      -6.731  27.944  -9.184  1.00  0.00           H  
ATOM   1348  N   ALA A 237      -2.828  27.359  -5.938  1.00  0.00           N  
ATOM   1349  CA  ALA A 237      -2.048  28.565  -6.159  1.00  0.00           C  
ATOM   1350  C   ALA A 237      -2.369  29.166  -7.519  1.00  0.00           C  
ATOM   1351  O   ALA A 237      -2.182  30.362  -7.748  1.00  0.00           O  
ATOM   1352  CB  ALA A 237      -0.560  28.267  -6.045  1.00  0.00           C  
ATOM   1353  H   ALA A 237      -2.420  26.486  -6.134  1.00  0.00           H  
ATOM   1354  HA  ALA A 237      -2.321  29.290  -5.392  1.00  0.00           H  
ATOM   1355 1HB  ALA A 237       0.008  29.180  -6.217  1.00  0.00           H  
ATOM   1356 2HB  ALA A 237      -0.341  27.886  -5.047  1.00  0.00           H  
ATOM   1357 3HB  ALA A 237      -0.281  27.520  -6.786  1.00  0.00           H  
ATOM   1358  N   GLN A 238      -2.850  28.323  -8.421  1.00  0.00           N  
ATOM   1359  CA  GLN A 238      -3.206  28.760  -9.760  1.00  0.00           C  
ATOM   1360  C   GLN A 238      -4.543  29.487  -9.737  1.00  0.00           C  
ATOM   1361  O   GLN A 238      -4.739  30.404 -10.562  1.00  0.00           O  
ATOM   1362  OXT GLN A 238      -5.382  29.175  -8.938  1.00  0.00           O  
ATOM   1363  CB  GLN A 238      -3.266  27.569 -10.720  1.00  0.00           C  
ATOM   1364  CG  GLN A 238      -3.507  27.951 -12.171  1.00  0.00           C  
ATOM   1365  CD  GLN A 238      -3.461  26.753 -13.100  1.00  0.00           C  
ATOM   1366  OE1 GLN A 238      -3.445  25.602 -12.653  1.00  0.00           O  
ATOM   1367  NE2 GLN A 238      -3.438  27.015 -14.402  1.00  0.00           N  
ATOM   1368  H   GLN A 238      -2.979  27.385  -8.173  1.00  0.00           H  
ATOM   1369  HA  GLN A 238      -2.441  29.451 -10.113  1.00  0.00           H  
ATOM   1370 1HB  GLN A 238      -2.330  27.013 -10.670  1.00  0.00           H  
ATOM   1371 2HB  GLN A 238      -4.065  26.894 -10.413  1.00  0.00           H  
ATOM   1372 1HG  GLN A 238      -4.490  28.412 -12.256  1.00  0.00           H  
ATOM   1373 2HG  GLN A 238      -2.735  28.656 -12.483  1.00  0.00           H  
ATOM   1374 1HE2 GLN A 238      -3.407  26.265 -15.064  1.00  0.00           H  
ATOM   1375 2HE2 GLN A 238      -3.451  27.962 -14.722  1.00  0.00           H  
TER                                                                             
ATOM   1377  N   LEU B   1     -12.822   7.281  -4.926  1.00  0.00           N  
ATOM   1378  CA  LEU B   1     -11.794   7.477  -3.910  1.00  0.00           C  
ATOM   1379  C   LEU B   1     -12.056   6.607  -2.688  1.00  0.00           C  
ATOM   1380  O   LEU B   1     -12.741   7.022  -1.753  1.00  0.00           O  
ATOM   1381  CB  LEU B   1     -11.735   8.952  -3.492  1.00  0.00           C  
ATOM   1382  CG  LEU B   1     -11.491   9.955  -4.626  1.00  0.00           C  
ATOM   1383  CD1 LEU B   1     -11.417  11.363  -4.052  1.00  0.00           C  
ATOM   1384  CD2 LEU B   1     -10.205   9.594  -5.355  1.00  0.00           C  
ATOM   1385 1H   LEU B   1     -12.626   7.863  -5.715  1.00  0.00           H  
ATOM   1386 2H   LEU B   1     -12.830   6.323  -5.212  1.00  0.00           H  
ATOM   1387 3H   LEU B   1     -13.715   7.523  -4.548  1.00  0.00           H  
ATOM   1388  HA  LEU B   1     -10.831   7.194  -4.333  1.00  0.00           H  
ATOM   1389 1HB  LEU B   1     -12.677   9.215  -3.014  1.00  0.00           H  
ATOM   1390 2HB  LEU B   1     -10.935   9.075  -2.763  1.00  0.00           H  
ATOM   1391  HG  LEU B   1     -12.326   9.924  -5.326  1.00  0.00           H  
ATOM   1392 1HD1 LEU B   1     -11.244  12.077  -4.858  1.00  0.00           H  
ATOM   1393 2HD1 LEU B   1     -12.357  11.602  -3.553  1.00  0.00           H  
ATOM   1394 3HD1 LEU B   1     -10.600  11.421  -3.334  1.00  0.00           H  
ATOM   1395 1HD2 LEU B   1     -10.032  10.307  -6.162  1.00  0.00           H  
ATOM   1396 2HD2 LEU B   1      -9.369   9.627  -4.657  1.00  0.00           H  
ATOM   1397 3HD2 LEU B   1     -10.292   8.590  -5.771  1.00  0.00           H  
ATOM   1398  N   GLU B   2     -11.505   5.397  -2.699  1.00  0.00           N  
ATOM   1399  CA  GLU B   2     -11.779   4.421  -1.652  1.00  0.00           C  
ATOM   1400  C   GLU B   2     -10.539   3.594  -1.334  1.00  0.00           C  
ATOM   1401  O   GLU B   2      -9.620   3.498  -2.146  1.00  0.00           O  
ATOM   1402  CB  GLU B   2     -12.926   3.498  -2.070  1.00  0.00           C  
ATOM   1403  CG  GLU B   2     -12.628   2.636  -3.288  1.00  0.00           C  
ATOM   1404  CD  GLU B   2     -13.807   1.812  -3.724  1.00  0.00           C  
ATOM   1405  OE1 GLU B   2     -14.863   1.977  -3.163  1.00  0.00           O  
ATOM   1406  OE2 GLU B   2     -13.651   1.016  -4.620  1.00  0.00           O  
ATOM   1407  H   GLU B   2     -10.882   5.148  -3.455  1.00  0.00           H  
ATOM   1408  HA  GLU B   2     -12.072   4.956  -0.748  1.00  0.00           H  
ATOM   1409 1HB  GLU B   2     -13.177   2.833  -1.243  1.00  0.00           H  
ATOM   1410 2HB  GLU B   2     -13.811   4.095  -2.291  1.00  0.00           H  
ATOM   1411 1HG  GLU B   2     -12.326   3.282  -4.112  1.00  0.00           H  
ATOM   1412 2HG  GLU B   2     -11.794   1.975  -3.057  1.00  0.00           H  
ATOM   1413  N   ALA B   3     -10.520   2.999  -0.146  1.00  0.00           N  
ATOM   1414  CA  ALA B   3      -9.419   2.134   0.261  1.00  0.00           C  
ATOM   1415  C   ALA B   3      -9.212   1.001  -0.736  1.00  0.00           C  
ATOM   1416  O   ALA B   3     -10.172   0.396  -1.212  1.00  0.00           O  
ATOM   1417  CB  ALA B   3      -9.672   1.573   1.653  1.00  0.00           C  
ATOM   1418  H   ALA B   3     -11.290   3.150   0.492  1.00  0.00           H  
ATOM   1419  HA  ALA B   3      -8.508   2.732   0.281  1.00  0.00           H  
ATOM   1420 1HB  ALA B   3      -8.842   0.928   1.941  1.00  0.00           H  
ATOM   1421 2HB  ALA B   3      -9.760   2.393   2.365  1.00  0.00           H  
ATOM   1422 3HB  ALA B   3     -10.595   0.995   1.649  1.00  0.00           H  
ATOM   1423  N   LEU B   4      -7.951   0.719  -1.050  1.00  0.00           N  
ATOM   1424  CA  LEU B   4      -7.619  -0.275  -2.063  1.00  0.00           C  
ATOM   1425  C   LEU B   4      -7.090  -1.554  -1.426  1.00  0.00           C  
ATOM   1426  O   LEU B   4      -6.660  -1.552  -0.272  1.00  0.00           O  
ATOM   1427  CB  LEU B   4      -6.575   0.288  -3.036  1.00  0.00           C  
ATOM   1428  CG  LEU B   4      -6.846   1.706  -3.554  1.00  0.00           C  
ATOM   1429  CD1 LEU B   4      -5.698   2.147  -4.452  1.00  0.00           C  
ATOM   1430  CD2 LEU B   4      -8.168   1.729  -4.306  1.00  0.00           C  
ATOM   1431  H   LEU B   4      -7.206   1.205  -0.573  1.00  0.00           H  
ATOM   1432  HA  LEU B   4      -8.523  -0.517  -2.620  1.00  0.00           H  
ATOM   1433 1HB  LEU B   4      -5.606   0.296  -2.540  1.00  0.00           H  
ATOM   1434 2HB  LEU B   4      -6.513  -0.374  -3.900  1.00  0.00           H  
ATOM   1435  HG  LEU B   4      -6.895   2.398  -2.712  1.00  0.00           H  
ATOM   1436 1HD1 LEU B   4      -5.890   3.155  -4.820  1.00  0.00           H  
ATOM   1437 2HD1 LEU B   4      -4.768   2.140  -3.883  1.00  0.00           H  
ATOM   1438 3HD1 LEU B   4      -5.613   1.463  -5.296  1.00  0.00           H  
ATOM   1439 1HD2 LEU B   4      -8.361   2.737  -4.674  1.00  0.00           H  
ATOM   1440 2HD2 LEU B   4      -8.119   1.039  -5.149  1.00  0.00           H  
ATOM   1441 3HD2 LEU B   4      -8.973   1.427  -3.636  1.00  0.00           H  
ATOM   1442  N   PRO B   5      -7.124  -2.645  -2.183  1.00  0.00           N  
ATOM   1443  CA  PRO B   5      -6.542  -3.906  -1.740  1.00  0.00           C  
ATOM   1444  C   PRO B   5      -5.107  -3.713  -1.265  1.00  0.00           C  
ATOM   1445  O   PRO B   5      -4.362  -2.909  -1.822  1.00  0.00           O  
ATOM   1446  CB  PRO B   5      -6.609  -4.778  -2.998  1.00  0.00           C  
ATOM   1447  CG  PRO B   5      -7.785  -4.250  -3.746  1.00  0.00           C  
ATOM   1448  CD  PRO B   5      -7.716  -2.759  -3.550  1.00  0.00           C  
ATOM   1449  HA  PRO B   5      -7.162  -4.328  -0.935  1.00  0.00           H  
ATOM   1450 1HB  PRO B   5      -5.670  -4.693  -3.564  1.00  0.00           H  
ATOM   1451 2HB  PRO B   5      -6.720  -5.835  -2.717  1.00  0.00           H  
ATOM   1452 1HG  PRO B   5      -7.724  -4.542  -4.805  1.00  0.00           H  
ATOM   1453 2HG  PRO B   5      -8.714  -4.686  -3.349  1.00  0.00           H  
ATOM   1454 1HD  PRO B   5      -7.065  -2.318  -4.320  1.00  0.00           H  
ATOM   1455 2HD  PRO B   5      -8.728  -2.334  -3.608  1.00  0.00           H  
ATOM   1456  N   ASP B   6      -4.728  -4.458  -0.231  1.00  0.00           N  
ATOM   1457  CA  ASP B   6      -3.410  -4.309   0.375  1.00  0.00           C  
ATOM   1458  C   ASP B   6      -2.305  -4.501  -0.656  1.00  0.00           C  
ATOM   1459  O   ASP B   6      -2.397  -5.370  -1.523  1.00  0.00           O  
ATOM   1460  CB  ASP B   6      -3.230  -5.311   1.518  1.00  0.00           C  
ATOM   1461  CG  ASP B   6      -4.060  -4.965   2.746  1.00  0.00           C  
ATOM   1462  OD1 ASP B   6      -4.604  -3.887   2.788  1.00  0.00           O  
ATOM   1463  OD2 ASP B   6      -4.144  -5.783   3.632  1.00  0.00           O  
ATOM   1464  H   ASP B   6      -5.367  -5.143   0.143  1.00  0.00           H  
ATOM   1465  HA  ASP B   6      -3.328  -3.301   0.781  1.00  0.00           H  
ATOM   1466 1HB  ASP B   6      -3.510  -6.308   1.176  1.00  0.00           H  
ATOM   1467 2HB  ASP B   6      -2.179  -5.348   1.807  1.00  0.00           H  
ATOM   1468  N   ASP B   7      -1.261  -3.685  -0.556  1.00  0.00           N  
ATOM   1469  CA  ASP B   7      -0.154  -3.738  -1.502  1.00  0.00           C  
ATOM   1470  C   ASP B   7       1.059  -4.429  -0.893  1.00  0.00           C  
ATOM   1471  O   ASP B   7       2.190  -4.222  -1.332  1.00  0.00           O  
ATOM   1472  CB  ASP B   7       0.231  -2.328  -1.958  1.00  0.00           C  
ATOM   1473  CG  ASP B   7      -0.844  -1.667  -2.810  1.00  0.00           C  
ATOM   1474  OD1 ASP B   7      -1.259  -2.262  -3.776  1.00  0.00           O  
ATOM   1475  OD2 ASP B   7      -1.241  -0.573  -2.486  1.00  0.00           O  
ATOM   1476  H   ASP B   7      -1.236  -3.010   0.195  1.00  0.00           H  
ATOM   1477  HA  ASP B   7      -0.470  -4.311  -2.374  1.00  0.00           H  
ATOM   1478 1HB  ASP B   7       0.419  -1.702  -1.085  1.00  0.00           H  
ATOM   1479 2HB  ASP B   7       1.155  -2.372  -2.535  1.00  0.00           H  
ATOM   1480  N   LEU B   8       0.816  -5.251   0.124  1.00  0.00           N  
ATOM   1481  CA  LEU B   8       1.883  -6.005   0.770  1.00  0.00           C  
ATOM   1482  C   LEU B   8       2.055  -7.376   0.127  1.00  0.00           C  
ATOM   1483  O   LEU B   8       1.102  -8.149   0.027  1.00  0.00           O  
ATOM   1484  CB  LEU B   8       1.587  -6.168   2.266  1.00  0.00           C  
ATOM   1485  CG  LEU B   8       2.585  -7.028   3.052  1.00  0.00           C  
ATOM   1486  CD1 LEU B   8       3.964  -6.385   2.994  1.00  0.00           C  
ATOM   1487  CD2 LEU B   8       2.109  -7.172   4.489  1.00  0.00           C  
ATOM   1488  H   LEU B   8      -0.132  -5.353   0.457  1.00  0.00           H  
ATOM   1489  HA  LEU B   8       2.815  -5.453   0.655  1.00  0.00           H  
ATOM   1490 1HB  LEU B   8       1.566  -5.181   2.725  1.00  0.00           H  
ATOM   1491 2HB  LEU B   8       0.601  -6.619   2.378  1.00  0.00           H  
ATOM   1492  HG  LEU B   8       2.657  -8.014   2.592  1.00  0.00           H  
ATOM   1493 1HD1 LEU B   8       4.674  -6.996   3.553  1.00  0.00           H  
ATOM   1494 2HD1 LEU B   8       4.289  -6.312   1.956  1.00  0.00           H  
ATOM   1495 3HD1 LEU B   8       3.920  -5.389   3.433  1.00  0.00           H  
ATOM   1496 1HD2 LEU B   8       2.818  -7.784   5.048  1.00  0.00           H  
ATOM   1497 2HD2 LEU B   8       2.038  -6.187   4.950  1.00  0.00           H  
ATOM   1498 3HD2 LEU B   8       1.129  -7.650   4.502  1.00  0.00           H  
ATOM   1499  N   TYR B   9       3.275  -7.669  -0.310  1.00  0.00           N  
ATOM   1500  CA  TYR B   9       3.591  -8.974  -0.879  1.00  0.00           C  
ATOM   1501  C   TYR B   9       3.778 -10.019   0.213  1.00  0.00           C  
ATOM   1502  O   TYR B   9       4.521  -9.805   1.171  1.00  0.00           O  
ATOM   1503  CB  TYR B   9       4.844  -8.889  -1.753  1.00  0.00           C  
ATOM   1504  CG  TYR B   9       5.295 -10.224  -2.305  1.00  0.00           C  
ATOM   1505  CD1 TYR B   9       4.593 -10.818  -3.343  1.00  0.00           C  
ATOM   1506  CD2 TYR B   9       6.411 -10.853  -1.773  1.00  0.00           C  
ATOM   1507  CE1 TYR B   9       5.005 -12.036  -3.847  1.00  0.00           C  
ATOM   1508  CE2 TYR B   9       6.823 -12.071  -2.276  1.00  0.00           C  
ATOM   1509  CZ  TYR B   9       6.124 -12.662  -3.309  1.00  0.00           C  
ATOM   1510  OH  TYR B   9       6.534 -13.876  -3.811  1.00  0.00           O  
ATOM   1511  H   TYR B   9       4.002  -6.971  -0.246  1.00  0.00           H  
ATOM   1512  HA  TYR B   9       2.753  -9.292  -1.501  1.00  0.00           H  
ATOM   1513 1HB  TYR B   9       4.658  -8.219  -2.593  1.00  0.00           H  
ATOM   1514 2HB  TYR B   9       5.664  -8.467  -1.173  1.00  0.00           H  
ATOM   1515  HD1 TYR B   9       3.716 -10.323  -3.761  1.00  0.00           H  
ATOM   1516  HD2 TYR B   9       6.962 -10.386  -0.956  1.00  0.00           H  
ATOM   1517  HE1 TYR B   9       4.453 -12.503  -4.663  1.00  0.00           H  
ATOM   1518  HE2 TYR B   9       7.699 -12.566  -1.858  1.00  0.00           H  
ATOM   1519  HH  TYR B   9       5.887 -14.194  -4.445  1.00  0.00           H  
ATOM   1520  N   PHE B  10       3.101 -11.152   0.063  1.00  0.00           N  
ATOM   1521  CA  PHE B  10       3.159 -12.219   1.057  1.00  0.00           C  
ATOM   1522  C   PHE B  10       3.949 -13.413   0.538  1.00  0.00           C  
ATOM   1523  O   PHE B  10       3.742 -13.865  -0.587  1.00  0.00           O  
ATOM   1524  CB  PHE B  10       1.748 -12.665   1.445  1.00  0.00           C  
ATOM   1525  CG  PHE B  10       0.979 -11.636   2.224  1.00  0.00           C  
ATOM   1526  CD1 PHE B  10       0.294 -10.622   1.571  1.00  0.00           C  
ATOM   1527  CD2 PHE B  10       0.940 -11.679   3.609  1.00  0.00           C  
ATOM   1528  CE1 PHE B  10      -0.414  -9.674   2.287  1.00  0.00           C  
ATOM   1529  CE2 PHE B  10       0.233 -10.733   4.326  1.00  0.00           C  
ATOM   1530  CZ  PHE B  10      -0.444  -9.730   3.664  1.00  0.00           C  
ATOM   1531  H   PHE B  10       2.530 -11.279  -0.761  1.00  0.00           H  
ATOM   1532  HA  PHE B  10       3.661 -11.836   1.946  1.00  0.00           H  
ATOM   1533 1HB  PHE B  10       1.182 -12.904   0.546  1.00  0.00           H  
ATOM   1534 2HB  PHE B  10       1.806 -13.572   2.046  1.00  0.00           H  
ATOM   1535  HD1 PHE B  10       0.317 -10.578   0.482  1.00  0.00           H  
ATOM   1536  HD2 PHE B  10       1.476 -12.471   4.132  1.00  0.00           H  
ATOM   1537  HE1 PHE B  10      -0.948  -8.882   1.761  1.00  0.00           H  
ATOM   1538  HE2 PHE B  10       0.210 -10.779   5.415  1.00  0.00           H  
ATOM   1539  HZ  PHE B  10      -1.001  -8.983   4.228  1.00  0.00           H  
ATOM   1540  N   THR B  11       4.857 -13.917   1.366  1.00  0.00           N  
ATOM   1541  CA  THR B  11       5.612 -15.119   1.034  1.00  0.00           C  
ATOM   1542  C   THR B  11       6.089 -15.837   2.291  1.00  0.00           C  
ATOM   1543  O   THR B  11       5.614 -15.561   3.393  1.00  0.00           O  
ATOM   1544  CB  THR B  11       6.821 -14.785   0.140  1.00  0.00           C  
ATOM   1545  OG1 THR B  11       7.430 -15.999  -0.318  1.00  0.00           O  
ATOM   1546  CG2 THR B  11       7.846 -13.968   0.911  1.00  0.00           C  
ATOM   1547  H   THR B  11       5.030 -13.458   2.250  1.00  0.00           H  
ATOM   1548  HA  THR B  11       4.958 -15.799   0.488  1.00  0.00           H  
ATOM   1549  HB  THR B  11       6.486 -14.214  -0.726  1.00  0.00           H  
ATOM   1550  HG1 THR B  11       7.518 -15.972  -1.274  1.00  0.00           H  
ATOM   1551 1HG2 THR B  11       8.692 -13.741   0.264  1.00  0.00           H  
ATOM   1552 2HG2 THR B  11       7.389 -13.039   1.251  1.00  0.00           H  
ATOM   1553 3HG2 THR B  11       8.191 -14.538   1.773  1.00  0.00           H  
ATOM   1554  N   ASP B  12       7.030 -16.758   2.120  1.00  0.00           N  
ATOM   1555  CA  ASP B  12       7.647 -17.443   3.250  1.00  0.00           C  
ATOM   1556  C   ASP B  12       8.779 -16.614   3.845  1.00  0.00           C  
ATOM   1557  O   ASP B  12       9.796 -16.376   3.195  1.00  0.00           O  
ATOM   1558  CB  ASP B  12       8.181 -18.812   2.821  1.00  0.00           C  
ATOM   1559  CG  ASP B  12       7.073 -19.802   2.490  1.00  0.00           C  
ATOM   1560  OD1 ASP B  12       5.939 -19.520   2.798  1.00  0.00           O  
ATOM   1561  OD2 ASP B  12       7.370 -20.832   1.933  1.00  0.00           O  
ATOM   1562  H   ASP B  12       7.326 -16.990   1.183  1.00  0.00           H  
ATOM   1563  HA  ASP B  12       6.890 -17.590   4.020  1.00  0.00           H  
ATOM   1564 1HB  ASP B  12       8.818 -18.696   1.944  1.00  0.00           H  
ATOM   1565 2HB  ASP B  12       8.795 -19.229   3.619  1.00  0.00           H  
ATOM   1566  N   PHE B  13       8.593 -16.176   5.086  1.00  0.00           N  
ATOM   1567  CA  PHE B  13       9.546 -15.280   5.731  1.00  0.00           C  
ATOM   1568  C   PHE B  13      10.349 -16.008   6.801  1.00  0.00           C  
ATOM   1569  O   PHE B  13      11.281 -16.696   6.488  1.00  0.00           O  
ATOM   1570  OXT PHE B  13      10.050 -15.895   7.957  1.00  0.00           O  
ATOM   1571  CB  PHE B  13       8.819 -14.087   6.356  1.00  0.00           C  
ATOM   1572  CG  PHE B  13       8.091 -13.231   5.359  1.00  0.00           C  
ATOM   1573  CD1 PHE B  13       6.727 -13.384   5.158  1.00  0.00           C  
ATOM   1574  CD2 PHE B  13       8.767 -12.272   4.621  1.00  0.00           C  
ATOM   1575  CE1 PHE B  13       6.056 -12.597   4.241  1.00  0.00           C  
ATOM   1576  CE2 PHE B  13       8.099 -11.484   3.705  1.00  0.00           C  
ATOM   1577  CZ  PHE B  13       6.742 -11.647   3.515  1.00  0.00           C  
ATOM   1578  H   PHE B  13       7.772 -16.470   5.595  1.00  0.00           H  
ATOM   1579  HA  PHE B  13      10.239 -14.909   4.975  1.00  0.00           H  
ATOM   1580 1HB  PHE B  13       8.097 -14.444   7.089  1.00  0.00           H  
ATOM   1581 2HB  PHE B  13       9.537 -13.460   6.883  1.00  0.00           H  
ATOM   1582  HD1 PHE B  13       6.185 -14.135   5.733  1.00  0.00           H  
ATOM   1583  HD2 PHE B  13       9.840 -12.144   4.771  1.00  0.00           H  
ATOM   1584  HE1 PHE B  13       4.984 -12.728   4.093  1.00  0.00           H  
ATOM   1585  HE2 PHE B  13       8.643 -10.733   3.131  1.00  0.00           H  
ATOM   1586  HZ  PHE B  13       6.214 -11.027   2.791  1.00  0.00           H  
TER                                                                             
I_bsa 1683.89
I_hb 4
I_pack -0.078
I_sc -55.013
I_unsat 10
pep_sc -23.183
pep_sc_noref -22.857
reweighted_sc -142.588
rmsALL 10.532
rmsALL_CAPRI_if 3.691
rmsALL_allIF 4.597
rmsALL_if 6.214
rmsBB 8.996
rmsBB_CAPRI_if 2.701
rmsBB_allIF 3.301
rmsBB_if 5.071
rmsBB_intrf_lowres 6.099
rmsBB_lowres 9.806
rmsCA 9.03
rmsCA_if 5.228
rmsCA_intrf_lowres 6.274
rmsCA_lowres 9.832
rmsSC_CAPRI_if 4.21
rmsSC_allIF 5.139
score -64.392
score_lowres_opt 5.298
score_lowres_start 27.134
silent_score -64.392
startRMSall 0
startRMSallif 0
startRMSbb 0
startRMSca 0
time 52
