# Supplementary material for: Simple biochemical features underlie transcriptional activation domain diversity and dynamic, fuzzy binding to Mediator
Source: eLife. 2021 Apr 27;10:e68068. doi: 10.7554/eLife.68068 (PMC8137143; doi:10.7554/eLife.68068)
Supplement: Figure 6—source data 2. — The 10 best-scoring models from different binding poses are provided as pdb files. Top500.txt contains the score, cluster number, and RMSD to best model for the 500 best-scoring models. [file elife-68068-fig6-data2.zip › Med15-cAD structural models/ABD1/Gln3_63/2lpb_Gln3_63_prepack_45837.pdb]

HEADER                                            17-SEP-20   XXXX              
EXPDTA    THEORETICAL MODEL                                                     
REMARK 220                                                                      
REMARK 220 EXPERIMENTAL DETAILS                                                 
REMARK 220  EXPERIMENT TYPE                : THEORETICAL MODELLING              
REMARK 220  DATE OF DATA COLLECTION        : 17-SEP-20                          
REMARK 220                                                                      
REMARK 220 REMARK: MODEL GENERATED BY ROSETTA                                   
REMARK 220  VERSION 2020.08+release.cb1caba                                     
ATOM      1  N   GLN A 158     -12.016 -12.395 -23.603  1.00  0.00           N  
ATOM      2  CA  GLN A 158     -11.969 -12.966 -22.241  1.00  0.00           C  
ATOM      3  C   GLN A 158     -12.554 -11.986 -21.232  1.00  0.00           C  
ATOM      4  O   GLN A 158     -13.092 -10.945 -21.605  1.00  0.00           O  
ATOM      5  CB  GLN A 158     -10.534 -13.324 -21.846  1.00  0.00           C  
ATOM      6  CG  GLN A 158      -9.893 -14.386 -22.724  1.00  0.00           C  
ATOM      7  CD  GLN A 158     -10.563 -15.738 -22.580  1.00  0.00           C  
ATOM      8  OE1 GLN A 158     -10.628 -16.301 -21.483  1.00  0.00           O  
ATOM      9  NE2 GLN A 158     -11.067 -16.270 -23.687  1.00  0.00           N  
ATOM     10 1H   GLN A 158     -11.629 -13.049 -24.253  1.00  0.00           H  
ATOM     11 2H   GLN A 158     -12.965 -12.201 -23.851  1.00  0.00           H  
ATOM     12 3H   GLN A 158     -11.486 -11.548 -23.628  1.00  0.00           H  
ATOM     13  HA  GLN A 158     -12.567 -13.877 -22.227  1.00  0.00           H  
ATOM     14 1HB  GLN A 158      -9.911 -12.431 -21.889  1.00  0.00           H  
ATOM     15 2HB  GLN A 158     -10.519 -13.685 -20.817  1.00  0.00           H  
ATOM     16 1HG  GLN A 158      -9.970 -14.075 -23.766  1.00  0.00           H  
ATOM     17 2HG  GLN A 158      -8.845 -14.491 -22.442  1.00  0.00           H  
ATOM     18 1HE2 GLN A 158     -11.521 -17.161 -23.655  1.00  0.00           H  
ATOM     19 2HE2 GLN A 158     -10.992 -15.779 -24.557  1.00  0.00           H  
ATOM     20  N   ARG A 159     -12.454 -12.331 -19.958  1.00  0.00           N  
ATOM     21  CA  ARG A 159     -12.963 -11.479 -18.889  1.00  0.00           C  
ATOM     22  C   ARG A 159     -12.021 -10.302 -18.654  1.00  0.00           C  
ATOM     23  O   ARG A 159     -10.801 -10.445 -18.767  1.00  0.00           O  
ATOM     24  CB  ARG A 159     -13.124 -12.269 -17.599  1.00  0.00           C  
ATOM     25  CG  ARG A 159     -14.191 -13.351 -17.640  1.00  0.00           C  
ATOM     26  CD  ARG A 159     -14.288 -14.077 -16.348  1.00  0.00           C  
ATOM     27  NE  ARG A 159     -15.295 -15.125 -16.388  1.00  0.00           N  
ATOM     28  CZ  ARG A 159     -15.548 -15.983 -15.381  1.00  0.00           C  
ATOM     29  NH1 ARG A 159     -14.860 -15.904 -14.263  1.00  0.00           N  
ATOM     30  NH2 ARG A 159     -16.487 -16.903 -15.516  1.00  0.00           N  
ATOM     31  H   ARG A 159     -12.025 -13.184 -19.727  1.00  0.00           H  
ATOM     32  HA  ARG A 159     -13.941 -11.098 -19.186  1.00  0.00           H  
ATOM     33 1HB  ARG A 159     -12.179 -12.747 -17.345  1.00  0.00           H  
ATOM     34 2HB  ARG A 159     -13.375 -11.589 -16.785  1.00  0.00           H  
ATOM     35 1HG  ARG A 159     -15.160 -12.899 -17.853  1.00  0.00           H  
ATOM     36 2HG  ARG A 159     -13.948 -14.073 -18.421  1.00  0.00           H  
ATOM     37 1HD  ARG A 159     -13.328 -14.535 -16.115  1.00  0.00           H  
ATOM     38 2HD  ARG A 159     -14.558 -13.377 -15.557  1.00  0.00           H  
ATOM     39  HE  ARG A 159     -15.845 -15.216 -17.232  1.00  0.00           H  
ATOM     40 1HH1 ARG A 159     -14.143 -15.201 -14.159  1.00  0.00           H  
ATOM     41 2HH1 ARG A 159     -15.048 -16.547 -13.508  1.00  0.00           H  
ATOM     42 1HH2 ARG A 159     -17.015 -16.963 -16.375  1.00  0.00           H  
ATOM     43 2HH2 ARG A 159     -16.676 -17.546 -14.761  1.00  0.00           H  
ATOM     44  N   ARG A 160     -12.586  -9.144 -18.344  1.00  0.00           N  
ATOM     45  CA  ARG A 160     -11.792  -7.949 -18.098  1.00  0.00           C  
ATOM     46  C   ARG A 160     -12.633  -6.875 -17.411  1.00  0.00           C  
ATOM     47  O   ARG A 160     -13.441  -6.198 -18.052  1.00  0.00           O  
ATOM     48  CB  ARG A 160     -11.230  -7.400 -19.401  1.00  0.00           C  
ATOM     49  CG  ARG A 160     -10.292  -6.214 -19.244  1.00  0.00           C  
ATOM     50  CD  ARG A 160      -9.730  -5.781 -20.549  1.00  0.00           C  
ATOM     51  NE  ARG A 160      -8.780  -4.691 -20.396  1.00  0.00           N  
ATOM     52  CZ  ARG A 160      -8.192  -4.040 -21.417  1.00  0.00           C  
ATOM     53  NH1 ARG A 160      -8.464  -4.381 -22.658  1.00  0.00           N  
ATOM     54  NH2 ARG A 160      -7.340  -3.059 -21.174  1.00  0.00           N  
ATOM     55  H   ARG A 160     -13.563  -9.090 -18.275  1.00  0.00           H  
ATOM     56  HA  ARG A 160     -10.960  -8.215 -17.446  1.00  0.00           H  
ATOM     57 1HB  ARG A 160     -10.683  -8.186 -19.921  1.00  0.00           H  
ATOM     58 2HB  ARG A 160     -12.050  -7.089 -20.049  1.00  0.00           H  
ATOM     59 1HG  ARG A 160     -10.838  -5.374 -18.811  1.00  0.00           H  
ATOM     60 2HG  ARG A 160      -9.465  -6.487 -18.587  1.00  0.00           H  
ATOM     61 1HD  ARG A 160      -9.214  -6.619 -21.018  1.00  0.00           H  
ATOM     62 2HD  ARG A 160     -10.536  -5.442 -21.198  1.00  0.00           H  
ATOM     63  HE  ARG A 160      -8.546  -4.401 -19.456  1.00  0.00           H  
ATOM     64 1HH1 ARG A 160      -9.115  -5.130 -22.845  1.00  0.00           H  
ATOM     65 2HH1 ARG A 160      -8.022  -3.893 -23.424  1.00  0.00           H  
ATOM     66 1HH2 ARG A 160      -7.130  -2.798 -20.220  1.00  0.00           H  
ATOM     67 2HH2 ARG A 160      -6.899  -2.572 -21.939  1.00  0.00           H  
ATOM     68  N   GLN A 161     -12.454  -6.736 -16.108  1.00  0.00           N  
ATOM     69  CA  GLN A 161     -13.186  -5.737 -15.341  1.00  0.00           C  
ATOM     70  C   GLN A 161     -12.283  -4.548 -15.024  1.00  0.00           C  
ATOM     71  O   GLN A 161     -11.141  -4.722 -14.597  1.00  0.00           O  
ATOM     72  CB  GLN A 161     -13.737  -6.344 -14.048  1.00  0.00           C  
ATOM     73  CG  GLN A 161     -14.568  -5.385 -13.214  1.00  0.00           C  
ATOM     74  CD  GLN A 161     -15.148  -6.045 -11.978  1.00  0.00           C  
ATOM     75  OE1 GLN A 161     -14.576  -6.995 -11.437  1.00  0.00           O  
ATOM     76  NE2 GLN A 161     -16.290  -5.544 -11.522  1.00  0.00           N  
ATOM     77  H   GLN A 161     -11.811  -7.320 -15.646  1.00  0.00           H  
ATOM     78  HA  GLN A 161     -14.024  -5.385 -15.943  1.00  0.00           H  
ATOM     79 1HB  GLN A 161     -14.358  -7.207 -14.287  1.00  0.00           H  
ATOM     80 2HB  GLN A 161     -12.911  -6.697 -13.431  1.00  0.00           H  
ATOM     81 1HG  GLN A 161     -13.935  -4.556 -12.894  1.00  0.00           H  
ATOM     82 2HG  GLN A 161     -15.392  -5.011 -13.822  1.00  0.00           H  
ATOM     83 1HE2 GLN A 161     -16.722  -5.939 -10.709  1.00  0.00           H  
ATOM     84 2HE2 GLN A 161     -16.721  -4.772 -11.990  1.00  0.00           H  
ATOM     85  N   LEU A 162     -12.793  -3.344 -15.237  1.00  0.00           N  
ATOM     86  CA  LEU A 162     -12.021  -2.140 -14.973  1.00  0.00           C  
ATOM     87  C   LEU A 162     -12.920  -0.927 -14.750  1.00  0.00           C  
ATOM     88  O   LEU A 162     -13.442  -0.340 -15.694  1.00  0.00           O  
ATOM     89  CB  LEU A 162     -11.064  -1.866 -16.140  1.00  0.00           C  
ATOM     90  CG  LEU A 162     -10.155  -0.641 -15.981  1.00  0.00           C  
ATOM     91  CD1 LEU A 162      -9.015  -0.720 -16.988  1.00  0.00           C  
ATOM     92  CD2 LEU A 162     -10.971   0.628 -16.177  1.00  0.00           C  
ATOM     93  H   LEU A 162     -13.712  -3.261 -15.574  1.00  0.00           H  
ATOM     94  HA  LEU A 162     -11.437  -2.296 -14.067  1.00  0.00           H  
ATOM     95 1HB  LEU A 162     -10.426  -2.737 -16.278  1.00  0.00           H  
ATOM     96 2HB  LEU A 162     -11.653  -1.725 -17.047  1.00  0.00           H  
ATOM     97  HG  LEU A 162      -9.717  -0.640 -14.982  1.00  0.00           H  
ATOM     98 1HD1 LEU A 162      -8.368   0.151 -16.875  1.00  0.00           H  
ATOM     99 2HD1 LEU A 162      -8.436  -1.626 -16.812  1.00  0.00           H  
ATOM    100 3HD1 LEU A 162      -9.423  -0.739 -17.998  1.00  0.00           H  
ATOM    101 1HD2 LEU A 162     -10.324   1.499 -16.063  1.00  0.00           H  
ATOM    102 2HD2 LEU A 162     -11.408   0.629 -17.176  1.00  0.00           H  
ATOM    103 3HD2 LEU A 162     -11.767   0.667 -15.432  1.00  0.00           H  
ATOM    104  N   THR A 163     -13.130  -0.568 -13.497  1.00  0.00           N  
ATOM    105  CA  THR A 163     -13.931   0.599 -13.185  1.00  0.00           C  
ATOM    106  C   THR A 163     -13.038   1.835 -13.283  1.00  0.00           C  
ATOM    107  O   THR A 163     -11.937   1.838 -12.733  1.00  0.00           O  
ATOM    108  CB  THR A 163     -14.563   0.499 -11.784  1.00  0.00           C  
ATOM    109  OG1 THR A 163     -15.445  -0.630 -11.735  1.00  0.00           O  
ATOM    110  CG2 THR A 163     -15.346   1.762 -11.461  1.00  0.00           C  
ATOM    111  H   THR A 163     -12.740  -1.095 -12.770  1.00  0.00           H  
ATOM    112  HA  THR A 163     -14.738   0.670 -13.915  1.00  0.00           H  
ATOM    113  HB  THR A 163     -13.779   0.363 -11.040  1.00  0.00           H  
ATOM    114  HG1 THR A 163     -15.731  -0.773 -10.830  1.00  0.00           H  
ATOM    115 1HG2 THR A 163     -15.785   1.673 -10.467  1.00  0.00           H  
ATOM    116 2HG2 THR A 163     -14.676   2.621 -11.486  1.00  0.00           H  
ATOM    117 3HG2 THR A 163     -16.138   1.898 -12.196  1.00  0.00           H  
ATOM    118  N   PRO A 164     -13.497   2.899 -13.960  1.00  0.00           N  
ATOM    119  CA  PRO A 164     -12.714   4.131 -14.141  1.00  0.00           C  
ATOM    120  C   PRO A 164     -12.220   4.737 -12.826  1.00  0.00           C  
ATOM    121  O   PRO A 164     -11.099   5.240 -12.749  1.00  0.00           O  
ATOM    122  CB  PRO A 164     -13.714   5.060 -14.836  1.00  0.00           C  
ATOM    123  CG  PRO A 164     -14.580   4.140 -15.627  1.00  0.00           C  
ATOM    124  CD  PRO A 164     -14.775   2.947 -14.730  1.00  0.00           C  
ATOM    125  HA  PRO A 164     -11.851   3.919 -14.789  1.00  0.00           H  
ATOM    126 1HB  PRO A 164     -14.277   5.636 -14.086  1.00  0.00           H  
ATOM    127 2HB  PRO A 164     -13.178   5.788 -15.464  1.00  0.00           H  
ATOM    128 1HG  PRO A 164     -15.528   4.637 -15.883  1.00  0.00           H  
ATOM    129 2HG  PRO A 164     -14.090   3.880 -16.576  1.00  0.00           H  
ATOM    130 1HD  PRO A 164     -15.638   3.120 -14.070  1.00  0.00           H  
ATOM    131 2HD  PRO A 164     -14.930   2.048 -15.344  1.00  0.00           H  
ATOM    132  N   GLN A 165     -13.054   4.663 -11.798  1.00  0.00           N  
ATOM    133  CA  GLN A 165     -12.719   5.223 -10.492  1.00  0.00           C  
ATOM    134  C   GLN A 165     -11.666   4.392  -9.762  1.00  0.00           C  
ATOM    135  O   GLN A 165     -10.776   4.940  -9.115  1.00  0.00           O  
ATOM    136  CB  GLN A 165     -13.978   5.338  -9.628  1.00  0.00           C  
ATOM    137  CG  GLN A 165     -14.990   6.351 -10.135  1.00  0.00           C  
ATOM    138  CD  GLN A 165     -16.245   6.390  -9.283  1.00  0.00           C  
ATOM    139  OE1 GLN A 165     -16.593   5.410  -8.619  1.00  0.00           O  
ATOM    140  NE2 GLN A 165     -16.933   7.525  -9.298  1.00  0.00           N  
ATOM    141  H   GLN A 165     -13.924   4.226 -11.924  1.00  0.00           H  
ATOM    142  HA  GLN A 165     -12.302   6.219 -10.639  1.00  0.00           H  
ATOM    143 1HB  GLN A 165     -14.471   4.368  -9.573  1.00  0.00           H  
ATOM    144 2HB  GLN A 165     -13.698   5.621  -8.613  1.00  0.00           H  
ATOM    145 1HG  GLN A 165     -14.536   7.341 -10.121  1.00  0.00           H  
ATOM    146 2HG  GLN A 165     -15.275   6.085 -11.152  1.00  0.00           H  
ATOM    147 1HE2 GLN A 165     -17.770   7.611  -8.756  1.00  0.00           H  
ATOM    148 2HE2 GLN A 165     -16.616   8.296  -9.850  1.00  0.00           H  
ATOM    149  N   GLN A 166     -11.757   3.072  -9.874  1.00  0.00           N  
ATOM    150  CA  GLN A 166     -10.822   2.186  -9.190  1.00  0.00           C  
ATOM    151  C   GLN A 166      -9.517   2.063  -9.956  1.00  0.00           C  
ATOM    152  O   GLN A 166      -8.440   2.098  -9.365  1.00  0.00           O  
ATOM    153  CB  GLN A 166     -11.442   0.800  -8.993  1.00  0.00           C  
ATOM    154  CG  GLN A 166     -12.640   0.781  -8.059  1.00  0.00           C  
ATOM    155  CD  GLN A 166     -13.224  -0.610  -7.896  1.00  0.00           C  
ATOM    156  OE1 GLN A 166     -13.107  -1.456  -8.787  1.00  0.00           O  
ATOM    157  NE2 GLN A 166     -13.859  -0.854  -6.755  1.00  0.00           N  
ATOM    158  H   GLN A 166     -12.454   2.687 -10.440  1.00  0.00           H  
ATOM    159  HA  GLN A 166     -10.598   2.609  -8.211  1.00  0.00           H  
ATOM    160 1HB  GLN A 166     -11.760   0.403  -9.957  1.00  0.00           H  
ATOM    161 2HB  GLN A 166     -10.691   0.119  -8.591  1.00  0.00           H  
ATOM    162 1HG  GLN A 166     -12.328   1.138  -7.078  1.00  0.00           H  
ATOM    163 2HG  GLN A 166     -13.414   1.432  -8.465  1.00  0.00           H  
ATOM    164 1HE2 GLN A 166     -14.265  -1.754  -6.591  1.00  0.00           H  
ATOM    165 2HE2 GLN A 166     -13.931  -0.139  -6.060  1.00  0.00           H  
ATOM    166  N   GLN A 167      -9.625   1.917 -11.272  1.00  0.00           N  
ATOM    167  CA  GLN A 167      -8.469   1.777 -12.140  1.00  0.00           C  
ATOM    168  C   GLN A 167      -7.449   2.886 -11.907  1.00  0.00           C  
ATOM    169  O   GLN A 167      -6.258   2.627 -11.753  1.00  0.00           O  
ATOM    170  CB  GLN A 167      -8.907   1.771 -13.607  1.00  0.00           C  
ATOM    171  CG  GLN A 167      -7.760   1.678 -14.599  1.00  0.00           C  
ATOM    172  CD  GLN A 167      -7.035   0.348 -14.524  1.00  0.00           C  
ATOM    173  OE1 GLN A 167      -7.461  -0.568 -13.813  1.00  0.00           O  
ATOM    174  NE2 GLN A 167      -5.934   0.232 -15.258  1.00  0.00           N  
ATOM    175  H   GLN A 167     -10.519   1.896 -11.678  1.00  0.00           H  
ATOM    176  HA  GLN A 167      -7.981   0.829 -11.916  1.00  0.00           H  
ATOM    177 1HB  GLN A 167      -9.573   0.927 -13.785  1.00  0.00           H  
ATOM    178 2HB  GLN A 167      -9.466   2.681 -13.823  1.00  0.00           H  
ATOM    179 1HG  GLN A 167      -8.154   1.796 -15.608  1.00  0.00           H  
ATOM    180 2HG  GLN A 167      -7.042   2.471 -14.384  1.00  0.00           H  
ATOM    181 1HE2 GLN A 167      -5.414  -0.624 -15.250  1.00  0.00           H  
ATOM    182 2HE2 GLN A 167      -5.625   0.998 -15.820  1.00  0.00           H  
ATOM    183  N   GLN A 168      -7.937   4.113 -11.843  1.00  0.00           N  
ATOM    184  CA  GLN A 168      -7.085   5.278 -11.654  1.00  0.00           C  
ATOM    185  C   GLN A 168      -6.316   5.237 -10.336  1.00  0.00           C  
ATOM    186  O   GLN A 168      -5.210   5.765 -10.240  1.00  0.00           O  
ATOM    187  CB  GLN A 168      -7.925   6.557 -11.721  1.00  0.00           C  
ATOM    188  CG  GLN A 168      -8.453   6.882 -13.108  1.00  0.00           C  
ATOM    189  CD  GLN A 168      -9.466   8.010 -13.091  1.00  0.00           C  
ATOM    190  OE1 GLN A 168      -9.409   8.903 -12.241  1.00  0.00           O  
ATOM    191  NE2 GLN A 168     -10.403   7.977 -14.033  1.00  0.00           N  
ATOM    192  H   GLN A 168      -8.906   4.243 -11.920  1.00  0.00           H  
ATOM    193  HA  GLN A 168      -6.346   5.299 -12.454  1.00  0.00           H  
ATOM    194 1HB  GLN A 168      -8.778   6.468 -11.048  1.00  0.00           H  
ATOM    195 2HB  GLN A 168      -7.327   7.402 -11.382  1.00  0.00           H  
ATOM    196 1HG  GLN A 168      -7.619   7.181 -13.743  1.00  0.00           H  
ATOM    197 2HG  GLN A 168      -8.936   5.995 -13.518  1.00  0.00           H  
ATOM    198 1HE2 GLN A 168     -11.099   8.695 -14.071  1.00  0.00           H  
ATOM    199 2HE2 GLN A 168     -10.413   7.235 -14.703  1.00  0.00           H  
ATOM    200  N   LEU A 169      -6.894   4.616  -9.325  1.00  0.00           N  
ATOM    201  CA  LEU A 169      -6.252   4.555  -8.026  1.00  0.00           C  
ATOM    202  C   LEU A 169      -5.281   3.380  -7.910  1.00  0.00           C  
ATOM    203  O   LEU A 169      -4.148   3.543  -7.454  1.00  0.00           O  
ATOM    204  CB  LEU A 169      -7.318   4.453  -6.928  1.00  0.00           C  
ATOM    205  CG  LEU A 169      -6.786   4.336  -5.493  1.00  0.00           C  
ATOM    206  CD1 LEU A 169      -6.008   5.596  -5.136  1.00  0.00           C  
ATOM    207  CD2 LEU A 169      -7.949   4.122  -4.536  1.00  0.00           C  
ATOM    208  H   LEU A 169      -7.756   4.169  -9.461  1.00  0.00           H  
ATOM    209  HA  LEU A 169      -5.678   5.470  -7.881  1.00  0.00           H  
ATOM    210 1HB  LEU A 169      -7.952   5.337  -6.975  1.00  0.00           H  
ATOM    211 2HB  LEU A 169      -7.936   3.577  -7.124  1.00  0.00           H  
ATOM    212  HG  LEU A 169      -6.101   3.491  -5.427  1.00  0.00           H  
ATOM    213 1HD1 LEU A 169      -5.630   5.513  -4.117  1.00  0.00           H  
ATOM    214 2HD1 LEU A 169      -5.171   5.714  -5.824  1.00  0.00           H  
ATOM    215 3HD1 LEU A 169      -6.665   6.462  -5.210  1.00  0.00           H  
ATOM    216 1HD2 LEU A 169      -7.571   4.039  -3.517  1.00  0.00           H  
ATOM    217 2HD2 LEU A 169      -8.635   4.968  -4.601  1.00  0.00           H  
ATOM    218 3HD2 LEU A 169      -8.477   3.206  -4.804  1.00  0.00           H  
ATOM    219  N   VAL A 170      -5.722   2.200  -8.332  1.00  0.00           N  
ATOM    220  CA  VAL A 170      -4.902   0.999  -8.214  1.00  0.00           C  
ATOM    221  C   VAL A 170      -3.789   0.914  -9.259  1.00  0.00           C  
ATOM    222  O   VAL A 170      -2.696   0.433  -8.966  1.00  0.00           O  
ATOM    223  CB  VAL A 170      -5.795  -0.250  -8.336  1.00  0.00           C  
ATOM    224  CG1 VAL A 170      -6.221  -0.461  -9.781  1.00  0.00           C  
ATOM    225  CG2 VAL A 170      -5.056  -1.469  -7.808  1.00  0.00           C  
ATOM    226  H   VAL A 170      -6.621   2.137  -8.726  1.00  0.00           H  
ATOM    227  HA  VAL A 170      -4.424   1.001  -7.234  1.00  0.00           H  
ATOM    228  HB  VAL A 170      -6.703  -0.094  -7.753  1.00  0.00           H  
ATOM    229 1HG1 VAL A 170      -6.852  -1.347  -9.849  1.00  0.00           H  
ATOM    230 2HG1 VAL A 170      -6.780   0.409 -10.127  1.00  0.00           H  
ATOM    231 3HG1 VAL A 170      -5.338  -0.597 -10.405  1.00  0.00           H  
ATOM    232 1HG2 VAL A 170      -5.693  -2.348  -7.897  1.00  0.00           H  
ATOM    233 2HG2 VAL A 170      -4.145  -1.621  -8.388  1.00  0.00           H  
ATOM    234 3HG2 VAL A 170      -4.797  -1.313  -6.761  1.00  0.00           H  
ATOM    235  N   ASN A 171      -4.053   1.377 -10.470  1.00  0.00           N  
ATOM    236  CA  ASN A 171      -3.052   1.320 -11.538  1.00  0.00           C  
ATOM    237  C   ASN A 171      -1.928   2.323 -11.293  1.00  0.00           C  
ATOM    238  O   ASN A 171      -0.785   2.112 -11.702  1.00  0.00           O  
ATOM    239  CB  ASN A 171      -3.697   1.562 -12.890  1.00  0.00           C  
ATOM    240  CG  ASN A 171      -2.800   1.178 -14.035  1.00  0.00           C  
ATOM    241  OD1 ASN A 171      -2.390   0.018 -14.156  1.00  0.00           O  
ATOM    242  ND2 ASN A 171      -2.489   2.130 -14.877  1.00  0.00           N  
ATOM    243  H   ASN A 171      -4.938   1.764 -10.655  1.00  0.00           H  
ATOM    244  HA  ASN A 171      -2.604   0.325 -11.540  1.00  0.00           H  
ATOM    245 1HB  ASN A 171      -4.622   0.989 -12.961  1.00  0.00           H  
ATOM    246 2HB  ASN A 171      -3.957   2.616 -12.986  1.00  0.00           H  
ATOM    247 1HD2 ASN A 171      -1.896   1.933 -15.658  1.00  0.00           H  
ATOM    248 2HD2 ASN A 171      -2.844   3.054 -14.741  1.00  0.00           H  
ATOM    249  N   GLN A 172      -2.252   3.402 -10.600  1.00  0.00           N  
ATOM    250  CA  GLN A 172      -1.276   4.444 -10.306  1.00  0.00           C  
ATOM    251  C   GLN A 172      -0.409   4.077  -9.107  1.00  0.00           C  
ATOM    252  O   GLN A 172       0.673   4.635  -8.924  1.00  0.00           O  
ATOM    253  CB  GLN A 172      -1.982   5.778 -10.050  1.00  0.00           C  
ATOM    254  CG  GLN A 172      -1.039   6.946  -9.815  1.00  0.00           C  
ATOM    255  CD  GLN A 172      -1.776   8.264  -9.668  1.00  0.00           C  
ATOM    256  OE1 GLN A 172      -2.909   8.306  -9.183  1.00  0.00           O  
ATOM    257  NE2 GLN A 172      -1.135   9.349 -10.088  1.00  0.00           N  
ATOM    258  H   GLN A 172      -3.169   3.504 -10.275  1.00  0.00           H  
ATOM    259  HA  GLN A 172      -0.619   4.556 -11.169  1.00  0.00           H  
ATOM    260 1HB  GLN A 172      -2.616   6.024 -10.901  1.00  0.00           H  
ATOM    261 2HB  GLN A 172      -2.627   5.687  -9.176  1.00  0.00           H  
ATOM    262 1HG  GLN A 172      -0.475   6.766  -8.899  1.00  0.00           H  
ATOM    263 2HG  GLN A 172      -0.359   7.027 -10.662  1.00  0.00           H  
ATOM    264 1HE2 GLN A 172      -1.571  10.248 -10.016  1.00  0.00           H  
ATOM    265 2HE2 GLN A 172      -0.216   9.269 -10.475  1.00  0.00           H  
ATOM    266  N   MET A 173      -0.880   3.129  -8.300  1.00  0.00           N  
ATOM    267  CA  MET A 173      -0.141   2.679  -7.114  1.00  0.00           C  
ATOM    268  C   MET A 173       1.107   1.888  -7.506  1.00  0.00           C  
ATOM    269  O   MET A 173       1.901   1.499  -6.654  1.00  0.00           O  
ATOM    270  CB  MET A 173      -1.044   1.835  -6.216  1.00  0.00           C  
ATOM    271  CG  MET A 173      -1.985   2.642  -5.333  1.00  0.00           C  
ATOM    272  SD  MET A 173      -1.127   3.916  -4.385  1.00  0.00           S  
ATOM    273  CE  MET A 173      -0.218   2.912  -3.215  1.00  0.00           C  
ATOM    274  H   MET A 173      -1.749   2.722  -8.499  1.00  0.00           H  
ATOM    275  HA  MET A 173       0.186   3.557  -6.556  1.00  0.00           H  
ATOM    276 1HB  MET A 173      -1.651   1.172  -6.831  1.00  0.00           H  
ATOM    277 2HB  MET A 173      -0.430   1.210  -5.567  1.00  0.00           H  
ATOM    278 1HG  MET A 173      -2.741   3.124  -5.951  1.00  0.00           H  
ATOM    279 2HG  MET A 173      -2.490   1.975  -4.634  1.00  0.00           H  
ATOM    280 1HE  MET A 173       0.364   3.558  -2.557  1.00  0.00           H  
ATOM    281 2HE  MET A 173      -0.917   2.322  -2.620  1.00  0.00           H  
ATOM    282 3HE  MET A 173       0.454   2.243  -3.754  1.00  0.00           H  
ATOM    283  N   LYS A 174       1.265   1.642  -8.799  1.00  0.00           N  
ATOM    284  CA  LYS A 174       2.421   0.919  -9.300  1.00  0.00           C  
ATOM    285  C   LYS A 174       3.640   1.815  -9.205  1.00  0.00           C  
ATOM    286  O   LYS A 174       4.701   1.407  -8.734  1.00  0.00           O  
ATOM    287  CB  LYS A 174       2.202   0.457 -10.742  1.00  0.00           C  
ATOM    288  CG  LYS A 174       3.365  -0.327 -11.335  1.00  0.00           C  
ATOM    289  CD  LYS A 174       3.048  -0.803 -12.744  1.00  0.00           C  
ATOM    290  CE  LYS A 174       4.221  -1.560 -13.350  1.00  0.00           C  
ATOM    291  NZ  LYS A 174       3.927  -2.030 -14.731  1.00  0.00           N  
ATOM    292  H   LYS A 174       0.598   1.971  -9.427  1.00  0.00           H  
ATOM    293  HA  LYS A 174       2.574   0.037  -8.677  1.00  0.00           H  
ATOM    294 1HB  LYS A 174       1.314  -0.174 -10.791  1.00  0.00           H  
ATOM    295 2HB  LYS A 174       2.023   1.324 -11.378  1.00  0.00           H  
ATOM    296 1HG  LYS A 174       4.253   0.306 -11.365  1.00  0.00           H  
ATOM    297 2HG  LYS A 174       3.578  -1.191 -10.707  1.00  0.00           H  
ATOM    298 1HD  LYS A 174       2.177  -1.460 -12.720  1.00  0.00           H  
ATOM    299 2HD  LYS A 174       2.817   0.055 -13.375  1.00  0.00           H  
ATOM    300 1HE  LYS A 174       5.096  -0.912 -13.380  1.00  0.00           H  
ATOM    301 2HE  LYS A 174       4.457  -2.423 -12.729  1.00  0.00           H  
ATOM    302 1HZ  LYS A 174       4.727  -2.526 -15.096  1.00  0.00           H  
ATOM    303 2HZ  LYS A 174       3.127  -2.648 -14.713  1.00  0.00           H  
ATOM    304 3HZ  LYS A 174       3.725  -1.237 -15.322  1.00  0.00           H  
ATOM    305  N   VAL A 175       3.472   3.053  -9.647  1.00  0.00           N  
ATOM    306  CA  VAL A 175       4.547   4.019  -9.596  1.00  0.00           C  
ATOM    307  C   VAL A 175       4.194   5.108  -8.603  1.00  0.00           C  
ATOM    308  O   VAL A 175       3.738   6.192  -8.973  1.00  0.00           O  
ATOM    309  CB  VAL A 175       4.793   4.636 -10.985  1.00  0.00           C  
ATOM    310  CG1 VAL A 175       5.978   5.590 -10.942  1.00  0.00           C  
ATOM    311  CG2 VAL A 175       5.024   3.534 -12.008  1.00  0.00           C  
ATOM    312  H   VAL A 175       2.602   3.324 -10.005  1.00  0.00           H  
ATOM    313  HA  VAL A 175       5.457   3.508  -9.278  1.00  0.00           H  
ATOM    314  HB  VAL A 175       3.919   5.222 -11.273  1.00  0.00           H  
ATOM    315 1HG1 VAL A 175       6.137   6.017 -11.933  1.00  0.00           H  
ATOM    316 2HG1 VAL A 175       5.775   6.391 -10.230  1.00  0.00           H  
ATOM    317 3HG1 VAL A 175       6.871   5.047 -10.635  1.00  0.00           H  
ATOM    318 1HG2 VAL A 175       5.197   3.978 -12.988  1.00  0.00           H  
ATOM    319 2HG2 VAL A 175       5.895   2.945 -11.717  1.00  0.00           H  
ATOM    320 3HG2 VAL A 175       4.147   2.889 -12.052  1.00  0.00           H  
ATOM    321  N   ALA A 176       4.412   4.808  -7.342  1.00  0.00           N  
ATOM    322  CA  ALA A 176       4.130   5.744  -6.275  1.00  0.00           C  
ATOM    323  C   ALA A 176       5.181   5.632  -5.178  1.00  0.00           C  
ATOM    324  O   ALA A 176       5.362   4.567  -4.590  1.00  0.00           O  
ATOM    325  CB  ALA A 176       2.737   5.504  -5.712  1.00  0.00           C  
ATOM    326  H   ALA A 176       4.738   3.912  -7.118  1.00  0.00           H  
ATOM    327  HA  ALA A 176       4.174   6.752  -6.688  1.00  0.00           H  
ATOM    328 1HB  ALA A 176       2.541   6.215  -4.909  1.00  0.00           H  
ATOM    329 2HB  ALA A 176       1.997   5.635  -6.502  1.00  0.00           H  
ATOM    330 3HB  ALA A 176       2.673   4.489  -5.321  1.00  0.00           H  
ATOM    331  N   PRO A 177       5.938   6.710  -4.936  1.00  0.00           N  
ATOM    332  CA  PRO A 177       6.955   6.738  -3.898  1.00  0.00           C  
ATOM    333  C   PRO A 177       6.377   7.101  -2.532  1.00  0.00           C  
ATOM    334  O   PRO A 177       5.520   7.983  -2.420  1.00  0.00           O  
ATOM    335  CB  PRO A 177       7.920   7.815  -4.404  1.00  0.00           C  
ATOM    336  CG  PRO A 177       7.033   8.837  -5.028  1.00  0.00           C  
ATOM    337  CD  PRO A 177       5.917   8.037  -5.646  1.00  0.00           C  
ATOM    338  HA  PRO A 177       7.448   5.756  -3.848  1.00  0.00           H  
ATOM    339 1HB  PRO A 177       8.510   8.216  -3.567  1.00  0.00           H  
ATOM    340 2HB  PRO A 177       8.633   7.375  -5.118  1.00  0.00           H  
ATOM    341 1HG  PRO A 177       6.674   9.545  -4.267  1.00  0.00           H  
ATOM    342 2HG  PRO A 177       7.593   9.425  -5.770  1.00  0.00           H  
ATOM    343 1HD  PRO A 177       4.959   8.554  -5.481  1.00  0.00           H  
ATOM    344 2HD  PRO A 177       6.108   7.910  -6.722  1.00  0.00           H  
ATOM    345  N   ILE A 178       6.852   6.415  -1.506  1.00  0.00           N  
ATOM    346  CA  ILE A 178       6.412   6.640  -0.137  1.00  0.00           C  
ATOM    347  C   ILE A 178       6.911   7.989   0.384  1.00  0.00           C  
ATOM    348  O   ILE A 178       8.119   8.227   0.445  1.00  0.00           O  
ATOM    349  CB  ILE A 178       6.904   5.512   0.789  1.00  0.00           C  
ATOM    350  CG1 ILE A 178       6.350   4.162   0.326  1.00  0.00           C  
ATOM    351  CG2 ILE A 178       6.501   5.792   2.228  1.00  0.00           C  
ATOM    352  CD1 ILE A 178       6.996   2.974   1.001  1.00  0.00           C  
ATOM    353  H   ILE A 178       7.526   5.718  -1.675  1.00  0.00           H  
ATOM    354  HA  ILE A 178       5.323   6.649  -0.121  1.00  0.00           H  
ATOM    355  HB  ILE A 178       7.989   5.443   0.732  1.00  0.00           H  
ATOM    356 1HG1 ILE A 178       5.279   4.123   0.519  1.00  0.00           H  
ATOM    357 2HG1 ILE A 178       6.492   4.060  -0.750  1.00  0.00           H  
ATOM    358 1HG2 ILE A 178       6.856   4.984   2.869  1.00  0.00           H  
ATOM    359 2HG2 ILE A 178       6.942   6.733   2.553  1.00  0.00           H  
ATOM    360 3HG2 ILE A 178       5.415   5.857   2.296  1.00  0.00           H  
ATOM    361 1HD1 ILE A 178       6.550   2.053   0.622  1.00  0.00           H  
ATOM    362 2HD1 ILE A 178       8.066   2.973   0.792  1.00  0.00           H  
ATOM    363 3HD1 ILE A 178       6.836   3.035   2.076  1.00  0.00           H  
ATOM    364  N   PRO A 179       5.983   8.898   0.732  1.00  0.00           N  
ATOM    365  CA  PRO A 179       6.327  10.225   1.255  1.00  0.00           C  
ATOM    366  C   PRO A 179       7.071  10.158   2.582  1.00  0.00           C  
ATOM    367  O   PRO A 179       7.006   9.158   3.299  1.00  0.00           O  
ATOM    368  CB  PRO A 179       4.956  10.889   1.420  1.00  0.00           C  
ATOM    369  CG  PRO A 179       4.074  10.148   0.473  1.00  0.00           C  
ATOM    370  CD  PRO A 179       4.545   8.721   0.563  1.00  0.00           C  
ATOM    371  HA  PRO A 179       6.939  10.759   0.513  1.00  0.00           H  
ATOM    372 1HB  PRO A 179       4.623  10.809   2.465  1.00  0.00           H  
ATOM    373 2HB  PRO A 179       5.027  11.962   1.187  1.00  0.00           H  
ATOM    374 1HG  PRO A 179       3.021  10.267   0.765  1.00  0.00           H  
ATOM    375 2HG  PRO A 179       4.172  10.564  -0.541  1.00  0.00           H  
ATOM    376 1HD  PRO A 179       4.081   8.236   1.434  1.00  0.00           H  
ATOM    377 2HD  PRO A 179       4.281   8.189  -0.363  1.00  0.00           H  
ATOM    378  N   LYS A 180       7.742  11.248   2.920  1.00  0.00           N  
ATOM    379  CA  LYS A 180       8.516  11.337   4.156  1.00  0.00           C  
ATOM    380  C   LYS A 180       7.624  11.176   5.380  1.00  0.00           C  
ATOM    381  O   LYS A 180       8.061  10.675   6.418  1.00  0.00           O  
ATOM    382  CB  LYS A 180       9.265  12.669   4.225  1.00  0.00           C  
ATOM    383  CG  LYS A 180      10.417  12.795   3.236  1.00  0.00           C  
ATOM    384  CD  LYS A 180      11.101  14.148   3.355  1.00  0.00           C  
ATOM    385  CE  LYS A 180      12.252  14.275   2.368  1.00  0.00           C  
ATOM    386  NZ  LYS A 180      12.910  15.608   2.449  1.00  0.00           N  
ATOM    387  H   LYS A 180       7.709  12.023   2.317  1.00  0.00           H  
ATOM    388  HA  LYS A 180       9.245  10.526   4.167  1.00  0.00           H  
ATOM    389 1HB  LYS A 180       8.570  13.487   4.035  1.00  0.00           H  
ATOM    390 2HB  LYS A 180       9.669  12.808   5.228  1.00  0.00           H  
ATOM    391 1HG  LYS A 180      11.148  12.008   3.426  1.00  0.00           H  
ATOM    392 2HG  LYS A 180      10.038  12.676   2.221  1.00  0.00           H  
ATOM    393 1HD  LYS A 180      10.377  14.941   3.160  1.00  0.00           H  
ATOM    394 2HD  LYS A 180      11.487  14.273   4.366  1.00  0.00           H  
ATOM    395 1HE  LYS A 180      12.995  13.505   2.575  1.00  0.00           H  
ATOM    396 2HE  LYS A 180      11.881  14.128   1.354  1.00  0.00           H  
ATOM    397 1HZ  LYS A 180      13.666  15.652   1.780  1.00  0.00           H  
ATOM    398 2HZ  LYS A 180      12.235  16.330   2.240  1.00  0.00           H  
ATOM    399 3HZ  LYS A 180      13.276  15.748   3.380  1.00  0.00           H  
ATOM    400  N   GLN A 181       6.375  11.598   5.250  1.00  0.00           N  
ATOM    401  CA  GLN A 181       5.408  11.494   6.336  1.00  0.00           C  
ATOM    402  C   GLN A 181       5.146  10.029   6.680  1.00  0.00           C  
ATOM    403  O   GLN A 181       4.888   9.680   7.833  1.00  0.00           O  
ATOM    404  CB  GLN A 181       4.098  12.191   5.960  1.00  0.00           C  
ATOM    405  CG  GLN A 181       4.202  13.704   5.868  1.00  0.00           C  
ATOM    406  CD  GLN A 181       2.901  14.348   5.428  1.00  0.00           C  
ATOM    407  OE1 GLN A 181       2.092  13.732   4.729  1.00  0.00           O  
ATOM    408  NE2 GLN A 181       2.691  15.595   5.836  1.00  0.00           N  
ATOM    409  H   GLN A 181       6.099  12.000   4.400  1.00  0.00           H  
ATOM    410  HA  GLN A 181       5.822  11.985   7.216  1.00  0.00           H  
ATOM    411 1HB  GLN A 181       3.751  11.819   4.997  1.00  0.00           H  
ATOM    412 2HB  GLN A 181       3.333  11.951   6.699  1.00  0.00           H  
ATOM    413 1HG  GLN A 181       4.465  14.100   6.849  1.00  0.00           H  
ATOM    414 2HG  GLN A 181       4.974  13.962   5.142  1.00  0.00           H  
ATOM    415 1HE2 GLN A 181       1.850  16.072   5.577  1.00  0.00           H  
ATOM    416 2HE2 GLN A 181       3.373  16.058   6.402  1.00  0.00           H  
ATOM    417  N   LEU A 182       5.231   9.176   5.671  1.00  0.00           N  
ATOM    418  CA  LEU A 182       4.985   7.754   5.846  1.00  0.00           C  
ATOM    419  C   LEU A 182       6.278   6.995   6.126  1.00  0.00           C  
ATOM    420  O   LEU A 182       6.263   5.978   6.816  1.00  0.00           O  
ATOM    421  CB  LEU A 182       4.307   7.180   4.596  1.00  0.00           C  
ATOM    422  CG  LEU A 182       2.774   7.234   4.585  1.00  0.00           C  
ATOM    423  CD1 LEU A 182       2.316   8.677   4.755  1.00  0.00           C  
ATOM    424  CD2 LEU A 182       2.253   6.645   3.284  1.00  0.00           C  
ATOM    425  H   LEU A 182       5.479   9.510   4.781  1.00  0.00           H  
ATOM    426  HA  LEU A 182       4.321   7.620   6.699  1.00  0.00           H  
ATOM    427 1HB  LEU A 182       4.664   7.727   3.725  1.00  0.00           H  
ATOM    428 2HB  LEU A 182       4.602   6.136   4.489  1.00  0.00           H  
ATOM    429  HG  LEU A 182       2.383   6.660   5.426  1.00  0.00           H  
ATOM    430 1HD1 LEU A 182       1.226   8.716   4.748  1.00  0.00           H  
ATOM    431 2HD1 LEU A 182       2.686   9.067   5.703  1.00  0.00           H  
ATOM    432 3HD1 LEU A 182       2.706   9.281   3.937  1.00  0.00           H  
ATOM    433 1HD2 LEU A 182       1.163   6.684   3.276  1.00  0.00           H  
ATOM    434 2HD2 LEU A 182       2.642   7.220   2.442  1.00  0.00           H  
ATOM    435 3HD2 LEU A 182       2.581   5.609   3.197  1.00  0.00           H  
ATOM    436  N   LEU A 183       7.393   7.504   5.602  1.00  0.00           N  
ATOM    437  CA  LEU A 183       8.704   6.872   5.793  1.00  0.00           C  
ATOM    438  C   LEU A 183       9.061   6.750   7.271  1.00  0.00           C  
ATOM    439  O   LEU A 183       9.811   5.860   7.667  1.00  0.00           O  
ATOM    440  CB  LEU A 183       9.791   7.677   5.069  1.00  0.00           C  
ATOM    441  CG  LEU A 183       9.805   7.551   3.541  1.00  0.00           C  
ATOM    442  CD1 LEU A 183      10.911   8.427   2.969  1.00  0.00           C  
ATOM    443  CD2 LEU A 183      10.006   6.094   3.153  1.00  0.00           C  
ATOM    444  H   LEU A 183       7.333   8.319   5.058  1.00  0.00           H  
ATOM    445  HA  LEU A 183       8.669   5.869   5.369  1.00  0.00           H  
ATOM    446 1HB  LEU A 183       9.663   8.731   5.313  1.00  0.00           H  
ATOM    447 2HB  LEU A 183      10.765   7.356   5.438  1.00  0.00           H  
ATOM    448  HG  LEU A 183       8.857   7.906   3.137  1.00  0.00           H  
ATOM    449 1HD1 LEU A 183      10.921   8.337   1.882  1.00  0.00           H  
ATOM    450 2HD1 LEU A 183      10.732   9.466   3.244  1.00  0.00           H  
ATOM    451 3HD1 LEU A 183      11.873   8.105   3.368  1.00  0.00           H  
ATOM    452 1HD2 LEU A 183      10.015   6.004   2.066  1.00  0.00           H  
ATOM    453 2HD2 LEU A 183      10.954   5.738   3.555  1.00  0.00           H  
ATOM    454 3HD2 LEU A 183       9.192   5.493   3.560  1.00  0.00           H  
ATOM    455  N   GLN A 184       8.520   7.649   8.080  1.00  0.00           N  
ATOM    456  CA  GLN A 184       8.772   7.642   9.516  1.00  0.00           C  
ATOM    457  C   GLN A 184       8.196   6.395  10.182  1.00  0.00           C  
ATOM    458  O   GLN A 184       8.633   6.003  11.265  1.00  0.00           O  
ATOM    459  CB  GLN A 184       8.185   8.898  10.165  1.00  0.00           C  
ATOM    460  CG  GLN A 184       8.904  10.184   9.796  1.00  0.00           C  
ATOM    461  CD  GLN A 184       8.146  11.420  10.241  1.00  0.00           C  
ATOM    462  OE1 GLN A 184       8.024  11.693  11.439  1.00  0.00           O  
ATOM    463  NE2 GLN A 184       7.631  12.177   9.279  1.00  0.00           N  
ATOM    464  H   GLN A 184       7.946   8.345   7.700  1.00  0.00           H  
ATOM    465  HA  GLN A 184       9.850   7.636   9.678  1.00  0.00           H  
ATOM    466 1HB  GLN A 184       7.139   9.002   9.875  1.00  0.00           H  
ATOM    467 2HB  GLN A 184       8.215   8.795  11.250  1.00  0.00           H  
ATOM    468 1HG  GLN A 184       9.882  10.192  10.276  1.00  0.00           H  
ATOM    469 2HG  GLN A 184       9.019  10.226   8.713  1.00  0.00           H  
ATOM    470 1HE2 GLN A 184       7.120  13.005   9.512  1.00  0.00           H  
ATOM    471 2HE2 GLN A 184       7.754  11.920   8.320  1.00  0.00           H  
ATOM    472  N   ARG A 185       7.222   5.771   9.528  1.00  0.00           N  
ATOM    473  CA  ARG A 185       6.577   4.580  10.068  1.00  0.00           C  
ATOM    474  C   ARG A 185       7.439   3.343   9.852  1.00  0.00           C  
ATOM    475  O   ARG A 185       7.341   2.372  10.601  1.00  0.00           O  
ATOM    476  CB  ARG A 185       5.217   4.367   9.420  1.00  0.00           C  
ATOM    477  CG  ARG A 185       4.181   5.432   9.742  1.00  0.00           C  
ATOM    478  CD  ARG A 185       2.895   5.177   9.043  1.00  0.00           C  
ATOM    479  NE  ARG A 185       1.935   6.245   9.267  1.00  0.00           N  
ATOM    480  CZ  ARG A 185       1.104   6.317  10.325  1.00  0.00           C  
ATOM    481  NH1 ARG A 185       1.127   5.378  11.244  1.00  0.00           N  
ATOM    482  NH2 ARG A 185       0.264   7.332  10.438  1.00  0.00           N  
ATOM    483  H   ARG A 185       6.941   6.112   8.650  1.00  0.00           H  
ATOM    484  HA  ARG A 185       6.433   4.720  11.140  1.00  0.00           H  
ATOM    485 1HB  ARG A 185       5.331   4.335   8.338  1.00  0.00           H  
ATOM    486 2HB  ARG A 185       4.811   3.405   9.735  1.00  0.00           H  
ATOM    487 1HG  ARG A 185       3.992   5.442  10.816  1.00  0.00           H  
ATOM    488 2HG  ARG A 185       4.554   6.408   9.430  1.00  0.00           H  
ATOM    489 1HD  ARG A 185       3.074   5.098   7.972  1.00  0.00           H  
ATOM    490 2HD  ARG A 185       2.461   4.246   9.409  1.00  0.00           H  
ATOM    491  HE  ARG A 185       1.889   6.987   8.581  1.00  0.00           H  
ATOM    492 1HH1 ARG A 185       1.768   4.602  11.157  1.00  0.00           H  
ATOM    493 2HH1 ARG A 185       0.503   5.431  12.037  1.00  0.00           H  
ATOM    494 1HH2 ARG A 185       0.247   8.055   9.731  1.00  0.00           H  
ATOM    495 2HH2 ARG A 185      -0.359   7.386  11.230  1.00  0.00           H  
ATOM    496  N   ILE A 186       8.274   3.384   8.823  1.00  0.00           N  
ATOM    497  CA  ILE A 186       9.169   2.275   8.510  1.00  0.00           C  
ATOM    498  C   ILE A 186      10.596   2.788   8.321  1.00  0.00           C  
ATOM    499  O   ILE A 186      11.022   3.085   7.205  1.00  0.00           O  
ATOM    500  CB  ILE A 186       8.709   1.531   7.243  1.00  0.00           C  
ATOM    501  CG1 ILE A 186       7.245   1.105   7.376  1.00  0.00           C  
ATOM    502  CG2 ILE A 186       9.597   0.323   6.984  1.00  0.00           C  
ATOM    503  CD1 ILE A 186       7.025  -0.034   8.344  1.00  0.00           C  
ATOM    504  H   ILE A 186       8.299   4.187   8.261  1.00  0.00           H  
ATOM    505  HA  ILE A 186       9.155   1.574   9.343  1.00  0.00           H  
ATOM    506  HB  ILE A 186       8.766   2.202   6.386  1.00  0.00           H  
ATOM    507 1HG1 ILE A 186       6.648   1.955   7.706  1.00  0.00           H  
ATOM    508 2HG1 ILE A 186       6.866   0.800   6.400  1.00  0.00           H  
ATOM    509 1HG2 ILE A 186       9.258  -0.192   6.085  1.00  0.00           H  
ATOM    510 2HG2 ILE A 186      10.626   0.651   6.848  1.00  0.00           H  
ATOM    511 3HG2 ILE A 186       9.542  -0.357   7.834  1.00  0.00           H  
ATOM    512 1HD1 ILE A 186       5.964  -0.278   8.384  1.00  0.00           H  
ATOM    513 2HD1 ILE A 186       7.587  -0.907   8.013  1.00  0.00           H  
ATOM    514 3HD1 ILE A 186       7.365   0.262   9.336  1.00  0.00           H  
ATOM    515  N   PRO A 187      11.351   2.908   9.421  1.00  0.00           N  
ATOM    516  CA  PRO A 187      12.720   3.411   9.388  1.00  0.00           C  
ATOM    517  C   PRO A 187      13.758   2.333   9.085  1.00  0.00           C  
ATOM    518  O   PRO A 187      13.455   1.139   9.120  1.00  0.00           O  
ATOM    519  CB  PRO A 187      12.898   3.970  10.803  1.00  0.00           C  
ATOM    520  CG  PRO A 187      12.126   3.031  11.667  1.00  0.00           C  
ATOM    521  CD  PRO A 187      10.915   2.677  10.845  1.00  0.00           C  
ATOM    522  HA  PRO A 187      12.795   4.207   8.632  1.00  0.00           H  
ATOM    523 1HB  PRO A 187      13.966   4.006  11.062  1.00  0.00           H  
ATOM    524 2HB  PRO A 187      12.521   5.002  10.851  1.00  0.00           H  
ATOM    525 1HG  PRO A 187      12.739   2.154  11.917  1.00  0.00           H  
ATOM    526 2HG  PRO A 187      11.864   3.518  12.618  1.00  0.00           H  
ATOM    527 1HD  PRO A 187      10.650   1.623  11.017  1.00  0.00           H  
ATOM    528 2HD  PRO A 187      10.079   3.337  11.120  1.00  0.00           H  
ATOM    529  N   ASN A 188      14.979   2.783   8.787  1.00  0.00           N  
ATOM    530  CA  ASN A 188      16.103   1.893   8.484  1.00  0.00           C  
ATOM    531  C   ASN A 188      15.767   0.949   7.333  1.00  0.00           C  
ATOM    532  O   ASN A 188      15.730  -0.273   7.506  1.00  0.00           O  
ATOM    533  CB  ASN A 188      16.510   1.106   9.716  1.00  0.00           C  
ATOM    534  CG  ASN A 188      16.933   1.992  10.855  1.00  0.00           C  
ATOM    535  OD1 ASN A 188      17.760   2.893  10.681  1.00  0.00           O  
ATOM    536  ND2 ASN A 188      16.380   1.753  12.017  1.00  0.00           N  
ATOM    537  H   ASN A 188      15.132   3.752   8.774  1.00  0.00           H  
ATOM    538  HA  ASN A 188      16.951   2.502   8.165  1.00  0.00           H  
ATOM    539 1HB  ASN A 188      15.675   0.486  10.044  1.00  0.00           H  
ATOM    540 2HB  ASN A 188      17.334   0.438   9.465  1.00  0.00           H  
ATOM    541 1HD2 ASN A 188      16.623   2.312  12.811  1.00  0.00           H  
ATOM    542 2HD2 ASN A 188      15.714   1.013  12.111  1.00  0.00           H  
ATOM    543  N   ILE A 189      15.512   1.513   6.163  1.00  0.00           N  
ATOM    544  CA  ILE A 189      15.184   0.709   4.997  1.00  0.00           C  
ATOM    545  C   ILE A 189      16.421   0.501   4.122  1.00  0.00           C  
ATOM    546  O   ILE A 189      17.003   1.461   3.620  1.00  0.00           O  
ATOM    547  CB  ILE A 189      14.065   1.370   4.171  1.00  0.00           C  
ATOM    548  CG1 ILE A 189      12.742   1.333   4.939  1.00  0.00           C  
ATOM    549  CG2 ILE A 189      13.922   0.680   2.823  1.00  0.00           C  
ATOM    550  CD1 ILE A 189      11.639   2.141   4.294  1.00  0.00           C  
ATOM    551  H   ILE A 189      15.568   2.487   6.079  1.00  0.00           H  
ATOM    552  HA  ILE A 189      14.833  -0.265   5.336  1.00  0.00           H  
ATOM    553  HB  ILE A 189      14.306   2.419   4.007  1.00  0.00           H  
ATOM    554 1HG1 ILE A 189      12.402   0.302   5.028  1.00  0.00           H  
ATOM    555 2HG1 ILE A 189      12.896   1.714   5.948  1.00  0.00           H  
ATOM    556 1HG2 ILE A 189      13.126   1.158   2.252  1.00  0.00           H  
ATOM    557 2HG2 ILE A 189      14.859   0.756   2.274  1.00  0.00           H  
ATOM    558 3HG2 ILE A 189      13.676  -0.371   2.976  1.00  0.00           H  
ATOM    559 1HD1 ILE A 189      10.733   2.067   4.896  1.00  0.00           H  
ATOM    560 2HD1 ILE A 189      11.946   3.186   4.226  1.00  0.00           H  
ATOM    561 3HD1 ILE A 189      11.442   1.756   3.294  1.00  0.00           H  
ATOM    562  N   PRO A 190      16.831  -0.769   3.930  1.00  0.00           N  
ATOM    563  CA  PRO A 190      18.009  -1.127   3.118  1.00  0.00           C  
ATOM    564  C   PRO A 190      18.013  -0.542   1.691  1.00  0.00           C  
ATOM    565  O   PRO A 190      19.017   0.044   1.284  1.00  0.00           O  
ATOM    566  CB  PRO A 190      17.920  -2.656   3.083  1.00  0.00           C  
ATOM    567  CG  PRO A 190      17.297  -3.015   4.389  1.00  0.00           C  
ATOM    568  CD  PRO A 190      16.243  -1.963   4.603  1.00  0.00           C  
ATOM    569  HA  PRO A 190      18.920  -0.789   3.634  1.00  0.00           H  
ATOM    570 1HB  PRO A 190      17.318  -2.978   2.220  1.00  0.00           H  
ATOM    571 2HB  PRO A 190      18.923  -3.089   2.955  1.00  0.00           H  
ATOM    572 1HG  PRO A 190      16.878  -4.032   4.343  1.00  0.00           H  
ATOM    573 2HG  PRO A 190      18.057  -3.021   5.183  1.00  0.00           H  
ATOM    574 1HD  PRO A 190      15.304  -2.280   4.126  1.00  0.00           H  
ATOM    575 2HD  PRO A 190      16.095  -1.806   5.682  1.00  0.00           H  
ATOM    576  N   PRO A 191      16.918  -0.679   0.897  1.00  0.00           N  
ATOM    577  CA  PRO A 191      16.887  -0.148  -0.471  1.00  0.00           C  
ATOM    578  C   PRO A 191      17.027   1.369  -0.505  1.00  0.00           C  
ATOM    579  O   PRO A 191      17.645   1.926  -1.412  1.00  0.00           O  
ATOM    580  CB  PRO A 191      15.511  -0.592  -0.978  1.00  0.00           C  
ATOM    581  CG  PRO A 191      14.734  -0.862   0.265  1.00  0.00           C  
ATOM    582  CD  PRO A 191      15.744  -1.439   1.221  1.00  0.00           C  
ATOM    583  HA  PRO A 191      17.693  -0.613  -1.058  1.00  0.00           H  
ATOM    584 1HB  PRO A 191      15.064   0.201  -1.597  1.00  0.00           H  
ATOM    585 2HB  PRO A 191      15.614  -1.480  -1.618  1.00  0.00           H  
ATOM    586 1HG  PRO A 191      14.279   0.067   0.639  1.00  0.00           H  
ATOM    587 2HG  PRO A 191      13.907  -1.557   0.052  1.00  0.00           H  
ATOM    588 1HD  PRO A 191      15.403  -1.282   2.254  1.00  0.00           H  
ATOM    589 2HD  PRO A 191      15.875  -2.512   1.014  1.00  0.00           H  
ATOM    590  N   ASN A 192      16.439   2.024   0.497  1.00  0.00           N  
ATOM    591  CA  ASN A 192      16.461   3.484   0.616  1.00  0.00           C  
ATOM    592  C   ASN A 192      15.739   4.142  -0.554  1.00  0.00           C  
ATOM    593  O   ASN A 192      15.877   5.342  -0.797  1.00  0.00           O  
ATOM    594  CB  ASN A 192      17.887   3.993   0.715  1.00  0.00           C  
ATOM    595  CG  ASN A 192      17.986   5.294   1.461  1.00  0.00           C  
ATOM    596  OD1 ASN A 192      17.297   5.502   2.466  1.00  0.00           O  
ATOM    597  ND2 ASN A 192      18.829   6.176   0.988  1.00  0.00           N  
ATOM    598  H   ASN A 192      15.983   1.506   1.191  1.00  0.00           H  
ATOM    599  HA  ASN A 192      15.928   3.765   1.526  1.00  0.00           H  
ATOM    600 1HB  ASN A 192      18.505   3.249   1.222  1.00  0.00           H  
ATOM    601 2HB  ASN A 192      18.296   4.130  -0.286  1.00  0.00           H  
ATOM    602 1HD2 ASN A 192      18.936   7.060   1.444  1.00  0.00           H  
ATOM    603 2HD2 ASN A 192      19.367   5.966   0.172  1.00  0.00           H  
ATOM    604  N   ILE A 193      14.963   3.345  -1.271  1.00  0.00           N  
ATOM    605  CA  ILE A 193      14.193   3.829  -2.403  1.00  0.00           C  
ATOM    606  C   ILE A 193      12.766   4.063  -1.944  1.00  0.00           C  
ATOM    607  O   ILE A 193      12.276   3.346  -1.075  1.00  0.00           O  
ATOM    608  CB  ILE A 193      14.218   2.833  -3.577  1.00  0.00           C  
ATOM    609  CG1 ILE A 193      15.654   2.618  -4.064  1.00  0.00           C  
ATOM    610  CG2 ILE A 193      13.335   3.327  -4.712  1.00  0.00           C  
ATOM    611  CD1 ILE A 193      15.814   1.430  -4.985  1.00  0.00           C  
ATOM    612  H   ILE A 193      14.902   2.400  -1.023  1.00  0.00           H  
ATOM    613  HA  ILE A 193      14.633   4.765  -2.745  1.00  0.00           H  
ATOM    614  HB  ILE A 193      13.851   1.864  -3.239  1.00  0.00           H  
ATOM    615 1HG1 ILE A 193      15.996   3.508  -4.590  1.00  0.00           H  
ATOM    616 2HG1 ILE A 193      16.311   2.473  -3.206  1.00  0.00           H  
ATOM    617 1HG2 ILE A 193      13.365   2.611  -5.534  1.00  0.00           H  
ATOM    618 2HG2 ILE A 193      12.311   3.430  -4.359  1.00  0.00           H  
ATOM    619 3HG2 ILE A 193      13.698   4.294  -5.061  1.00  0.00           H  
ATOM    620 1HD1 ILE A 193      16.858   1.343  -5.288  1.00  0.00           H  
ATOM    621 2HD1 ILE A 193      15.509   0.521  -4.465  1.00  0.00           H  
ATOM    622 3HD1 ILE A 193      15.192   1.569  -5.868  1.00  0.00           H  
ATOM    623  N   ASN A 194      12.099   5.055  -2.510  1.00  0.00           N  
ATOM    624  CA  ASN A 194      10.742   5.373  -2.087  1.00  0.00           C  
ATOM    625  C   ASN A 194       9.680   4.789  -3.014  1.00  0.00           C  
ATOM    626  O   ASN A 194       8.531   4.642  -2.611  1.00  0.00           O  
ATOM    627  CB  ASN A 194      10.571   6.877  -1.974  1.00  0.00           C  
ATOM    628  CG  ASN A 194      11.451   7.481  -0.915  1.00  0.00           C  
ATOM    629  OD1 ASN A 194      11.766   6.834   0.090  1.00  0.00           O  
ATOM    630  ND2 ASN A 194      11.854   8.709  -1.120  1.00  0.00           N  
ATOM    631  H   ASN A 194      12.521   5.581  -3.224  1.00  0.00           H  
ATOM    632  HA  ASN A 194      10.571   4.924  -1.107  1.00  0.00           H  
ATOM    633 1HB  ASN A 194      10.804   7.343  -2.932  1.00  0.00           H  
ATOM    634 2HB  ASN A 194       9.531   7.108  -1.741  1.00  0.00           H  
ATOM    635 1HD2 ASN A 194      12.441   9.161  -0.449  1.00  0.00           H  
ATOM    636 2HD2 ASN A 194      11.574   9.194  -1.948  1.00  0.00           H  
ATOM    637  N   THR A 195      10.044   4.426  -4.241  1.00  0.00           N  
ATOM    638  CA  THR A 195       9.060   3.891  -5.177  1.00  0.00           C  
ATOM    639  C   THR A 195       8.646   2.488  -4.757  1.00  0.00           C  
ATOM    640  O   THR A 195       9.495   1.626  -4.538  1.00  0.00           O  
ATOM    641  CB  THR A 195       9.607   3.866  -6.616  1.00  0.00           C  
ATOM    642  OG1 THR A 195       9.975   5.193  -7.014  1.00  0.00           O  
ATOM    643  CG2 THR A 195       8.559   3.326  -7.577  1.00  0.00           C  
ATOM    644  H   THR A 195      10.977   4.513  -4.518  1.00  0.00           H  
ATOM    645  HA  THR A 195       8.180   4.534  -5.159  1.00  0.00           H  
ATOM    646  HB  THR A 195      10.492   3.230  -6.658  1.00  0.00           H  
ATOM    647  HG1 THR A 195      10.513   5.151  -7.808  1.00  0.00           H  
ATOM    648 1HG2 THR A 195       8.964   3.315  -8.589  1.00  0.00           H  
ATOM    649 2HG2 THR A 195       8.285   2.312  -7.283  1.00  0.00           H  
ATOM    650 3HG2 THR A 195       7.676   3.962  -7.546  1.00  0.00           H  
ATOM    651  N   TRP A 196       7.335   2.252  -4.728  1.00  0.00           N  
ATOM    652  CA  TRP A 196       6.777   0.971  -4.294  1.00  0.00           C  
ATOM    653  C   TRP A 196       7.317  -0.211  -5.074  1.00  0.00           C  
ATOM    654  O   TRP A 196       7.583  -1.257  -4.494  1.00  0.00           O  
ATOM    655  CB  TRP A 196       5.253   0.994  -4.421  1.00  0.00           C  
ATOM    656  CG  TRP A 196       4.555   1.433  -3.169  1.00  0.00           C  
ATOM    657  CD1 TRP A 196       3.744   2.519  -3.026  1.00  0.00           C  
ATOM    658  CD2 TRP A 196       4.601   0.793  -1.870  1.00  0.00           C  
ATOM    659  NE1 TRP A 196       3.287   2.601  -1.734  1.00  0.00           N  
ATOM    660  CE2 TRP A 196       3.800   1.552  -1.013  1.00  0.00           C  
ATOM    661  CE3 TRP A 196       5.249  -0.345  -1.375  1.00  0.00           C  
ATOM    662  CZ2 TRP A 196       3.626   1.213   0.319  1.00  0.00           C  
ATOM    663  CZ3 TRP A 196       5.073  -0.686  -0.039  1.00  0.00           C  
ATOM    664  CH2 TRP A 196       4.282   0.073   0.785  1.00  0.00           C  
ATOM    665  H   TRP A 196       6.718   2.975  -4.977  1.00  0.00           H  
ATOM    666  HA  TRP A 196       7.041   0.815  -3.248  1.00  0.00           H  
ATOM    667 1HB  TRP A 196       4.965   1.668  -5.228  1.00  0.00           H  
ATOM    668 2HB  TRP A 196       4.894  -0.002  -4.682  1.00  0.00           H  
ATOM    669  HD1 TRP A 196       3.496   3.220  -3.820  1.00  0.00           H  
ATOM    670  HE1 TRP A 196       2.673   3.316  -1.371  1.00  0.00           H  
ATOM    671  HE3 TRP A 196       5.876  -0.954  -2.026  1.00  0.00           H  
ATOM    672  HZ2 TRP A 196       3.001   1.803   0.990  1.00  0.00           H  
ATOM    673  HZ3 TRP A 196       5.581  -1.573   0.339  1.00  0.00           H  
ATOM    674  HH2 TRP A 196       4.165  -0.222   1.828  1.00  0.00           H  
ATOM    675  N   GLN A 197       7.501  -0.040  -6.371  1.00  0.00           N  
ATOM    676  CA  GLN A 197       8.009  -1.113  -7.211  1.00  0.00           C  
ATOM    677  C   GLN A 197       9.357  -1.617  -6.706  1.00  0.00           C  
ATOM    678  O   GLN A 197       9.664  -2.802  -6.803  1.00  0.00           O  
ATOM    679  CB  GLN A 197       8.135  -0.641  -8.662  1.00  0.00           C  
ATOM    680  CG  GLN A 197       8.597  -1.718  -9.629  1.00  0.00           C  
ATOM    681  CD  GLN A 197       8.719  -1.205 -11.051  1.00  0.00           C  
ATOM    682  OE1 GLN A 197       9.327  -0.160 -11.299  1.00  0.00           O  
ATOM    683  NE2 GLN A 197       8.142  -1.939 -11.996  1.00  0.00           N  
ATOM    684  H   GLN A 197       7.285   0.827  -6.773  1.00  0.00           H  
ATOM    685  HA  GLN A 197       7.305  -1.944  -7.174  1.00  0.00           H  
ATOM    686 1HB  GLN A 197       7.171  -0.268  -9.009  1.00  0.00           H  
ATOM    687 2HB  GLN A 197       8.844   0.185  -8.716  1.00  0.00           H  
ATOM    688 1HG  GLN A 197       9.574  -2.082  -9.312  1.00  0.00           H  
ATOM    689 2HG  GLN A 197       7.873  -2.533  -9.621  1.00  0.00           H  
ATOM    690 1HE2 GLN A 197       8.190  -1.651 -12.953  1.00  0.00           H  
ATOM    691 2HE2 GLN A 197       7.660  -2.780 -11.751  1.00  0.00           H  
ATOM    692  N   GLN A 198      10.175  -0.711  -6.199  1.00  0.00           N  
ATOM    693  CA  GLN A 198      11.478  -1.081  -5.673  1.00  0.00           C  
ATOM    694  C   GLN A 198      11.403  -1.414  -4.177  1.00  0.00           C  
ATOM    695  O   GLN A 198      12.272  -2.104  -3.643  1.00  0.00           O  
ATOM    696  CB  GLN A 198      12.485   0.047  -5.913  1.00  0.00           C  
ATOM    697  CG  GLN A 198      12.704   0.385  -7.378  1.00  0.00           C  
ATOM    698  CD  GLN A 198      13.253  -0.788  -8.167  1.00  0.00           C  
ATOM    699  OE1 GLN A 198      14.295  -1.353  -7.822  1.00  0.00           O  
ATOM    700  NE2 GLN A 198      12.554  -1.163  -9.231  1.00  0.00           N  
ATOM    701  H   GLN A 198       9.892   0.225  -6.159  1.00  0.00           H  
ATOM    702  HA  GLN A 198      11.821  -1.974  -6.195  1.00  0.00           H  
ATOM    703 1HB  GLN A 198      12.146   0.951  -5.406  1.00  0.00           H  
ATOM    704 2HB  GLN A 198      13.448  -0.227  -5.483  1.00  0.00           H  
ATOM    705 1HG  GLN A 198      11.751   0.679  -7.818  1.00  0.00           H  
ATOM    706 2HG  GLN A 198      13.416   1.207  -7.447  1.00  0.00           H  
ATOM    707 1HE2 GLN A 198      12.867  -1.931  -9.791  1.00  0.00           H  
ATOM    708 2HE2 GLN A 198      11.713  -0.677  -9.475  1.00  0.00           H  
ATOM    709  N   VAL A 199      10.352  -0.934  -3.509  1.00  0.00           N  
ATOM    710  CA  VAL A 199      10.176  -1.172  -2.075  1.00  0.00           C  
ATOM    711  C   VAL A 199       9.600  -2.567  -1.810  1.00  0.00           C  
ATOM    712  O   VAL A 199       9.919  -3.196  -0.799  1.00  0.00           O  
ATOM    713  CB  VAL A 199       9.255  -0.107  -1.419  1.00  0.00           C  
ATOM    714  CG1 VAL A 199       8.929  -0.475   0.022  1.00  0.00           C  
ATOM    715  CG2 VAL A 199       9.889   1.275  -1.469  1.00  0.00           C  
ATOM    716  H   VAL A 199       9.680  -0.403  -3.994  1.00  0.00           H  
ATOM    717  HA  VAL A 199      11.150  -1.099  -1.590  1.00  0.00           H  
ATOM    718  HB  VAL A 199       8.329  -0.075  -1.975  1.00  0.00           H  
ATOM    719 1HG1 VAL A 199       8.245   0.253   0.431  1.00  0.00           H  
ATOM    720 2HG1 VAL A 199       9.838  -0.482   0.608  1.00  0.00           H  
ATOM    721 3HG1 VAL A 199       8.475  -1.455   0.050  1.00  0.00           H  
ATOM    722 1HG2 VAL A 199      10.606   1.375  -0.668  1.00  0.00           H  
ATOM    723 2HG2 VAL A 199       9.120   2.037  -1.368  1.00  0.00           H  
ATOM    724 3HG2 VAL A 199      10.389   1.404  -2.418  1.00  0.00           H  
ATOM    725  N   THR A 200       8.776  -3.060  -2.735  1.00  0.00           N  
ATOM    726  CA  THR A 200       8.155  -4.378  -2.600  1.00  0.00           C  
ATOM    727  C   THR A 200       9.204  -5.486  -2.514  1.00  0.00           C  
ATOM    728  O   THR A 200       8.948  -6.567  -1.971  1.00  0.00           O  
ATOM    729  CB  THR A 200       7.201  -4.662  -3.775  1.00  0.00           C  
ATOM    730  OG1 THR A 200       7.860  -4.360  -5.012  1.00  0.00           O  
ATOM    731  CG2 THR A 200       5.942  -3.818  -3.656  1.00  0.00           C  
ATOM    732  H   THR A 200       8.574  -2.521  -3.533  1.00  0.00           H  
ATOM    733  HA  THR A 200       7.577  -4.395  -1.676  1.00  0.00           H  
ATOM    734  HB  THR A 200       6.926  -5.717  -3.774  1.00  0.00           H  
ATOM    735  HG1 THR A 200       7.962  -3.409  -5.095  1.00  0.00           H  
ATOM    736 1HG2 THR A 200       5.279  -4.032  -4.495  1.00  0.00           H  
ATOM    737 2HG2 THR A 200       5.433  -4.053  -2.722  1.00  0.00           H  
ATOM    738 3HG2 THR A 200       6.209  -2.762  -3.666  1.00  0.00           H  
ATOM    739  N   ALA A 201      10.393  -5.191  -3.035  1.00  0.00           N  
ATOM    740  CA  ALA A 201      11.500  -6.131  -3.034  1.00  0.00           C  
ATOM    741  C   ALA A 201      11.877  -6.546  -1.615  1.00  0.00           C  
ATOM    742  O   ALA A 201      12.438  -7.620  -1.410  1.00  0.00           O  
ATOM    743  CB  ALA A 201      12.701  -5.530  -3.746  1.00  0.00           C  
ATOM    744  H   ALA A 201      10.525  -4.306  -3.437  1.00  0.00           H  
ATOM    745  HA  ALA A 201      11.184  -7.027  -3.567  1.00  0.00           H  
ATOM    746 1HB  ALA A 201      13.069  -4.686  -3.182  1.00  0.00           H  
ATOM    747 2HB  ALA A 201      12.407  -5.201  -4.731  1.00  0.00           H  
ATOM    748 3HB  ALA A 201      13.480  -6.275  -3.831  1.00  0.00           H  
ATOM    749  N   LEU A 202      11.555  -5.698  -0.639  1.00  0.00           N  
ATOM    750  CA  LEU A 202      11.852  -5.986   0.761  1.00  0.00           C  
ATOM    751  C   LEU A 202      11.164  -7.273   1.205  1.00  0.00           C  
ATOM    752  O   LEU A 202      11.734  -8.081   1.942  1.00  0.00           O  
ATOM    753  CB  LEU A 202      11.402  -4.821   1.652  1.00  0.00           C  
ATOM    754  CG  LEU A 202      12.312  -3.586   1.642  1.00  0.00           C  
ATOM    755  CD1 LEU A 202      11.579  -2.410   2.271  1.00  0.00           C  
ATOM    756  CD2 LEU A 202      13.597  -3.896   2.395  1.00  0.00           C  
ATOM    757  H   LEU A 202      11.099  -4.855  -0.870  1.00  0.00           H  
ATOM    758  HA  LEU A 202      12.929  -6.112   0.867  1.00  0.00           H  
ATOM    759 1HB  LEU A 202      10.410  -4.504   1.335  1.00  0.00           H  
ATOM    760 2HB  LEU A 202      11.337  -5.176   2.681  1.00  0.00           H  
ATOM    761  HG  LEU A 202      12.550  -3.318   0.612  1.00  0.00           H  
ATOM    762 1HD1 LEU A 202      12.225  -1.532   2.264  1.00  0.00           H  
ATOM    763 2HD1 LEU A 202      10.674  -2.198   1.702  1.00  0.00           H  
ATOM    764 3HD1 LEU A 202      11.312  -2.655   3.299  1.00  0.00           H  
ATOM    765 1HD2 LEU A 202      14.244  -3.018   2.387  1.00  0.00           H  
ATOM    766 2HD2 LEU A 202      13.360  -4.163   3.425  1.00  0.00           H  
ATOM    767 3HD2 LEU A 202      14.110  -4.729   1.913  1.00  0.00           H  
ATOM    768  N   ALA A 203       9.940  -7.462   0.736  1.00  0.00           N  
ATOM    769  CA  ALA A 203       9.168  -8.647   1.076  1.00  0.00           C  
ATOM    770  C   ALA A 203       9.582  -9.823   0.199  1.00  0.00           C  
ATOM    771  O   ALA A 203       9.557 -10.975   0.629  1.00  0.00           O  
ATOM    772  CB  ALA A 203       7.680  -8.368   0.926  1.00  0.00           C  
ATOM    773  H   ALA A 203       9.547  -6.788   0.138  1.00  0.00           H  
ATOM    774  HA  ALA A 203       9.381  -8.904   2.114  1.00  0.00           H  
ATOM    775 1HB  ALA A 203       7.121  -9.270   1.131  1.00  0.00           H  
ATOM    776 2HB  ALA A 203       7.476  -8.040  -0.081  1.00  0.00           H  
ATOM    777 3HB  ALA A 203       7.386  -7.597   1.623  1.00  0.00           H  
ATOM    778  N   GLN A 204       9.984  -9.521  -1.026  1.00  0.00           N  
ATOM    779  CA  GLN A 204      10.404 -10.548  -1.973  1.00  0.00           C  
ATOM    780  C   GLN A 204      11.764 -11.129  -1.585  1.00  0.00           C  
ATOM    781  O   GLN A 204      12.022 -12.314  -1.796  1.00  0.00           O  
ATOM    782  CB  GLN A 204      10.462  -9.976  -3.392  1.00  0.00           C  
ATOM    783  CG  GLN A 204       9.115  -9.541  -3.944  1.00  0.00           C  
ATOM    784  CD  GLN A 204       9.222  -8.965  -5.343  1.00  0.00           C  
ATOM    785  OE1 GLN A 204      10.322  -8.781  -5.871  1.00  0.00           O  
ATOM    786  NE2 GLN A 204       8.077  -8.678  -5.952  1.00  0.00           N  
ATOM    787  H   GLN A 204       9.997  -8.581  -1.307  1.00  0.00           H  
ATOM    788  HA  GLN A 204       9.674 -11.357  -1.953  1.00  0.00           H  
ATOM    789 1HB  GLN A 204      11.128  -9.113  -3.409  1.00  0.00           H  
ATOM    790 2HB  GLN A 204      10.878 -10.723  -4.068  1.00  0.00           H  
ATOM    791 1HG  GLN A 204       8.453 -10.406  -3.979  1.00  0.00           H  
ATOM    792 2HG  GLN A 204       8.697  -8.776  -3.290  1.00  0.00           H  
ATOM    793 1HE2 GLN A 204       8.084  -8.295  -6.877  1.00  0.00           H  
ATOM    794 2HE2 GLN A 204       7.207  -8.843  -5.487  1.00  0.00           H  
ATOM    795  N   GLN A 205      12.623 -10.297  -1.006  1.00  0.00           N  
ATOM    796  CA  GLN A 205      13.947 -10.740  -0.576  1.00  0.00           C  
ATOM    797  C   GLN A 205      13.877 -11.400   0.798  1.00  0.00           C  
ATOM    798  O   GLN A 205      14.899 -11.798   1.357  1.00  0.00           O  
ATOM    799  CB  GLN A 205      14.925  -9.563  -0.544  1.00  0.00           C  
ATOM    800  CG  GLN A 205      15.239  -8.977  -1.910  1.00  0.00           C  
ATOM    801  CD  GLN A 205      16.052  -7.699  -1.819  1.00  0.00           C  
ATOM    802  OE1 GLN A 205      16.072  -7.033  -0.781  1.00  0.00           O  
ATOM    803  NE2 GLN A 205      16.728  -7.351  -2.908  1.00  0.00           N  
ATOM    804  H   GLN A 205      12.368  -9.354  -0.881  1.00  0.00           H  
ATOM    805  HA  GLN A 205      14.314 -11.477  -1.290  1.00  0.00           H  
ATOM    806 1HB  GLN A 205      14.516  -8.766   0.078  1.00  0.00           H  
ATOM    807 2HB  GLN A 205      15.864  -9.882  -0.091  1.00  0.00           H  
ATOM    808 1HG  GLN A 205      15.811  -9.706  -2.484  1.00  0.00           H  
ATOM    809 2HG  GLN A 205      14.303  -8.751  -2.421  1.00  0.00           H  
ATOM    810 1HE2 GLN A 205      17.283  -6.517  -2.907  1.00  0.00           H  
ATOM    811 2HE2 GLN A 205      16.683  -7.920  -3.728  1.00  0.00           H  
ATOM    812  N   LYS A 206      12.661 -11.490   1.335  1.00  0.00           N  
ATOM    813  CA  LYS A 206      12.411 -12.108   2.638  1.00  0.00           C  
ATOM    814  C   LYS A 206      13.098 -11.346   3.771  1.00  0.00           C  
ATOM    815  O   LYS A 206      13.381 -11.908   4.831  1.00  0.00           O  
ATOM    816  CB  LYS A 206      12.876 -13.565   2.633  1.00  0.00           C  
ATOM    817  CG  LYS A 206      12.445 -14.359   1.406  1.00  0.00           C  
ATOM    818  CD  LYS A 206      10.929 -14.399   1.279  1.00  0.00           C  
ATOM    819  CE  LYS A 206      10.496 -15.216   0.071  1.00  0.00           C  
ATOM    820  NZ  LYS A 206       9.019 -15.202  -0.110  1.00  0.00           N  
ATOM    821  H   LYS A 206      11.902 -11.132   0.833  1.00  0.00           H  
ATOM    822  HA  LYS A 206      11.338 -12.084   2.832  1.00  0.00           H  
ATOM    823 1HB  LYS A 206      13.964 -13.600   2.688  1.00  0.00           H  
ATOM    824 2HB  LYS A 206      12.487 -14.075   3.514  1.00  0.00           H  
ATOM    825 1HG  LYS A 206      12.864 -13.900   0.510  1.00  0.00           H  
ATOM    826 2HG  LYS A 206      12.822 -15.378   1.482  1.00  0.00           H  
ATOM    827 1HD  LYS A 206      10.500 -14.840   2.179  1.00  0.00           H  
ATOM    828 2HD  LYS A 206      10.546 -13.384   1.175  1.00  0.00           H  
ATOM    829 1HE  LYS A 206      10.964 -14.814  -0.827  1.00  0.00           H  
ATOM    830 2HE  LYS A 206      10.824 -16.248   0.194  1.00  0.00           H  
ATOM    831 1HZ  LYS A 206       8.773 -15.754  -0.919  1.00  0.00           H  
ATOM    832 2HZ  LYS A 206       8.575 -15.590   0.710  1.00  0.00           H  
ATOM    833 3HZ  LYS A 206       8.705 -14.251  -0.244  1.00  0.00           H  
ATOM    834  N   LEU A 207      13.349 -10.061   3.549  1.00  0.00           N  
ATOM    835  CA  LEU A 207      13.990  -9.224   4.554  1.00  0.00           C  
ATOM    836  C   LEU A 207      12.946  -8.722   5.541  1.00  0.00           C  
ATOM    837  O   LEU A 207      13.220  -8.553   6.728  1.00  0.00           O  
ATOM    838  CB  LEU A 207      14.706  -8.038   3.895  1.00  0.00           C  
ATOM    839  CG  LEU A 207      15.872  -8.399   2.965  1.00  0.00           C  
ATOM    840  CD1 LEU A 207      16.413  -7.133   2.313  1.00  0.00           C  
ATOM    841  CD2 LEU A 207      16.956  -9.109   3.762  1.00  0.00           C  
ATOM    842  H   LEU A 207      13.095  -9.666   2.688  1.00  0.00           H  
ATOM    843  HA  LEU A 207      14.729  -9.824   5.083  1.00  0.00           H  
ATOM    844 1HB  LEU A 207      13.979  -7.475   3.311  1.00  0.00           H  
ATOM    845 2HB  LEU A 207      15.095  -7.388   4.677  1.00  0.00           H  
ATOM    846  HG  LEU A 207      15.515  -9.056   2.172  1.00  0.00           H  
ATOM    847 1HD1 LEU A 207      17.241  -7.389   1.653  1.00  0.00           H  
ATOM    848 2HD1 LEU A 207      15.622  -6.656   1.734  1.00  0.00           H  
ATOM    849 3HD1 LEU A 207      16.762  -6.448   3.085  1.00  0.00           H  
ATOM    850 1HD2 LEU A 207      17.785  -9.365   3.102  1.00  0.00           H  
ATOM    851 2HD2 LEU A 207      17.314  -8.452   4.555  1.00  0.00           H  
ATOM    852 3HD2 LEU A 207      16.547 -10.018   4.203  1.00  0.00           H  
ATOM    853  N   LEU A 208      11.745  -8.502   5.025  1.00  0.00           N  
ATOM    854  CA  LEU A 208      10.630  -8.025   5.825  1.00  0.00           C  
ATOM    855  C   LEU A 208      10.162  -9.114   6.782  1.00  0.00           C  
ATOM    856  O   LEU A 208       9.694 -10.170   6.351  1.00  0.00           O  
ATOM    857  CB  LEU A 208       9.482  -7.603   4.904  1.00  0.00           C  
ATOM    858  CG  LEU A 208       8.469  -6.626   5.507  1.00  0.00           C  
ATOM    859  CD1 LEU A 208       9.082  -5.238   5.647  1.00  0.00           C  
ATOM    860  CD2 LEU A 208       7.212  -6.571   4.656  1.00  0.00           C  
ATOM    861  H   LEU A 208      11.604  -8.670   4.072  1.00  0.00           H  
ATOM    862  HA  LEU A 208      10.963  -7.165   6.405  1.00  0.00           H  
ATOM    863 1HB  LEU A 208       9.910  -7.143   4.024  1.00  0.00           H  
ATOM    864 2HB  LEU A 208       8.953  -8.493   4.600  1.00  0.00           H  
ATOM    865  HG  LEU A 208       8.191  -6.969   6.494  1.00  0.00           H  
ATOM    866 1HD1 LEU A 208       8.322  -4.541   5.961  1.00  0.00           H  
ATOM    867 2HD1 LEU A 208       9.483  -4.926   4.695  1.00  0.00           H  
ATOM    868 3HD1 LEU A 208       9.874  -5.264   6.380  1.00  0.00           H  
ATOM    869 1HD2 LEU A 208       6.761  -7.552   4.614  1.00  0.00           H  
ATOM    870 2HD2 LEU A 208       7.466  -6.250   3.657  1.00  0.00           H  
ATOM    871 3HD2 LEU A 208       6.512  -5.874   5.090  1.00  0.00           H  
ATOM    872  N   THR A 209      10.306  -8.861   8.075  1.00  0.00           N  
ATOM    873  CA  THR A 209       9.894  -9.816   9.089  1.00  0.00           C  
ATOM    874  C   THR A 209       8.410  -9.626   9.399  1.00  0.00           C  
ATOM    875  O   THR A 209       7.823  -8.616   9.001  1.00  0.00           O  
ATOM    876  CB  THR A 209      10.729  -9.666  10.374  1.00  0.00           C  
ATOM    877  OG1 THR A 209      10.450  -8.399  10.983  1.00  0.00           O  
ATOM    878  CG2 THR A 209      12.214  -9.758  10.060  1.00  0.00           C  
ATOM    879  H   THR A 209      10.693  -7.999   8.355  1.00  0.00           H  
ATOM    880  HA  THR A 209      10.047 -10.822   8.699  1.00  0.00           H  
ATOM    881  HB  THR A 209      10.462 -10.457  11.075  1.00  0.00           H  
ATOM    882  HG1 THR A 209      10.785  -7.695  10.422  1.00  0.00           H  
ATOM    883 1HG2 THR A 209      12.788  -9.651  10.980  1.00  0.00           H  
ATOM    884 2HG2 THR A 209      12.431 -10.726   9.607  1.00  0.00           H  
ATOM    885 3HG2 THR A 209      12.488  -8.964   9.366  1.00  0.00           H  
ATOM    886  N   PRO A 210       7.767 -10.590  10.084  1.00  0.00           N  
ATOM    887  CA  PRO A 210       6.348 -10.479  10.443  1.00  0.00           C  
ATOM    888  C   PRO A 210       6.042  -9.171  11.168  1.00  0.00           C  
ATOM    889  O   PRO A 210       4.971  -8.586  10.998  1.00  0.00           O  
ATOM    890  CB  PRO A 210       6.131 -11.689  11.357  1.00  0.00           C  
ATOM    891  CG  PRO A 210       7.112 -12.699  10.866  1.00  0.00           C  
ATOM    892  CD  PRO A 210       8.342 -11.896  10.536  1.00  0.00           C  
ATOM    893  HA  PRO A 210       5.737 -10.558   9.532  1.00  0.00           H  
ATOM    894 1HB  PRO A 210       6.302 -11.403  12.406  1.00  0.00           H  
ATOM    895 2HB  PRO A 210       5.090 -12.034  11.284  1.00  0.00           H  
ATOM    896 1HG  PRO A 210       7.296 -13.457  11.641  1.00  0.00           H  
ATOM    897 2HG  PRO A 210       6.705 -13.229   9.993  1.00  0.00           H  
ATOM    898 1HD  PRO A 210       8.960 -11.783  11.439  1.00  0.00           H  
ATOM    899 2HD  PRO A 210       8.907 -12.402   9.739  1.00  0.00           H  
ATOM    900  N   GLN A 211       7.006  -8.702  11.954  1.00  0.00           N  
ATOM    901  CA  GLN A 211       6.851  -7.466  12.707  1.00  0.00           C  
ATOM    902  C   GLN A 211       6.868  -6.247  11.785  1.00  0.00           C  
ATOM    903  O   GLN A 211       6.293  -5.206  12.112  1.00  0.00           O  
ATOM    904  CB  GLN A 211       7.955  -7.343  13.760  1.00  0.00           C  
ATOM    905  CG  GLN A 211       7.864  -8.365  14.880  1.00  0.00           C  
ATOM    906  CD  GLN A 211       8.970  -8.199  15.906  1.00  0.00           C  
ATOM    907  OE1 GLN A 211      10.044  -7.675  15.602  1.00  0.00           O  
ATOM    908  NE2 GLN A 211       8.711  -8.646  17.130  1.00  0.00           N  
ATOM    909  H   GLN A 211       7.845  -9.210  12.034  1.00  0.00           H  
ATOM    910  HA  GLN A 211       5.886  -7.488  13.213  1.00  0.00           H  
ATOM    911 1HB  GLN A 211       8.928  -7.453  13.282  1.00  0.00           H  
ATOM    912 2HB  GLN A 211       7.922  -6.349  14.208  1.00  0.00           H  
ATOM    913 1HG  GLN A 211       6.907  -8.250  15.387  1.00  0.00           H  
ATOM    914 2HG  GLN A 211       7.943  -9.365  14.452  1.00  0.00           H  
ATOM    915 1HE2 GLN A 211       9.402  -8.564  17.850  1.00  0.00           H  
ATOM    916 2HE2 GLN A 211       7.826  -9.066  17.334  1.00  0.00           H  
ATOM    917  N   ASP A 212       7.497  -6.381  10.621  1.00  0.00           N  
ATOM    918  CA  ASP A 212       7.583  -5.273   9.681  1.00  0.00           C  
ATOM    919  C   ASP A 212       6.345  -5.276   8.808  1.00  0.00           C  
ATOM    920  O   ASP A 212       5.880  -4.234   8.343  1.00  0.00           O  
ATOM    921  CB  ASP A 212       8.834  -5.381   8.798  1.00  0.00           C  
ATOM    922  CG  ASP A 212      10.135  -5.337   9.575  1.00  0.00           C  
ATOM    923  OD1 ASP A 212      10.357  -4.371  10.333  1.00  0.00           O  
ATOM    924  OD2 ASP A 212      10.950  -6.274   9.415  1.00  0.00           O  
ATOM    925  H   ASP A 212       7.856  -7.260  10.360  1.00  0.00           H  
ATOM    926  HA  ASP A 212       7.633  -4.342  10.247  1.00  0.00           H  
ATOM    927 1HB  ASP A 212       8.802  -6.314   8.260  1.00  0.00           H  
ATOM    928 2HB  ASP A 212       8.834  -4.566   8.089  1.00  0.00           H  
ATOM    929  N   MET A 213       5.815  -6.476   8.610  1.00  0.00           N  
ATOM    930  CA  MET A 213       4.627  -6.691   7.800  1.00  0.00           C  
ATOM    931  C   MET A 213       3.453  -5.871   8.318  1.00  0.00           C  
ATOM    932  O   MET A 213       2.797  -5.152   7.562  1.00  0.00           O  
ATOM    933  CB  MET A 213       4.271  -8.176   7.771  1.00  0.00           C  
ATOM    934  CG  MET A 213       5.231  -9.038   6.963  1.00  0.00           C  
ATOM    935  SD  MET A 213       4.790 -10.787   6.997  1.00  0.00           S  
ATOM    936  CE  MET A 213       6.287 -11.525   6.348  1.00  0.00           C  
ATOM    937  H   MET A 213       6.248  -7.253   9.024  1.00  0.00           H  
ATOM    938  HA  MET A 213       4.837  -6.360   6.783  1.00  0.00           H  
ATOM    939 1HB  MET A 213       4.249  -8.564   8.789  1.00  0.00           H  
ATOM    940 2HB  MET A 213       3.273  -8.303   7.351  1.00  0.00           H  
ATOM    941 1HG  MET A 213       5.235  -8.704   5.927  1.00  0.00           H  
ATOM    942 2HG  MET A 213       6.240  -8.930   7.361  1.00  0.00           H  
ATOM    943 1HE  MET A 213       6.170 -12.609   6.307  1.00  0.00           H  
ATOM    944 2HE  MET A 213       6.476 -11.142   5.344  1.00  0.00           H  
ATOM    945 3HE  MET A 213       7.127 -11.275   6.996  1.00  0.00           H  
ATOM    946  N   GLU A 214       3.217  -5.964   9.619  1.00  0.00           N  
ATOM    947  CA  GLU A 214       2.117  -5.252  10.260  1.00  0.00           C  
ATOM    948  C   GLU A 214       2.273  -3.737  10.131  1.00  0.00           C  
ATOM    949  O   GLU A 214       1.288  -2.997  10.166  1.00  0.00           O  
ATOM    950  CB  GLU A 214       2.027  -5.640  11.738  1.00  0.00           C  
ATOM    951  CG  GLU A 214       1.519  -7.053  11.987  1.00  0.00           C  
ATOM    952  CD  GLU A 214       0.105  -7.258  11.518  1.00  0.00           C  
ATOM    953  OE1 GLU A 214      -0.752  -6.516  11.936  1.00  0.00           O  
ATOM    954  OE2 GLU A 214      -0.118  -8.157  10.743  1.00  0.00           O  
ATOM    955  H   GLU A 214       3.800  -6.531  10.168  1.00  0.00           H  
ATOM    956  HA  GLU A 214       1.187  -5.535   9.765  1.00  0.00           H  
ATOM    957 1HB  GLU A 214       3.011  -5.552  12.198  1.00  0.00           H  
ATOM    958 2HB  GLU A 214       1.361  -4.950  12.255  1.00  0.00           H  
ATOM    959 1HG  GLU A 214       2.168  -7.757  11.467  1.00  0.00           H  
ATOM    960 2HG  GLU A 214       1.579  -7.266  13.053  1.00  0.00           H  
ATOM    961  N   ALA A 215       3.509  -3.281   9.977  1.00  0.00           N  
ATOM    962  CA  ALA A 215       3.789  -1.858   9.850  1.00  0.00           C  
ATOM    963  C   ALA A 215       3.609  -1.386   8.410  1.00  0.00           C  
ATOM    964  O   ALA A 215       3.136  -0.274   8.163  1.00  0.00           O  
ATOM    965  CB  ALA A 215       5.198  -1.552  10.337  1.00  0.00           C  
ATOM    966  H   ALA A 215       4.254  -3.918   9.944  1.00  0.00           H  
ATOM    967  HA  ALA A 215       3.075  -1.316  10.470  1.00  0.00           H  
ATOM    968 1HB  ALA A 215       5.393  -0.484  10.238  1.00  0.00           H  
ATOM    969 2HB  ALA A 215       5.293  -1.843  11.383  1.00  0.00           H  
ATOM    970 3HB  ALA A 215       5.918  -2.108   9.739  1.00  0.00           H  
ATOM    971  N   ALA A 216       3.954  -2.252   7.462  1.00  0.00           N  
ATOM    972  CA  ALA A 216       3.845  -1.928   6.047  1.00  0.00           C  
ATOM    973  C   ALA A 216       2.389  -1.795   5.634  1.00  0.00           C  
ATOM    974  O   ALA A 216       2.058  -1.029   4.724  1.00  0.00           O  
ATOM    975  CB  ALA A 216       4.541  -2.990   5.208  1.00  0.00           C  
ATOM    976  H   ALA A 216       4.278  -3.139   7.722  1.00  0.00           H  
ATOM    977  HA  ALA A 216       4.333  -0.967   5.881  1.00  0.00           H  
ATOM    978 1HB  ALA A 216       4.492  -2.715   4.166  1.00  0.00           H  
ATOM    979 2HB  ALA A 216       4.047  -3.939   5.351  1.00  0.00           H  
ATOM    980 3HB  ALA A 216       5.575  -3.073   5.511  1.00  0.00           H  
ATOM    981  N   LYS A 217       1.524  -2.538   6.317  1.00  0.00           N  
ATOM    982  CA  LYS A 217       0.095  -2.511   6.036  1.00  0.00           C  
ATOM    983  C   LYS A 217      -0.461  -1.097   6.184  1.00  0.00           C  
ATOM    984  O   LYS A 217      -1.208  -0.616   5.329  1.00  0.00           O  
ATOM    985  CB  LYS A 217      -0.652  -3.474   6.961  1.00  0.00           C  
ATOM    986  CG  LYS A 217      -0.450  -4.947   6.631  1.00  0.00           C  
ATOM    987  CD  LYS A 217      -1.175  -5.840   7.626  1.00  0.00           C  
ATOM    988  CE  LYS A 217      -0.965  -7.313   7.305  1.00  0.00           C  
ATOM    989  NZ  LYS A 217      -1.586  -8.199   8.326  1.00  0.00           N  
ATOM    990  H   LYS A 217       1.860  -3.132   7.024  1.00  0.00           H  
ATOM    991  HA  LYS A 217      -0.061  -2.828   5.004  1.00  0.00           H  
ATOM    992 1HB  LYS A 217      -0.329  -3.314   7.990  1.00  0.00           H  
ATOM    993 2HB  LYS A 217      -1.721  -3.265   6.917  1.00  0.00           H  
ATOM    994 1HG  LYS A 217      -0.829  -5.151   5.629  1.00  0.00           H  
ATOM    995 2HG  LYS A 217       0.614  -5.182   6.653  1.00  0.00           H  
ATOM    996 1HD  LYS A 217      -0.805  -5.640   8.632  1.00  0.00           H  
ATOM    997 2HD  LYS A 217      -2.243  -5.622   7.601  1.00  0.00           H  
ATOM    998 1HE  LYS A 217      -1.401  -7.538   6.332  1.00  0.00           H  
ATOM    999 2HE  LYS A 217       0.103  -7.526   7.258  1.00  0.00           H  
ATOM   1000 1HZ  LYS A 217      -1.424  -9.165   8.077  1.00  0.00           H  
ATOM   1001 2HZ  LYS A 217      -1.175  -8.012   9.230  1.00  0.00           H  
ATOM   1002 3HZ  LYS A 217      -2.580  -8.024   8.365  1.00  0.00           H  
ATOM   1003  N   GLU A 218      -0.073  -0.436   7.264  1.00  0.00           N  
ATOM   1004  CA  GLU A 218      -0.534   0.924   7.529  1.00  0.00           C  
ATOM   1005  C   GLU A 218       0.011   1.888   6.503  1.00  0.00           C  
ATOM   1006  O   GLU A 218      -0.708   2.770   6.033  1.00  0.00           O  
ATOM   1007  CB  GLU A 218      -0.117   1.373   8.931  1.00  0.00           C  
ATOM   1008  CG  GLU A 218      -0.739   2.687   9.382  1.00  0.00           C  
ATOM   1009  CD  GLU A 218      -2.227   2.594   9.575  1.00  0.00           C  
ATOM   1010  OE1 GLU A 218      -2.727   1.499   9.673  1.00  0.00           O  
ATOM   1011  OE2 GLU A 218      -2.865   3.619   9.624  1.00  0.00           O  
ATOM   1012  H   GLU A 218       0.538  -0.870   7.900  1.00  0.00           H  
ATOM   1013  HA  GLU A 218      -1.623   0.938   7.470  1.00  0.00           H  
ATOM   1014 1HB  GLU A 218      -0.392   0.607   9.656  1.00  0.00           H  
ATOM   1015 2HB  GLU A 218       0.967   1.486   8.970  1.00  0.00           H  
ATOM   1016 1HG  GLU A 218      -0.280   2.991  10.322  1.00  0.00           H  
ATOM   1017 2HG  GLU A 218      -0.521   3.454   8.639  1.00  0.00           H  
ATOM   1018  N   VAL A 219       1.284   1.725   6.160  1.00  0.00           N  
ATOM   1019  CA  VAL A 219       1.942   2.595   5.192  1.00  0.00           C  
ATOM   1020  C   VAL A 219       1.206   2.590   3.853  1.00  0.00           C  
ATOM   1021  O   VAL A 219       0.867   3.647   3.321  1.00  0.00           O  
ATOM   1022  CB  VAL A 219       3.399   2.146   4.977  1.00  0.00           C  
ATOM   1023  CG1 VAL A 219       4.016   2.885   3.798  1.00  0.00           C  
ATOM   1024  CG2 VAL A 219       4.207   2.383   6.243  1.00  0.00           C  
ATOM   1025  H   VAL A 219       1.794   0.988   6.561  1.00  0.00           H  
ATOM   1026  HA  VAL A 219       1.943   3.612   5.585  1.00  0.00           H  
ATOM   1027  HB  VAL A 219       3.410   1.084   4.731  1.00  0.00           H  
ATOM   1028 1HG1 VAL A 219       5.046   2.554   3.660  1.00  0.00           H  
ATOM   1029 2HG1 VAL A 219       3.443   2.672   2.896  1.00  0.00           H  
ATOM   1030 3HG1 VAL A 219       4.003   3.957   3.994  1.00  0.00           H  
ATOM   1031 1HG2 VAL A 219       5.236   2.062   6.084  1.00  0.00           H  
ATOM   1032 2HG2 VAL A 219       4.191   3.444   6.492  1.00  0.00           H  
ATOM   1033 3HG2 VAL A 219       3.772   1.811   7.064  1.00  0.00           H  
ATOM   1034  N   TYR A 220       0.937   1.399   3.330  1.00  0.00           N  
ATOM   1035  CA  TYR A 220       0.255   1.269   2.048  1.00  0.00           C  
ATOM   1036  C   TYR A 220      -1.154   1.862   2.105  1.00  0.00           C  
ATOM   1037  O   TYR A 220      -1.587   2.539   1.169  1.00  0.00           O  
ATOM   1038  CB  TYR A 220       0.197  -0.200   1.623  1.00  0.00           C  
ATOM   1039  CG  TYR A 220      -0.565  -0.434   0.337  1.00  0.00           C  
ATOM   1040  CD1 TYR A 220      -0.001  -0.075  -0.879  1.00  0.00           C  
ATOM   1041  CD2 TYR A 220      -1.827  -1.006   0.374  1.00  0.00           C  
ATOM   1042  CE1 TYR A 220      -0.697  -0.289  -2.053  1.00  0.00           C  
ATOM   1043  CE2 TYR A 220      -2.523  -1.220  -0.800  1.00  0.00           C  
ATOM   1044  CZ  TYR A 220      -1.962  -0.863  -2.010  1.00  0.00           C  
ATOM   1045  OH  TYR A 220      -2.655  -1.076  -3.179  1.00  0.00           O  
ATOM   1046  H   TYR A 220       1.206   0.589   3.816  1.00  0.00           H  
ATOM   1047  HA  TYR A 220       0.817   1.828   1.299  1.00  0.00           H  
ATOM   1048 1HB  TYR A 220       1.211  -0.581   1.492  1.00  0.00           H  
ATOM   1049 2HB  TYR A 220      -0.274  -0.788   2.409  1.00  0.00           H  
ATOM   1050  HD1 TYR A 220       0.992   0.375  -0.907  1.00  0.00           H  
ATOM   1051  HD2 TYR A 220      -2.271  -1.287   1.329  1.00  0.00           H  
ATOM   1052  HE1 TYR A 220      -0.254  -0.007  -3.008  1.00  0.00           H  
ATOM   1053  HE2 TYR A 220      -3.516  -1.669  -0.771  1.00  0.00           H  
ATOM   1054  HH  TYR A 220      -3.544  -1.375  -2.973  1.00  0.00           H  
ATOM   1055  N   LYS A 221      -1.858   1.621   3.207  1.00  0.00           N  
ATOM   1056  CA  LYS A 221      -3.216   2.129   3.368  1.00  0.00           C  
ATOM   1057  C   LYS A 221      -3.236   3.655   3.440  1.00  0.00           C  
ATOM   1058  O   LYS A 221      -4.019   4.310   2.745  1.00  0.00           O  
ATOM   1059  CB  LYS A 221      -3.862   1.535   4.621  1.00  0.00           C  
ATOM   1060  CG  LYS A 221      -4.276   0.076   4.483  1.00  0.00           C  
ATOM   1061  CD  LYS A 221      -5.144  -0.365   5.652  1.00  0.00           C  
ATOM   1062  CE  LYS A 221      -4.371  -0.329   6.962  1.00  0.00           C  
ATOM   1063  NZ  LYS A 221      -5.113  -0.996   8.066  1.00  0.00           N  
ATOM   1064  H   LYS A 221      -1.456   1.087   3.927  1.00  0.00           H  
ATOM   1065  HA  LYS A 221      -3.802   1.831   2.498  1.00  0.00           H  
ATOM   1066 1HB  LYS A 221      -3.168   1.608   5.458  1.00  0.00           H  
ATOM   1067 2HB  LYS A 221      -4.750   2.111   4.880  1.00  0.00           H  
ATOM   1068 1HG  LYS A 221      -4.834  -0.059   3.556  1.00  0.00           H  
ATOM   1069 2HG  LYS A 221      -3.386  -0.553   4.445  1.00  0.00           H  
ATOM   1070 1HD  LYS A 221      -6.009   0.295   5.732  1.00  0.00           H  
ATOM   1071 2HD  LYS A 221      -5.499  -1.381   5.479  1.00  0.00           H  
ATOM   1072 1HE  LYS A 221      -3.412  -0.829   6.832  1.00  0.00           H  
ATOM   1073 2HE  LYS A 221      -4.180   0.707   7.244  1.00  0.00           H  
ATOM   1074 1HZ  LYS A 221      -4.568  -0.950   8.915  1.00  0.00           H  
ATOM   1075 2HZ  LYS A 221      -5.998  -0.528   8.208  1.00  0.00           H  
ATOM   1076 3HZ  LYS A 221      -5.279  -1.962   7.824  1.00  0.00           H  
ATOM   1077  N   ILE A 222      -2.372   4.219   4.279  1.00  0.00           N  
ATOM   1078  CA  ILE A 222      -2.295   5.668   4.443  1.00  0.00           C  
ATOM   1079  C   ILE A 222      -1.892   6.342   3.132  1.00  0.00           C  
ATOM   1080  O   ILE A 222      -2.404   7.408   2.782  1.00  0.00           O  
ATOM   1081  CB  ILE A 222      -1.292   6.045   5.548  1.00  0.00           C  
ATOM   1082  CG1 ILE A 222      -1.799   5.573   6.914  1.00  0.00           C  
ATOM   1083  CG2 ILE A 222      -1.049   7.546   5.557  1.00  0.00           C  
ATOM   1084  CD1 ILE A 222      -3.104   6.210   7.333  1.00  0.00           C  
ATOM   1085  H   ILE A 222      -1.766   3.644   4.802  1.00  0.00           H  
ATOM   1086  HA  ILE A 222      -3.279   6.036   4.732  1.00  0.00           H  
ATOM   1087  HB  ILE A 222      -0.346   5.535   5.370  1.00  0.00           H  
ATOM   1088 1HG1 ILE A 222      -1.937   4.493   6.897  1.00  0.00           H  
ATOM   1089 2HG1 ILE A 222      -1.052   5.795   7.676  1.00  0.00           H  
ATOM   1090 1HG2 ILE A 222      -0.338   7.796   6.345  1.00  0.00           H  
ATOM   1091 2HG2 ILE A 222      -0.646   7.855   4.593  1.00  0.00           H  
ATOM   1092 3HG2 ILE A 222      -1.990   8.066   5.740  1.00  0.00           H  
ATOM   1093 1HD1 ILE A 222      -3.399   5.826   8.310  1.00  0.00           H  
ATOM   1094 2HD1 ILE A 222      -2.980   7.292   7.391  1.00  0.00           H  
ATOM   1095 3HD1 ILE A 222      -3.877   5.972   6.603  1.00  0.00           H  
ATOM   1096  N   HIS A 223      -0.992   5.700   2.399  1.00  0.00           N  
ATOM   1097  CA  HIS A 223      -0.521   6.226   1.126  1.00  0.00           C  
ATOM   1098  C   HIS A 223      -1.675   6.334   0.131  1.00  0.00           C  
ATOM   1099  O   HIS A 223      -1.806   7.332  -0.576  1.00  0.00           O  
ATOM   1100  CB  HIS A 223       0.582   5.327   0.560  1.00  0.00           C  
ATOM   1101  CG  HIS A 223       1.370   5.947  -0.554  1.00  0.00           C  
ATOM   1102  ND1 HIS A 223       2.340   5.238  -1.212  1.00  0.00           N  
ATOM   1103  CD2 HIS A 223       1.303   7.196  -1.081  1.00  0.00           C  
ATOM   1104  CE1 HIS A 223       2.844   6.059  -2.114  1.00  0.00           C  
ATOM   1105  NE2 HIS A 223       2.245   7.257  -2.075  1.00  0.00           N  
ATOM   1106  H   HIS A 223      -0.625   4.850   2.729  1.00  0.00           H  
ATOM   1107  HA  HIS A 223      -0.110   7.224   1.275  1.00  0.00           H  
ATOM   1108 1HB  HIS A 223       1.272   5.081   1.352  1.00  0.00           H  
ATOM   1109 2HB  HIS A 223       0.133   4.417   0.188  1.00  0.00           H  
ATOM   1110  HD2 HIS A 223       0.638   7.990  -0.778  1.00  0.00           H  
ATOM   1111  HE1 HIS A 223       3.639   5.797  -2.798  1.00  0.00           H  
ATOM   1112  HE2 HIS A 223       2.569   8.075  -2.510  1.00  0.00           H  
ATOM   1113  N   GLN A 224      -2.516   5.305   0.101  1.00  0.00           N  
ATOM   1114  CA  GLN A 224      -3.664   5.273  -0.800  1.00  0.00           C  
ATOM   1115  C   GLN A 224      -4.630   6.418  -0.501  1.00  0.00           C  
ATOM   1116  O   GLN A 224      -5.229   6.992  -1.409  1.00  0.00           O  
ATOM   1117  CB  GLN A 224      -4.393   3.931  -0.692  1.00  0.00           C  
ATOM   1118  CG  GLN A 224      -3.677   2.777  -1.374  1.00  0.00           C  
ATOM   1119  CD  GLN A 224      -4.437   1.470  -1.250  1.00  0.00           C  
ATOM   1120  OE1 GLN A 224      -4.825   1.064  -0.151  1.00  0.00           O  
ATOM   1121  NE2 GLN A 224      -4.653   0.803  -2.378  1.00  0.00           N  
ATOM   1122  H   GLN A 224      -2.360   4.543   0.702  1.00  0.00           H  
ATOM   1123  HA  GLN A 224      -3.305   5.393  -1.822  1.00  0.00           H  
ATOM   1124 1HB  GLN A 224      -4.524   3.671   0.359  1.00  0.00           H  
ATOM   1125 2HB  GLN A 224      -5.385   4.019  -1.133  1.00  0.00           H  
ATOM   1126 1HG  GLN A 224      -3.565   3.008  -2.433  1.00  0.00           H  
ATOM   1127 2HG  GLN A 224      -2.697   2.648  -0.914  1.00  0.00           H  
ATOM   1128 1HE2 GLN A 224      -5.149  -0.066  -2.359  1.00  0.00           H  
ATOM   1129 2HE2 GLN A 224      -4.320   1.169  -3.247  1.00  0.00           H  
ATOM   1130  N   GLN A 225      -4.759   6.753   0.777  1.00  0.00           N  
ATOM   1131  CA  GLN A 225      -5.650   7.823   1.205  1.00  0.00           C  
ATOM   1132  C   GLN A 225      -5.056   9.190   0.865  1.00  0.00           C  
ATOM   1133  O   GLN A 225      -5.761  10.087   0.401  1.00  0.00           O  
ATOM   1134  CB  GLN A 225      -5.923   7.725   2.708  1.00  0.00           C  
ATOM   1135  CG  GLN A 225      -6.946   8.724   3.221  1.00  0.00           C  
ATOM   1136  CD  GLN A 225      -7.251   8.535   4.695  1.00  0.00           C  
ATOM   1137  OE1 GLN A 225      -6.345   8.519   5.534  1.00  0.00           O  
ATOM   1138  NE2 GLN A 225      -8.531   8.392   5.020  1.00  0.00           N  
ATOM   1139  H   GLN A 225      -4.237   6.266   1.452  1.00  0.00           H  
ATOM   1140  HA  GLN A 225      -6.595   7.720   0.672  1.00  0.00           H  
ATOM   1141 1HB  GLN A 225      -6.281   6.724   2.948  1.00  0.00           H  
ATOM   1142 2HB  GLN A 225      -4.995   7.881   3.258  1.00  0.00           H  
ATOM   1143 1HG  GLN A 225      -6.557   9.732   3.079  1.00  0.00           H  
ATOM   1144 2HG  GLN A 225      -7.873   8.600   2.662  1.00  0.00           H  
ATOM   1145 1HE2 GLN A 225      -8.793   8.264   5.978  1.00  0.00           H  
ATOM   1146 2HE2 GLN A 225      -9.233   8.411   4.309  1.00  0.00           H  
ATOM   1147  N   LEU A 226      -3.754   9.332   1.090  1.00  0.00           N  
ATOM   1148  CA  LEU A 226      -3.056  10.583   0.813  1.00  0.00           C  
ATOM   1149  C   LEU A 226      -3.093  10.909  -0.678  1.00  0.00           C  
ATOM   1150  O   LEU A 226      -3.253  12.068  -1.064  1.00  0.00           O  
ATOM   1151  CB  LEU A 226      -1.601  10.496   1.291  1.00  0.00           C  
ATOM   1152  CG  LEU A 226      -1.394  10.561   2.809  1.00  0.00           C  
ATOM   1153  CD1 LEU A 226       0.092  10.459   3.125  1.00  0.00           C  
ATOM   1154  CD2 LEU A 226      -1.979  11.859   3.347  1.00  0.00           C  
ATOM   1155  H   LEU A 226      -3.248   8.575   1.461  1.00  0.00           H  
ATOM   1156  HA  LEU A 226      -3.556  11.385   1.355  1.00  0.00           H  
ATOM   1157 1HB  LEU A 226      -1.175   9.559   0.938  1.00  0.00           H  
ATOM   1158 2HB  LEU A 226      -1.039  11.317   0.844  1.00  0.00           H  
ATOM   1159  HG  LEU A 226      -1.894   9.715   3.281  1.00  0.00           H  
ATOM   1160 1HD1 LEU A 226       0.239  10.504   4.204  1.00  0.00           H  
ATOM   1161 2HD1 LEU A 226       0.480   9.513   2.746  1.00  0.00           H  
ATOM   1162 3HD1 LEU A 226       0.622  11.284   2.651  1.00  0.00           H  
ATOM   1163 1HD2 LEU A 226      -1.833  11.904   4.426  1.00  0.00           H  
ATOM   1164 2HD2 LEU A 226      -1.479  12.706   2.877  1.00  0.00           H  
ATOM   1165 3HD2 LEU A 226      -3.045  11.897   3.123  1.00  0.00           H  
ATOM   1166  N   LEU A 227      -2.954   9.877  -1.509  1.00  0.00           N  
ATOM   1167  CA  LEU A 227      -2.965  10.045  -2.961  1.00  0.00           C  
ATOM   1168  C   LEU A 227      -4.276  10.661  -3.440  1.00  0.00           C  
ATOM   1169  O   LEU A 227      -4.292  11.461  -4.374  1.00  0.00           O  
ATOM   1170  CB  LEU A 227      -2.748   8.693  -3.652  1.00  0.00           C  
ATOM   1171  CG  LEU A 227      -2.678   8.732  -5.183  1.00  0.00           C  
ATOM   1172  CD1 LEU A 227      -1.579   9.692  -5.618  1.00  0.00           C  
ATOM   1173  CD2 LEU A 227      -2.421   7.331  -5.716  1.00  0.00           C  
ATOM   1174  H   LEU A 227      -2.835   8.976  -1.134  1.00  0.00           H  
ATOM   1175  HA  LEU A 227      -2.152  10.715  -3.238  1.00  0.00           H  
ATOM   1176 1HB  LEU A 227      -1.815   8.263  -3.289  1.00  0.00           H  
ATOM   1177 2HB  LEU A 227      -3.564   8.026  -3.375  1.00  0.00           H  
ATOM   1178  HG  LEU A 227      -3.623   9.105  -5.582  1.00  0.00           H  
ATOM   1179 1HD1 LEU A 227      -1.530   9.720  -6.707  1.00  0.00           H  
ATOM   1180 2HD1 LEU A 227      -1.798  10.691  -5.240  1.00  0.00           H  
ATOM   1181 3HD1 LEU A 227      -0.622   9.355  -5.220  1.00  0.00           H  
ATOM   1182 1HD2 LEU A 227      -2.372   7.358  -6.806  1.00  0.00           H  
ATOM   1183 2HD2 LEU A 227      -1.476   6.957  -5.320  1.00  0.00           H  
ATOM   1184 3HD2 LEU A 227      -3.231   6.670  -5.406  1.00  0.00           H  
ATOM   1185  N   PHE A 228      -5.374  10.294  -2.791  1.00  0.00           N  
ATOM   1186  CA  PHE A 228      -6.683  10.811  -3.162  1.00  0.00           C  
ATOM   1187  C   PHE A 228      -6.769  12.313  -2.907  1.00  0.00           C  
ATOM   1188  O   PHE A 228      -7.225  13.076  -3.761  1.00  0.00           O  
ATOM   1189  CB  PHE A 228      -7.783  10.089  -2.382  1.00  0.00           C  
ATOM   1190  CG  PHE A 228      -9.170  10.565  -2.709  1.00  0.00           C  
ATOM   1191  CD1 PHE A 228      -9.769  10.228  -3.914  1.00  0.00           C  
ATOM   1192  CD2 PHE A 228      -9.878  11.352  -1.813  1.00  0.00           C  
ATOM   1193  CE1 PHE A 228     -11.044  10.665  -4.215  1.00  0.00           C  
ATOM   1194  CE2 PHE A 228     -11.153  11.790  -2.111  1.00  0.00           C  
ATOM   1195  CZ  PHE A 228     -11.737  11.446  -3.315  1.00  0.00           C  
ATOM   1196  H   PHE A 228      -5.300   9.660  -2.045  1.00  0.00           H  
ATOM   1197  HA  PHE A 228      -6.836  10.633  -4.227  1.00  0.00           H  
ATOM   1198 1HB  PHE A 228      -7.733   9.021  -2.588  1.00  0.00           H  
ATOM   1199 2HB  PHE A 228      -7.620  10.224  -1.314  1.00  0.00           H  
ATOM   1200  HD1 PHE A 228      -9.222   9.609  -4.625  1.00  0.00           H  
ATOM   1201  HD2 PHE A 228      -9.417  11.624  -0.863  1.00  0.00           H  
ATOM   1202  HE1 PHE A 228     -11.503  10.392  -5.166  1.00  0.00           H  
ATOM   1203  HE2 PHE A 228     -11.700  12.407  -1.398  1.00  0.00           H  
ATOM   1204  HZ  PHE A 228     -12.743  11.792  -3.552  1.00  0.00           H  
ATOM   1205  N   LYS A 229      -6.302  12.736  -1.742  1.00  0.00           N  
ATOM   1206  CA  LYS A 229      -6.337  14.145  -1.374  1.00  0.00           C  
ATOM   1207  C   LYS A 229      -5.364  14.959  -2.219  1.00  0.00           C  
ATOM   1208  O   LYS A 229      -5.659  16.093  -2.599  1.00  0.00           O  
ATOM   1209  CB  LYS A 229      -6.017  14.318   0.112  1.00  0.00           C  
ATOM   1210  CG  LYS A 229      -7.091  13.787   1.052  1.00  0.00           C  
ATOM   1211  CD  LYS A 229      -6.689  13.970   2.508  1.00  0.00           C  
ATOM   1212  CE  LYS A 229      -7.757  13.433   3.449  1.00  0.00           C  
ATOM   1213  NZ  LYS A 229      -7.369  13.586   4.878  1.00  0.00           N  
ATOM   1214  H   LYS A 229      -5.918  12.086  -1.118  1.00  0.00           H  
ATOM   1215  HA  LYS A 229      -7.341  14.527  -1.561  1.00  0.00           H  
ATOM   1216 1HB  LYS A 229      -5.084  13.805   0.345  1.00  0.00           H  
ATOM   1217 2HB  LYS A 229      -5.873  15.376   0.332  1.00  0.00           H  
ATOM   1218 1HG  LYS A 229      -8.027  14.316   0.873  1.00  0.00           H  
ATOM   1219 2HG  LYS A 229      -7.251  12.726   0.859  1.00  0.00           H  
ATOM   1220 1HD  LYS A 229      -5.752  13.444   2.697  1.00  0.00           H  
ATOM   1221 2HD  LYS A 229      -6.538  15.030   2.713  1.00  0.00           H  
ATOM   1222 1HE  LYS A 229      -8.692  13.965   3.281  1.00  0.00           H  
ATOM   1223 2HE  LYS A 229      -7.925  12.375   3.244  1.00  0.00           H  
ATOM   1224 1HZ  LYS A 229      -8.102  13.219   5.468  1.00  0.00           H  
ATOM   1225 2HZ  LYS A 229      -6.512  13.080   5.051  1.00  0.00           H  
ATOM   1226 3HZ  LYS A 229      -7.229  14.564   5.086  1.00  0.00           H  
ATOM   1227  N   ALA A 230      -4.212  14.368  -2.518  1.00  0.00           N  
ATOM   1228  CA  ALA A 230      -3.190  15.036  -3.317  1.00  0.00           C  
ATOM   1229  C   ALA A 230      -3.684  15.303  -4.738  1.00  0.00           C  
ATOM   1230  O   ALA A 230      -3.207  16.218  -5.409  1.00  0.00           O  
ATOM   1231  CB  ALA A 230      -1.916  14.205  -3.347  1.00  0.00           C  
ATOM   1232  H   ALA A 230      -4.039  13.458  -2.184  1.00  0.00           H  
ATOM   1233  HA  ALA A 230      -2.973  15.999  -2.854  1.00  0.00           H  
ATOM   1234 1HB  ALA A 230      -1.161  14.716  -3.944  1.00  0.00           H  
ATOM   1235 2HB  ALA A 230      -1.545  14.071  -2.330  1.00  0.00           H  
ATOM   1236 3HB  ALA A 230      -2.127  13.231  -3.786  1.00  0.00           H  
ATOM   1237  N   ARG A 231      -4.629  14.492  -5.196  1.00  0.00           N  
ATOM   1238  CA  ARG A 231      -5.189  14.659  -6.531  1.00  0.00           C  
ATOM   1239  C   ARG A 231      -6.194  15.805  -6.558  1.00  0.00           C  
ATOM   1240  O   ARG A 231      -6.261  16.561  -7.528  1.00  0.00           O  
ATOM   1241  CB  ARG A 231      -5.868  13.378  -6.993  1.00  0.00           C  
ATOM   1242  CG  ARG A 231      -4.919  12.256  -7.384  1.00  0.00           C  
ATOM   1243  CD  ARG A 231      -5.652  11.012  -7.731  1.00  0.00           C  
ATOM   1244  NE  ARG A 231      -6.374  11.141  -8.987  1.00  0.00           N  
ATOM   1245  CZ  ARG A 231      -7.198  10.204  -9.495  1.00  0.00           C  
ATOM   1246  NH1 ARG A 231      -7.395   9.079  -8.844  1.00  0.00           N  
ATOM   1247  NH2 ARG A 231      -7.809  10.417 -10.647  1.00  0.00           N  
ATOM   1248  H   ARG A 231      -4.947  13.757  -4.629  1.00  0.00           H  
ATOM   1249  HA  ARG A 231      -4.376  14.889  -7.221  1.00  0.00           H  
ATOM   1250 1HB  ARG A 231      -6.514  13.003  -6.200  1.00  0.00           H  
ATOM   1251 2HB  ARG A 231      -6.499  13.592  -7.855  1.00  0.00           H  
ATOM   1252 1HG  ARG A 231      -4.332  12.562  -8.251  1.00  0.00           H  
ATOM   1253 2HG  ARG A 231      -4.250  12.039  -6.551  1.00  0.00           H  
ATOM   1254 1HD  ARG A 231      -4.946  10.189  -7.827  1.00  0.00           H  
ATOM   1255 2HD  ARG A 231      -6.373  10.784  -6.947  1.00  0.00           H  
ATOM   1256  HE  ARG A 231      -6.249  11.993  -9.516  1.00  0.00           H  
ATOM   1257 1HH1 ARG A 231      -6.928   8.916  -7.964  1.00  0.00           H  
ATOM   1258 2HH1 ARG A 231      -8.013   8.377  -9.225  1.00  0.00           H  
ATOM   1259 1HH2 ARG A 231      -7.659  11.282 -11.148  1.00  0.00           H  
ATOM   1260 2HH2 ARG A 231      -8.427   9.715 -11.028  1.00  0.00           H  
ATOM   1261  N   LEU A 232      -6.958  15.937  -5.481  1.00  0.00           N  
ATOM   1262  CA  LEU A 232      -7.972  16.982  -5.378  1.00  0.00           C  
ATOM   1263  C   LEU A 232      -7.338  18.345  -5.104  1.00  0.00           C  
ATOM   1264  O   LEU A 232      -7.615  19.312  -5.817  1.00  0.00           O  
ATOM   1265  CB  LEU A 232      -8.970  16.642  -4.264  1.00  0.00           C  
ATOM   1266  CG  LEU A 232      -9.832  15.395  -4.501  1.00  0.00           C  
ATOM   1267  CD1 LEU A 232     -10.658  15.103  -3.256  1.00  0.00           C  
ATOM   1268  CD2 LEU A 232     -10.728  15.620  -5.711  1.00  0.00           C  
ATOM   1269  H   LEU A 232      -6.836  15.317  -4.733  1.00  0.00           H  
ATOM   1270  HA  LEU A 232      -8.508  17.038  -6.325  1.00  0.00           H  
ATOM   1271 1HB  LEU A 232      -8.419  16.491  -3.338  1.00  0.00           H  
ATOM   1272 2HB  LEU A 232      -9.643  17.489  -4.129  1.00  0.00           H  
ATOM   1273  HG  LEU A 232      -9.186  14.536  -4.683  1.00  0.00           H  
ATOM   1274 1HD1 LEU A 232     -11.270  14.218  -3.425  1.00  0.00           H  
ATOM   1275 2HD1 LEU A 232      -9.992  14.927  -2.411  1.00  0.00           H  
ATOM   1276 3HD1 LEU A 232     -11.303  15.954  -3.039  1.00  0.00           H  
ATOM   1277 1HD2 LEU A 232     -11.340  14.734  -5.880  1.00  0.00           H  
ATOM   1278 2HD2 LEU A 232     -11.375  16.479  -5.530  1.00  0.00           H  
ATOM   1279 3HD2 LEU A 232     -10.112  15.809  -6.590  1.00  0.00           H  
ATOM   1280  N   GLN A 233      -6.489  18.401  -4.072  1.00  0.00           N  
ATOM   1281  CA  GLN A 233      -5.795  19.630  -3.668  1.00  0.00           C  
ATOM   1282  C   GLN A 233      -6.755  20.654  -3.068  1.00  0.00           C  
ATOM   1283  O   GLN A 233      -7.637  21.178  -3.749  1.00  0.00           O  
ATOM   1284  CB  GLN A 233      -5.063  20.247  -4.863  1.00  0.00           C  
ATOM   1285  CG  GLN A 233      -3.900  19.417  -5.376  1.00  0.00           C  
ATOM   1286  CD  GLN A 233      -2.708  19.447  -4.438  1.00  0.00           C  
ATOM   1287  OE1 GLN A 233      -2.458  20.448  -3.761  1.00  0.00           O  
ATOM   1288  NE2 GLN A 233      -1.965  18.347  -4.391  1.00  0.00           N  
ATOM   1289  H   GLN A 233      -6.323  17.580  -3.557  1.00  0.00           H  
ATOM   1290  HA  GLN A 233      -5.062  19.377  -2.902  1.00  0.00           H  
ATOM   1291 1HB  GLN A 233      -5.764  20.389  -5.685  1.00  0.00           H  
ATOM   1292 2HB  GLN A 233      -4.680  21.230  -4.587  1.00  0.00           H  
ATOM   1293 1HG  GLN A 233      -4.224  18.382  -5.484  1.00  0.00           H  
ATOM   1294 2HG  GLN A 233      -3.583  19.812  -6.343  1.00  0.00           H  
ATOM   1295 1HE2 GLN A 233      -1.166  18.308  -3.790  1.00  0.00           H  
ATOM   1296 2HE2 GLN A 233      -2.204  17.557  -4.957  1.00  0.00           H  
ATOM   1297  N   GLN A 234      -6.566  20.944  -1.788  1.00  0.00           N  
ATOM   1298  CA  GLN A 234      -7.408  21.907  -1.091  1.00  0.00           C  
ATOM   1299  C   GLN A 234      -6.859  23.317  -1.259  1.00  0.00           C  
ATOM   1300  O   GLN A 234      -7.578  24.304  -1.101  1.00  0.00           O  
ATOM   1301  CB  GLN A 234      -7.514  21.556   0.396  1.00  0.00           C  
ATOM   1302  CG  GLN A 234      -8.129  20.195   0.672  1.00  0.00           C  
ATOM   1303  CD  GLN A 234      -9.536  20.073   0.120  1.00  0.00           C  
ATOM   1304  OE1 GLN A 234     -10.415  20.877   0.440  1.00  0.00           O  
ATOM   1305  NE2 GLN A 234      -9.758  19.064  -0.715  1.00  0.00           N  
ATOM   1306  H   GLN A 234      -5.830  20.511  -1.304  1.00  0.00           H  
ATOM   1307  HA  GLN A 234      -8.406  21.873  -1.527  1.00  0.00           H  
ATOM   1308 1HB  GLN A 234      -6.521  21.574   0.845  1.00  0.00           H  
ATOM   1309 2HB  GLN A 234      -8.117  22.307   0.905  1.00  0.00           H  
ATOM   1310 1HG  GLN A 234      -7.511  19.427   0.206  1.00  0.00           H  
ATOM   1311 2HG  GLN A 234      -8.169  20.038   1.750  1.00  0.00           H  
ATOM   1312 1HE2 GLN A 234     -10.668  18.933  -1.112  1.00  0.00           H  
ATOM   1313 2HE2 GLN A 234      -9.016  18.435  -0.948  1.00  0.00           H  
ATOM   1314  N   GLN A 235      -5.578  23.406  -1.578  1.00  0.00           N  
ATOM   1315  CA  GLN A 235      -4.918  24.686  -1.773  1.00  0.00           C  
ATOM   1316  C   GLN A 235      -4.508  24.842  -3.231  1.00  0.00           C  
ATOM   1317  O   GLN A 235      -3.688  24.075  -3.737  1.00  0.00           O  
ATOM   1318  CB  GLN A 235      -3.695  24.812  -0.860  1.00  0.00           C  
ATOM   1319  CG  GLN A 235      -2.971  26.143  -0.969  1.00  0.00           C  
ATOM   1320  CD  GLN A 235      -1.813  26.253   0.005  1.00  0.00           C  
ATOM   1321  OE1 GLN A 235      -1.252  25.244   0.440  1.00  0.00           O  
ATOM   1322  NE2 GLN A 235      -1.449  27.482   0.353  1.00  0.00           N  
ATOM   1323  H   GLN A 235      -5.058  22.582  -1.690  1.00  0.00           H  
ATOM   1324  HA  GLN A 235      -5.621  25.480  -1.520  1.00  0.00           H  
ATOM   1325 1HB  GLN A 235      -4.001  24.679   0.178  1.00  0.00           H  
ATOM   1326 2HB  GLN A 235      -2.982  24.022  -1.096  1.00  0.00           H  
ATOM   1327 1HG  GLN A 235      -2.580  26.251  -1.980  1.00  0.00           H  
ATOM   1328 2HG  GLN A 235      -3.676  26.946  -0.754  1.00  0.00           H  
ATOM   1329 1HE2 GLN A 235      -0.690  27.617   0.992  1.00  0.00           H  
ATOM   1330 2HE2 GLN A 235      -1.932  28.273  -0.024  1.00  0.00           H  
ATOM   1331  N   GLN A 236      -5.078  25.823  -3.910  1.00  0.00           N  
ATOM   1332  CA  GLN A 236      -4.754  26.055  -5.308  1.00  0.00           C  
ATOM   1333  C   GLN A 236      -4.070  27.402  -5.482  1.00  0.00           C  
ATOM   1334  O   GLN A 236      -4.655  28.453  -5.205  1.00  0.00           O  
ATOM   1335  CB  GLN A 236      -6.016  25.989  -6.173  1.00  0.00           C  
ATOM   1336  CG  GLN A 236      -5.758  26.142  -7.662  1.00  0.00           C  
ATOM   1337  CD  GLN A 236      -7.034  26.072  -8.480  1.00  0.00           C  
ATOM   1338  OE1 GLN A 236      -7.744  25.062  -8.464  1.00  0.00           O  
ATOM   1339  NE2 GLN A 236      -7.334  27.147  -9.200  1.00  0.00           N  
ATOM   1340  H   GLN A 236      -5.726  26.410  -3.459  1.00  0.00           H  
ATOM   1341  HA  GLN A 236      -4.066  25.276  -5.637  1.00  0.00           H  
ATOM   1342 1HB  GLN A 236      -6.516  25.033  -6.014  1.00  0.00           H  
ATOM   1343 2HB  GLN A 236      -6.707  26.775  -5.868  1.00  0.00           H  
ATOM   1344 1HG  GLN A 236      -5.290  27.110  -7.842  1.00  0.00           H  
ATOM   1345 2HG  GLN A 236      -5.098  25.340  -7.990  1.00  0.00           H  
ATOM   1346 1HE2 GLN A 236      -8.164  27.159  -9.760  1.00  0.00           H  
ATOM   1347 2HE2 GLN A 236      -6.731  27.944  -9.184  1.00  0.00           H  
ATOM   1348  N   ALA A 237      -2.828  27.359  -5.938  1.00  0.00           N  
ATOM   1349  CA  ALA A 237      -2.048  28.565  -6.159  1.00  0.00           C  
ATOM   1350  C   ALA A 237      -2.369  29.166  -7.519  1.00  0.00           C  
ATOM   1351  O   ALA A 237      -2.182  30.362  -7.748  1.00  0.00           O  
ATOM   1352  CB  ALA A 237      -0.560  28.267  -6.045  1.00  0.00           C  
ATOM   1353  H   ALA A 237      -2.420  26.486  -6.134  1.00  0.00           H  
ATOM   1354  HA  ALA A 237      -2.321  29.290  -5.392  1.00  0.00           H  
ATOM   1355 1HB  ALA A 237       0.008  29.180  -6.217  1.00  0.00           H  
ATOM   1356 2HB  ALA A 237      -0.341  27.886  -5.047  1.00  0.00           H  
ATOM   1357 3HB  ALA A 237      -0.281  27.520  -6.786  1.00  0.00           H  
ATOM   1358  N   GLN A 238      -2.850  28.323  -8.421  1.00  0.00           N  
ATOM   1359  CA  GLN A 238      -3.206  28.760  -9.760  1.00  0.00           C  
ATOM   1360  C   GLN A 238      -4.543  29.487  -9.737  1.00  0.00           C  
ATOM   1361  O   GLN A 238      -4.739  30.404 -10.562  1.00  0.00           O  
ATOM   1362  OXT GLN A 238      -5.382  29.175  -8.938  1.00  0.00           O  
ATOM   1363  CB  GLN A 238      -3.266  27.569 -10.720  1.00  0.00           C  
ATOM   1364  CG  GLN A 238      -3.507  27.951 -12.171  1.00  0.00           C  
ATOM   1365  CD  GLN A 238      -3.461  26.753 -13.100  1.00  0.00           C  
ATOM   1366  OE1 GLN A 238      -3.445  25.602 -12.652  1.00  0.00           O  
ATOM   1367  NE2 GLN A 238      -3.439  27.015 -14.402  1.00  0.00           N  
ATOM   1368  H   GLN A 238      -2.979  27.385  -8.173  1.00  0.00           H  
ATOM   1369  HA  GLN A 238      -2.441  29.451 -10.113  1.00  0.00           H  
ATOM   1370 1HB  GLN A 238      -2.330  27.013 -10.670  1.00  0.00           H  
ATOM   1371 2HB  GLN A 238      -4.065  26.894 -10.413  1.00  0.00           H  
ATOM   1372 1HG  GLN A 238      -4.490  28.412 -12.256  1.00  0.00           H  
ATOM   1373 2HG  GLN A 238      -2.735  28.655 -12.483  1.00  0.00           H  
ATOM   1374 1HE2 GLN A 238      -3.409  26.265 -15.064  1.00  0.00           H  
ATOM   1375 2HE2 GLN A 238      -3.454  27.962 -14.722  1.00  0.00           H  
TER                                                                             
ATOM   1377  N   LEU B   1     -10.061   2.082   5.101  1.00  0.00           N  
ATOM   1378  CA  LEU B   1      -9.086   1.957   4.024  1.00  0.00           C  
ATOM   1379  C   LEU B   1      -8.830   0.497   3.680  1.00  0.00           C  
ATOM   1380  O   LEU B   1      -8.192   0.188   2.673  1.00  0.00           O  
ATOM   1381  CB  LEU B   1      -7.768   2.634   4.421  1.00  0.00           C  
ATOM   1382  CG  LEU B   1      -7.847   4.143   4.682  1.00  0.00           C  
ATOM   1383  CD1 LEU B   1      -6.493   4.648   5.161  1.00  0.00           C  
ATOM   1384  CD2 LEU B   1      -8.279   4.858   3.410  1.00  0.00           C  
ATOM   1385 1H   LEU B   1     -10.210   3.049   5.306  1.00  0.00           H  
ATOM   1386 2H   LEU B   1     -10.925   1.665   4.819  1.00  0.00           H  
ATOM   1387 3H   LEU B   1      -9.718   1.618   5.917  1.00  0.00           H  
ATOM   1388  HA  LEU B   1      -9.483   2.455   3.139  1.00  0.00           H  
ATOM   1389 1HB  LEU B   1      -7.393   2.160   5.326  1.00  0.00           H  
ATOM   1390 2HB  LEU B   1      -7.041   2.474   3.624  1.00  0.00           H  
ATOM   1391  HG  LEU B   1      -8.573   4.338   5.472  1.00  0.00           H  
ATOM   1392 1HD1 LEU B   1      -6.549   5.721   5.347  1.00  0.00           H  
ATOM   1393 2HD1 LEU B   1      -6.218   4.135   6.082  1.00  0.00           H  
ATOM   1394 3HD1 LEU B   1      -5.741   4.452   4.397  1.00  0.00           H  
ATOM   1395 1HD2 LEU B   1      -8.336   5.930   3.596  1.00  0.00           H  
ATOM   1396 2HD2 LEU B   1      -7.552   4.665   2.620  1.00  0.00           H  
ATOM   1397 3HD2 LEU B   1      -9.257   4.490   3.101  1.00  0.00           H  
ATOM   1398  N   GLU B   2      -9.332  -0.402   4.521  1.00  0.00           N  
ATOM   1399  CA  GLU B   2      -9.061  -1.826   4.373  1.00  0.00           C  
ATOM   1400  C   GLU B   2      -9.874  -2.426   3.234  1.00  0.00           C  
ATOM   1401  O   GLU B   2      -9.655  -3.570   2.836  1.00  0.00           O  
ATOM   1402  CB  GLU B   2      -9.368  -2.566   5.677  1.00  0.00           C  
ATOM   1403  CG  GLU B   2      -8.482  -2.168   6.850  1.00  0.00           C  
ATOM   1404  CD  GLU B   2      -8.665  -0.733   7.260  1.00  0.00           C  
ATOM   1405  OE1 GLU B   2      -9.578  -0.108   6.776  1.00  0.00           O  
ATOM   1406  OE2 GLU B   2      -7.891  -0.262   8.060  1.00  0.00           O  
ATOM   1407  H   GLU B   2      -9.917  -0.088   5.284  1.00  0.00           H  
ATOM   1408  HA  GLU B   2      -8.003  -1.954   4.140  1.00  0.00           H  
ATOM   1409 1HB  GLU B   2     -10.404  -2.384   5.964  1.00  0.00           H  
ATOM   1410 2HB  GLU B   2      -9.255  -3.639   5.522  1.00  0.00           H  
ATOM   1411 1HG  GLU B   2      -8.713  -2.809   7.700  1.00  0.00           H  
ATOM   1412 2HG  GLU B   2      -7.441  -2.333   6.577  1.00  0.00           H  
ATOM   1413  N   ALA B   3     -10.815  -1.647   2.711  1.00  0.00           N  
ATOM   1414  CA  ALA B   3     -11.634  -2.082   1.586  1.00  0.00           C  
ATOM   1415  C   ALA B   3     -10.933  -1.820   0.260  1.00  0.00           C  
ATOM   1416  O   ALA B   3     -11.430  -2.194  -0.801  1.00  0.00           O  
ATOM   1417  CB  ALA B   3     -12.987  -1.386   1.615  1.00  0.00           C  
ATOM   1418  H   ALA B   3     -10.966  -0.727   3.103  1.00  0.00           H  
ATOM   1419  HA  ALA B   3     -11.789  -3.158   1.676  1.00  0.00           H  
ATOM   1420 1HB  ALA B   3     -13.587  -1.722   0.768  1.00  0.00           H  
ATOM   1421 2HB  ALA B   3     -13.502  -1.630   2.544  1.00  0.00           H  
ATOM   1422 3HB  ALA B   3     -12.843  -0.309   1.552  1.00  0.00           H  
ATOM   1423  N   LEU B   4      -9.773  -1.173   0.328  1.00  0.00           N  
ATOM   1424  CA  LEU B   4      -9.028  -0.810  -0.872  1.00  0.00           C  
ATOM   1425  C   LEU B   4      -8.212  -1.987  -1.390  1.00  0.00           C  
ATOM   1426  O   LEU B   4      -7.786  -2.847  -0.618  1.00  0.00           O  
ATOM   1427  CB  LEU B   4      -8.100   0.376  -0.580  1.00  0.00           C  
ATOM   1428  CG  LEU B   4      -8.794   1.676  -0.157  1.00  0.00           C  
ATOM   1429  CD1 LEU B   4      -7.745   2.732   0.165  1.00  0.00           C  
ATOM   1430  CD2 LEU B   4      -9.718   2.145  -1.271  1.00  0.00           C  
ATOM   1431  H   LEU B   4      -9.399  -0.929   1.233  1.00  0.00           H  
ATOM   1432  HA  LEU B   4      -9.738  -0.517  -1.644  1.00  0.00           H  
ATOM   1433 1HB  LEU B   4      -7.414   0.092   0.216  1.00  0.00           H  
ATOM   1434 2HB  LEU B   4      -7.516   0.588  -1.476  1.00  0.00           H  
ATOM   1435  HG  LEU B   4      -9.378   1.500   0.747  1.00  0.00           H  
ATOM   1436 1HD1 LEU B   4      -8.239   3.656   0.466  1.00  0.00           H  
ATOM   1437 2HD1 LEU B   4      -7.111   2.378   0.978  1.00  0.00           H  
ATOM   1438 3HD1 LEU B   4      -7.134   2.918  -0.718  1.00  0.00           H  
ATOM   1439 1HD2 LEU B   4     -10.212   3.069  -0.970  1.00  0.00           H  
ATOM   1440 2HD2 LEU B   4      -9.135   2.324  -2.175  1.00  0.00           H  
ATOM   1441 3HD2 LEU B   4     -10.468   1.380  -1.468  1.00  0.00           H  
ATOM   1442  N   PRO B   5      -7.997  -2.021  -2.700  1.00  0.00           N  
ATOM   1443  CA  PRO B   5      -7.245  -3.102  -3.327  1.00  0.00           C  
ATOM   1444  C   PRO B   5      -5.771  -3.038  -2.950  1.00  0.00           C  
ATOM   1445  O   PRO B   5      -5.221  -1.960  -2.735  1.00  0.00           O  
ATOM   1446  CB  PRO B   5      -7.457  -2.846  -4.823  1.00  0.00           C  
ATOM   1447  CG  PRO B   5      -7.715  -1.381  -4.911  1.00  0.00           C  
ATOM   1448  CD  PRO B   5      -8.533  -1.071  -3.685  1.00  0.00           C  
ATOM   1449  HA  PRO B   5      -7.680  -4.066  -3.027  1.00  0.00           H  
ATOM   1450 1HB  PRO B   5      -6.566  -3.157  -5.388  1.00  0.00           H  
ATOM   1451 2HB  PRO B   5      -8.299  -3.451  -5.192  1.00  0.00           H  
ATOM   1452 1HG  PRO B   5      -6.764  -0.828  -4.936  1.00  0.00           H  
ATOM   1453 2HG  PRO B   5      -8.245  -1.143  -5.845  1.00  0.00           H  
ATOM   1454 1HD  PRO B   5      -8.363  -0.026  -3.385  1.00  0.00           H  
ATOM   1455 2HD  PRO B   5      -9.598  -1.244  -3.901  1.00  0.00           H  
ATOM   1456  N   ASP B   6      -5.136  -4.204  -2.872  1.00  0.00           N  
ATOM   1457  CA  ASP B   6      -3.701  -4.279  -2.626  1.00  0.00           C  
ATOM   1458  C   ASP B   6      -2.953  -4.745  -3.869  1.00  0.00           C  
ATOM   1459  O   ASP B   6      -2.951  -5.933  -4.194  1.00  0.00           O  
ATOM   1460  CB  ASP B   6      -3.405  -5.224  -1.460  1.00  0.00           C  
ATOM   1461  CG  ASP B   6      -1.922  -5.303  -1.123  1.00  0.00           C  
ATOM   1462  OD1 ASP B   6      -1.124  -4.928  -1.949  1.00  0.00           O  
ATOM   1463  OD2 ASP B   6      -1.601  -5.738  -0.043  1.00  0.00           O  
ATOM   1464  H   ASP B   6      -5.661  -5.059  -2.986  1.00  0.00           H  
ATOM   1465  HA  ASP B   6      -3.343  -3.282  -2.366  1.00  0.00           H  
ATOM   1466 1HB  ASP B   6      -3.946  -4.891  -0.574  1.00  0.00           H  
ATOM   1467 2HB  ASP B   6      -3.761  -6.226  -1.704  1.00  0.00           H  
ATOM   1468  N   ASP B   7      -2.319  -3.804  -4.560  1.00  0.00           N  
ATOM   1469  CA  ASP B   7      -1.628  -4.104  -5.808  1.00  0.00           C  
ATOM   1470  C   ASP B   7      -0.117  -4.047  -5.629  1.00  0.00           C  
ATOM   1471  O   ASP B   7       0.614  -3.684  -6.550  1.00  0.00           O  
ATOM   1472  CB  ASP B   7      -2.055  -3.127  -6.906  1.00  0.00           C  
ATOM   1473  CG  ASP B   7      -1.784  -3.656  -8.309  1.00  0.00           C  
ATOM   1474  OD1 ASP B   7      -1.921  -4.839  -8.513  1.00  0.00           O  
ATOM   1475  OD2 ASP B   7      -1.443  -2.872  -9.162  1.00  0.00           O  
ATOM   1476  H   ASP B   7      -2.316  -2.856  -4.211  1.00  0.00           H  
ATOM   1477  HA  ASP B   7      -1.897  -5.115  -6.118  1.00  0.00           H  
ATOM   1478 1HB  ASP B   7      -3.121  -2.917  -6.813  1.00  0.00           H  
ATOM   1479 2HB  ASP B   7      -1.523  -2.184  -6.781  1.00  0.00           H  
ATOM   1480  N   LEU B   8       0.346  -4.408  -4.436  1.00  0.00           N  
ATOM   1481  CA  LEU B   8       1.774  -4.561  -4.184  1.00  0.00           C  
ATOM   1482  C   LEU B   8       2.258  -5.948  -4.586  1.00  0.00           C  
ATOM   1483  O   LEU B   8       1.459  -6.866  -4.773  1.00  0.00           O  
ATOM   1484  CB  LEU B   8       2.079  -4.315  -2.701  1.00  0.00           C  
ATOM   1485  CG  LEU B   8       1.762  -2.908  -2.181  1.00  0.00           C  
ATOM   1486  CD1 LEU B   8       2.167  -2.804  -0.716  1.00  0.00           C  
ATOM   1487  CD2 LEU B   8       2.496  -1.877  -3.025  1.00  0.00           C  
ATOM   1488  H   LEU B   8      -0.309  -4.579  -3.687  1.00  0.00           H  
ATOM   1489  HA  LEU B   8       2.311  -3.823  -4.779  1.00  0.00           H  
ATOM   1490 1HB  LEU B   8       1.506  -5.025  -2.106  1.00  0.00           H  
ATOM   1491 2HB  LEU B   8       3.139  -4.501  -2.529  1.00  0.00           H  
ATOM   1492  HG  LEU B   8       0.688  -2.730  -2.243  1.00  0.00           H  
ATOM   1493 1HD1 LEU B   8       1.942  -1.804  -0.346  1.00  0.00           H  
ATOM   1494 2HD1 LEU B   8       1.613  -3.539  -0.133  1.00  0.00           H  
ATOM   1495 3HD1 LEU B   8       3.235  -2.994  -0.620  1.00  0.00           H  
ATOM   1496 1HD2 LEU B   8       2.270  -0.876  -2.656  1.00  0.00           H  
ATOM   1497 2HD2 LEU B   8       3.570  -2.053  -2.962  1.00  0.00           H  
ATOM   1498 3HD2 LEU B   8       2.174  -1.961  -4.063  1.00  0.00           H  
ATOM   1499  N   TYR B   9       3.572  -6.093  -4.721  1.00  0.00           N  
ATOM   1500  CA  TYR B   9       4.168  -7.377  -5.072  1.00  0.00           C  
ATOM   1501  C   TYR B   9       4.738  -8.073  -3.844  1.00  0.00           C  
ATOM   1502  O   TYR B   9       5.736  -8.789  -3.929  1.00  0.00           O  
ATOM   1503  CB  TYR B   9       5.258  -7.191  -6.130  1.00  0.00           C  
ATOM   1504  CG  TYR B   9       4.810  -6.392  -7.334  1.00  0.00           C  
ATOM   1505  CD1 TYR B   9       5.302  -5.111  -7.539  1.00  0.00           C  
ATOM   1506  CD2 TYR B   9       3.908  -6.940  -8.234  1.00  0.00           C  
ATOM   1507  CE1 TYR B   9       4.893  -4.382  -8.638  1.00  0.00           C  
ATOM   1508  CE2 TYR B   9       3.499  -6.211  -9.333  1.00  0.00           C  
ATOM   1509  CZ  TYR B   9       3.989  -4.936  -9.536  1.00  0.00           C  
ATOM   1510  OH  TYR B   9       3.581  -4.210 -10.632  1.00  0.00           O  
ATOM   1511  H   TYR B   9       4.173  -5.294  -4.576  1.00  0.00           H  
ATOM   1512  HA  TYR B   9       3.389  -8.019  -5.484  1.00  0.00           H  
ATOM   1513 1HB  TYR B   9       6.115  -6.684  -5.685  1.00  0.00           H  
ATOM   1514 2HB  TYR B   9       5.599  -8.166  -6.477  1.00  0.00           H  
ATOM   1515  HD1 TYR B   9       6.012  -4.680  -6.832  1.00  0.00           H  
ATOM   1516  HD2 TYR B   9       3.521  -7.946  -8.072  1.00  0.00           H  
ATOM   1517  HE1 TYR B   9       5.280  -3.375  -8.799  1.00  0.00           H  
ATOM   1518  HE2 TYR B   9       2.789  -6.641 -10.040  1.00  0.00           H  
ATOM   1519  HH  TYR B   9       2.740  -4.551 -10.946  1.00  0.00           H  
ATOM   1520  N   PHE B  10       4.098  -7.860  -2.699  1.00  0.00           N  
ATOM   1521  CA  PHE B  10       4.503  -8.515  -1.460  1.00  0.00           C  
ATOM   1522  C   PHE B  10       4.379 -10.028  -1.571  1.00  0.00           C  
ATOM   1523  O   PHE B  10       3.475 -10.540  -2.231  1.00  0.00           O  
ATOM   1524  CB  PHE B  10       3.655  -8.014  -0.289  1.00  0.00           C  
ATOM   1525  CG  PHE B  10       4.099  -6.687   0.257  1.00  0.00           C  
ATOM   1526  CD1 PHE B  10       5.333  -6.157  -0.088  1.00  0.00           C  
ATOM   1527  CD2 PHE B  10       3.283  -5.965   1.115  1.00  0.00           C  
ATOM   1528  CE1 PHE B  10       5.743  -4.935   0.414  1.00  0.00           C  
ATOM   1529  CE2 PHE B  10       3.689  -4.744   1.616  1.00  0.00           C  
ATOM   1530  CZ  PHE B  10       4.920  -4.229   1.265  1.00  0.00           C  
ATOM   1531  H   PHE B  10       3.312  -7.227  -2.686  1.00  0.00           H  
ATOM   1532  HA  PHE B  10       5.548  -8.270  -1.264  1.00  0.00           H  
ATOM   1533 1HB  PHE B  10       2.617  -7.922  -0.605  1.00  0.00           H  
ATOM   1534 2HB  PHE B  10       3.687  -8.742   0.521  1.00  0.00           H  
ATOM   1535  HD1 PHE B  10       5.983  -6.715  -0.762  1.00  0.00           H  
ATOM   1536  HD2 PHE B  10       2.310  -6.372   1.393  1.00  0.00           H  
ATOM   1537  HE1 PHE B  10       6.715  -4.531   0.135  1.00  0.00           H  
ATOM   1538  HE2 PHE B  10       3.038  -4.186   2.290  1.00  0.00           H  
ATOM   1539  HZ  PHE B  10       5.242  -3.267   1.661  1.00  0.00           H  
ATOM   1540  N   THR B  11       5.296 -10.739  -0.924  1.00  0.00           N  
ATOM   1541  CA  THR B  11       5.203 -12.191  -0.815  1.00  0.00           C  
ATOM   1542  C   THR B  11       5.197 -12.636   0.642  1.00  0.00           C  
ATOM   1543  O   THR B  11       5.700 -11.932   1.518  1.00  0.00           O  
ATOM   1544  CB  THR B  11       6.362 -12.877  -1.560  1.00  0.00           C  
ATOM   1545  OG1 THR B  11       7.601 -12.577  -0.904  1.00  0.00           O  
ATOM   1546  CG2 THR B  11       6.428 -12.398  -3.002  1.00  0.00           C  
ATOM   1547  H   THR B  11       6.077 -10.264  -0.494  1.00  0.00           H  
ATOM   1548  HA  THR B  11       4.265 -12.512  -1.268  1.00  0.00           H  
ATOM   1549  HB  THR B  11       6.214 -13.957  -1.549  1.00  0.00           H  
ATOM   1550  HG1 THR B  11       7.653 -11.632  -0.737  1.00  0.00           H  
ATOM   1551 1HG2 THR B  11       7.252 -12.894  -3.514  1.00  0.00           H  
ATOM   1552 2HG2 THR B  11       5.492 -12.635  -3.507  1.00  0.00           H  
ATOM   1553 3HG2 THR B  11       6.586 -11.320  -3.020  1.00  0.00           H  
ATOM   1554  N   ASP B  12       4.625 -13.807   0.896  1.00  0.00           N  
ATOM   1555  CA  ASP B  12       4.528 -14.335   2.251  1.00  0.00           C  
ATOM   1556  C   ASP B  12       4.049 -13.267   3.226  1.00  0.00           C  
ATOM   1557  O   ASP B  12       4.666 -13.040   4.266  1.00  0.00           O  
ATOM   1558  CB  ASP B  12       5.880 -14.885   2.712  1.00  0.00           C  
ATOM   1559  CG  ASP B  12       6.388 -16.020   1.833  1.00  0.00           C  
ATOM   1560  OD1 ASP B  12       5.610 -16.555   1.079  1.00  0.00           O  
ATOM   1561  OD2 ASP B  12       7.549 -16.342   1.926  1.00  0.00           O  
ATOM   1562  H   ASP B  12       4.249 -14.347   0.130  1.00  0.00           H  
ATOM   1563  HA  ASP B  12       3.802 -15.149   2.254  1.00  0.00           H  
ATOM   1564 1HB  ASP B  12       6.619 -14.083   2.707  1.00  0.00           H  
ATOM   1565 2HB  ASP B  12       5.796 -15.247   3.737  1.00  0.00           H  
ATOM   1566  N   PHE B  13       2.945 -12.612   2.881  1.00  0.00           N  
ATOM   1567  CA  PHE B  13       2.552 -11.373   3.543  1.00  0.00           C  
ATOM   1568  C   PHE B  13       1.087 -11.412   3.958  1.00  0.00           C  
ATOM   1569  O   PHE B  13       0.760 -11.992   4.955  1.00  0.00           O  
ATOM   1570  OXT PHE B  13       0.259 -10.861   3.286  1.00  0.00           O  
ATOM   1571  CB  PHE B  13       2.796 -10.175   2.624  1.00  0.00           C  
ATOM   1572  CG  PHE B  13       2.591  -8.846   3.293  1.00  0.00           C  
ATOM   1573  CD1 PHE B  13       3.676  -8.099   3.729  1.00  0.00           C  
ATOM   1574  CD2 PHE B  13       1.315  -8.340   3.489  1.00  0.00           C  
ATOM   1575  CE1 PHE B  13       3.489  -6.876   4.346  1.00  0.00           C  
ATOM   1576  CE2 PHE B  13       1.125  -7.118   4.104  1.00  0.00           C  
ATOM   1577  CZ  PHE B  13       2.214  -6.385   4.533  1.00  0.00           C  
ATOM   1578  H   PHE B  13       2.364 -12.981   2.142  1.00  0.00           H  
ATOM   1579  HA  PHE B  13       3.159 -11.253   4.441  1.00  0.00           H  
ATOM   1580 1HB  PHE B  13       3.816 -10.210   2.243  1.00  0.00           H  
ATOM   1581 2HB  PHE B  13       2.125 -10.231   1.768  1.00  0.00           H  
ATOM   1582  HD1 PHE B  13       4.684  -8.486   3.580  1.00  0.00           H  
ATOM   1583  HD2 PHE B  13       0.455  -8.919   3.151  1.00  0.00           H  
ATOM   1584  HE1 PHE B  13       4.349  -6.299   4.684  1.00  0.00           H  
ATOM   1585  HE2 PHE B  13       0.117  -6.732   4.252  1.00  0.00           H  
ATOM   1586  HZ  PHE B  13       2.066  -5.422   5.020  1.00  0.00           H  
TER                                                                             
I_bsa 1577.09
I_hb 7
I_pack -0.007
I_sc -52.927
I_unsat 7
pep_sc -17.004
pep_sc_noref -16.679
reweighted_sc -138.263
rmsALL 10.753
rmsALL_CAPRI_if 3.866
rmsALL_allIF 4.171
rmsALL_if 5.654
rmsBB 9.027
rmsBB_CAPRI_if 2.764
rmsBB_allIF 3.687
rmsBB_if 4.581
rmsBB_intrf_lowres 3.698
rmsBB_lowres 7.782
rmsCA 9.007
rmsCA_if 4.639
rmsCA_intrf_lowres 3.769
rmsCA_lowres 7.794
rmsSC_CAPRI_if 4.401
rmsSC_allIF 4.379
score -68.331
score_lowres_opt 2.974
score_lowres_start 27.134
silent_score -68.331
startRMSall 0
startRMSallif 0
startRMSbb 0
startRMSca 0
time 69
