# Supplementary material for: Simple biochemical features underlie transcriptional activation domain diversity and dynamic, fuzzy binding to Mediator
Source: eLife. 2021 Apr 27;10:e68068. doi: 10.7554/eLife.68068 (PMC8137143; doi:10.7554/eLife.68068)
Supplement: Figure 6—source data 2. — The 10 best-scoring models from different binding poses are provided as pdb files. Top500.txt contains the score, cluster number, and RMSD to best model for the 500 best-scoring models. [file elife-68068-fig6-data2.zip › Med15-cAD structural models/ABD1/Gln3_63/top500.txt]

description rms cluster cluster_idx reweighted_sc
2lpb_Gln3_63_prepack_00028 1.949 35 0 -110.665
2lpb_Gln3_63_prepack_00190 1.840 36 0 -109.228
2lpb_Gln3_63_prepack_00234 3.537 37 0 -110.122
2lpb_Gln3_63_prepack_00266 0.945 9 0 -107.283
2lpb_Gln3_63_prepack_00428 1.056 9 1 -111.164
2lpb_Gln3_63_prepack_00519 1.193 38 0 -112.339
2lpb_Gln3_63_prepack_00578 1.339 0 0 -119.531
2lpb_Gln3_63_prepack_00585 1.740 39 0 -110.007
2lpb_Gln3_63_prepack_00674 1.718 19 0 -118.892
2lpb_Gln3_63_prepack_00686 0.803 3 0 -108.415
2lpb_Gln3_63_prepack_00713 2.858 40 0 -115.992
2lpb_Gln3_63_prepack_00882 2.107 20 0 -114.398
2lpb_Gln3_63_prepack_00948 1.041 41 0 -109.753
2lpb_Gln3_63_prepack_01124 1.148 21 0 -115.736
2lpb_Gln3_63_prepack_01198 1.679 42 0 -120.654
2lpb_Gln3_63_prepack_01249 1.376 43 0 -107.318
2lpb_Gln3_63_prepack_01252 6.077 44 0 -116.653
2lpb_Gln3_63_prepack_01455 1.361 17 0 -115.638
2lpb_Gln3_63_prepack_01544 1.532 45 0 -108.234
2lpb_Gln3_63_prepack_01581 1.430 46 0 -106.896
2lpb_Gln3_63_prepack_01659 3.274 47 0 -107.708
2lpb_Gln3_63_prepack_01723 5.905 48 0 -106.905
2lpb_Gln3_63_prepack_01734 2.768 49 0 -110.818
2lpb_Gln3_63_prepack_01976 1.398 50 0 -106.987
2lpb_Gln3_63_prepack_02095 1.308 51 0 -124.674
2lpb_Gln3_63_prepack_02254 1.343 52 0 -118.614
2lpb_Gln3_63_prepack_02293 3.846 53 0 -109.352
2lpb_Gln3_63_prepack_02333 1.218 13 0 -117.275
2lpb_Gln3_63_prepack_02459 1.355 54 0 -108.003
2lpb_Gln3_63_prepack_02710 1.115 55 0 -108.048
2lpb_Gln3_63_prepack_02733 1.861 56 0 -107.173
2lpb_Gln3_63_prepack_02765 4.102 57 0 -107.954
2lpb_Gln3_63_prepack_02852 1.926 58 0 -106.909
2lpb_Gln3_63_prepack_03100 3.502 59 0 -117.157
2lpb_Gln3_63_prepack_03103 2.368 60 0 -106.542
2lpb_Gln3_63_prepack_03124 1.667 2 0 -108.061
2lpb_Gln3_63_prepack_03283 1.439 10 0 -110.654
2lpb_Gln3_63_prepack_03421 1.707 22 0 -118.556
2lpb_Gln3_63_prepack_03520 1.177 10 1 -108.092
2lpb_Gln3_63_prepack_03568 1.809 6 0 -107.594
2lpb_Gln3_63_prepack_03628 1.644 11 0 -118.582
2lpb_Gln3_63_prepack_03633 1.357 61 0 -113.025
2lpb_Gln3_63_prepack_03634 1.387 62 0 -111.729
2lpb_Gln3_63_prepack_03666 1.846 63 0 -116.589
2lpb_Gln3_63_prepack_03776 1.195 64 0 -108.662
2lpb_Gln3_63_prepack_04031 2.334 65 0 -106.460
2lpb_Gln3_63_prepack_04117 1.246 66 0 -116.291
2lpb_Gln3_63_prepack_04159 1.363 67 0 -111.209
2lpb_Gln3_63_prepack_04444 1.448 68 0 -109.118
2lpb_Gln3_63_prepack_04460 1.849 23 0 -120.870
2lpb_Gln3_63_prepack_04558 2.219 69 0 -110.117
2lpb_Gln3_63_prepack_04594 1.705 70 0 -108.843
2lpb_Gln3_63_prepack_04601 1.304 0 1 -114.190
2lpb_Gln3_63_prepack_04671 1.132 24 0 -107.787
2lpb_Gln3_63_prepack_04840 2.210 71 0 -106.444
2lpb_Gln3_63_prepack_05053 1.315 72 0 -106.646
2lpb_Gln3_63_prepack_05350 1.902 7 0 -116.897
2lpb_Gln3_63_prepack_05385 1.166 25 0 -107.035
2lpb_Gln3_63_prepack_05516 1.191 26 0 -117.634
2lpb_Gln3_63_prepack_05599 1.545 12 0 -110.936
2lpb_Gln3_63_prepack_05727 2.069 73 0 -107.058
2lpb_Gln3_63_prepack_05967 3.039 74 0 -117.585
2lpb_Gln3_63_prepack_06187 4.822 75 0 -111.151
2lpb_Gln3_63_prepack_06210 5.975 76 0 -118.958
2lpb_Gln3_63_prepack_06212 1.691 77 0 -110.475
2lpb_Gln3_63_prepack_06294 2.743 78 0 -116.652
2lpb_Gln3_63_prepack_06446 1.100 79 0 -107.827
2lpb_Gln3_63_prepack_06455 1.376 27 0 -107.262
2lpb_Gln3_63_prepack_06489 1.603 80 0 -110.583
2lpb_Gln3_63_prepack_06498 1.342 81 0 -124.199
2lpb_Gln3_63_prepack_06658 1.710 82 0 -106.354
2lpb_Gln3_63_prepack_06727 1.059 83 0 -106.626
2lpb_Gln3_63_prepack_06808 1.192 84 0 -114.709
2lpb_Gln3_63_prepack_06885 1.432 85 0 -118.306
2lpb_Gln3_63_prepack_07064 1.556 86 0 -111.296
2lpb_Gln3_63_prepack_07425 1.442 22 1 -119.386
2lpb_Gln3_63_prepack_07437 3.336 87 0 -110.613
2lpb_Gln3_63_prepack_07463 3.335 88 0 -121.887
2lpb_Gln3_63_prepack_07920 1.859 89 0 -106.962
2lpb_Gln3_63_prepack_08034 1.928 5 0 -108.171
2lpb_Gln3_63_prepack_08042 3.699 90 0 -106.903
2lpb_Gln3_63_prepack_08148 2.419 91 0 -111.155
2lpb_Gln3_63_prepack_08235 1.091 9 2 -113.924
2lpb_Gln3_63_prepack_08241 0.849 8 0 -114.786
2lpb_Gln3_63_prepack_08259 1.309 92 0 -114.015
2lpb_Gln3_63_prepack_08346 2.533 93 0 -113.197
2lpb_Gln3_63_prepack_08466 2.776 94 0 -110.650
2lpb_Gln3_63_prepack_08915 1.740 95 0 -111.231
2lpb_Gln3_63_prepack_08948 1.324 96 0 -106.677
2lpb_Gln3_63_prepack_09046 1.652 97 0 -110.405
2lpb_Gln3_63_prepack_09069 1.114 13 1 -108.079
2lpb_Gln3_63_prepack_09074 1.440 98 0 -113.756
2lpb_Gln3_63_prepack_09280 1.260 99 0 -117.355
2lpb_Gln3_63_prepack_09302 1.951 1 0 -113.865
2lpb_Gln3_63_prepack_09328 1.361 100 0 -108.116
2lpb_Gln3_63_prepack_09443 5.939 101 0 -116.006
2lpb_Gln3_63_prepack_09563 1.314 102 0 -106.620
2lpb_Gln3_63_prepack_09633 2.565 103 0 -108.754
2lpb_Gln3_63_prepack_09682 2.114 104 0 -109.670
2lpb_Gln3_63_prepack_09894 0.937 3 1 -112.964
2lpb_Gln3_63_prepack_09895 1.337 5 1 -111.169
2lpb_Gln3_63_prepack_09898 1.379 28 0 -111.953
2lpb_Gln3_63_prepack_09958 1.101 105 0 -106.496
2lpb_Gln3_63_prepack_09972 1.773 106 0 -116.517
2lpb_Gln3_63_prepack_10060 3.180 107 0 -111.254
2lpb_Gln3_63_prepack_10127 1.128 108 0 -110.995
2lpb_Gln3_63_prepack_10144 1.438 109 0 -108.598
2lpb_Gln3_63_prepack_10155 3.832 110 0 -106.490
2lpb_Gln3_63_prepack_10213 1.852 111 0 -111.508
2lpb_Gln3_63_prepack_10230 1.446 29 0 -106.510
2lpb_Gln3_63_prepack_10255 1.770 112 0 -106.739
2lpb_Gln3_63_prepack_10436 1.209 4 0 -106.736
2lpb_Gln3_63_prepack_10450 1.775 11 1 -110.037
2lpb_Gln3_63_prepack_10504 3.131 113 0 -110.202
2lpb_Gln3_63_prepack_10612 1.821 114 0 -106.545
2lpb_Gln3_63_prepack_10680 1.881 115 0 -108.965
2lpb_Gln3_63_prepack_10766 1.328 116 0 -112.798
2lpb_Gln3_63_prepack_10959 0.806 117 0 -109.115
2lpb_Gln3_63_prepack_11038 3.787 118 0 -111.862
2lpb_Gln3_63_prepack_11198 1.361 119 0 -112.701
2lpb_Gln3_63_prepack_11220 1.765 1 1 -114.162
2lpb_Gln3_63_prepack_11456 2.562 120 0 -107.485
2lpb_Gln3_63_prepack_11507 3.773 121 0 -107.075
2lpb_Gln3_63_prepack_11626 1.745 122 0 -111.299
2lpb_Gln3_63_prepack_11708 1.355 123 0 -108.501
2lpb_Gln3_63_prepack_11731 1.726 1 2 -116.857
2lpb_Gln3_63_prepack_11955 2.261 124 0 -108.181
2lpb_Gln3_63_prepack_11963 1.324 16 0 -106.946
2lpb_Gln3_63_prepack_11994 3.718 125 0 -107.967
2lpb_Gln3_63_prepack_12347 2.333 126 0 -107.468
2lpb_Gln3_63_prepack_12509 1.040 127 0 -119.834
2lpb_Gln3_63_prepack_12568 1.391 128 0 -111.272
2lpb_Gln3_63_prepack_12576 1.713 14 0 -119.824
2lpb_Gln3_63_prepack_12757 3.251 129 0 -108.679
2lpb_Gln3_63_prepack_12800 2.376 130 0 -107.803
2lpb_Gln3_63_prepack_12876 1.702 131 0 -107.541
2lpb_Gln3_63_prepack_12911 1.474 132 0 -111.661
2lpb_Gln3_63_prepack_13141 6.178 133 0 -118.543
2lpb_Gln3_63_prepack_13147 3.068 30 0 -118.796
2lpb_Gln3_63_prepack_13210 1.080 134 0 -116.073
2lpb_Gln3_63_prepack_13217 2.398 135 0 -112.130
2lpb_Gln3_63_prepack_13560 1.945 2 1 -118.109
2lpb_Gln3_63_prepack_13796 6.206 136 0 -109.397
2lpb_Gln3_63_prepack_13814 0.914 8 1 -116.810
2lpb_Gln3_63_prepack_13889 1.667 137 0 -107.740
2lpb_Gln3_63_prepack_13893 3.782 138 0 -119.460
2lpb_Gln3_63_prepack_13951 3.527 139 0 -115.341
2lpb_Gln3_63_prepack_13954 2.663 140 0 -107.928
2lpb_Gln3_63_prepack_14108 2.262 141 0 -106.501
2lpb_Gln3_63_prepack_14613 2.612 142 0 -113.424
2lpb_Gln3_63_prepack_14659 2.189 143 0 -119.610
2lpb_Gln3_63_prepack_14718 0.952 144 0 -117.147
2lpb_Gln3_63_prepack_14914 3.111 145 0 -112.857
2lpb_Gln3_63_prepack_15088 1.191 31 0 -106.856
2lpb_Gln3_63_prepack_15181 0.986 3 2 -113.380
2lpb_Gln3_63_prepack_15265 1.722 146 0 -113.101
2lpb_Gln3_63_prepack_15331 2.345 147 0 -107.199
2lpb_Gln3_63_prepack_15341 1.721 148 0 -110.557
2lpb_Gln3_63_prepack_15357 3.981 149 0 -108.885
2lpb_Gln3_63_prepack_15513 1.002 3 3 -106.361
2lpb_Gln3_63_prepack_15589 1.654 18 0 -107.503
2lpb_Gln3_63_prepack_15607 1.526 150 0 -108.420
2lpb_Gln3_63_prepack_15632 1.084 0 2 -130.171
2lpb_Gln3_63_prepack_15831 1.443 77 1 -118.945
2lpb_Gln3_63_prepack_16072 0.962 151 0 -123.821
2lpb_Gln3_63_prepack_16145 3.480 152 0 -118.098
2lpb_Gln3_63_prepack_16161 4.234 153 0 -114.459
2lpb_Gln3_63_prepack_16295 6.094 154 0 -116.370
2lpb_Gln3_63_prepack_16381 1.315 155 0 -115.780
2lpb_Gln3_63_prepack_16388 1.724 156 0 -107.183
2lpb_Gln3_63_prepack_16457 2.004 157 0 -108.504
2lpb_Gln3_63_prepack_16462 1.294 158 0 -120.528
2lpb_Gln3_63_prepack_16526 1.745 159 0 -106.931
2lpb_Gln3_63_prepack_16532 2.018 160 0 -108.091
2lpb_Gln3_63_prepack_16750 1.626 16 1 -113.768
2lpb_Gln3_63_prepack_16756 3.694 161 0 -110.597
2lpb_Gln3_63_prepack_16925 4.020 162 0 -113.980
2lpb_Gln3_63_prepack_16966 2.088 163 0 -110.233
2lpb_Gln3_63_prepack_16981 1.046 164 0 -120.263
2lpb_Gln3_63_prepack_17204 1.232 0 3 -108.102
2lpb_Gln3_63_prepack_17245 1.755 2 2 -109.958
2lpb_Gln3_63_prepack_17256 4.183 165 0 -108.737
2lpb_Gln3_63_prepack_17516 1.527 166 0 -106.958
2lpb_Gln3_63_prepack_17543 1.659 2 3 -110.317
2lpb_Gln3_63_prepack_17593 1.161 15 0 -111.339
2lpb_Gln3_63_prepack_17612 3.382 167 0 -108.324
2lpb_Gln3_63_prepack_17641 3.426 168 0 -106.940
2lpb_Gln3_63_prepack_17726 0.996 4 1 -113.684
2lpb_Gln3_63_prepack_17760 3.485 169 0 -120.670
2lpb_Gln3_63_prepack_17788 1.907 170 0 -106.398
2lpb_Gln3_63_prepack_17853 1.245 15 1 -127.207
2lpb_Gln3_63_prepack_17960 2.900 171 0 -126.443
2lpb_Gln3_63_prepack_18022 1.503 172 0 -112.931
2lpb_Gln3_63_prepack_18081 1.467 6 1 -107.341
2lpb_Gln3_63_prepack_18513 4.966 173 0 -108.741
2lpb_Gln3_63_prepack_18581 2.300 174 0 -111.578
2lpb_Gln3_63_prepack_18672 3.656 175 0 -112.495
2lpb_Gln3_63_prepack_18768 1.347 15 2 -117.356
2lpb_Gln3_63_prepack_18884 0.000 3 4 -142.588
2lpb_Gln3_63_prepack_19003 3.170 176 0 -109.839
2lpb_Gln3_63_prepack_19079 1.574 177 0 -125.533
2lpb_Gln3_63_prepack_19414 3.673 178 0 -132.942
2lpb_Gln3_63_prepack_19582 3.333 179 0 -126.611
2lpb_Gln3_63_prepack_19616 1.688 180 0 -106.794
2lpb_Gln3_63_prepack_19639 1.794 6 2 -108.821
2lpb_Gln3_63_prepack_19857 1.898 181 0 -109.907
2lpb_Gln3_63_prepack_20023 2.474 182 0 -106.563
2lpb_Gln3_63_prepack_20025 2.019 183 0 -129.634
2lpb_Gln3_63_prepack_20050 6.085 184 0 -117.309
2lpb_Gln3_63_prepack_20057 3.312 185 0 -106.349
2lpb_Gln3_63_prepack_20058 1.189 186 0 -114.570
2lpb_Gln3_63_prepack_20146 1.626 16 2 -109.750
2lpb_Gln3_63_prepack_20175 1.222 187 0 -106.852
2lpb_Gln3_63_prepack_20306 2.951 188 0 -109.825
2lpb_Gln3_63_prepack_20765 1.462 189 0 -109.234
2lpb_Gln3_63_prepack_20965 5.835 190 0 -109.537
2lpb_Gln3_63_prepack_21062 1.235 32 0 -111.490
2lpb_Gln3_63_prepack_21167 1.201 191 0 -111.369
2lpb_Gln3_63_prepack_21349 1.862 192 0 -108.973
2lpb_Gln3_63_prepack_21441 2.080 193 0 -106.846
2lpb_Gln3_63_prepack_21487 3.036 194 0 -108.425
2lpb_Gln3_63_prepack_21570 1.419 195 0 -121.181
2lpb_Gln3_63_prepack_21670 2.039 196 0 -110.994
2lpb_Gln3_63_prepack_21765 1.501 197 0 -112.514
2lpb_Gln3_63_prepack_22010 2.567 198 0 -116.222
2lpb_Gln3_63_prepack_22084 3.305 199 0 -108.757
2lpb_Gln3_63_prepack_22121 1.875 1 3 -112.416
2lpb_Gln3_63_prepack_22131 1.445 200 0 -108.664
2lpb_Gln3_63_prepack_22187 1.151 201 0 -109.040
2lpb_Gln3_63_prepack_22199 1.230 202 0 -115.964
2lpb_Gln3_63_prepack_22218 1.412 203 0 -106.337
2lpb_Gln3_63_prepack_22254 1.770 1 4 -115.282
2lpb_Gln3_63_prepack_22412 1.782 29 1 -110.177
2lpb_Gln3_63_prepack_22464 1.473 204 0 -110.080
2lpb_Gln3_63_prepack_22774 3.082 205 0 -109.343
2lpb_Gln3_63_prepack_22984 1.652 206 0 -107.902
2lpb_Gln3_63_prepack_23061 3.809 207 0 -111.919
2lpb_Gln3_63_prepack_23184 2.193 208 0 -114.878
2lpb_Gln3_63_prepack_23189 3.053 209 0 -108.882
2lpb_Gln3_63_prepack_23256 1.136 210 0 -107.562
2lpb_Gln3_63_prepack_23505 1.213 211 0 -107.214
2lpb_Gln3_63_prepack_23554 1.856 212 0 -107.546
2lpb_Gln3_63_prepack_23842 1.429 236 1 -107.678
2lpb_Gln3_63_prepack_23915 2.393 213 0 -113.814
2lpb_Gln3_63_prepack_23929 1.187 17 1 -108.339
2lpb_Gln3_63_prepack_24000 1.282 17 2 -106.610
2lpb_Gln3_63_prepack_24212 3.585 214 0 -109.607
2lpb_Gln3_63_prepack_24244 1.273 215 0 -113.573
2lpb_Gln3_63_prepack_24268 1.526 216 0 -110.137
2lpb_Gln3_63_prepack_24360 1.364 217 0 -108.677
2lpb_Gln3_63_prepack_24410 4.596 218 0 -109.690
2lpb_Gln3_63_prepack_24426 2.122 219 0 -111.944
2lpb_Gln3_63_prepack_24431 1.417 220 0 -106.551
2lpb_Gln3_63_prepack_24606 1.884 221 0 -106.678
2lpb_Gln3_63_prepack_24772 1.999 222 0 -109.411
2lpb_Gln3_63_prepack_24780 1.667 223 0 -128.541
2lpb_Gln3_63_prepack_24816 3.126 224 0 -108.931
2lpb_Gln3_63_prepack_24893 1.287 225 0 -106.343
2lpb_Gln3_63_prepack_24948 1.252 26 1 -107.385
2lpb_Gln3_63_prepack_25226 2.087 226 0 -108.204
2lpb_Gln3_63_prepack_25285 1.774 180 1 -108.565
2lpb_Gln3_63_prepack_25445 1.100 21 1 -109.654
2lpb_Gln3_63_prepack_25814 0.960 3 5 -121.346
2lpb_Gln3_63_prepack_25887 1.188 227 0 -117.026
2lpb_Gln3_63_prepack_26020 3.895 228 0 -115.167
2lpb_Gln3_63_prepack_26436 1.800 229 0 -108.497
2lpb_Gln3_63_prepack_26472 4.306 230 0 -121.270
2lpb_Gln3_63_prepack_26540 1.113 25 1 -108.272
2lpb_Gln3_63_prepack_26593 3.600 231 0 -111.172
2lpb_Gln3_63_prepack_26645 2.159 232 0 -112.162
2lpb_Gln3_63_prepack_26686 3.564 233 0 -128.637
2lpb_Gln3_63_prepack_26713 4.907 234 0 -117.831
2lpb_Gln3_63_prepack_26736 1.192 235 0 -119.949
2lpb_Gln3_63_prepack_26738 1.537 236 0 -111.562
2lpb_Gln3_63_prepack_26753 3.323 237 0 -113.323
2lpb_Gln3_63_prepack_26773 1.699 238 0 -113.849
2lpb_Gln3_63_prepack_26790 1.578 239 0 -112.597
2lpb_Gln3_63_prepack_26851 2.012 11 2 -109.276
2lpb_Gln3_63_prepack_26917 1.160 24 1 -107.905
2lpb_Gln3_63_prepack_27032 1.323 240 0 -107.922
2lpb_Gln3_63_prepack_27163 1.760 18 1 -109.538
2lpb_Gln3_63_prepack_27448 1.912 241 0 -114.871
2lpb_Gln3_63_prepack_27460 1.917 242 0 -111.966
2lpb_Gln3_63_prepack_27622 1.463 243 0 -108.849
2lpb_Gln3_63_prepack_27670 2.367 244 0 -111.203
2lpb_Gln3_63_prepack_27835 2.720 245 0 -111.802
2lpb_Gln3_63_prepack_27877 1.310 32 1 -118.975
2lpb_Gln3_63_prepack_27965 2.844 246 0 -113.833
2lpb_Gln3_63_prepack_28040 1.127 247 0 -108.656
2lpb_Gln3_63_prepack_28258 2.863 248 0 -110.129
2lpb_Gln3_63_prepack_28412 1.553 19 1 -111.509
2lpb_Gln3_63_prepack_28582 3.347 249 0 -118.475
2lpb_Gln3_63_prepack_28588 1.437 250 0 -125.383
2lpb_Gln3_63_prepack_28591 1.760 33 0 -109.209
2lpb_Gln3_63_prepack_28707 1.187 251 0 -106.819
2lpb_Gln3_63_prepack_28818 1.870 7 1 -110.198
2lpb_Gln3_63_prepack_28886 2.287 252 0 -116.219
2lpb_Gln3_63_prepack_28926 1.477 1 5 -109.307
2lpb_Gln3_63_prepack_29201 3.634 253 0 -106.384
2lpb_Gln3_63_prepack_29254 2.208 254 0 -114.737
2lpb_Gln3_63_prepack_29309 2.503 255 0 -121.086
2lpb_Gln3_63_prepack_29428 3.919 256 0 -115.157
2lpb_Gln3_63_prepack_29512 1.408 0 4 -109.552
2lpb_Gln3_63_prepack_29733 3.702 257 0 -107.374
2lpb_Gln3_63_prepack_29757 2.570 258 0 -114.502
2lpb_Gln3_63_prepack_29856 1.303 0 5 -117.954
2lpb_Gln3_63_prepack_29888 1.160 105 1 -108.556
2lpb_Gln3_63_prepack_29905 0.837 4 2 -119.388
2lpb_Gln3_63_prepack_29964 3.474 259 0 -106.966
2lpb_Gln3_63_prepack_30521 1.788 7 2 -109.640
2lpb_Gln3_63_prepack_30550 1.099 260 0 -107.179
2lpb_Gln3_63_prepack_30575 1.979 20 1 -115.209
2lpb_Gln3_63_prepack_30597 1.344 261 0 -114.647
2lpb_Gln3_63_prepack_30647 2.994 262 0 -118.510
2lpb_Gln3_63_prepack_30769 1.784 7 3 -109.371
2lpb_Gln3_63_prepack_30809 1.305 64 1 -111.431
2lpb_Gln3_63_prepack_31316 2.330 263 0 -111.789
2lpb_Gln3_63_prepack_31325 1.809 264 0 -106.555
2lpb_Gln3_63_prepack_31334 3.877 265 0 -106.602
2lpb_Gln3_63_prepack_31404 1.654 6 3 -116.272
2lpb_Gln3_63_prepack_31567 0.619 3 6 -118.254
2lpb_Gln3_63_prepack_31621 2.142 266 0 -106.687
2lpb_Gln3_63_prepack_31672 1.559 267 0 -108.521
2lpb_Gln3_63_prepack_31959 1.506 268 0 -117.965
2lpb_Gln3_63_prepack_31965 1.856 269 0 -111.170
2lpb_Gln3_63_prepack_32044 1.842 23 1 -115.747
2lpb_Gln3_63_prepack_32387 1.378 28 1 -109.833
2lpb_Gln3_63_prepack_32463 2.076 270 0 -110.769
2lpb_Gln3_63_prepack_32521 2.082 271 0 -108.672
2lpb_Gln3_63_prepack_32585 1.196 272 0 -108.804
2lpb_Gln3_63_prepack_32846 1.119 273 0 -106.887
2lpb_Gln3_63_prepack_32870 2.067 274 0 -110.564
2lpb_Gln3_63_prepack_32959 1.353 275 0 -110.872
2lpb_Gln3_63_prepack_32997 0.964 276 0 -109.052
2lpb_Gln3_63_prepack_33137 1.378 277 0 -106.809
2lpb_Gln3_63_prepack_33160 2.059 278 0 -107.530
2lpb_Gln3_63_prepack_33272 1.837 2 4 -115.468
2lpb_Gln3_63_prepack_33450 1.044 279 0 -108.311
2lpb_Gln3_63_prepack_33453 1.264 280 0 -108.132
2lpb_Gln3_63_prepack_33466 1.635 281 0 -129.192
2lpb_Gln3_63_prepack_33492 1.560 33 1 -115.032
2lpb_Gln3_63_prepack_33764 3.213 282 0 -124.465
2lpb_Gln3_63_prepack_33888 2.254 283 0 -112.143
2lpb_Gln3_63_prepack_33957 0.947 41 1 -111.078
2lpb_Gln3_63_prepack_33987 1.838 284 0 -113.046
2lpb_Gln3_63_prepack_34078 1.579 5 2 -116.860
2lpb_Gln3_63_prepack_34198 1.498 0 6 -114.830
2lpb_Gln3_63_prepack_34264 3.448 285 0 -118.430
2lpb_Gln3_63_prepack_34394 1.667 14 1 -109.051
2lpb_Gln3_63_prepack_34395 1.536 286 0 -108.494
2lpb_Gln3_63_prepack_34445 1.995 287 0 -109.459
2lpb_Gln3_63_prepack_34524 3.385 288 0 -124.733
2lpb_Gln3_63_prepack_34893 1.922 289 0 -106.439
2lpb_Gln3_63_prepack_35161 0.921 290 0 -109.190
2lpb_Gln3_63_prepack_35233 1.875 2 5 -114.756
2lpb_Gln3_63_prepack_35238 2.585 291 0 -109.843
2lpb_Gln3_63_prepack_35339 1.575 292 0 -106.572
2lpb_Gln3_63_prepack_35376 1.502 34 0 -111.284
2lpb_Gln3_63_prepack_35471 0.959 13 2 -114.154
2lpb_Gln3_63_prepack_35737 2.966 293 0 -107.545
2lpb_Gln3_63_prepack_36035 3.181 30 1 -110.157
2lpb_Gln3_63_prepack_36041 1.167 31 1 -119.235
2lpb_Gln3_63_prepack_36045 1.366 4 3 -108.678
2lpb_Gln3_63_prepack_36085 2.363 294 0 -108.318
2lpb_Gln3_63_prepack_36122 3.587 295 0 -117.861
2lpb_Gln3_63_prepack_36229 1.875 131 1 -113.990
2lpb_Gln3_63_prepack_36235 1.547 34 1 -114.741
2lpb_Gln3_63_prepack_36443 1.658 296 0 -111.936
2lpb_Gln3_63_prepack_36476 1.725 12 1 -108.195
2lpb_Gln3_63_prepack_36508 1.871 1 6 -115.609
2lpb_Gln3_63_prepack_36540 1.072 4 4 -126.578
2lpb_Gln3_63_prepack_36617 4.069 297 0 -122.664
2lpb_Gln3_63_prepack_36799 1.699 12 2 -114.878
2lpb_Gln3_63_prepack_36811 1.825 18 2 -116.284
2lpb_Gln3_63_prepack_36814 0.718 8 2 -118.897
2lpb_Gln3_63_prepack_36816 0.851 4 5 -110.649
2lpb_Gln3_63_prepack_36823 1.488 5 3 -106.568
2lpb_Gln3_63_prepack_36940 1.691 298 0 -109.611
2lpb_Gln3_63_prepack_37009 1.202 27 1 -118.099
2lpb_Gln3_63_prepack_37085 2.234 299 0 -110.057
2lpb_Gln3_63_prepack_37090 1.620 300 0 -114.623
2lpb_Gln3_63_prepack_37134 4.186 301 0 -108.307
2lpb_Gln3_63_prepack_37164 1.833 1 7 -106.551
2lpb_Gln3_63_prepack_37199 2.178 302 0 -107.491
2lpb_Gln3_63_prepack_37398 1.445 303 0 -117.258
2lpb_Gln3_63_prepack_37463 3.575 304 0 -118.053
2lpb_Gln3_63_prepack_37638 3.493 305 0 -108.419
2lpb_Gln3_63_prepack_37691 1.880 306 0 -114.629
2lpb_Gln3_63_prepack_37841 3.712 307 0 -122.959
2lpb_Gln3_63_prepack_37846 1.723 308 0 -112.441
2lpb_Gln3_63_prepack_38149 1.174 309 0 -116.813
2lpb_Gln3_63_prepack_38151 1.015 310 0 -110.649
2lpb_Gln3_63_prepack_38187 3.594 311 0 -108.468
2lpb_Gln3_63_prepack_38200 1.732 312 0 -110.023
2lpb_Gln3_63_prepack_38267 1.361 10 2 -111.792
2lpb_Gln3_63_prepack_38443 1.269 313 0 -106.965
2lpb_Gln3_63_prepack_38477 3.329 314 0 -107.122
2lpb_Gln3_63_prepack_38503 1.499 5 4 -119.060
2lpb_Gln3_63_prepack_38838 2.216 315 0 -110.222
2lpb_Gln3_63_prepack_39019 6.157 316 0 -110.283
2lpb_Gln3_63_prepack_39168 1.392 46 1 -119.995
2lpb_Gln3_63_prepack_39518 1.348 317 0 -108.164
2lpb_Gln3_63_prepack_39712 1.482 318 0 -106.924
2lpb_Gln3_63_prepack_39854 2.024 319 0 -111.776
2lpb_Gln3_63_prepack_40150 1.401 320 0 -113.868
2lpb_Gln3_63_prepack_40410 1.138 0 7 -120.323
2lpb_Gln3_63_prepack_40453 1.946 115 1 -108.092
2lpb_Gln3_63_prepack_40482 2.364 321 0 -115.148
2lpb_Gln3_63_prepack_40723 1.586 77 2 -112.879
2lpb_Gln3_63_prepack_40913 1.825 322 0 -106.569
2lpb_Gln3_63_prepack_40921 1.833 6 4 -110.009
2lpb_Gln3_63_prepack_40936 1.456 323 0 -108.211
2lpb_Gln3_63_prepack_41098 0.971 9 3 -109.361
2lpb_Gln3_63_prepack_41115 1.475 324 0 -106.590
2lpb_Gln3_63_prepack_41279 1.299 280 1 -107.899
2lpb_Gln3_63_prepack_41385 1.355 5 5 -110.170
2lpb_Gln3_63_prepack_41492 2.771 325 0 -112.715
2lpb_Gln3_63_prepack_41522 1.727 10 3 -106.998
2lpb_Gln3_63_prepack_41525 1.166 326 0 -108.880
2lpb_Gln3_63_prepack_41543 1.823 327 0 -108.692
2lpb_Gln3_63_prepack_41547 3.700 328 0 -106.643
2lpb_Gln3_63_prepack_41575 1.292 150 1 -119.231
2lpb_Gln3_63_prepack_41687 1.819 315 1 -112.181
2lpb_Gln3_63_prepack_41968 1.038 31 2 -107.766
2lpb_Gln3_63_prepack_41972 3.845 329 0 -106.727
2lpb_Gln3_63_prepack_42147 2.602 330 0 -109.951
2lpb_Gln3_63_prepack_42160 1.674 331 0 -116.806
2lpb_Gln3_63_prepack_42339 1.048 332 0 -121.202
2lpb_Gln3_63_prepack_42354 1.862 333 0 -109.975
2lpb_Gln3_63_prepack_42476 1.435 334 0 -108.436
2lpb_Gln3_63_prepack_42477 2.115 335 0 -109.752
2lpb_Gln3_63_prepack_42600 1.282 336 0 -122.582
2lpb_Gln3_63_prepack_42714 3.713 337 0 -121.885
2lpb_Gln3_63_prepack_42961 1.807 97 1 -110.788
2lpb_Gln3_63_prepack_43052 3.927 338 0 -124.510
2lpb_Gln3_63_prepack_43126 1.302 339 0 -114.253
2lpb_Gln3_63_prepack_43205 1.074 340 0 -123.167
2lpb_Gln3_63_prepack_43262 2.003 341 0 -108.727
2lpb_Gln3_63_prepack_43644 3.827 342 0 -109.479
2lpb_Gln3_63_prepack_43804 1.278 343 0 -113.199
2lpb_Gln3_63_prepack_43831 1.525 267 1 -111.551
2lpb_Gln3_63_prepack_43857 1.780 344 0 -120.861
2lpb_Gln3_63_prepack_44362 1.275 15 3 -107.217
2lpb_Gln3_63_prepack_44513 1.078 247 1 -108.410
2lpb_Gln3_63_prepack_44695 1.718 345 0 -106.845
2lpb_Gln3_63_prepack_44743 3.703 346 0 -114.385
2lpb_Gln3_63_prepack_44778 3.805 347 0 -106.607
2lpb_Gln3_63_prepack_44799 1.673 348 0 -116.552
2lpb_Gln3_63_prepack_44954 1.142 0 8 -112.866
2lpb_Gln3_63_prepack_45023 1.351 349 0 -107.045
2lpb_Gln3_63_prepack_45051 1.630 350 0 -110.964
2lpb_Gln3_63_prepack_45167 1.681 11 3 -107.059
2lpb_Gln3_63_prepack_45380 3.867 351 0 -120.621
2lpb_Gln3_63_prepack_45498 1.971 352 0 -108.116
2lpb_Gln3_63_prepack_45524 1.941 353 0 -109.598
2lpb_Gln3_63_prepack_45545 1.489 354 0 -109.901
2lpb_Gln3_63_prepack_45548 2.229 355 0 -114.700
2lpb_Gln3_63_prepack_45837 2.081 356 0 -138.263
2lpb_Gln3_63_prepack_45853 6.280 357 0 -128.456
2lpb_Gln3_63_prepack_45922 0.959 79 1 -111.153
2lpb_Gln3_63_prepack_46170 1.278 358 0 -128.253
2lpb_Gln3_63_prepack_46360 2.046 359 0 -110.743
2lpb_Gln3_63_prepack_46402 0.954 17 3 -110.326
2lpb_Gln3_63_prepack_46692 1.745 18 3 -115.623
2lpb_Gln3_63_prepack_46722 1.431 360 0 -117.497
2lpb_Gln3_63_prepack_46765 2.218 361 0 -109.594
2lpb_Gln3_63_prepack_47022 1.509 362 0 -108.261
2lpb_Gln3_63_prepack_47039 1.519 363 0 -113.217
2lpb_Gln3_63_prepack_47071 4.061 364 0 -115.303
2lpb_Gln3_63_prepack_47093 3.533 365 0 -109.934
2lpb_Gln3_63_prepack_47245 3.863 366 0 -116.302
2lpb_Gln3_63_prepack_47269 1.368 367 0 -107.954
2lpb_Gln3_63_prepack_47351 3.965 368 0 -123.671
2lpb_Gln3_63_prepack_47712 1.703 369 0 -108.328
2lpb_Gln3_63_prepack_47730 1.212 370 0 -115.339
2lpb_Gln3_63_prepack_47841 3.921 371 0 -116.790
2lpb_Gln3_63_prepack_47924 3.879 372 0 -106.388
2lpb_Gln3_63_prepack_48036 1.816 112 1 -110.512
2lpb_Gln3_63_prepack_48045 3.364 373 0 -113.226
2lpb_Gln3_63_prepack_48132 4.348 374 0 -106.494
2lpb_Gln3_63_prepack_48187 1.214 235 1 -114.857
2lpb_Gln3_63_prepack_48232 1.877 375 0 -108.401
2lpb_Gln3_63_prepack_48310 1.836 376 0 -117.938
2lpb_Gln3_63_prepack_48481 1.676 377 0 -112.967
2lpb_Gln3_63_prepack_48535 2.084 378 0 -111.419
2lpb_Gln3_63_prepack_48541 3.289 379 0 -107.177
2lpb_Gln3_63_prepack_48687 2.022 380 0 -113.596
2lpb_Gln3_63_prepack_48747 1.218 0 9 -124.613
2lpb_Gln3_63_prepack_48749 1.781 381 0 -114.178
2lpb_Gln3_63_prepack_48897 3.699 382 0 -114.943
2lpb_Gln3_63_prepack_49012 1.389 383 0 -109.625
2lpb_Gln3_63_prepack_49066 3.786 384 0 -108.667
2lpb_Gln3_63_prepack_49092 4.748 385 0 -119.102
2lpb_Gln3_63_prepack_49300 3.007 386 0 -107.592
2lpb_Gln3_63_prepack_49323 1.167 201 1 -106.718
2lpb_Gln3_63_prepack_49324 1.475 387 0 -115.242
2lpb_Gln3_63_prepack_49762 2.902 245 1 -111.534
2lpb_Gln3_63_prepack_49822 1.332 132 1 -107.780
2lpb_Gln3_63_prepack_49846 1.413 388 0 -120.673
2lpb_Gln3_63_prepack_49938 2.902 389 0 -108.979
