# Supplementary material for: Simple biochemical features underlie transcriptional activation domain diversity and dynamic, fuzzy binding to Mediator
Source: eLife. 2021 Apr 27;10:e68068. doi: 10.7554/eLife.68068 (PMC8137143; doi:10.7554/eLife.68068)
Supplement: Figure 6—source data 2. — The 10 best-scoring models from different binding poses are provided as pdb files. Top500.txt contains the score, cluster number, and RMSD to best model for the 500 best-scoring models. [file elife-68068-fig6-data2.zip › Med15-cAD structural models/ABD1/Rds1_813/2lpb_Rds1_813_prepack_04315.pdb]

HEADER                                            17-SEP-20   XXXX              
EXPDTA    THEORETICAL MODEL                                                     
REMARK 220                                                                      
REMARK 220 EXPERIMENTAL DETAILS                                                 
REMARK 220  EXPERIMENT TYPE                : THEORETICAL MODELLING              
REMARK 220  DATE OF DATA COLLECTION        : 17-SEP-20                          
REMARK 220                                                                      
REMARK 220 REMARK: MODEL GENERATED BY ROSETTA                                   
REMARK 220  VERSION 2020.08+release.cb1caba                                     
ATOM      1  N   GLN A 158     -12.016 -12.395 -23.603  1.00  0.00           N  
ATOM      2  CA  GLN A 158     -11.969 -12.966 -22.241  1.00  0.00           C  
ATOM      3  C   GLN A 158     -12.554 -11.986 -21.232  1.00  0.00           C  
ATOM      4  O   GLN A 158     -13.092 -10.945 -21.605  1.00  0.00           O  
ATOM      5  CB  GLN A 158     -10.534 -13.324 -21.846  1.00  0.00           C  
ATOM      6  CG  GLN A 158      -9.890 -14.379 -22.729  1.00  0.00           C  
ATOM      7  CD  GLN A 158     -10.557 -15.734 -22.593  1.00  0.00           C  
ATOM      8  OE1 GLN A 158     -10.620 -16.303 -21.500  1.00  0.00           O  
ATOM      9  NE2 GLN A 158     -11.059 -16.260 -23.704  1.00  0.00           N  
ATOM     10 1H   GLN A 158     -11.629 -13.049 -24.253  1.00  0.00           H  
ATOM     11 2H   GLN A 158     -12.965 -12.201 -23.851  1.00  0.00           H  
ATOM     12 3H   GLN A 158     -11.486 -11.548 -23.628  1.00  0.00           H  
ATOM     13  HA  GLN A 158     -12.567 -13.877 -22.227  1.00  0.00           H  
ATOM     14 1HB  GLN A 158      -9.912 -12.430 -21.882  1.00  0.00           H  
ATOM     15 2HB  GLN A 158     -10.520 -13.691 -20.819  1.00  0.00           H  
ATOM     16 1HG  GLN A 158      -9.967 -14.063 -23.770  1.00  0.00           H  
ATOM     17 2HG  GLN A 158      -8.842 -14.483 -22.448  1.00  0.00           H  
ATOM     18 1HE2 GLN A 158     -11.512 -17.153 -23.676  1.00  0.00           H  
ATOM     19 2HE2 GLN A 158     -10.986 -15.765 -24.570  1.00  0.00           H  
ATOM     20  N   ARG A 159     -12.454 -12.331 -19.958  1.00  0.00           N  
ATOM     21  CA  ARG A 159     -12.963 -11.479 -18.889  1.00  0.00           C  
ATOM     22  C   ARG A 159     -12.021 -10.302 -18.654  1.00  0.00           C  
ATOM     23  O   ARG A 159     -10.801 -10.445 -18.767  1.00  0.00           O  
ATOM     24  CB  ARG A 159     -13.124 -12.269 -17.599  1.00  0.00           C  
ATOM     25  CG  ARG A 159     -13.708 -11.482 -16.436  1.00  0.00           C  
ATOM     26  CD  ARG A 159     -14.031 -12.363 -15.284  1.00  0.00           C  
ATOM     27  NE  ARG A 159     -14.434 -11.600 -14.114  1.00  0.00           N  
ATOM     28  CZ  ARG A 159     -14.941 -12.137 -12.987  1.00  0.00           C  
ATOM     29  NH1 ARG A 159     -15.100 -13.439 -12.894  1.00  0.00           N  
ATOM     30  NH2 ARG A 159     -15.278 -11.356 -11.976  1.00  0.00           N  
ATOM     31  H   ARG A 159     -12.025 -13.184 -19.727  1.00  0.00           H  
ATOM     32  HA  ARG A 159     -13.941 -11.098 -19.186  1.00  0.00           H  
ATOM     33 1HB  ARG A 159     -13.772 -13.126 -17.775  1.00  0.00           H  
ATOM     34 2HB  ARG A 159     -12.154 -12.652 -17.283  1.00  0.00           H  
ATOM     35 1HG  ARG A 159     -12.988 -10.734 -16.104  1.00  0.00           H  
ATOM     36 2HG  ARG A 159     -14.626 -10.987 -16.756  1.00  0.00           H  
ATOM     37 1HD  ARG A 159     -14.849 -13.030 -15.554  1.00  0.00           H  
ATOM     38 2HD  ARG A 159     -13.154 -12.953 -15.020  1.00  0.00           H  
ATOM     39  HE  ARG A 159     -14.326 -10.595 -14.148  1.00  0.00           H  
ATOM     40 1HH1 ARG A 159     -14.843 -14.036 -13.667  1.00  0.00           H  
ATOM     41 2HH1 ARG A 159     -15.480 -13.841 -12.050  1.00  0.00           H  
ATOM     42 1HH2 ARG A 159     -15.156 -10.355 -12.048  1.00  0.00           H  
ATOM     43 2HH2 ARG A 159     -15.658 -11.758 -11.132  1.00  0.00           H  
ATOM     44  N   ARG A 160     -12.586  -9.144 -18.344  1.00  0.00           N  
ATOM     45  CA  ARG A 160     -11.792  -7.949 -18.098  1.00  0.00           C  
ATOM     46  C   ARG A 160     -12.633  -6.875 -17.411  1.00  0.00           C  
ATOM     47  O   ARG A 160     -13.441  -6.198 -18.052  1.00  0.00           O  
ATOM     48  CB  ARG A 160     -11.230  -7.400 -19.401  1.00  0.00           C  
ATOM     49  CG  ARG A 160     -10.288  -6.217 -19.244  1.00  0.00           C  
ATOM     50  CD  ARG A 160      -9.726  -5.785 -20.549  1.00  0.00           C  
ATOM     51  NE  ARG A 160      -8.770  -4.700 -20.395  1.00  0.00           N  
ATOM     52  CZ  ARG A 160      -8.175  -4.055 -21.417  1.00  0.00           C  
ATOM     53  NH1 ARG A 160      -8.445  -4.396 -22.657  1.00  0.00           N  
ATOM     54  NH2 ARG A 160      -7.318  -3.078 -21.172  1.00  0.00           N  
ATOM     55  H   ARG A 160     -13.563  -9.090 -18.275  1.00  0.00           H  
ATOM     56  HA  ARG A 160     -10.960  -8.215 -17.446  1.00  0.00           H  
ATOM     57 1HB  ARG A 160     -10.686  -8.187 -19.922  1.00  0.00           H  
ATOM     58 2HB  ARG A 160     -12.050  -7.086 -20.047  1.00  0.00           H  
ATOM     59 1HG  ARG A 160     -10.830  -5.376 -18.809  1.00  0.00           H  
ATOM     60 2HG  ARG A 160      -9.462  -6.494 -18.588  1.00  0.00           H  
ATOM     61 1HD  ARG A 160      -9.215  -6.625 -21.020  1.00  0.00           H  
ATOM     62 2HD  ARG A 160     -10.531  -5.441 -21.196  1.00  0.00           H  
ATOM     63  HE  ARG A 160      -8.536  -4.409 -19.455  1.00  0.00           H  
ATOM     64 1HH1 ARG A 160      -9.100  -5.142 -22.844  1.00  0.00           H  
ATOM     65 2HH1 ARG A 160      -7.999  -3.912 -23.423  1.00  0.00           H  
ATOM     66 1HH2 ARG A 160      -7.109  -2.816 -20.218  1.00  0.00           H  
ATOM     67 2HH2 ARG A 160      -6.872  -2.595 -21.937  1.00  0.00           H  
ATOM     68  N   GLN A 161     -12.454  -6.736 -16.108  1.00  0.00           N  
ATOM     69  CA  GLN A 161     -13.186  -5.737 -15.341  1.00  0.00           C  
ATOM     70  C   GLN A 161     -12.283  -4.548 -15.024  1.00  0.00           C  
ATOM     71  O   GLN A 161     -11.141  -4.722 -14.597  1.00  0.00           O  
ATOM     72  CB  GLN A 161     -13.737  -6.344 -14.048  1.00  0.00           C  
ATOM     73  CG  GLN A 161     -14.850  -7.356 -14.260  1.00  0.00           C  
ATOM     74  CD  GLN A 161     -15.329  -7.970 -12.958  1.00  0.00           C  
ATOM     75  OE1 GLN A 161     -14.624  -8.768 -12.335  1.00  0.00           O  
ATOM     76  NE2 GLN A 161     -16.535  -7.601 -12.540  1.00  0.00           N  
ATOM     77  H   GLN A 161     -11.811  -7.320 -15.646  1.00  0.00           H  
ATOM     78  HA  GLN A 161     -14.024  -5.385 -15.943  1.00  0.00           H  
ATOM     79 1HB  GLN A 161     -12.930  -6.839 -13.506  1.00  0.00           H  
ATOM     80 2HB  GLN A 161     -14.121  -5.550 -13.408  1.00  0.00           H  
ATOM     81 1HG  GLN A 161     -15.695  -6.857 -14.734  1.00  0.00           H  
ATOM     82 2HG  GLN A 161     -14.481  -8.157 -14.900  1.00  0.00           H  
ATOM     83 1HE2 GLN A 161     -16.904  -7.974 -11.688  1.00  0.00           H  
ATOM     84 2HE2 GLN A 161     -17.074  -6.952 -13.076  1.00  0.00           H  
ATOM     85  N   LEU A 162     -12.793  -3.344 -15.237  1.00  0.00           N  
ATOM     86  CA  LEU A 162     -12.021  -2.140 -14.973  1.00  0.00           C  
ATOM     87  C   LEU A 162     -12.920  -0.927 -14.750  1.00  0.00           C  
ATOM     88  O   LEU A 162     -13.442  -0.340 -15.694  1.00  0.00           O  
ATOM     89  CB  LEU A 162     -11.064  -1.866 -16.140  1.00  0.00           C  
ATOM     90  CG  LEU A 162     -10.148  -0.647 -15.976  1.00  0.00           C  
ATOM     91  CD1 LEU A 162      -9.009  -0.728 -16.984  1.00  0.00           C  
ATOM     92  CD2 LEU A 162     -10.958   0.627 -16.168  1.00  0.00           C  
ATOM     93  H   LEU A 162     -13.712  -3.261 -15.574  1.00  0.00           H  
ATOM     94  HA  LEU A 162     -11.437  -2.296 -14.067  1.00  0.00           H  
ATOM     95 1HB  LEU A 162     -10.431  -2.740 -16.282  1.00  0.00           H  
ATOM     96 2HB  LEU A 162     -11.653  -1.718 -17.045  1.00  0.00           H  
ATOM     97  HG  LEU A 162      -9.710  -0.652 -14.978  1.00  0.00           H  
ATOM     98 1HD1 LEU A 162      -8.358   0.139 -16.868  1.00  0.00           H  
ATOM     99 2HD1 LEU A 162      -8.435  -1.638 -16.812  1.00  0.00           H  
ATOM    100 3HD1 LEU A 162      -9.418  -0.741 -17.994  1.00  0.00           H  
ATOM    101 1HD2 LEU A 162     -10.306   1.494 -16.051  1.00  0.00           H  
ATOM    102 2HD2 LEU A 162     -11.395   0.634 -17.167  1.00  0.00           H  
ATOM    103 3HD2 LEU A 162     -11.753   0.668 -15.424  1.00  0.00           H  
ATOM    104  N   THR A 163     -13.130  -0.568 -13.497  1.00  0.00           N  
ATOM    105  CA  THR A 163     -13.931   0.599 -13.185  1.00  0.00           C  
ATOM    106  C   THR A 163     -13.038   1.835 -13.283  1.00  0.00           C  
ATOM    107  O   THR A 163     -11.937   1.838 -12.733  1.00  0.00           O  
ATOM    108  CB  THR A 163     -14.563   0.499 -11.784  1.00  0.00           C  
ATOM    109  OG1 THR A 163     -15.423  -0.647 -11.726  1.00  0.00           O  
ATOM    110  CG2 THR A 163     -15.370   1.749 -11.473  1.00  0.00           C  
ATOM    111  H   THR A 163     -12.740  -1.095 -12.770  1.00  0.00           H  
ATOM    112  HA  THR A 163     -14.738   0.670 -13.915  1.00  0.00           H  
ATOM    113  HB  THR A 163     -13.777   0.385 -11.038  1.00  0.00           H  
ATOM    114  HG1 THR A 163     -14.889  -1.446 -11.703  1.00  0.00           H  
ATOM    115 1HG2 THR A 163     -15.809   1.661 -10.479  1.00  0.00           H  
ATOM    116 2HG2 THR A 163     -14.717   2.621 -11.505  1.00  0.00           H  
ATOM    117 3HG2 THR A 163     -16.164   1.863 -12.210  1.00  0.00           H  
ATOM    118  N   PRO A 164     -13.497   2.899 -13.960  1.00  0.00           N  
ATOM    119  CA  PRO A 164     -12.714   4.131 -14.141  1.00  0.00           C  
ATOM    120  C   PRO A 164     -12.220   4.737 -12.826  1.00  0.00           C  
ATOM    121  O   PRO A 164     -11.099   5.240 -12.749  1.00  0.00           O  
ATOM    122  CB  PRO A 164     -13.714   5.060 -14.836  1.00  0.00           C  
ATOM    123  CG  PRO A 164     -14.580   4.140 -15.626  1.00  0.00           C  
ATOM    124  CD  PRO A 164     -14.775   2.947 -14.729  1.00  0.00           C  
ATOM    125  HA  PRO A 164     -11.851   3.919 -14.789  1.00  0.00           H  
ATOM    126 1HB  PRO A 164     -14.276   5.637 -14.086  1.00  0.00           H  
ATOM    127 2HB  PRO A 164     -13.178   5.787 -15.464  1.00  0.00           H  
ATOM    128 1HG  PRO A 164     -15.528   4.637 -15.882  1.00  0.00           H  
ATOM    129 2HG  PRO A 164     -14.091   3.881 -16.577  1.00  0.00           H  
ATOM    130 1HD  PRO A 164     -15.637   3.120 -14.069  1.00  0.00           H  
ATOM    131 2HD  PRO A 164     -14.930   2.047 -15.344  1.00  0.00           H  
ATOM    132  N   GLN A 165     -13.054   4.663 -11.798  1.00  0.00           N  
ATOM    133  CA  GLN A 165     -12.719   5.223 -10.492  1.00  0.00           C  
ATOM    134  C   GLN A 165     -11.666   4.392  -9.762  1.00  0.00           C  
ATOM    135  O   GLN A 165     -10.776   4.940  -9.115  1.00  0.00           O  
ATOM    136  CB  GLN A 165     -13.978   5.338  -9.628  1.00  0.00           C  
ATOM    137  CG  GLN A 165     -14.991   6.350 -10.135  1.00  0.00           C  
ATOM    138  CD  GLN A 165     -16.246   6.389  -9.284  1.00  0.00           C  
ATOM    139  OE1 GLN A 165     -16.590   5.410  -8.615  1.00  0.00           O  
ATOM    140  NE2 GLN A 165     -16.939   7.522  -9.304  1.00  0.00           N  
ATOM    141  H   GLN A 165     -13.924   4.226 -11.924  1.00  0.00           H  
ATOM    142  HA  GLN A 165     -12.302   6.219 -10.639  1.00  0.00           H  
ATOM    143 1HB  GLN A 165     -14.470   4.368  -9.572  1.00  0.00           H  
ATOM    144 2HB  GLN A 165     -13.698   5.622  -8.613  1.00  0.00           H  
ATOM    145 1HG  GLN A 165     -14.537   7.341 -10.121  1.00  0.00           H  
ATOM    146 2HG  GLN A 165     -15.276   6.084 -11.153  1.00  0.00           H  
ATOM    147 1HE2 GLN A 165     -17.776   7.606  -8.762  1.00  0.00           H  
ATOM    148 2HE2 GLN A 165     -16.623   8.291  -9.861  1.00  0.00           H  
ATOM    149  N   GLN A 166     -11.757   3.072  -9.874  1.00  0.00           N  
ATOM    150  CA  GLN A 166     -10.822   2.186  -9.190  1.00  0.00           C  
ATOM    151  C   GLN A 166      -9.517   2.063  -9.956  1.00  0.00           C  
ATOM    152  O   GLN A 166      -8.440   2.098  -9.365  1.00  0.00           O  
ATOM    153  CB  GLN A 166     -11.442   0.800  -8.993  1.00  0.00           C  
ATOM    154  CG  GLN A 166     -12.655   0.785  -8.079  1.00  0.00           C  
ATOM    155  CD  GLN A 166     -12.316   1.205  -6.661  1.00  0.00           C  
ATOM    156  OE1 GLN A 166     -11.347   0.721  -6.070  1.00  0.00           O  
ATOM    157  NE2 GLN A 166     -13.114   2.111  -6.107  1.00  0.00           N  
ATOM    158  H   GLN A 166     -12.454   2.687 -10.440  1.00  0.00           H  
ATOM    159  HA  GLN A 166     -10.598   2.609  -8.211  1.00  0.00           H  
ATOM    160 1HB  GLN A 166     -11.744   0.396  -9.959  1.00  0.00           H  
ATOM    161 2HB  GLN A 166     -10.696   0.124  -8.574  1.00  0.00           H  
ATOM    162 1HG  GLN A 166     -13.401   1.475  -8.471  1.00  0.00           H  
ATOM    163 2HG  GLN A 166     -13.061  -0.227  -8.047  1.00  0.00           H  
ATOM    164 1HE2 GLN A 166     -12.941   2.428  -5.174  1.00  0.00           H  
ATOM    165 2HE2 GLN A 166     -13.889   2.478  -6.623  1.00  0.00           H  
ATOM    166  N   GLN A 167      -9.625   1.917 -11.272  1.00  0.00           N  
ATOM    167  CA  GLN A 167      -8.469   1.777 -12.140  1.00  0.00           C  
ATOM    168  C   GLN A 167      -7.449   2.886 -11.907  1.00  0.00           C  
ATOM    169  O   GLN A 167      -6.258   2.627 -11.753  1.00  0.00           O  
ATOM    170  CB  GLN A 167      -8.907   1.771 -13.607  1.00  0.00           C  
ATOM    171  CG  GLN A 167      -7.757   1.724 -14.599  1.00  0.00           C  
ATOM    172  CD  GLN A 167      -6.992   0.416 -14.537  1.00  0.00           C  
ATOM    173  OE1 GLN A 167      -7.362  -0.502 -13.800  1.00  0.00           O  
ATOM    174  NE2 GLN A 167      -5.917   0.323 -15.312  1.00  0.00           N  
ATOM    175  H   GLN A 167     -10.519   1.896 -11.678  1.00  0.00           H  
ATOM    176  HA  GLN A 167      -7.981   0.829 -11.916  1.00  0.00           H  
ATOM    177 1HB  GLN A 167      -9.546   0.908 -13.792  1.00  0.00           H  
ATOM    178 2HB  GLN A 167      -9.495   2.664 -13.815  1.00  0.00           H  
ATOM    179 1HG  GLN A 167      -8.156   1.839 -15.607  1.00  0.00           H  
ATOM    180 2HG  GLN A 167      -7.065   2.536 -14.377  1.00  0.00           H  
ATOM    181 1HE2 GLN A 167      -5.371  -0.516 -15.313  1.00  0.00           H  
ATOM    182 2HE2 GLN A 167      -5.652   1.091 -15.894  1.00  0.00           H  
ATOM    183  N   GLN A 168      -7.937   4.113 -11.843  1.00  0.00           N  
ATOM    184  CA  GLN A 168      -7.085   5.278 -11.654  1.00  0.00           C  
ATOM    185  C   GLN A 168      -6.316   5.237 -10.336  1.00  0.00           C  
ATOM    186  O   GLN A 168      -5.210   5.765 -10.240  1.00  0.00           O  
ATOM    187  CB  GLN A 168      -7.925   6.557 -11.721  1.00  0.00           C  
ATOM    188  CG  GLN A 168      -8.448   6.885 -13.109  1.00  0.00           C  
ATOM    189  CD  GLN A 168      -9.457   8.018 -13.094  1.00  0.00           C  
ATOM    190  OE1 GLN A 168      -9.387   8.918 -12.253  1.00  0.00           O  
ATOM    191  NE2 GLN A 168     -10.402   7.980 -14.027  1.00  0.00           N  
ATOM    192  H   GLN A 168      -8.906   4.243 -11.920  1.00  0.00           H  
ATOM    193  HA  GLN A 168      -6.346   5.299 -12.454  1.00  0.00           H  
ATOM    194 1HB  GLN A 168      -8.780   6.466 -11.052  1.00  0.00           H  
ATOM    195 2HB  GLN A 168      -7.329   7.402 -11.378  1.00  0.00           H  
ATOM    196 1HG  GLN A 168      -7.611   7.181 -13.742  1.00  0.00           H  
ATOM    197 2HG  GLN A 168      -8.934   6.000 -13.522  1.00  0.00           H  
ATOM    198 1HE2 GLN A 168     -11.094   8.701 -14.066  1.00  0.00           H  
ATOM    199 2HE2 GLN A 168     -10.421   7.232 -14.690  1.00  0.00           H  
ATOM    200  N   LEU A 169      -6.894   4.616  -9.325  1.00  0.00           N  
ATOM    201  CA  LEU A 169      -6.252   4.555  -8.026  1.00  0.00           C  
ATOM    202  C   LEU A 169      -5.281   3.380  -7.910  1.00  0.00           C  
ATOM    203  O   LEU A 169      -4.148   3.543  -7.454  1.00  0.00           O  
ATOM    204  CB  LEU A 169      -7.318   4.453  -6.928  1.00  0.00           C  
ATOM    205  CG  LEU A 169      -8.227   5.678  -6.766  1.00  0.00           C  
ATOM    206  CD1 LEU A 169      -9.330   5.364  -5.765  1.00  0.00           C  
ATOM    207  CD2 LEU A 169      -7.397   6.869  -6.310  1.00  0.00           C  
ATOM    208  H   LEU A 169      -7.756   4.169  -9.461  1.00  0.00           H  
ATOM    209  HA  LEU A 169      -5.678   5.470  -7.881  1.00  0.00           H  
ATOM    210 1HB  LEU A 169      -7.954   3.594  -7.140  1.00  0.00           H  
ATOM    211 2HB  LEU A 169      -6.819   4.282  -5.974  1.00  0.00           H  
ATOM    212  HG  LEU A 169      -8.699   5.909  -7.721  1.00  0.00           H  
ATOM    213 1HD1 LEU A 169      -9.976   6.234  -5.651  1.00  0.00           H  
ATOM    214 2HD1 LEU A 169      -9.920   4.521  -6.126  1.00  0.00           H  
ATOM    215 3HD1 LEU A 169      -8.887   5.112  -4.802  1.00  0.00           H  
ATOM    216 1HD2 LEU A 169      -8.043   7.740  -6.196  1.00  0.00           H  
ATOM    217 2HD2 LEU A 169      -6.926   6.639  -5.354  1.00  0.00           H  
ATOM    218 3HD2 LEU A 169      -6.628   7.082  -7.053  1.00  0.00           H  
ATOM    219  N   VAL A 170      -5.722   2.200  -8.332  1.00  0.00           N  
ATOM    220  CA  VAL A 170      -4.902   0.999  -8.214  1.00  0.00           C  
ATOM    221  C   VAL A 170      -3.789   0.914  -9.259  1.00  0.00           C  
ATOM    222  O   VAL A 170      -2.696   0.433  -8.966  1.00  0.00           O  
ATOM    223  CB  VAL A 170      -5.795  -0.250  -8.336  1.00  0.00           C  
ATOM    224  CG1 VAL A 170      -4.947  -1.512  -8.357  1.00  0.00           C  
ATOM    225  CG2 VAL A 170      -6.791  -0.288  -7.187  1.00  0.00           C  
ATOM    226  H   VAL A 170      -6.621   2.137  -8.726  1.00  0.00           H  
ATOM    227  HA  VAL A 170      -4.424   1.001  -7.234  1.00  0.00           H  
ATOM    228  HB  VAL A 170      -6.334  -0.209  -9.283  1.00  0.00           H  
ATOM    229 1HG1 VAL A 170      -5.594  -2.385  -8.444  1.00  0.00           H  
ATOM    230 2HG1 VAL A 170      -4.266  -1.479  -9.208  1.00  0.00           H  
ATOM    231 3HG1 VAL A 170      -4.371  -1.579  -7.433  1.00  0.00           H  
ATOM    232 1HG2 VAL A 170      -7.420  -1.173  -7.280  1.00  0.00           H  
ATOM    233 2HG2 VAL A 170      -6.253  -0.323  -6.240  1.00  0.00           H  
ATOM    234 3HG2 VAL A 170      -7.416   0.605  -7.217  1.00  0.00           H  
ATOM    235  N   ASN A 171      -4.053   1.377 -10.470  1.00  0.00           N  
ATOM    236  CA  ASN A 171      -3.052   1.320 -11.538  1.00  0.00           C  
ATOM    237  C   ASN A 171      -1.928   2.323 -11.293  1.00  0.00           C  
ATOM    238  O   ASN A 171      -0.785   2.112 -11.702  1.00  0.00           O  
ATOM    239  CB  ASN A 171      -3.697   1.562 -12.890  1.00  0.00           C  
ATOM    240  CG  ASN A 171      -2.783   1.222 -14.035  1.00  0.00           C  
ATOM    241  OD1 ASN A 171      -2.336   0.077 -14.169  1.00  0.00           O  
ATOM    242  ND2 ASN A 171      -2.498   2.194 -14.863  1.00  0.00           N  
ATOM    243  H   ASN A 171      -4.938   1.764 -10.655  1.00  0.00           H  
ATOM    244  HA  ASN A 171      -2.604   0.325 -11.540  1.00  0.00           H  
ATOM    245 1HB  ASN A 171      -4.604   0.962 -12.974  1.00  0.00           H  
ATOM    246 2HB  ASN A 171      -3.988   2.609 -12.972  1.00  0.00           H  
ATOM    247 1HD2 ASN A 171      -1.895   2.025 -15.644  1.00  0.00           H  
ATOM    248 2HD2 ASN A 171      -2.882   3.105 -14.716  1.00  0.00           H  
ATOM    249  N   GLN A 172      -2.252   3.402 -10.600  1.00  0.00           N  
ATOM    250  CA  GLN A 172      -1.276   4.444 -10.306  1.00  0.00           C  
ATOM    251  C   GLN A 172      -0.409   4.077  -9.107  1.00  0.00           C  
ATOM    252  O   GLN A 172       0.673   4.635  -8.924  1.00  0.00           O  
ATOM    253  CB  GLN A 172      -1.982   5.778 -10.050  1.00  0.00           C  
ATOM    254  CG  GLN A 172      -2.575   6.418 -11.293  1.00  0.00           C  
ATOM    255  CD  GLN A 172      -3.189   7.775 -11.009  1.00  0.00           C  
ATOM    256  OE1 GLN A 172      -3.180   8.250  -9.870  1.00  0.00           O  
ATOM    257  NE2 GLN A 172      -3.727   8.409 -12.045  1.00  0.00           N  
ATOM    258  H   GLN A 172      -3.169   3.504 -10.275  1.00  0.00           H  
ATOM    259  HA  GLN A 172      -0.619   4.556 -11.169  1.00  0.00           H  
ATOM    260 1HB  GLN A 172      -2.787   5.631  -9.330  1.00  0.00           H  
ATOM    261 2HB  GLN A 172      -1.277   6.485  -9.612  1.00  0.00           H  
ATOM    262 1HG  GLN A 172      -1.786   6.548 -12.034  1.00  0.00           H  
ATOM    263 2HG  GLN A 172      -3.354   5.766 -11.688  1.00  0.00           H  
ATOM    264 1HE2 GLN A 172      -4.147   9.309 -11.919  1.00  0.00           H  
ATOM    265 2HE2 GLN A 172      -3.712   7.988 -12.952  1.00  0.00           H  
ATOM    266  N   MET A 173      -0.880   3.129  -8.300  1.00  0.00           N  
ATOM    267  CA  MET A 173      -0.141   2.679  -7.114  1.00  0.00           C  
ATOM    268  C   MET A 173       1.107   1.888  -7.506  1.00  0.00           C  
ATOM    269  O   MET A 173       1.901   1.499  -6.654  1.00  0.00           O  
ATOM    270  CB  MET A 173      -1.044   1.835  -6.216  1.00  0.00           C  
ATOM    271  CG  MET A 173      -1.976   2.643  -5.324  1.00  0.00           C  
ATOM    272  SD  MET A 173      -1.115   3.936  -4.408  1.00  0.00           S  
ATOM    273  CE  MET A 173      -0.097   2.953  -3.311  1.00  0.00           C  
ATOM    274  H   MET A 173      -1.749   2.722  -8.499  1.00  0.00           H  
ATOM    275  HA  MET A 173       0.186   3.557  -6.556  1.00  0.00           H  
ATOM    276 1HB  MET A 173      -1.657   1.178  -6.832  1.00  0.00           H  
ATOM    277 2HB  MET A 173      -0.430   1.203  -5.573  1.00  0.00           H  
ATOM    278 1HG  MET A 173      -2.750   3.109  -5.934  1.00  0.00           H  
ATOM    279 2HG  MET A 173      -2.461   1.978  -4.609  1.00  0.00           H  
ATOM    280 1HE  MET A 173       0.497   3.613  -2.678  1.00  0.00           H  
ATOM    281 2HE  MET A 173      -0.735   2.327  -2.686  1.00  0.00           H  
ATOM    282 3HE  MET A 173       0.567   2.321  -3.900  1.00  0.00           H  
ATOM    283  N   LYS A 174       1.265   1.642  -8.799  1.00  0.00           N  
ATOM    284  CA  LYS A 174       2.421   0.919  -9.300  1.00  0.00           C  
ATOM    285  C   LYS A 174       3.640   1.815  -9.205  1.00  0.00           C  
ATOM    286  O   LYS A 174       4.701   1.407  -8.734  1.00  0.00           O  
ATOM    287  CB  LYS A 174       2.202   0.457 -10.742  1.00  0.00           C  
ATOM    288  CG  LYS A 174       3.337  -0.382 -11.313  1.00  0.00           C  
ATOM    289  CD  LYS A 174       2.999  -0.894 -12.705  1.00  0.00           C  
ATOM    290  CE  LYS A 174       1.892  -1.936 -12.659  1.00  0.00           C  
ATOM    291  NZ  LYS A 174       1.631  -2.531 -13.998  1.00  0.00           N  
ATOM    292  H   LYS A 174       0.598   1.971  -9.427  1.00  0.00           H  
ATOM    293  HA  LYS A 174       2.574   0.037  -8.677  1.00  0.00           H  
ATOM    294 1HB  LYS A 174       1.287  -0.134 -10.799  1.00  0.00           H  
ATOM    295 2HB  LYS A 174       2.071   1.326 -11.386  1.00  0.00           H  
ATOM    296 1HG  LYS A 174       4.244   0.222 -11.367  1.00  0.00           H  
ATOM    297 2HG  LYS A 174       3.527  -1.232 -10.658  1.00  0.00           H  
ATOM    298 1HD  LYS A 174       2.677  -0.061 -13.331  1.00  0.00           H  
ATOM    299 2HD  LYS A 174       3.887  -1.341 -13.154  1.00  0.00           H  
ATOM    300 1HE  LYS A 174       2.170  -2.732 -11.969  1.00  0.00           H  
ATOM    301 2HE  LYS A 174       0.974  -1.475 -12.295  1.00  0.00           H  
ATOM    302 1HZ  LYS A 174       0.891  -3.215 -13.924  1.00  0.00           H  
ATOM    303 2HZ  LYS A 174       1.353  -1.803 -14.641  1.00  0.00           H  
ATOM    304 3HZ  LYS A 174       2.470  -2.978 -14.337  1.00  0.00           H  
ATOM    305  N   VAL A 175       3.472   3.053  -9.647  1.00  0.00           N  
ATOM    306  CA  VAL A 175       4.547   4.019  -9.596  1.00  0.00           C  
ATOM    307  C   VAL A 175       4.194   5.108  -8.603  1.00  0.00           C  
ATOM    308  O   VAL A 175       3.738   6.192  -8.973  1.00  0.00           O  
ATOM    309  CB  VAL A 175       4.793   4.636 -10.985  1.00  0.00           C  
ATOM    310  CG1 VAL A 175       5.977   5.591 -10.942  1.00  0.00           C  
ATOM    311  CG2 VAL A 175       5.027   3.534 -12.007  1.00  0.00           C  
ATOM    312  H   VAL A 175       2.602   3.324 -10.005  1.00  0.00           H  
ATOM    313  HA  VAL A 175       5.457   3.508  -9.278  1.00  0.00           H  
ATOM    314  HB  VAL A 175       3.919   5.221 -11.274  1.00  0.00           H  
ATOM    315 1HG1 VAL A 175       6.136   6.019 -11.932  1.00  0.00           H  
ATOM    316 2HG1 VAL A 175       5.773   6.391 -10.231  1.00  0.00           H  
ATOM    317 3HG1 VAL A 175       6.871   5.049 -10.634  1.00  0.00           H  
ATOM    318 1HG2 VAL A 175       5.199   3.978 -12.988  1.00  0.00           H  
ATOM    319 2HG2 VAL A 175       5.897   2.946 -11.717  1.00  0.00           H  
ATOM    320 3HG2 VAL A 175       4.150   2.888 -12.052  1.00  0.00           H  
ATOM    321  N   ALA A 176       4.412   4.808  -7.342  1.00  0.00           N  
ATOM    322  CA  ALA A 176       4.130   5.744  -6.275  1.00  0.00           C  
ATOM    323  C   ALA A 176       5.181   5.632  -5.178  1.00  0.00           C  
ATOM    324  O   ALA A 176       5.362   4.567  -4.590  1.00  0.00           O  
ATOM    325  CB  ALA A 176       2.737   5.504  -5.712  1.00  0.00           C  
ATOM    326  H   ALA A 176       4.738   3.912  -7.118  1.00  0.00           H  
ATOM    327  HA  ALA A 176       4.174   6.752  -6.688  1.00  0.00           H  
ATOM    328 1HB  ALA A 176       2.541   6.215  -4.909  1.00  0.00           H  
ATOM    329 2HB  ALA A 176       1.997   5.635  -6.502  1.00  0.00           H  
ATOM    330 3HB  ALA A 176       2.673   4.489  -5.321  1.00  0.00           H  
ATOM    331  N   PRO A 177       5.938   6.710  -4.936  1.00  0.00           N  
ATOM    332  CA  PRO A 177       6.955   6.738  -3.898  1.00  0.00           C  
ATOM    333  C   PRO A 177       6.377   7.101  -2.532  1.00  0.00           C  
ATOM    334  O   PRO A 177       5.520   7.983  -2.420  1.00  0.00           O  
ATOM    335  CB  PRO A 177       7.920   7.815  -4.404  1.00  0.00           C  
ATOM    336  CG  PRO A 177       7.033   8.837  -5.029  1.00  0.00           C  
ATOM    337  CD  PRO A 177       5.917   8.037  -5.646  1.00  0.00           C  
ATOM    338  HA  PRO A 177       7.448   5.756  -3.848  1.00  0.00           H  
ATOM    339 1HB  PRO A 177       8.510   8.215  -3.567  1.00  0.00           H  
ATOM    340 2HB  PRO A 177       8.632   7.375  -5.118  1.00  0.00           H  
ATOM    341 1HG  PRO A 177       6.675   9.545  -4.267  1.00  0.00           H  
ATOM    342 2HG  PRO A 177       7.593   9.425  -5.770  1.00  0.00           H  
ATOM    343 1HD  PRO A 177       4.959   8.553  -5.481  1.00  0.00           H  
ATOM    344 2HD  PRO A 177       6.108   7.910  -6.722  1.00  0.00           H  
ATOM    345  N   ILE A 178       6.852   6.415  -1.506  1.00  0.00           N  
ATOM    346  CA  ILE A 178       6.412   6.640  -0.137  1.00  0.00           C  
ATOM    347  C   ILE A 178       6.911   7.989   0.384  1.00  0.00           C  
ATOM    348  O   ILE A 178       8.119   8.227   0.445  1.00  0.00           O  
ATOM    349  CB  ILE A 178       6.904   5.512   0.789  1.00  0.00           C  
ATOM    350  CG1 ILE A 178       6.349   4.162   0.327  1.00  0.00           C  
ATOM    351  CG2 ILE A 178       6.502   5.793   2.228  1.00  0.00           C  
ATOM    352  CD1 ILE A 178       6.986   2.974   1.009  1.00  0.00           C  
ATOM    353  H   ILE A 178       7.526   5.718  -1.675  1.00  0.00           H  
ATOM    354  HA  ILE A 178       5.323   6.649  -0.121  1.00  0.00           H  
ATOM    355  HB  ILE A 178       7.989   5.442   0.732  1.00  0.00           H  
ATOM    356 1HG1 ILE A 178       5.275   4.127   0.513  1.00  0.00           H  
ATOM    357 2HG1 ILE A 178       6.497   4.056  -0.748  1.00  0.00           H  
ATOM    358 1HG2 ILE A 178       6.857   4.985   2.869  1.00  0.00           H  
ATOM    359 2HG2 ILE A 178       6.943   6.733   2.553  1.00  0.00           H  
ATOM    360 3HG2 ILE A 178       5.416   5.858   2.296  1.00  0.00           H  
ATOM    361 1HD1 ILE A 178       6.542   2.054   0.630  1.00  0.00           H  
ATOM    362 2HD1 ILE A 178       8.058   2.969   0.808  1.00  0.00           H  
ATOM    363 3HD1 ILE A 178       6.820   3.040   2.085  1.00  0.00           H  
ATOM    364  N   PRO A 179       5.983   8.898   0.732  1.00  0.00           N  
ATOM    365  CA  PRO A 179       6.327  10.225   1.255  1.00  0.00           C  
ATOM    366  C   PRO A 179       7.071  10.158   2.582  1.00  0.00           C  
ATOM    367  O   PRO A 179       7.006   9.158   3.299  1.00  0.00           O  
ATOM    368  CB  PRO A 179       4.956  10.889   1.420  1.00  0.00           C  
ATOM    369  CG  PRO A 179       4.075  10.150   0.473  1.00  0.00           C  
ATOM    370  CD  PRO A 179       4.543   8.721   0.563  1.00  0.00           C  
ATOM    371  HA  PRO A 179       6.939  10.759   0.513  1.00  0.00           H  
ATOM    372 1HB  PRO A 179       4.622  10.808   2.465  1.00  0.00           H  
ATOM    373 2HB  PRO A 179       5.028  11.962   1.188  1.00  0.00           H  
ATOM    374 1HG  PRO A 179       3.021  10.269   0.762  1.00  0.00           H  
ATOM    375 2HG  PRO A 179       4.175  10.564  -0.541  1.00  0.00           H  
ATOM    376 1HD  PRO A 179       4.076   8.237   1.433  1.00  0.00           H  
ATOM    377 2HD  PRO A 179       4.281   8.190  -0.364  1.00  0.00           H  
ATOM    378  N   LYS A 180       7.742  11.248   2.920  1.00  0.00           N  
ATOM    379  CA  LYS A 180       8.516  11.337   4.156  1.00  0.00           C  
ATOM    380  C   LYS A 180       7.624  11.176   5.380  1.00  0.00           C  
ATOM    381  O   LYS A 180       8.061  10.675   6.418  1.00  0.00           O  
ATOM    382  CB  LYS A 180       9.265  12.669   4.225  1.00  0.00           C  
ATOM    383  CG  LYS A 180      10.417  12.795   3.236  1.00  0.00           C  
ATOM    384  CD  LYS A 180      11.102  14.148   3.356  1.00  0.00           C  
ATOM    385  CE  LYS A 180      12.253  14.275   2.369  1.00  0.00           C  
ATOM    386  NZ  LYS A 180      12.910  15.607   2.449  1.00  0.00           N  
ATOM    387  H   LYS A 180       7.709  12.023   2.317  1.00  0.00           H  
ATOM    388  HA  LYS A 180       9.245  10.526   4.167  1.00  0.00           H  
ATOM    389 1HB  LYS A 180       8.570  13.487   4.035  1.00  0.00           H  
ATOM    390 2HB  LYS A 180       9.669  12.808   5.228  1.00  0.00           H  
ATOM    391 1HG  LYS A 180      11.148  12.008   3.427  1.00  0.00           H  
ATOM    392 2HG  LYS A 180      10.039  12.676   2.221  1.00  0.00           H  
ATOM    393 1HD  LYS A 180      10.377  14.941   3.160  1.00  0.00           H  
ATOM    394 2HD  LYS A 180      11.487  14.273   4.367  1.00  0.00           H  
ATOM    395 1HE  LYS A 180      12.995  13.504   2.574  1.00  0.00           H  
ATOM    396 2HE  LYS A 180      11.881  14.128   1.355  1.00  0.00           H  
ATOM    397 1HZ  LYS A 180      13.667  15.652   1.780  1.00  0.00           H  
ATOM    398 2HZ  LYS A 180      12.235  16.330   2.241  1.00  0.00           H  
ATOM    399 3HZ  LYS A 180      13.276  15.748   3.380  1.00  0.00           H  
ATOM    400  N   GLN A 181       6.375  11.598   5.250  1.00  0.00           N  
ATOM    401  CA  GLN A 181       5.408  11.494   6.336  1.00  0.00           C  
ATOM    402  C   GLN A 181       5.146  10.029   6.680  1.00  0.00           C  
ATOM    403  O   GLN A 181       4.888   9.680   7.833  1.00  0.00           O  
ATOM    404  CB  GLN A 181       4.098  12.191   5.960  1.00  0.00           C  
ATOM    405  CG  GLN A 181       4.203  13.704   5.865  1.00  0.00           C  
ATOM    406  CD  GLN A 181       2.897  14.349   5.439  1.00  0.00           C  
ATOM    407  OE1 GLN A 181       2.048  13.709   4.814  1.00  0.00           O  
ATOM    408  NE2 GLN A 181       2.731  15.623   5.774  1.00  0.00           N  
ATOM    409  H   GLN A 181       6.099  12.000   4.400  1.00  0.00           H  
ATOM    410  HA  GLN A 181       5.822  11.985   7.216  1.00  0.00           H  
ATOM    411 1HB  GLN A 181       3.750  11.818   4.998  1.00  0.00           H  
ATOM    412 2HB  GLN A 181       3.334  11.953   6.700  1.00  0.00           H  
ATOM    413 1HG  GLN A 181       4.477  14.101   6.843  1.00  0.00           H  
ATOM    414 2HG  GLN A 181       4.966  13.960   5.131  1.00  0.00           H  
ATOM    415 1HE2 GLN A 181       1.890  16.102   5.519  1.00  0.00           H  
ATOM    416 2HE2 GLN A 181       3.446  16.105   6.281  1.00  0.00           H  
ATOM    417  N   LEU A 182       5.231   9.176   5.671  1.00  0.00           N  
ATOM    418  CA  LEU A 182       4.985   7.754   5.846  1.00  0.00           C  
ATOM    419  C   LEU A 182       6.278   6.995   6.126  1.00  0.00           C  
ATOM    420  O   LEU A 182       6.263   5.978   6.816  1.00  0.00           O  
ATOM    421  CB  LEU A 182       4.307   7.180   4.596  1.00  0.00           C  
ATOM    422  CG  LEU A 182       2.790   7.391   4.505  1.00  0.00           C  
ATOM    423  CD1 LEU A 182       2.493   8.872   4.321  1.00  0.00           C  
ATOM    424  CD2 LEU A 182       2.232   6.573   3.349  1.00  0.00           C  
ATOM    425  H   LEU A 182       5.479   9.510   4.781  1.00  0.00           H  
ATOM    426  HA  LEU A 182       4.321   7.620   6.699  1.00  0.00           H  
ATOM    427 1HB  LEU A 182       4.758   7.636   3.716  1.00  0.00           H  
ATOM    428 2HB  LEU A 182       4.495   6.107   4.560  1.00  0.00           H  
ATOM    429  HG  LEU A 182       2.322   7.070   5.436  1.00  0.00           H  
ATOM    430 1HD1 LEU A 182       1.416   9.022   4.257  1.00  0.00           H  
ATOM    431 2HD1 LEU A 182       2.887   9.431   5.171  1.00  0.00           H  
ATOM    432 3HD1 LEU A 182       2.964   9.227   3.404  1.00  0.00           H  
ATOM    433 1HD2 LEU A 182       1.153   6.723   3.286  1.00  0.00           H  
ATOM    434 2HD2 LEU A 182       2.699   6.894   2.418  1.00  0.00           H  
ATOM    435 3HD2 LEU A 182       2.444   5.517   3.516  1.00  0.00           H  
ATOM    436  N   LEU A 183       7.393   7.504   5.602  1.00  0.00           N  
ATOM    437  CA  LEU A 183       8.704   6.872   5.793  1.00  0.00           C  
ATOM    438  C   LEU A 183       9.061   6.750   7.271  1.00  0.00           C  
ATOM    439  O   LEU A 183       9.811   5.860   7.667  1.00  0.00           O  
ATOM    440  CB  LEU A 183       9.791   7.677   5.069  1.00  0.00           C  
ATOM    441  CG  LEU A 183       9.807   7.550   3.541  1.00  0.00           C  
ATOM    442  CD1 LEU A 183      10.913   8.425   2.969  1.00  0.00           C  
ATOM    443  CD2 LEU A 183      10.009   6.092   3.155  1.00  0.00           C  
ATOM    444  H   LEU A 183       7.333   8.319   5.058  1.00  0.00           H  
ATOM    445  HA  LEU A 183       8.669   5.869   5.369  1.00  0.00           H  
ATOM    446 1HB  LEU A 183       9.661   8.731   5.311  1.00  0.00           H  
ATOM    447 2HB  LEU A 183      10.765   7.358   5.439  1.00  0.00           H  
ATOM    448  HG  LEU A 183       8.858   7.903   3.136  1.00  0.00           H  
ATOM    449 1HD1 LEU A 183      10.924   8.333   1.882  1.00  0.00           H  
ATOM    450 2HD1 LEU A 183      10.733   9.464   3.243  1.00  0.00           H  
ATOM    451 3HD1 LEU A 183      11.874   8.104   3.369  1.00  0.00           H  
ATOM    452 1HD2 LEU A 183      10.018   6.000   2.068  1.00  0.00           H  
ATOM    453 2HD2 LEU A 183      10.957   5.736   3.558  1.00  0.00           H  
ATOM    454 3HD2 LEU A 183       9.194   5.491   3.562  1.00  0.00           H  
ATOM    455  N   GLN A 184       8.520   7.649   8.080  1.00  0.00           N  
ATOM    456  CA  GLN A 184       8.772   7.642   9.516  1.00  0.00           C  
ATOM    457  C   GLN A 184       8.196   6.395  10.182  1.00  0.00           C  
ATOM    458  O   GLN A 184       8.633   6.003  11.265  1.00  0.00           O  
ATOM    459  CB  GLN A 184       8.185   8.898  10.165  1.00  0.00           C  
ATOM    460  CG  GLN A 184       8.907  10.183   9.799  1.00  0.00           C  
ATOM    461  CD  GLN A 184       8.303  11.399  10.477  1.00  0.00           C  
ATOM    462  OE1 GLN A 184       7.718  11.298  11.558  1.00  0.00           O  
ATOM    463  NE2 GLN A 184       8.443  12.558   9.845  1.00  0.00           N  
ATOM    464  H   GLN A 184       7.946   8.345   7.700  1.00  0.00           H  
ATOM    465  HA  GLN A 184       9.850   7.636   9.678  1.00  0.00           H  
ATOM    466 1HB  GLN A 184       7.140   9.004   9.873  1.00  0.00           H  
ATOM    467 2HB  GLN A 184       8.212   8.794  11.250  1.00  0.00           H  
ATOM    468 1HG  GLN A 184       9.949  10.103  10.107  1.00  0.00           H  
ATOM    469 2HG  GLN A 184       8.845  10.328   8.721  1.00  0.00           H  
ATOM    470 1HE2 GLN A 184       8.065  13.396  10.243  1.00  0.00           H  
ATOM    471 2HE2 GLN A 184       8.925  12.596   8.969  1.00  0.00           H  
ATOM    472  N   ARG A 185       7.222   5.771   9.528  1.00  0.00           N  
ATOM    473  CA  ARG A 185       6.577   4.580  10.068  1.00  0.00           C  
ATOM    474  C   ARG A 185       7.439   3.343   9.852  1.00  0.00           C  
ATOM    475  O   ARG A 185       7.341   2.372  10.601  1.00  0.00           O  
ATOM    476  CB  ARG A 185       5.217   4.367   9.420  1.00  0.00           C  
ATOM    477  CG  ARG A 185       4.154   5.380   9.814  1.00  0.00           C  
ATOM    478  CD  ARG A 185       2.831   5.044   9.231  1.00  0.00           C  
ATOM    479  NE  ARG A 185       1.803   5.990   9.635  1.00  0.00           N  
ATOM    480  CZ  ARG A 185       1.080   5.896  10.768  1.00  0.00           C  
ATOM    481  NH1 ARG A 185       1.283   4.895  11.597  1.00  0.00           N  
ATOM    482  NH2 ARG A 185       0.167   6.809  11.046  1.00  0.00           N  
ATOM    483  H   ARG A 185       6.941   6.112   8.650  1.00  0.00           H  
ATOM    484  HA  ARG A 185       6.433   4.720  11.140  1.00  0.00           H  
ATOM    485 1HB  ARG A 185       5.321   4.403   8.337  1.00  0.00           H  
ATOM    486 2HB  ARG A 185       4.841   3.377   9.680  1.00  0.00           H  
ATOM    487 1HG  ARG A 185       4.055   5.400  10.900  1.00  0.00           H  
ATOM    488 2HG  ARG A 185       4.444   6.369   9.459  1.00  0.00           H  
ATOM    489 1HD  ARG A 185       2.899   5.059   8.143  1.00  0.00           H  
ATOM    490 2HD  ARG A 185       2.529   4.051   9.562  1.00  0.00           H  
ATOM    491  HE  ARG A 185       1.619   6.773   9.023  1.00  0.00           H  
ATOM    492 1HH1 ARG A 185       1.981   4.196  11.384  1.00  0.00           H  
ATOM    493 2HH1 ARG A 185       0.742   4.824  12.445  1.00  0.00           H  
ATOM    494 1HH2 ARG A 185       0.010   7.579  10.409  1.00  0.00           H  
ATOM    495 2HH2 ARG A 185      -0.375   6.739  11.895  1.00  0.00           H  
ATOM    496  N   ILE A 186       8.274   3.384   8.823  1.00  0.00           N  
ATOM    497  CA  ILE A 186       9.169   2.275   8.510  1.00  0.00           C  
ATOM    498  C   ILE A 186      10.596   2.788   8.321  1.00  0.00           C  
ATOM    499  O   ILE A 186      11.022   3.085   7.205  1.00  0.00           O  
ATOM    500  CB  ILE A 186       8.709   1.531   7.243  1.00  0.00           C  
ATOM    501  CG1 ILE A 186       7.246   1.101   7.377  1.00  0.00           C  
ATOM    502  CG2 ILE A 186       9.599   0.326   6.981  1.00  0.00           C  
ATOM    503  CD1 ILE A 186       7.031  -0.040   8.344  1.00  0.00           C  
ATOM    504  H   ILE A 186       8.299   4.187   8.261  1.00  0.00           H  
ATOM    505  HA  ILE A 186       9.155   1.574   9.343  1.00  0.00           H  
ATOM    506  HB  ILE A 186       8.763   2.202   6.387  1.00  0.00           H  
ATOM    507 1HG1 ILE A 186       6.648   1.948   7.711  1.00  0.00           H  
ATOM    508 2HG1 ILE A 186       6.866   0.797   6.402  1.00  0.00           H  
ATOM    509 1HG2 ILE A 186       9.260  -0.189   6.083  1.00  0.00           H  
ATOM    510 2HG2 ILE A 186      10.628   0.656   6.843  1.00  0.00           H  
ATOM    511 3HG2 ILE A 186       9.549  -0.356   7.831  1.00  0.00           H  
ATOM    512 1HD1 ILE A 186       5.970  -0.288   8.384  1.00  0.00           H  
ATOM    513 2HD1 ILE A 186       7.595  -0.912   8.008  1.00  0.00           H  
ATOM    514 3HD1 ILE A 186       7.372   0.253   9.335  1.00  0.00           H  
ATOM    515  N   PRO A 187      11.351   2.908   9.421  1.00  0.00           N  
ATOM    516  CA  PRO A 187      12.720   3.411   9.388  1.00  0.00           C  
ATOM    517  C   PRO A 187      13.758   2.333   9.085  1.00  0.00           C  
ATOM    518  O   PRO A 187      13.455   1.139   9.120  1.00  0.00           O  
ATOM    519  CB  PRO A 187      12.898   3.970  10.803  1.00  0.00           C  
ATOM    520  CG  PRO A 187      12.126   3.031  11.667  1.00  0.00           C  
ATOM    521  CD  PRO A 187      10.915   2.677  10.846  1.00  0.00           C  
ATOM    522  HA  PRO A 187      12.795   4.207   8.632  1.00  0.00           H  
ATOM    523 1HB  PRO A 187      13.966   4.007  11.062  1.00  0.00           H  
ATOM    524 2HB  PRO A 187      12.520   5.002  10.851  1.00  0.00           H  
ATOM    525 1HG  PRO A 187      12.740   2.153  11.917  1.00  0.00           H  
ATOM    526 2HG  PRO A 187      11.865   3.518  12.618  1.00  0.00           H  
ATOM    527 1HD  PRO A 187      10.649   1.624  11.018  1.00  0.00           H  
ATOM    528 2HD  PRO A 187      10.080   3.338  11.120  1.00  0.00           H  
ATOM    529  N   ASN A 188      14.979   2.783   8.787  1.00  0.00           N  
ATOM    530  CA  ASN A 188      16.103   1.893   8.484  1.00  0.00           C  
ATOM    531  C   ASN A 188      15.767   0.949   7.333  1.00  0.00           C  
ATOM    532  O   ASN A 188      15.730  -0.273   7.506  1.00  0.00           O  
ATOM    533  CB  ASN A 188      16.510   1.106   9.716  1.00  0.00           C  
ATOM    534  CG  ASN A 188      16.936   1.992  10.853  1.00  0.00           C  
ATOM    535  OD1 ASN A 188      17.765   2.893  10.677  1.00  0.00           O  
ATOM    536  ND2 ASN A 188      16.386   1.754  12.017  1.00  0.00           N  
ATOM    537  H   ASN A 188      15.132   3.752   8.774  1.00  0.00           H  
ATOM    538  HA  ASN A 188      16.951   2.502   8.165  1.00  0.00           H  
ATOM    539 1HB  ASN A 188      15.673   0.488  10.046  1.00  0.00           H  
ATOM    540 2HB  ASN A 188      17.331   0.435   9.464  1.00  0.00           H  
ATOM    541 1HD2 ASN A 188      16.633   2.312  12.810  1.00  0.00           H  
ATOM    542 2HD2 ASN A 188      15.721   1.014  12.113  1.00  0.00           H  
ATOM    543  N   ILE A 189      15.512   1.513   6.163  1.00  0.00           N  
ATOM    544  CA  ILE A 189      15.184   0.709   4.997  1.00  0.00           C  
ATOM    545  C   ILE A 189      16.421   0.501   4.122  1.00  0.00           C  
ATOM    546  O   ILE A 189      17.003   1.461   3.620  1.00  0.00           O  
ATOM    547  CB  ILE A 189      14.065   1.370   4.171  1.00  0.00           C  
ATOM    548  CG1 ILE A 189      12.751   1.371   4.956  1.00  0.00           C  
ATOM    549  CG2 ILE A 189      13.893   0.653   2.840  1.00  0.00           C  
ATOM    550  CD1 ILE A 189      11.656   2.190   4.312  1.00  0.00           C  
ATOM    551  H   ILE A 189      15.568   2.487   6.079  1.00  0.00           H  
ATOM    552  HA  ILE A 189      14.833  -0.265   5.336  1.00  0.00           H  
ATOM    553  HB  ILE A 189      14.321   2.412   3.981  1.00  0.00           H  
ATOM    554 1HG1 ILE A 189      12.393   0.348   5.068  1.00  0.00           H  
ATOM    555 2HG1 ILE A 189      12.926   1.765   5.957  1.00  0.00           H  
ATOM    556 1HG2 ILE A 189      13.099   1.133   2.269  1.00  0.00           H  
ATOM    557 2HG2 ILE A 189      14.824   0.703   2.277  1.00  0.00           H  
ATOM    558 3HG2 ILE A 189      13.632  -0.390   3.020  1.00  0.00           H  
ATOM    559 1HD1 ILE A 189      10.757   2.143   4.927  1.00  0.00           H  
ATOM    560 2HD1 ILE A 189      11.981   3.227   4.223  1.00  0.00           H  
ATOM    561 3HD1 ILE A 189      11.439   1.792   3.322  1.00  0.00           H  
ATOM    562  N   PRO A 190      16.831  -0.769   3.930  1.00  0.00           N  
ATOM    563  CA  PRO A 190      18.009  -1.127   3.118  1.00  0.00           C  
ATOM    564  C   PRO A 190      18.013  -0.542   1.691  1.00  0.00           C  
ATOM    565  O   PRO A 190      19.017   0.044   1.284  1.00  0.00           O  
ATOM    566  CB  PRO A 190      17.920  -2.656   3.083  1.00  0.00           C  
ATOM    567  CG  PRO A 190      17.294  -3.015   4.388  1.00  0.00           C  
ATOM    568  CD  PRO A 190      16.237  -1.965   4.597  1.00  0.00           C  
ATOM    569  HA  PRO A 190      18.920  -0.789   3.634  1.00  0.00           H  
ATOM    570 1HB  PRO A 190      17.320  -2.978   2.219  1.00  0.00           H  
ATOM    571 2HB  PRO A 190      18.923  -3.089   2.957  1.00  0.00           H  
ATOM    572 1HG  PRO A 190      16.877  -4.032   4.341  1.00  0.00           H  
ATOM    573 2HG  PRO A 190      18.052  -3.018   5.184  1.00  0.00           H  
ATOM    574 1HD  PRO A 190      15.302  -2.282   4.112  1.00  0.00           H  
ATOM    575 2HD  PRO A 190      16.081  -1.811   5.675  1.00  0.00           H  
ATOM    576  N   PRO A 191      16.918  -0.679   0.897  1.00  0.00           N  
ATOM    577  CA  PRO A 191      16.887  -0.148  -0.471  1.00  0.00           C  
ATOM    578  C   PRO A 191      17.027   1.369  -0.505  1.00  0.00           C  
ATOM    579  O   PRO A 191      17.645   1.926  -1.412  1.00  0.00           O  
ATOM    580  CB  PRO A 191      15.511  -0.592  -0.978  1.00  0.00           C  
ATOM    581  CG  PRO A 191      14.732  -0.858   0.265  1.00  0.00           C  
ATOM    582  CD  PRO A 191      15.737  -1.448   1.218  1.00  0.00           C  
ATOM    583  HA  PRO A 191      17.693  -0.613  -1.058  1.00  0.00           H  
ATOM    584 1HB  PRO A 191      15.066   0.199  -1.599  1.00  0.00           H  
ATOM    585 2HB  PRO A 191      15.614  -1.482  -1.616  1.00  0.00           H  
ATOM    586 1HG  PRO A 191      14.288   0.075   0.642  1.00  0.00           H  
ATOM    587 2HG  PRO A 191      13.898  -1.543   0.051  1.00  0.00           H  
ATOM    588 1HD  PRO A 191      15.394  -1.302   2.252  1.00  0.00           H  
ATOM    589 2HD  PRO A 191      15.866  -2.518   1.000  1.00  0.00           H  
ATOM    590  N   ASN A 192      16.439   2.024   0.497  1.00  0.00           N  
ATOM    591  CA  ASN A 192      16.461   3.484   0.616  1.00  0.00           C  
ATOM    592  C   ASN A 192      15.739   4.142  -0.554  1.00  0.00           C  
ATOM    593  O   ASN A 192      15.877   5.342  -0.797  1.00  0.00           O  
ATOM    594  CB  ASN A 192      17.887   3.993   0.715  1.00  0.00           C  
ATOM    595  CG  ASN A 192      17.986   5.295   1.461  1.00  0.00           C  
ATOM    596  OD1 ASN A 192      17.296   5.502   2.466  1.00  0.00           O  
ATOM    597  ND2 ASN A 192      18.830   6.176   0.988  1.00  0.00           N  
ATOM    598  H   ASN A 192      15.983   1.506   1.191  1.00  0.00           H  
ATOM    599  HA  ASN A 192      15.928   3.765   1.526  1.00  0.00           H  
ATOM    600 1HB  ASN A 192      18.505   3.250   1.222  1.00  0.00           H  
ATOM    601 2HB  ASN A 192      18.295   4.130  -0.286  1.00  0.00           H  
ATOM    602 1HD2 ASN A 192      18.937   7.060   1.443  1.00  0.00           H  
ATOM    603 2HD2 ASN A 192      19.366   5.966   0.171  1.00  0.00           H  
ATOM    604  N   ILE A 193      14.963   3.345  -1.271  1.00  0.00           N  
ATOM    605  CA  ILE A 193      14.193   3.829  -2.403  1.00  0.00           C  
ATOM    606  C   ILE A 193      12.766   4.063  -1.944  1.00  0.00           C  
ATOM    607  O   ILE A 193      12.276   3.346  -1.075  1.00  0.00           O  
ATOM    608  CB  ILE A 193      14.218   2.833  -3.577  1.00  0.00           C  
ATOM    609  CG1 ILE A 193      15.653   2.618  -4.064  1.00  0.00           C  
ATOM    610  CG2 ILE A 193      13.335   3.327  -4.713  1.00  0.00           C  
ATOM    611  CD1 ILE A 193      15.814   1.431  -4.985  1.00  0.00           C  
ATOM    612  H   ILE A 193      14.902   2.400  -1.023  1.00  0.00           H  
ATOM    613  HA  ILE A 193      14.633   4.765  -2.745  1.00  0.00           H  
ATOM    614  HB  ILE A 193      13.852   1.864  -3.239  1.00  0.00           H  
ATOM    615 1HG1 ILE A 193      15.996   3.508  -4.590  1.00  0.00           H  
ATOM    616 2HG1 ILE A 193      16.311   2.473  -3.206  1.00  0.00           H  
ATOM    617 1HG2 ILE A 193      13.365   2.611  -5.534  1.00  0.00           H  
ATOM    618 2HG2 ILE A 193      12.311   3.430  -4.359  1.00  0.00           H  
ATOM    619 3HG2 ILE A 193      13.698   4.294  -5.060  1.00  0.00           H  
ATOM    620 1HD1 ILE A 193      16.858   1.343  -5.289  1.00  0.00           H  
ATOM    621 2HD1 ILE A 193      15.510   0.521  -4.465  1.00  0.00           H  
ATOM    622 3HD1 ILE A 193      15.192   1.569  -5.869  1.00  0.00           H  
ATOM    623  N   ASN A 194      12.099   5.055  -2.510  1.00  0.00           N  
ATOM    624  CA  ASN A 194      10.742   5.373  -2.087  1.00  0.00           C  
ATOM    625  C   ASN A 194       9.680   4.789  -3.014  1.00  0.00           C  
ATOM    626  O   ASN A 194       8.531   4.642  -2.611  1.00  0.00           O  
ATOM    627  CB  ASN A 194      10.571   6.877  -1.974  1.00  0.00           C  
ATOM    628  CG  ASN A 194      11.451   7.481  -0.915  1.00  0.00           C  
ATOM    629  OD1 ASN A 194      11.766   6.834   0.091  1.00  0.00           O  
ATOM    630  ND2 ASN A 194      11.855   8.708  -1.122  1.00  0.00           N  
ATOM    631  H   ASN A 194      12.521   5.581  -3.224  1.00  0.00           H  
ATOM    632  HA  ASN A 194      10.571   4.924  -1.107  1.00  0.00           H  
ATOM    633 1HB  ASN A 194      10.804   7.343  -2.933  1.00  0.00           H  
ATOM    634 2HB  ASN A 194       9.532   7.109  -1.742  1.00  0.00           H  
ATOM    635 1HD2 ASN A 194      12.443   9.161  -0.450  1.00  0.00           H  
ATOM    636 2HD2 ASN A 194      11.575   9.194  -1.950  1.00  0.00           H  
ATOM    637  N   THR A 195      10.044   4.426  -4.241  1.00  0.00           N  
ATOM    638  CA  THR A 195       9.060   3.891  -5.177  1.00  0.00           C  
ATOM    639  C   THR A 195       8.646   2.488  -4.757  1.00  0.00           C  
ATOM    640  O   THR A 195       9.495   1.626  -4.538  1.00  0.00           O  
ATOM    641  CB  THR A 195       9.607   3.866  -6.616  1.00  0.00           C  
ATOM    642  OG1 THR A 195       9.975   5.193  -7.013  1.00  0.00           O  
ATOM    643  CG2 THR A 195       8.559   3.326  -7.576  1.00  0.00           C  
ATOM    644  H   THR A 195      10.977   4.513  -4.518  1.00  0.00           H  
ATOM    645  HA  THR A 195       8.180   4.534  -5.159  1.00  0.00           H  
ATOM    646  HB  THR A 195      10.492   3.230  -6.658  1.00  0.00           H  
ATOM    647  HG1 THR A 195      10.513   5.151  -7.809  1.00  0.00           H  
ATOM    648 1HG2 THR A 195       8.963   3.315  -8.588  1.00  0.00           H  
ATOM    649 2HG2 THR A 195       8.285   2.313  -7.284  1.00  0.00           H  
ATOM    650 3HG2 THR A 195       7.676   3.964  -7.546  1.00  0.00           H  
ATOM    651  N   TRP A 196       7.335   2.252  -4.728  1.00  0.00           N  
ATOM    652  CA  TRP A 196       6.777   0.971  -4.294  1.00  0.00           C  
ATOM    653  C   TRP A 196       7.317  -0.211  -5.074  1.00  0.00           C  
ATOM    654  O   TRP A 196       7.583  -1.257  -4.494  1.00  0.00           O  
ATOM    655  CB  TRP A 196       5.253   0.994  -4.421  1.00  0.00           C  
ATOM    656  CG  TRP A 196       4.556   1.462  -3.179  1.00  0.00           C  
ATOM    657  CD1 TRP A 196       3.773   2.570  -3.052  1.00  0.00           C  
ATOM    658  CD2 TRP A 196       4.575   0.834  -1.874  1.00  0.00           C  
ATOM    659  NE1 TRP A 196       3.307   2.676  -1.765  1.00  0.00           N  
ATOM    660  CE2 TRP A 196       3.787   1.621  -1.031  1.00  0.00           C  
ATOM    661  CE3 TRP A 196       5.189  -0.316  -1.363  1.00  0.00           C  
ATOM    662  CZ2 TRP A 196       3.593   1.299   0.303  1.00  0.00           C  
ATOM    663  CZ3 TRP A 196       4.993  -0.640  -0.026  1.00  0.00           C  
ATOM    664  CH2 TRP A 196       4.215   0.148   0.785  1.00  0.00           C  
ATOM    665  H   TRP A 196       6.718   2.975  -4.977  1.00  0.00           H  
ATOM    666  HA  TRP A 196       7.041   0.815  -3.248  1.00  0.00           H  
ATOM    667 1HB  TRP A 196       4.966   1.650  -5.243  1.00  0.00           H  
ATOM    668 2HB  TRP A 196       4.892  -0.007  -4.659  1.00  0.00           H  
ATOM    669  HD1 TRP A 196       3.550   3.270  -3.856  1.00  0.00           H  
ATOM    670  HE1 TRP A 196       2.709   3.410  -1.414  1.00  0.00           H  
ATOM    671  HE3 TRP A 196       5.806  -0.947  -2.003  1.00  0.00           H  
ATOM    672  HZ2 TRP A 196       2.978   1.912   0.963  1.00  0.00           H  
ATOM    673  HZ3 TRP A 196       5.475  -1.536   0.365  1.00  0.00           H  
ATOM    674  HH2 TRP A 196       4.082  -0.135   1.830  1.00  0.00           H  
ATOM    675  N   GLN A 197       7.501  -0.040  -6.371  1.00  0.00           N  
ATOM    676  CA  GLN A 197       8.009  -1.113  -7.211  1.00  0.00           C  
ATOM    677  C   GLN A 197       9.357  -1.617  -6.706  1.00  0.00           C  
ATOM    678  O   GLN A 197       9.664  -2.802  -6.803  1.00  0.00           O  
ATOM    679  CB  GLN A 197       8.135  -0.641  -8.662  1.00  0.00           C  
ATOM    680  CG  GLN A 197       8.570  -1.725  -9.634  1.00  0.00           C  
ATOM    681  CD  GLN A 197       8.617  -1.232 -11.067  1.00  0.00           C  
ATOM    682  OE1 GLN A 197       9.142  -0.151 -11.350  1.00  0.00           O  
ATOM    683  NE2 GLN A 197       8.068  -2.023 -11.982  1.00  0.00           N  
ATOM    684  H   GLN A 197       7.285   0.827  -6.773  1.00  0.00           H  
ATOM    685  HA  GLN A 197       7.305  -1.944  -7.174  1.00  0.00           H  
ATOM    686 1HB  GLN A 197       7.176  -0.249  -9.002  1.00  0.00           H  
ATOM    687 2HB  GLN A 197       8.859   0.171  -8.719  1.00  0.00           H  
ATOM    688 1HG  GLN A 197       9.567  -2.068  -9.357  1.00  0.00           H  
ATOM    689 2HG  GLN A 197       7.862  -2.552  -9.580  1.00  0.00           H  
ATOM    690 1HE2 GLN A 197       8.070  -1.750 -12.946  1.00  0.00           H  
ATOM    691 2HE2 GLN A 197       7.654  -2.891 -11.710  1.00  0.00           H  
ATOM    692  N   GLN A 198      10.175  -0.711  -6.199  1.00  0.00           N  
ATOM    693  CA  GLN A 198      11.478  -1.081  -5.673  1.00  0.00           C  
ATOM    694  C   GLN A 198      11.403  -1.414  -4.177  1.00  0.00           C  
ATOM    695  O   GLN A 198      12.272  -2.104  -3.643  1.00  0.00           O  
ATOM    696  CB  GLN A 198      12.485   0.047  -5.913  1.00  0.00           C  
ATOM    697  CG  GLN A 198      12.704   0.386  -7.378  1.00  0.00           C  
ATOM    698  CD  GLN A 198      13.252  -0.788  -8.167  1.00  0.00           C  
ATOM    699  OE1 GLN A 198      14.297  -1.350  -7.825  1.00  0.00           O  
ATOM    700  NE2 GLN A 198      12.551  -1.165  -9.229  1.00  0.00           N  
ATOM    701  H   GLN A 198       9.892   0.225  -6.159  1.00  0.00           H  
ATOM    702  HA  GLN A 198      11.821  -1.974  -6.195  1.00  0.00           H  
ATOM    703 1HB  GLN A 198      12.146   0.951  -5.406  1.00  0.00           H  
ATOM    704 2HB  GLN A 198      13.448  -0.227  -5.483  1.00  0.00           H  
ATOM    705 1HG  GLN A 198      11.751   0.679  -7.818  1.00  0.00           H  
ATOM    706 2HG  GLN A 198      13.416   1.207  -7.447  1.00  0.00           H  
ATOM    707 1HE2 GLN A 198      12.864  -1.933  -9.789  1.00  0.00           H  
ATOM    708 2HE2 GLN A 198      11.710  -0.681  -9.471  1.00  0.00           H  
ATOM    709  N   VAL A 199      10.352  -0.934  -3.509  1.00  0.00           N  
ATOM    710  CA  VAL A 199      10.176  -1.172  -2.075  1.00  0.00           C  
ATOM    711  C   VAL A 199       9.600  -2.567  -1.810  1.00  0.00           C  
ATOM    712  O   VAL A 199       9.919  -3.196  -0.799  1.00  0.00           O  
ATOM    713  CB  VAL A 199       9.240  -0.109  -1.469  1.00  0.00           C  
ATOM    714  CG1 VAL A 199       8.809  -0.516  -0.068  1.00  0.00           C  
ATOM    715  CG2 VAL A 199       9.937   1.243  -1.448  1.00  0.00           C  
ATOM    716  H   VAL A 199       9.680  -0.403  -3.994  1.00  0.00           H  
ATOM    717  HA  VAL A 199      11.150  -1.099  -1.590  1.00  0.00           H  
ATOM    718  HB  VAL A 199       8.338  -0.044  -2.077  1.00  0.00           H  
ATOM    719 1HG1 VAL A 199       8.148   0.247   0.345  1.00  0.00           H  
ATOM    720 2HG1 VAL A 199       8.281  -1.468  -0.112  1.00  0.00           H  
ATOM    721 3HG1 VAL A 199       9.688  -0.616   0.569  1.00  0.00           H  
ATOM    722 1HG2 VAL A 199       9.270   1.989  -1.019  1.00  0.00           H  
ATOM    723 2HG2 VAL A 199      10.843   1.176  -0.845  1.00  0.00           H  
ATOM    724 3HG2 VAL A 199      10.200   1.533  -2.466  1.00  0.00           H  
ATOM    725  N   THR A 200       8.776  -3.060  -2.735  1.00  0.00           N  
ATOM    726  CA  THR A 200       8.155  -4.378  -2.600  1.00  0.00           C  
ATOM    727  C   THR A 200       9.204  -5.486  -2.514  1.00  0.00           C  
ATOM    728  O   THR A 200       8.948  -6.567  -1.971  1.00  0.00           O  
ATOM    729  CB  THR A 200       7.201  -4.662  -3.775  1.00  0.00           C  
ATOM    730  OG1 THR A 200       6.258  -5.672  -3.395  1.00  0.00           O  
ATOM    731  CG2 THR A 200       7.981  -5.134  -4.993  1.00  0.00           C  
ATOM    732  H   THR A 200       8.574  -2.521  -3.533  1.00  0.00           H  
ATOM    733  HA  THR A 200       7.577  -4.395  -1.676  1.00  0.00           H  
ATOM    734  HB  THR A 200       6.657  -3.753  -4.029  1.00  0.00           H  
ATOM    735  HG1 THR A 200       6.272  -5.779  -2.441  1.00  0.00           H  
ATOM    736 1HG2 THR A 200       7.291  -5.330  -5.813  1.00  0.00           H  
ATOM    737 2HG2 THR A 200       8.691  -4.363  -5.291  1.00  0.00           H  
ATOM    738 3HG2 THR A 200       8.520  -6.048  -4.747  1.00  0.00           H  
ATOM    739  N   ALA A 201      10.393  -5.191  -3.035  1.00  0.00           N  
ATOM    740  CA  ALA A 201      11.500  -6.131  -3.034  1.00  0.00           C  
ATOM    741  C   ALA A 201      11.877  -6.546  -1.615  1.00  0.00           C  
ATOM    742  O   ALA A 201      12.438  -7.620  -1.410  1.00  0.00           O  
ATOM    743  CB  ALA A 201      12.701  -5.528  -3.748  1.00  0.00           C  
ATOM    744  H   ALA A 201      10.525  -4.306  -3.437  1.00  0.00           H  
ATOM    745  HA  ALA A 201      11.184  -7.027  -3.567  1.00  0.00           H  
ATOM    746 1HB  ALA A 201      13.523  -6.244  -3.745  1.00  0.00           H  
ATOM    747 2HB  ALA A 201      12.431  -5.289  -4.776  1.00  0.00           H  
ATOM    748 3HB  ALA A 201      13.011  -4.620  -3.234  1.00  0.00           H  
ATOM    749  N   LEU A 202      11.555  -5.698  -0.639  1.00  0.00           N  
ATOM    750  CA  LEU A 202      11.852  -5.986   0.761  1.00  0.00           C  
ATOM    751  C   LEU A 202      11.164  -7.273   1.205  1.00  0.00           C  
ATOM    752  O   LEU A 202      11.734  -8.081   1.942  1.00  0.00           O  
ATOM    753  CB  LEU A 202      11.402  -4.821   1.652  1.00  0.00           C  
ATOM    754  CG  LEU A 202      11.923  -4.848   3.095  1.00  0.00           C  
ATOM    755  CD1 LEU A 202      13.436  -4.677   3.093  1.00  0.00           C  
ATOM    756  CD2 LEU A 202      11.249  -3.746   3.898  1.00  0.00           C  
ATOM    757  H   LEU A 202      11.099  -4.855  -0.870  1.00  0.00           H  
ATOM    758  HA  LEU A 202      12.929  -6.112   0.867  1.00  0.00           H  
ATOM    759 1HB  LEU A 202      11.733  -3.889   1.198  1.00  0.00           H  
ATOM    760 2HB  LEU A 202      10.313  -4.814   1.693  1.00  0.00           H  
ATOM    761  HG  LEU A 202      11.697  -5.815   3.545  1.00  0.00           H  
ATOM    762 1HD1 LEU A 202      13.806  -4.696   4.119  1.00  0.00           H  
ATOM    763 2HD1 LEU A 202      13.893  -5.489   2.528  1.00  0.00           H  
ATOM    764 3HD1 LEU A 202      13.693  -3.724   2.632  1.00  0.00           H  
ATOM    765 1HD2 LEU A 202      11.619  -3.765   4.924  1.00  0.00           H  
ATOM    766 2HD2 LEU A 202      11.475  -2.778   3.450  1.00  0.00           H  
ATOM    767 3HD2 LEU A 202      10.170  -3.903   3.898  1.00  0.00           H  
ATOM    768  N   ALA A 203       9.940  -7.462   0.736  1.00  0.00           N  
ATOM    769  CA  ALA A 203       9.168  -8.647   1.076  1.00  0.00           C  
ATOM    770  C   ALA A 203       9.582  -9.823   0.199  1.00  0.00           C  
ATOM    771  O   ALA A 203       9.557 -10.975   0.629  1.00  0.00           O  
ATOM    772  CB  ALA A 203       7.680  -8.368   0.926  1.00  0.00           C  
ATOM    773  H   ALA A 203       9.547  -6.788   0.138  1.00  0.00           H  
ATOM    774  HA  ALA A 203       9.381  -8.904   2.114  1.00  0.00           H  
ATOM    775 1HB  ALA A 203       7.121  -9.270   1.131  1.00  0.00           H  
ATOM    776 2HB  ALA A 203       7.476  -8.040  -0.081  1.00  0.00           H  
ATOM    777 3HB  ALA A 203       7.386  -7.597   1.623  1.00  0.00           H  
ATOM    778  N   GLN A 204       9.984  -9.521  -1.026  1.00  0.00           N  
ATOM    779  CA  GLN A 204      10.404 -10.548  -1.973  1.00  0.00           C  
ATOM    780  C   GLN A 204      11.764 -11.129  -1.585  1.00  0.00           C  
ATOM    781  O   GLN A 204      12.022 -12.314  -1.796  1.00  0.00           O  
ATOM    782  CB  GLN A 204      10.462  -9.976  -3.392  1.00  0.00           C  
ATOM    783  CG  GLN A 204       9.118  -9.528  -3.938  1.00  0.00           C  
ATOM    784  CD  GLN A 204       8.129 -10.672  -4.052  1.00  0.00           C  
ATOM    785  OE1 GLN A 204       7.042 -10.633  -3.468  1.00  0.00           O  
ATOM    786  NE2 GLN A 204       8.499 -11.700  -4.807  1.00  0.00           N  
ATOM    787  H   GLN A 204       9.997  -8.581  -1.307  1.00  0.00           H  
ATOM    788  HA  GLN A 204       9.674 -11.357  -1.953  1.00  0.00           H  
ATOM    789 1HB  GLN A 204      11.136  -9.119  -3.412  1.00  0.00           H  
ATOM    790 2HB  GLN A 204      10.868 -10.727  -4.070  1.00  0.00           H  
ATOM    791 1HG  GLN A 204       8.697  -8.778  -3.269  1.00  0.00           H  
ATOM    792 2HG  GLN A 204       9.264  -9.102  -4.931  1.00  0.00           H  
ATOM    793 1HE2 GLN A 204       7.888 -12.485  -4.920  1.00  0.00           H  
ATOM    794 2HE2 GLN A 204       9.389 -11.691  -5.263  1.00  0.00           H  
ATOM    795  N   GLN A 205      12.623 -10.297  -1.006  1.00  0.00           N  
ATOM    796  CA  GLN A 205      13.947 -10.740  -0.576  1.00  0.00           C  
ATOM    797  C   GLN A 205      13.877 -11.400   0.798  1.00  0.00           C  
ATOM    798  O   GLN A 205      14.899 -11.798   1.357  1.00  0.00           O  
ATOM    799  CB  GLN A 205      14.925  -9.563  -0.544  1.00  0.00           C  
ATOM    800  CG  GLN A 205      15.238  -8.975  -1.910  1.00  0.00           C  
ATOM    801  CD  GLN A 205      16.055  -7.701  -1.819  1.00  0.00           C  
ATOM    802  OE1 GLN A 205      16.090  -7.042  -0.775  1.00  0.00           O  
ATOM    803  NE2 GLN A 205      16.718  -7.345  -2.912  1.00  0.00           N  
ATOM    804  H   GLN A 205      12.368  -9.354  -0.881  1.00  0.00           H  
ATOM    805  HA  GLN A 205      14.314 -11.477  -1.290  1.00  0.00           H  
ATOM    806 1HB  GLN A 205      14.517  -8.767   0.079  1.00  0.00           H  
ATOM    807 2HB  GLN A 205      15.864  -9.883  -0.093  1.00  0.00           H  
ATOM    808 1HG  GLN A 205      15.805  -9.705  -2.487  1.00  0.00           H  
ATOM    809 2HG  GLN A 205      14.300  -8.745  -2.417  1.00  0.00           H  
ATOM    810 1HE2 GLN A 205      17.275  -6.513  -2.913  1.00  0.00           H  
ATOM    811 2HE2 GLN A 205      16.662  -7.908  -3.737  1.00  0.00           H  
ATOM    812  N   LYS A 206      12.661 -11.490   1.335  1.00  0.00           N  
ATOM    813  CA  LYS A 206      12.411 -12.108   2.638  1.00  0.00           C  
ATOM    814  C   LYS A 206      13.098 -11.346   3.771  1.00  0.00           C  
ATOM    815  O   LYS A 206      13.381 -11.908   4.831  1.00  0.00           O  
ATOM    816  CB  LYS A 206      12.876 -13.565   2.633  1.00  0.00           C  
ATOM    817  CG  LYS A 206      12.318 -14.400   1.488  1.00  0.00           C  
ATOM    818  CD  LYS A 206      10.802 -14.500   1.565  1.00  0.00           C  
ATOM    819  CE  LYS A 206      10.246 -15.374   0.450  1.00  0.00           C  
ATOM    820  NZ  LYS A 206       8.761 -15.455   0.494  1.00  0.00           N  
ATOM    821  H   LYS A 206      11.902 -11.132   0.833  1.00  0.00           H  
ATOM    822  HA  LYS A 206      11.338 -12.084   2.832  1.00  0.00           H  
ATOM    823 1HB  LYS A 206      13.964 -13.600   2.573  1.00  0.00           H  
ATOM    824 2HB  LYS A 206      12.584 -14.043   3.568  1.00  0.00           H  
ATOM    825 1HG  LYS A 206      12.595 -13.944   0.536  1.00  0.00           H  
ATOM    826 2HG  LYS A 206      12.742 -15.402   1.527  1.00  0.00           H  
ATOM    827 1HD  LYS A 206      10.515 -14.927   2.528  1.00  0.00           H  
ATOM    828 2HD  LYS A 206      10.366 -13.505   1.485  1.00  0.00           H  
ATOM    829 1HE  LYS A 206      10.548 -14.969  -0.514  1.00  0.00           H  
ATOM    830 2HE  LYS A 206      10.654 -16.381   0.540  1.00  0.00           H  
ATOM    831 1HZ  LYS A 206       8.433 -16.042  -0.260  1.00  0.00           H  
ATOM    832 2HZ  LYS A 206       8.470 -15.847   1.377  1.00  0.00           H  
ATOM    833 3HZ  LYS A 206       8.370 -14.529   0.392  1.00  0.00           H  
ATOM    834  N   LEU A 207      13.349 -10.061   3.549  1.00  0.00           N  
ATOM    835  CA  LEU A 207      13.990  -9.224   4.554  1.00  0.00           C  
ATOM    836  C   LEU A 207      12.946  -8.722   5.541  1.00  0.00           C  
ATOM    837  O   LEU A 207      13.220  -8.553   6.728  1.00  0.00           O  
ATOM    838  CB  LEU A 207      14.706  -8.038   3.895  1.00  0.00           C  
ATOM    839  CG  LEU A 207      15.896  -8.397   2.995  1.00  0.00           C  
ATOM    840  CD1 LEU A 207      16.437  -7.133   2.341  1.00  0.00           C  
ATOM    841  CD2 LEU A 207      16.969  -9.086   3.823  1.00  0.00           C  
ATOM    842  H   LEU A 207      13.095  -9.666   2.688  1.00  0.00           H  
ATOM    843  HA  LEU A 207      14.729  -9.824   5.083  1.00  0.00           H  
ATOM    844 1HB  LEU A 207      13.985  -7.491   3.288  1.00  0.00           H  
ATOM    845 2HB  LEU A 207      15.070  -7.374   4.677  1.00  0.00           H  
ATOM    846  HG  LEU A 207      15.563  -9.066   2.202  1.00  0.00           H  
ATOM    847 1HD1 LEU A 207      17.282  -7.387   1.700  1.00  0.00           H  
ATOM    848 2HD1 LEU A 207      15.654  -6.670   1.739  1.00  0.00           H  
ATOM    849 3HD1 LEU A 207      16.762  -6.435   3.111  1.00  0.00           H  
ATOM    850 1HD2 LEU A 207      17.815  -9.341   3.183  1.00  0.00           H  
ATOM    851 2HD2 LEU A 207      17.304  -8.416   4.616  1.00  0.00           H  
ATOM    852 3HD2 LEU A 207      16.560  -9.995   4.265  1.00  0.00           H  
ATOM    853  N   LEU A 208      11.745  -8.502   5.025  1.00  0.00           N  
ATOM    854  CA  LEU A 208      10.630  -8.025   5.825  1.00  0.00           C  
ATOM    855  C   LEU A 208      10.162  -9.114   6.782  1.00  0.00           C  
ATOM    856  O   LEU A 208       9.694 -10.170   6.351  1.00  0.00           O  
ATOM    857  CB  LEU A 208       9.471  -7.588   4.920  1.00  0.00           C  
ATOM    858  CG  LEU A 208       8.249  -7.003   5.640  1.00  0.00           C  
ATOM    859  CD1 LEU A 208       7.563  -5.989   4.734  1.00  0.00           C  
ATOM    860  CD2 LEU A 208       7.298  -8.128   6.020  1.00  0.00           C  
ATOM    861  H   LEU A 208      11.604  -8.670   4.072  1.00  0.00           H  
ATOM    862  HA  LEU A 208      10.963  -7.165   6.405  1.00  0.00           H  
ATOM    863 1HB  LEU A 208       9.838  -6.834   4.226  1.00  0.00           H  
ATOM    864 2HB  LEU A 208       9.136  -8.450   4.344  1.00  0.00           H  
ATOM    865  HG  LEU A 208       8.572  -6.481   6.540  1.00  0.00           H  
ATOM    866 1HD1 LEU A 208       6.695  -5.574   5.246  1.00  0.00           H  
ATOM    867 2HD1 LEU A 208       8.260  -5.186   4.494  1.00  0.00           H  
ATOM    868 3HD1 LEU A 208       7.243  -6.480   3.816  1.00  0.00           H  
ATOM    869 1HD2 LEU A 208       6.429  -7.712   6.533  1.00  0.00           H  
ATOM    870 2HD2 LEU A 208       6.973  -8.650   5.120  1.00  0.00           H  
ATOM    871 3HD2 LEU A 208       7.808  -8.828   6.681  1.00  0.00           H  
ATOM    872  N   THR A 209      10.306  -8.861   8.075  1.00  0.00           N  
ATOM    873  CA  THR A 209       9.894  -9.816   9.089  1.00  0.00           C  
ATOM    874  C   THR A 209       8.410  -9.626   9.399  1.00  0.00           C  
ATOM    875  O   THR A 209       7.823  -8.616   9.001  1.00  0.00           O  
ATOM    876  CB  THR A 209      10.729  -9.666  10.374  1.00  0.00           C  
ATOM    877  OG1 THR A 209      10.463  -8.392  10.975  1.00  0.00           O  
ATOM    878  CG2 THR A 209      12.213  -9.776  10.062  1.00  0.00           C  
ATOM    879  H   THR A 209      10.693  -7.999   8.355  1.00  0.00           H  
ATOM    880  HA  THR A 209      10.047 -10.822   8.699  1.00  0.00           H  
ATOM    881  HB  THR A 209      10.454 -10.450  11.080  1.00  0.00           H  
ATOM    882  HG1 THR A 209      10.777  -7.694  10.394  1.00  0.00           H  
ATOM    883 1HG2 THR A 209      12.788  -9.668  10.982  1.00  0.00           H  
ATOM    884 2HG2 THR A 209      12.420 -10.748   9.616  1.00  0.00           H  
ATOM    885 3HG2 THR A 209      12.496  -8.989   9.364  1.00  0.00           H  
ATOM    886  N   PRO A 210       7.767 -10.590  10.084  1.00  0.00           N  
ATOM    887  CA  PRO A 210       6.348 -10.479  10.443  1.00  0.00           C  
ATOM    888  C   PRO A 210       6.042  -9.171  11.168  1.00  0.00           C  
ATOM    889  O   PRO A 210       4.971  -8.586  10.998  1.00  0.00           O  
ATOM    890  CB  PRO A 210       6.131 -11.689  11.357  1.00  0.00           C  
ATOM    891  CG  PRO A 210       7.112 -12.698  10.867  1.00  0.00           C  
ATOM    892  CD  PRO A 210       8.342 -11.896  10.538  1.00  0.00           C  
ATOM    893  HA  PRO A 210       5.737 -10.558   9.532  1.00  0.00           H  
ATOM    894 1HB  PRO A 210       6.301 -11.403  12.406  1.00  0.00           H  
ATOM    895 2HB  PRO A 210       5.090 -12.035  11.283  1.00  0.00           H  
ATOM    896 1HG  PRO A 210       7.297 -13.457  11.642  1.00  0.00           H  
ATOM    897 2HG  PRO A 210       6.707 -13.229   9.993  1.00  0.00           H  
ATOM    898 1HD  PRO A 210       8.960 -11.781  11.441  1.00  0.00           H  
ATOM    899 2HD  PRO A 210       8.910 -12.402   9.742  1.00  0.00           H  
ATOM    900  N   GLN A 211       7.006  -8.702  11.954  1.00  0.00           N  
ATOM    901  CA  GLN A 211       6.851  -7.466  12.707  1.00  0.00           C  
ATOM    902  C   GLN A 211       6.868  -6.247  11.785  1.00  0.00           C  
ATOM    903  O   GLN A 211       6.293  -5.206  12.112  1.00  0.00           O  
ATOM    904  CB  GLN A 211       7.955  -7.343  13.760  1.00  0.00           C  
ATOM    905  CG  GLN A 211       7.865  -8.365  14.880  1.00  0.00           C  
ATOM    906  CD  GLN A 211       8.971  -8.201  15.905  1.00  0.00           C  
ATOM    907  OE1 GLN A 211      10.047  -7.679  15.600  1.00  0.00           O  
ATOM    908  NE2 GLN A 211       8.712  -8.646  17.129  1.00  0.00           N  
ATOM    909  H   GLN A 211       7.845  -9.210  12.034  1.00  0.00           H  
ATOM    910  HA  GLN A 211       5.886  -7.488  13.213  1.00  0.00           H  
ATOM    911 1HB  GLN A 211       8.928  -7.453  13.282  1.00  0.00           H  
ATOM    912 2HB  GLN A 211       7.922  -6.350  14.208  1.00  0.00           H  
ATOM    913 1HG  GLN A 211       6.907  -8.249  15.389  1.00  0.00           H  
ATOM    914 2HG  GLN A 211       7.941  -9.365  14.452  1.00  0.00           H  
ATOM    915 1HE2 GLN A 211       9.405  -8.565  17.848  1.00  0.00           H  
ATOM    916 2HE2 GLN A 211       7.827  -9.063  17.334  1.00  0.00           H  
ATOM    917  N   ASP A 212       7.497  -6.381  10.621  1.00  0.00           N  
ATOM    918  CA  ASP A 212       7.583  -5.273   9.681  1.00  0.00           C  
ATOM    919  C   ASP A 212       6.345  -5.276   8.808  1.00  0.00           C  
ATOM    920  O   ASP A 212       5.880  -4.234   8.343  1.00  0.00           O  
ATOM    921  CB  ASP A 212       8.841  -5.375   8.815  1.00  0.00           C  
ATOM    922  CG  ASP A 212      10.125  -5.179   9.610  1.00  0.00           C  
ATOM    923  OD1 ASP A 212      10.258  -4.159  10.245  1.00  0.00           O  
ATOM    924  OD2 ASP A 212      10.960  -6.051   9.576  1.00  0.00           O  
ATOM    925  H   ASP A 212       7.856  -7.260  10.360  1.00  0.00           H  
ATOM    926  HA  ASP A 212       7.633  -4.342  10.247  1.00  0.00           H  
ATOM    927 1HB  ASP A 212       8.874  -6.354   8.336  1.00  0.00           H  
ATOM    928 2HB  ASP A 212       8.802  -4.625   8.026  1.00  0.00           H  
ATOM    929  N   MET A 213       5.815  -6.476   8.610  1.00  0.00           N  
ATOM    930  CA  MET A 213       4.627  -6.691   7.800  1.00  0.00           C  
ATOM    931  C   MET A 213       3.453  -5.871   8.318  1.00  0.00           C  
ATOM    932  O   MET A 213       2.797  -5.152   7.562  1.00  0.00           O  
ATOM    933  CB  MET A 213       4.271  -8.176   7.771  1.00  0.00           C  
ATOM    934  CG  MET A 213       3.102  -8.526   6.861  1.00  0.00           C  
ATOM    935  SD  MET A 213       2.584 -10.246   7.024  1.00  0.00           S  
ATOM    936  CE  MET A 213       2.009 -10.268   8.720  1.00  0.00           C  
ATOM    937  H   MET A 213       6.248  -7.253   9.024  1.00  0.00           H  
ATOM    938  HA  MET A 213       4.837  -6.360   6.783  1.00  0.00           H  
ATOM    939 1HB  MET A 213       5.134  -8.751   7.440  1.00  0.00           H  
ATOM    940 2HB  MET A 213       4.022  -8.510   8.779  1.00  0.00           H  
ATOM    941 1HG  MET A 213       2.252  -7.886   7.099  1.00  0.00           H  
ATOM    942 2HG  MET A 213       3.382  -8.348   5.823  1.00  0.00           H  
ATOM    943 1HE  MET A 213       1.655 -11.268   8.972  1.00  0.00           H  
ATOM    944 2HE  MET A 213       2.828  -9.993   9.385  1.00  0.00           H  
ATOM    945 3HE  MET A 213       1.192  -9.553   8.836  1.00  0.00           H  
ATOM    946  N   GLU A 214       3.217  -5.964   9.619  1.00  0.00           N  
ATOM    947  CA  GLU A 214       2.117  -5.252  10.260  1.00  0.00           C  
ATOM    948  C   GLU A 214       2.273  -3.737  10.131  1.00  0.00           C  
ATOM    949  O   GLU A 214       1.288  -2.997  10.166  1.00  0.00           O  
ATOM    950  CB  GLU A 214       2.027  -5.640  11.738  1.00  0.00           C  
ATOM    951  CG  GLU A 214       1.525  -7.056  11.986  1.00  0.00           C  
ATOM    952  CD  GLU A 214       0.113  -7.266  11.519  1.00  0.00           C  
ATOM    953  OE1 GLU A 214      -0.743  -6.512  11.915  1.00  0.00           O  
ATOM    954  OE2 GLU A 214      -0.112  -8.184  10.765  1.00  0.00           O  
ATOM    955  H   GLU A 214       3.800  -6.531  10.168  1.00  0.00           H  
ATOM    956  HA  GLU A 214       1.187  -5.535   9.765  1.00  0.00           H  
ATOM    957 1HB  GLU A 214       3.010  -5.547  12.199  1.00  0.00           H  
ATOM    958 2HB  GLU A 214       1.357  -4.952  12.254  1.00  0.00           H  
ATOM    959 1HG  GLU A 214       2.177  -7.757  11.466  1.00  0.00           H  
ATOM    960 2HG  GLU A 214       1.586  -7.269  13.053  1.00  0.00           H  
ATOM    961  N   ALA A 215       3.509  -3.281   9.977  1.00  0.00           N  
ATOM    962  CA  ALA A 215       3.789  -1.858   9.850  1.00  0.00           C  
ATOM    963  C   ALA A 215       3.609  -1.386   8.410  1.00  0.00           C  
ATOM    964  O   ALA A 215       3.136  -0.274   8.163  1.00  0.00           O  
ATOM    965  CB  ALA A 215       5.198  -1.552  10.337  1.00  0.00           C  
ATOM    966  H   ALA A 215       4.254  -3.918   9.944  1.00  0.00           H  
ATOM    967  HA  ALA A 215       3.075  -1.316  10.470  1.00  0.00           H  
ATOM    968 1HB  ALA A 215       5.393  -0.484  10.238  1.00  0.00           H  
ATOM    969 2HB  ALA A 215       5.293  -1.843  11.383  1.00  0.00           H  
ATOM    970 3HB  ALA A 215       5.918  -2.108   9.739  1.00  0.00           H  
ATOM    971  N   ALA A 216       3.954  -2.252   7.462  1.00  0.00           N  
ATOM    972  CA  ALA A 216       3.845  -1.928   6.047  1.00  0.00           C  
ATOM    973  C   ALA A 216       2.389  -1.795   5.634  1.00  0.00           C  
ATOM    974  O   ALA A 216       2.058  -1.029   4.724  1.00  0.00           O  
ATOM    975  CB  ALA A 216       4.541  -2.990   5.208  1.00  0.00           C  
ATOM    976  H   ALA A 216       4.278  -3.139   7.722  1.00  0.00           H  
ATOM    977  HA  ALA A 216       4.333  -0.967   5.881  1.00  0.00           H  
ATOM    978 1HB  ALA A 216       4.492  -2.715   4.166  1.00  0.00           H  
ATOM    979 2HB  ALA A 216       4.047  -3.939   5.351  1.00  0.00           H  
ATOM    980 3HB  ALA A 216       5.575  -3.073   5.511  1.00  0.00           H  
ATOM    981  N   LYS A 217       1.524  -2.538   6.317  1.00  0.00           N  
ATOM    982  CA  LYS A 217       0.095  -2.511   6.036  1.00  0.00           C  
ATOM    983  C   LYS A 217      -0.461  -1.097   6.184  1.00  0.00           C  
ATOM    984  O   LYS A 217      -1.208  -0.616   5.329  1.00  0.00           O  
ATOM    985  CB  LYS A 217      -0.655  -3.453   6.978  1.00  0.00           C  
ATOM    986  CG  LYS A 217      -0.465  -4.923   6.656  1.00  0.00           C  
ATOM    987  CD  LYS A 217      -1.204  -5.802   7.653  1.00  0.00           C  
ATOM    988  CE  LYS A 217      -1.028  -7.276   7.335  1.00  0.00           C  
ATOM    989  NZ  LYS A 217      -1.684  -8.146   8.347  1.00  0.00           N  
ATOM    990  H   LYS A 217       1.860  -3.132   7.024  1.00  0.00           H  
ATOM    991  HA  LYS A 217      -0.061  -2.828   5.004  1.00  0.00           H  
ATOM    992 1HB  LYS A 217      -0.314  -3.279   7.987  1.00  0.00           H  
ATOM    993 2HB  LYS A 217      -1.710  -3.230   6.924  1.00  0.00           H  
ATOM    994 1HG  LYS A 217      -0.850  -5.115   5.666  1.00  0.00           H  
ATOM    995 2HG  LYS A 217       0.589  -5.157   6.689  1.00  0.00           H  
ATOM    996 1HD  LYS A 217      -0.820  -5.610   8.642  1.00  0.00           H  
ATOM    997 2HD  LYS A 217      -2.257  -5.561   7.622  1.00  0.00           H  
ATOM    998 1HE  LYS A 217      -1.461  -7.477   6.368  1.00  0.00           H  
ATOM    999 2HE  LYS A 217       0.027  -7.501   7.311  1.00  0.00           H  
ATOM   1000 1HZ  LYS A 217      -2.681  -7.871   8.461  1.00  0.00           H  
ATOM   1001 2HZ  LYS A 217      -1.203  -8.055   9.269  1.00  0.00           H  
ATOM   1002 3HZ  LYS A 217      -1.642  -9.141   8.045  1.00  0.00           H  
ATOM   1003  N   GLU A 218      -0.073  -0.436   7.264  1.00  0.00           N  
ATOM   1004  CA  GLU A 218      -0.534   0.924   7.529  1.00  0.00           C  
ATOM   1005  C   GLU A 218       0.011   1.888   6.503  1.00  0.00           C  
ATOM   1006  O   GLU A 218      -0.708   2.770   6.033  1.00  0.00           O  
ATOM   1007  CB  GLU A 218      -0.117   1.373   8.931  1.00  0.00           C  
ATOM   1008  CG  GLU A 218      -0.846   0.662  10.062  1.00  0.00           C  
ATOM   1009  CD  GLU A 218      -0.410   1.128  11.423  1.00  0.00           C  
ATOM   1010  OE1 GLU A 218       0.533   1.880  11.500  1.00  0.00           O  
ATOM   1011  OE2 GLU A 218      -1.020   0.732  12.388  1.00  0.00           O  
ATOM   1012  H   GLU A 218       0.538  -0.870   7.900  1.00  0.00           H  
ATOM   1013  HA  GLU A 218      -1.623   0.938   7.470  1.00  0.00           H  
ATOM   1014 1HB  GLU A 218       0.952   1.205   9.064  1.00  0.00           H  
ATOM   1015 2HB  GLU A 218      -0.295   2.443   9.039  1.00  0.00           H  
ATOM   1016 1HG  GLU A 218      -1.916   0.838   9.957  1.00  0.00           H  
ATOM   1017 2HG  GLU A 218      -0.671  -0.409   9.977  1.00  0.00           H  
ATOM   1018  N   VAL A 219       1.284   1.725   6.160  1.00  0.00           N  
ATOM   1019  CA  VAL A 219       1.942   2.595   5.192  1.00  0.00           C  
ATOM   1020  C   VAL A 219       1.206   2.590   3.853  1.00  0.00           C  
ATOM   1021  O   VAL A 219       0.867   3.647   3.321  1.00  0.00           O  
ATOM   1022  CB  VAL A 219       3.399   2.146   4.977  1.00  0.00           C  
ATOM   1023  CG1 VAL A 219       4.014   2.883   3.796  1.00  0.00           C  
ATOM   1024  CG2 VAL A 219       4.208   2.385   6.243  1.00  0.00           C  
ATOM   1025  H   VAL A 219       1.794   0.988   6.561  1.00  0.00           H  
ATOM   1026  HA  VAL A 219       1.943   3.612   5.585  1.00  0.00           H  
ATOM   1027  HB  VAL A 219       3.410   1.083   4.733  1.00  0.00           H  
ATOM   1028 1HG1 VAL A 219       5.045   2.552   3.658  1.00  0.00           H  
ATOM   1029 2HG1 VAL A 219       3.442   2.668   2.894  1.00  0.00           H  
ATOM   1030 3HG1 VAL A 219       4.001   3.954   3.989  1.00  0.00           H  
ATOM   1031 1HG2 VAL A 219       5.237   2.064   6.084  1.00  0.00           H  
ATOM   1032 2HG2 VAL A 219       4.192   3.447   6.489  1.00  0.00           H  
ATOM   1033 3HG2 VAL A 219       3.774   1.816   7.065  1.00  0.00           H  
ATOM   1034  N   TYR A 220       0.937   1.399   3.330  1.00  0.00           N  
ATOM   1035  CA  TYR A 220       0.255   1.269   2.048  1.00  0.00           C  
ATOM   1036  C   TYR A 220      -1.154   1.862   2.105  1.00  0.00           C  
ATOM   1037  O   TYR A 220      -1.587   2.539   1.169  1.00  0.00           O  
ATOM   1038  CB  TYR A 220       0.197  -0.200   1.623  1.00  0.00           C  
ATOM   1039  CG  TYR A 220      -0.810  -0.480   0.530  1.00  0.00           C  
ATOM   1040  CD1 TYR A 220      -0.684   0.139  -0.705  1.00  0.00           C  
ATOM   1041  CD2 TYR A 220      -1.861  -1.355   0.763  1.00  0.00           C  
ATOM   1042  CE1 TYR A 220      -1.605  -0.117  -1.703  1.00  0.00           C  
ATOM   1043  CE2 TYR A 220      -2.781  -1.611  -0.235  1.00  0.00           C  
ATOM   1044  CZ  TYR A 220      -2.655  -0.995  -1.464  1.00  0.00           C  
ATOM   1045  OH  TYR A 220      -3.572  -1.250  -2.458  1.00  0.00           O  
ATOM   1046  H   TYR A 220       1.206   0.589   3.816  1.00  0.00           H  
ATOM   1047  HA  TYR A 220       0.817   1.828   1.299  1.00  0.00           H  
ATOM   1048 1HB  TYR A 220       1.180  -0.515   1.269  1.00  0.00           H  
ATOM   1049 2HB  TYR A 220      -0.054  -0.818   2.484  1.00  0.00           H  
ATOM   1050  HD1 TYR A 220       0.141   0.827  -0.888  1.00  0.00           H  
ATOM   1051  HD2 TYR A 220      -1.960  -1.841   1.734  1.00  0.00           H  
ATOM   1052  HE1 TYR A 220      -1.506   0.370  -2.673  1.00  0.00           H  
ATOM   1053  HE2 TYR A 220      -3.607  -2.299  -0.052  1.00  0.00           H  
ATOM   1054  HH  TYR A 220      -3.501  -0.576  -3.138  1.00  0.00           H  
ATOM   1055  N   LYS A 221      -1.858   1.621   3.207  1.00  0.00           N  
ATOM   1056  CA  LYS A 221      -3.216   2.129   3.368  1.00  0.00           C  
ATOM   1057  C   LYS A 221      -3.236   3.655   3.440  1.00  0.00           C  
ATOM   1058  O   LYS A 221      -4.019   4.310   2.745  1.00  0.00           O  
ATOM   1059  CB  LYS A 221      -3.862   1.535   4.621  1.00  0.00           C  
ATOM   1060  CG  LYS A 221      -5.298   1.982   4.860  1.00  0.00           C  
ATOM   1061  CD  LYS A 221      -5.899   1.284   6.071  1.00  0.00           C  
ATOM   1062  CE  LYS A 221      -7.326   1.746   6.326  1.00  0.00           C  
ATOM   1063  NZ  LYS A 221      -7.932   1.061   7.499  1.00  0.00           N  
ATOM   1064  H   LYS A 221      -1.456   1.087   3.927  1.00  0.00           H  
ATOM   1065  HA  LYS A 221      -3.802   1.831   2.498  1.00  0.00           H  
ATOM   1066 1HB  LYS A 221      -3.857   0.447   4.551  1.00  0.00           H  
ATOM   1067 2HB  LYS A 221      -3.276   1.810   5.498  1.00  0.00           H  
ATOM   1068 1HG  LYS A 221      -5.322   3.059   5.023  1.00  0.00           H  
ATOM   1069 2HG  LYS A 221      -5.901   1.752   3.983  1.00  0.00           H  
ATOM   1070 1HD  LYS A 221      -5.899   0.205   5.908  1.00  0.00           H  
ATOM   1071 2HD  LYS A 221      -5.295   1.500   6.952  1.00  0.00           H  
ATOM   1072 1HE  LYS A 221      -7.334   2.821   6.504  1.00  0.00           H  
ATOM   1073 2HE  LYS A 221      -7.937   1.543   5.446  1.00  0.00           H  
ATOM   1074 1HZ  LYS A 221      -8.877   1.394   7.633  1.00  0.00           H  
ATOM   1075 2HZ  LYS A 221      -7.948   0.064   7.335  1.00  0.00           H  
ATOM   1076 3HZ  LYS A 221      -7.386   1.258   8.325  1.00  0.00           H  
ATOM   1077  N   ILE A 222      -2.372   4.219   4.279  1.00  0.00           N  
ATOM   1078  CA  ILE A 222      -2.295   5.668   4.443  1.00  0.00           C  
ATOM   1079  C   ILE A 222      -1.892   6.342   3.132  1.00  0.00           C  
ATOM   1080  O   ILE A 222      -2.404   7.408   2.782  1.00  0.00           O  
ATOM   1081  CB  ILE A 222      -1.292   6.045   5.548  1.00  0.00           C  
ATOM   1082  CG1 ILE A 222      -1.820   5.614   6.919  1.00  0.00           C  
ATOM   1083  CG2 ILE A 222      -1.015   7.540   5.528  1.00  0.00           C  
ATOM   1084  CD1 ILE A 222      -0.780   5.654   8.015  1.00  0.00           C  
ATOM   1085  H   ILE A 222      -1.766   3.644   4.802  1.00  0.00           H  
ATOM   1086  HA  ILE A 222      -3.279   6.036   4.732  1.00  0.00           H  
ATOM   1087  HB  ILE A 222      -0.356   5.509   5.389  1.00  0.00           H  
ATOM   1088 1HG1 ILE A 222      -2.648   6.260   7.210  1.00  0.00           H  
ATOM   1089 2HG1 ILE A 222      -2.209   4.597   6.856  1.00  0.00           H  
ATOM   1090 1HG2 ILE A 222      -0.304   7.790   6.316  1.00  0.00           H  
ATOM   1091 2HG2 ILE A 222      -0.597   7.819   4.561  1.00  0.00           H  
ATOM   1092 3HG2 ILE A 222      -1.944   8.085   5.692  1.00  0.00           H  
ATOM   1093 1HD1 ILE A 222      -1.230   5.335   8.955  1.00  0.00           H  
ATOM   1094 2HD1 ILE A 222       0.043   4.985   7.761  1.00  0.00           H  
ATOM   1095 3HD1 ILE A 222      -0.403   6.670   8.121  1.00  0.00           H  
ATOM   1096  N   HIS A 223      -0.992   5.700   2.399  1.00  0.00           N  
ATOM   1097  CA  HIS A 223      -0.521   6.226   1.126  1.00  0.00           C  
ATOM   1098  C   HIS A 223      -1.675   6.334   0.131  1.00  0.00           C  
ATOM   1099  O   HIS A 223      -1.806   7.332  -0.576  1.00  0.00           O  
ATOM   1100  CB  HIS A 223       0.587   5.339   0.548  1.00  0.00           C  
ATOM   1101  CG  HIS A 223       1.366   5.990  -0.553  1.00  0.00           C  
ATOM   1102  ND1 HIS A 223       2.359   5.334  -1.249  1.00  0.00           N  
ATOM   1103  CD2 HIS A 223       1.298   7.236  -1.077  1.00  0.00           C  
ATOM   1104  CE1 HIS A 223       2.868   6.151  -2.155  1.00  0.00           C  
ATOM   1105  NE2 HIS A 223       2.242   7.310  -2.070  1.00  0.00           N  
ATOM   1106  H   HIS A 223      -0.625   4.850   2.729  1.00  0.00           H  
ATOM   1107  HA  HIS A 223      -0.110   7.224   1.275  1.00  0.00           H  
ATOM   1108 1HB  HIS A 223       1.282   5.063   1.341  1.00  0.00           H  
ATOM   1109 2HB  HIS A 223       0.151   4.420   0.160  1.00  0.00           H  
ATOM   1110  HD2 HIS A 223       0.620   8.033  -0.767  1.00  0.00           H  
ATOM   1111  HE1 HIS A 223       3.669   5.909  -2.853  1.00  0.00           H  
ATOM   1112  HE2 HIS A 223       2.423   8.124  -2.641  1.00  0.00           H  
ATOM   1113  N   GLN A 224      -2.516   5.305   0.101  1.00  0.00           N  
ATOM   1114  CA  GLN A 224      -3.664   5.273  -0.800  1.00  0.00           C  
ATOM   1115  C   GLN A 224      -4.630   6.418  -0.501  1.00  0.00           C  
ATOM   1116  O   GLN A 224      -5.229   6.992  -1.409  1.00  0.00           O  
ATOM   1117  CB  GLN A 224      -4.393   3.931  -0.692  1.00  0.00           C  
ATOM   1118  CG  GLN A 224      -3.715   2.793  -1.436  1.00  0.00           C  
ATOM   1119  CD  GLN A 224      -4.570   1.541  -1.482  1.00  0.00           C  
ATOM   1120  OE1 GLN A 224      -4.957   0.998  -0.443  1.00  0.00           O  
ATOM   1121  NE2 GLN A 224      -4.870   1.074  -2.688  1.00  0.00           N  
ATOM   1122  H   GLN A 224      -2.360   4.543   0.702  1.00  0.00           H  
ATOM   1123  HA  GLN A 224      -3.305   5.393  -1.822  1.00  0.00           H  
ATOM   1124 1HB  GLN A 224      -4.475   3.645   0.357  1.00  0.00           H  
ATOM   1125 2HB  GLN A 224      -5.404   4.033  -1.084  1.00  0.00           H  
ATOM   1126 1HG  GLN A 224      -3.517   3.109  -2.460  1.00  0.00           H  
ATOM   1127 2HG  GLN A 224      -2.779   2.550  -0.932  1.00  0.00           H  
ATOM   1128 1HE2 GLN A 224      -5.431   0.251  -2.781  1.00  0.00           H  
ATOM   1129 2HE2 GLN A 224      -4.535   1.545  -3.505  1.00  0.00           H  
ATOM   1130  N   GLN A 225      -4.759   6.753   0.777  1.00  0.00           N  
ATOM   1131  CA  GLN A 225      -5.650   7.823   1.205  1.00  0.00           C  
ATOM   1132  C   GLN A 225      -5.056   9.190   0.865  1.00  0.00           C  
ATOM   1133  O   GLN A 225      -5.761  10.087   0.401  1.00  0.00           O  
ATOM   1134  CB  GLN A 225      -5.923   7.725   2.708  1.00  0.00           C  
ATOM   1135  CG  GLN A 225      -6.716   6.495   3.118  1.00  0.00           C  
ATOM   1136  CD  GLN A 225      -6.886   6.391   4.621  1.00  0.00           C  
ATOM   1137  OE1 GLN A 225      -6.099   6.949   5.390  1.00  0.00           O  
ATOM   1138  NE2 GLN A 225      -7.920   5.675   5.051  1.00  0.00           N  
ATOM   1139  H   GLN A 225      -4.237   6.266   1.452  1.00  0.00           H  
ATOM   1140  HA  GLN A 225      -6.595   7.720   0.672  1.00  0.00           H  
ATOM   1141 1HB  GLN A 225      -4.978   7.711   3.250  1.00  0.00           H  
ATOM   1142 2HB  GLN A 225      -6.476   8.605   3.036  1.00  0.00           H  
ATOM   1143 1HG  GLN A 225      -7.705   6.546   2.664  1.00  0.00           H  
ATOM   1144 2HG  GLN A 225      -6.191   5.606   2.771  1.00  0.00           H  
ATOM   1145 1HE2 GLN A 225      -8.084   5.571   6.033  1.00  0.00           H  
ATOM   1146 2HE2 GLN A 225      -8.535   5.240   4.393  1.00  0.00           H  
ATOM   1147  N   LEU A 226      -3.754   9.332   1.090  1.00  0.00           N  
ATOM   1148  CA  LEU A 226      -3.056  10.583   0.813  1.00  0.00           C  
ATOM   1149  C   LEU A 226      -3.093  10.909  -0.678  1.00  0.00           C  
ATOM   1150  O   LEU A 226      -3.253  12.068  -1.064  1.00  0.00           O  
ATOM   1151  CB  LEU A 226      -1.601  10.496   1.291  1.00  0.00           C  
ATOM   1152  CG  LEU A 226      -0.778  11.784   1.154  1.00  0.00           C  
ATOM   1153  CD1 LEU A 226      -1.471  12.913   1.906  1.00  0.00           C  
ATOM   1154  CD2 LEU A 226       0.625  11.550   1.692  1.00  0.00           C  
ATOM   1155  H   LEU A 226      -3.248   8.575   1.461  1.00  0.00           H  
ATOM   1156  HA  LEU A 226      -3.556  11.385   1.355  1.00  0.00           H  
ATOM   1157 1HB  LEU A 226      -1.597  10.211   2.341  1.00  0.00           H  
ATOM   1158 2HB  LEU A 226      -1.094   9.717   0.721  1.00  0.00           H  
ATOM   1159  HG  LEU A 226      -0.720  12.070   0.104  1.00  0.00           H  
ATOM   1160 1HD1 LEU A 226      -0.887  13.828   1.809  1.00  0.00           H  
ATOM   1161 2HD1 LEU A 226      -2.466  13.071   1.487  1.00  0.00           H  
ATOM   1162 3HD1 LEU A 226      -1.559  12.648   2.959  1.00  0.00           H  
ATOM   1163 1HD2 LEU A 226       1.210  12.465   1.594  1.00  0.00           H  
ATOM   1164 2HD2 LEU A 226       0.569  11.266   2.744  1.00  0.00           H  
ATOM   1165 3HD2 LEU A 226       1.103  10.750   1.126  1.00  0.00           H  
ATOM   1166  N   LEU A 227      -2.954   9.877  -1.509  1.00  0.00           N  
ATOM   1167  CA  LEU A 227      -2.965  10.045  -2.961  1.00  0.00           C  
ATOM   1168  C   LEU A 227      -4.276  10.661  -3.440  1.00  0.00           C  
ATOM   1169  O   LEU A 227      -4.292  11.461  -4.374  1.00  0.00           O  
ATOM   1170  CB  LEU A 227      -2.748   8.693  -3.652  1.00  0.00           C  
ATOM   1171  CG  LEU A 227      -2.692   8.730  -5.184  1.00  0.00           C  
ATOM   1172  CD1 LEU A 227      -1.546   9.630  -5.629  1.00  0.00           C  
ATOM   1173  CD2 LEU A 227      -2.517   7.317  -5.721  1.00  0.00           C  
ATOM   1174  H   LEU A 227      -2.835   8.976  -1.134  1.00  0.00           H  
ATOM   1175  HA  LEU A 227      -2.152  10.715  -3.238  1.00  0.00           H  
ATOM   1176 1HB  LEU A 227      -1.811   8.268  -3.296  1.00  0.00           H  
ATOM   1177 2HB  LEU A 227      -3.558   8.023  -3.366  1.00  0.00           H  
ATOM   1178  HG  LEU A 227      -3.618   9.154  -5.573  1.00  0.00           H  
ATOM   1179 1HD1 LEU A 227      -1.506   9.657  -6.718  1.00  0.00           H  
ATOM   1180 2HD1 LEU A 227      -1.706  10.639  -5.248  1.00  0.00           H  
ATOM   1181 3HD1 LEU A 227      -0.606   9.239  -5.241  1.00  0.00           H  
ATOM   1182 1HD2 LEU A 227      -2.478   7.344  -6.810  1.00  0.00           H  
ATOM   1183 2HD2 LEU A 227      -1.590   6.893  -5.335  1.00  0.00           H  
ATOM   1184 3HD2 LEU A 227      -3.358   6.701  -5.403  1.00  0.00           H  
ATOM   1185  N   PHE A 228      -5.374  10.294  -2.791  1.00  0.00           N  
ATOM   1186  CA  PHE A 228      -6.683  10.811  -3.162  1.00  0.00           C  
ATOM   1187  C   PHE A 228      -6.769  12.313  -2.907  1.00  0.00           C  
ATOM   1188  O   PHE A 228      -7.225  13.076  -3.761  1.00  0.00           O  
ATOM   1189  CB  PHE A 228      -7.783  10.089  -2.382  1.00  0.00           C  
ATOM   1190  CG  PHE A 228      -9.174  10.503  -2.771  1.00  0.00           C  
ATOM   1191  CD1 PHE A 228      -9.733  10.072  -3.964  1.00  0.00           C  
ATOM   1192  CD2 PHE A 228      -9.925  11.326  -1.946  1.00  0.00           C  
ATOM   1193  CE1 PHE A 228     -11.012  10.452  -4.323  1.00  0.00           C  
ATOM   1194  CE2 PHE A 228     -11.204  11.707  -2.301  1.00  0.00           C  
ATOM   1195  CZ  PHE A 228     -11.748  11.270  -3.493  1.00  0.00           C  
ATOM   1196  H   PHE A 228      -5.300   9.660  -2.045  1.00  0.00           H  
ATOM   1197  HA  PHE A 228      -6.836  10.633  -4.227  1.00  0.00           H  
ATOM   1198 1HB  PHE A 228      -7.693   9.014  -2.536  1.00  0.00           H  
ATOM   1199 2HB  PHE A 228      -7.657  10.278  -1.317  1.00  0.00           H  
ATOM   1200  HD1 PHE A 228      -9.152   9.424  -4.622  1.00  0.00           H  
ATOM   1201  HD2 PHE A 228      -9.495  11.672  -1.004  1.00  0.00           H  
ATOM   1202  HE1 PHE A 228     -11.439  10.106  -5.265  1.00  0.00           H  
ATOM   1203  HE2 PHE A 228     -11.784  12.353  -1.644  1.00  0.00           H  
ATOM   1204  HZ  PHE A 228     -12.756  11.570  -3.775  1.00  0.00           H  
ATOM   1205  N   LYS A 229      -6.302  12.736  -1.742  1.00  0.00           N  
ATOM   1206  CA  LYS A 229      -6.337  14.145  -1.374  1.00  0.00           C  
ATOM   1207  C   LYS A 229      -5.364  14.959  -2.219  1.00  0.00           C  
ATOM   1208  O   LYS A 229      -5.659  16.093  -2.599  1.00  0.00           O  
ATOM   1209  CB  LYS A 229      -6.017  14.318   0.112  1.00  0.00           C  
ATOM   1210  CG  LYS A 229      -7.091  13.787   1.052  1.00  0.00           C  
ATOM   1211  CD  LYS A 229      -6.690  13.972   2.508  1.00  0.00           C  
ATOM   1212  CE  LYS A 229      -7.754  13.425   3.449  1.00  0.00           C  
ATOM   1213  NZ  LYS A 229      -7.363  13.576   4.877  1.00  0.00           N  
ATOM   1214  H   LYS A 229      -5.918  12.086  -1.118  1.00  0.00           H  
ATOM   1215  HA  LYS A 229      -7.341  14.527  -1.561  1.00  0.00           H  
ATOM   1216 1HB  LYS A 229      -5.084  13.804   0.345  1.00  0.00           H  
ATOM   1217 2HB  LYS A 229      -5.872  15.376   0.332  1.00  0.00           H  
ATOM   1218 1HG  LYS A 229      -8.027  14.317   0.872  1.00  0.00           H  
ATOM   1219 2HG  LYS A 229      -7.251  12.727   0.860  1.00  0.00           H  
ATOM   1220 1HD  LYS A 229      -5.749  13.454   2.696  1.00  0.00           H  
ATOM   1221 2HD  LYS A 229      -6.548  15.034   2.715  1.00  0.00           H  
ATOM   1222 1HE  LYS A 229      -8.692  13.952   3.284  1.00  0.00           H  
ATOM   1223 2HE  LYS A 229      -7.915  12.368   3.241  1.00  0.00           H  
ATOM   1224 1HZ  LYS A 229      -8.093  13.201   5.468  1.00  0.00           H  
ATOM   1225 2HZ  LYS A 229      -6.503  13.075   5.047  1.00  0.00           H  
ATOM   1226 3HZ  LYS A 229      -7.230  14.554   5.089  1.00  0.00           H  
ATOM   1227  N   ALA A 230      -4.212  14.368  -2.518  1.00  0.00           N  
ATOM   1228  CA  ALA A 230      -3.190  15.036  -3.317  1.00  0.00           C  
ATOM   1229  C   ALA A 230      -3.684  15.303  -4.738  1.00  0.00           C  
ATOM   1230  O   ALA A 230      -3.207  16.218  -5.409  1.00  0.00           O  
ATOM   1231  CB  ALA A 230      -1.916  14.205  -3.347  1.00  0.00           C  
ATOM   1232  H   ALA A 230      -4.039  13.458  -2.184  1.00  0.00           H  
ATOM   1233  HA  ALA A 230      -2.973  15.999  -2.854  1.00  0.00           H  
ATOM   1234 1HB  ALA A 230      -1.161  14.716  -3.944  1.00  0.00           H  
ATOM   1235 2HB  ALA A 230      -1.545  14.071  -2.330  1.00  0.00           H  
ATOM   1236 3HB  ALA A 230      -2.127  13.231  -3.786  1.00  0.00           H  
ATOM   1237  N   ARG A 231      -4.629  14.492  -5.196  1.00  0.00           N  
ATOM   1238  CA  ARG A 231      -5.189  14.659  -6.531  1.00  0.00           C  
ATOM   1239  C   ARG A 231      -6.194  15.805  -6.558  1.00  0.00           C  
ATOM   1240  O   ARG A 231      -6.261  16.561  -7.528  1.00  0.00           O  
ATOM   1241  CB  ARG A 231      -5.868  13.378  -6.993  1.00  0.00           C  
ATOM   1242  CG  ARG A 231      -4.919  12.257  -7.385  1.00  0.00           C  
ATOM   1243  CD  ARG A 231      -5.653  11.019  -7.751  1.00  0.00           C  
ATOM   1244  NE  ARG A 231      -6.359  11.160  -9.015  1.00  0.00           N  
ATOM   1245  CZ  ARG A 231      -7.208  10.246  -9.523  1.00  0.00           C  
ATOM   1246  NH1 ARG A 231      -7.445   9.133  -8.866  1.00  0.00           N  
ATOM   1247  NH2 ARG A 231      -7.801  10.468 -10.683  1.00  0.00           N  
ATOM   1248  H   ARG A 231      -4.947  13.757  -4.629  1.00  0.00           H  
ATOM   1249  HA  ARG A 231      -4.376  14.889  -7.221  1.00  0.00           H  
ATOM   1250 1HB  ARG A 231      -6.513  13.002  -6.200  1.00  0.00           H  
ATOM   1251 2HB  ARG A 231      -6.500  13.592  -7.855  1.00  0.00           H  
ATOM   1252 1HG  ARG A 231      -4.322  12.568  -8.243  1.00  0.00           H  
ATOM   1253 2HG  ARG A 231      -4.259  12.029  -6.548  1.00  0.00           H  
ATOM   1254 1HD  ARG A 231      -4.949  10.193  -7.845  1.00  0.00           H  
ATOM   1255 2HD  ARG A 231      -6.384  10.786  -6.977  1.00  0.00           H  
ATOM   1256  HE  ARG A 231      -6.201  12.004  -9.549  1.00  0.00           H  
ATOM   1257 1HH1 ARG A 231      -6.992   8.962  -7.979  1.00  0.00           H  
ATOM   1258 2HH1 ARG A 231      -8.083   8.447  -9.247  1.00  0.00           H  
ATOM   1259 1HH2 ARG A 231      -7.619  11.324 -11.188  1.00  0.00           H  
ATOM   1260 2HH2 ARG A 231      -8.437   9.783 -11.064  1.00  0.00           H  
ATOM   1261  N   LEU A 232      -6.958  15.937  -5.481  1.00  0.00           N  
ATOM   1262  CA  LEU A 232      -7.972  16.982  -5.378  1.00  0.00           C  
ATOM   1263  C   LEU A 232      -7.338  18.345  -5.104  1.00  0.00           C  
ATOM   1264  O   LEU A 232      -7.615  19.312  -5.817  1.00  0.00           O  
ATOM   1265  CB  LEU A 232      -8.970  16.642  -4.264  1.00  0.00           C  
ATOM   1266  CG  LEU A 232      -9.829  15.392  -4.499  1.00  0.00           C  
ATOM   1267  CD1 LEU A 232     -10.649  15.097  -3.251  1.00  0.00           C  
ATOM   1268  CD2 LEU A 232     -10.729  15.614  -5.706  1.00  0.00           C  
ATOM   1269  H   LEU A 232      -6.836  15.317  -4.733  1.00  0.00           H  
ATOM   1270  HA  LEU A 232      -8.508  17.038  -6.325  1.00  0.00           H  
ATOM   1271 1HB  LEU A 232      -8.419  16.495  -3.337  1.00  0.00           H  
ATOM   1272 2HB  LEU A 232      -9.645  17.487  -4.132  1.00  0.00           H  
ATOM   1273  HG  LEU A 232      -9.181  14.535  -4.683  1.00  0.00           H  
ATOM   1274 1HD1 LEU A 232     -11.259  14.209  -3.418  1.00  0.00           H  
ATOM   1275 2HD1 LEU A 232      -9.980  14.923  -2.408  1.00  0.00           H  
ATOM   1276 3HD1 LEU A 232     -11.296  15.946  -3.032  1.00  0.00           H  
ATOM   1277 1HD2 LEU A 232     -11.339  14.726  -5.873  1.00  0.00           H  
ATOM   1278 2HD2 LEU A 232     -11.378  16.471  -5.522  1.00  0.00           H  
ATOM   1279 3HD2 LEU A 232     -10.116  15.805  -6.587  1.00  0.00           H  
ATOM   1280  N   GLN A 233      -6.489  18.401  -4.072  1.00  0.00           N  
ATOM   1281  CA  GLN A 233      -5.795  19.630  -3.668  1.00  0.00           C  
ATOM   1282  C   GLN A 233      -6.755  20.654  -3.068  1.00  0.00           C  
ATOM   1283  O   GLN A 233      -7.637  21.178  -3.749  1.00  0.00           O  
ATOM   1284  CB  GLN A 233      -5.063  20.247  -4.863  1.00  0.00           C  
ATOM   1285  CG  GLN A 233      -3.900  19.417  -5.377  1.00  0.00           C  
ATOM   1286  CD  GLN A 233      -2.708  19.448  -4.439  1.00  0.00           C  
ATOM   1287  OE1 GLN A 233      -2.457  20.449  -3.764  1.00  0.00           O  
ATOM   1288  NE2 GLN A 233      -1.965  18.348  -4.393  1.00  0.00           N  
ATOM   1289  H   GLN A 233      -6.323  17.580  -3.557  1.00  0.00           H  
ATOM   1290  HA  GLN A 233      -5.062  19.377  -2.902  1.00  0.00           H  
ATOM   1291 1HB  GLN A 233      -5.765  20.390  -5.685  1.00  0.00           H  
ATOM   1292 2HB  GLN A 233      -4.679  21.229  -4.586  1.00  0.00           H  
ATOM   1293 1HG  GLN A 233      -4.225  18.381  -5.483  1.00  0.00           H  
ATOM   1294 2HG  GLN A 233      -3.586  19.810  -6.344  1.00  0.00           H  
ATOM   1295 1HE2 GLN A 233      -1.164  18.309  -3.792  1.00  0.00           H  
ATOM   1296 2HE2 GLN A 233      -2.204  17.557  -4.958  1.00  0.00           H  
ATOM   1297  N   GLN A 234      -6.566  20.944  -1.788  1.00  0.00           N  
ATOM   1298  CA  GLN A 234      -7.408  21.907  -1.091  1.00  0.00           C  
ATOM   1299  C   GLN A 234      -6.859  23.317  -1.259  1.00  0.00           C  
ATOM   1300  O   GLN A 234      -7.578  24.304  -1.101  1.00  0.00           O  
ATOM   1301  CB  GLN A 234      -7.514  21.556   0.396  1.00  0.00           C  
ATOM   1302  CG  GLN A 234      -8.128  20.194   0.672  1.00  0.00           C  
ATOM   1303  CD  GLN A 234      -9.535  20.072   0.121  1.00  0.00           C  
ATOM   1304  OE1 GLN A 234     -10.415  20.876   0.442  1.00  0.00           O  
ATOM   1305  NE2 GLN A 234      -9.757  19.063  -0.713  1.00  0.00           N  
ATOM   1306  H   GLN A 234      -5.830  20.511  -1.304  1.00  0.00           H  
ATOM   1307  HA  GLN A 234      -8.406  21.873  -1.527  1.00  0.00           H  
ATOM   1308 1HB  GLN A 234      -6.521  21.575   0.845  1.00  0.00           H  
ATOM   1309 2HB  GLN A 234      -8.118  22.307   0.905  1.00  0.00           H  
ATOM   1310 1HG  GLN A 234      -7.510  19.427   0.205  1.00  0.00           H  
ATOM   1311 2HG  GLN A 234      -8.167  20.037   1.750  1.00  0.00           H  
ATOM   1312 1HE2 GLN A 234     -10.667  18.931  -1.109  1.00  0.00           H  
ATOM   1313 2HE2 GLN A 234      -9.016  18.434  -0.947  1.00  0.00           H  
ATOM   1314  N   GLN A 235      -5.578  23.406  -1.578  1.00  0.00           N  
ATOM   1315  CA  GLN A 235      -4.918  24.686  -1.773  1.00  0.00           C  
ATOM   1316  C   GLN A 235      -4.508  24.842  -3.231  1.00  0.00           C  
ATOM   1317  O   GLN A 235      -3.688  24.075  -3.737  1.00  0.00           O  
ATOM   1318  CB  GLN A 235      -3.695  24.812  -0.860  1.00  0.00           C  
ATOM   1319  CG  GLN A 235      -2.972  26.143  -0.969  1.00  0.00           C  
ATOM   1320  CD  GLN A 235      -1.813  26.253   0.005  1.00  0.00           C  
ATOM   1321  OE1 GLN A 235      -1.251  25.244   0.438  1.00  0.00           O  
ATOM   1322  NE2 GLN A 235      -1.449  27.482   0.354  1.00  0.00           N  
ATOM   1323  H   GLN A 235      -5.058  22.582  -1.690  1.00  0.00           H  
ATOM   1324  HA  GLN A 235      -5.621  25.480  -1.520  1.00  0.00           H  
ATOM   1325 1HB  GLN A 235      -4.001  24.679   0.178  1.00  0.00           H  
ATOM   1326 2HB  GLN A 235      -2.983  24.021  -1.095  1.00  0.00           H  
ATOM   1327 1HG  GLN A 235      -2.580  26.250  -1.980  1.00  0.00           H  
ATOM   1328 2HG  GLN A 235      -3.676  26.946  -0.755  1.00  0.00           H  
ATOM   1329 1HE2 GLN A 235      -0.691  27.617   0.993  1.00  0.00           H  
ATOM   1330 2HE2 GLN A 235      -1.932  28.273  -0.023  1.00  0.00           H  
ATOM   1331  N   GLN A 236      -5.078  25.823  -3.910  1.00  0.00           N  
ATOM   1332  CA  GLN A 236      -4.754  26.055  -5.308  1.00  0.00           C  
ATOM   1333  C   GLN A 236      -4.070  27.402  -5.482  1.00  0.00           C  
ATOM   1334  O   GLN A 236      -4.655  28.453  -5.205  1.00  0.00           O  
ATOM   1335  CB  GLN A 236      -6.016  25.989  -6.173  1.00  0.00           C  
ATOM   1336  CG  GLN A 236      -5.759  26.142  -7.661  1.00  0.00           C  
ATOM   1337  CD  GLN A 236      -7.034  26.071  -8.480  1.00  0.00           C  
ATOM   1338  OE1 GLN A 236      -7.744  25.061  -8.464  1.00  0.00           O  
ATOM   1339  NE2 GLN A 236      -7.334  27.146  -9.202  1.00  0.00           N  
ATOM   1340  H   GLN A 236      -5.726  26.410  -3.459  1.00  0.00           H  
ATOM   1341  HA  GLN A 236      -4.066  25.276  -5.637  1.00  0.00           H  
ATOM   1342 1HB  GLN A 236      -6.516  25.033  -6.014  1.00  0.00           H  
ATOM   1343 2HB  GLN A 236      -6.707  26.775  -5.868  1.00  0.00           H  
ATOM   1344 1HG  GLN A 236      -5.290  27.110  -7.842  1.00  0.00           H  
ATOM   1345 2HG  GLN A 236      -5.097  25.341  -7.991  1.00  0.00           H  
ATOM   1346 1HE2 GLN A 236      -8.163  27.157  -9.761  1.00  0.00           H  
ATOM   1347 2HE2 GLN A 236      -6.730  27.943  -9.185  1.00  0.00           H  
ATOM   1348  N   ALA A 237      -2.828  27.359  -5.938  1.00  0.00           N  
ATOM   1349  CA  ALA A 237      -2.048  28.565  -6.159  1.00  0.00           C  
ATOM   1350  C   ALA A 237      -2.369  29.166  -7.519  1.00  0.00           C  
ATOM   1351  O   ALA A 237      -2.182  30.362  -7.748  1.00  0.00           O  
ATOM   1352  CB  ALA A 237      -0.560  28.267  -6.045  1.00  0.00           C  
ATOM   1353  H   ALA A 237      -2.420  26.486  -6.134  1.00  0.00           H  
ATOM   1354  HA  ALA A 237      -2.321  29.290  -5.392  1.00  0.00           H  
ATOM   1355 1HB  ALA A 237       0.008  29.180  -6.217  1.00  0.00           H  
ATOM   1356 2HB  ALA A 237      -0.341  27.886  -5.047  1.00  0.00           H  
ATOM   1357 3HB  ALA A 237      -0.281  27.520  -6.786  1.00  0.00           H  
ATOM   1358  N   GLN A 238      -2.850  28.323  -8.421  1.00  0.00           N  
ATOM   1359  CA  GLN A 238      -3.206  28.760  -9.760  1.00  0.00           C  
ATOM   1360  C   GLN A 238      -4.543  29.487  -9.737  1.00  0.00           C  
ATOM   1361  O   GLN A 238      -4.739  30.404 -10.562  1.00  0.00           O  
ATOM   1362  OXT GLN A 238      -5.382  29.175  -8.938  1.00  0.00           O  
ATOM   1363  CB  GLN A 238      -3.266  27.569 -10.720  1.00  0.00           C  
ATOM   1364  CG  GLN A 238      -3.507  27.951 -12.171  1.00  0.00           C  
ATOM   1365  CD  GLN A 238      -3.460  26.753 -13.100  1.00  0.00           C  
ATOM   1366  OE1 GLN A 238      -3.444  25.603 -12.652  1.00  0.00           O  
ATOM   1367  NE2 GLN A 238      -3.437  27.015 -14.402  1.00  0.00           N  
ATOM   1368  H   GLN A 238      -2.979  27.385  -8.173  1.00  0.00           H  
ATOM   1369  HA  GLN A 238      -2.441  29.451 -10.113  1.00  0.00           H  
ATOM   1370 1HB  GLN A 238      -2.330  27.013 -10.670  1.00  0.00           H  
ATOM   1371 2HB  GLN A 238      -4.065  26.894 -10.413  1.00  0.00           H  
ATOM   1372 1HG  GLN A 238      -4.491  28.411 -12.256  1.00  0.00           H  
ATOM   1373 2HG  GLN A 238      -2.736  28.656 -12.483  1.00  0.00           H  
ATOM   1374 1HE2 GLN A 238      -3.407  26.265 -15.063  1.00  0.00           H  
ATOM   1375 2HE2 GLN A 238      -3.451  27.962 -14.722  1.00  0.00           H  
TER                                                                             
ATOM   1377  N   ASN B   1       4.693  -9.193  -3.671  1.00  0.00           N  
ATOM   1378  CA  ASN B   1       4.954  -8.631  -4.990  1.00  0.00           C  
ATOM   1379  C   ASN B   1       3.881  -7.624  -5.384  1.00  0.00           C  
ATOM   1380  O   ASN B   1       2.923  -7.963  -6.079  1.00  0.00           O  
ATOM   1381  CB  ASN B   1       5.057  -9.734  -6.029  1.00  0.00           C  
ATOM   1382  CG  ASN B   1       5.497  -9.222  -7.372  1.00  0.00           C  
ATOM   1383  OD1 ASN B   1       5.368  -8.029  -7.669  1.00  0.00           O  
ATOM   1384  ND2 ASN B   1       6.013 -10.102  -8.192  1.00  0.00           N  
ATOM   1385 1H   ASN B   1       5.411  -9.850  -3.440  1.00  0.00           H  
ATOM   1386 2H   ASN B   1       4.681  -8.459  -2.992  1.00  0.00           H  
ATOM   1387 3H   ASN B   1       3.807  -9.657  -3.675  1.00  0.00           H  
ATOM   1388  HA  ASN B   1       5.903  -8.095  -4.957  1.00  0.00           H  
ATOM   1389 1HB  ASN B   1       5.769 -10.488  -5.689  1.00  0.00           H  
ATOM   1390 2HB  ASN B   1       4.089 -10.223  -6.138  1.00  0.00           H  
ATOM   1391 1HD2 ASN B   1       6.323  -9.819  -9.100  1.00  0.00           H  
ATOM   1392 2HD2 ASN B   1       6.098 -11.058  -7.910  1.00  0.00           H  
ATOM   1393  N   PHE B   2       4.047  -6.385  -4.935  1.00  0.00           N  
ATOM   1394  CA  PHE B   2       3.088  -5.326  -5.233  1.00  0.00           C  
ATOM   1395  C   PHE B   2       2.969  -5.097  -6.734  1.00  0.00           C  
ATOM   1396  O   PHE B   2       1.876  -4.871  -7.253  1.00  0.00           O  
ATOM   1397  CB  PHE B   2       3.498  -4.023  -4.545  1.00  0.00           C  
ATOM   1398  CG  PHE B   2       2.866  -3.825  -3.196  1.00  0.00           C  
ATOM   1399  CD1 PHE B   2       3.647  -3.586  -2.076  1.00  0.00           C  
ATOM   1400  CD2 PHE B   2       1.488  -3.878  -3.045  1.00  0.00           C  
ATOM   1401  CE1 PHE B   2       3.067  -3.403  -0.835  1.00  0.00           C  
ATOM   1402  CE2 PHE B   2       0.905  -3.694  -1.807  1.00  0.00           C  
ATOM   1403  CZ  PHE B   2       1.696  -3.457  -0.700  1.00  0.00           C  
ATOM   1404  H   PHE B   2       4.858  -6.169  -4.373  1.00  0.00           H  
ATOM   1405  HA  PHE B   2       2.110  -5.628  -4.854  1.00  0.00           H  
ATOM   1406 1HB  PHE B   2       4.580  -4.003  -4.419  1.00  0.00           H  
ATOM   1407 2HB  PHE B   2       3.226  -3.178  -5.175  1.00  0.00           H  
ATOM   1408  HD1 PHE B   2       4.732  -3.542  -2.183  1.00  0.00           H  
ATOM   1409  HD2 PHE B   2       0.864  -4.065  -3.919  1.00  0.00           H  
ATOM   1410  HE1 PHE B   2       3.693  -3.216   0.037  1.00  0.00           H  
ATOM   1411  HE2 PHE B   2      -0.179  -3.738  -1.702  1.00  0.00           H  
ATOM   1412  HZ  PHE B   2       1.237  -3.315   0.277  1.00  0.00           H  
ATOM   1413  N   ASP B   3       4.101  -5.156  -7.427  1.00  0.00           N  
ATOM   1414  CA  ASP B   3       4.135  -4.901  -8.862  1.00  0.00           C  
ATOM   1415  C   ASP B   3       3.121  -5.766  -9.599  1.00  0.00           C  
ATOM   1416  O   ASP B   3       2.313  -5.264 -10.381  1.00  0.00           O  
ATOM   1417  CB  ASP B   3       5.536  -5.158  -9.421  1.00  0.00           C  
ATOM   1418  CG  ASP B   3       5.752  -4.531 -10.792  1.00  0.00           C  
ATOM   1419  OD1 ASP B   3       4.833  -3.935 -11.302  1.00  0.00           O  
ATOM   1420  OD2 ASP B   3       6.834  -4.654 -11.315  1.00  0.00           O  
ATOM   1421  H   ASP B   3       4.960  -5.386  -6.948  1.00  0.00           H  
ATOM   1422  HA  ASP B   3       3.878  -3.855  -9.033  1.00  0.00           H  
ATOM   1423 1HB  ASP B   3       6.281  -4.758  -8.733  1.00  0.00           H  
ATOM   1424 2HB  ASP B   3       5.705  -6.233  -9.498  1.00  0.00           H  
ATOM   1425  N   ALA B   4       3.169  -7.071  -9.348  1.00  0.00           N  
ATOM   1426  CA  ALA B   4       2.174  -7.991  -9.882  1.00  0.00           C  
ATOM   1427  C   ALA B   4       0.799  -7.727  -9.281  1.00  0.00           C  
ATOM   1428  O   ALA B   4      -0.220  -7.861  -9.960  1.00  0.00           O  
ATOM   1429  CB  ALA B   4       2.595  -9.431  -9.628  1.00  0.00           C  
ATOM   1430  H   ALA B   4       3.913  -7.433  -8.770  1.00  0.00           H  
ATOM   1431  HA  ALA B   4       2.104  -7.828 -10.958  1.00  0.00           H  
ATOM   1432 1HB  ALA B   4       1.842 -10.108 -10.033  1.00  0.00           H  
ATOM   1433 2HB  ALA B   4       3.553  -9.622 -10.113  1.00  0.00           H  
ATOM   1434 3HB  ALA B   4       2.692  -9.598  -8.556  1.00  0.00           H  
ATOM   1435  N   PHE B   5       0.777  -7.353  -8.007  1.00  0.00           N  
ATOM   1436  CA  PHE B   5      -0.476  -7.167  -7.285  1.00  0.00           C  
ATOM   1437  C   PHE B   5      -1.398  -6.204  -8.021  1.00  0.00           C  
ATOM   1438  O   PHE B   5      -2.588  -6.471  -8.186  1.00  0.00           O  
ATOM   1439  CB  PHE B   5      -0.207  -6.644  -5.872  1.00  0.00           C  
ATOM   1440  CG  PHE B   5      -1.440  -6.535  -5.021  1.00  0.00           C  
ATOM   1441  CD1 PHE B   5      -2.036  -7.670  -4.491  1.00  0.00           C  
ATOM   1442  CD2 PHE B   5      -2.006  -5.299  -4.750  1.00  0.00           C  
ATOM   1443  CE1 PHE B   5      -3.171  -7.571  -3.707  1.00  0.00           C  
ATOM   1444  CE2 PHE B   5      -3.139  -5.197  -3.967  1.00  0.00           C  
ATOM   1445  CZ  PHE B   5      -3.722  -6.335  -3.445  1.00  0.00           C  
ATOM   1446  H   PHE B   5       1.651  -7.193  -7.526  1.00  0.00           H  
ATOM   1447  HA  PHE B   5      -0.979  -8.133  -7.209  1.00  0.00           H  
ATOM   1448 1HB  PHE B   5       0.497  -7.305  -5.368  1.00  0.00           H  
ATOM   1449 2HB  PHE B   5       0.254  -5.659  -5.931  1.00  0.00           H  
ATOM   1450  HD1 PHE B   5      -1.599  -8.647  -4.697  1.00  0.00           H  
ATOM   1451  HD2 PHE B   5      -1.546  -4.401  -5.162  1.00  0.00           H  
ATOM   1452  HE1 PHE B   5      -3.629  -8.470  -3.297  1.00  0.00           H  
ATOM   1453  HE2 PHE B   5      -3.574  -4.219  -3.760  1.00  0.00           H  
ATOM   1454  HZ  PHE B   5      -4.617  -6.256  -2.829  1.00  0.00           H  
ATOM   1455  N   TRP B   6      -0.840  -5.081  -8.463  1.00  0.00           N  
ATOM   1456  CA  TRP B   6      -1.622  -4.050  -9.135  1.00  0.00           C  
ATOM   1457  C   TRP B   6      -2.322  -4.607 -10.368  1.00  0.00           C  
ATOM   1458  O   TRP B   6      -3.481  -4.288 -10.632  1.00  0.00           O  
ATOM   1459  CB  TRP B   6      -0.724  -2.879  -9.539  1.00  0.00           C  
ATOM   1460  CG  TRP B   6       0.241  -2.468  -8.468  1.00  0.00           C  
ATOM   1461  CD1 TRP B   6       1.598  -2.402  -8.576  1.00  0.00           C  
ATOM   1462  CD2 TRP B   6      -0.074  -2.061  -7.115  1.00  0.00           C  
ATOM   1463  NE1 TRP B   6       2.147  -1.985  -7.389  1.00  0.00           N  
ATOM   1464  CE2 TRP B   6       1.138  -1.770  -6.484  1.00  0.00           C  
ATOM   1465  CE3 TRP B   6      -1.270  -1.921  -6.400  1.00  0.00           C  
ATOM   1466  CZ2 TRP B   6       1.196  -1.348  -5.165  1.00  0.00           C  
ATOM   1467  CZ3 TRP B   6      -1.212  -1.496  -5.078  1.00  0.00           C  
ATOM   1468  CH2 TRP B   6      -0.010  -1.217  -4.477  1.00  0.00           C  
ATOM   1469  H   TRP B   6       0.151  -4.939  -8.330  1.00  0.00           H  
ATOM   1470  HA  TRP B   6      -2.381  -3.686  -8.443  1.00  0.00           H  
ATOM   1471 1HB  TRP B   6      -0.155  -3.146 -10.429  1.00  0.00           H  
ATOM   1472 2HB  TRP B   6      -1.342  -2.018  -9.792  1.00  0.00           H  
ATOM   1473  HD1 TRP B   6       2.164  -2.645  -9.474  1.00  0.00           H  
ATOM   1474  HE1 TRP B   6       3.133  -1.858  -7.209  1.00  0.00           H  
ATOM   1475  HE3 TRP B   6      -2.227  -2.139  -6.872  1.00  0.00           H  
ATOM   1476  HZ2 TRP B   6       2.141  -1.122  -4.670  1.00  0.00           H  
ATOM   1477  HZ3 TRP B   6      -2.148  -1.391  -4.528  1.00  0.00           H  
ATOM   1478  HH2 TRP B   6      -0.001  -0.886  -3.438  1.00  0.00           H  
ATOM   1479  N   ASP B   7      -1.611  -5.441 -11.120  1.00  0.00           N  
ATOM   1480  CA  ASP B   7      -2.151  -6.015 -12.346  1.00  0.00           C  
ATOM   1481  C   ASP B   7      -3.199  -7.079 -12.041  1.00  0.00           C  
ATOM   1482  O   ASP B   7      -4.213  -7.181 -12.731  1.00  0.00           O  
ATOM   1483  CB  ASP B   7      -1.030  -6.622 -13.194  1.00  0.00           C  
ATOM   1484  CG  ASP B   7      -0.104  -5.571 -13.792  1.00  0.00           C  
ATOM   1485  OD1 ASP B   7      -0.442  -4.412 -13.743  1.00  0.00           O  
ATOM   1486  OD2 ASP B   7       0.933  -5.938 -14.291  1.00  0.00           O  
ATOM   1487  H   ASP B   7      -0.673  -5.682 -10.833  1.00  0.00           H  
ATOM   1488  HA  ASP B   7      -2.629  -5.220 -12.919  1.00  0.00           H  
ATOM   1489 1HB  ASP B   7      -0.437  -7.301 -12.581  1.00  0.00           H  
ATOM   1490 2HB  ASP B   7      -1.463  -7.207 -14.005  1.00  0.00           H  
ATOM   1491  N   LEU B   8      -2.946  -7.869 -11.002  1.00  0.00           N  
ATOM   1492  CA  LEU B   8      -3.886  -8.900 -10.579  1.00  0.00           C  
ATOM   1493  C   LEU B   8      -5.221  -8.292 -10.169  1.00  0.00           C  
ATOM   1494  O   LEU B   8      -6.280  -8.867 -10.422  1.00  0.00           O  
ATOM   1495  CB  LEU B   8      -3.302  -9.702  -9.409  1.00  0.00           C  
ATOM   1496  CG  LEU B   8      -2.095 -10.587  -9.747  1.00  0.00           C  
ATOM   1497  CD1 LEU B   8      -1.495 -11.140  -8.461  1.00  0.00           C  
ATOM   1498  CD2 LEU B   8      -2.534 -11.711 -10.673  1.00  0.00           C  
ATOM   1499  H   LEU B   8      -2.081  -7.753 -10.495  1.00  0.00           H  
ATOM   1500  HA  LEU B   8      -4.058  -9.576 -11.416  1.00  0.00           H  
ATOM   1501 1HB  LEU B   8      -2.994  -9.006  -8.630  1.00  0.00           H  
ATOM   1502 2HB  LEU B   8      -4.082 -10.345  -9.004  1.00  0.00           H  
ATOM   1503  HG  LEU B   8      -1.330  -9.987 -10.240  1.00  0.00           H  
ATOM   1504 1HD1 LEU B   8      -0.638 -11.769  -8.701  1.00  0.00           H  
ATOM   1505 2HD1 LEU B   8      -1.173 -10.315  -7.826  1.00  0.00           H  
ATOM   1506 3HD1 LEU B   8      -2.244 -11.732  -7.936  1.00  0.00           H  
ATOM   1507 1HD2 LEU B   8      -1.676 -12.340 -10.914  1.00  0.00           H  
ATOM   1508 2HD2 LEU B   8      -3.298 -12.312 -10.180  1.00  0.00           H  
ATOM   1509 3HD2 LEU B   8      -2.942 -11.288 -11.591  1.00  0.00           H  
ATOM   1510  N   LEU B   9      -5.165  -7.128  -9.533  1.00  0.00           N  
ATOM   1511  CA  LEU B   9      -6.370  -6.372  -9.211  1.00  0.00           C  
ATOM   1512  C   LEU B   9      -6.869  -5.589 -10.418  1.00  0.00           C  
ATOM   1513  O   LEU B   9      -8.075  -5.449 -10.625  1.00  0.00           O  
ATOM   1514  CB  LEU B   9      -6.098  -5.410  -8.047  1.00  0.00           C  
ATOM   1515  CG  LEU B   9      -6.341  -5.978  -6.643  1.00  0.00           C  
ATOM   1516  CD1 LEU B   9      -5.384  -7.136  -6.391  1.00  0.00           C  
ATOM   1517  CD2 LEU B   9      -6.151  -4.878  -5.610  1.00  0.00           C  
ATOM   1518  H   LEU B   9      -4.265  -6.756  -9.266  1.00  0.00           H  
ATOM   1519  HA  LEU B   9      -7.148  -7.073  -8.911  1.00  0.00           H  
ATOM   1520 1HB  LEU B   9      -5.059  -5.088  -8.099  1.00  0.00           H  
ATOM   1521 2HB  LEU B   9      -6.735  -4.533  -8.165  1.00  0.00           H  
ATOM   1522  HG  LEU B   9      -7.358  -6.366  -6.578  1.00  0.00           H  
ATOM   1523 1HD1 LEU B   9      -5.557  -7.540  -5.394  1.00  0.00           H  
ATOM   1524 2HD1 LEU B   9      -5.555  -7.917  -7.132  1.00  0.00           H  
ATOM   1525 3HD1 LEU B   9      -4.357  -6.782  -6.466  1.00  0.00           H  
ATOM   1526 1HD2 LEU B   9      -6.325  -5.281  -4.612  1.00  0.00           H  
ATOM   1527 2HD2 LEU B   9      -5.134  -4.490  -5.673  1.00  0.00           H  
ATOM   1528 3HD2 LEU B   9      -6.859  -4.071  -5.804  1.00  0.00           H  
ATOM   1529  N   GLY B  10      -5.935  -5.078 -11.212  1.00  0.00           N  
ATOM   1530  CA  GLY B  10      -6.268  -4.155 -12.292  1.00  0.00           C  
ATOM   1531  C   GLY B  10      -7.269  -4.775 -13.258  1.00  0.00           C  
ATOM   1532  O   GLY B  10      -8.134  -4.085 -13.796  1.00  0.00           O  
ATOM   1533  H   GLY B  10      -4.969  -5.336 -11.066  1.00  0.00           H  
ATOM   1534 1HA  GLY B  10      -6.681  -3.238 -11.872  1.00  0.00           H  
ATOM   1535 2HA  GLY B  10      -5.360  -3.882 -12.830  1.00  0.00           H  
ATOM   1536  N   GLU B  11      -7.143  -6.079 -13.475  1.00  0.00           N  
ATOM   1537  CA  GLU B  11      -8.024  -6.791 -14.394  1.00  0.00           C  
ATOM   1538  C   GLU B  11      -9.314  -7.213 -13.705  1.00  0.00           C  
ATOM   1539  O   GLU B  11     -10.196  -7.807 -14.327  1.00  0.00           O  
ATOM   1540  CB  GLU B  11      -7.315  -8.021 -14.966  1.00  0.00           C  
ATOM   1541  CG  GLU B  11      -6.135  -7.702 -15.873  1.00  0.00           C  
ATOM   1542  CD  GLU B  11      -5.513  -8.929 -16.478  1.00  0.00           C  
ATOM   1543  OE1 GLU B  11      -5.979 -10.008 -16.198  1.00  0.00           O  
ATOM   1544  OE2 GLU B  11      -4.571  -8.789 -17.221  1.00  0.00           O  
ATOM   1545  H   GLU B  11      -6.420  -6.592 -12.990  1.00  0.00           H  
ATOM   1546  HA  GLU B  11      -8.281  -6.122 -15.216  1.00  0.00           H  
ATOM   1547 1HB  GLU B  11      -6.950  -8.644 -14.149  1.00  0.00           H  
ATOM   1548 2HB  GLU B  11      -8.026  -8.617 -15.539  1.00  0.00           H  
ATOM   1549 1HG  GLU B  11      -6.474  -7.047 -16.676  1.00  0.00           H  
ATOM   1550 2HG  GLU B  11      -5.383  -7.165 -15.297  1.00  0.00           H  
ATOM   1551  N   ASN B  12      -9.422  -6.904 -12.418  1.00  0.00           N  
ATOM   1552  CA  ASN B  12     -10.564  -7.332 -11.619  1.00  0.00           C  
ATOM   1553  C   ASN B  12     -11.087  -6.195 -10.750  1.00  0.00           C  
ATOM   1554  O   ASN B  12     -11.252  -6.352  -9.540  1.00  0.00           O  
ATOM   1555  CB  ASN B  12     -10.198  -8.532 -10.764  1.00  0.00           C  
ATOM   1556  CG  ASN B  12      -9.885  -9.752 -11.586  1.00  0.00           C  
ATOM   1557  OD1 ASN B  12     -10.791 -10.424 -12.091  1.00  0.00           O  
ATOM   1558  ND2 ASN B  12      -8.619 -10.050 -11.729  1.00  0.00           N  
ATOM   1559  H   ASN B  12      -8.694  -6.357 -11.981  1.00  0.00           H  
ATOM   1560  HA  ASN B  12     -11.371  -7.619 -12.295  1.00  0.00           H  
ATOM   1561 1HB  ASN B  12      -9.330  -8.290 -10.149  1.00  0.00           H  
ATOM   1562 2HB  ASN B  12     -11.023  -8.763 -10.090  1.00  0.00           H  
ATOM   1563 1HD2 ASN B  12      -8.352 -10.851 -12.265  1.00  0.00           H  
ATOM   1564 2HD2 ASN B  12      -7.919  -9.478 -11.302  1.00  0.00           H  
ATOM   1565  N   LEU B  13     -11.344  -5.051 -11.374  1.00  0.00           N  
ATOM   1566  CA  LEU B  13     -11.905  -3.904 -10.669  1.00  0.00           C  
ATOM   1567  C   LEU B  13     -13.339  -3.636 -11.107  1.00  0.00           C  
ATOM   1568  O   LEU B  13     -14.236  -4.291 -10.655  1.00  0.00           O  
ATOM   1569  OXT LEU B  13     -13.571  -2.770 -11.904  1.00  0.00           O  
ATOM   1570  CB  LEU B  13     -11.046  -2.658 -10.918  1.00  0.00           C  
ATOM   1571  CG  LEU B  13      -9.568  -2.780 -10.527  1.00  0.00           C  
ATOM   1572  CD1 LEU B  13      -8.843  -1.485 -10.869  1.00  0.00           C  
ATOM   1573  CD2 LEU B  13      -9.459  -3.091  -9.042  1.00  0.00           C  
ATOM   1574  H   LEU B  13     -11.147  -4.973 -12.361  1.00  0.00           H  
ATOM   1575  HA  LEU B  13     -11.906  -4.122  -9.602  1.00  0.00           H  
ATOM   1576 1HB  LEU B  13     -11.089  -2.412 -11.978  1.00  0.00           H  
ATOM   1577 2HB  LEU B  13     -11.470  -1.826 -10.355  1.00  0.00           H  
ATOM   1578  HG  LEU B  13      -9.104  -3.583 -11.101  1.00  0.00           H  
ATOM   1579 1HD1 LEU B  13      -7.792  -1.572 -10.592  1.00  0.00           H  
ATOM   1580 2HD1 LEU B  13      -8.920  -1.297 -11.940  1.00  0.00           H  
ATOM   1581 3HD1 LEU B  13      -9.296  -0.659 -10.321  1.00  0.00           H  
ATOM   1582 1HD2 LEU B  13      -8.408  -3.179  -8.764  1.00  0.00           H  
ATOM   1583 2HD2 LEU B  13      -9.920  -2.288  -8.467  1.00  0.00           H  
ATOM   1584 3HD2 LEU B  13      -9.970  -4.030  -8.829  1.00  0.00           H  
TER                                                                             
I_bsa 1290.7
I_hb 8
I_pack -0.068
I_sc -44.274
I_unsat 12
pep_sc -17.936
pep_sc_noref -20.044
reweighted_sc -125.134
rmsALL 17.834
rmsALL_CAPRI_if 7.124
rmsALL_allIF 8.718
rmsALL_if 10.943
rmsBB 18.196
rmsBB_CAPRI_if 8.016
rmsBB_allIF 8.72
rmsBB_if 12.768
rmsBB_intrf_lowres 11.847
rmsBB_lowres 17.81
rmsCA 18.17
rmsCA_if 12.888
rmsCA_intrf_lowres 11.991
rmsCA_lowres 17.785
rmsSC_CAPRI_if 5.944
rmsSC_allIF 8.629
score -62.924
score_lowres_opt -4.007
score_lowres_start 32.63
silent_score -62.924
startRMSall 0
startRMSallif 0
startRMSbb 0
startRMSca 0
time 60
