# Supplementary material for: Simple biochemical features underlie transcriptional activation domain diversity and dynamic, fuzzy binding to Mediator
Source: eLife. 2021 Apr 27;10:e68068. doi: 10.7554/eLife.68068 (PMC8137143; doi:10.7554/eLife.68068)
Supplement: Figure 6—source data 2. — The 10 best-scoring models from different binding poses are provided as pdb files. Top500.txt contains the score, cluster number, and RMSD to best model for the 500 best-scoring models. [file elife-68068-fig6-data2.zip › Med15-cAD structural models/ABD1/Rds1_813/2lpb_Rds1_813_prepack_22639.pdb]

HEADER                                            17-SEP-20   XXXX              
EXPDTA    THEORETICAL MODEL                                                     
REMARK 220                                                                      
REMARK 220 EXPERIMENTAL DETAILS                                                 
REMARK 220  EXPERIMENT TYPE                : THEORETICAL MODELLING              
REMARK 220  DATE OF DATA COLLECTION        : 17-SEP-20                          
REMARK 220                                                                      
REMARK 220 REMARK: MODEL GENERATED BY ROSETTA                                   
REMARK 220  VERSION 2020.08+release.cb1caba                                     
ATOM      1  N   GLN A 158     -12.016 -12.395 -23.603  1.00  0.00           N  
ATOM      2  CA  GLN A 158     -11.969 -12.966 -22.241  1.00  0.00           C  
ATOM      3  C   GLN A 158     -12.554 -11.986 -21.232  1.00  0.00           C  
ATOM      4  O   GLN A 158     -13.092 -10.945 -21.605  1.00  0.00           O  
ATOM      5  CB  GLN A 158     -10.534 -13.324 -21.846  1.00  0.00           C  
ATOM      6  CG  GLN A 158      -9.893 -14.385 -22.724  1.00  0.00           C  
ATOM      7  CD  GLN A 158     -10.563 -15.738 -22.580  1.00  0.00           C  
ATOM      8  OE1 GLN A 158     -10.629 -16.300 -21.483  1.00  0.00           O  
ATOM      9  NE2 GLN A 158     -11.064 -16.270 -23.688  1.00  0.00           N  
ATOM     10 1H   GLN A 158     -11.629 -13.049 -24.253  1.00  0.00           H  
ATOM     11 2H   GLN A 158     -12.965 -12.201 -23.851  1.00  0.00           H  
ATOM     12 3H   GLN A 158     -11.486 -11.548 -23.628  1.00  0.00           H  
ATOM     13  HA  GLN A 158     -12.567 -13.877 -22.227  1.00  0.00           H  
ATOM     14 1HB  GLN A 158      -9.911 -12.431 -21.888  1.00  0.00           H  
ATOM     15 2HB  GLN A 158     -10.519 -13.685 -20.817  1.00  0.00           H  
ATOM     16 1HG  GLN A 158      -9.970 -14.075 -23.766  1.00  0.00           H  
ATOM     17 2HG  GLN A 158      -8.845 -14.490 -22.443  1.00  0.00           H  
ATOM     18 1HE2 GLN A 158     -11.519 -17.162 -23.656  1.00  0.00           H  
ATOM     19 2HE2 GLN A 158     -10.989 -15.781 -24.557  1.00  0.00           H  
ATOM     20  N   ARG A 159     -12.454 -12.331 -19.958  1.00  0.00           N  
ATOM     21  CA  ARG A 159     -12.963 -11.479 -18.889  1.00  0.00           C  
ATOM     22  C   ARG A 159     -12.021 -10.302 -18.654  1.00  0.00           C  
ATOM     23  O   ARG A 159     -10.801 -10.445 -18.767  1.00  0.00           O  
ATOM     24  CB  ARG A 159     -13.124 -12.269 -17.599  1.00  0.00           C  
ATOM     25  CG  ARG A 159     -14.191 -13.351 -17.640  1.00  0.00           C  
ATOM     26  CD  ARG A 159     -14.288 -14.077 -16.347  1.00  0.00           C  
ATOM     27  NE  ARG A 159     -15.295 -15.125 -16.388  1.00  0.00           N  
ATOM     28  CZ  ARG A 159     -15.547 -15.983 -15.380  1.00  0.00           C  
ATOM     29  NH1 ARG A 159     -14.859 -15.905 -14.263  1.00  0.00           N  
ATOM     30  NH2 ARG A 159     -16.487 -16.902 -15.515  1.00  0.00           N  
ATOM     31  H   ARG A 159     -12.025 -13.184 -19.727  1.00  0.00           H  
ATOM     32  HA  ARG A 159     -13.941 -11.098 -19.186  1.00  0.00           H  
ATOM     33 1HB  ARG A 159     -12.179 -12.748 -17.345  1.00  0.00           H  
ATOM     34 2HB  ARG A 159     -13.375 -11.589 -16.785  1.00  0.00           H  
ATOM     35 1HG  ARG A 159     -15.160 -12.898 -17.852  1.00  0.00           H  
ATOM     36 2HG  ARG A 159     -13.949 -14.071 -18.422  1.00  0.00           H  
ATOM     37 1HD  ARG A 159     -13.327 -14.536 -16.116  1.00  0.00           H  
ATOM     38 2HD  ARG A 159     -14.556 -13.377 -15.557  1.00  0.00           H  
ATOM     39  HE  ARG A 159     -15.846 -15.215 -17.232  1.00  0.00           H  
ATOM     40 1HH1 ARG A 159     -14.141 -15.202 -14.160  1.00  0.00           H  
ATOM     41 2HH1 ARG A 159     -15.048 -16.548 -13.508  1.00  0.00           H  
ATOM     42 1HH2 ARG A 159     -17.016 -16.962 -16.375  1.00  0.00           H  
ATOM     43 2HH2 ARG A 159     -16.676 -17.545 -14.761  1.00  0.00           H  
ATOM     44  N   ARG A 160     -12.586  -9.144 -18.344  1.00  0.00           N  
ATOM     45  CA  ARG A 160     -11.792  -7.949 -18.098  1.00  0.00           C  
ATOM     46  C   ARG A 160     -12.633  -6.875 -17.411  1.00  0.00           C  
ATOM     47  O   ARG A 160     -13.441  -6.198 -18.052  1.00  0.00           O  
ATOM     48  CB  ARG A 160     -11.230  -7.400 -19.401  1.00  0.00           C  
ATOM     49  CG  ARG A 160     -10.293  -6.213 -19.244  1.00  0.00           C  
ATOM     50  CD  ARG A 160      -9.731  -5.781 -20.549  1.00  0.00           C  
ATOM     51  NE  ARG A 160      -8.780  -4.691 -20.396  1.00  0.00           N  
ATOM     52  CZ  ARG A 160      -8.193  -4.038 -21.418  1.00  0.00           C  
ATOM     53  NH1 ARG A 160      -8.467  -4.377 -22.658  1.00  0.00           N  
ATOM     54  NH2 ARG A 160      -7.341  -3.058 -21.174  1.00  0.00           N  
ATOM     55  H   ARG A 160     -13.563  -9.090 -18.275  1.00  0.00           H  
ATOM     56  HA  ARG A 160     -10.960  -8.215 -17.446  1.00  0.00           H  
ATOM     57 1HB  ARG A 160     -10.682  -8.185 -19.920  1.00  0.00           H  
ATOM     58 2HB  ARG A 160     -12.050  -7.090 -20.049  1.00  0.00           H  
ATOM     59 1HG  ARG A 160     -10.839  -5.374 -18.812  1.00  0.00           H  
ATOM     60 2HG  ARG A 160      -9.466  -6.485 -18.587  1.00  0.00           H  
ATOM     61 1HD  ARG A 160      -9.216  -6.619 -21.019  1.00  0.00           H  
ATOM     62 2HD  ARG A 160     -10.537  -5.441 -21.198  1.00  0.00           H  
ATOM     63  HE  ARG A 160      -8.545  -4.402 -19.456  1.00  0.00           H  
ATOM     64 1HH1 ARG A 160      -9.119  -5.126 -22.844  1.00  0.00           H  
ATOM     65 2HH1 ARG A 160      -8.027  -3.889 -23.424  1.00  0.00           H  
ATOM     66 1HH2 ARG A 160      -7.130  -2.798 -20.220  1.00  0.00           H  
ATOM     67 2HH2 ARG A 160      -6.900  -2.570 -21.939  1.00  0.00           H  
ATOM     68  N   GLN A 161     -12.454  -6.736 -16.108  1.00  0.00           N  
ATOM     69  CA  GLN A 161     -13.186  -5.737 -15.341  1.00  0.00           C  
ATOM     70  C   GLN A 161     -12.283  -4.548 -15.024  1.00  0.00           C  
ATOM     71  O   GLN A 161     -11.141  -4.722 -14.597  1.00  0.00           O  
ATOM     72  CB  GLN A 161     -13.737  -6.344 -14.048  1.00  0.00           C  
ATOM     73  CG  GLN A 161     -14.568  -5.384 -13.214  1.00  0.00           C  
ATOM     74  CD  GLN A 161     -15.148  -6.045 -11.979  1.00  0.00           C  
ATOM     75  OE1 GLN A 161     -14.579  -7.000 -11.443  1.00  0.00           O  
ATOM     76  NE2 GLN A 161     -16.286  -5.539 -11.517  1.00  0.00           N  
ATOM     77  H   GLN A 161     -11.811  -7.320 -15.646  1.00  0.00           H  
ATOM     78  HA  GLN A 161     -14.024  -5.385 -15.943  1.00  0.00           H  
ATOM     79 1HB  GLN A 161     -14.358  -7.208 -14.287  1.00  0.00           H  
ATOM     80 2HB  GLN A 161     -12.910  -6.696 -13.431  1.00  0.00           H  
ATOM     81 1HG  GLN A 161     -13.938  -4.555 -12.895  1.00  0.00           H  
ATOM     82 2HG  GLN A 161     -15.394  -5.013 -13.822  1.00  0.00           H  
ATOM     83 1HE2 GLN A 161     -16.717  -5.933 -10.704  1.00  0.00           H  
ATOM     84 2HE2 GLN A 161     -16.715  -4.764 -11.982  1.00  0.00           H  
ATOM     85  N   LEU A 162     -12.793  -3.344 -15.237  1.00  0.00           N  
ATOM     86  CA  LEU A 162     -12.021  -2.140 -14.973  1.00  0.00           C  
ATOM     87  C   LEU A 162     -12.920  -0.927 -14.750  1.00  0.00           C  
ATOM     88  O   LEU A 162     -13.442  -0.340 -15.694  1.00  0.00           O  
ATOM     89  CB  LEU A 162     -11.064  -1.866 -16.140  1.00  0.00           C  
ATOM     90  CG  LEU A 162     -10.154  -0.642 -15.981  1.00  0.00           C  
ATOM     91  CD1 LEU A 162      -9.014  -0.720 -16.988  1.00  0.00           C  
ATOM     92  CD2 LEU A 162     -10.970   0.628 -16.176  1.00  0.00           C  
ATOM     93  H   LEU A 162     -13.712  -3.261 -15.574  1.00  0.00           H  
ATOM     94  HA  LEU A 162     -11.437  -2.296 -14.067  1.00  0.00           H  
ATOM     95 1HB  LEU A 162     -10.426  -2.737 -16.278  1.00  0.00           H  
ATOM     96 2HB  LEU A 162     -11.653  -1.725 -17.047  1.00  0.00           H  
ATOM     97  HG  LEU A 162      -9.717  -0.640 -14.982  1.00  0.00           H  
ATOM     98 1HD1 LEU A 162      -8.367   0.150 -16.874  1.00  0.00           H  
ATOM     99 2HD1 LEU A 162      -8.436  -1.627 -16.812  1.00  0.00           H  
ATOM    100 3HD1 LEU A 162      -9.423  -0.739 -17.998  1.00  0.00           H  
ATOM    101 1HD2 LEU A 162     -10.324   1.498 -16.062  1.00  0.00           H  
ATOM    102 2HD2 LEU A 162     -11.406   0.629 -17.175  1.00  0.00           H  
ATOM    103 3HD2 LEU A 162     -11.766   0.667 -15.432  1.00  0.00           H  
ATOM    104  N   THR A 163     -13.130  -0.568 -13.497  1.00  0.00           N  
ATOM    105  CA  THR A 163     -13.931   0.599 -13.185  1.00  0.00           C  
ATOM    106  C   THR A 163     -13.038   1.835 -13.283  1.00  0.00           C  
ATOM    107  O   THR A 163     -11.937   1.838 -12.733  1.00  0.00           O  
ATOM    108  CB  THR A 163     -14.563   0.499 -11.784  1.00  0.00           C  
ATOM    109  OG1 THR A 163     -15.448  -0.629 -11.736  1.00  0.00           O  
ATOM    110  CG2 THR A 163     -15.342   1.764 -11.459  1.00  0.00           C  
ATOM    111  H   THR A 163     -12.740  -1.095 -12.770  1.00  0.00           H  
ATOM    112  HA  THR A 163     -14.738   0.670 -13.915  1.00  0.00           H  
ATOM    113  HB  THR A 163     -13.779   0.360 -11.040  1.00  0.00           H  
ATOM    114  HG1 THR A 163     -15.735  -0.771 -10.831  1.00  0.00           H  
ATOM    115 1HG2 THR A 163     -15.782   1.675 -10.465  1.00  0.00           H  
ATOM    116 2HG2 THR A 163     -14.670   2.621 -11.483  1.00  0.00           H  
ATOM    117 3HG2 THR A 163     -16.134   1.902 -12.194  1.00  0.00           H  
ATOM    118  N   PRO A 164     -13.497   2.899 -13.960  1.00  0.00           N  
ATOM    119  CA  PRO A 164     -12.714   4.131 -14.141  1.00  0.00           C  
ATOM    120  C   PRO A 164     -12.220   4.737 -12.826  1.00  0.00           C  
ATOM    121  O   PRO A 164     -11.099   5.240 -12.749  1.00  0.00           O  
ATOM    122  CB  PRO A 164     -13.714   5.060 -14.836  1.00  0.00           C  
ATOM    123  CG  PRO A 164     -14.580   4.140 -15.626  1.00  0.00           C  
ATOM    124  CD  PRO A 164     -14.775   2.947 -14.729  1.00  0.00           C  
ATOM    125  HA  PRO A 164     -11.851   3.919 -14.789  1.00  0.00           H  
ATOM    126 1HB  PRO A 164     -14.276   5.637 -14.086  1.00  0.00           H  
ATOM    127 2HB  PRO A 164     -13.178   5.787 -15.464  1.00  0.00           H  
ATOM    128 1HG  PRO A 164     -15.528   4.637 -15.882  1.00  0.00           H  
ATOM    129 2HG  PRO A 164     -14.091   3.881 -16.577  1.00  0.00           H  
ATOM    130 1HD  PRO A 164     -15.637   3.121 -14.068  1.00  0.00           H  
ATOM    131 2HD  PRO A 164     -14.931   2.048 -15.343  1.00  0.00           H  
ATOM    132  N   GLN A 165     -13.054   4.663 -11.798  1.00  0.00           N  
ATOM    133  CA  GLN A 165     -12.719   5.223 -10.492  1.00  0.00           C  
ATOM    134  C   GLN A 165     -11.666   4.392  -9.762  1.00  0.00           C  
ATOM    135  O   GLN A 165     -10.776   4.940  -9.115  1.00  0.00           O  
ATOM    136  CB  GLN A 165     -13.974   5.333  -9.621  1.00  0.00           C  
ATOM    137  CG  GLN A 165     -14.959   6.398 -10.084  1.00  0.00           C  
ATOM    138  CD  GLN A 165     -15.791   5.958 -11.276  1.00  0.00           C  
ATOM    139  OE1 GLN A 165     -16.120   4.779 -11.417  1.00  0.00           O  
ATOM    140  NE2 GLN A 165     -16.136   6.899 -12.139  1.00  0.00           N  
ATOM    141  H   GLN A 165     -13.924   4.226 -11.924  1.00  0.00           H  
ATOM    142  HA  GLN A 165     -12.302   6.219 -10.639  1.00  0.00           H  
ATOM    143 1HB  GLN A 165     -14.483   4.380  -9.624  1.00  0.00           H  
ATOM    144 2HB  GLN A 165     -13.674   5.567  -8.611  1.00  0.00           H  
ATOM    145 1HG  GLN A 165     -15.623   6.635  -9.267  1.00  0.00           H  
ATOM    146 2HG  GLN A 165     -14.403   7.283 -10.360  1.00  0.00           H  
ATOM    147 1HE2 GLN A 165     -16.679   6.640 -12.919  1.00  0.00           H  
ATOM    148 2HE2 GLN A 165     -15.838   7.821 -11.971  1.00  0.00           H  
ATOM    149  N   GLN A 166     -11.757   3.072  -9.874  1.00  0.00           N  
ATOM    150  CA  GLN A 166     -10.822   2.186  -9.190  1.00  0.00           C  
ATOM    151  C   GLN A 166      -9.517   2.063  -9.956  1.00  0.00           C  
ATOM    152  O   GLN A 166      -8.440   2.098  -9.365  1.00  0.00           O  
ATOM    153  CB  GLN A 166     -11.442   0.800  -8.993  1.00  0.00           C  
ATOM    154  CG  GLN A 166     -12.630   0.778  -8.047  1.00  0.00           C  
ATOM    155  CD  GLN A 166     -13.199  -0.616  -7.865  1.00  0.00           C  
ATOM    156  OE1 GLN A 166     -13.082  -1.470  -8.748  1.00  0.00           O  
ATOM    157  NE2 GLN A 166     -13.820  -0.855  -6.715  1.00  0.00           N  
ATOM    158  H   GLN A 166     -12.454   2.687 -10.440  1.00  0.00           H  
ATOM    159  HA  GLN A 166     -10.598   2.609  -8.211  1.00  0.00           H  
ATOM    160 1HB  GLN A 166     -11.770   0.408  -9.956  1.00  0.00           H  
ATOM    161 2HB  GLN A 166     -10.688   0.117  -8.602  1.00  0.00           H  
ATOM    162 1HG  GLN A 166     -12.313   1.148  -7.073  1.00  0.00           H  
ATOM    163 2HG  GLN A 166     -13.415   1.417  -8.452  1.00  0.00           H  
ATOM    164 1HE2 GLN A 166     -14.216  -1.757  -6.538  1.00  0.00           H  
ATOM    165 2HE2 GLN A 166     -13.893  -0.134  -6.026  1.00  0.00           H  
ATOM    166  N   GLN A 167      -9.625   1.917 -11.272  1.00  0.00           N  
ATOM    167  CA  GLN A 167      -8.469   1.777 -12.140  1.00  0.00           C  
ATOM    168  C   GLN A 167      -7.449   2.886 -11.907  1.00  0.00           C  
ATOM    169  O   GLN A 167      -6.258   2.627 -11.753  1.00  0.00           O  
ATOM    170  CB  GLN A 167      -8.907   1.771 -13.607  1.00  0.00           C  
ATOM    171  CG  GLN A 167      -7.759   1.677 -14.599  1.00  0.00           C  
ATOM    172  CD  GLN A 167      -7.034   0.347 -14.520  1.00  0.00           C  
ATOM    173  OE1 GLN A 167      -7.453  -0.563 -13.800  1.00  0.00           O  
ATOM    174  NE2 GLN A 167      -5.937   0.228 -15.260  1.00  0.00           N  
ATOM    175  H   GLN A 167     -10.519   1.896 -11.678  1.00  0.00           H  
ATOM    176  HA  GLN A 167      -7.981   0.829 -11.916  1.00  0.00           H  
ATOM    177 1HB  GLN A 167      -9.574   0.927 -13.784  1.00  0.00           H  
ATOM    178 2HB  GLN A 167      -9.465   2.681 -13.824  1.00  0.00           H  
ATOM    179 1HG  GLN A 167      -8.155   1.792 -15.608  1.00  0.00           H  
ATOM    180 2HG  GLN A 167      -7.044   2.471 -14.386  1.00  0.00           H  
ATOM    181 1HE2 GLN A 167      -5.416  -0.627 -15.249  1.00  0.00           H  
ATOM    182 2HE2 GLN A 167      -5.632   0.991 -15.830  1.00  0.00           H  
ATOM    183  N   GLN A 168      -7.937   4.113 -11.843  1.00  0.00           N  
ATOM    184  CA  GLN A 168      -7.085   5.278 -11.654  1.00  0.00           C  
ATOM    185  C   GLN A 168      -6.316   5.237 -10.336  1.00  0.00           C  
ATOM    186  O   GLN A 168      -5.210   5.765 -10.240  1.00  0.00           O  
ATOM    187  CB  GLN A 168      -7.925   6.557 -11.721  1.00  0.00           C  
ATOM    188  CG  GLN A 168      -8.449   6.884 -13.109  1.00  0.00           C  
ATOM    189  CD  GLN A 168      -9.455   8.021 -13.094  1.00  0.00           C  
ATOM    190  OE1 GLN A 168      -9.390   8.913 -12.244  1.00  0.00           O  
ATOM    191  NE2 GLN A 168     -10.390   7.994 -14.037  1.00  0.00           N  
ATOM    192  H   GLN A 168      -8.906   4.243 -11.920  1.00  0.00           H  
ATOM    193  HA  GLN A 168      -6.346   5.299 -12.454  1.00  0.00           H  
ATOM    194 1HB  GLN A 168      -8.779   6.466 -11.051  1.00  0.00           H  
ATOM    195 2HB  GLN A 168      -7.328   7.402 -11.379  1.00  0.00           H  
ATOM    196 1HG  GLN A 168      -7.613   7.176 -13.744  1.00  0.00           H  
ATOM    197 2HG  GLN A 168      -8.939   6.000 -13.519  1.00  0.00           H  
ATOM    198 1HE2 GLN A 168     -11.080   8.717 -14.077  1.00  0.00           H  
ATOM    199 2HE2 GLN A 168     -10.405   7.251 -14.706  1.00  0.00           H  
ATOM    200  N   LEU A 169      -6.894   4.616  -9.325  1.00  0.00           N  
ATOM    201  CA  LEU A 169      -6.252   4.555  -8.026  1.00  0.00           C  
ATOM    202  C   LEU A 169      -5.281   3.380  -7.910  1.00  0.00           C  
ATOM    203  O   LEU A 169      -4.148   3.543  -7.454  1.00  0.00           O  
ATOM    204  CB  LEU A 169      -7.318   4.453  -6.928  1.00  0.00           C  
ATOM    205  CG  LEU A 169      -8.217   5.683  -6.757  1.00  0.00           C  
ATOM    206  CD1 LEU A 169      -9.302   5.382  -5.733  1.00  0.00           C  
ATOM    207  CD2 LEU A 169      -7.372   6.872  -6.322  1.00  0.00           C  
ATOM    208  H   LEU A 169      -7.756   4.169  -9.461  1.00  0.00           H  
ATOM    209  HA  LEU A 169      -5.678   5.470  -7.881  1.00  0.00           H  
ATOM    210 1HB  LEU A 169      -7.960   3.601  -7.146  1.00  0.00           H  
ATOM    211 2HB  LEU A 169      -6.820   4.270  -5.976  1.00  0.00           H  
ATOM    212  HG  LEU A 169      -8.706   5.912  -7.703  1.00  0.00           H  
ATOM    213 1HD1 LEU A 169      -9.942   6.256  -5.610  1.00  0.00           H  
ATOM    214 2HD1 LEU A 169      -9.903   4.540  -6.077  1.00  0.00           H  
ATOM    215 3HD1 LEU A 169      -8.842   5.133  -4.776  1.00  0.00           H  
ATOM    216 1HD2 LEU A 169      -8.011   7.748  -6.202  1.00  0.00           H  
ATOM    217 2HD2 LEU A 169      -6.884   6.645  -5.374  1.00  0.00           H  
ATOM    218 3HD2 LEU A 169      -6.616   7.078  -7.081  1.00  0.00           H  
ATOM    219  N   VAL A 170      -5.722   2.200  -8.332  1.00  0.00           N  
ATOM    220  CA  VAL A 170      -4.902   0.999  -8.214  1.00  0.00           C  
ATOM    221  C   VAL A 170      -3.789   0.914  -9.259  1.00  0.00           C  
ATOM    222  O   VAL A 170      -2.696   0.433  -8.966  1.00  0.00           O  
ATOM    223  CB  VAL A 170      -5.795  -0.250  -8.336  1.00  0.00           C  
ATOM    224  CG1 VAL A 170      -6.191  -0.482  -9.787  1.00  0.00           C  
ATOM    225  CG2 VAL A 170      -5.069  -1.463  -7.775  1.00  0.00           C  
ATOM    226  H   VAL A 170      -6.621   2.137  -8.726  1.00  0.00           H  
ATOM    227  HA  VAL A 170      -4.424   1.001  -7.234  1.00  0.00           H  
ATOM    228  HB  VAL A 170      -6.715  -0.083  -7.775  1.00  0.00           H  
ATOM    229 1HG1 VAL A 170      -6.823  -1.368  -9.854  1.00  0.00           H  
ATOM    230 2HG1 VAL A 170      -6.741   0.384 -10.157  1.00  0.00           H  
ATOM    231 3HG1 VAL A 170      -5.295  -0.629 -10.389  1.00  0.00           H  
ATOM    232 1HG2 VAL A 170      -5.707  -2.342  -7.863  1.00  0.00           H  
ATOM    233 2HG2 VAL A 170      -4.147  -1.625  -8.333  1.00  0.00           H  
ATOM    234 3HG2 VAL A 170      -4.833  -1.291  -6.724  1.00  0.00           H  
ATOM    235  N   ASN A 171      -4.053   1.377 -10.470  1.00  0.00           N  
ATOM    236  CA  ASN A 171      -3.052   1.320 -11.538  1.00  0.00           C  
ATOM    237  C   ASN A 171      -1.928   2.323 -11.293  1.00  0.00           C  
ATOM    238  O   ASN A 171      -0.785   2.112 -11.702  1.00  0.00           O  
ATOM    239  CB  ASN A 171      -3.697   1.562 -12.890  1.00  0.00           C  
ATOM    240  CG  ASN A 171      -2.807   1.162 -14.035  1.00  0.00           C  
ATOM    241  OD1 ASN A 171      -2.409  -0.003 -14.149  1.00  0.00           O  
ATOM    242  ND2 ASN A 171      -2.488   2.105 -14.884  1.00  0.00           N  
ATOM    243  H   ASN A 171      -4.938   1.764 -10.655  1.00  0.00           H  
ATOM    244  HA  ASN A 171      -2.604   0.325 -11.540  1.00  0.00           H  
ATOM    245 1HB  ASN A 171      -4.629   0.999 -12.956  1.00  0.00           H  
ATOM    246 2HB  ASN A 171      -3.945   2.619 -12.991  1.00  0.00           H  
ATOM    247 1HD2 ASN A 171      -1.899   1.897 -15.665  1.00  0.00           H  
ATOM    248 2HD2 ASN A 171      -2.833   3.034 -14.752  1.00  0.00           H  
ATOM    249  N   GLN A 172      -2.252   3.402 -10.600  1.00  0.00           N  
ATOM    250  CA  GLN A 172      -1.276   4.444 -10.306  1.00  0.00           C  
ATOM    251  C   GLN A 172      -0.409   4.077  -9.107  1.00  0.00           C  
ATOM    252  O   GLN A 172       0.673   4.635  -8.924  1.00  0.00           O  
ATOM    253  CB  GLN A 172      -1.982   5.778 -10.050  1.00  0.00           C  
ATOM    254  CG  GLN A 172      -2.576   6.417 -11.293  1.00  0.00           C  
ATOM    255  CD  GLN A 172      -3.192   7.774 -11.009  1.00  0.00           C  
ATOM    256  OE1 GLN A 172      -3.171   8.255  -9.872  1.00  0.00           O  
ATOM    257  NE2 GLN A 172      -3.744   8.400 -12.042  1.00  0.00           N  
ATOM    258  H   GLN A 172      -3.169   3.504 -10.275  1.00  0.00           H  
ATOM    259  HA  GLN A 172      -0.619   4.556 -11.169  1.00  0.00           H  
ATOM    260 1HB  GLN A 172      -2.787   5.632  -9.330  1.00  0.00           H  
ATOM    261 2HB  GLN A 172      -1.277   6.485  -9.612  1.00  0.00           H  
ATOM    262 1HG  GLN A 172      -1.787   6.548 -12.034  1.00  0.00           H  
ATOM    263 2HG  GLN A 172      -3.354   5.764 -11.688  1.00  0.00           H  
ATOM    264 1HE2 GLN A 172      -4.166   9.299 -11.915  1.00  0.00           H  
ATOM    265 2HE2 GLN A 172      -3.738   7.974 -12.947  1.00  0.00           H  
ATOM    266  N   MET A 173      -0.880   3.129  -8.300  1.00  0.00           N  
ATOM    267  CA  MET A 173      -0.141   2.679  -7.114  1.00  0.00           C  
ATOM    268  C   MET A 173       1.107   1.888  -7.506  1.00  0.00           C  
ATOM    269  O   MET A 173       1.901   1.499  -6.654  1.00  0.00           O  
ATOM    270  CB  MET A 173      -1.044   1.835  -6.216  1.00  0.00           C  
ATOM    271  CG  MET A 173      -1.974   2.643  -5.321  1.00  0.00           C  
ATOM    272  SD  MET A 173      -1.094   3.858  -4.321  1.00  0.00           S  
ATOM    273  CE  MET A 173      -0.232   2.790  -3.171  1.00  0.00           C  
ATOM    274  H   MET A 173      -1.749   2.722  -8.499  1.00  0.00           H  
ATOM    275  HA  MET A 173       0.186   3.557  -6.556  1.00  0.00           H  
ATOM    276 1HB  MET A 173      -1.659   1.180  -6.832  1.00  0.00           H  
ATOM    277 2HB  MET A 173      -0.430   1.201  -5.575  1.00  0.00           H  
ATOM    278 1HG  MET A 173      -2.705   3.167  -5.936  1.00  0.00           H  
ATOM    279 2HG  MET A 173      -2.510   1.970  -4.653  1.00  0.00           H  
ATOM    280 1HE  MET A 173       0.359   3.396  -2.484  1.00  0.00           H  
ATOM    281 2HE  MET A 173      -0.957   2.202  -2.607  1.00  0.00           H  
ATOM    282 3HE  MET A 173       0.428   2.119  -3.722  1.00  0.00           H  
ATOM    283  N   LYS A 174       1.265   1.642  -8.799  1.00  0.00           N  
ATOM    284  CA  LYS A 174       2.421   0.919  -9.300  1.00  0.00           C  
ATOM    285  C   LYS A 174       3.640   1.815  -9.205  1.00  0.00           C  
ATOM    286  O   LYS A 174       4.701   1.407  -8.734  1.00  0.00           O  
ATOM    287  CB  LYS A 174       2.202   0.457 -10.742  1.00  0.00           C  
ATOM    288  CG  LYS A 174       3.387  -0.277 -11.354  1.00  0.00           C  
ATOM    289  CD  LYS A 174       3.042  -0.837 -12.726  1.00  0.00           C  
ATOM    290  CE  LYS A 174       4.229  -1.560 -13.344  1.00  0.00           C  
ATOM    291  NZ  LYS A 174       3.915  -2.085 -14.701  1.00  0.00           N  
ATOM    292  H   LYS A 174       0.598   1.971  -9.427  1.00  0.00           H  
ATOM    293  HA  LYS A 174       2.574   0.037  -8.677  1.00  0.00           H  
ATOM    294 1HB  LYS A 174       1.339  -0.208 -10.783  1.00  0.00           H  
ATOM    295 2HB  LYS A 174       1.981   1.320 -11.371  1.00  0.00           H  
ATOM    296 1HG  LYS A 174       4.229   0.410 -11.453  1.00  0.00           H  
ATOM    297 2HG  LYS A 174       3.685  -1.097 -10.701  1.00  0.00           H  
ATOM    298 1HD  LYS A 174       2.208  -1.535 -12.635  1.00  0.00           H  
ATOM    299 2HD  LYS A 174       2.741  -0.023 -13.386  1.00  0.00           H  
ATOM    300 1HE  LYS A 174       5.073  -0.876 -13.419  1.00  0.00           H  
ATOM    301 2HE  LYS A 174       4.521  -2.393 -12.705  1.00  0.00           H  
ATOM    302 1HZ  LYS A 174       4.726  -2.557 -15.076  1.00  0.00           H  
ATOM    303 2HZ  LYS A 174       3.145  -2.736 -14.641  1.00  0.00           H  
ATOM    304 3HZ  LYS A 174       3.662  -1.319 -15.309  1.00  0.00           H  
ATOM    305  N   VAL A 175       3.472   3.053  -9.647  1.00  0.00           N  
ATOM    306  CA  VAL A 175       4.547   4.019  -9.596  1.00  0.00           C  
ATOM    307  C   VAL A 175       4.194   5.108  -8.603  1.00  0.00           C  
ATOM    308  O   VAL A 175       3.738   6.192  -8.973  1.00  0.00           O  
ATOM    309  CB  VAL A 175       4.793   4.636 -10.985  1.00  0.00           C  
ATOM    310  CG1 VAL A 175       5.979   5.589 -10.943  1.00  0.00           C  
ATOM    311  CG2 VAL A 175       5.024   3.534 -12.008  1.00  0.00           C  
ATOM    312  H   VAL A 175       2.602   3.324 -10.005  1.00  0.00           H  
ATOM    313  HA  VAL A 175       5.457   3.508  -9.278  1.00  0.00           H  
ATOM    314  HB  VAL A 175       3.920   5.222 -11.273  1.00  0.00           H  
ATOM    315 1HG1 VAL A 175       6.138   6.017 -11.933  1.00  0.00           H  
ATOM    316 2HG1 VAL A 175       5.777   6.389 -10.231  1.00  0.00           H  
ATOM    317 3HG1 VAL A 175       6.872   5.045 -10.635  1.00  0.00           H  
ATOM    318 1HG2 VAL A 175       5.196   3.978 -12.989  1.00  0.00           H  
ATOM    319 2HG2 VAL A 175       5.894   2.944 -11.718  1.00  0.00           H  
ATOM    320 3HG2 VAL A 175       4.146   2.889 -12.052  1.00  0.00           H  
ATOM    321  N   ALA A 176       4.412   4.808  -7.342  1.00  0.00           N  
ATOM    322  CA  ALA A 176       4.130   5.744  -6.275  1.00  0.00           C  
ATOM    323  C   ALA A 176       5.181   5.632  -5.178  1.00  0.00           C  
ATOM    324  O   ALA A 176       5.362   4.567  -4.590  1.00  0.00           O  
ATOM    325  CB  ALA A 176       2.736   5.497  -5.714  1.00  0.00           C  
ATOM    326  H   ALA A 176       4.738   3.912  -7.118  1.00  0.00           H  
ATOM    327  HA  ALA A 176       4.174   6.752  -6.688  1.00  0.00           H  
ATOM    328 1HB  ALA A 176       2.681   4.494  -5.314  1.00  0.00           H  
ATOM    329 2HB  ALA A 176       2.004   5.610  -6.501  1.00  0.00           H  
ATOM    330 3HB  ALA A 176       2.531   6.210  -4.930  1.00  0.00           H  
ATOM    331  N   PRO A 177       5.938   6.710  -4.936  1.00  0.00           N  
ATOM    332  CA  PRO A 177       6.955   6.738  -3.898  1.00  0.00           C  
ATOM    333  C   PRO A 177       6.377   7.101  -2.532  1.00  0.00           C  
ATOM    334  O   PRO A 177       5.520   7.983  -2.420  1.00  0.00           O  
ATOM    335  CB  PRO A 177       7.920   7.815  -4.404  1.00  0.00           C  
ATOM    336  CG  PRO A 177       7.033   8.837  -5.029  1.00  0.00           C  
ATOM    337  CD  PRO A 177       5.917   8.037  -5.646  1.00  0.00           C  
ATOM    338  HA  PRO A 177       7.448   5.756  -3.848  1.00  0.00           H  
ATOM    339 1HB  PRO A 177       8.510   8.215  -3.567  1.00  0.00           H  
ATOM    340 2HB  PRO A 177       8.632   7.375  -5.118  1.00  0.00           H  
ATOM    341 1HG  PRO A 177       6.675   9.545  -4.267  1.00  0.00           H  
ATOM    342 2HG  PRO A 177       7.593   9.425  -5.770  1.00  0.00           H  
ATOM    343 1HD  PRO A 177       4.959   8.553  -5.481  1.00  0.00           H  
ATOM    344 2HD  PRO A 177       6.108   7.909  -6.722  1.00  0.00           H  
ATOM    345  N   ILE A 178       6.852   6.415  -1.506  1.00  0.00           N  
ATOM    346  CA  ILE A 178       6.412   6.640  -0.137  1.00  0.00           C  
ATOM    347  C   ILE A 178       6.911   7.989   0.384  1.00  0.00           C  
ATOM    348  O   ILE A 178       8.119   8.227   0.445  1.00  0.00           O  
ATOM    349  CB  ILE A 178       6.904   5.512   0.789  1.00  0.00           C  
ATOM    350  CG1 ILE A 178       6.349   4.162   0.327  1.00  0.00           C  
ATOM    351  CG2 ILE A 178       6.502   5.793   2.228  1.00  0.00           C  
ATOM    352  CD1 ILE A 178       6.986   2.974   1.010  1.00  0.00           C  
ATOM    353  H   ILE A 178       7.526   5.718  -1.675  1.00  0.00           H  
ATOM    354  HA  ILE A 178       5.323   6.649  -0.121  1.00  0.00           H  
ATOM    355  HB  ILE A 178       7.989   5.442   0.732  1.00  0.00           H  
ATOM    356 1HG1 ILE A 178       5.276   4.127   0.512  1.00  0.00           H  
ATOM    357 2HG1 ILE A 178       6.498   4.056  -0.748  1.00  0.00           H  
ATOM    358 1HG2 ILE A 178       6.857   4.985   2.869  1.00  0.00           H  
ATOM    359 2HG2 ILE A 178       6.943   6.733   2.553  1.00  0.00           H  
ATOM    360 3HG2 ILE A 178       5.416   5.858   2.296  1.00  0.00           H  
ATOM    361 1HD1 ILE A 178       6.542   2.054   0.630  1.00  0.00           H  
ATOM    362 2HD1 ILE A 178       8.058   2.969   0.808  1.00  0.00           H  
ATOM    363 3HD1 ILE A 178       6.820   3.040   2.085  1.00  0.00           H  
ATOM    364  N   PRO A 179       5.983   8.898   0.732  1.00  0.00           N  
ATOM    365  CA  PRO A 179       6.327  10.225   1.255  1.00  0.00           C  
ATOM    366  C   PRO A 179       7.071  10.158   2.582  1.00  0.00           C  
ATOM    367  O   PRO A 179       7.006   9.158   3.299  1.00  0.00           O  
ATOM    368  CB  PRO A 179       4.956  10.889   1.420  1.00  0.00           C  
ATOM    369  CG  PRO A 179       4.075  10.150   0.473  1.00  0.00           C  
ATOM    370  CD  PRO A 179       4.543   8.721   0.563  1.00  0.00           C  
ATOM    371  HA  PRO A 179       6.939  10.759   0.513  1.00  0.00           H  
ATOM    372 1HB  PRO A 179       4.622  10.808   2.465  1.00  0.00           H  
ATOM    373 2HB  PRO A 179       5.028  11.962   1.188  1.00  0.00           H  
ATOM    374 1HG  PRO A 179       3.021  10.270   0.762  1.00  0.00           H  
ATOM    375 2HG  PRO A 179       4.175  10.564  -0.541  1.00  0.00           H  
ATOM    376 1HD  PRO A 179       4.076   8.237   1.433  1.00  0.00           H  
ATOM    377 2HD  PRO A 179       4.281   8.190  -0.364  1.00  0.00           H  
ATOM    378  N   LYS A 180       7.742  11.248   2.920  1.00  0.00           N  
ATOM    379  CA  LYS A 180       8.516  11.337   4.156  1.00  0.00           C  
ATOM    380  C   LYS A 180       7.624  11.176   5.380  1.00  0.00           C  
ATOM    381  O   LYS A 180       8.061  10.675   6.418  1.00  0.00           O  
ATOM    382  CB  LYS A 180       9.265  12.669   4.225  1.00  0.00           C  
ATOM    383  CG  LYS A 180      10.417  12.795   3.236  1.00  0.00           C  
ATOM    384  CD  LYS A 180      11.102  14.148   3.356  1.00  0.00           C  
ATOM    385  CE  LYS A 180      12.253  14.275   2.369  1.00  0.00           C  
ATOM    386  NZ  LYS A 180      12.910  15.607   2.449  1.00  0.00           N  
ATOM    387  H   LYS A 180       7.709  12.023   2.317  1.00  0.00           H  
ATOM    388  HA  LYS A 180       9.245  10.526   4.167  1.00  0.00           H  
ATOM    389 1HB  LYS A 180       8.570  13.487   4.035  1.00  0.00           H  
ATOM    390 2HB  LYS A 180       9.669  12.808   5.228  1.00  0.00           H  
ATOM    391 1HG  LYS A 180      11.148  12.008   3.427  1.00  0.00           H  
ATOM    392 2HG  LYS A 180      10.039  12.676   2.221  1.00  0.00           H  
ATOM    393 1HD  LYS A 180      10.377  14.941   3.160  1.00  0.00           H  
ATOM    394 2HD  LYS A 180      11.487  14.273   4.367  1.00  0.00           H  
ATOM    395 1HE  LYS A 180      12.995  13.505   2.574  1.00  0.00           H  
ATOM    396 2HE  LYS A 180      11.881  14.129   1.355  1.00  0.00           H  
ATOM    397 1HZ  LYS A 180      13.666  15.652   1.780  1.00  0.00           H  
ATOM    398 2HZ  LYS A 180      12.235  16.330   2.241  1.00  0.00           H  
ATOM    399 3HZ  LYS A 180      13.276  15.748   3.380  1.00  0.00           H  
ATOM    400  N   GLN A 181       6.375  11.598   5.250  1.00  0.00           N  
ATOM    401  CA  GLN A 181       5.408  11.494   6.336  1.00  0.00           C  
ATOM    402  C   GLN A 181       5.146  10.029   6.680  1.00  0.00           C  
ATOM    403  O   GLN A 181       4.888   9.680   7.833  1.00  0.00           O  
ATOM    404  CB  GLN A 181       4.098  12.191   5.960  1.00  0.00           C  
ATOM    405  CG  GLN A 181       4.203  13.704   5.866  1.00  0.00           C  
ATOM    406  CD  GLN A 181       2.897  14.349   5.440  1.00  0.00           C  
ATOM    407  OE1 GLN A 181       2.046  13.708   4.818  1.00  0.00           O  
ATOM    408  NE2 GLN A 181       2.732  15.624   5.775  1.00  0.00           N  
ATOM    409  H   GLN A 181       6.099  12.000   4.400  1.00  0.00           H  
ATOM    410  HA  GLN A 181       5.822  11.985   7.216  1.00  0.00           H  
ATOM    411 1HB  GLN A 181       3.750  11.818   4.998  1.00  0.00           H  
ATOM    412 2HB  GLN A 181       3.334  11.953   6.700  1.00  0.00           H  
ATOM    413 1HG  GLN A 181       4.478  14.101   6.843  1.00  0.00           H  
ATOM    414 2HG  GLN A 181       4.966  13.960   5.130  1.00  0.00           H  
ATOM    415 1HE2 GLN A 181       1.891  16.103   5.521  1.00  0.00           H  
ATOM    416 2HE2 GLN A 181       3.448  16.106   6.280  1.00  0.00           H  
ATOM    417  N   LEU A 182       5.231   9.176   5.671  1.00  0.00           N  
ATOM    418  CA  LEU A 182       4.985   7.754   5.846  1.00  0.00           C  
ATOM    419  C   LEU A 182       6.278   6.995   6.126  1.00  0.00           C  
ATOM    420  O   LEU A 182       6.263   5.978   6.816  1.00  0.00           O  
ATOM    421  CB  LEU A 182       4.307   7.180   4.596  1.00  0.00           C  
ATOM    422  CG  LEU A 182       2.790   7.391   4.505  1.00  0.00           C  
ATOM    423  CD1 LEU A 182       2.493   8.872   4.320  1.00  0.00           C  
ATOM    424  CD2 LEU A 182       2.232   6.573   3.349  1.00  0.00           C  
ATOM    425  H   LEU A 182       5.479   9.510   4.781  1.00  0.00           H  
ATOM    426  HA  LEU A 182       4.321   7.620   6.699  1.00  0.00           H  
ATOM    427 1HB  LEU A 182       4.758   7.636   3.716  1.00  0.00           H  
ATOM    428 2HB  LEU A 182       4.495   6.107   4.560  1.00  0.00           H  
ATOM    429  HG  LEU A 182       2.322   7.071   5.436  1.00  0.00           H  
ATOM    430 1HD1 LEU A 182       1.416   9.022   4.256  1.00  0.00           H  
ATOM    431 2HD1 LEU A 182       2.887   9.431   5.170  1.00  0.00           H  
ATOM    432 3HD1 LEU A 182       2.964   9.227   3.404  1.00  0.00           H  
ATOM    433 1HD2 LEU A 182       1.153   6.723   3.285  1.00  0.00           H  
ATOM    434 2HD2 LEU A 182       2.699   6.894   2.418  1.00  0.00           H  
ATOM    435 3HD2 LEU A 182       2.443   5.517   3.516  1.00  0.00           H  
ATOM    436  N   LEU A 183       7.393   7.504   5.602  1.00  0.00           N  
ATOM    437  CA  LEU A 183       8.704   6.872   5.793  1.00  0.00           C  
ATOM    438  C   LEU A 183       9.061   6.750   7.271  1.00  0.00           C  
ATOM    439  O   LEU A 183       9.811   5.860   7.667  1.00  0.00           O  
ATOM    440  CB  LEU A 183       9.791   7.677   5.069  1.00  0.00           C  
ATOM    441  CG  LEU A 183       9.806   7.550   3.541  1.00  0.00           C  
ATOM    442  CD1 LEU A 183      10.912   8.426   2.969  1.00  0.00           C  
ATOM    443  CD2 LEU A 183      10.007   6.092   3.155  1.00  0.00           C  
ATOM    444  H   LEU A 183       7.333   8.319   5.058  1.00  0.00           H  
ATOM    445  HA  LEU A 183       8.669   5.869   5.369  1.00  0.00           H  
ATOM    446 1HB  LEU A 183       9.662   8.731   5.312  1.00  0.00           H  
ATOM    447 2HB  LEU A 183      10.765   7.357   5.438  1.00  0.00           H  
ATOM    448  HG  LEU A 183       8.857   7.905   3.137  1.00  0.00           H  
ATOM    449 1HD1 LEU A 183      10.923   8.335   1.882  1.00  0.00           H  
ATOM    450 2HD1 LEU A 183      10.733   9.465   3.244  1.00  0.00           H  
ATOM    451 3HD1 LEU A 183      11.873   8.104   3.368  1.00  0.00           H  
ATOM    452 1HD2 LEU A 183      10.017   6.001   2.067  1.00  0.00           H  
ATOM    453 2HD2 LEU A 183      10.956   5.736   3.557  1.00  0.00           H  
ATOM    454 3HD2 LEU A 183       9.193   5.492   3.562  1.00  0.00           H  
ATOM    455  N   GLN A 184       8.520   7.649   8.080  1.00  0.00           N  
ATOM    456  CA  GLN A 184       8.772   7.642   9.516  1.00  0.00           C  
ATOM    457  C   GLN A 184       8.196   6.395  10.182  1.00  0.00           C  
ATOM    458  O   GLN A 184       8.633   6.003  11.265  1.00  0.00           O  
ATOM    459  CB  GLN A 184       8.185   8.898  10.165  1.00  0.00           C  
ATOM    460  CG  GLN A 184       8.909  10.183   9.803  1.00  0.00           C  
ATOM    461  CD  GLN A 184       8.303  11.399  10.477  1.00  0.00           C  
ATOM    462  OE1 GLN A 184       7.721  11.301  11.560  1.00  0.00           O  
ATOM    463  NE2 GLN A 184       8.436  12.556   9.838  1.00  0.00           N  
ATOM    464  H   GLN A 184       7.946   8.345   7.700  1.00  0.00           H  
ATOM    465  HA  GLN A 184       9.850   7.636   9.678  1.00  0.00           H  
ATOM    466 1HB  GLN A 184       7.140   9.006   9.871  1.00  0.00           H  
ATOM    467 2HB  GLN A 184       8.209   8.792  11.250  1.00  0.00           H  
ATOM    468 1HG  GLN A 184       9.950  10.102  10.117  1.00  0.00           H  
ATOM    469 2HG  GLN A 184       8.854  10.327   8.724  1.00  0.00           H  
ATOM    470 1HE2 GLN A 184       8.056  13.394  10.234  1.00  0.00           H  
ATOM    471 2HE2 GLN A 184       8.916  12.591   8.962  1.00  0.00           H  
ATOM    472  N   ARG A 185       7.222   5.771   9.528  1.00  0.00           N  
ATOM    473  CA  ARG A 185       6.577   4.580  10.068  1.00  0.00           C  
ATOM    474  C   ARG A 185       7.439   3.343   9.852  1.00  0.00           C  
ATOM    475  O   ARG A 185       7.341   2.372  10.601  1.00  0.00           O  
ATOM    476  CB  ARG A 185       5.217   4.367   9.420  1.00  0.00           C  
ATOM    477  CG  ARG A 185       4.154   5.380   9.814  1.00  0.00           C  
ATOM    478  CD  ARG A 185       2.831   5.043   9.232  1.00  0.00           C  
ATOM    479  NE  ARG A 185       1.803   5.989   9.636  1.00  0.00           N  
ATOM    480  CZ  ARG A 185       1.079   5.896  10.769  1.00  0.00           C  
ATOM    481  NH1 ARG A 185       1.283   4.896  11.598  1.00  0.00           N  
ATOM    482  NH2 ARG A 185       0.167   6.809  11.047  1.00  0.00           N  
ATOM    483  H   ARG A 185       6.941   6.112   8.650  1.00  0.00           H  
ATOM    484  HA  ARG A 185       6.433   4.720  11.140  1.00  0.00           H  
ATOM    485 1HB  ARG A 185       5.321   4.403   8.337  1.00  0.00           H  
ATOM    486 2HB  ARG A 185       4.841   3.377   9.680  1.00  0.00           H  
ATOM    487 1HG  ARG A 185       4.056   5.401  10.900  1.00  0.00           H  
ATOM    488 2HG  ARG A 185       4.444   6.369   9.458  1.00  0.00           H  
ATOM    489 1HD  ARG A 185       2.898   5.056   8.144  1.00  0.00           H  
ATOM    490 2HD  ARG A 185       2.529   4.050   9.565  1.00  0.00           H  
ATOM    491  HE  ARG A 185       1.619   6.773   9.023  1.00  0.00           H  
ATOM    492 1HH1 ARG A 185       1.981   4.197  11.385  1.00  0.00           H  
ATOM    493 2HH1 ARG A 185       0.741   4.825  12.446  1.00  0.00           H  
ATOM    494 1HH2 ARG A 185       0.010   7.579  10.409  1.00  0.00           H  
ATOM    495 2HH2 ARG A 185      -0.375   6.740  11.895  1.00  0.00           H  
ATOM    496  N   ILE A 186       8.274   3.384   8.823  1.00  0.00           N  
ATOM    497  CA  ILE A 186       9.169   2.275   8.510  1.00  0.00           C  
ATOM    498  C   ILE A 186      10.596   2.788   8.321  1.00  0.00           C  
ATOM    499  O   ILE A 186      11.022   3.085   7.205  1.00  0.00           O  
ATOM    500  CB  ILE A 186       8.709   1.531   7.243  1.00  0.00           C  
ATOM    501  CG1 ILE A 186       7.245   1.105   7.375  1.00  0.00           C  
ATOM    502  CG2 ILE A 186       9.596   0.323   6.984  1.00  0.00           C  
ATOM    503  CD1 ILE A 186       7.025  -0.034   8.345  1.00  0.00           C  
ATOM    504  H   ILE A 186       8.299   4.187   8.261  1.00  0.00           H  
ATOM    505  HA  ILE A 186       9.155   1.574   9.343  1.00  0.00           H  
ATOM    506  HB  ILE A 186       8.766   2.202   6.386  1.00  0.00           H  
ATOM    507 1HG1 ILE A 186       6.648   1.954   7.706  1.00  0.00           H  
ATOM    508 2HG1 ILE A 186       6.865   0.800   6.400  1.00  0.00           H  
ATOM    509 1HG2 ILE A 186       9.257  -0.192   6.086  1.00  0.00           H  
ATOM    510 2HG2 ILE A 186      10.627   0.651   6.847  1.00  0.00           H  
ATOM    511 3HG2 ILE A 186       9.543  -0.357   7.834  1.00  0.00           H  
ATOM    512 1HD1 ILE A 186       5.963  -0.279   8.383  1.00  0.00           H  
ATOM    513 2HD1 ILE A 186       7.588  -0.908   8.012  1.00  0.00           H  
ATOM    514 3HD1 ILE A 186       7.365   0.261   9.336  1.00  0.00           H  
ATOM    515  N   PRO A 187      11.351   2.908   9.421  1.00  0.00           N  
ATOM    516  CA  PRO A 187      12.720   3.411   9.388  1.00  0.00           C  
ATOM    517  C   PRO A 187      13.758   2.333   9.085  1.00  0.00           C  
ATOM    518  O   PRO A 187      13.455   1.139   9.120  1.00  0.00           O  
ATOM    519  CB  PRO A 187      12.898   3.970  10.803  1.00  0.00           C  
ATOM    520  CG  PRO A 187      12.126   3.031  11.667  1.00  0.00           C  
ATOM    521  CD  PRO A 187      10.915   2.677  10.846  1.00  0.00           C  
ATOM    522  HA  PRO A 187      12.795   4.207   8.632  1.00  0.00           H  
ATOM    523 1HB  PRO A 187      13.966   4.007  11.062  1.00  0.00           H  
ATOM    524 2HB  PRO A 187      12.520   5.002  10.851  1.00  0.00           H  
ATOM    525 1HG  PRO A 187      12.740   2.153  11.917  1.00  0.00           H  
ATOM    526 2HG  PRO A 187      11.865   3.518  12.618  1.00  0.00           H  
ATOM    527 1HD  PRO A 187      10.650   1.624  11.018  1.00  0.00           H  
ATOM    528 2HD  PRO A 187      10.080   3.338  11.120  1.00  0.00           H  
ATOM    529  N   ASN A 188      14.979   2.783   8.787  1.00  0.00           N  
ATOM    530  CA  ASN A 188      16.103   1.893   8.484  1.00  0.00           C  
ATOM    531  C   ASN A 188      15.767   0.949   7.333  1.00  0.00           C  
ATOM    532  O   ASN A 188      15.730  -0.273   7.506  1.00  0.00           O  
ATOM    533  CB  ASN A 188      16.510   1.106   9.716  1.00  0.00           C  
ATOM    534  CG  ASN A 188      16.934   1.992  10.854  1.00  0.00           C  
ATOM    535  OD1 ASN A 188      17.766   2.891  10.680  1.00  0.00           O  
ATOM    536  ND2 ASN A 188      16.380   1.757  12.016  1.00  0.00           N  
ATOM    537  H   ASN A 188      15.132   3.752   8.774  1.00  0.00           H  
ATOM    538  HA  ASN A 188      16.951   2.502   8.165  1.00  0.00           H  
ATOM    539 1HB  ASN A 188      15.674   0.487  10.046  1.00  0.00           H  
ATOM    540 2HB  ASN A 188      17.332   0.436   9.465  1.00  0.00           H  
ATOM    541 1HD2 ASN A 188      16.625   2.315  12.809  1.00  0.00           H  
ATOM    542 2HD2 ASN A 188      15.712   1.019  12.111  1.00  0.00           H  
ATOM    543  N   ILE A 189      15.512   1.513   6.163  1.00  0.00           N  
ATOM    544  CA  ILE A 189      15.184   0.709   4.997  1.00  0.00           C  
ATOM    545  C   ILE A 189      16.421   0.501   4.122  1.00  0.00           C  
ATOM    546  O   ILE A 189      17.003   1.461   3.620  1.00  0.00           O  
ATOM    547  CB  ILE A 189      14.065   1.370   4.171  1.00  0.00           C  
ATOM    548  CG1 ILE A 189      12.742   1.334   4.939  1.00  0.00           C  
ATOM    549  CG2 ILE A 189      13.920   0.678   2.823  1.00  0.00           C  
ATOM    550  CD1 ILE A 189      11.640   2.145   4.295  1.00  0.00           C  
ATOM    551  H   ILE A 189      15.568   2.487   6.079  1.00  0.00           H  
ATOM    552  HA  ILE A 189      14.833  -0.265   5.336  1.00  0.00           H  
ATOM    553  HB  ILE A 189      14.307   2.419   4.006  1.00  0.00           H  
ATOM    554 1HG1 ILE A 189      12.401   0.303   5.029  1.00  0.00           H  
ATOM    555 2HG1 ILE A 189      12.897   1.715   5.949  1.00  0.00           H  
ATOM    556 1HG2 ILE A 189      13.126   1.158   2.252  1.00  0.00           H  
ATOM    557 2HG2 ILE A 189      14.858   0.754   2.273  1.00  0.00           H  
ATOM    558 3HG2 ILE A 189      13.674  -0.372   2.978  1.00  0.00           H  
ATOM    559 1HD1 ILE A 189      10.734   2.071   4.898  1.00  0.00           H  
ATOM    560 2HD1 ILE A 189      11.947   3.188   4.228  1.00  0.00           H  
ATOM    561 3HD1 ILE A 189      11.442   1.759   3.296  1.00  0.00           H  
ATOM    562  N   PRO A 190      16.831  -0.769   3.930  1.00  0.00           N  
ATOM    563  CA  PRO A 190      18.009  -1.127   3.118  1.00  0.00           C  
ATOM    564  C   PRO A 190      18.013  -0.542   1.691  1.00  0.00           C  
ATOM    565  O   PRO A 190      19.017   0.044   1.284  1.00  0.00           O  
ATOM    566  CB  PRO A 190      17.920  -2.656   3.083  1.00  0.00           C  
ATOM    567  CG  PRO A 190      17.297  -3.015   4.389  1.00  0.00           C  
ATOM    568  CD  PRO A 190      16.242  -1.963   4.602  1.00  0.00           C  
ATOM    569  HA  PRO A 190      18.920  -0.789   3.634  1.00  0.00           H  
ATOM    570 1HB  PRO A 190      17.318  -2.978   2.220  1.00  0.00           H  
ATOM    571 2HB  PRO A 190      18.923  -3.089   2.955  1.00  0.00           H  
ATOM    572 1HG  PRO A 190      16.877  -4.032   4.342  1.00  0.00           H  
ATOM    573 2HG  PRO A 190      18.057  -3.021   5.183  1.00  0.00           H  
ATOM    574 1HD  PRO A 190      15.304  -2.280   4.125  1.00  0.00           H  
ATOM    575 2HD  PRO A 190      16.094  -1.806   5.681  1.00  0.00           H  
ATOM    576  N   PRO A 191      16.918  -0.679   0.897  1.00  0.00           N  
ATOM    577  CA  PRO A 191      16.887  -0.148  -0.471  1.00  0.00           C  
ATOM    578  C   PRO A 191      17.027   1.369  -0.505  1.00  0.00           C  
ATOM    579  O   PRO A 191      17.645   1.926  -1.412  1.00  0.00           O  
ATOM    580  CB  PRO A 191      15.511  -0.592  -0.978  1.00  0.00           C  
ATOM    581  CG  PRO A 191      14.734  -0.863   0.265  1.00  0.00           C  
ATOM    582  CD  PRO A 191      15.744  -1.439   1.221  1.00  0.00           C  
ATOM    583  HA  PRO A 191      17.693  -0.613  -1.058  1.00  0.00           H  
ATOM    584 1HB  PRO A 191      15.064   0.201  -1.596  1.00  0.00           H  
ATOM    585 2HB  PRO A 191      15.614  -1.480  -1.619  1.00  0.00           H  
ATOM    586 1HG  PRO A 191      14.279   0.066   0.639  1.00  0.00           H  
ATOM    587 2HG  PRO A 191      13.908  -1.558   0.052  1.00  0.00           H  
ATOM    588 1HD  PRO A 191      15.404  -1.283   2.254  1.00  0.00           H  
ATOM    589 2HD  PRO A 191      15.876  -2.512   1.014  1.00  0.00           H  
ATOM    590  N   ASN A 192      16.439   2.024   0.497  1.00  0.00           N  
ATOM    591  CA  ASN A 192      16.461   3.484   0.616  1.00  0.00           C  
ATOM    592  C   ASN A 192      15.739   4.142  -0.554  1.00  0.00           C  
ATOM    593  O   ASN A 192      15.877   5.342  -0.797  1.00  0.00           O  
ATOM    594  CB  ASN A 192      17.887   3.993   0.715  1.00  0.00           C  
ATOM    595  CG  ASN A 192      17.986   5.295   1.461  1.00  0.00           C  
ATOM    596  OD1 ASN A 192      17.296   5.501   2.467  1.00  0.00           O  
ATOM    597  ND2 ASN A 192      18.830   6.176   0.988  1.00  0.00           N  
ATOM    598  H   ASN A 192      15.983   1.506   1.191  1.00  0.00           H  
ATOM    599  HA  ASN A 192      15.928   3.765   1.526  1.00  0.00           H  
ATOM    600 1HB  ASN A 192      18.505   3.250   1.222  1.00  0.00           H  
ATOM    601 2HB  ASN A 192      18.295   4.130  -0.286  1.00  0.00           H  
ATOM    602 1HD2 ASN A 192      18.937   7.060   1.445  1.00  0.00           H  
ATOM    603 2HD2 ASN A 192      19.366   5.966   0.172  1.00  0.00           H  
ATOM    604  N   ILE A 193      14.963   3.345  -1.271  1.00  0.00           N  
ATOM    605  CA  ILE A 193      14.193   3.829  -2.403  1.00  0.00           C  
ATOM    606  C   ILE A 193      12.766   4.063  -1.944  1.00  0.00           C  
ATOM    607  O   ILE A 193      12.276   3.346  -1.075  1.00  0.00           O  
ATOM    608  CB  ILE A 193      14.218   2.833  -3.577  1.00  0.00           C  
ATOM    609  CG1 ILE A 193      15.653   2.618  -4.064  1.00  0.00           C  
ATOM    610  CG2 ILE A 193      13.335   3.326  -4.712  1.00  0.00           C  
ATOM    611  CD1 ILE A 193      15.815   1.431  -4.985  1.00  0.00           C  
ATOM    612  H   ILE A 193      14.902   2.400  -1.023  1.00  0.00           H  
ATOM    613  HA  ILE A 193      14.633   4.765  -2.745  1.00  0.00           H  
ATOM    614  HB  ILE A 193      13.852   1.864  -3.239  1.00  0.00           H  
ATOM    615 1HG1 ILE A 193      15.995   3.509  -4.591  1.00  0.00           H  
ATOM    616 2HG1 ILE A 193      16.311   2.475  -3.207  1.00  0.00           H  
ATOM    617 1HG2 ILE A 193      13.365   2.610  -5.533  1.00  0.00           H  
ATOM    618 2HG2 ILE A 193      12.311   3.429  -4.358  1.00  0.00           H  
ATOM    619 3HG2 ILE A 193      13.696   4.293  -5.060  1.00  0.00           H  
ATOM    620 1HD1 ILE A 193      16.858   1.344  -5.289  1.00  0.00           H  
ATOM    621 2HD1 ILE A 193      15.511   0.522  -4.465  1.00  0.00           H  
ATOM    622 3HD1 ILE A 193      15.191   1.568  -5.869  1.00  0.00           H  
ATOM    623  N   ASN A 194      12.099   5.055  -2.510  1.00  0.00           N  
ATOM    624  CA  ASN A 194      10.742   5.373  -2.087  1.00  0.00           C  
ATOM    625  C   ASN A 194       9.680   4.789  -3.014  1.00  0.00           C  
ATOM    626  O   ASN A 194       8.531   4.642  -2.611  1.00  0.00           O  
ATOM    627  CB  ASN A 194      10.571   6.877  -1.974  1.00  0.00           C  
ATOM    628  CG  ASN A 194      11.451   7.481  -0.915  1.00  0.00           C  
ATOM    629  OD1 ASN A 194      11.766   6.834   0.091  1.00  0.00           O  
ATOM    630  ND2 ASN A 194      11.854   8.708  -1.121  1.00  0.00           N  
ATOM    631  H   ASN A 194      12.521   5.581  -3.224  1.00  0.00           H  
ATOM    632  HA  ASN A 194      10.571   4.924  -1.107  1.00  0.00           H  
ATOM    633 1HB  ASN A 194      10.804   7.343  -2.933  1.00  0.00           H  
ATOM    634 2HB  ASN A 194       9.532   7.109  -1.742  1.00  0.00           H  
ATOM    635 1HD2 ASN A 194      12.442   9.161  -0.449  1.00  0.00           H  
ATOM    636 2HD2 ASN A 194      11.576   9.194  -1.949  1.00  0.00           H  
ATOM    637  N   THR A 195      10.044   4.426  -4.241  1.00  0.00           N  
ATOM    638  CA  THR A 195       9.060   3.891  -5.177  1.00  0.00           C  
ATOM    639  C   THR A 195       8.646   2.488  -4.757  1.00  0.00           C  
ATOM    640  O   THR A 195       9.495   1.626  -4.538  1.00  0.00           O  
ATOM    641  CB  THR A 195       9.607   3.866  -6.616  1.00  0.00           C  
ATOM    642  OG1 THR A 195       9.976   5.193  -7.012  1.00  0.00           O  
ATOM    643  CG2 THR A 195       8.558   3.327  -7.576  1.00  0.00           C  
ATOM    644  H   THR A 195      10.977   4.513  -4.518  1.00  0.00           H  
ATOM    645  HA  THR A 195       8.180   4.534  -5.159  1.00  0.00           H  
ATOM    646  HB  THR A 195      10.491   3.229  -6.658  1.00  0.00           H  
ATOM    647  HG1 THR A 195      10.514   5.151  -7.808  1.00  0.00           H  
ATOM    648 1HG2 THR A 195       8.962   3.316  -8.588  1.00  0.00           H  
ATOM    649 2HG2 THR A 195       8.283   2.314  -7.285  1.00  0.00           H  
ATOM    650 3HG2 THR A 195       7.676   3.965  -7.546  1.00  0.00           H  
ATOM    651  N   TRP A 196       7.335   2.252  -4.728  1.00  0.00           N  
ATOM    652  CA  TRP A 196       6.777   0.971  -4.294  1.00  0.00           C  
ATOM    653  C   TRP A 196       7.317  -0.211  -5.074  1.00  0.00           C  
ATOM    654  O   TRP A 196       7.583  -1.257  -4.494  1.00  0.00           O  
ATOM    655  CB  TRP A 196       5.253   0.994  -4.421  1.00  0.00           C  
ATOM    656  CG  TRP A 196       4.556   1.461  -3.179  1.00  0.00           C  
ATOM    657  CD1 TRP A 196       3.778   2.572  -3.049  1.00  0.00           C  
ATOM    658  CD2 TRP A 196       4.570   0.828  -1.876  1.00  0.00           C  
ATOM    659  NE1 TRP A 196       3.310   2.675  -1.763  1.00  0.00           N  
ATOM    660  CE2 TRP A 196       3.784   1.616  -1.031  1.00  0.00           C  
ATOM    661  CE3 TRP A 196       5.178  -0.327  -1.368  1.00  0.00           C  
ATOM    662  CZ2 TRP A 196       3.586   1.290   0.301  1.00  0.00           C  
ATOM    663  CZ3 TRP A 196       4.978  -0.654  -0.032  1.00  0.00           C  
ATOM    664  CH2 TRP A 196       4.202   0.134   0.780  1.00  0.00           C  
ATOM    665  H   TRP A 196       6.718   2.975  -4.977  1.00  0.00           H  
ATOM    666  HA  TRP A 196       7.041   0.815  -3.248  1.00  0.00           H  
ATOM    667 1HB  TRP A 196       4.965   1.650  -5.242  1.00  0.00           H  
ATOM    668 2HB  TRP A 196       4.892  -0.006  -4.660  1.00  0.00           H  
ATOM    669  HD1 TRP A 196       3.559   3.276  -3.851  1.00  0.00           H  
ATOM    670  HE1 TRP A 196       2.715   3.411  -1.410  1.00  0.00           H  
ATOM    671  HE3 TRP A 196       5.793  -0.957  -2.009  1.00  0.00           H  
ATOM    672  HZ2 TRP A 196       2.973   1.903   0.963  1.00  0.00           H  
ATOM    673  HZ3 TRP A 196       5.455  -1.554   0.356  1.00  0.00           H  
ATOM    674  HH2 TRP A 196       4.066  -0.152   1.824  1.00  0.00           H  
ATOM    675  N   GLN A 197       7.501  -0.040  -6.371  1.00  0.00           N  
ATOM    676  CA  GLN A 197       8.009  -1.113  -7.211  1.00  0.00           C  
ATOM    677  C   GLN A 197       9.357  -1.617  -6.706  1.00  0.00           C  
ATOM    678  O   GLN A 197       9.664  -2.802  -6.803  1.00  0.00           O  
ATOM    679  CB  GLN A 197       8.135  -0.641  -8.662  1.00  0.00           C  
ATOM    680  CG  GLN A 197       8.630  -1.709  -9.623  1.00  0.00           C  
ATOM    681  CD  GLN A 197       8.447  -1.310 -11.075  1.00  0.00           C  
ATOM    682  OE1 GLN A 197       8.725  -0.170 -11.460  1.00  0.00           O  
ATOM    683  NE2 GLN A 197       7.979  -2.247 -11.891  1.00  0.00           N  
ATOM    684  H   GLN A 197       7.285   0.827  -6.773  1.00  0.00           H  
ATOM    685  HA  GLN A 197       7.305  -1.944  -7.174  1.00  0.00           H  
ATOM    686 1HB  GLN A 197       7.165  -0.292  -9.017  1.00  0.00           H  
ATOM    687 2HB  GLN A 197       8.824   0.202  -8.712  1.00  0.00           H  
ATOM    688 1HG  GLN A 197       9.692  -1.878  -9.446  1.00  0.00           H  
ATOM    689 2HG  GLN A 197       8.071  -2.628  -9.448  1.00  0.00           H  
ATOM    690 1HE2 GLN A 197       7.837  -2.042 -12.860  1.00  0.00           H  
ATOM    691 2HE2 GLN A 197       7.766  -3.158 -11.537  1.00  0.00           H  
ATOM    692  N   GLN A 198      10.175  -0.711  -6.199  1.00  0.00           N  
ATOM    693  CA  GLN A 198      11.478  -1.081  -5.673  1.00  0.00           C  
ATOM    694  C   GLN A 198      11.403  -1.414  -4.177  1.00  0.00           C  
ATOM    695  O   GLN A 198      12.272  -2.104  -3.643  1.00  0.00           O  
ATOM    696  CB  GLN A 198      12.485   0.047  -5.913  1.00  0.00           C  
ATOM    697  CG  GLN A 198      12.732   0.360  -7.379  1.00  0.00           C  
ATOM    698  CD  GLN A 198      13.341  -0.811  -8.126  1.00  0.00           C  
ATOM    699  OE1 GLN A 198      14.396  -1.328  -7.745  1.00  0.00           O  
ATOM    700  NE2 GLN A 198      12.679  -1.238  -9.195  1.00  0.00           N  
ATOM    701  H   GLN A 198       9.892   0.225  -6.159  1.00  0.00           H  
ATOM    702  HA  GLN A 198      11.821  -1.974  -6.195  1.00  0.00           H  
ATOM    703 1HB  GLN A 198      12.132   0.959  -5.429  1.00  0.00           H  
ATOM    704 2HB  GLN A 198      13.440  -0.215  -5.459  1.00  0.00           H  
ATOM    705 1HG  GLN A 198      11.782   0.611  -7.851  1.00  0.00           H  
ATOM    706 2HG  GLN A 198      13.418   1.204  -7.449  1.00  0.00           H  
ATOM    707 1HE2 GLN A 198      13.033  -2.008  -9.728  1.00  0.00           H  
ATOM    708 2HE2 GLN A 198      11.828  -0.790  -9.469  1.00  0.00           H  
ATOM    709  N   VAL A 199      10.352  -0.934  -3.509  1.00  0.00           N  
ATOM    710  CA  VAL A 199      10.176  -1.172  -2.075  1.00  0.00           C  
ATOM    711  C   VAL A 199       9.600  -2.567  -1.810  1.00  0.00           C  
ATOM    712  O   VAL A 199       9.919  -3.196  -0.799  1.00  0.00           O  
ATOM    713  CB  VAL A 199       9.240  -0.109  -1.469  1.00  0.00           C  
ATOM    714  CG1 VAL A 199       8.808  -0.516  -0.068  1.00  0.00           C  
ATOM    715  CG2 VAL A 199       9.937   1.243  -1.447  1.00  0.00           C  
ATOM    716  H   VAL A 199       9.680  -0.403  -3.994  1.00  0.00           H  
ATOM    717  HA  VAL A 199      11.150  -1.099  -1.590  1.00  0.00           H  
ATOM    718  HB  VAL A 199       8.338  -0.044  -2.077  1.00  0.00           H  
ATOM    719 1HG1 VAL A 199       8.147   0.246   0.345  1.00  0.00           H  
ATOM    720 2HG1 VAL A 199       8.280  -1.468  -0.113  1.00  0.00           H  
ATOM    721 3HG1 VAL A 199       9.687  -0.617   0.569  1.00  0.00           H  
ATOM    722 1HG2 VAL A 199       9.270   1.989  -1.019  1.00  0.00           H  
ATOM    723 2HG2 VAL A 199      10.843   1.175  -0.844  1.00  0.00           H  
ATOM    724 3HG2 VAL A 199      10.200   1.533  -2.465  1.00  0.00           H  
ATOM    725  N   THR A 200       8.776  -3.060  -2.735  1.00  0.00           N  
ATOM    726  CA  THR A 200       8.155  -4.378  -2.600  1.00  0.00           C  
ATOM    727  C   THR A 200       9.204  -5.486  -2.514  1.00  0.00           C  
ATOM    728  O   THR A 200       8.948  -6.567  -1.971  1.00  0.00           O  
ATOM    729  CB  THR A 200       7.201  -4.662  -3.775  1.00  0.00           C  
ATOM    730  OG1 THR A 200       6.632  -5.970  -3.627  1.00  0.00           O  
ATOM    731  CG2 THR A 200       7.947  -4.585  -5.098  1.00  0.00           C  
ATOM    732  H   THR A 200       8.574  -2.521  -3.533  1.00  0.00           H  
ATOM    733  HA  THR A 200       7.577  -4.395  -1.676  1.00  0.00           H  
ATOM    734  HB  THR A 200       6.395  -3.928  -3.775  1.00  0.00           H  
ATOM    735  HG1 THR A 200       5.927  -6.085  -4.268  1.00  0.00           H  
ATOM    736 1HG2 THR A 200       7.257  -4.788  -5.917  1.00  0.00           H  
ATOM    737 2HG2 THR A 200       8.371  -3.588  -5.219  1.00  0.00           H  
ATOM    738 3HG2 THR A 200       8.748  -5.323  -5.108  1.00  0.00           H  
ATOM    739  N   ALA A 201      10.393  -5.191  -3.035  1.00  0.00           N  
ATOM    740  CA  ALA A 201      11.500  -6.131  -3.034  1.00  0.00           C  
ATOM    741  C   ALA A 201      11.877  -6.546  -1.615  1.00  0.00           C  
ATOM    742  O   ALA A 201      12.438  -7.620  -1.410  1.00  0.00           O  
ATOM    743  CB  ALA A 201      12.701  -5.528  -3.748  1.00  0.00           C  
ATOM    744  H   ALA A 201      10.525  -4.306  -3.437  1.00  0.00           H  
ATOM    745  HA  ALA A 201      11.184  -7.027  -3.567  1.00  0.00           H  
ATOM    746 1HB  ALA A 201      13.523  -6.244  -3.745  1.00  0.00           H  
ATOM    747 2HB  ALA A 201      12.431  -5.289  -4.776  1.00  0.00           H  
ATOM    748 3HB  ALA A 201      13.011  -4.620  -3.234  1.00  0.00           H  
ATOM    749  N   LEU A 202      11.555  -5.698  -0.639  1.00  0.00           N  
ATOM    750  CA  LEU A 202      11.852  -5.986   0.761  1.00  0.00           C  
ATOM    751  C   LEU A 202      11.164  -7.273   1.205  1.00  0.00           C  
ATOM    752  O   LEU A 202      11.734  -8.081   1.942  1.00  0.00           O  
ATOM    753  CB  LEU A 202      11.402  -4.821   1.652  1.00  0.00           C  
ATOM    754  CG  LEU A 202      12.309  -3.584   1.637  1.00  0.00           C  
ATOM    755  CD1 LEU A 202      11.573  -2.407   2.264  1.00  0.00           C  
ATOM    756  CD2 LEU A 202      13.596  -3.888   2.389  1.00  0.00           C  
ATOM    757  H   LEU A 202      11.099  -4.855  -0.870  1.00  0.00           H  
ATOM    758  HA  LEU A 202      12.929  -6.112   0.867  1.00  0.00           H  
ATOM    759 1HB  LEU A 202      10.408  -4.507   1.338  1.00  0.00           H  
ATOM    760 2HB  LEU A 202      11.341  -5.175   2.681  1.00  0.00           H  
ATOM    761  HG  LEU A 202      12.545  -3.318   0.606  1.00  0.00           H  
ATOM    762 1HD1 LEU A 202      12.217  -1.528   2.253  1.00  0.00           H  
ATOM    763 2HD1 LEU A 202      10.667  -2.199   1.695  1.00  0.00           H  
ATOM    764 3HD1 LEU A 202      11.309  -2.650   3.293  1.00  0.00           H  
ATOM    765 1HD2 LEU A 202      14.241  -3.008   2.378  1.00  0.00           H  
ATOM    766 2HD2 LEU A 202      13.361  -4.152   3.420  1.00  0.00           H  
ATOM    767 3HD2 LEU A 202      14.110  -4.721   1.909  1.00  0.00           H  
ATOM    768  N   ALA A 203       9.940  -7.462   0.736  1.00  0.00           N  
ATOM    769  CA  ALA A 203       9.168  -8.647   1.076  1.00  0.00           C  
ATOM    770  C   ALA A 203       9.582  -9.823   0.199  1.00  0.00           C  
ATOM    771  O   ALA A 203       9.557 -10.975   0.629  1.00  0.00           O  
ATOM    772  CB  ALA A 203       7.680  -8.368   0.926  1.00  0.00           C  
ATOM    773  H   ALA A 203       9.547  -6.788   0.138  1.00  0.00           H  
ATOM    774  HA  ALA A 203       9.381  -8.904   2.114  1.00  0.00           H  
ATOM    775 1HB  ALA A 203       7.121  -9.270   1.131  1.00  0.00           H  
ATOM    776 2HB  ALA A 203       7.476  -8.040  -0.081  1.00  0.00           H  
ATOM    777 3HB  ALA A 203       7.386  -7.597   1.623  1.00  0.00           H  
ATOM    778  N   GLN A 204       9.984  -9.521  -1.026  1.00  0.00           N  
ATOM    779  CA  GLN A 204      10.404 -10.548  -1.973  1.00  0.00           C  
ATOM    780  C   GLN A 204      11.764 -11.129  -1.585  1.00  0.00           C  
ATOM    781  O   GLN A 204      12.022 -12.314  -1.796  1.00  0.00           O  
ATOM    782  CB  GLN A 204      10.462  -9.976  -3.392  1.00  0.00           C  
ATOM    783  CG  GLN A 204       9.119  -9.520  -3.935  1.00  0.00           C  
ATOM    784  CD  GLN A 204       9.229  -8.923  -5.325  1.00  0.00           C  
ATOM    785  OE1 GLN A 204      10.055  -9.351  -6.136  1.00  0.00           O  
ATOM    786  NE2 GLN A 204       8.396  -7.928  -5.609  1.00  0.00           N  
ATOM    787  H   GLN A 204       9.997  -8.581  -1.307  1.00  0.00           H  
ATOM    788  HA  GLN A 204       9.674 -11.357  -1.953  1.00  0.00           H  
ATOM    789 1HB  GLN A 204      11.141  -9.123  -3.413  1.00  0.00           H  
ATOM    790 2HB  GLN A 204      10.862 -10.729  -4.072  1.00  0.00           H  
ATOM    791 1HG  GLN A 204       8.448 -10.377  -3.983  1.00  0.00           H  
ATOM    792 2HG  GLN A 204       8.708  -8.761  -3.269  1.00  0.00           H  
ATOM    793 1HE2 GLN A 204       8.422  -7.495  -6.511  1.00  0.00           H  
ATOM    794 2HE2 GLN A 204       7.741  -7.612  -4.922  1.00  0.00           H  
ATOM    795  N   GLN A 205      12.623 -10.297  -1.006  1.00  0.00           N  
ATOM    796  CA  GLN A 205      13.947 -10.740  -0.576  1.00  0.00           C  
ATOM    797  C   GLN A 205      13.877 -11.400   0.798  1.00  0.00           C  
ATOM    798  O   GLN A 205      14.899 -11.798   1.357  1.00  0.00           O  
ATOM    799  CB  GLN A 205      14.925  -9.563  -0.544  1.00  0.00           C  
ATOM    800  CG  GLN A 205      15.238  -8.976  -1.910  1.00  0.00           C  
ATOM    801  CD  GLN A 205      16.048  -7.697  -1.819  1.00  0.00           C  
ATOM    802  OE1 GLN A 205      16.060  -7.026  -0.782  1.00  0.00           O  
ATOM    803  NE2 GLN A 205      16.729  -7.350  -2.904  1.00  0.00           N  
ATOM    804  H   GLN A 205      12.368  -9.354  -0.881  1.00  0.00           H  
ATOM    805  HA  GLN A 205      14.314 -11.477  -1.290  1.00  0.00           H  
ATOM    806 1HB  GLN A 205      14.517  -8.767   0.078  1.00  0.00           H  
ATOM    807 2HB  GLN A 205      15.864  -9.882  -0.092  1.00  0.00           H  
ATOM    808 1HG  GLN A 205      15.811  -9.704  -2.484  1.00  0.00           H  
ATOM    809 2HG  GLN A 205      14.301  -8.752  -2.420  1.00  0.00           H  
ATOM    810 1HE2 GLN A 205      17.282  -6.515  -2.904  1.00  0.00           H  
ATOM    811 2HE2 GLN A 205      16.691  -7.923  -3.723  1.00  0.00           H  
ATOM    812  N   LYS A 206      12.661 -11.490   1.335  1.00  0.00           N  
ATOM    813  CA  LYS A 206      12.411 -12.108   2.638  1.00  0.00           C  
ATOM    814  C   LYS A 206      13.098 -11.346   3.771  1.00  0.00           C  
ATOM    815  O   LYS A 206      13.381 -11.908   4.831  1.00  0.00           O  
ATOM    816  CB  LYS A 206      12.876 -13.565   2.633  1.00  0.00           C  
ATOM    817  CG  LYS A 206      12.316 -14.400   1.489  1.00  0.00           C  
ATOM    818  CD  LYS A 206      10.800 -14.503   1.571  1.00  0.00           C  
ATOM    819  CE  LYS A 206      10.243 -15.380   0.458  1.00  0.00           C  
ATOM    820  NZ  LYS A 206       8.758 -15.460   0.504  1.00  0.00           N  
ATOM    821  H   LYS A 206      11.902 -11.132   0.833  1.00  0.00           H  
ATOM    822  HA  LYS A 206      11.338 -12.084   2.832  1.00  0.00           H  
ATOM    823 1HB  LYS A 206      13.964 -13.600   2.571  1.00  0.00           H  
ATOM    824 2HB  LYS A 206      12.586 -14.043   3.568  1.00  0.00           H  
ATOM    825 1HG  LYS A 206      12.589 -13.944   0.536  1.00  0.00           H  
ATOM    826 2HG  LYS A 206      12.742 -15.402   1.527  1.00  0.00           H  
ATOM    827 1HD  LYS A 206      10.517 -14.930   2.534  1.00  0.00           H  
ATOM    828 2HD  LYS A 206      10.363 -13.509   1.490  1.00  0.00           H  
ATOM    829 1HE  LYS A 206      10.544 -14.976  -0.508  1.00  0.00           H  
ATOM    830 2HE  LYS A 206      10.651 -16.386   0.549  1.00  0.00           H  
ATOM    831 1HZ  LYS A 206       8.430 -16.049  -0.249  1.00  0.00           H  
ATOM    832 2HZ  LYS A 206       8.468 -15.851   1.388  1.00  0.00           H  
ATOM    833 3HZ  LYS A 206       8.367 -14.534   0.401  1.00  0.00           H  
ATOM    834  N   LEU A 207      13.349 -10.061   3.549  1.00  0.00           N  
ATOM    835  CA  LEU A 207      13.990  -9.224   4.554  1.00  0.00           C  
ATOM    836  C   LEU A 207      12.946  -8.722   5.541  1.00  0.00           C  
ATOM    837  O   LEU A 207      13.220  -8.553   6.728  1.00  0.00           O  
ATOM    838  CB  LEU A 207      14.706  -8.038   3.895  1.00  0.00           C  
ATOM    839  CG  LEU A 207      15.871  -8.399   2.964  1.00  0.00           C  
ATOM    840  CD1 LEU A 207      16.411  -7.134   2.312  1.00  0.00           C  
ATOM    841  CD2 LEU A 207      16.956  -9.109   3.760  1.00  0.00           C  
ATOM    842  H   LEU A 207      13.095  -9.666   2.688  1.00  0.00           H  
ATOM    843  HA  LEU A 207      14.729  -9.824   5.083  1.00  0.00           H  
ATOM    844 1HB  LEU A 207      13.979  -7.475   3.312  1.00  0.00           H  
ATOM    845 2HB  LEU A 207      15.095  -7.389   4.677  1.00  0.00           H  
ATOM    846  HG  LEU A 207      15.514  -9.056   2.172  1.00  0.00           H  
ATOM    847 1HD1 LEU A 207      17.239  -7.389   1.650  1.00  0.00           H  
ATOM    848 2HD1 LEU A 207      15.620  -6.656   1.734  1.00  0.00           H  
ATOM    849 3HD1 LEU A 207      16.761  -6.448   3.082  1.00  0.00           H  
ATOM    850 1HD2 LEU A 207      17.784  -9.366   3.099  1.00  0.00           H  
ATOM    851 2HD2 LEU A 207      17.315  -8.451   4.553  1.00  0.00           H  
ATOM    852 3HD2 LEU A 207      16.547 -10.019   4.201  1.00  0.00           H  
ATOM    853  N   LEU A 208      11.745  -8.502   5.025  1.00  0.00           N  
ATOM    854  CA  LEU A 208      10.630  -8.025   5.825  1.00  0.00           C  
ATOM    855  C   LEU A 208      10.162  -9.114   6.782  1.00  0.00           C  
ATOM    856  O   LEU A 208       9.694 -10.170   6.351  1.00  0.00           O  
ATOM    857  CB  LEU A 208       9.471  -7.588   4.920  1.00  0.00           C  
ATOM    858  CG  LEU A 208       8.665  -6.378   5.409  1.00  0.00           C  
ATOM    859  CD1 LEU A 208       8.441  -5.415   4.250  1.00  0.00           C  
ATOM    860  CD2 LEU A 208       7.342  -6.850   5.992  1.00  0.00           C  
ATOM    861  H   LEU A 208      11.604  -8.670   4.072  1.00  0.00           H  
ATOM    862  HA  LEU A 208      10.963  -7.165   6.405  1.00  0.00           H  
ATOM    863 1HB  LEU A 208       9.871  -7.344   3.937  1.00  0.00           H  
ATOM    864 2HB  LEU A 208       8.781  -8.424   4.811  1.00  0.00           H  
ATOM    865  HG  LEU A 208       9.232  -5.849   6.176  1.00  0.00           H  
ATOM    866 1HD1 LEU A 208       7.868  -4.555   4.598  1.00  0.00           H  
ATOM    867 2HD1 LEU A 208       9.403  -5.078   3.865  1.00  0.00           H  
ATOM    868 3HD1 LEU A 208       7.890  -5.922   3.459  1.00  0.00           H  
ATOM    869 1HD2 LEU A 208       6.770  -5.990   6.340  1.00  0.00           H  
ATOM    870 2HD2 LEU A 208       6.774  -7.378   5.225  1.00  0.00           H  
ATOM    871 3HD2 LEU A 208       7.532  -7.522   6.828  1.00  0.00           H  
ATOM    872  N   THR A 209      10.306  -8.861   8.075  1.00  0.00           N  
ATOM    873  CA  THR A 209       9.894  -9.816   9.089  1.00  0.00           C  
ATOM    874  C   THR A 209       8.410  -9.626   9.399  1.00  0.00           C  
ATOM    875  O   THR A 209       7.823  -8.616   9.001  1.00  0.00           O  
ATOM    876  CB  THR A 209      10.729  -9.666  10.374  1.00  0.00           C  
ATOM    877  OG1 THR A 209      10.443  -8.403  10.989  1.00  0.00           O  
ATOM    878  CG2 THR A 209      12.214  -9.748  10.058  1.00  0.00           C  
ATOM    879  H   THR A 209      10.693  -7.999   8.355  1.00  0.00           H  
ATOM    880  HA  THR A 209      10.047 -10.822   8.699  1.00  0.00           H  
ATOM    881  HB  THR A 209      10.468 -10.462  11.072  1.00  0.00           H  
ATOM    882  HG1 THR A 209      10.772  -7.695  10.430  1.00  0.00           H  
ATOM    883 1HG2 THR A 209      12.789  -9.640  10.978  1.00  0.00           H  
ATOM    884 2HG2 THR A 209      12.437 -10.711   9.602  1.00  0.00           H  
ATOM    885 3HG2 THR A 209      12.483  -8.949   9.368  1.00  0.00           H  
ATOM    886  N   PRO A 210       7.767 -10.590  10.084  1.00  0.00           N  
ATOM    887  CA  PRO A 210       6.348 -10.479  10.443  1.00  0.00           C  
ATOM    888  C   PRO A 210       6.042  -9.171  11.168  1.00  0.00           C  
ATOM    889  O   PRO A 210       4.971  -8.586  10.998  1.00  0.00           O  
ATOM    890  CB  PRO A 210       6.131 -11.689  11.357  1.00  0.00           C  
ATOM    891  CG  PRO A 210       7.112 -12.698  10.867  1.00  0.00           C  
ATOM    892  CD  PRO A 210       8.342 -11.896  10.537  1.00  0.00           C  
ATOM    893  HA  PRO A 210       5.737 -10.558   9.532  1.00  0.00           H  
ATOM    894 1HB  PRO A 210       6.301 -11.403  12.406  1.00  0.00           H  
ATOM    895 2HB  PRO A 210       5.090 -12.035  11.283  1.00  0.00           H  
ATOM    896 1HG  PRO A 210       7.297 -13.457  11.642  1.00  0.00           H  
ATOM    897 2HG  PRO A 210       6.706 -13.229   9.993  1.00  0.00           H  
ATOM    898 1HD  PRO A 210       8.960 -11.782  11.440  1.00  0.00           H  
ATOM    899 2HD  PRO A 210       8.909 -12.402   9.741  1.00  0.00           H  
ATOM    900  N   GLN A 211       7.006  -8.702  11.954  1.00  0.00           N  
ATOM    901  CA  GLN A 211       6.851  -7.466  12.707  1.00  0.00           C  
ATOM    902  C   GLN A 211       6.868  -6.247  11.785  1.00  0.00           C  
ATOM    903  O   GLN A 211       6.293  -5.206  12.112  1.00  0.00           O  
ATOM    904  CB  GLN A 211       7.955  -7.343  13.760  1.00  0.00           C  
ATOM    905  CG  GLN A 211       7.865  -8.365  14.880  1.00  0.00           C  
ATOM    906  CD  GLN A 211       8.970  -8.200  15.906  1.00  0.00           C  
ATOM    907  OE1 GLN A 211      10.045  -7.674  15.603  1.00  0.00           O  
ATOM    908  NE2 GLN A 211       8.711  -8.647  17.129  1.00  0.00           N  
ATOM    909  H   GLN A 211       7.845  -9.210  12.034  1.00  0.00           H  
ATOM    910  HA  GLN A 211       5.886  -7.488  13.213  1.00  0.00           H  
ATOM    911 1HB  GLN A 211       8.928  -7.453  13.282  1.00  0.00           H  
ATOM    912 2HB  GLN A 211       7.922  -6.350  14.208  1.00  0.00           H  
ATOM    913 1HG  GLN A 211       6.907  -8.250  15.387  1.00  0.00           H  
ATOM    914 2HG  GLN A 211       7.943  -9.365  14.452  1.00  0.00           H  
ATOM    915 1HE2 GLN A 211       9.403  -8.565  17.849  1.00  0.00           H  
ATOM    916 2HE2 GLN A 211       7.826  -9.066  17.333  1.00  0.00           H  
ATOM    917  N   ASP A 212       7.497  -6.381  10.621  1.00  0.00           N  
ATOM    918  CA  ASP A 212       7.583  -5.273   9.681  1.00  0.00           C  
ATOM    919  C   ASP A 212       6.345  -5.276   8.808  1.00  0.00           C  
ATOM    920  O   ASP A 212       5.880  -4.234   8.343  1.00  0.00           O  
ATOM    921  CB  ASP A 212       8.841  -5.375   8.815  1.00  0.00           C  
ATOM    922  CG  ASP A 212      10.127  -5.321   9.629  1.00  0.00           C  
ATOM    923  OD1 ASP A 212      10.298  -4.382  10.372  1.00  0.00           O  
ATOM    924  OD2 ASP A 212      10.925  -6.218   9.502  1.00  0.00           O  
ATOM    925  H   ASP A 212       7.856  -7.260  10.360  1.00  0.00           H  
ATOM    926  HA  ASP A 212       7.633  -4.342  10.247  1.00  0.00           H  
ATOM    927 1HB  ASP A 212       8.822  -6.311   8.256  1.00  0.00           H  
ATOM    928 2HB  ASP A 212       8.852  -4.561   8.091  1.00  0.00           H  
ATOM    929  N   MET A 213       5.815  -6.476   8.610  1.00  0.00           N  
ATOM    930  CA  MET A 213       4.627  -6.691   7.800  1.00  0.00           C  
ATOM    931  C   MET A 213       3.453  -5.871   8.318  1.00  0.00           C  
ATOM    932  O   MET A 213       2.797  -5.152   7.562  1.00  0.00           O  
ATOM    933  CB  MET A 213       4.271  -8.176   7.771  1.00  0.00           C  
ATOM    934  CG  MET A 213       3.032  -8.511   6.953  1.00  0.00           C  
ATOM    935  SD  MET A 213       2.524 -10.232   7.133  1.00  0.00           S  
ATOM    936  CE  MET A 213       2.059 -10.269   8.862  1.00  0.00           C  
ATOM    937  H   MET A 213       6.248  -7.253   9.024  1.00  0.00           H  
ATOM    938  HA  MET A 213       4.837  -6.360   6.783  1.00  0.00           H  
ATOM    939 1HB  MET A 213       5.105  -8.742   7.360  1.00  0.00           H  
ATOM    940 2HB  MET A 213       4.105  -8.530   8.789  1.00  0.00           H  
ATOM    941 1HG  MET A 213       2.206  -7.873   7.266  1.00  0.00           H  
ATOM    942 2HG  MET A 213       3.229  -8.319   5.899  1.00  0.00           H  
ATOM    943 1HE  MET A 213       1.721 -11.271   9.126  1.00  0.00           H  
ATOM    944 2HE  MET A 213       2.920 -10.001   9.476  1.00  0.00           H  
ATOM    945 3HE  MET A 213       1.253  -9.556   9.037  1.00  0.00           H  
ATOM    946  N   GLU A 214       3.217  -5.964   9.619  1.00  0.00           N  
ATOM    947  CA  GLU A 214       2.117  -5.252  10.260  1.00  0.00           C  
ATOM    948  C   GLU A 214       2.273  -3.737  10.131  1.00  0.00           C  
ATOM    949  O   GLU A 214       1.288  -2.997  10.166  1.00  0.00           O  
ATOM    950  CB  GLU A 214       2.027  -5.640  11.738  1.00  0.00           C  
ATOM    951  CG  GLU A 214       1.506  -7.049  11.987  1.00  0.00           C  
ATOM    952  CD  GLU A 214       0.092  -7.241  11.518  1.00  0.00           C  
ATOM    953  OE1 GLU A 214      -0.759  -6.493  11.933  1.00  0.00           O  
ATOM    954  OE2 GLU A 214      -0.138  -8.139  10.742  1.00  0.00           O  
ATOM    955  H   GLU A 214       3.800  -6.531  10.168  1.00  0.00           H  
ATOM    956  HA  GLU A 214       1.187  -5.535   9.765  1.00  0.00           H  
ATOM    957 1HB  GLU A 214       3.013  -5.561  12.195  1.00  0.00           H  
ATOM    958 2HB  GLU A 214       1.368  -4.943  12.257  1.00  0.00           H  
ATOM    959 1HG  GLU A 214       2.150  -7.759  11.469  1.00  0.00           H  
ATOM    960 2HG  GLU A 214       1.563  -7.261  13.054  1.00  0.00           H  
ATOM    961  N   ALA A 215       3.509  -3.281   9.977  1.00  0.00           N  
ATOM    962  CA  ALA A 215       3.789  -1.858   9.850  1.00  0.00           C  
ATOM    963  C   ALA A 215       3.609  -1.386   8.410  1.00  0.00           C  
ATOM    964  O   ALA A 215       3.136  -0.274   8.163  1.00  0.00           O  
ATOM    965  CB  ALA A 215       5.198  -1.552  10.337  1.00  0.00           C  
ATOM    966  H   ALA A 215       4.254  -3.918   9.944  1.00  0.00           H  
ATOM    967  HA  ALA A 215       3.075  -1.316  10.470  1.00  0.00           H  
ATOM    968 1HB  ALA A 215       5.393  -0.484  10.238  1.00  0.00           H  
ATOM    969 2HB  ALA A 215       5.293  -1.843  11.383  1.00  0.00           H  
ATOM    970 3HB  ALA A 215       5.918  -2.108   9.739  1.00  0.00           H  
ATOM    971  N   ALA A 216       3.954  -2.252   7.462  1.00  0.00           N  
ATOM    972  CA  ALA A 216       3.845  -1.928   6.047  1.00  0.00           C  
ATOM    973  C   ALA A 216       2.389  -1.795   5.634  1.00  0.00           C  
ATOM    974  O   ALA A 216       2.058  -1.029   4.724  1.00  0.00           O  
ATOM    975  CB  ALA A 216       4.541  -2.990   5.208  1.00  0.00           C  
ATOM    976  H   ALA A 216       4.278  -3.139   7.722  1.00  0.00           H  
ATOM    977  HA  ALA A 216       4.333  -0.967   5.881  1.00  0.00           H  
ATOM    978 1HB  ALA A 216       4.492  -2.715   4.166  1.00  0.00           H  
ATOM    979 2HB  ALA A 216       4.047  -3.939   5.351  1.00  0.00           H  
ATOM    980 3HB  ALA A 216       5.575  -3.073   5.511  1.00  0.00           H  
ATOM    981  N   LYS A 217       1.524  -2.538   6.317  1.00  0.00           N  
ATOM    982  CA  LYS A 217       0.095  -2.511   6.036  1.00  0.00           C  
ATOM    983  C   LYS A 217      -0.461  -1.097   6.184  1.00  0.00           C  
ATOM    984  O   LYS A 217      -1.208  -0.616   5.329  1.00  0.00           O  
ATOM    985  CB  LYS A 217      -0.652  -3.474   6.961  1.00  0.00           C  
ATOM    986  CG  LYS A 217      -0.467  -4.946   6.618  1.00  0.00           C  
ATOM    987  CD  LYS A 217      -1.192  -5.840   7.613  1.00  0.00           C  
ATOM    988  CE  LYS A 217      -1.042  -7.310   7.249  1.00  0.00           C  
ATOM    989  NZ  LYS A 217      -1.649  -8.202   8.273  1.00  0.00           N  
ATOM    990  H   LYS A 217       1.860  -3.132   7.024  1.00  0.00           H  
ATOM    991  HA  LYS A 217      -0.061  -2.828   5.004  1.00  0.00           H  
ATOM    992 1HB  LYS A 217      -0.318  -3.324   7.988  1.00  0.00           H  
ATOM    993 2HB  LYS A 217      -1.719  -3.254   6.929  1.00  0.00           H  
ATOM    994 1HG  LYS A 217      -0.856  -5.139   5.618  1.00  0.00           H  
ATOM    995 2HG  LYS A 217       0.595  -5.191   6.629  1.00  0.00           H  
ATOM    996 1HD  LYS A 217      -0.785  -5.678   8.612  1.00  0.00           H  
ATOM    997 2HD  LYS A 217      -2.252  -5.586   7.625  1.00  0.00           H  
ATOM    998 1HE  LYS A 217      -1.523  -7.498   6.290  1.00  0.00           H  
ATOM    999 2HE  LYS A 217       0.016  -7.555   7.153  1.00  0.00           H  
ATOM   1000 1HZ  LYS A 217      -1.528  -9.166   7.996  1.00  0.00           H  
ATOM   1001 2HZ  LYS A 217      -1.196  -8.049   9.164  1.00  0.00           H  
ATOM   1002 3HZ  LYS A 217      -2.634  -7.997   8.357  1.00  0.00           H  
ATOM   1003  N   GLU A 218      -0.073  -0.436   7.264  1.00  0.00           N  
ATOM   1004  CA  GLU A 218      -0.534   0.924   7.529  1.00  0.00           C  
ATOM   1005  C   GLU A 218       0.011   1.888   6.503  1.00  0.00           C  
ATOM   1006  O   GLU A 218      -0.708   2.770   6.033  1.00  0.00           O  
ATOM   1007  CB  GLU A 218      -0.117   1.373   8.931  1.00  0.00           C  
ATOM   1008  CG  GLU A 218      -0.846   0.662  10.062  1.00  0.00           C  
ATOM   1009  CD  GLU A 218      -0.409   1.127  11.423  1.00  0.00           C  
ATOM   1010  OE1 GLU A 218       0.534   1.878  11.500  1.00  0.00           O  
ATOM   1011  OE2 GLU A 218      -1.019   0.732  12.388  1.00  0.00           O  
ATOM   1012  H   GLU A 218       0.538  -0.870   7.900  1.00  0.00           H  
ATOM   1013  HA  GLU A 218      -1.623   0.938   7.470  1.00  0.00           H  
ATOM   1014 1HB  GLU A 218       0.952   1.205   9.064  1.00  0.00           H  
ATOM   1015 2HB  GLU A 218      -0.295   2.443   9.039  1.00  0.00           H  
ATOM   1016 1HG  GLU A 218      -1.916   0.838   9.958  1.00  0.00           H  
ATOM   1017 2HG  GLU A 218      -0.671  -0.409   9.976  1.00  0.00           H  
ATOM   1018  N   VAL A 219       1.284   1.725   6.160  1.00  0.00           N  
ATOM   1019  CA  VAL A 219       1.942   2.595   5.192  1.00  0.00           C  
ATOM   1020  C   VAL A 219       1.206   2.590   3.853  1.00  0.00           C  
ATOM   1021  O   VAL A 219       0.867   3.647   3.321  1.00  0.00           O  
ATOM   1022  CB  VAL A 219       3.399   2.146   4.977  1.00  0.00           C  
ATOM   1023  CG1 VAL A 219       4.014   2.881   3.795  1.00  0.00           C  
ATOM   1024  CG2 VAL A 219       4.208   2.387   6.242  1.00  0.00           C  
ATOM   1025  H   VAL A 219       1.794   0.988   6.561  1.00  0.00           H  
ATOM   1026  HA  VAL A 219       1.943   3.612   5.585  1.00  0.00           H  
ATOM   1027  HB  VAL A 219       3.410   1.083   4.734  1.00  0.00           H  
ATOM   1028 1HG1 VAL A 219       5.044   2.551   3.657  1.00  0.00           H  
ATOM   1029 2HG1 VAL A 219       3.441   2.665   2.894  1.00  0.00           H  
ATOM   1030 3HG1 VAL A 219       4.001   3.954   3.987  1.00  0.00           H  
ATOM   1031 1HG2 VAL A 219       5.237   2.066   6.083  1.00  0.00           H  
ATOM   1032 2HG2 VAL A 219       4.192   3.449   6.487  1.00  0.00           H  
ATOM   1033 3HG2 VAL A 219       3.774   1.818   7.065  1.00  0.00           H  
ATOM   1034  N   TYR A 220       0.937   1.399   3.330  1.00  0.00           N  
ATOM   1035  CA  TYR A 220       0.255   1.269   2.048  1.00  0.00           C  
ATOM   1036  C   TYR A 220      -1.154   1.862   2.105  1.00  0.00           C  
ATOM   1037  O   TYR A 220      -1.587   2.539   1.169  1.00  0.00           O  
ATOM   1038  CB  TYR A 220       0.197  -0.200   1.623  1.00  0.00           C  
ATOM   1039  CG  TYR A 220      -0.905  -0.506   0.634  1.00  0.00           C  
ATOM   1040  CD1 TYR A 220      -0.861   0.034  -0.644  1.00  0.00           C  
ATOM   1041  CD2 TYR A 220      -1.960  -1.327   1.003  1.00  0.00           C  
ATOM   1042  CE1 TYR A 220      -1.869  -0.246  -1.547  1.00  0.00           C  
ATOM   1043  CE2 TYR A 220      -2.967  -1.607   0.100  1.00  0.00           C  
ATOM   1044  CZ  TYR A 220      -2.924  -1.069  -1.170  1.00  0.00           C  
ATOM   1045  OH  TYR A 220      -3.927  -1.348  -2.070  1.00  0.00           O  
ATOM   1046  H   TYR A 220       1.206   0.589   3.816  1.00  0.00           H  
ATOM   1047  HA  TYR A 220       0.817   1.828   1.299  1.00  0.00           H  
ATOM   1048 1HB  TYR A 220       1.149  -0.486   1.171  1.00  0.00           H  
ATOM   1049 2HB  TYR A 220       0.050  -0.827   2.501  1.00  0.00           H  
ATOM   1050  HD1 TYR A 220      -0.032   0.679  -0.934  1.00  0.00           H  
ATOM   1051  HD2 TYR A 220      -1.995  -1.750   2.007  1.00  0.00           H  
ATOM   1052  HE1 TYR A 220      -1.834   0.178  -2.550  1.00  0.00           H  
ATOM   1053  HE2 TYR A 220      -3.797  -2.251   0.391  1.00  0.00           H  
ATOM   1054  HH  TYR A 220      -3.708  -0.961  -2.921  1.00  0.00           H  
ATOM   1055  N   LYS A 221      -1.858   1.621   3.207  1.00  0.00           N  
ATOM   1056  CA  LYS A 221      -3.216   2.129   3.368  1.00  0.00           C  
ATOM   1057  C   LYS A 221      -3.236   3.655   3.440  1.00  0.00           C  
ATOM   1058  O   LYS A 221      -4.019   4.310   2.745  1.00  0.00           O  
ATOM   1059  CB  LYS A 221      -3.862   1.535   4.621  1.00  0.00           C  
ATOM   1060  CG  LYS A 221      -4.334   0.096   4.463  1.00  0.00           C  
ATOM   1061  CD  LYS A 221      -5.473  -0.006   3.460  1.00  0.00           C  
ATOM   1062  CE  LYS A 221      -5.966  -1.439   3.323  1.00  0.00           C  
ATOM   1063  NZ  LYS A 221      -7.143  -1.539   2.418  1.00  0.00           N  
ATOM   1064  H   LYS A 221      -1.456   1.087   3.927  1.00  0.00           H  
ATOM   1065  HA  LYS A 221      -3.802   1.831   2.498  1.00  0.00           H  
ATOM   1066 1HB  LYS A 221      -3.150   1.565   5.446  1.00  0.00           H  
ATOM   1067 2HB  LYS A 221      -4.723   2.139   4.908  1.00  0.00           H  
ATOM   1068 1HG  LYS A 221      -3.504  -0.524   4.121  1.00  0.00           H  
ATOM   1069 2HG  LYS A 221      -4.674  -0.283   5.426  1.00  0.00           H  
ATOM   1070 1HD  LYS A 221      -6.302   0.625   3.785  1.00  0.00           H  
ATOM   1071 2HD  LYS A 221      -5.133   0.346   2.486  1.00  0.00           H  
ATOM   1072 1HE  LYS A 221      -5.165  -2.062   2.928  1.00  0.00           H  
ATOM   1073 2HE  LYS A 221      -6.245  -1.823   4.304  1.00  0.00           H  
ATOM   1074 1HZ  LYS A 221      -7.438  -2.503   2.355  1.00  0.00           H  
ATOM   1075 2HZ  LYS A 221      -7.899  -0.978   2.785  1.00  0.00           H  
ATOM   1076 3HZ  LYS A 221      -6.891  -1.203   1.499  1.00  0.00           H  
ATOM   1077  N   ILE A 222      -2.372   4.219   4.279  1.00  0.00           N  
ATOM   1078  CA  ILE A 222      -2.295   5.668   4.443  1.00  0.00           C  
ATOM   1079  C   ILE A 222      -1.892   6.342   3.132  1.00  0.00           C  
ATOM   1080  O   ILE A 222      -2.404   7.408   2.782  1.00  0.00           O  
ATOM   1081  CB  ILE A 222      -1.292   6.045   5.548  1.00  0.00           C  
ATOM   1082  CG1 ILE A 222      -1.820   5.614   6.919  1.00  0.00           C  
ATOM   1083  CG2 ILE A 222      -1.015   7.540   5.528  1.00  0.00           C  
ATOM   1084  CD1 ILE A 222      -0.780   5.654   8.015  1.00  0.00           C  
ATOM   1085  H   ILE A 222      -1.766   3.644   4.802  1.00  0.00           H  
ATOM   1086  HA  ILE A 222      -3.279   6.036   4.732  1.00  0.00           H  
ATOM   1087  HB  ILE A 222      -0.356   5.509   5.389  1.00  0.00           H  
ATOM   1088 1HG1 ILE A 222      -2.648   6.260   7.210  1.00  0.00           H  
ATOM   1089 2HG1 ILE A 222      -2.209   4.597   6.856  1.00  0.00           H  
ATOM   1090 1HG2 ILE A 222      -0.304   7.790   6.316  1.00  0.00           H  
ATOM   1091 2HG2 ILE A 222      -0.597   7.819   4.561  1.00  0.00           H  
ATOM   1092 3HG2 ILE A 222      -1.944   8.085   5.692  1.00  0.00           H  
ATOM   1093 1HD1 ILE A 222      -1.230   5.335   8.955  1.00  0.00           H  
ATOM   1094 2HD1 ILE A 222       0.043   4.985   7.761  1.00  0.00           H  
ATOM   1095 3HD1 ILE A 222      -0.403   6.670   8.121  1.00  0.00           H  
ATOM   1096  N   HIS A 223      -0.992   5.700   2.399  1.00  0.00           N  
ATOM   1097  CA  HIS A 223      -0.521   6.226   1.126  1.00  0.00           C  
ATOM   1098  C   HIS A 223      -1.675   6.334   0.131  1.00  0.00           C  
ATOM   1099  O   HIS A 223      -1.806   7.332  -0.576  1.00  0.00           O  
ATOM   1100  CB  HIS A 223       0.587   5.339   0.548  1.00  0.00           C  
ATOM   1101  CG  HIS A 223       1.361   5.988  -0.557  1.00  0.00           C  
ATOM   1102  ND1 HIS A 223       2.355   5.332  -1.253  1.00  0.00           N  
ATOM   1103  CD2 HIS A 223       1.289   7.232  -1.085  1.00  0.00           C  
ATOM   1104  CE1 HIS A 223       2.860   6.146  -2.163  1.00  0.00           C  
ATOM   1105  NE2 HIS A 223       2.232   7.304  -2.081  1.00  0.00           N  
ATOM   1106  H   HIS A 223      -0.625   4.850   2.729  1.00  0.00           H  
ATOM   1107  HA  HIS A 223      -0.110   7.224   1.275  1.00  0.00           H  
ATOM   1108 1HB  HIS A 223       1.285   5.067   1.340  1.00  0.00           H  
ATOM   1109 2HB  HIS A 223       0.152   4.418   0.164  1.00  0.00           H  
ATOM   1110  HD2 HIS A 223       0.611   8.028  -0.778  1.00  0.00           H  
ATOM   1111  HE1 HIS A 223       3.660   5.903  -2.863  1.00  0.00           H  
ATOM   1112  HE2 HIS A 223       2.410   8.116  -2.656  1.00  0.00           H  
ATOM   1113  N   GLN A 224      -2.516   5.305   0.101  1.00  0.00           N  
ATOM   1114  CA  GLN A 224      -3.664   5.273  -0.800  1.00  0.00           C  
ATOM   1115  C   GLN A 224      -4.630   6.418  -0.501  1.00  0.00           C  
ATOM   1116  O   GLN A 224      -5.229   6.992  -1.409  1.00  0.00           O  
ATOM   1117  CB  GLN A 224      -4.393   3.931  -0.692  1.00  0.00           C  
ATOM   1118  CG  GLN A 224      -5.545   3.768  -1.668  1.00  0.00           C  
ATOM   1119  CD  GLN A 224      -5.079   3.722  -3.111  1.00  0.00           C  
ATOM   1120  OE1 GLN A 224      -4.387   2.788  -3.526  1.00  0.00           O  
ATOM   1121  NE2 GLN A 224      -5.455   4.733  -3.886  1.00  0.00           N  
ATOM   1122  H   GLN A 224      -2.360   4.543   0.702  1.00  0.00           H  
ATOM   1123  HA  GLN A 224      -3.305   5.393  -1.822  1.00  0.00           H  
ATOM   1124 1HB  GLN A 224      -3.687   3.119  -0.866  1.00  0.00           H  
ATOM   1125 2HB  GLN A 224      -4.787   3.811   0.317  1.00  0.00           H  
ATOM   1126 1HG  GLN A 224      -6.065   2.836  -1.448  1.00  0.00           H  
ATOM   1127 2HG  GLN A 224      -6.226   4.611  -1.555  1.00  0.00           H  
ATOM   1128 1HE2 GLN A 224      -5.178   4.758  -4.847  1.00  0.00           H  
ATOM   1129 2HE2 GLN A 224      -6.016   5.471  -3.509  1.00  0.00           H  
ATOM   1130  N   GLN A 225      -4.759   6.753   0.777  1.00  0.00           N  
ATOM   1131  CA  GLN A 225      -5.650   7.823   1.205  1.00  0.00           C  
ATOM   1132  C   GLN A 225      -5.056   9.190   0.865  1.00  0.00           C  
ATOM   1133  O   GLN A 225      -5.761  10.087   0.401  1.00  0.00           O  
ATOM   1134  CB  GLN A 225      -5.923   7.725   2.708  1.00  0.00           C  
ATOM   1135  CG  GLN A 225      -6.710   6.492   3.119  1.00  0.00           C  
ATOM   1136  CD  GLN A 225      -6.823   6.352   4.625  1.00  0.00           C  
ATOM   1137  OE1 GLN A 225      -6.049   6.950   5.378  1.00  0.00           O  
ATOM   1138  NE2 GLN A 225      -7.790   5.561   5.074  1.00  0.00           N  
ATOM   1139  H   GLN A 225      -4.237   6.266   1.452  1.00  0.00           H  
ATOM   1140  HA  GLN A 225      -6.595   7.720   0.672  1.00  0.00           H  
ATOM   1141 1HB  GLN A 225      -4.978   7.716   3.250  1.00  0.00           H  
ATOM   1142 2HB  GLN A 225      -6.480   8.603   3.035  1.00  0.00           H  
ATOM   1143 1HG  GLN A 225      -7.717   6.563   2.706  1.00  0.00           H  
ATOM   1144 2HG  GLN A 225      -6.208   5.607   2.730  1.00  0.00           H  
ATOM   1145 1HE2 GLN A 225      -7.913   5.429   6.059  1.00  0.00           H  
ATOM   1146 2HE2 GLN A 225      -8.396   5.095   4.429  1.00  0.00           H  
ATOM   1147  N   LEU A 226      -3.754   9.332   1.090  1.00  0.00           N  
ATOM   1148  CA  LEU A 226      -3.056  10.583   0.813  1.00  0.00           C  
ATOM   1149  C   LEU A 226      -3.093  10.909  -0.678  1.00  0.00           C  
ATOM   1150  O   LEU A 226      -3.253  12.068  -1.064  1.00  0.00           O  
ATOM   1151  CB  LEU A 226      -1.601  10.496   1.291  1.00  0.00           C  
ATOM   1152  CG  LEU A 226      -0.778  11.784   1.154  1.00  0.00           C  
ATOM   1153  CD1 LEU A 226      -1.471  12.912   1.907  1.00  0.00           C  
ATOM   1154  CD2 LEU A 226       0.626  11.549   1.692  1.00  0.00           C  
ATOM   1155  H   LEU A 226      -3.248   8.575   1.461  1.00  0.00           H  
ATOM   1156  HA  LEU A 226      -3.556  11.385   1.355  1.00  0.00           H  
ATOM   1157 1HB  LEU A 226      -1.597  10.211   2.341  1.00  0.00           H  
ATOM   1158 2HB  LEU A 226      -1.094   9.717   0.721  1.00  0.00           H  
ATOM   1159  HG  LEU A 226      -0.721  12.071   0.104  1.00  0.00           H  
ATOM   1160 1HD1 LEU A 226      -0.887  13.827   1.811  1.00  0.00           H  
ATOM   1161 2HD1 LEU A 226      -2.466  13.071   1.490  1.00  0.00           H  
ATOM   1162 3HD1 LEU A 226      -1.558  12.646   2.960  1.00  0.00           H  
ATOM   1163 1HD2 LEU A 226       1.210  12.465   1.594  1.00  0.00           H  
ATOM   1164 2HD2 LEU A 226       0.570  11.265   2.743  1.00  0.00           H  
ATOM   1165 3HD2 LEU A 226       1.103  10.750   1.124  1.00  0.00           H  
ATOM   1166  N   LEU A 227      -2.954   9.877  -1.509  1.00  0.00           N  
ATOM   1167  CA  LEU A 227      -2.965  10.045  -2.961  1.00  0.00           C  
ATOM   1168  C   LEU A 227      -4.276  10.661  -3.440  1.00  0.00           C  
ATOM   1169  O   LEU A 227      -4.292  11.461  -4.374  1.00  0.00           O  
ATOM   1170  CB  LEU A 227      -2.748   8.693  -3.652  1.00  0.00           C  
ATOM   1171  CG  LEU A 227      -2.709   8.728  -5.185  1.00  0.00           C  
ATOM   1172  CD1 LEU A 227      -1.565   9.624  -5.643  1.00  0.00           C  
ATOM   1173  CD2 LEU A 227      -2.543   7.313  -5.721  1.00  0.00           C  
ATOM   1174  H   LEU A 227      -2.835   8.976  -1.134  1.00  0.00           H  
ATOM   1175  HA  LEU A 227      -2.152  10.715  -3.238  1.00  0.00           H  
ATOM   1176 1HB  LEU A 227      -1.804   8.274  -3.306  1.00  0.00           H  
ATOM   1177 2HB  LEU A 227      -3.551   8.019  -3.356  1.00  0.00           H  
ATOM   1178  HG  LEU A 227      -3.638   9.153  -5.563  1.00  0.00           H  
ATOM   1179 1HD1 LEU A 227      -1.537   9.649  -6.733  1.00  0.00           H  
ATOM   1180 2HD1 LEU A 227      -1.719  10.634  -5.262  1.00  0.00           H  
ATOM   1181 3HD1 LEU A 227      -0.623   9.231  -5.265  1.00  0.00           H  
ATOM   1182 1HD2 LEU A 227      -2.517   7.338  -6.811  1.00  0.00           H  
ATOM   1183 2HD2 LEU A 227      -1.613   6.888  -5.345  1.00  0.00           H  
ATOM   1184 3HD2 LEU A 227      -3.382   6.700  -5.393  1.00  0.00           H  
ATOM   1185  N   PHE A 228      -5.374  10.294  -2.791  1.00  0.00           N  
ATOM   1186  CA  PHE A 228      -6.683  10.811  -3.162  1.00  0.00           C  
ATOM   1187  C   PHE A 228      -6.769  12.313  -2.907  1.00  0.00           C  
ATOM   1188  O   PHE A 228      -7.225  13.076  -3.761  1.00  0.00           O  
ATOM   1189  CB  PHE A 228      -7.783  10.089  -2.382  1.00  0.00           C  
ATOM   1190  CG  PHE A 228      -9.174  10.507  -2.768  1.00  0.00           C  
ATOM   1191  CD1 PHE A 228      -9.735  10.080  -3.962  1.00  0.00           C  
ATOM   1192  CD2 PHE A 228      -9.923  11.327  -1.939  1.00  0.00           C  
ATOM   1193  CE1 PHE A 228     -11.014  10.463  -4.318  1.00  0.00           C  
ATOM   1194  CE2 PHE A 228     -11.202  11.712  -2.291  1.00  0.00           C  
ATOM   1195  CZ  PHE A 228     -11.748  11.279  -3.483  1.00  0.00           C  
ATOM   1196  H   PHE A 228      -5.300   9.660  -2.045  1.00  0.00           H  
ATOM   1197  HA  PHE A 228      -6.836  10.633  -4.227  1.00  0.00           H  
ATOM   1198 1HB  PHE A 228      -7.695   9.014  -2.539  1.00  0.00           H  
ATOM   1199 2HB  PHE A 228      -7.655  10.275  -1.317  1.00  0.00           H  
ATOM   1200  HD1 PHE A 228      -9.156   9.434  -4.623  1.00  0.00           H  
ATOM   1201  HD2 PHE A 228      -9.491  11.669  -0.997  1.00  0.00           H  
ATOM   1202  HE1 PHE A 228     -11.442  10.121  -5.260  1.00  0.00           H  
ATOM   1203  HE2 PHE A 228     -11.780  12.356  -1.630  1.00  0.00           H  
ATOM   1204  HZ  PHE A 228     -12.756  11.582  -3.763  1.00  0.00           H  
ATOM   1205  N   LYS A 229      -6.302  12.736  -1.742  1.00  0.00           N  
ATOM   1206  CA  LYS A 229      -6.337  14.145  -1.374  1.00  0.00           C  
ATOM   1207  C   LYS A 229      -5.364  14.959  -2.219  1.00  0.00           C  
ATOM   1208  O   LYS A 229      -5.659  16.093  -2.599  1.00  0.00           O  
ATOM   1209  CB  LYS A 229      -6.017  14.318   0.112  1.00  0.00           C  
ATOM   1210  CG  LYS A 229      -7.091  13.787   1.052  1.00  0.00           C  
ATOM   1211  CD  LYS A 229      -6.689  13.971   2.508  1.00  0.00           C  
ATOM   1212  CE  LYS A 229      -7.754  13.425   3.449  1.00  0.00           C  
ATOM   1213  NZ  LYS A 229      -7.362  13.574   4.877  1.00  0.00           N  
ATOM   1214  H   LYS A 229      -5.918  12.086  -1.118  1.00  0.00           H  
ATOM   1215  HA  LYS A 229      -7.341  14.527  -1.561  1.00  0.00           H  
ATOM   1216 1HB  LYS A 229      -5.084  13.804   0.345  1.00  0.00           H  
ATOM   1217 2HB  LYS A 229      -5.872  15.376   0.332  1.00  0.00           H  
ATOM   1218 1HG  LYS A 229      -8.027  14.319   0.873  1.00  0.00           H  
ATOM   1219 2HG  LYS A 229      -7.252  12.727   0.859  1.00  0.00           H  
ATOM   1220 1HD  LYS A 229      -5.750  13.450   2.695  1.00  0.00           H  
ATOM   1221 2HD  LYS A 229      -6.545  15.032   2.716  1.00  0.00           H  
ATOM   1222 1HE  LYS A 229      -8.691  13.954   3.285  1.00  0.00           H  
ATOM   1223 2HE  LYS A 229      -7.918  12.368   3.240  1.00  0.00           H  
ATOM   1224 1HZ  LYS A 229      -8.093  13.200   5.468  1.00  0.00           H  
ATOM   1225 2HZ  LYS A 229      -6.503  13.071   5.046  1.00  0.00           H  
ATOM   1226 3HZ  LYS A 229      -7.227  14.552   5.089  1.00  0.00           H  
ATOM   1227  N   ALA A 230      -4.212  14.368  -2.518  1.00  0.00           N  
ATOM   1228  CA  ALA A 230      -3.190  15.036  -3.317  1.00  0.00           C  
ATOM   1229  C   ALA A 230      -3.684  15.303  -4.738  1.00  0.00           C  
ATOM   1230  O   ALA A 230      -3.207  16.218  -5.409  1.00  0.00           O  
ATOM   1231  CB  ALA A 230      -1.916  14.205  -3.347  1.00  0.00           C  
ATOM   1232  H   ALA A 230      -4.039  13.458  -2.184  1.00  0.00           H  
ATOM   1233  HA  ALA A 230      -2.973  15.999  -2.854  1.00  0.00           H  
ATOM   1234 1HB  ALA A 230      -1.161  14.716  -3.944  1.00  0.00           H  
ATOM   1235 2HB  ALA A 230      -1.545  14.071  -2.330  1.00  0.00           H  
ATOM   1236 3HB  ALA A 230      -2.127  13.231  -3.786  1.00  0.00           H  
ATOM   1237  N   ARG A 231      -4.629  14.492  -5.196  1.00  0.00           N  
ATOM   1238  CA  ARG A 231      -5.189  14.659  -6.531  1.00  0.00           C  
ATOM   1239  C   ARG A 231      -6.194  15.805  -6.558  1.00  0.00           C  
ATOM   1240  O   ARG A 231      -6.261  16.561  -7.528  1.00  0.00           O  
ATOM   1241  CB  ARG A 231      -5.868  13.378  -6.993  1.00  0.00           C  
ATOM   1242  CG  ARG A 231      -4.919  12.257  -7.385  1.00  0.00           C  
ATOM   1243  CD  ARG A 231      -5.653  11.019  -7.752  1.00  0.00           C  
ATOM   1244  NE  ARG A 231      -6.367  11.163  -9.010  1.00  0.00           N  
ATOM   1245  CZ  ARG A 231      -7.212  10.246  -9.520  1.00  0.00           C  
ATOM   1246  NH1 ARG A 231      -7.439   9.127  -8.868  1.00  0.00           N  
ATOM   1247  NH2 ARG A 231      -7.813  10.472 -10.675  1.00  0.00           N  
ATOM   1248  H   ARG A 231      -4.947  13.757  -4.629  1.00  0.00           H  
ATOM   1249  HA  ARG A 231      -4.376  14.889  -7.221  1.00  0.00           H  
ATOM   1250 1HB  ARG A 231      -6.513  13.002  -6.200  1.00  0.00           H  
ATOM   1251 2HB  ARG A 231      -6.500  13.592  -7.855  1.00  0.00           H  
ATOM   1252 1HG  ARG A 231      -4.323  12.568  -8.244  1.00  0.00           H  
ATOM   1253 2HG  ARG A 231      -4.258  12.029  -6.548  1.00  0.00           H  
ATOM   1254 1HD  ARG A 231      -4.948  10.194  -7.852  1.00  0.00           H  
ATOM   1255 2HD  ARG A 231      -6.379  10.783  -6.973  1.00  0.00           H  
ATOM   1256  HE  ARG A 231      -6.217  12.011  -9.541  1.00  0.00           H  
ATOM   1257 1HH1 ARG A 231      -6.979   8.954  -7.985  1.00  0.00           H  
ATOM   1258 2HH1 ARG A 231      -8.073   8.440  -9.250  1.00  0.00           H  
ATOM   1259 1HH2 ARG A 231      -7.639  11.331 -11.176  1.00  0.00           H  
ATOM   1260 2HH2 ARG A 231      -8.446   9.785 -11.057  1.00  0.00           H  
ATOM   1261  N   LEU A 232      -6.958  15.937  -5.481  1.00  0.00           N  
ATOM   1262  CA  LEU A 232      -7.972  16.982  -5.378  1.00  0.00           C  
ATOM   1263  C   LEU A 232      -7.338  18.345  -5.104  1.00  0.00           C  
ATOM   1264  O   LEU A 232      -7.615  19.312  -5.817  1.00  0.00           O  
ATOM   1265  CB  LEU A 232      -8.970  16.642  -4.264  1.00  0.00           C  
ATOM   1266  CG  LEU A 232      -9.828  15.391  -4.499  1.00  0.00           C  
ATOM   1267  CD1 LEU A 232     -10.648  15.096  -3.250  1.00  0.00           C  
ATOM   1268  CD2 LEU A 232     -10.729  15.613  -5.705  1.00  0.00           C  
ATOM   1269  H   LEU A 232      -6.836  15.317  -4.733  1.00  0.00           H  
ATOM   1270  HA  LEU A 232      -8.508  17.038  -6.325  1.00  0.00           H  
ATOM   1271 1HB  LEU A 232      -8.419  16.496  -3.337  1.00  0.00           H  
ATOM   1272 2HB  LEU A 232      -9.645  17.487  -4.133  1.00  0.00           H  
ATOM   1273  HG  LEU A 232      -9.180  14.535  -4.683  1.00  0.00           H  
ATOM   1274 1HD1 LEU A 232     -11.257  14.208  -3.417  1.00  0.00           H  
ATOM   1275 2HD1 LEU A 232      -9.979  14.923  -2.407  1.00  0.00           H  
ATOM   1276 3HD1 LEU A 232     -11.295  15.945  -3.031  1.00  0.00           H  
ATOM   1277 1HD2 LEU A 232     -11.338  14.724  -5.872  1.00  0.00           H  
ATOM   1278 2HD2 LEU A 232     -11.378  16.469  -5.521  1.00  0.00           H  
ATOM   1279 3HD2 LEU A 232     -10.116  15.804  -6.587  1.00  0.00           H  
ATOM   1280  N   GLN A 233      -6.489  18.401  -4.072  1.00  0.00           N  
ATOM   1281  CA  GLN A 233      -5.795  19.630  -3.668  1.00  0.00           C  
ATOM   1282  C   GLN A 233      -6.755  20.654  -3.068  1.00  0.00           C  
ATOM   1283  O   GLN A 233      -7.637  21.178  -3.749  1.00  0.00           O  
ATOM   1284  CB  GLN A 233      -5.063  20.247  -4.863  1.00  0.00           C  
ATOM   1285  CG  GLN A 233      -3.900  19.417  -5.377  1.00  0.00           C  
ATOM   1286  CD  GLN A 233      -2.707  19.448  -4.441  1.00  0.00           C  
ATOM   1287  OE1 GLN A 233      -2.456  20.450  -3.767  1.00  0.00           O  
ATOM   1288  NE2 GLN A 233      -1.964  18.348  -4.395  1.00  0.00           N  
ATOM   1289  H   GLN A 233      -6.323  17.580  -3.557  1.00  0.00           H  
ATOM   1290  HA  GLN A 233      -5.062  19.377  -2.902  1.00  0.00           H  
ATOM   1291 1HB  GLN A 233      -5.765  20.390  -5.685  1.00  0.00           H  
ATOM   1292 2HB  GLN A 233      -4.679  21.229  -4.586  1.00  0.00           H  
ATOM   1293 1HG  GLN A 233      -4.226  18.381  -5.483  1.00  0.00           H  
ATOM   1294 2HG  GLN A 233      -3.587  19.809  -6.345  1.00  0.00           H  
ATOM   1295 1HE2 GLN A 233      -1.163  18.310  -3.795  1.00  0.00           H  
ATOM   1296 2HE2 GLN A 233      -2.204  17.558  -4.959  1.00  0.00           H  
ATOM   1297  N   GLN A 234      -6.566  20.944  -1.788  1.00  0.00           N  
ATOM   1298  CA  GLN A 234      -7.408  21.907  -1.091  1.00  0.00           C  
ATOM   1299  C   GLN A 234      -6.859  23.317  -1.259  1.00  0.00           C  
ATOM   1300  O   GLN A 234      -7.578  24.304  -1.101  1.00  0.00           O  
ATOM   1301  CB  GLN A 234      -7.514  21.556   0.396  1.00  0.00           C  
ATOM   1302  CG  GLN A 234      -8.128  20.195   0.672  1.00  0.00           C  
ATOM   1303  CD  GLN A 234      -9.536  20.073   0.121  1.00  0.00           C  
ATOM   1304  OE1 GLN A 234     -10.415  20.878   0.442  1.00  0.00           O  
ATOM   1305  NE2 GLN A 234      -9.759  19.064  -0.712  1.00  0.00           N  
ATOM   1306  H   GLN A 234      -5.830  20.511  -1.304  1.00  0.00           H  
ATOM   1307  HA  GLN A 234      -8.406  21.873  -1.527  1.00  0.00           H  
ATOM   1308 1HB  GLN A 234      -6.521  21.575   0.845  1.00  0.00           H  
ATOM   1309 2HB  GLN A 234      -8.117  22.308   0.905  1.00  0.00           H  
ATOM   1310 1HG  GLN A 234      -7.511  19.427   0.205  1.00  0.00           H  
ATOM   1311 2HG  GLN A 234      -8.168  20.038   1.750  1.00  0.00           H  
ATOM   1312 1HE2 GLN A 234     -10.669  18.932  -1.108  1.00  0.00           H  
ATOM   1313 2HE2 GLN A 234      -9.018  18.434  -0.946  1.00  0.00           H  
ATOM   1314  N   GLN A 235      -5.578  23.406  -1.578  1.00  0.00           N  
ATOM   1315  CA  GLN A 235      -4.918  24.686  -1.773  1.00  0.00           C  
ATOM   1316  C   GLN A 235      -4.508  24.842  -3.231  1.00  0.00           C  
ATOM   1317  O   GLN A 235      -3.688  24.075  -3.737  1.00  0.00           O  
ATOM   1318  CB  GLN A 235      -3.695  24.812  -0.860  1.00  0.00           C  
ATOM   1319  CG  GLN A 235      -2.972  26.143  -0.969  1.00  0.00           C  
ATOM   1320  CD  GLN A 235      -1.813  26.253   0.005  1.00  0.00           C  
ATOM   1321  OE1 GLN A 235      -1.251  25.244   0.438  1.00  0.00           O  
ATOM   1322  NE2 GLN A 235      -1.449  27.482   0.354  1.00  0.00           N  
ATOM   1323  H   GLN A 235      -5.058  22.582  -1.690  1.00  0.00           H  
ATOM   1324  HA  GLN A 235      -5.621  25.480  -1.520  1.00  0.00           H  
ATOM   1325 1HB  GLN A 235      -4.001  24.679   0.178  1.00  0.00           H  
ATOM   1326 2HB  GLN A 235      -2.983  24.021  -1.095  1.00  0.00           H  
ATOM   1327 1HG  GLN A 235      -2.580  26.250  -1.980  1.00  0.00           H  
ATOM   1328 2HG  GLN A 235      -3.676  26.946  -0.754  1.00  0.00           H  
ATOM   1329 1HE2 GLN A 235      -0.692  27.617   0.993  1.00  0.00           H  
ATOM   1330 2HE2 GLN A 235      -1.933  28.273  -0.022  1.00  0.00           H  
ATOM   1331  N   GLN A 236      -5.078  25.823  -3.910  1.00  0.00           N  
ATOM   1332  CA  GLN A 236      -4.754  26.055  -5.308  1.00  0.00           C  
ATOM   1333  C   GLN A 236      -4.070  27.402  -5.482  1.00  0.00           C  
ATOM   1334  O   GLN A 236      -4.655  28.453  -5.205  1.00  0.00           O  
ATOM   1335  CB  GLN A 236      -6.016  25.989  -6.173  1.00  0.00           C  
ATOM   1336  CG  GLN A 236      -5.759  26.141  -7.662  1.00  0.00           C  
ATOM   1337  CD  GLN A 236      -7.034  26.071  -8.480  1.00  0.00           C  
ATOM   1338  OE1 GLN A 236      -7.744  25.062  -8.465  1.00  0.00           O  
ATOM   1339  NE2 GLN A 236      -7.333  27.147  -9.201  1.00  0.00           N  
ATOM   1340  H   GLN A 236      -5.726  26.410  -3.459  1.00  0.00           H  
ATOM   1341  HA  GLN A 236      -4.066  25.276  -5.637  1.00  0.00           H  
ATOM   1342 1HB  GLN A 236      -6.516  25.033  -6.014  1.00  0.00           H  
ATOM   1343 2HB  GLN A 236      -6.707  26.775  -5.868  1.00  0.00           H  
ATOM   1344 1HG  GLN A 236      -5.289  27.109  -7.842  1.00  0.00           H  
ATOM   1345 2HG  GLN A 236      -5.098  25.339  -7.990  1.00  0.00           H  
ATOM   1346 1HE2 GLN A 236      -8.163  27.159  -9.760  1.00  0.00           H  
ATOM   1347 2HE2 GLN A 236      -6.730  27.944  -9.183  1.00  0.00           H  
ATOM   1348  N   ALA A 237      -2.828  27.359  -5.938  1.00  0.00           N  
ATOM   1349  CA  ALA A 237      -2.048  28.565  -6.159  1.00  0.00           C  
ATOM   1350  C   ALA A 237      -2.369  29.166  -7.519  1.00  0.00           C  
ATOM   1351  O   ALA A 237      -2.182  30.362  -7.748  1.00  0.00           O  
ATOM   1352  CB  ALA A 237      -0.560  28.267  -6.045  1.00  0.00           C  
ATOM   1353  H   ALA A 237      -2.420  26.486  -6.134  1.00  0.00           H  
ATOM   1354  HA  ALA A 237      -2.321  29.290  -5.392  1.00  0.00           H  
ATOM   1355 1HB  ALA A 237       0.008  29.180  -6.217  1.00  0.00           H  
ATOM   1356 2HB  ALA A 237      -0.341  27.886  -5.047  1.00  0.00           H  
ATOM   1357 3HB  ALA A 237      -0.281  27.520  -6.786  1.00  0.00           H  
ATOM   1358  N   GLN A 238      -2.850  28.323  -8.421  1.00  0.00           N  
ATOM   1359  CA  GLN A 238      -3.206  28.760  -9.760  1.00  0.00           C  
ATOM   1360  C   GLN A 238      -4.543  29.487  -9.737  1.00  0.00           C  
ATOM   1361  O   GLN A 238      -4.739  30.404 -10.562  1.00  0.00           O  
ATOM   1362  OXT GLN A 238      -5.382  29.175  -8.938  1.00  0.00           O  
ATOM   1363  CB  GLN A 238      -3.266  27.569 -10.720  1.00  0.00           C  
ATOM   1364  CG  GLN A 238      -3.507  27.951 -12.171  1.00  0.00           C  
ATOM   1365  CD  GLN A 238      -3.460  26.753 -13.100  1.00  0.00           C  
ATOM   1366  OE1 GLN A 238      -3.445  25.603 -12.652  1.00  0.00           O  
ATOM   1367  NE2 GLN A 238      -3.438  27.015 -14.402  1.00  0.00           N  
ATOM   1368  H   GLN A 238      -2.979  27.385  -8.173  1.00  0.00           H  
ATOM   1369  HA  GLN A 238      -2.441  29.451 -10.113  1.00  0.00           H  
ATOM   1370 1HB  GLN A 238      -2.330  27.013 -10.670  1.00  0.00           H  
ATOM   1371 2HB  GLN A 238      -4.065  26.894 -10.413  1.00  0.00           H  
ATOM   1372 1HG  GLN A 238      -4.491  28.412 -12.256  1.00  0.00           H  
ATOM   1373 2HG  GLN A 238      -2.736  28.655 -12.483  1.00  0.00           H  
ATOM   1374 1HE2 GLN A 238      -3.407  26.265 -15.063  1.00  0.00           H  
ATOM   1375 2HE2 GLN A 238      -3.451  27.962 -14.722  1.00  0.00           H  
TER                                                                             
ATOM   1377  N   ASN B   1       0.720  -8.576 -12.202  1.00  0.00           N  
ATOM   1378  CA  ASN B   1      -0.327  -7.619 -11.866  1.00  0.00           C  
ATOM   1379  C   ASN B   1       0.226  -6.202 -11.782  1.00  0.00           C  
ATOM   1380  O   ASN B   1       0.354  -5.515 -12.796  1.00  0.00           O  
ATOM   1381  CB  ASN B   1      -1.006  -8.006 -10.565  1.00  0.00           C  
ATOM   1382  CG  ASN B   1      -1.909  -9.198 -10.716  1.00  0.00           C  
ATOM   1383  OD1 ASN B   1      -2.309  -9.552 -11.832  1.00  0.00           O  
ATOM   1384  ND2 ASN B   1      -2.238  -9.825  -9.616  1.00  0.00           N  
ATOM   1385 1H   ASN B   1       0.330  -9.495 -12.250  1.00  0.00           H  
ATOM   1386 2H   ASN B   1       1.120  -8.337 -13.087  1.00  0.00           H  
ATOM   1387 3H   ASN B   1       1.431  -8.553 -11.499  1.00  0.00           H  
ATOM   1388  HA  ASN B   1      -1.072  -7.628 -12.663  1.00  0.00           H  
ATOM   1389 1HB  ASN B   1      -0.249  -8.231  -9.813  1.00  0.00           H  
ATOM   1390 2HB  ASN B   1      -1.593  -7.164 -10.197  1.00  0.00           H  
ATOM   1391 1HD2 ASN B   1      -2.836 -10.626  -9.656  1.00  0.00           H  
ATOM   1392 2HD2 ASN B   1      -1.891  -9.504  -8.735  1.00  0.00           H  
ATOM   1393  N   PHE B   2       0.551  -5.771 -10.569  1.00  0.00           N  
ATOM   1394  CA  PHE B   2       0.948  -4.387 -10.328  1.00  0.00           C  
ATOM   1395  C   PHE B   2       2.392  -4.303  -9.852  1.00  0.00           C  
ATOM   1396  O   PHE B   2       3.021  -3.248  -9.928  1.00  0.00           O  
ATOM   1397  CB  PHE B   2       0.027  -3.739  -9.293  1.00  0.00           C  
ATOM   1398  CG  PHE B   2      -1.419  -3.712  -9.700  1.00  0.00           C  
ATOM   1399  CD1 PHE B   2      -2.322  -4.617  -9.162  1.00  0.00           C  
ATOM   1400  CD2 PHE B   2      -1.879  -2.784 -10.621  1.00  0.00           C  
ATOM   1401  CE1 PHE B   2      -3.652  -4.594  -9.536  1.00  0.00           C  
ATOM   1402  CE2 PHE B   2      -3.208  -2.758 -10.995  1.00  0.00           C  
ATOM   1403  CZ  PHE B   2      -4.096  -3.664 -10.452  1.00  0.00           C  
ATOM   1404  H   PHE B   2       0.524  -6.416  -9.792  1.00  0.00           H  
ATOM   1405  HA  PHE B   2       0.863  -3.834 -11.265  1.00  0.00           H  
ATOM   1406 1HB  PHE B   2       0.105  -4.277  -8.349  1.00  0.00           H  
ATOM   1407 2HB  PHE B   2       0.348  -2.714  -9.112  1.00  0.00           H  
ATOM   1408  HD1 PHE B   2      -1.972  -5.352  -8.436  1.00  0.00           H  
ATOM   1409  HD2 PHE B   2      -1.177  -2.068 -11.051  1.00  0.00           H  
ATOM   1410  HE1 PHE B   2      -4.351  -5.311  -9.105  1.00  0.00           H  
ATOM   1411  HE2 PHE B   2      -3.557  -2.022 -11.720  1.00  0.00           H  
ATOM   1412  HZ  PHE B   2      -5.143  -3.646 -10.748  1.00  0.00           H  
ATOM   1413  N   ASP B   3       2.914  -5.423  -9.362  1.00  0.00           N  
ATOM   1414  CA  ASP B   3       4.304  -5.494  -8.928  1.00  0.00           C  
ATOM   1415  C   ASP B   3       4.552  -4.590  -7.728  1.00  0.00           C  
ATOM   1416  O   ASP B   3       5.366  -3.668  -7.790  1.00  0.00           O  
ATOM   1417  CB  ASP B   3       5.244  -5.105 -10.071  1.00  0.00           C  
ATOM   1418  CG  ASP B   3       6.676  -5.569  -9.845  1.00  0.00           C  
ATOM   1419  OD1 ASP B   3       6.870  -6.484  -9.080  1.00  0.00           O  
ATOM   1420  OD2 ASP B   3       7.563  -5.004 -10.439  1.00  0.00           O  
ATOM   1421  H   ASP B   3       2.332  -6.245  -9.290  1.00  0.00           H  
ATOM   1422  HA  ASP B   3       4.522  -6.521  -8.632  1.00  0.00           H  
ATOM   1423 1HB  ASP B   3       4.881  -5.537 -11.004  1.00  0.00           H  
ATOM   1424 2HB  ASP B   3       5.243  -4.021 -10.190  1.00  0.00           H  
ATOM   1425  N   ALA B   4       3.845  -4.856  -6.634  1.00  0.00           N  
ATOM   1426  CA  ALA B   4       3.964  -4.047  -5.428  1.00  0.00           C  
ATOM   1427  C   ALA B   4       3.734  -4.884  -4.177  1.00  0.00           C  
ATOM   1428  O   ALA B   4       3.243  -6.011  -4.255  1.00  0.00           O  
ATOM   1429  CB  ALA B   4       2.984  -2.884  -5.474  1.00  0.00           C  
ATOM   1430  H   ALA B   4       3.211  -5.642  -6.638  1.00  0.00           H  
ATOM   1431  HA  ALA B   4       4.979  -3.652  -5.384  1.00  0.00           H  
ATOM   1432 1HB  ALA B   4       3.084  -2.287  -4.567  1.00  0.00           H  
ATOM   1433 2HB  ALA B   4       3.199  -2.261  -6.344  1.00  0.00           H  
ATOM   1434 3HB  ALA B   4       1.967  -3.267  -5.544  1.00  0.00           H  
ATOM   1435  N   PHE B   5       4.090  -4.328  -3.024  1.00  0.00           N  
ATOM   1436  CA  PHE B   5       3.921  -5.022  -1.753  1.00  0.00           C  
ATOM   1437  C   PHE B   5       2.474  -5.453  -1.551  1.00  0.00           C  
ATOM   1438  O   PHE B   5       2.198  -6.610  -1.235  1.00  0.00           O  
ATOM   1439  CB  PHE B   5       4.359  -4.128  -0.593  1.00  0.00           C  
ATOM   1440  CG  PHE B   5       4.135  -4.739   0.761  1.00  0.00           C  
ATOM   1441  CD1 PHE B   5       4.978  -5.732   1.238  1.00  0.00           C  
ATOM   1442  CD2 PHE B   5       3.081  -4.322   1.561  1.00  0.00           C  
ATOM   1443  CE1 PHE B   5       4.772  -6.295   2.483  1.00  0.00           C  
ATOM   1444  CE2 PHE B   5       2.875  -4.882   2.807  1.00  0.00           C  
ATOM   1445  CZ  PHE B   5       3.721  -5.870   3.268  1.00  0.00           C  
ATOM   1446  H   PHE B   5       4.489  -3.400  -3.029  1.00  0.00           H  
ATOM   1447  HA  PHE B   5       4.546  -5.916  -1.761  1.00  0.00           H  
ATOM   1448 1HB  PHE B   5       5.419  -3.898  -0.691  1.00  0.00           H  
ATOM   1449 2HB  PHE B   5       3.815  -3.185  -0.634  1.00  0.00           H  
ATOM   1450  HD1 PHE B   5       5.810  -6.067   0.618  1.00  0.00           H  
ATOM   1451  HD2 PHE B   5       2.412  -3.542   1.196  1.00  0.00           H  
ATOM   1452  HE1 PHE B   5       5.442  -7.075   2.845  1.00  0.00           H  
ATOM   1453  HE2 PHE B   5       2.043  -4.546   3.425  1.00  0.00           H  
ATOM   1454  HZ  PHE B   5       3.558  -6.314   4.249  1.00  0.00           H  
ATOM   1455  N   TRP B   6       1.551  -4.514  -1.736  1.00  0.00           N  
ATOM   1456  CA  TRP B   6       0.130  -4.792  -1.566  1.00  0.00           C  
ATOM   1457  C   TRP B   6      -0.368  -5.776  -2.616  1.00  0.00           C  
ATOM   1458  O   TRP B   6      -1.369  -6.462  -2.412  1.00  0.00           O  
ATOM   1459  CB  TRP B   6      -0.680  -3.497  -1.650  1.00  0.00           C  
ATOM   1460  CG  TRP B   6      -0.351  -2.662  -2.850  1.00  0.00           C  
ATOM   1461  CD1 TRP B   6       0.632  -1.723  -2.945  1.00  0.00           C  
ATOM   1462  CD2 TRP B   6      -1.008  -2.687  -4.140  1.00  0.00           C  
ATOM   1463  NE1 TRP B   6       0.632  -1.163  -4.199  1.00  0.00           N  
ATOM   1464  CE2 TRP B   6      -0.364  -1.742  -4.944  1.00  0.00           C  
ATOM   1465  CE3 TRP B   6      -2.074  -3.424  -4.670  1.00  0.00           C  
ATOM   1466  CZ2 TRP B   6      -0.750  -1.509  -6.255  1.00  0.00           C  
ATOM   1467  CZ3 TRP B   6      -2.460  -3.192  -5.985  1.00  0.00           C  
ATOM   1468  CH2 TRP B   6      -1.814  -2.259  -6.756  1.00  0.00           C  
ATOM   1469  H   TRP B   6       1.842  -3.584  -2.002  1.00  0.00           H  
ATOM   1470  HA  TRP B   6      -0.020  -5.234  -0.581  1.00  0.00           H  
ATOM   1471 1HB  TRP B   6      -1.744  -3.734  -1.679  1.00  0.00           H  
ATOM   1472 2HB  TRP B   6      -0.503  -2.898  -0.757  1.00  0.00           H  
ATOM   1473  HD1 TRP B   6       1.317  -1.455  -2.143  1.00  0.00           H  
ATOM   1474  HE1 TRP B   6       1.261  -0.442  -4.521  1.00  0.00           H  
ATOM   1475  HE3 TRP B   6      -2.589  -4.168  -4.062  1.00  0.00           H  
ATOM   1476  HZ2 TRP B   6      -0.250  -0.772  -6.883  1.00  0.00           H  
ATOM   1477  HZ3 TRP B   6      -3.292  -3.770  -6.389  1.00  0.00           H  
ATOM   1478  HH2 TRP B   6      -2.143  -2.101  -7.784  1.00  0.00           H  
ATOM   1479  N   ASP B   7       0.338  -5.840  -3.741  1.00  0.00           N  
ATOM   1480  CA  ASP B   7       0.029  -6.812  -4.783  1.00  0.00           C  
ATOM   1481  C   ASP B   7       0.365  -8.228  -4.332  1.00  0.00           C  
ATOM   1482  O   ASP B   7      -0.400  -9.163  -4.568  1.00  0.00           O  
ATOM   1483  CB  ASP B   7       0.796  -6.483  -6.067  1.00  0.00           C  
ATOM   1484  CG  ASP B   7       0.313  -7.286  -7.267  1.00  0.00           C  
ATOM   1485  OD1 ASP B   7      -0.709  -7.922  -7.160  1.00  0.00           O  
ATOM   1486  OD2 ASP B   7       0.971  -7.257  -8.280  1.00  0.00           O  
ATOM   1487  H   ASP B   7       1.107  -5.199  -3.876  1.00  0.00           H  
ATOM   1488  HA  ASP B   7      -1.040  -6.765  -4.994  1.00  0.00           H  
ATOM   1489 1HB  ASP B   7       0.690  -5.422  -6.292  1.00  0.00           H  
ATOM   1490 2HB  ASP B   7       1.857  -6.682  -5.918  1.00  0.00           H  
ATOM   1491  N   LEU B   8       1.514  -8.379  -3.680  1.00  0.00           N  
ATOM   1492  CA  LEU B   8       1.930  -9.672  -3.152  1.00  0.00           C  
ATOM   1493  C   LEU B   8       0.929 -10.198  -2.132  1.00  0.00           C  
ATOM   1494  O   LEU B   8       0.727 -11.406  -2.012  1.00  0.00           O  
ATOM   1495  CB  LEU B   8       3.317  -9.560  -2.506  1.00  0.00           C  
ATOM   1496  CG  LEU B   8       4.469  -9.221  -3.460  1.00  0.00           C  
ATOM   1497  CD1 LEU B   8       5.728  -8.930  -2.654  1.00  0.00           C  
ATOM   1498  CD2 LEU B   8       4.691 -10.380  -4.420  1.00  0.00           C  
ATOM   1499  H   LEU B   8       2.113  -7.578  -3.550  1.00  0.00           H  
ATOM   1500  HA  LEU B   8       1.984 -10.382  -3.977  1.00  0.00           H  
ATOM   1501 1HB  LEU B   8       3.282  -8.786  -1.741  1.00  0.00           H  
ATOM   1502 2HB  LEU B   8       3.553 -10.508  -2.024  1.00  0.00           H  
ATOM   1503  HG  LEU B   8       4.221  -8.323  -4.027  1.00  0.00           H  
ATOM   1504 1HD1 LEU B   8       6.547  -8.689  -3.332  1.00  0.00           H  
ATOM   1505 2HD1 LEU B   8       5.547  -8.085  -1.990  1.00  0.00           H  
ATOM   1506 3HD1 LEU B   8       5.992  -9.807  -2.063  1.00  0.00           H  
ATOM   1507 1HD2 LEU B   8       5.510 -10.139  -5.099  1.00  0.00           H  
ATOM   1508 2HD2 LEU B   8       4.941 -11.279  -3.855  1.00  0.00           H  
ATOM   1509 3HD2 LEU B   8       3.782 -10.555  -4.996  1.00  0.00           H  
ATOM   1510  N   LEU B   9       0.306  -9.284  -1.397  1.00  0.00           N  
ATOM   1511  CA  LEU B   9      -0.672  -9.655  -0.380  1.00  0.00           C  
ATOM   1512  C   LEU B   9      -2.024  -9.968  -1.005  1.00  0.00           C  
ATOM   1513  O   LEU B   9      -2.927 -10.474  -0.337  1.00  0.00           O  
ATOM   1514  CB  LEU B   9      -0.825  -8.524   0.645  1.00  0.00           C  
ATOM   1515  CG  LEU B   9       0.418  -8.218   1.489  1.00  0.00           C  
ATOM   1516  CD1 LEU B   9       0.131  -7.039   2.409  1.00  0.00           C  
ATOM   1517  CD2 LEU B   9       0.806  -9.453   2.289  1.00  0.00           C  
ATOM   1518  H   LEU B   9       0.514  -8.307  -1.547  1.00  0.00           H  
ATOM   1519  HA  LEU B   9      -0.316 -10.547   0.133  1.00  0.00           H  
ATOM   1520 1HB  LEU B   9      -1.100  -7.612   0.118  1.00  0.00           H  
ATOM   1521 2HB  LEU B   9      -1.634  -8.783   1.329  1.00  0.00           H  
ATOM   1522  HG  LEU B   9       1.243  -7.937   0.834  1.00  0.00           H  
ATOM   1523 1HD1 LEU B   9       1.015  -6.822   3.008  1.00  0.00           H  
ATOM   1524 2HD1 LEU B   9      -0.124  -6.165   1.810  1.00  0.00           H  
ATOM   1525 3HD1 LEU B   9      -0.702  -7.285   3.067  1.00  0.00           H  
ATOM   1526 1HD2 LEU B   9       1.691  -9.236   2.888  1.00  0.00           H  
ATOM   1527 2HD2 LEU B   9      -0.017  -9.735   2.946  1.00  0.00           H  
ATOM   1528 3HD2 LEU B   9       1.023 -10.275   1.607  1.00  0.00           H  
ATOM   1529  N   GLY B  10      -2.162  -9.663  -2.291  1.00  0.00           N  
ATOM   1530  CA  GLY B  10      -3.409  -9.904  -3.007  1.00  0.00           C  
ATOM   1531  C   GLY B  10      -4.461  -8.863  -2.648  1.00  0.00           C  
ATOM   1532  O   GLY B  10      -5.661  -9.124  -2.734  1.00  0.00           O  
ATOM   1533  H   GLY B  10      -1.381  -9.256  -2.786  1.00  0.00           H  
ATOM   1534 1HA  GLY B  10      -3.222  -9.882  -4.081  1.00  0.00           H  
ATOM   1535 2HA  GLY B  10      -3.781 -10.899  -2.766  1.00  0.00           H  
ATOM   1536  N   GLU B  11      -4.004  -7.684  -2.242  1.00  0.00           N  
ATOM   1537  CA  GLU B  11      -4.904  -6.608  -1.843  1.00  0.00           C  
ATOM   1538  C   GLU B  11      -5.244  -5.708  -3.023  1.00  0.00           C  
ATOM   1539  O   GLU B  11      -4.463  -5.581  -3.966  1.00  0.00           O  
ATOM   1540  CB  GLU B  11      -4.279  -5.778  -0.720  1.00  0.00           C  
ATOM   1541  CG  GLU B  11      -4.084  -6.534   0.587  1.00  0.00           C  
ATOM   1542  CD  GLU B  11      -3.489  -5.682   1.673  1.00  0.00           C  
ATOM   1543  OE1 GLU B  11      -3.319  -4.507   1.453  1.00  0.00           O  
ATOM   1544  OE2 GLU B  11      -3.205  -6.206   2.724  1.00  0.00           O  
ATOM   1545  H   GLU B  11      -3.006  -7.527  -2.210  1.00  0.00           H  
ATOM   1546  HA  GLU B  11      -5.831  -7.051  -1.477  1.00  0.00           H  
ATOM   1547 1HB  GLU B  11      -3.305  -5.407  -1.040  1.00  0.00           H  
ATOM   1548 2HB  GLU B  11      -4.908  -4.912  -0.514  1.00  0.00           H  
ATOM   1549 1HG  GLU B  11      -5.049  -6.912   0.924  1.00  0.00           H  
ATOM   1550 2HG  GLU B  11      -3.433  -7.389   0.406  1.00  0.00           H  
ATOM   1551  N   ASN B  12      -6.415  -5.082  -2.966  1.00  0.00           N  
ATOM   1552  CA  ASN B  12      -6.839  -4.152  -4.006  1.00  0.00           C  
ATOM   1553  C   ASN B  12      -7.517  -2.926  -3.407  1.00  0.00           C  
ATOM   1554  O   ASN B  12      -8.722  -2.933  -3.153  1.00  0.00           O  
ATOM   1555  CB  ASN B  12      -7.761  -4.842  -4.995  1.00  0.00           C  
ATOM   1556  CG  ASN B  12      -7.058  -5.902  -5.797  1.00  0.00           C  
ATOM   1557  OD1 ASN B  12      -6.374  -5.601  -6.782  1.00  0.00           O  
ATOM   1558  ND2 ASN B  12      -7.213  -7.138  -5.395  1.00  0.00           N  
ATOM   1559  H   ASN B  12      -7.027  -5.254  -2.181  1.00  0.00           H  
ATOM   1560  HA  ASN B  12      -5.954  -3.803  -4.540  1.00  0.00           H  
ATOM   1561 1HB  ASN B  12      -8.593  -5.300  -4.459  1.00  0.00           H  
ATOM   1562 2HB  ASN B  12      -8.179  -4.103  -5.679  1.00  0.00           H  
ATOM   1563 1HD2 ASN B  12      -6.769  -7.885  -5.890  1.00  0.00           H  
ATOM   1564 2HD2 ASN B  12      -7.776  -7.335  -4.593  1.00  0.00           H  
ATOM   1565  N   LEU B  13      -6.736  -1.876  -3.183  1.00  0.00           N  
ATOM   1566  CA  LEU B  13      -7.258  -0.643  -2.606  1.00  0.00           C  
ATOM   1567  C   LEU B  13      -7.824  -0.884  -1.212  1.00  0.00           C  
ATOM   1568  O   LEU B  13      -7.086  -0.955  -0.269  1.00  0.00           O  
ATOM   1569  OXT LEU B  13      -9.008  -1.003  -1.057  1.00  0.00           O  
ATOM   1570  CB  LEU B  13      -8.347  -0.054  -3.512  1.00  0.00           C  
ATOM   1571  CG  LEU B  13      -7.901   0.320  -4.931  1.00  0.00           C  
ATOM   1572  CD1 LEU B  13      -9.107   0.783  -5.737  1.00  0.00           C  
ATOM   1573  CD2 LEU B  13      -6.840   1.407  -4.861  1.00  0.00           C  
ATOM   1574  H   LEU B  13      -5.755  -1.932  -3.419  1.00  0.00           H  
ATOM   1575  HA  LEU B  13      -6.442   0.074  -2.526  1.00  0.00           H  
ATOM   1576 1HB  LEU B  13      -9.156  -0.778  -3.598  1.00  0.00           H  
ATOM   1577 2HB  LEU B  13      -8.741   0.846  -3.041  1.00  0.00           H  
ATOM   1578  HG  LEU B  13      -7.488  -0.560  -5.426  1.00  0.00           H  
ATOM   1579 1HD1 LEU B  13      -8.790   1.048  -6.746  1.00  0.00           H  
ATOM   1580 2HD1 LEU B  13      -9.842  -0.021  -5.788  1.00  0.00           H  
ATOM   1581 3HD1 LEU B  13      -9.553   1.653  -5.257  1.00  0.00           H  
ATOM   1582 1HD2 LEU B  13      -6.522   1.672  -5.870  1.00  0.00           H  
ATOM   1583 2HD2 LEU B  13      -7.253   2.287  -4.367  1.00  0.00           H  
ATOM   1584 3HD2 LEU B  13      -5.982   1.043  -4.294  1.00  0.00           H  
TER                                                                             
I_bsa 1377.58
I_hb 2
I_pack -0.078
I_sc -39.657
I_unsat 14
pep_sc -22.673
pep_sc_noref -24.782
reweighted_sc -123.147
rmsALL 17.48
rmsALL_CAPRI_if 7.401
rmsALL_allIF 7.846
rmsALL_if 10.584
rmsBB 17.021
rmsBB_CAPRI_if 7.039
rmsBB_allIF 7.275
rmsBB_if 10.54
rmsBB_intrf_lowres 11.082
rmsBB_lowres 18.062
rmsCA 16.971
rmsCA_if 10.422
rmsCA_intrf_lowres 10.918
rmsCA_lowres 18.037
rmsSC_CAPRI_if 6.998
rmsSC_allIF 8.071
score -60.817
score_lowres_opt -4.176
score_lowres_start 32.63
silent_score -60.817
startRMSall 0
startRMSallif 0
startRMSbb 0
startRMSca 0
time 70
