# Supplementary material for: Simple biochemical features underlie transcriptional activation domain diversity and dynamic, fuzzy binding to Mediator
Source: eLife. 2021 Apr 27;10:e68068. doi: 10.7554/eLife.68068 (PMC8137143; doi:10.7554/eLife.68068)
Supplement: Figure 6—source data 2. — The 10 best-scoring models from different binding poses are provided as pdb files. Top500.txt contains the score, cluster number, and RMSD to best model for the 500 best-scoring models. [file elife-68068-fig6-data2.zip › Med15-cAD structural models/ABD1/Rds1_813/top500.txt]

description rms cluster cluster_idx reweighted_sc
2lpb_Rds1_813_prepack_00011 2.163 3 0 -105.410
2lpb_Rds1_813_prepack_00059 2.309 0 0 -114.925
2lpb_Rds1_813_prepack_00122 5.021 5 0 -114.268
2lpb_Rds1_813_prepack_00177 1.105 18 0 -104.548
2lpb_Rds1_813_prepack_00241 0.671 1 0 -107.553
2lpb_Rds1_813_prepack_00322 2.807 24 0 -103.523
2lpb_Rds1_813_prepack_00375 2.326 44 0 -111.597
2lpb_Rds1_813_prepack_00393 2.747 0 1 -107.183
2lpb_Rds1_813_prepack_00476 2.071 25 0 -103.929
2lpb_Rds1_813_prepack_00514 1.541 4 0 -103.950
2lpb_Rds1_813_prepack_00600 1.745 45 0 -111.964
2lpb_Rds1_813_prepack_00745 1.517 46 0 -111.529
2lpb_Rds1_813_prepack_00807 2.016 47 0 -108.732
2lpb_Rds1_813_prepack_00837 2.607 13 0 -108.310
2lpb_Rds1_813_prepack_00918 2.523 48 0 -104.258
2lpb_Rds1_813_prepack_00954 2.332 0 2 -105.703
2lpb_Rds1_813_prepack_00988 4.222 49 0 -107.584
2lpb_Rds1_813_prepack_01227 0.566 1 1 -120.199
2lpb_Rds1_813_prepack_01238 1.445 17 0 -104.259
2lpb_Rds1_813_prepack_01532 2.144 50 0 -105.923
2lpb_Rds1_813_prepack_01552 1.344 4 1 -105.038
2lpb_Rds1_813_prepack_01580 2.011 3 1 -105.258
2lpb_Rds1_813_prepack_01828 2.141 2 0 -106.392
2lpb_Rds1_813_prepack_01837 4.521 26 0 -104.082
2lpb_Rds1_813_prepack_01915 2.861 51 0 -103.441
2lpb_Rds1_813_prepack_01947 2.024 14 0 -104.282
2lpb_Rds1_813_prepack_01988 2.114 2 1 -111.693
2lpb_Rds1_813_prepack_01992 2.607 15 0 -112.893
2lpb_Rds1_813_prepack_02095 2.791 10 0 -104.428
2lpb_Rds1_813_prepack_02122 0.759 18 1 -108.060
2lpb_Rds1_813_prepack_02164 1.979 3 2 -104.166
2lpb_Rds1_813_prepack_02220 2.904 12 0 -105.695
2lpb_Rds1_813_prepack_02415 1.946 3 3 -107.225
2lpb_Rds1_813_prepack_02436 1.846 27 0 -111.520
2lpb_Rds1_813_prepack_02505 4.485 52 0 -106.062
2lpb_Rds1_813_prepack_02579 2.514 7 9 -106.235
2lpb_Rds1_813_prepack_02638 2.465 7 0 -111.907
2lpb_Rds1_813_prepack_02724 4.348 53 0 -105.258
2lpb_Rds1_813_prepack_02841 2.474 54 0 -128.850
2lpb_Rds1_813_prepack_02843 0.787 1 2 -104.354
2lpb_Rds1_813_prepack_02871 4.758 8 0 -105.595
2lpb_Rds1_813_prepack_03182 2.370 2 2 -119.380
2lpb_Rds1_813_prepack_03207 4.430 8 1 -105.683
2lpb_Rds1_813_prepack_03443 4.538 55 0 -107.868
2lpb_Rds1_813_prepack_03569 2.679 0 3 -108.759
2lpb_Rds1_813_prepack_03657 2.639 0 4 -118.375
2lpb_Rds1_813_prepack_03751 2.516 0 5 -106.769
2lpb_Rds1_813_prepack_04130 2.506 16 0 -103.402
2lpb_Rds1_813_prepack_04246 2.143 56 0 -109.606
2lpb_Rds1_813_prepack_04315 5.084 5 1 -125.134
2lpb_Rds1_813_prepack_04583 1.976 3 4 -115.706
2lpb_Rds1_813_prepack_04605 3.072 19 0 -111.733
2lpb_Rds1_813_prepack_04643 1.844 14 1 -104.494
2lpb_Rds1_813_prepack_04964 3.598 57 0 -103.521
2lpb_Rds1_813_prepack_05092 1.502 9 0 -110.074
2lpb_Rds1_813_prepack_05188 1.639 4 2 -103.670
2lpb_Rds1_813_prepack_05223 3.731 58 0 -105.930
2lpb_Rds1_813_prepack_05290 0.786 1 3 -104.198
2lpb_Rds1_813_prepack_05447 3.323 28 0 -109.398
2lpb_Rds1_813_prepack_05479 2.886 15 1 -106.919
2lpb_Rds1_813_prepack_05520 2.094 59 0 -106.544
2lpb_Rds1_813_prepack_05629 4.187 60 0 -106.260
2lpb_Rds1_813_prepack_05784 2.664 0 6 -118.537
2lpb_Rds1_813_prepack_05965 1.402 29 0 -107.266
2lpb_Rds1_813_prepack_05974 1.216 4 13 -106.080
2lpb_Rds1_813_prepack_06068 3.127 19 1 -109.448
2lpb_Rds1_813_prepack_06103 2.834 0 7 -104.234
2lpb_Rds1_813_prepack_06118 2.670 0 8 -103.361
2lpb_Rds1_813_prepack_06386 2.399 0 9 -105.068
2lpb_Rds1_813_prepack_06535 1.382 4 3 -108.638
2lpb_Rds1_813_prepack_06552 0.924 1 4 -113.006
2lpb_Rds1_813_prepack_06789 2.650 10 1 -112.898
2lpb_Rds1_813_prepack_06846 3.923 61 0 -110.616
2lpb_Rds1_813_prepack_06890 2.415 30 0 -118.945
2lpb_Rds1_813_prepack_06987 2.993 62 0 -109.889
2lpb_Rds1_813_prepack_07051 1.323 20 0 -104.384
2lpb_Rds1_813_prepack_07154 2.683 31 0 -104.012
2lpb_Rds1_813_prepack_07212 1.300 4 4 -107.155
2lpb_Rds1_813_prepack_07226 1.114 4 14 -110.787
2lpb_Rds1_813_prepack_07248 2.391 63 0 -104.666
2lpb_Rds1_813_prepack_07310 2.955 0 10 -117.727
2lpb_Rds1_813_prepack_07323 2.350 0 11 -122.161
2lpb_Rds1_813_prepack_07375 2.557 7 10 -107.251
2lpb_Rds1_813_prepack_07575 2.071 2 3 -114.830
2lpb_Rds1_813_prepack_07607 2.717 64 0 -106.440
2lpb_Rds1_813_prepack_07639 3.253 65 0 -111.096
2lpb_Rds1_813_prepack_07648 0.809 66 0 -116.504
2lpb_Rds1_813_prepack_07755 4.978 5 2 -121.427
2lpb_Rds1_813_prepack_07809 3.667 67 0 -103.754
2lpb_Rds1_813_prepack_07858 2.136 3 5 -105.625
2lpb_Rds1_813_prepack_07988 1.921 17 1 -108.353
2lpb_Rds1_813_prepack_08168 0.975 1 5 -107.463
2lpb_Rds1_813_prepack_08171 0.992 1 6 -106.840
2lpb_Rds1_813_prepack_08174 4.125 68 0 -103.943
2lpb_Rds1_813_prepack_08298 2.919 0 12 -104.131
2lpb_Rds1_813_prepack_08393 2.568 7 1 -106.536
2lpb_Rds1_813_prepack_08559 3.700 69 0 -105.983
2lpb_Rds1_813_prepack_08587 2.623 7 11 -109.607
2lpb_Rds1_813_prepack_09011 2.774 70 0 -106.455
2lpb_Rds1_813_prepack_09099 4.962 32 0 -111.083
2lpb_Rds1_813_prepack_09109 3.287 71 0 -113.524
2lpb_Rds1_813_prepack_09354 2.824 72 0 -118.816
2lpb_Rds1_813_prepack_09382 1.563 73 0 -104.204
2lpb_Rds1_813_prepack_09405 2.489 0 13 -105.695
2lpb_Rds1_813_prepack_09498 2.977 74 0 -112.526
2lpb_Rds1_813_prepack_09699 2.387 0 14 -105.545
2lpb_Rds1_813_prepack_09797 1.588 75 0 -105.089
2lpb_Rds1_813_prepack_09858 2.376 162 1 -128.051
2lpb_Rds1_813_prepack_09880 3.991 76 0 -115.759
2lpb_Rds1_813_prepack_09953 1.324 4 5 -111.989
2lpb_Rds1_813_prepack_10076 1.252 4 15 -107.015
2lpb_Rds1_813_prepack_10097 2.993 77 0 -112.331
2lpb_Rds1_813_prepack_10363 2.216 2 4 -104.051
2lpb_Rds1_813_prepack_10472 1.832 33 0 -104.818
2lpb_Rds1_813_prepack_10487 2.343 13 1 -103.352
2lpb_Rds1_813_prepack_10530 2.225 2 5 -104.677
2lpb_Rds1_813_prepack_10626 1.988 14 2 -115.909
2lpb_Rds1_813_prepack_10770 4.762 78 0 -119.993
2lpb_Rds1_813_prepack_11196 3.091 34 0 -118.647
2lpb_Rds1_813_prepack_11382 5.112 79 0 -107.385
2lpb_Rds1_813_prepack_11453 2.178 11 0 -111.972
2lpb_Rds1_813_prepack_11483 2.710 0 15 -103.467
2lpb_Rds1_813_prepack_11489 2.846 80 0 -106.036
2lpb_Rds1_813_prepack_11713 2.580 7 12 -118.060
2lpb_Rds1_813_prepack_11947 0.965 6 0 -112.190
2lpb_Rds1_813_prepack_12129 4.688 81 0 -105.340
2lpb_Rds1_813_prepack_12290 1.358 35 0 -108.255
2lpb_Rds1_813_prepack_12334 2.510 21 0 -104.348
2lpb_Rds1_813_prepack_12380 3.027 82 0 -106.695
2lpb_Rds1_813_prepack_12736 2.515 0 16 -114.950
2lpb_Rds1_813_prepack_12856 2.105 11 1 -116.045
2lpb_Rds1_813_prepack_12989 0.542 1 7 -104.394
2lpb_Rds1_813_prepack_12994 3.005 12 1 -106.468
2lpb_Rds1_813_prepack_13192 2.317 0 17 -110.339
2lpb_Rds1_813_prepack_13370 3.340 83 0 -104.521
2lpb_Rds1_813_prepack_13420 2.395 84 0 -106.372
2lpb_Rds1_813_prepack_13466 3.186 85 0 -105.449
2lpb_Rds1_813_prepack_13475 4.422 86 0 -105.217
2lpb_Rds1_813_prepack_13483 1.507 36 0 -111.766
2lpb_Rds1_813_prepack_13490 2.113 3 6 -108.842
2lpb_Rds1_813_prepack_13512 2.348 2 6 -108.658
2lpb_Rds1_813_prepack_13580 4.161 87 0 -111.293
2lpb_Rds1_813_prepack_13635 2.170 11 2 -110.572
2lpb_Rds1_813_prepack_13722 1.326 4 6 -105.870
2lpb_Rds1_813_prepack_13951 2.789 10 2 -104.076
2lpb_Rds1_813_prepack_14041 5.626 88 0 -110.207
2lpb_Rds1_813_prepack_14073 2.819 7 2 -104.981
2lpb_Rds1_813_prepack_14161 1.204 89 0 -105.088
2lpb_Rds1_813_prepack_14301 0.816 1 8 -113.199
2lpb_Rds1_813_prepack_14535 4.309 90 0 -115.569
2lpb_Rds1_813_prepack_14564 0.956 1 9 -118.258
2lpb_Rds1_813_prepack_14607 1.344 91 0 -105.005
2lpb_Rds1_813_prepack_14623 2.648 92 0 -111.244
2lpb_Rds1_813_prepack_14635 0.957 37 0 -103.636
2lpb_Rds1_813_prepack_14684 2.502 54 1 -105.064
2lpb_Rds1_813_prepack_14871 4.180 93 0 -109.528
2lpb_Rds1_813_prepack_14907 2.574 0 18 -123.079
2lpb_Rds1_813_prepack_15035 2.997 94 0 -105.009
2lpb_Rds1_813_prepack_15053 2.758 0 19 -105.904
2lpb_Rds1_813_prepack_15300 1.761 3 7 -113.836
2lpb_Rds1_813_prepack_15350 5.218 95 0 -111.574
2lpb_Rds1_813_prepack_15403 1.550 96 0 -103.977
2lpb_Rds1_813_prepack_15419 1.511 23 0 -110.301
2lpb_Rds1_813_prepack_15449 3.388 97 0 -112.873
2lpb_Rds1_813_prepack_15547 2.663 98 0 -106.648
2lpb_Rds1_813_prepack_15643 2.503 30 1 -124.529
2lpb_Rds1_813_prepack_15820 1.933 33 1 -103.659
2lpb_Rds1_813_prepack_15978 1.465 99 0 -113.833
2lpb_Rds1_813_prepack_15985 2.483 7 3 -133.463
2lpb_Rds1_813_prepack_16009 2.200 2 7 -119.742
2lpb_Rds1_813_prepack_16083 3.382 100 0 -105.063
2lpb_Rds1_813_prepack_16087 3.488 101 0 -113.954
2lpb_Rds1_813_prepack_16148 1.920 3 8 -104.726
2lpb_Rds1_813_prepack_16168 4.444 102 0 -122.364
2lpb_Rds1_813_prepack_16355 2.254 41 2 -104.874
2lpb_Rds1_813_prepack_16418 2.116 2 8 -120.029
2lpb_Rds1_813_prepack_16465 2.999 12 2 -107.251
2lpb_Rds1_813_prepack_16492 2.656 15 2 -106.320
2lpb_Rds1_813_prepack_16505 0.556 6 10 -105.690
2lpb_Rds1_813_prepack_16564 4.796 103 0 -111.088
2lpb_Rds1_813_prepack_16843 4.158 104 0 -110.912
2lpb_Rds1_813_prepack_16913 2.466 2 15 -105.879
2lpb_Rds1_813_prepack_16950 4.340 105 0 -108.850
2lpb_Rds1_813_prepack_17124 4.809 106 0 -108.976
2lpb_Rds1_813_prepack_17378 1.577 9 1 -107.555
2lpb_Rds1_813_prepack_17678 2.268 92 1 -105.577
2lpb_Rds1_813_prepack_17696 2.738 0 20 -107.710
2lpb_Rds1_813_prepack_17838 2.051 107 0 -105.601
2lpb_Rds1_813_prepack_17951 2.446 108 0 -110.104
2lpb_Rds1_813_prepack_18020 2.393 21 1 -105.062
2lpb_Rds1_813_prepack_18178 3.132 109 0 -104.444
2lpb_Rds1_813_prepack_18205 4.968 110 0 -104.048
2lpb_Rds1_813_prepack_18234 4.052 111 0 -107.553
2lpb_Rds1_813_prepack_18294 1.551 112 0 -110.413
2lpb_Rds1_813_prepack_18369 0.500 1 10 -107.069
2lpb_Rds1_813_prepack_18376 2.754 22 0 -118.923
2lpb_Rds1_813_prepack_18444 2.536 113 0 -108.238
2lpb_Rds1_813_prepack_18651 3.001 28 1 -103.475
2lpb_Rds1_813_prepack_18804 2.897 114 0 -107.641
2lpb_Rds1_813_prepack_18813 4.565 8 2 -104.457
2lpb_Rds1_813_prepack_18976 1.995 23 1 -106.641
2lpb_Rds1_813_prepack_19207 1.416 9 2 -114.591
2lpb_Rds1_813_prepack_19284 2.945 129 1 -107.890
2lpb_Rds1_813_prepack_19295 1.370 4 7 -104.145
2lpb_Rds1_813_prepack_19301 5.423 115 0 -118.563
2lpb_Rds1_813_prepack_19315 1.309 116 0 -115.800
2lpb_Rds1_813_prepack_19394 0.997 6 1 -110.075
2lpb_Rds1_813_prepack_19549 3.157 117 0 -105.941
2lpb_Rds1_813_prepack_19708 4.340 8 3 -108.793
2lpb_Rds1_813_prepack_19831 3.388 118 0 -110.940
2lpb_Rds1_813_prepack_19842 4.303 119 0 -108.552
2lpb_Rds1_813_prepack_19856 1.161 38 0 -103.686
2lpb_Rds1_813_prepack_19968 2.875 120 0 -107.311
2lpb_Rds1_813_prepack_20076 5.061 5 3 -122.604
2lpb_Rds1_813_prepack_20173 2.548 121 0 -103.675
2lpb_Rds1_813_prepack_20306 1.427 20 1 -105.690
2lpb_Rds1_813_prepack_20522 0.652 18 2 -124.134
2lpb_Rds1_813_prepack_20535 0.577 6 2 -106.027
2lpb_Rds1_813_prepack_20581 0.996 6 3 -112.876
2lpb_Rds1_813_prepack_20631 2.252 122 0 -104.195
2lpb_Rds1_813_prepack_20721 4.987 5 4 -116.601
2lpb_Rds1_813_prepack_20782 0.891 6 4 -103.448
2lpb_Rds1_813_prepack_20801 2.907 123 0 -106.926
2lpb_Rds1_813_prepack_20810 1.514 9 3 -113.857
2lpb_Rds1_813_prepack_20931 0.952 38 1 -107.206
2lpb_Rds1_813_prepack_20956 2.574 124 0 -108.589
2lpb_Rds1_813_prepack_21112 2.607 0 21 -111.073
2lpb_Rds1_813_prepack_21322 2.076 14 3 -108.840
2lpb_Rds1_813_prepack_21605 1.343 125 0 -105.024
2lpb_Rds1_813_prepack_21735 2.983 22 1 -117.497
2lpb_Rds1_813_prepack_21853 2.937 129 2 -105.524
2lpb_Rds1_813_prepack_21912 2.963 126 0 -114.633
2lpb_Rds1_813_prepack_22126 1.985 25 1 -117.004
2lpb_Rds1_813_prepack_22201 0.000 6 5 -135.764
2lpb_Rds1_813_prepack_22285 2.476 7 4 -111.100
2lpb_Rds1_813_prepack_22550 2.908 127 0 -121.193
2lpb_Rds1_813_prepack_22639 3.376 128 0 -123.147
2lpb_Rds1_813_prepack_22677 2.971 129 0 -106.029
2lpb_Rds1_813_prepack_22796 1.997 130 0 -104.520
2lpb_Rds1_813_prepack_22830 2.045 2 9 -105.440
2lpb_Rds1_813_prepack_22924 4.988 5 5 -121.855
2lpb_Rds1_813_prepack_22953 2.344 21 2 -116.653
2lpb_Rds1_813_prepack_23014 2.723 131 0 -111.898
2lpb_Rds1_813_prepack_23084 2.371 0 22 -105.791
2lpb_Rds1_813_prepack_23092 2.291 0 23 -104.376
2lpb_Rds1_813_prepack_23490 1.785 132 0 -104.138
2lpb_Rds1_813_prepack_23513 1.367 133 0 -107.238
2lpb_Rds1_813_prepack_23631 2.701 16 1 -107.532
2lpb_Rds1_813_prepack_23785 2.019 3 9 -110.399
2lpb_Rds1_813_prepack_23871 3.186 34 1 -111.611
2lpb_Rds1_813_prepack_23948 3.529 134 0 -105.876
2lpb_Rds1_813_prepack_24010 4.255 135 0 -115.008
2lpb_Rds1_813_prepack_24072 2.616 0 24 -107.777
2lpb_Rds1_813_prepack_24274 5.090 5 6 -111.406
2lpb_Rds1_813_prepack_24453 0.779 18 3 -103.483
2lpb_Rds1_813_prepack_24548 4.702 136 0 -103.574
2lpb_Rds1_813_prepack_24834 4.152 137 0 -114.470
2lpb_Rds1_813_prepack_24855 1.992 14 4 -107.545
2lpb_Rds1_813_prepack_24951 2.574 0 25 -108.807
2lpb_Rds1_813_prepack_25013 2.512 138 0 -105.651
2lpb_Rds1_813_prepack_25203 0.590 6 6 -114.071
2lpb_Rds1_813_prepack_25312 4.179 139 0 -117.002
2lpb_Rds1_813_prepack_25435 2.379 16 2 -114.344
2lpb_Rds1_813_prepack_25580 1.909 27 1 -104.758
2lpb_Rds1_813_prepack_25591 2.471 22 2 -106.058
2lpb_Rds1_813_prepack_25866 4.534 8 4 -120.693
2lpb_Rds1_813_prepack_26027 4.341 39 0 -106.530
2lpb_Rds1_813_prepack_26061 5.163 140 0 -103.374
2lpb_Rds1_813_prepack_26076 2.149 11 3 -105.497
2lpb_Rds1_813_prepack_26231 2.337 2 10 -113.389
2lpb_Rds1_813_prepack_26254 3.746 141 0 -107.138
2lpb_Rds1_813_prepack_26268 4.479 142 0 -108.717
2lpb_Rds1_813_prepack_26417 2.556 0 26 -109.089
2lpb_Rds1_813_prepack_26544 2.646 0 27 -119.983
2lpb_Rds1_813_prepack_26591 2.573 7 13 -110.002
2lpb_Rds1_813_prepack_26659 1.019 143 0 -103.524
2lpb_Rds1_813_prepack_26696 2.284 11 4 -109.211
2lpb_Rds1_813_prepack_26841 2.380 144 0 -105.977
2lpb_Rds1_813_prepack_26976 2.269 2 11 -117.593
2lpb_Rds1_813_prepack_27141 3.499 40 0 -105.256
2lpb_Rds1_813_prepack_27206 2.715 10 3 -105.875
2lpb_Rds1_813_prepack_27277 2.341 0 28 -123.419
2lpb_Rds1_813_prepack_27306 2.024 2 12 -104.545
2lpb_Rds1_813_prepack_27309 5.648 145 0 -106.747
2lpb_Rds1_813_prepack_27454 0.914 1 11 -104.672
2lpb_Rds1_813_prepack_27469 1.687 17 2 -105.391
2lpb_Rds1_813_prepack_27520 2.606 146 0 -106.422
2lpb_Rds1_813_prepack_27603 1.342 35 1 -108.166
2lpb_Rds1_813_prepack_27621 3.527 147 0 -103.856
2lpb_Rds1_813_prepack_27841 3.909 148 0 -111.931
2lpb_Rds1_813_prepack_28024 2.019 11 5 -109.332
2lpb_Rds1_813_prepack_28233 1.973 3 10 -108.430
2lpb_Rds1_813_prepack_28376 2.367 149 0 -109.277
2lpb_Rds1_813_prepack_28449 1.073 1 12 -110.120
2lpb_Rds1_813_prepack_28459 1.268 4 8 -104.337
2lpb_Rds1_813_prepack_28593 3.410 150 0 -110.008
2lpb_Rds1_813_prepack_28642 2.687 31 1 -103.460
2lpb_Rds1_813_prepack_28653 1.013 1 13 -109.862
2lpb_Rds1_813_prepack_28663 0.862 6 7 -109.275
2lpb_Rds1_813_prepack_28687 5.155 5 7 -105.239
2lpb_Rds1_813_prepack_28706 4.019 151 0 -106.475
2lpb_Rds1_813_prepack_28871 0.624 1 14 -109.822
2lpb_Rds1_813_prepack_28883 1.469 20 2 -110.197
2lpb_Rds1_813_prepack_28902 2.793 19 3 -112.463
2lpb_Rds1_813_prepack_28965 2.215 152 0 -110.299
2lpb_Rds1_813_prepack_29075 0.954 37 1 -106.566
2lpb_Rds1_813_prepack_29248 3.115 0 29 -105.666
2lpb_Rds1_813_prepack_29259 2.463 7 14 -117.659
2lpb_Rds1_813_prepack_29264 2.686 7 5 -106.943
2lpb_Rds1_813_prepack_29368 2.565 0 30 -109.588
2lpb_Rds1_813_prepack_29382 1.335 4 9 -105.500
2lpb_Rds1_813_prepack_29444 4.019 153 0 -104.050
2lpb_Rds1_813_prepack_29702 0.375 6 8 -116.188
2lpb_Rds1_813_prepack_29769 0.959 1 15 -103.706
2lpb_Rds1_813_prepack_30077 4.483 26 1 -108.294
2lpb_Rds1_813_prepack_30197 2.570 10 4 -103.931
2lpb_Rds1_813_prepack_30363 2.393 154 0 -103.597
2lpb_Rds1_813_prepack_30425 5.064 32 1 -112.171
2lpb_Rds1_813_prepack_30437 2.689 7 6 -133.056
2lpb_Rds1_813_prepack_30471 4.254 155 0 -103.790
2lpb_Rds1_813_prepack_30615 1.162 143 1 -121.144
2lpb_Rds1_813_prepack_30692 4.109 8 5 -104.938
2lpb_Rds1_813_prepack_30734 4.491 8 6 -110.186
2lpb_Rds1_813_prepack_31024 1.584 4 10 -113.783
2lpb_Rds1_813_prepack_31029 4.293 156 0 -115.808
2lpb_Rds1_813_prepack_31160 5.054 5 8 -113.926
2lpb_Rds1_813_prepack_31279 2.895 157 0 -114.154
2lpb_Rds1_813_prepack_31286 3.176 158 0 -118.132
2lpb_Rds1_813_prepack_31294 0.489 6 9 -108.019
2lpb_Rds1_813_prepack_31360 2.301 41 0 -108.205
2lpb_Rds1_813_prepack_31437 2.864 24 2 -119.103
2lpb_Rds1_813_prepack_31671 1.491 4 11 -103.527
2lpb_Rds1_813_prepack_31861 2.591 159 0 -103.301
2lpb_Rds1_813_prepack_31935 3.305 19 2 -111.738
2lpb_Rds1_813_prepack_32043 0.729 1 16 -107.171
2lpb_Rds1_813_prepack_32342 2.701 160 0 -109.500
2lpb_Rds1_813_prepack_32395 2.640 10 5 -110.578
2lpb_Rds1_813_prepack_32413 1.789 161 0 -109.245
2lpb_Rds1_813_prepack_32475 1.370 17 3 -104.694
2lpb_Rds1_813_prepack_32551 5.044 5 9 -119.434
2lpb_Rds1_813_prepack_32635 2.589 0 31 -104.200
2lpb_Rds1_813_prepack_32639 1.999 42 0 -106.480
2lpb_Rds1_813_prepack_32745 2.698 162 0 -104.137
2lpb_Rds1_813_prepack_32754 2.505 7 7 -114.129
2lpb_Rds1_813_prepack_32816 3.307 163 0 -105.387
2lpb_Rds1_813_prepack_32835 3.591 164 0 -107.529
2lpb_Rds1_813_prepack_33011 2.049 56 1 -103.843
2lpb_Rds1_813_prepack_33023 2.936 12 3 -110.767
2lpb_Rds1_813_prepack_33058 2.079 42 1 -113.134
2lpb_Rds1_813_prepack_33062 2.268 2 13 -112.131
2lpb_Rds1_813_prepack_33210 1.394 9 4 -118.676
2lpb_Rds1_813_prepack_33599 2.330 0 32 -107.106
2lpb_Rds1_813_prepack_33704 1.114 1 17 -108.543
2lpb_Rds1_813_prepack_33797 2.610 43 0 -106.701
2lpb_Rds1_813_prepack_33908 3.418 40 1 -106.112
2lpb_Rds1_813_prepack_33957 1.332 9 5 -107.611
2lpb_Rds1_813_prepack_34065 2.081 165 0 -110.408
2lpb_Rds1_813_prepack_34297 5.186 166 0 -107.251
2lpb_Rds1_813_prepack_34352 4.369 167 0 -104.479
2lpb_Rds1_813_prepack_34446 0.979 4 16 -121.603
2lpb_Rds1_813_prepack_34726 2.714 168 0 -118.586
2lpb_Rds1_813_prepack_35013 1.131 1 18 -106.972
2lpb_Rds1_813_prepack_35144 2.384 169 0 -117.476
2lpb_Rds1_813_prepack_35175 2.437 10 6 -113.104
2lpb_Rds1_813_prepack_35277 4.367 170 0 -108.707
2lpb_Rds1_813_prepack_35301 0.775 1 19 -104.991
2lpb_Rds1_813_prepack_35531 1.169 1 20 -105.761
2lpb_Rds1_813_prepack_35623 0.950 1 21 -104.336
2lpb_Rds1_813_prepack_35758 1.382 171 0 -109.021
2lpb_Rds1_813_prepack_35769 2.111 172 0 -111.875
2lpb_Rds1_813_prepack_35991 2.569 173 0 -107.435
2lpb_Rds1_813_prepack_36052 2.137 43 1 -104.927
2lpb_Rds1_813_prepack_36164 2.483 13 2 -103.924
2lpb_Rds1_813_prepack_36260 2.872 24 1 -107.203
2lpb_Rds1_813_prepack_36284 1.598 36 1 -114.809
2lpb_Rds1_813_prepack_36364 2.749 0 33 -113.453
2lpb_Rds1_813_prepack_36505 2.238 13 3 -108.928
2lpb_Rds1_813_prepack_36612 2.098 174 0 -111.688
2lpb_Rds1_813_prepack_36624 1.325 29 1 -103.367
2lpb_Rds1_813_prepack_36703 4.993 5 10 -112.511
2lpb_Rds1_813_prepack_36781 1.407 175 0 -116.499
2lpb_Rds1_813_prepack_36873 3.490 176 0 -104.065
2lpb_Rds1_813_prepack_37074 4.480 177 0 -110.620
2lpb_Rds1_813_prepack_37207 3.618 178 0 -112.495
2lpb_Rds1_813_prepack_37239 4.793 106 1 -112.237
2lpb_Rds1_813_prepack_37272 2.171 41 1 -119.835
2lpb_Rds1_813_prepack_37320 3.505 179 0 -113.622
2lpb_Rds1_813_prepack_37355 1.497 9 6 -117.577
2lpb_Rds1_813_prepack_37399 1.173 4 17 -115.100
2lpb_Rds1_813_prepack_37428 1.681 23 2 -105.777
2lpb_Rds1_813_prepack_37441 1.946 3 11 -105.869
2lpb_Rds1_813_prepack_37538 3.408 180 0 -111.669
2lpb_Rds1_813_prepack_37623 4.305 39 1 -107.620
2lpb_Rds1_813_prepack_37624 3.088 19 4 -115.274
2lpb_Rds1_813_prepack_37667 1.322 4 12 -111.978
2lpb_Rds1_813_prepack_37707 2.403 13 4 -109.778
2lpb_Rds1_813_prepack_37917 2.384 2 14 -112.940
2lpb_Rds1_813_prepack_37932 0.583 1 22 -108.809
2lpb_Rds1_813_prepack_38057 2.307 7 8 -108.237
2lpb_Rds1_813_prepack_38185 2.398 16 3 -110.852
2lpb_Rds1_813_prepack_38289 4.766 8 7 -107.758
2lpb_Rds1_813_prepack_38318 3.297 12 4 -103.935
2lpb_Rds1_813_prepack_38813 5.148 115 1 -114.157
2lpb_Rds1_813_prepack_39046 2.058 25 2 -108.324
2lpb_Rds1_813_prepack_39071 1.155 181 0 -103.976
2lpb_Rds1_813_prepack_39149 1.183 4 18 -104.647
2lpb_Rds1_813_prepack_39296 2.610 10 7 -106.285
2lpb_Rds1_813_prepack_39389 0.702 143 2 -107.036
2lpb_Rds1_813_prepack_39434 1.061 4 19 -106.592
2lpb_Rds1_813_prepack_39435 2.718 0 34 -114.278
2lpb_Rds1_813_prepack_39687 1.501 9 7 -104.043
2lpb_Rds1_813_prepack_39693 4.188 68 1 -110.138
2lpb_Rds1_813_prepack_39842 2.906 19 5 -120.705
2lpb_Rds1_813_prepack_39866 1.742 182 0 -107.146
2lpb_Rds1_813_prepack_39987 3.539 183 0 -108.599
2lpb_Rds1_813_prepack_40008 4.487 184 0 -107.746
2lpb_Rds1_813_prepack_40026 2.204 185 0 -105.262
2lpb_Rds1_813_prepack_40045 3.299 19 6 -121.946
2lpb_Rds1_813_prepack_40249 4.534 186 0 -104.581
2lpb_Rds1_813_prepack_40347 2.926 187 0 -105.833
2lpb_Rds1_813_prepack_40394 3.410 188 0 -117.933
2lpb_Rds1_813_prepack_40696 3.916 189 0 -109.092
2lpb_Rds1_813_prepack_40789 5.040 5 11 -117.359
2lpb_Rds1_813_prepack_40830 2.697 131 1 -106.684
2lpb_Rds1_813_prepack_40834 3.454 190 0 -103.509
2lpb_Rds1_813_prepack_40948 1.503 17 4 -107.306
2lpb_Rds1_813_prepack_40980 1.011 143 3 -103.409
2lpb_Rds1_813_prepack_41035 2.865 16 4 -117.762
2lpb_Rds1_813_prepack_41185 2.545 10 8 -104.680
2lpb_Rds1_813_prepack_41279 4.778 106 2 -105.475
2lpb_Rds1_813_prepack_41303 2.619 7 15 -110.164
2lpb_Rds1_813_prepack_41370 0.725 6 11 -104.811
2lpb_Rds1_813_prepack_41441 1.268 191 0 -109.563
2lpb_Rds1_813_prepack_41545 5.000 5 12 -105.045
2lpb_Rds1_813_prepack_41575 4.562 8 8 -107.663
2lpb_Rds1_813_prepack_41901 4.598 26 2 -108.564
2lpb_Rds1_813_prepack_41909 2.478 0 35 -110.001
2lpb_Rds1_813_prepack_42202 2.488 160 1 -109.939
2lpb_Rds1_813_prepack_42243 1.943 56 2 -105.368
2lpb_Rds1_813_prepack_42310 1.748 192 0 -107.404
2lpb_Rds1_813_prepack_42334 0.381 6 12 -110.088
2lpb_Rds1_813_prepack_42368 2.180 2 16 -117.753
2lpb_Rds1_813_prepack_42480 2.173 56 3 -106.529
2lpb_Rds1_813_prepack_42655 3.779 193 0 -106.852
2lpb_Rds1_813_prepack_42729 1.450 17 5 -104.014
2lpb_Rds1_813_prepack_42769 2.451 48 1 -109.949
2lpb_Rds1_813_prepack_42778 2.635 31 2 -107.330
2lpb_Rds1_813_prepack_42863 1.290 4 20 -115.386
2lpb_Rds1_813_prepack_43192 2.537 0 36 -118.170
2lpb_Rds1_813_prepack_43443 0.674 1 23 -106.771
2lpb_Rds1_813_prepack_43450 3.437 34 2 -105.979
2lpb_Rds1_813_prepack_43489 2.323 11 6 -110.415
2lpb_Rds1_813_prepack_43571 4.959 5 13 -118.152
2lpb_Rds1_813_prepack_43674 5.105 5 14 -123.995
2lpb_Rds1_813_prepack_43748 1.069 37 2 -106.358
2lpb_Rds1_813_prepack_44151 1.526 194 0 -104.415
2lpb_Rds1_813_prepack_44189 1.893 195 0 -103.692
2lpb_Rds1_813_prepack_44207 4.074 196 0 -106.912
2lpb_Rds1_813_prepack_44220 1.100 37 3 -103.898
2lpb_Rds1_813_prepack_44281 2.866 16 5 -109.109
2lpb_Rds1_813_prepack_44469 3.262 197 0 -113.881
2lpb_Rds1_813_prepack_44690 3.857 198 0 -105.892
2lpb_Rds1_813_prepack_44726 4.215 199 0 -106.151
2lpb_Rds1_813_prepack_44812 3.149 12 5 -107.896
2lpb_Rds1_813_prepack_45057 2.067 200 0 -104.375
2lpb_Rds1_813_prepack_45274 2.949 201 0 -105.984
2lpb_Rds1_813_prepack_45279 2.374 7 16 -119.313
2lpb_Rds1_813_prepack_45302 3.520 202 0 -114.665
2lpb_Rds1_813_prepack_45337 2.558 0 37 -113.995
2lpb_Rds1_813_prepack_45473 2.388 152 1 -106.911
2lpb_Rds1_813_prepack_45608 1.169 203 0 -104.612
2lpb_Rds1_813_prepack_45662 3.915 204 0 -104.272
2lpb_Rds1_813_prepack_45665 1.724 205 0 -108.658
2lpb_Rds1_813_prepack_45909 2.637 0 38 -103.741
2lpb_Rds1_813_prepack_45962 1.791 17 6 -107.686
2lpb_Rds1_813_prepack_46378 3.080 19 7 -109.766
2lpb_Rds1_813_prepack_46584 2.415 41 3 -115.347
2lpb_Rds1_813_prepack_46866 5.132 5 15 -105.713
2lpb_Rds1_813_prepack_47120 0.892 66 1 -107.568
2lpb_Rds1_813_prepack_47420 2.357 16 6 -106.680
2lpb_Rds1_813_prepack_47512 1.415 4 21 -104.833
2lpb_Rds1_813_prepack_47731 1.707 205 1 -106.733
2lpb_Rds1_813_prepack_47777 3.035 197 1 -108.195
2lpb_Rds1_813_prepack_47806 2.152 2 17 -108.079
2lpb_Rds1_813_prepack_47864 4.247 206 0 -107.519
2lpb_Rds1_813_prepack_47922 3.169 19 8 -108.013
2lpb_Rds1_813_prepack_47949 2.085 3 12 -112.148
2lpb_Rds1_813_prepack_47982 1.910 207 0 -105.144
2lpb_Rds1_813_prepack_48047 0.627 6 13 -110.228
2lpb_Rds1_813_prepack_48249 3.529 208 0 -104.084
2lpb_Rds1_813_prepack_48293 1.690 4 22 -106.634
2lpb_Rds1_813_prepack_48433 1.649 209 0 -104.634
2lpb_Rds1_813_prepack_48545 5.329 210 0 -113.346
2lpb_Rds1_813_prepack_48663 1.273 211 0 -109.275
2lpb_Rds1_813_prepack_48933 4.285 212 0 -134.792
2lpb_Rds1_813_prepack_48974 4.156 213 0 -115.389
2lpb_Rds1_813_prepack_49390 0.857 1 24 -116.475
2lpb_Rds1_813_prepack_49403 0.938 211 1 -114.494
2lpb_Rds1_813_prepack_49440 2.612 214 0 -108.780
2lpb_Rds1_813_prepack_49649 1.913 215 0 -110.662
