# Supplementary material for: Simple biochemical features underlie transcriptional activation domain diversity and dynamic, fuzzy binding to Mediator
Source: eLife. 2021 Apr 27;10:e68068. doi: 10.7554/eLife.68068 (PMC8137143; doi:10.7554/eLife.68068)
Supplement: Figure 6—source data 2. — The 10 best-scoring models from different binding poses are provided as pdb files. Top500.txt contains the score, cluster number, and RMSD to best model for the 500 best-scoring models. [file elife-68068-fig6-data2.zip › Med15-cAD structural models/ABD1/Rds1_813/2lpb_Rds1_813_prepack_48933.pdb]

HEADER                                            17-SEP-20   XXXX              
EXPDTA    THEORETICAL MODEL                                                     
REMARK 220                                                                      
REMARK 220 EXPERIMENTAL DETAILS                                                 
REMARK 220  EXPERIMENT TYPE                : THEORETICAL MODELLING              
REMARK 220  DATE OF DATA COLLECTION        : 17-SEP-20                          
REMARK 220                                                                      
REMARK 220 REMARK: MODEL GENERATED BY ROSETTA                                   
REMARK 220  VERSION 2020.08+release.cb1caba                                     
ATOM      1  N   GLN A 158     -12.016 -12.395 -23.603  1.00  0.00           N  
ATOM      2  CA  GLN A 158     -11.969 -12.966 -22.241  1.00  0.00           C  
ATOM      3  C   GLN A 158     -12.554 -11.986 -21.232  1.00  0.00           C  
ATOM      4  O   GLN A 158     -13.092 -10.945 -21.605  1.00  0.00           O  
ATOM      5  CB  GLN A 158     -10.534 -13.324 -21.846  1.00  0.00           C  
ATOM      6  CG  GLN A 158      -9.893 -14.385 -22.724  1.00  0.00           C  
ATOM      7  CD  GLN A 158     -10.563 -15.738 -22.580  1.00  0.00           C  
ATOM      8  OE1 GLN A 158     -10.629 -16.300 -21.483  1.00  0.00           O  
ATOM      9  NE2 GLN A 158     -11.064 -16.270 -23.688  1.00  0.00           N  
ATOM     10 1H   GLN A 158     -11.629 -13.049 -24.253  1.00  0.00           H  
ATOM     11 2H   GLN A 158     -12.965 -12.201 -23.851  1.00  0.00           H  
ATOM     12 3H   GLN A 158     -11.486 -11.548 -23.628  1.00  0.00           H  
ATOM     13  HA  GLN A 158     -12.567 -13.877 -22.227  1.00  0.00           H  
ATOM     14 1HB  GLN A 158      -9.911 -12.431 -21.888  1.00  0.00           H  
ATOM     15 2HB  GLN A 158     -10.519 -13.685 -20.817  1.00  0.00           H  
ATOM     16 1HG  GLN A 158      -9.970 -14.075 -23.766  1.00  0.00           H  
ATOM     17 2HG  GLN A 158      -8.845 -14.491 -22.442  1.00  0.00           H  
ATOM     18 1HE2 GLN A 158     -11.519 -17.162 -23.655  1.00  0.00           H  
ATOM     19 2HE2 GLN A 158     -10.989 -15.781 -24.557  1.00  0.00           H  
ATOM     20  N   ARG A 159     -12.454 -12.331 -19.958  1.00  0.00           N  
ATOM     21  CA  ARG A 159     -12.963 -11.479 -18.889  1.00  0.00           C  
ATOM     22  C   ARG A 159     -12.021 -10.302 -18.654  1.00  0.00           C  
ATOM     23  O   ARG A 159     -10.801 -10.445 -18.767  1.00  0.00           O  
ATOM     24  CB  ARG A 159     -13.124 -12.269 -17.599  1.00  0.00           C  
ATOM     25  CG  ARG A 159     -14.191 -13.351 -17.640  1.00  0.00           C  
ATOM     26  CD  ARG A 159     -14.288 -14.077 -16.347  1.00  0.00           C  
ATOM     27  NE  ARG A 159     -15.295 -15.125 -16.388  1.00  0.00           N  
ATOM     28  CZ  ARG A 159     -15.547 -15.983 -15.380  1.00  0.00           C  
ATOM     29  NH1 ARG A 159     -14.859 -15.905 -14.263  1.00  0.00           N  
ATOM     30  NH2 ARG A 159     -16.487 -16.902 -15.515  1.00  0.00           N  
ATOM     31  H   ARG A 159     -12.025 -13.184 -19.727  1.00  0.00           H  
ATOM     32  HA  ARG A 159     -13.941 -11.098 -19.186  1.00  0.00           H  
ATOM     33 1HB  ARG A 159     -12.179 -12.748 -17.345  1.00  0.00           H  
ATOM     34 2HB  ARG A 159     -13.375 -11.589 -16.785  1.00  0.00           H  
ATOM     35 1HG  ARG A 159     -15.160 -12.898 -17.852  1.00  0.00           H  
ATOM     36 2HG  ARG A 159     -13.949 -14.071 -18.422  1.00  0.00           H  
ATOM     37 1HD  ARG A 159     -13.327 -14.536 -16.116  1.00  0.00           H  
ATOM     38 2HD  ARG A 159     -14.556 -13.377 -15.557  1.00  0.00           H  
ATOM     39  HE  ARG A 159     -15.846 -15.215 -17.232  1.00  0.00           H  
ATOM     40 1HH1 ARG A 159     -14.141 -15.202 -14.161  1.00  0.00           H  
ATOM     41 2HH1 ARG A 159     -15.048 -16.548 -13.508  1.00  0.00           H  
ATOM     42 1HH2 ARG A 159     -17.016 -16.962 -16.375  1.00  0.00           H  
ATOM     43 2HH2 ARG A 159     -16.676 -17.545 -14.761  1.00  0.00           H  
ATOM     44  N   ARG A 160     -12.586  -9.144 -18.344  1.00  0.00           N  
ATOM     45  CA  ARG A 160     -11.792  -7.949 -18.098  1.00  0.00           C  
ATOM     46  C   ARG A 160     -12.633  -6.875 -17.411  1.00  0.00           C  
ATOM     47  O   ARG A 160     -13.441  -6.198 -18.052  1.00  0.00           O  
ATOM     48  CB  ARG A 160     -11.230  -7.400 -19.401  1.00  0.00           C  
ATOM     49  CG  ARG A 160     -10.293  -6.213 -19.244  1.00  0.00           C  
ATOM     50  CD  ARG A 160      -9.730  -5.781 -20.549  1.00  0.00           C  
ATOM     51  NE  ARG A 160      -8.782  -4.690 -20.396  1.00  0.00           N  
ATOM     52  CZ  ARG A 160      -8.183  -4.047 -21.418  1.00  0.00           C  
ATOM     53  NH1 ARG A 160      -8.443  -4.398 -22.658  1.00  0.00           N  
ATOM     54  NH2 ARG A 160      -7.333  -3.065 -21.174  1.00  0.00           N  
ATOM     55  H   ARG A 160     -13.563  -9.090 -18.275  1.00  0.00           H  
ATOM     56  HA  ARG A 160     -10.960  -8.215 -17.446  1.00  0.00           H  
ATOM     57 1HB  ARG A 160     -10.682  -8.185 -19.920  1.00  0.00           H  
ATOM     58 2HB  ARG A 160     -12.050  -7.090 -20.049  1.00  0.00           H  
ATOM     59 1HG  ARG A 160     -10.839  -5.374 -18.812  1.00  0.00           H  
ATOM     60 2HG  ARG A 160      -9.466  -6.485 -18.587  1.00  0.00           H  
ATOM     61 1HD  ARG A 160      -9.214  -6.619 -21.018  1.00  0.00           H  
ATOM     62 2HD  ARG A 160     -10.537  -5.443 -21.199  1.00  0.00           H  
ATOM     63  HE  ARG A 160      -8.556  -4.392 -19.456  1.00  0.00           H  
ATOM     64 1HH1 ARG A 160      -9.093  -5.149 -22.844  1.00  0.00           H  
ATOM     65 2HH1 ARG A 160      -7.995  -3.917 -23.424  1.00  0.00           H  
ATOM     66 1HH2 ARG A 160      -7.133  -2.796 -20.220  1.00  0.00           H  
ATOM     67 2HH2 ARG A 160      -6.884  -2.584 -21.939  1.00  0.00           H  
ATOM     68  N   GLN A 161     -12.454  -6.736 -16.108  1.00  0.00           N  
ATOM     69  CA  GLN A 161     -13.186  -5.737 -15.341  1.00  0.00           C  
ATOM     70  C   GLN A 161     -12.283  -4.548 -15.024  1.00  0.00           C  
ATOM     71  O   GLN A 161     -11.141  -4.722 -14.597  1.00  0.00           O  
ATOM     72  CB  GLN A 161     -13.737  -6.344 -14.048  1.00  0.00           C  
ATOM     73  CG  GLN A 161     -14.569  -5.384 -13.214  1.00  0.00           C  
ATOM     74  CD  GLN A 161     -15.149  -6.045 -11.979  1.00  0.00           C  
ATOM     75  OE1 GLN A 161     -14.580  -7.001 -11.443  1.00  0.00           O  
ATOM     76  NE2 GLN A 161     -16.287  -5.540 -11.517  1.00  0.00           N  
ATOM     77  H   GLN A 161     -11.811  -7.320 -15.646  1.00  0.00           H  
ATOM     78  HA  GLN A 161     -14.024  -5.385 -15.943  1.00  0.00           H  
ATOM     79 1HB  GLN A 161     -14.357  -7.208 -14.287  1.00  0.00           H  
ATOM     80 2HB  GLN A 161     -12.910  -6.695 -13.431  1.00  0.00           H  
ATOM     81 1HG  GLN A 161     -13.938  -4.555 -12.895  1.00  0.00           H  
ATOM     82 2HG  GLN A 161     -15.394  -5.013 -13.822  1.00  0.00           H  
ATOM     83 1HE2 GLN A 161     -16.717  -5.933 -10.704  1.00  0.00           H  
ATOM     84 2HE2 GLN A 161     -16.715  -4.764 -11.983  1.00  0.00           H  
ATOM     85  N   LEU A 162     -12.793  -3.344 -15.237  1.00  0.00           N  
ATOM     86  CA  LEU A 162     -12.021  -2.140 -14.973  1.00  0.00           C  
ATOM     87  C   LEU A 162     -12.920  -0.927 -14.750  1.00  0.00           C  
ATOM     88  O   LEU A 162     -13.442  -0.340 -15.694  1.00  0.00           O  
ATOM     89  CB  LEU A 162     -11.064  -1.866 -16.140  1.00  0.00           C  
ATOM     90  CG  LEU A 162     -10.155  -0.640 -15.982  1.00  0.00           C  
ATOM     91  CD1 LEU A 162      -9.017  -0.717 -16.990  1.00  0.00           C  
ATOM     92  CD2 LEU A 162     -10.973   0.628 -16.176  1.00  0.00           C  
ATOM     93  H   LEU A 162     -13.712  -3.261 -15.574  1.00  0.00           H  
ATOM     94  HA  LEU A 162     -11.437  -2.296 -14.067  1.00  0.00           H  
ATOM     95 1HB  LEU A 162     -10.425  -2.736 -16.277  1.00  0.00           H  
ATOM     96 2HB  LEU A 162     -11.653  -1.726 -17.047  1.00  0.00           H  
ATOM     97  HG  LEU A 162      -9.717  -0.639 -14.983  1.00  0.00           H  
ATOM     98 1HD1 LEU A 162      -8.371   0.154 -16.877  1.00  0.00           H  
ATOM     99 2HD1 LEU A 162      -8.437  -1.623 -16.815  1.00  0.00           H  
ATOM    100 3HD1 LEU A 162      -9.426  -0.737 -17.999  1.00  0.00           H  
ATOM    101 1HD2 LEU A 162     -10.328   1.499 -16.063  1.00  0.00           H  
ATOM    102 2HD2 LEU A 162     -11.411   0.628 -17.175  1.00  0.00           H  
ATOM    103 3HD2 LEU A 162     -11.769   0.666 -15.431  1.00  0.00           H  
ATOM    104  N   THR A 163     -13.130  -0.568 -13.497  1.00  0.00           N  
ATOM    105  CA  THR A 163     -13.931   0.599 -13.185  1.00  0.00           C  
ATOM    106  C   THR A 163     -13.038   1.835 -13.283  1.00  0.00           C  
ATOM    107  O   THR A 163     -11.937   1.838 -12.733  1.00  0.00           O  
ATOM    108  CB  THR A 163     -14.563   0.499 -11.784  1.00  0.00           C  
ATOM    109  OG1 THR A 163     -15.445  -0.631 -11.735  1.00  0.00           O  
ATOM    110  CG2 THR A 163     -15.345   1.762 -11.460  1.00  0.00           C  
ATOM    111  H   THR A 163     -12.740  -1.095 -12.770  1.00  0.00           H  
ATOM    112  HA  THR A 163     -14.738   0.670 -13.915  1.00  0.00           H  
ATOM    113  HB  THR A 163     -13.779   0.363 -11.040  1.00  0.00           H  
ATOM    114  HG1 THR A 163     -15.729  -0.775 -10.829  1.00  0.00           H  
ATOM    115 1HG2 THR A 163     -15.785   1.673 -10.467  1.00  0.00           H  
ATOM    116 2HG2 THR A 163     -14.676   2.621 -11.486  1.00  0.00           H  
ATOM    117 3HG2 THR A 163     -16.137   1.898 -12.196  1.00  0.00           H  
ATOM    118  N   PRO A 164     -13.497   2.899 -13.960  1.00  0.00           N  
ATOM    119  CA  PRO A 164     -12.714   4.131 -14.141  1.00  0.00           C  
ATOM    120  C   PRO A 164     -12.220   4.737 -12.826  1.00  0.00           C  
ATOM    121  O   PRO A 164     -11.099   5.240 -12.749  1.00  0.00           O  
ATOM    122  CB  PRO A 164     -13.714   5.060 -14.836  1.00  0.00           C  
ATOM    123  CG  PRO A 164     -14.579   4.140 -15.627  1.00  0.00           C  
ATOM    124  CD  PRO A 164     -14.775   2.947 -14.731  1.00  0.00           C  
ATOM    125  HA  PRO A 164     -11.851   3.919 -14.789  1.00  0.00           H  
ATOM    126 1HB  PRO A 164     -14.277   5.636 -14.086  1.00  0.00           H  
ATOM    127 2HB  PRO A 164     -13.178   5.788 -15.463  1.00  0.00           H  
ATOM    128 1HG  PRO A 164     -15.527   4.637 -15.883  1.00  0.00           H  
ATOM    129 2HG  PRO A 164     -14.090   3.882 -16.578  1.00  0.00           H  
ATOM    130 1HD  PRO A 164     -15.638   3.119 -14.072  1.00  0.00           H  
ATOM    131 2HD  PRO A 164     -14.929   2.047 -15.346  1.00  0.00           H  
ATOM    132  N   GLN A 165     -13.054   4.663 -11.798  1.00  0.00           N  
ATOM    133  CA  GLN A 165     -12.719   5.223 -10.492  1.00  0.00           C  
ATOM    134  C   GLN A 165     -11.666   4.392  -9.762  1.00  0.00           C  
ATOM    135  O   GLN A 165     -10.776   4.940  -9.115  1.00  0.00           O  
ATOM    136  CB  GLN A 165     -13.978   5.338  -9.628  1.00  0.00           C  
ATOM    137  CG  GLN A 165     -14.990   6.351 -10.134  1.00  0.00           C  
ATOM    138  CD  GLN A 165     -16.245   6.392  -9.282  1.00  0.00           C  
ATOM    139  OE1 GLN A 165     -16.595   5.410  -8.622  1.00  0.00           O  
ATOM    140  NE2 GLN A 165     -16.929   7.530  -9.292  1.00  0.00           N  
ATOM    141  H   GLN A 165     -13.924   4.226 -11.924  1.00  0.00           H  
ATOM    142  HA  GLN A 165     -12.302   6.219 -10.639  1.00  0.00           H  
ATOM    143 1HB  GLN A 165     -14.471   4.368  -9.573  1.00  0.00           H  
ATOM    144 2HB  GLN A 165     -13.698   5.621  -8.613  1.00  0.00           H  
ATOM    145 1HG  GLN A 165     -14.536   7.342 -10.121  1.00  0.00           H  
ATOM    146 2HG  GLN A 165     -15.277   6.085 -11.152  1.00  0.00           H  
ATOM    147 1HE2 GLN A 165     -17.766   7.615  -8.749  1.00  0.00           H  
ATOM    148 2HE2 GLN A 165     -16.609   8.301  -9.842  1.00  0.00           H  
ATOM    149  N   GLN A 166     -11.757   3.072  -9.874  1.00  0.00           N  
ATOM    150  CA  GLN A 166     -10.822   2.186  -9.190  1.00  0.00           C  
ATOM    151  C   GLN A 166      -9.517   2.063  -9.956  1.00  0.00           C  
ATOM    152  O   GLN A 166      -8.440   2.098  -9.365  1.00  0.00           O  
ATOM    153  CB  GLN A 166     -11.442   0.800  -8.993  1.00  0.00           C  
ATOM    154  CG  GLN A 166     -12.641   0.781  -8.060  1.00  0.00           C  
ATOM    155  CD  GLN A 166     -13.226  -0.609  -7.899  1.00  0.00           C  
ATOM    156  OE1 GLN A 166     -13.107  -1.456  -8.790  1.00  0.00           O  
ATOM    157  NE2 GLN A 166     -13.864  -0.852  -6.759  1.00  0.00           N  
ATOM    158  H   GLN A 166     -12.454   2.687 -10.440  1.00  0.00           H  
ATOM    159  HA  GLN A 166     -10.598   2.609  -8.211  1.00  0.00           H  
ATOM    160 1HB  GLN A 166     -11.759   0.403  -9.957  1.00  0.00           H  
ATOM    161 2HB  GLN A 166     -10.691   0.120  -8.590  1.00  0.00           H  
ATOM    162 1HG  GLN A 166     -12.330   1.137  -7.078  1.00  0.00           H  
ATOM    163 2HG  GLN A 166     -13.414   1.433  -8.466  1.00  0.00           H  
ATOM    164 1HE2 GLN A 166     -14.271  -1.753  -6.597  1.00  0.00           H  
ATOM    165 2HE2 GLN A 166     -13.937  -0.138  -6.064  1.00  0.00           H  
ATOM    166  N   GLN A 167      -9.625   1.917 -11.272  1.00  0.00           N  
ATOM    167  CA  GLN A 167      -8.469   1.777 -12.140  1.00  0.00           C  
ATOM    168  C   GLN A 167      -7.449   2.886 -11.907  1.00  0.00           C  
ATOM    169  O   GLN A 167      -6.258   2.627 -11.753  1.00  0.00           O  
ATOM    170  CB  GLN A 167      -8.907   1.771 -13.607  1.00  0.00           C  
ATOM    171  CG  GLN A 167      -7.759   1.683 -14.599  1.00  0.00           C  
ATOM    172  CD  GLN A 167      -7.036   0.352 -14.532  1.00  0.00           C  
ATOM    173  OE1 GLN A 167      -7.460  -0.566 -13.824  1.00  0.00           O  
ATOM    174  NE2 GLN A 167      -5.936   0.239 -15.268  1.00  0.00           N  
ATOM    175  H   GLN A 167     -10.519   1.896 -11.678  1.00  0.00           H  
ATOM    176  HA  GLN A 167      -7.981   0.829 -11.916  1.00  0.00           H  
ATOM    177 1HB  GLN A 167      -9.570   0.924 -13.785  1.00  0.00           H  
ATOM    178 2HB  GLN A 167      -9.470   2.678 -13.823  1.00  0.00           H  
ATOM    179 1HG  GLN A 167      -8.153   1.808 -15.607  1.00  0.00           H  
ATOM    180 2HG  GLN A 167      -7.042   2.475 -14.378  1.00  0.00           H  
ATOM    181 1HE2 GLN A 167      -5.417  -0.616 -15.264  1.00  0.00           H  
ATOM    182 2HE2 GLN A 167      -5.627   1.008 -15.828  1.00  0.00           H  
ATOM    183  N   GLN A 168      -7.937   4.113 -11.843  1.00  0.00           N  
ATOM    184  CA  GLN A 168      -7.085   5.278 -11.654  1.00  0.00           C  
ATOM    185  C   GLN A 168      -6.316   5.237 -10.336  1.00  0.00           C  
ATOM    186  O   GLN A 168      -5.210   5.765 -10.240  1.00  0.00           O  
ATOM    187  CB  GLN A 168      -7.925   6.557 -11.721  1.00  0.00           C  
ATOM    188  CG  GLN A 168      -8.451   6.883 -13.108  1.00  0.00           C  
ATOM    189  CD  GLN A 168      -9.445   8.029 -13.096  1.00  0.00           C  
ATOM    190  OE1 GLN A 168      -9.457   8.847 -12.172  1.00  0.00           O  
ATOM    191  NE2 GLN A 168     -10.286   8.094 -14.122  1.00  0.00           N  
ATOM    192  H   GLN A 168      -8.906   4.243 -11.920  1.00  0.00           H  
ATOM    193  HA  GLN A 168      -6.346   5.299 -12.454  1.00  0.00           H  
ATOM    194 1HB  GLN A 168      -8.779   6.467 -11.051  1.00  0.00           H  
ATOM    195 2HB  GLN A 168      -7.328   7.402 -11.380  1.00  0.00           H  
ATOM    196 1HG  GLN A 168      -7.613   7.165 -13.747  1.00  0.00           H  
ATOM    197 2HG  GLN A 168      -8.950   6.002 -13.513  1.00  0.00           H  
ATOM    198 1HE2 GLN A 168     -10.964   8.828 -14.168  1.00  0.00           H  
ATOM    199 2HE2 GLN A 168     -10.240   7.409 -14.850  1.00  0.00           H  
ATOM    200  N   LEU A 169      -6.894   4.616  -9.325  1.00  0.00           N  
ATOM    201  CA  LEU A 169      -6.252   4.555  -8.026  1.00  0.00           C  
ATOM    202  C   LEU A 169      -5.281   3.380  -7.910  1.00  0.00           C  
ATOM    203  O   LEU A 169      -4.148   3.543  -7.454  1.00  0.00           O  
ATOM    204  CB  LEU A 169      -7.318   4.453  -6.928  1.00  0.00           C  
ATOM    205  CG  LEU A 169      -6.798   4.528  -5.487  1.00  0.00           C  
ATOM    206  CD1 LEU A 169      -6.093   5.861  -5.270  1.00  0.00           C  
ATOM    207  CD2 LEU A 169      -7.959   4.360  -4.518  1.00  0.00           C  
ATOM    208  H   LEU A 169      -7.756   4.169  -9.461  1.00  0.00           H  
ATOM    209  HA  LEU A 169      -5.678   5.470  -7.881  1.00  0.00           H  
ATOM    210 1HB  LEU A 169      -8.035   5.260  -7.064  1.00  0.00           H  
ATOM    211 2HB  LEU A 169      -7.844   3.505  -7.041  1.00  0.00           H  
ATOM    212  HG  LEU A 169      -6.069   3.735  -5.321  1.00  0.00           H  
ATOM    213 1HD1 LEU A 169      -5.723   5.914  -4.246  1.00  0.00           H  
ATOM    214 2HD1 LEU A 169      -5.255   5.946  -5.963  1.00  0.00           H  
ATOM    215 3HD1 LEU A 169      -6.794   6.676  -5.446  1.00  0.00           H  
ATOM    216 1HD2 LEU A 169      -7.589   4.413  -3.494  1.00  0.00           H  
ATOM    217 2HD2 LEU A 169      -8.687   5.154  -4.682  1.00  0.00           H  
ATOM    218 3HD2 LEU A 169      -8.433   3.393  -4.683  1.00  0.00           H  
ATOM    219  N   VAL A 170      -5.722   2.200  -8.332  1.00  0.00           N  
ATOM    220  CA  VAL A 170      -4.902   0.999  -8.214  1.00  0.00           C  
ATOM    221  C   VAL A 170      -3.789   0.914  -9.259  1.00  0.00           C  
ATOM    222  O   VAL A 170      -2.696   0.433  -8.966  1.00  0.00           O  
ATOM    223  CB  VAL A 170      -5.795  -0.250  -8.336  1.00  0.00           C  
ATOM    224  CG1 VAL A 170      -4.946  -1.511  -8.375  1.00  0.00           C  
ATOM    225  CG2 VAL A 170      -6.780  -0.297  -7.177  1.00  0.00           C  
ATOM    226  H   VAL A 170      -6.621   2.137  -8.726  1.00  0.00           H  
ATOM    227  HA  VAL A 170      -4.424   1.001  -7.234  1.00  0.00           H  
ATOM    228  HB  VAL A 170      -6.343  -0.202  -9.277  1.00  0.00           H  
ATOM    229 1HG1 VAL A 170      -5.593  -2.384  -8.461  1.00  0.00           H  
ATOM    230 2HG1 VAL A 170      -4.274  -1.471  -9.232  1.00  0.00           H  
ATOM    231 3HG1 VAL A 170      -4.361  -1.584  -7.458  1.00  0.00           H  
ATOM    232 1HG2 VAL A 170      -7.408  -1.182  -7.270  1.00  0.00           H  
ATOM    233 2HG2 VAL A 170      -6.231  -0.339  -6.236  1.00  0.00           H  
ATOM    234 3HG2 VAL A 170      -7.405   0.595  -7.194  1.00  0.00           H  
ATOM    235  N   ASN A 171      -4.053   1.377 -10.470  1.00  0.00           N  
ATOM    236  CA  ASN A 171      -3.052   1.320 -11.538  1.00  0.00           C  
ATOM    237  C   ASN A 171      -1.928   2.323 -11.293  1.00  0.00           C  
ATOM    238  O   ASN A 171      -0.785   2.112 -11.702  1.00  0.00           O  
ATOM    239  CB  ASN A 171      -3.697   1.562 -12.890  1.00  0.00           C  
ATOM    240  CG  ASN A 171      -2.821   1.128 -14.034  1.00  0.00           C  
ATOM    241  OD1 ASN A 171      -2.488  -0.055 -14.162  1.00  0.00           O  
ATOM    242  ND2 ASN A 171      -2.444   2.064 -14.867  1.00  0.00           N  
ATOM    243  H   ASN A 171      -4.938   1.764 -10.655  1.00  0.00           H  
ATOM    244  HA  ASN A 171      -2.604   0.325 -11.540  1.00  0.00           H  
ATOM    245 1HB  ASN A 171      -4.642   1.020 -12.945  1.00  0.00           H  
ATOM    246 2HB  ASN A 171      -3.921   2.623 -13.002  1.00  0.00           H  
ATOM    247 1HD2 ASN A 171      -1.861   1.834 -15.647  1.00  0.00           H  
ATOM    248 2HD2 ASN A 171      -2.737   3.009 -14.724  1.00  0.00           H  
ATOM    249  N   GLN A 172      -2.252   3.402 -10.600  1.00  0.00           N  
ATOM    250  CA  GLN A 172      -1.276   4.444 -10.306  1.00  0.00           C  
ATOM    251  C   GLN A 172      -0.409   4.077  -9.107  1.00  0.00           C  
ATOM    252  O   GLN A 172       0.673   4.635  -8.924  1.00  0.00           O  
ATOM    253  CB  GLN A 172      -1.982   5.778 -10.050  1.00  0.00           C  
ATOM    254  CG  GLN A 172      -1.039   6.947  -9.817  1.00  0.00           C  
ATOM    255  CD  GLN A 172      -1.775   8.265  -9.670  1.00  0.00           C  
ATOM    256  OE1 GLN A 172      -2.909   8.307  -9.183  1.00  0.00           O  
ATOM    257  NE2 GLN A 172      -1.136   9.349 -10.092  1.00  0.00           N  
ATOM    258  H   GLN A 172      -3.169   3.504 -10.275  1.00  0.00           H  
ATOM    259  HA  GLN A 172      -0.619   4.556 -11.169  1.00  0.00           H  
ATOM    260 1HB  GLN A 172      -2.617   6.024 -10.900  1.00  0.00           H  
ATOM    261 2HB  GLN A 172      -2.627   5.686  -9.176  1.00  0.00           H  
ATOM    262 1HG  GLN A 172      -0.474   6.768  -8.903  1.00  0.00           H  
ATOM    263 2HG  GLN A 172      -0.360   7.027 -10.666  1.00  0.00           H  
ATOM    264 1HE2 GLN A 172      -1.572  10.247 -10.021  1.00  0.00           H  
ATOM    265 2HE2 GLN A 172      -0.218   9.269 -10.481  1.00  0.00           H  
ATOM    266  N   MET A 173      -0.880   3.129  -8.300  1.00  0.00           N  
ATOM    267  CA  MET A 173      -0.141   2.679  -7.114  1.00  0.00           C  
ATOM    268  C   MET A 173       1.107   1.888  -7.506  1.00  0.00           C  
ATOM    269  O   MET A 173       1.901   1.499  -6.654  1.00  0.00           O  
ATOM    270  CB  MET A 173      -1.044   1.835  -6.216  1.00  0.00           C  
ATOM    271  CG  MET A 173      -1.987   2.642  -5.335  1.00  0.00           C  
ATOM    272  SD  MET A 173      -1.119   3.834  -4.296  1.00  0.00           S  
ATOM    273  CE  MET A 173      -0.279   2.739  -3.155  1.00  0.00           C  
ATOM    274  H   MET A 173      -1.749   2.722  -8.499  1.00  0.00           H  
ATOM    275  HA  MET A 173       0.186   3.557  -6.556  1.00  0.00           H  
ATOM    276 1HB  MET A 173      -1.649   1.170  -6.831  1.00  0.00           H  
ATOM    277 2HB  MET A 173      -0.430   1.212  -5.565  1.00  0.00           H  
ATOM    278 1HG  MET A 173      -2.696   3.183  -5.961  1.00  0.00           H  
ATOM    279 2HG  MET A 173      -2.549   1.967  -4.689  1.00  0.00           H  
ATOM    280 1HE  MET A 173       0.303   3.329  -2.446  1.00  0.00           H  
ATOM    281 2HE  MET A 173      -1.015   2.143  -2.614  1.00  0.00           H  
ATOM    282 3HE  MET A 173       0.388   2.078  -3.709  1.00  0.00           H  
ATOM    283  N   LYS A 174       1.265   1.642  -8.799  1.00  0.00           N  
ATOM    284  CA  LYS A 174       2.421   0.919  -9.300  1.00  0.00           C  
ATOM    285  C   LYS A 174       3.640   1.815  -9.205  1.00  0.00           C  
ATOM    286  O   LYS A 174       4.701   1.407  -8.734  1.00  0.00           O  
ATOM    287  CB  LYS A 174       2.202   0.457 -10.742  1.00  0.00           C  
ATOM    288  CG  LYS A 174       1.131  -0.613 -10.903  1.00  0.00           C  
ATOM    289  CD  LYS A 174       0.979  -1.028 -12.359  1.00  0.00           C  
ATOM    290  CE  LYS A 174      -0.205  -1.965 -12.548  1.00  0.00           C  
ATOM    291  NZ  LYS A 174      -0.009  -3.260 -11.842  1.00  0.00           N  
ATOM    292  H   LYS A 174       0.598   1.971  -9.427  1.00  0.00           H  
ATOM    293  HA  LYS A 174       2.574   0.037  -8.677  1.00  0.00           H  
ATOM    294 1HB  LYS A 174       1.918   1.310 -11.358  1.00  0.00           H  
ATOM    295 2HB  LYS A 174       3.135   0.060 -11.142  1.00  0.00           H  
ATOM    296 1HG  LYS A 174       1.399  -1.489 -10.311  1.00  0.00           H  
ATOM    297 2HG  LYS A 174       0.177  -0.231 -10.542  1.00  0.00           H  
ATOM    298 1HD  LYS A 174       0.832  -0.141 -12.977  1.00  0.00           H  
ATOM    299 2HD  LYS A 174       1.886  -1.533 -12.690  1.00  0.00           H  
ATOM    300 1HE  LYS A 174      -1.109  -1.491 -12.166  1.00  0.00           H  
ATOM    301 2HE  LYS A 174      -0.347  -2.163 -13.610  1.00  0.00           H  
ATOM    302 1HZ  LYS A 174      -0.814  -3.851 -11.992  1.00  0.00           H  
ATOM    303 2HZ  LYS A 174       0.817  -3.718 -12.202  1.00  0.00           H  
ATOM    304 3HZ  LYS A 174       0.104  -3.091 -10.853  1.00  0.00           H  
ATOM    305  N   VAL A 175       3.472   3.053  -9.647  1.00  0.00           N  
ATOM    306  CA  VAL A 175       4.547   4.019  -9.596  1.00  0.00           C  
ATOM    307  C   VAL A 175       4.194   5.108  -8.603  1.00  0.00           C  
ATOM    308  O   VAL A 175       3.738   6.192  -8.973  1.00  0.00           O  
ATOM    309  CB  VAL A 175       4.793   4.636 -10.985  1.00  0.00           C  
ATOM    310  CG1 VAL A 175       5.975   5.593 -10.942  1.00  0.00           C  
ATOM    311  CG2 VAL A 175       5.029   3.534 -12.007  1.00  0.00           C  
ATOM    312  H   VAL A 175       2.602   3.324 -10.005  1.00  0.00           H  
ATOM    313  HA  VAL A 175       5.457   3.508  -9.278  1.00  0.00           H  
ATOM    314  HB  VAL A 175       3.919   5.219 -11.274  1.00  0.00           H  
ATOM    315 1HG1 VAL A 175       6.134   6.021 -11.932  1.00  0.00           H  
ATOM    316 2HG1 VAL A 175       5.769   6.393 -10.231  1.00  0.00           H  
ATOM    317 3HG1 VAL A 175       6.870   5.053 -10.632  1.00  0.00           H  
ATOM    318 1HG2 VAL A 175       5.201   3.978 -12.988  1.00  0.00           H  
ATOM    319 2HG2 VAL A 175       5.901   2.948 -11.715  1.00  0.00           H  
ATOM    320 3HG2 VAL A 175       4.154   2.886 -12.052  1.00  0.00           H  
ATOM    321  N   ALA A 176       4.412   4.808  -7.342  1.00  0.00           N  
ATOM    322  CA  ALA A 176       4.130   5.744  -6.275  1.00  0.00           C  
ATOM    323  C   ALA A 176       5.181   5.632  -5.178  1.00  0.00           C  
ATOM    324  O   ALA A 176       5.362   4.567  -4.590  1.00  0.00           O  
ATOM    325  CB  ALA A 176       2.737   5.504  -5.712  1.00  0.00           C  
ATOM    326  H   ALA A 176       4.738   3.912  -7.118  1.00  0.00           H  
ATOM    327  HA  ALA A 176       4.174   6.752  -6.688  1.00  0.00           H  
ATOM    328 1HB  ALA A 176       2.541   6.215  -4.909  1.00  0.00           H  
ATOM    329 2HB  ALA A 176       1.997   5.635  -6.502  1.00  0.00           H  
ATOM    330 3HB  ALA A 176       2.673   4.489  -5.321  1.00  0.00           H  
ATOM    331  N   PRO A 177       5.938   6.710  -4.936  1.00  0.00           N  
ATOM    332  CA  PRO A 177       6.955   6.738  -3.898  1.00  0.00           C  
ATOM    333  C   PRO A 177       6.377   7.101  -2.532  1.00  0.00           C  
ATOM    334  O   PRO A 177       5.520   7.983  -2.420  1.00  0.00           O  
ATOM    335  CB  PRO A 177       7.920   7.815  -4.404  1.00  0.00           C  
ATOM    336  CG  PRO A 177       7.033   8.837  -5.029  1.00  0.00           C  
ATOM    337  CD  PRO A 177       5.917   8.037  -5.646  1.00  0.00           C  
ATOM    338  HA  PRO A 177       7.448   5.756  -3.848  1.00  0.00           H  
ATOM    339 1HB  PRO A 177       8.510   8.215  -3.567  1.00  0.00           H  
ATOM    340 2HB  PRO A 177       8.632   7.375  -5.118  1.00  0.00           H  
ATOM    341 1HG  PRO A 177       6.675   9.545  -4.267  1.00  0.00           H  
ATOM    342 2HG  PRO A 177       7.593   9.425  -5.770  1.00  0.00           H  
ATOM    343 1HD  PRO A 177       4.959   8.553  -5.481  1.00  0.00           H  
ATOM    344 2HD  PRO A 177       6.109   7.909  -6.722  1.00  0.00           H  
ATOM    345  N   ILE A 178       6.852   6.415  -1.506  1.00  0.00           N  
ATOM    346  CA  ILE A 178       6.412   6.640  -0.137  1.00  0.00           C  
ATOM    347  C   ILE A 178       6.911   7.989   0.384  1.00  0.00           C  
ATOM    348  O   ILE A 178       8.119   8.227   0.445  1.00  0.00           O  
ATOM    349  CB  ILE A 178       6.904   5.512   0.789  1.00  0.00           C  
ATOM    350  CG1 ILE A 178       6.369   4.159   0.313  1.00  0.00           C  
ATOM    351  CG2 ILE A 178       6.481   5.780   2.224  1.00  0.00           C  
ATOM    352  CD1 ILE A 178       7.032   2.973   0.973  1.00  0.00           C  
ATOM    353  H   ILE A 178       7.526   5.718  -1.675  1.00  0.00           H  
ATOM    354  HA  ILE A 178       5.323   6.649  -0.121  1.00  0.00           H  
ATOM    355  HB  ILE A 178       7.991   5.454   0.745  1.00  0.00           H  
ATOM    356 1HG1 ILE A 178       5.298   4.103   0.506  1.00  0.00           H  
ATOM    357 2HG1 ILE A 178       6.511   4.070  -0.765  1.00  0.00           H  
ATOM    358 1HG2 ILE A 178       6.836   4.973   2.865  1.00  0.00           H  
ATOM    359 2HG2 ILE A 178       6.908   6.724   2.560  1.00  0.00           H  
ATOM    360 3HG2 ILE A 178       5.393   5.834   2.279  1.00  0.00           H  
ATOM    361 1HD1 ILE A 178       6.601   2.050   0.585  1.00  0.00           H  
ATOM    362 2HD1 ILE A 178       8.103   2.990   0.763  1.00  0.00           H  
ATOM    363 3HD1 ILE A 178       6.874   3.022   2.051  1.00  0.00           H  
ATOM    364  N   PRO A 179       5.983   8.898   0.732  1.00  0.00           N  
ATOM    365  CA  PRO A 179       6.327  10.225   1.255  1.00  0.00           C  
ATOM    366  C   PRO A 179       7.071  10.158   2.582  1.00  0.00           C  
ATOM    367  O   PRO A 179       7.006   9.158   3.299  1.00  0.00           O  
ATOM    368  CB  PRO A 179       4.956  10.889   1.420  1.00  0.00           C  
ATOM    369  CG  PRO A 179       4.076  10.150   0.472  1.00  0.00           C  
ATOM    370  CD  PRO A 179       4.542   8.722   0.563  1.00  0.00           C  
ATOM    371  HA  PRO A 179       6.939  10.759   0.513  1.00  0.00           H  
ATOM    372 1HB  PRO A 179       4.622  10.808   2.465  1.00  0.00           H  
ATOM    373 2HB  PRO A 179       5.028  11.962   1.189  1.00  0.00           H  
ATOM    374 1HG  PRO A 179       3.021  10.270   0.761  1.00  0.00           H  
ATOM    375 2HG  PRO A 179       4.176  10.564  -0.542  1.00  0.00           H  
ATOM    376 1HD  PRO A 179       4.075   8.238   1.433  1.00  0.00           H  
ATOM    377 2HD  PRO A 179       4.280   8.190  -0.363  1.00  0.00           H  
ATOM    378  N   LYS A 180       7.742  11.248   2.920  1.00  0.00           N  
ATOM    379  CA  LYS A 180       8.516  11.337   4.156  1.00  0.00           C  
ATOM    380  C   LYS A 180       7.624  11.176   5.380  1.00  0.00           C  
ATOM    381  O   LYS A 180       8.061  10.675   6.418  1.00  0.00           O  
ATOM    382  CB  LYS A 180       9.265  12.669   4.225  1.00  0.00           C  
ATOM    383  CG  LYS A 180      10.417  12.795   3.236  1.00  0.00           C  
ATOM    384  CD  LYS A 180      11.102  14.148   3.356  1.00  0.00           C  
ATOM    385  CE  LYS A 180      12.253  14.275   2.369  1.00  0.00           C  
ATOM    386  NZ  LYS A 180      12.910  15.607   2.449  1.00  0.00           N  
ATOM    387  H   LYS A 180       7.709  12.023   2.317  1.00  0.00           H  
ATOM    388  HA  LYS A 180       9.245  10.526   4.167  1.00  0.00           H  
ATOM    389 1HB  LYS A 180       8.570  13.487   4.035  1.00  0.00           H  
ATOM    390 2HB  LYS A 180       9.669  12.808   5.228  1.00  0.00           H  
ATOM    391 1HG  LYS A 180      11.148  12.008   3.427  1.00  0.00           H  
ATOM    392 2HG  LYS A 180      10.039  12.676   2.221  1.00  0.00           H  
ATOM    393 1HD  LYS A 180      10.377  14.941   3.160  1.00  0.00           H  
ATOM    394 2HD  LYS A 180      11.487  14.273   4.367  1.00  0.00           H  
ATOM    395 1HE  LYS A 180      12.995  13.504   2.574  1.00  0.00           H  
ATOM    396 2HE  LYS A 180      11.881  14.129   1.355  1.00  0.00           H  
ATOM    397 1HZ  LYS A 180      13.666  15.652   1.780  1.00  0.00           H  
ATOM    398 2HZ  LYS A 180      12.235  16.330   2.241  1.00  0.00           H  
ATOM    399 3HZ  LYS A 180      13.276  15.748   3.380  1.00  0.00           H  
ATOM    400  N   GLN A 181       6.375  11.598   5.250  1.00  0.00           N  
ATOM    401  CA  GLN A 181       5.408  11.494   6.336  1.00  0.00           C  
ATOM    402  C   GLN A 181       5.146  10.029   6.680  1.00  0.00           C  
ATOM    403  O   GLN A 181       4.888   9.680   7.833  1.00  0.00           O  
ATOM    404  CB  GLN A 181       4.098  12.191   5.960  1.00  0.00           C  
ATOM    405  CG  GLN A 181       4.203  13.704   5.865  1.00  0.00           C  
ATOM    406  CD  GLN A 181       2.897  14.349   5.440  1.00  0.00           C  
ATOM    407  OE1 GLN A 181       2.047  13.709   4.815  1.00  0.00           O  
ATOM    408  NE2 GLN A 181       2.731  15.623   5.776  1.00  0.00           N  
ATOM    409  H   GLN A 181       6.099  12.000   4.400  1.00  0.00           H  
ATOM    410  HA  GLN A 181       5.822  11.985   7.216  1.00  0.00           H  
ATOM    411 1HB  GLN A 181       3.750  11.818   4.998  1.00  0.00           H  
ATOM    412 2HB  GLN A 181       3.334  11.953   6.700  1.00  0.00           H  
ATOM    413 1HG  GLN A 181       4.478  14.101   6.843  1.00  0.00           H  
ATOM    414 2HG  GLN A 181       4.966  13.959   5.130  1.00  0.00           H  
ATOM    415 1HE2 GLN A 181       1.890  16.102   5.522  1.00  0.00           H  
ATOM    416 2HE2 GLN A 181       3.446  16.105   6.284  1.00  0.00           H  
ATOM    417  N   LEU A 182       5.231   9.176   5.671  1.00  0.00           N  
ATOM    418  CA  LEU A 182       4.985   7.754   5.846  1.00  0.00           C  
ATOM    419  C   LEU A 182       6.278   6.995   6.126  1.00  0.00           C  
ATOM    420  O   LEU A 182       6.263   5.978   6.816  1.00  0.00           O  
ATOM    421  CB  LEU A 182       4.307   7.180   4.596  1.00  0.00           C  
ATOM    422  CG  LEU A 182       2.790   7.390   4.506  1.00  0.00           C  
ATOM    423  CD1 LEU A 182       2.491   8.871   4.324  1.00  0.00           C  
ATOM    424  CD2 LEU A 182       2.233   6.574   3.348  1.00  0.00           C  
ATOM    425  H   LEU A 182       5.479   9.510   4.781  1.00  0.00           H  
ATOM    426  HA  LEU A 182       4.321   7.620   6.699  1.00  0.00           H  
ATOM    427 1HB  LEU A 182       4.757   7.637   3.716  1.00  0.00           H  
ATOM    428 2HB  LEU A 182       4.496   6.107   4.559  1.00  0.00           H  
ATOM    429  HG  LEU A 182       2.322   7.067   5.436  1.00  0.00           H  
ATOM    430 1HD1 LEU A 182       1.414   9.020   4.261  1.00  0.00           H  
ATOM    431 2HD1 LEU A 182       2.885   9.428   5.175  1.00  0.00           H  
ATOM    432 3HD1 LEU A 182       2.962   9.228   3.409  1.00  0.00           H  
ATOM    433 1HD2 LEU A 182       1.154   6.723   3.285  1.00  0.00           H  
ATOM    434 2HD2 LEU A 182       2.699   6.897   2.418  1.00  0.00           H  
ATOM    435 3HD2 LEU A 182       2.445   5.517   3.512  1.00  0.00           H  
ATOM    436  N   LEU A 183       7.393   7.504   5.602  1.00  0.00           N  
ATOM    437  CA  LEU A 183       8.704   6.872   5.793  1.00  0.00           C  
ATOM    438  C   LEU A 183       9.061   6.750   7.271  1.00  0.00           C  
ATOM    439  O   LEU A 183       9.811   5.860   7.667  1.00  0.00           O  
ATOM    440  CB  LEU A 183       9.791   7.677   5.069  1.00  0.00           C  
ATOM    441  CG  LEU A 183       9.805   7.551   3.541  1.00  0.00           C  
ATOM    442  CD1 LEU A 183      10.912   8.427   2.969  1.00  0.00           C  
ATOM    443  CD2 LEU A 183      10.005   6.094   3.153  1.00  0.00           C  
ATOM    444  H   LEU A 183       7.333   8.319   5.058  1.00  0.00           H  
ATOM    445  HA  LEU A 183       8.669   5.869   5.369  1.00  0.00           H  
ATOM    446 1HB  LEU A 183       9.662   8.731   5.313  1.00  0.00           H  
ATOM    447 2HB  LEU A 183      10.765   7.356   5.437  1.00  0.00           H  
ATOM    448  HG  LEU A 183       8.856   7.907   3.137  1.00  0.00           H  
ATOM    449 1HD1 LEU A 183      10.921   8.336   1.882  1.00  0.00           H  
ATOM    450 2HD1 LEU A 183      10.733   9.465   3.245  1.00  0.00           H  
ATOM    451 3HD1 LEU A 183      11.873   8.104   3.367  1.00  0.00           H  
ATOM    452 1HD2 LEU A 183      10.014   6.003   2.066  1.00  0.00           H  
ATOM    453 2HD2 LEU A 183      10.954   5.737   3.555  1.00  0.00           H  
ATOM    454 3HD2 LEU A 183       9.191   5.493   3.560  1.00  0.00           H  
ATOM    455  N   GLN A 184       8.520   7.649   8.080  1.00  0.00           N  
ATOM    456  CA  GLN A 184       8.772   7.642   9.516  1.00  0.00           C  
ATOM    457  C   GLN A 184       8.196   6.395  10.182  1.00  0.00           C  
ATOM    458  O   GLN A 184       8.633   6.003  11.265  1.00  0.00           O  
ATOM    459  CB  GLN A 184       8.185   8.898  10.165  1.00  0.00           C  
ATOM    460  CG  GLN A 184       8.908  10.183   9.800  1.00  0.00           C  
ATOM    461  CD  GLN A 184       8.300  11.400  10.473  1.00  0.00           C  
ATOM    462  OE1 GLN A 184       7.706  11.300  11.549  1.00  0.00           O  
ATOM    463  NE2 GLN A 184       8.445  12.558   9.840  1.00  0.00           N  
ATOM    464  H   GLN A 184       7.946   8.345   7.700  1.00  0.00           H  
ATOM    465  HA  GLN A 184       9.850   7.636   9.678  1.00  0.00           H  
ATOM    466 1HB  GLN A 184       7.140   9.005   9.872  1.00  0.00           H  
ATOM    467 2HB  GLN A 184       8.211   8.793  11.250  1.00  0.00           H  
ATOM    468 1HG  GLN A 184       9.949  10.104  10.114  1.00  0.00           H  
ATOM    469 2HG  GLN A 184       8.852  10.326   8.721  1.00  0.00           H  
ATOM    470 1HE2 GLN A 184       8.064  13.396  10.235  1.00  0.00           H  
ATOM    471 2HE2 GLN A 184       8.933  12.595   8.968  1.00  0.00           H  
ATOM    472  N   ARG A 185       7.222   5.771   9.528  1.00  0.00           N  
ATOM    473  CA  ARG A 185       6.577   4.580  10.068  1.00  0.00           C  
ATOM    474  C   ARG A 185       7.439   3.343   9.852  1.00  0.00           C  
ATOM    475  O   ARG A 185       7.341   2.372  10.601  1.00  0.00           O  
ATOM    476  CB  ARG A 185       5.217   4.367   9.420  1.00  0.00           C  
ATOM    477  CG  ARG A 185       4.154   5.380   9.814  1.00  0.00           C  
ATOM    478  CD  ARG A 185       2.831   5.042   9.233  1.00  0.00           C  
ATOM    479  NE  ARG A 185       1.802   5.987   9.638  1.00  0.00           N  
ATOM    480  CZ  ARG A 185       1.079   5.892  10.772  1.00  0.00           C  
ATOM    481  NH1 ARG A 185       1.284   4.891  11.599  1.00  0.00           N  
ATOM    482  NH2 ARG A 185       0.166   6.804  11.051  1.00  0.00           N  
ATOM    483  H   ARG A 185       6.941   6.112   8.650  1.00  0.00           H  
ATOM    484  HA  ARG A 185       6.433   4.720  11.140  1.00  0.00           H  
ATOM    485 1HB  ARG A 185       5.321   4.403   8.337  1.00  0.00           H  
ATOM    486 2HB  ARG A 185       4.841   3.377   9.680  1.00  0.00           H  
ATOM    487 1HG  ARG A 185       4.056   5.401  10.901  1.00  0.00           H  
ATOM    488 2HG  ARG A 185       4.443   6.369   9.458  1.00  0.00           H  
ATOM    489 1HD  ARG A 185       2.897   5.057   8.145  1.00  0.00           H  
ATOM    490 2HD  ARG A 185       2.530   4.049   9.565  1.00  0.00           H  
ATOM    491  HE  ARG A 185       1.617   6.771   9.027  1.00  0.00           H  
ATOM    492 1HH1 ARG A 185       1.982   4.193  11.385  1.00  0.00           H  
ATOM    493 2HH1 ARG A 185       0.743   4.819  12.448  1.00  0.00           H  
ATOM    494 1HH2 ARG A 185       0.009   7.575  10.415  1.00  0.00           H  
ATOM    495 2HH2 ARG A 185      -0.375   6.734  11.900  1.00  0.00           H  
ATOM    496  N   ILE A 186       8.274   3.384   8.823  1.00  0.00           N  
ATOM    497  CA  ILE A 186       9.169   2.275   8.510  1.00  0.00           C  
ATOM    498  C   ILE A 186      10.596   2.788   8.321  1.00  0.00           C  
ATOM    499  O   ILE A 186      11.022   3.085   7.205  1.00  0.00           O  
ATOM    500  CB  ILE A 186       8.709   1.531   7.243  1.00  0.00           C  
ATOM    501  CG1 ILE A 186       7.249   1.092   7.381  1.00  0.00           C  
ATOM    502  CG2 ILE A 186       9.605   0.332   6.976  1.00  0.00           C  
ATOM    503  CD1 ILE A 186       7.045  -0.057   8.342  1.00  0.00           C  
ATOM    504  H   ILE A 186       8.299   4.187   8.261  1.00  0.00           H  
ATOM    505  HA  ILE A 186       9.155   1.574   9.343  1.00  0.00           H  
ATOM    506  HB  ILE A 186       8.757   2.205   6.388  1.00  0.00           H  
ATOM    507 1HG1 ILE A 186       6.648   1.933   7.723  1.00  0.00           H  
ATOM    508 2HG1 ILE A 186       6.865   0.793   6.406  1.00  0.00           H  
ATOM    509 1HG2 ILE A 186       9.266  -0.183   6.078  1.00  0.00           H  
ATOM    510 2HG2 ILE A 186      10.632   0.668   6.835  1.00  0.00           H  
ATOM    511 3HG2 ILE A 186       9.562  -0.352   7.824  1.00  0.00           H  
ATOM    512 1HD1 ILE A 186       5.985  -0.311   8.385  1.00  0.00           H  
ATOM    513 2HD1 ILE A 186       7.612  -0.924   7.997  1.00  0.00           H  
ATOM    514 3HD1 ILE A 186       7.390   0.232   9.333  1.00  0.00           H  
ATOM    515  N   PRO A 187      11.351   2.908   9.421  1.00  0.00           N  
ATOM    516  CA  PRO A 187      12.720   3.411   9.388  1.00  0.00           C  
ATOM    517  C   PRO A 187      13.758   2.333   9.085  1.00  0.00           C  
ATOM    518  O   PRO A 187      13.455   1.139   9.120  1.00  0.00           O  
ATOM    519  CB  PRO A 187      12.898   3.970  10.803  1.00  0.00           C  
ATOM    520  CG  PRO A 187      12.126   3.031  11.667  1.00  0.00           C  
ATOM    521  CD  PRO A 187      10.915   2.677  10.846  1.00  0.00           C  
ATOM    522  HA  PRO A 187      12.795   4.207   8.632  1.00  0.00           H  
ATOM    523 1HB  PRO A 187      13.966   4.007  11.062  1.00  0.00           H  
ATOM    524 2HB  PRO A 187      12.520   5.002  10.851  1.00  0.00           H  
ATOM    525 1HG  PRO A 187      12.740   2.153  11.917  1.00  0.00           H  
ATOM    526 2HG  PRO A 187      11.865   3.518  12.618  1.00  0.00           H  
ATOM    527 1HD  PRO A 187      10.649   1.624  11.018  1.00  0.00           H  
ATOM    528 2HD  PRO A 187      10.080   3.338  11.120  1.00  0.00           H  
ATOM    529  N   ASN A 188      14.979   2.783   8.787  1.00  0.00           N  
ATOM    530  CA  ASN A 188      16.103   1.893   8.484  1.00  0.00           C  
ATOM    531  C   ASN A 188      15.767   0.949   7.333  1.00  0.00           C  
ATOM    532  O   ASN A 188      15.730  -0.273   7.506  1.00  0.00           O  
ATOM    533  CB  ASN A 188      16.510   1.106   9.716  1.00  0.00           C  
ATOM    534  CG  ASN A 188      16.934   1.992  10.854  1.00  0.00           C  
ATOM    535  OD1 ASN A 188      17.767   2.890  10.680  1.00  0.00           O  
ATOM    536  ND2 ASN A 188      16.379   1.758  12.016  1.00  0.00           N  
ATOM    537  H   ASN A 188      15.132   3.752   8.774  1.00  0.00           H  
ATOM    538  HA  ASN A 188      16.951   2.502   8.165  1.00  0.00           H  
ATOM    539 1HB  ASN A 188      15.674   0.487  10.045  1.00  0.00           H  
ATOM    540 2HB  ASN A 188      17.332   0.436   9.465  1.00  0.00           H  
ATOM    541 1HD2 ASN A 188      16.624   2.316  12.809  1.00  0.00           H  
ATOM    542 2HD2 ASN A 188      15.711   1.020  12.110  1.00  0.00           H  
ATOM    543  N   ILE A 189      15.512   1.513   6.163  1.00  0.00           N  
ATOM    544  CA  ILE A 189      15.184   0.709   4.997  1.00  0.00           C  
ATOM    545  C   ILE A 189      16.421   0.501   4.122  1.00  0.00           C  
ATOM    546  O   ILE A 189      17.003   1.461   3.620  1.00  0.00           O  
ATOM    547  CB  ILE A 189      14.065   1.370   4.171  1.00  0.00           C  
ATOM    548  CG1 ILE A 189      12.742   1.335   4.939  1.00  0.00           C  
ATOM    549  CG2 ILE A 189      13.920   0.678   2.823  1.00  0.00           C  
ATOM    550  CD1 ILE A 189      11.640   2.142   4.294  1.00  0.00           C  
ATOM    551  H   ILE A 189      15.568   2.487   6.079  1.00  0.00           H  
ATOM    552  HA  ILE A 189      14.833  -0.265   5.336  1.00  0.00           H  
ATOM    553  HB  ILE A 189      14.307   2.419   4.005  1.00  0.00           H  
ATOM    554 1HG1 ILE A 189      12.402   0.304   5.032  1.00  0.00           H  
ATOM    555 2HG1 ILE A 189      12.897   1.718   5.948  1.00  0.00           H  
ATOM    556 1HG2 ILE A 189      13.126   1.158   2.252  1.00  0.00           H  
ATOM    557 2HG2 ILE A 189      14.857   0.754   2.273  1.00  0.00           H  
ATOM    558 3HG2 ILE A 189      13.673  -0.372   2.979  1.00  0.00           H  
ATOM    559 1HD1 ILE A 189      10.734   2.069   4.896  1.00  0.00           H  
ATOM    560 2HD1 ILE A 189      11.945   3.186   4.224  1.00  0.00           H  
ATOM    561 3HD1 ILE A 189      11.442   1.754   3.295  1.00  0.00           H  
ATOM    562  N   PRO A 190      16.831  -0.769   3.930  1.00  0.00           N  
ATOM    563  CA  PRO A 190      18.009  -1.127   3.118  1.00  0.00           C  
ATOM    564  C   PRO A 190      18.013  -0.542   1.691  1.00  0.00           C  
ATOM    565  O   PRO A 190      19.017   0.044   1.284  1.00  0.00           O  
ATOM    566  CB  PRO A 190      17.920  -2.656   3.083  1.00  0.00           C  
ATOM    567  CG  PRO A 190      17.296  -3.015   4.388  1.00  0.00           C  
ATOM    568  CD  PRO A 190      16.242  -1.962   4.602  1.00  0.00           C  
ATOM    569  HA  PRO A 190      18.920  -0.789   3.634  1.00  0.00           H  
ATOM    570 1HB  PRO A 190      17.319  -2.978   2.219  1.00  0.00           H  
ATOM    571 2HB  PRO A 190      18.923  -3.089   2.956  1.00  0.00           H  
ATOM    572 1HG  PRO A 190      16.876  -4.031   4.341  1.00  0.00           H  
ATOM    573 2HG  PRO A 190      18.055  -3.022   5.183  1.00  0.00           H  
ATOM    574 1HD  PRO A 190      15.304  -2.279   4.123  1.00  0.00           H  
ATOM    575 2HD  PRO A 190      16.092  -1.806   5.680  1.00  0.00           H  
ATOM    576  N   PRO A 191      16.918  -0.679   0.897  1.00  0.00           N  
ATOM    577  CA  PRO A 191      16.887  -0.148  -0.471  1.00  0.00           C  
ATOM    578  C   PRO A 191      17.027   1.369  -0.505  1.00  0.00           C  
ATOM    579  O   PRO A 191      17.645   1.926  -1.412  1.00  0.00           O  
ATOM    580  CB  PRO A 191      15.511  -0.592  -0.978  1.00  0.00           C  
ATOM    581  CG  PRO A 191      14.734  -0.864   0.265  1.00  0.00           C  
ATOM    582  CD  PRO A 191      15.745  -1.439   1.221  1.00  0.00           C  
ATOM    583  HA  PRO A 191      17.693  -0.613  -1.058  1.00  0.00           H  
ATOM    584 1HB  PRO A 191      15.064   0.201  -1.596  1.00  0.00           H  
ATOM    585 2HB  PRO A 191      15.614  -1.480  -1.619  1.00  0.00           H  
ATOM    586 1HG  PRO A 191      14.279   0.065   0.639  1.00  0.00           H  
ATOM    587 2HG  PRO A 191      13.908  -1.559   0.052  1.00  0.00           H  
ATOM    588 1HD  PRO A 191      15.404  -1.284   2.254  1.00  0.00           H  
ATOM    589 2HD  PRO A 191      15.877  -2.512   1.013  1.00  0.00           H  
ATOM    590  N   ASN A 192      16.439   2.024   0.497  1.00  0.00           N  
ATOM    591  CA  ASN A 192      16.461   3.484   0.616  1.00  0.00           C  
ATOM    592  C   ASN A 192      15.739   4.142  -0.554  1.00  0.00           C  
ATOM    593  O   ASN A 192      15.877   5.342  -0.797  1.00  0.00           O  
ATOM    594  CB  ASN A 192      17.887   3.993   0.715  1.00  0.00           C  
ATOM    595  CG  ASN A 192      17.986   5.295   1.461  1.00  0.00           C  
ATOM    596  OD1 ASN A 192      17.296   5.501   2.467  1.00  0.00           O  
ATOM    597  ND2 ASN A 192      18.830   6.176   0.988  1.00  0.00           N  
ATOM    598  H   ASN A 192      15.983   1.506   1.191  1.00  0.00           H  
ATOM    599  HA  ASN A 192      15.928   3.765   1.526  1.00  0.00           H  
ATOM    600 1HB  ASN A 192      18.505   3.250   1.222  1.00  0.00           H  
ATOM    601 2HB  ASN A 192      18.295   4.130  -0.286  1.00  0.00           H  
ATOM    602 1HD2 ASN A 192      18.937   7.060   1.445  1.00  0.00           H  
ATOM    603 2HD2 ASN A 192      19.366   5.967   0.172  1.00  0.00           H  
ATOM    604  N   ILE A 193      14.963   3.345  -1.271  1.00  0.00           N  
ATOM    605  CA  ILE A 193      14.193   3.829  -2.403  1.00  0.00           C  
ATOM    606  C   ILE A 193      12.766   4.063  -1.944  1.00  0.00           C  
ATOM    607  O   ILE A 193      12.276   3.346  -1.075  1.00  0.00           O  
ATOM    608  CB  ILE A 193      14.218   2.833  -3.577  1.00  0.00           C  
ATOM    609  CG1 ILE A 193      15.653   2.618  -4.064  1.00  0.00           C  
ATOM    610  CG2 ILE A 193      13.335   3.327  -4.713  1.00  0.00           C  
ATOM    611  CD1 ILE A 193      15.814   1.431  -4.986  1.00  0.00           C  
ATOM    612  H   ILE A 193      14.902   2.400  -1.023  1.00  0.00           H  
ATOM    613  HA  ILE A 193      14.633   4.765  -2.745  1.00  0.00           H  
ATOM    614  HB  ILE A 193      13.852   1.864  -3.239  1.00  0.00           H  
ATOM    615 1HG1 ILE A 193      15.996   3.508  -4.590  1.00  0.00           H  
ATOM    616 2HG1 ILE A 193      16.311   2.473  -3.206  1.00  0.00           H  
ATOM    617 1HG2 ILE A 193      13.365   2.611  -5.534  1.00  0.00           H  
ATOM    618 2HG2 ILE A 193      12.311   3.430  -4.358  1.00  0.00           H  
ATOM    619 3HG2 ILE A 193      13.697   4.293  -5.060  1.00  0.00           H  
ATOM    620 1HD1 ILE A 193      16.858   1.343  -5.289  1.00  0.00           H  
ATOM    621 2HD1 ILE A 193      15.510   0.522  -4.465  1.00  0.00           H  
ATOM    622 3HD1 ILE A 193      15.191   1.569  -5.869  1.00  0.00           H  
ATOM    623  N   ASN A 194      12.099   5.055  -2.510  1.00  0.00           N  
ATOM    624  CA  ASN A 194      10.742   5.373  -2.087  1.00  0.00           C  
ATOM    625  C   ASN A 194       9.680   4.789  -3.014  1.00  0.00           C  
ATOM    626  O   ASN A 194       8.531   4.642  -2.611  1.00  0.00           O  
ATOM    627  CB  ASN A 194      10.571   6.877  -1.974  1.00  0.00           C  
ATOM    628  CG  ASN A 194      11.451   7.481  -0.915  1.00  0.00           C  
ATOM    629  OD1 ASN A 194      11.767   6.834   0.090  1.00  0.00           O  
ATOM    630  ND2 ASN A 194      11.855   8.708  -1.122  1.00  0.00           N  
ATOM    631  H   ASN A 194      12.521   5.581  -3.224  1.00  0.00           H  
ATOM    632  HA  ASN A 194      10.571   4.924  -1.107  1.00  0.00           H  
ATOM    633 1HB  ASN A 194      10.804   7.343  -2.933  1.00  0.00           H  
ATOM    634 2HB  ASN A 194       9.532   7.109  -1.742  1.00  0.00           H  
ATOM    635 1HD2 ASN A 194      12.443   9.161  -0.450  1.00  0.00           H  
ATOM    636 2HD2 ASN A 194      11.575   9.194  -1.950  1.00  0.00           H  
ATOM    637  N   THR A 195      10.044   4.426  -4.241  1.00  0.00           N  
ATOM    638  CA  THR A 195       9.060   3.891  -5.177  1.00  0.00           C  
ATOM    639  C   THR A 195       8.646   2.488  -4.757  1.00  0.00           C  
ATOM    640  O   THR A 195       9.495   1.626  -4.538  1.00  0.00           O  
ATOM    641  CB  THR A 195       9.607   3.866  -6.616  1.00  0.00           C  
ATOM    642  OG1 THR A 195       9.974   5.193  -7.013  1.00  0.00           O  
ATOM    643  CG2 THR A 195       8.560   3.325  -7.576  1.00  0.00           C  
ATOM    644  H   THR A 195      10.977   4.513  -4.518  1.00  0.00           H  
ATOM    645  HA  THR A 195       8.180   4.534  -5.159  1.00  0.00           H  
ATOM    646  HB  THR A 195      10.493   3.231  -6.658  1.00  0.00           H  
ATOM    647  HG1 THR A 195      10.511   5.152  -7.809  1.00  0.00           H  
ATOM    648 1HG2 THR A 195       8.964   3.314  -8.588  1.00  0.00           H  
ATOM    649 2HG2 THR A 195       8.287   2.310  -7.283  1.00  0.00           H  
ATOM    650 3HG2 THR A 195       7.676   3.961  -7.546  1.00  0.00           H  
ATOM    651  N   TRP A 196       7.335   2.252  -4.728  1.00  0.00           N  
ATOM    652  CA  TRP A 196       6.777   0.971  -4.294  1.00  0.00           C  
ATOM    653  C   TRP A 196       7.317  -0.211  -5.074  1.00  0.00           C  
ATOM    654  O   TRP A 196       7.583  -1.257  -4.494  1.00  0.00           O  
ATOM    655  CB  TRP A 196       5.252   0.995  -4.367  1.00  0.00           C  
ATOM    656  CG  TRP A 196       4.626   1.475  -3.092  1.00  0.00           C  
ATOM    657  CD1 TRP A 196       3.873   2.596  -2.917  1.00  0.00           C  
ATOM    658  CD2 TRP A 196       4.714   0.849  -1.807  1.00  0.00           C  
ATOM    659  NE1 TRP A 196       3.492   2.709  -1.604  1.00  0.00           N  
ATOM    660  CE2 TRP A 196       3.994   1.648  -0.902  1.00  0.00           C  
ATOM    661  CE3 TRP A 196       5.334  -0.310  -1.335  1.00  0.00           C  
ATOM    662  CZ2 TRP A 196       3.875   1.323   0.448  1.00  0.00           C  
ATOM    663  CZ3 TRP A 196       5.219  -0.631   0.003  1.00  0.00           C  
ATOM    664  CH2 TRP A 196       4.494   0.183   0.881  1.00  0.00           C  
ATOM    665  H   TRP A 196       6.718   2.975  -4.977  1.00  0.00           H  
ATOM    666  HA  TRP A 196       7.041   0.815  -3.248  1.00  0.00           H  
ATOM    667 1HB  TRP A 196       4.943   1.654  -5.165  1.00  0.00           H  
ATOM    668 2HB  TRP A 196       4.888  -0.003  -4.568  1.00  0.00           H  
ATOM    669  HD1 TRP A 196       3.624   3.289  -3.705  1.00  0.00           H  
ATOM    670  HE1 TRP A 196       2.947   3.439  -1.230  1.00  0.00           H  
ATOM    671  HE3 TRP A 196       5.897  -0.950  -2.000  1.00  0.00           H  
ATOM    672  HZ2 TRP A 196       3.321   1.942   1.138  1.00  0.00           H  
ATOM    673  HZ3 TRP A 196       5.695  -1.520   0.383  1.00  0.00           H  
ATOM    674  HH2 TRP A 196       4.431  -0.106   1.919  1.00  0.00           H  
ATOM    675  N   GLN A 197       7.501  -0.040  -6.371  1.00  0.00           N  
ATOM    676  CA  GLN A 197       8.009  -1.113  -7.211  1.00  0.00           C  
ATOM    677  C   GLN A 197       9.357  -1.617  -6.706  1.00  0.00           C  
ATOM    678  O   GLN A 197       9.664  -2.802  -6.803  1.00  0.00           O  
ATOM    679  CB  GLN A 197       8.135  -0.641  -8.662  1.00  0.00           C  
ATOM    680  CG  GLN A 197       8.581  -1.722  -9.632  1.00  0.00           C  
ATOM    681  CD  GLN A 197       8.660  -1.221 -11.061  1.00  0.00           C  
ATOM    682  OE1 GLN A 197       9.268  -0.183 -11.337  1.00  0.00           O  
ATOM    683  NE2 GLN A 197       8.044  -1.956 -11.980  1.00  0.00           N  
ATOM    684  H   GLN A 197       7.285   0.827  -6.773  1.00  0.00           H  
ATOM    685  HA  GLN A 197       7.305  -1.944  -7.174  1.00  0.00           H  
ATOM    686 1HB  GLN A 197       7.174  -0.257  -9.005  1.00  0.00           H  
ATOM    687 2HB  GLN A 197       8.853   0.177  -8.717  1.00  0.00           H  
ATOM    688 1HG  GLN A 197       9.569  -2.074  -9.338  1.00  0.00           H  
ATOM    689 2HG  GLN A 197       7.866  -2.544  -9.597  1.00  0.00           H  
ATOM    690 1HE2 GLN A 197       8.062  -1.675 -12.941  1.00  0.00           H  
ATOM    691 2HE2 GLN A 197       7.563  -2.791 -11.713  1.00  0.00           H  
ATOM    692  N   GLN A 198      10.175  -0.711  -6.199  1.00  0.00           N  
ATOM    693  CA  GLN A 198      11.478  -1.081  -5.673  1.00  0.00           C  
ATOM    694  C   GLN A 198      11.403  -1.414  -4.177  1.00  0.00           C  
ATOM    695  O   GLN A 198      12.272  -2.104  -3.643  1.00  0.00           O  
ATOM    696  CB  GLN A 198      12.485   0.047  -5.913  1.00  0.00           C  
ATOM    697  CG  GLN A 198      12.706   0.384  -7.378  1.00  0.00           C  
ATOM    698  CD  GLN A 198      13.255  -0.791  -8.165  1.00  0.00           C  
ATOM    699  OE1 GLN A 198      14.298  -1.353  -7.820  1.00  0.00           O  
ATOM    700  NE2 GLN A 198      12.555  -1.168  -9.229  1.00  0.00           N  
ATOM    701  H   GLN A 198       9.892   0.225  -6.159  1.00  0.00           H  
ATOM    702  HA  GLN A 198      11.821  -1.974  -6.195  1.00  0.00           H  
ATOM    703 1HB  GLN A 198      12.145   0.952  -5.407  1.00  0.00           H  
ATOM    704 2HB  GLN A 198      13.448  -0.226  -5.482  1.00  0.00           H  
ATOM    705 1HG  GLN A 198      11.753   0.677  -7.820  1.00  0.00           H  
ATOM    706 2HG  GLN A 198      13.418   1.206  -7.447  1.00  0.00           H  
ATOM    707 1HE2 GLN A 198      12.869  -1.937  -9.787  1.00  0.00           H  
ATOM    708 2HE2 GLN A 198      11.715  -0.684  -9.472  1.00  0.00           H  
ATOM    709  N   VAL A 199      10.352  -0.934  -3.509  1.00  0.00           N  
ATOM    710  CA  VAL A 199      10.176  -1.172  -2.075  1.00  0.00           C  
ATOM    711  C   VAL A 199       9.600  -2.567  -1.810  1.00  0.00           C  
ATOM    712  O   VAL A 199       9.919  -3.196  -0.799  1.00  0.00           O  
ATOM    713  CB  VAL A 199       9.255  -0.107  -1.419  1.00  0.00           C  
ATOM    714  CG1 VAL A 199       8.932  -0.473   0.023  1.00  0.00           C  
ATOM    715  CG2 VAL A 199       9.887   1.275  -1.472  1.00  0.00           C  
ATOM    716  H   VAL A 199       9.680  -0.403  -3.994  1.00  0.00           H  
ATOM    717  HA  VAL A 199      11.150  -1.099  -1.590  1.00  0.00           H  
ATOM    718  HB  VAL A 199       8.328  -0.076  -1.974  1.00  0.00           H  
ATOM    719 1HG1 VAL A 199       8.248   0.255   0.432  1.00  0.00           H  
ATOM    720 2HG1 VAL A 199       9.841  -0.479   0.608  1.00  0.00           H  
ATOM    721 3HG1 VAL A 199       8.478  -1.454   0.053  1.00  0.00           H  
ATOM    722 1HG2 VAL A 199      10.605   1.378  -0.672  1.00  0.00           H  
ATOM    723 2HG2 VAL A 199       9.118   2.037  -1.371  1.00  0.00           H  
ATOM    724 3HG2 VAL A 199      10.386   1.404  -2.421  1.00  0.00           H  
ATOM    725  N   THR A 200       8.776  -3.060  -2.735  1.00  0.00           N  
ATOM    726  CA  THR A 200       8.155  -4.378  -2.600  1.00  0.00           C  
ATOM    727  C   THR A 200       9.204  -5.486  -2.514  1.00  0.00           C  
ATOM    728  O   THR A 200       8.948  -6.567  -1.971  1.00  0.00           O  
ATOM    729  CB  THR A 200       7.201  -4.662  -3.775  1.00  0.00           C  
ATOM    730  OG1 THR A 200       7.861  -4.363  -5.012  1.00  0.00           O  
ATOM    731  CG2 THR A 200       5.943  -3.815  -3.658  1.00  0.00           C  
ATOM    732  H   THR A 200       8.574  -2.521  -3.533  1.00  0.00           H  
ATOM    733  HA  THR A 200       7.577  -4.395  -1.676  1.00  0.00           H  
ATOM    734  HB  THR A 200       6.924  -5.716  -3.772  1.00  0.00           H  
ATOM    735  HG1 THR A 200       7.884  -3.412  -5.140  1.00  0.00           H  
ATOM    736 1HG2 THR A 200       5.281  -4.029  -4.497  1.00  0.00           H  
ATOM    737 2HG2 THR A 200       5.433  -4.048  -2.724  1.00  0.00           H  
ATOM    738 3HG2 THR A 200       6.213  -2.760  -3.670  1.00  0.00           H  
ATOM    739  N   ALA A 201      10.393  -5.191  -3.035  1.00  0.00           N  
ATOM    740  CA  ALA A 201      11.500  -6.131  -3.034  1.00  0.00           C  
ATOM    741  C   ALA A 201      11.877  -6.546  -1.615  1.00  0.00           C  
ATOM    742  O   ALA A 201      12.438  -7.620  -1.410  1.00  0.00           O  
ATOM    743  CB  ALA A 201      12.701  -5.530  -3.746  1.00  0.00           C  
ATOM    744  H   ALA A 201      10.525  -4.306  -3.437  1.00  0.00           H  
ATOM    745  HA  ALA A 201      11.184  -7.027  -3.567  1.00  0.00           H  
ATOM    746 1HB  ALA A 201      13.069  -4.686  -3.182  1.00  0.00           H  
ATOM    747 2HB  ALA A 201      12.407  -5.201  -4.731  1.00  0.00           H  
ATOM    748 3HB  ALA A 201      13.480  -6.275  -3.831  1.00  0.00           H  
ATOM    749  N   LEU A 202      11.555  -5.698  -0.639  1.00  0.00           N  
ATOM    750  CA  LEU A 202      11.852  -5.986   0.761  1.00  0.00           C  
ATOM    751  C   LEU A 202      11.164  -7.273   1.205  1.00  0.00           C  
ATOM    752  O   LEU A 202      11.734  -8.081   1.942  1.00  0.00           O  
ATOM    753  CB  LEU A 202      11.402  -4.821   1.652  1.00  0.00           C  
ATOM    754  CG  LEU A 202      12.310  -3.584   1.638  1.00  0.00           C  
ATOM    755  CD1 LEU A 202      11.574  -2.407   2.264  1.00  0.00           C  
ATOM    756  CD2 LEU A 202      13.595  -3.889   2.392  1.00  0.00           C  
ATOM    757  H   LEU A 202      11.099  -4.855  -0.870  1.00  0.00           H  
ATOM    758  HA  LEU A 202      12.929  -6.112   0.867  1.00  0.00           H  
ATOM    759 1HB  LEU A 202      10.409  -4.507   1.337  1.00  0.00           H  
ATOM    760 2HB  LEU A 202      11.340  -5.175   2.681  1.00  0.00           H  
ATOM    761  HG  LEU A 202      12.547  -3.319   0.607  1.00  0.00           H  
ATOM    762 1HD1 LEU A 202      12.218  -1.528   2.253  1.00  0.00           H  
ATOM    763 2HD1 LEU A 202      10.669  -2.199   1.693  1.00  0.00           H  
ATOM    764 3HD1 LEU A 202      11.308  -2.650   3.292  1.00  0.00           H  
ATOM    765 1HD2 LEU A 202      14.240  -3.010   2.381  1.00  0.00           H  
ATOM    766 2HD2 LEU A 202      13.359  -4.153   3.423  1.00  0.00           H  
ATOM    767 3HD2 LEU A 202      14.110  -4.722   1.913  1.00  0.00           H  
ATOM    768  N   ALA A 203       9.940  -7.462   0.736  1.00  0.00           N  
ATOM    769  CA  ALA A 203       9.168  -8.647   1.076  1.00  0.00           C  
ATOM    770  C   ALA A 203       9.582  -9.823   0.199  1.00  0.00           C  
ATOM    771  O   ALA A 203       9.557 -10.975   0.629  1.00  0.00           O  
ATOM    772  CB  ALA A 203       7.680  -8.368   0.926  1.00  0.00           C  
ATOM    773  H   ALA A 203       9.547  -6.788   0.138  1.00  0.00           H  
ATOM    774  HA  ALA A 203       9.381  -8.904   2.114  1.00  0.00           H  
ATOM    775 1HB  ALA A 203       7.121  -9.270   1.131  1.00  0.00           H  
ATOM    776 2HB  ALA A 203       7.476  -8.040  -0.081  1.00  0.00           H  
ATOM    777 3HB  ALA A 203       7.386  -7.597   1.623  1.00  0.00           H  
ATOM    778  N   GLN A 204       9.984  -9.521  -1.026  1.00  0.00           N  
ATOM    779  CA  GLN A 204      10.404 -10.548  -1.973  1.00  0.00           C  
ATOM    780  C   GLN A 204      11.764 -11.129  -1.585  1.00  0.00           C  
ATOM    781  O   GLN A 204      12.022 -12.314  -1.796  1.00  0.00           O  
ATOM    782  CB  GLN A 204      10.462  -9.976  -3.392  1.00  0.00           C  
ATOM    783  CG  GLN A 204       9.106  -9.625  -3.978  1.00  0.00           C  
ATOM    784  CD  GLN A 204       8.233 -10.847  -4.190  1.00  0.00           C  
ATOM    785  OE1 GLN A 204       8.666 -11.841  -4.779  1.00  0.00           O  
ATOM    786  NE2 GLN A 204       6.996 -10.780  -3.712  1.00  0.00           N  
ATOM    787  H   GLN A 204       9.997  -8.581  -1.307  1.00  0.00           H  
ATOM    788  HA  GLN A 204       9.674 -11.357  -1.953  1.00  0.00           H  
ATOM    789 1HB  GLN A 204      11.074  -9.074  -3.396  1.00  0.00           H  
ATOM    790 2HB  GLN A 204      10.939 -10.698  -4.056  1.00  0.00           H  
ATOM    791 1HG  GLN A 204       8.590  -8.951  -3.294  1.00  0.00           H  
ATOM    792 2HG  GLN A 204       9.253  -9.138  -4.942  1.00  0.00           H  
ATOM    793 1HE2 GLN A 204       6.373 -11.556  -3.822  1.00  0.00           H  
ATOM    794 2HE2 GLN A 204       6.685  -9.954  -3.241  1.00  0.00           H  
ATOM    795  N   GLN A 205      12.623 -10.297  -1.006  1.00  0.00           N  
ATOM    796  CA  GLN A 205      13.947 -10.740  -0.576  1.00  0.00           C  
ATOM    797  C   GLN A 205      13.877 -11.400   0.798  1.00  0.00           C  
ATOM    798  O   GLN A 205      14.899 -11.798   1.357  1.00  0.00           O  
ATOM    799  CB  GLN A 205      14.925  -9.563  -0.544  1.00  0.00           C  
ATOM    800  CG  GLN A 205      15.238  -8.976  -1.910  1.00  0.00           C  
ATOM    801  CD  GLN A 205      16.047  -7.696  -1.819  1.00  0.00           C  
ATOM    802  OE1 GLN A 205      16.062  -7.028  -0.780  1.00  0.00           O  
ATOM    803  NE2 GLN A 205      16.724  -7.346  -2.906  1.00  0.00           N  
ATOM    804  H   GLN A 205      12.368  -9.354  -0.881  1.00  0.00           H  
ATOM    805  HA  GLN A 205      14.314 -11.477  -1.290  1.00  0.00           H  
ATOM    806 1HB  GLN A 205      14.517  -8.767   0.078  1.00  0.00           H  
ATOM    807 2HB  GLN A 205      15.864  -9.882  -0.092  1.00  0.00           H  
ATOM    808 1HG  GLN A 205      15.812  -9.703  -2.484  1.00  0.00           H  
ATOM    809 2HG  GLN A 205      14.301  -8.753  -2.421  1.00  0.00           H  
ATOM    810 1HE2 GLN A 205      17.276  -6.511  -2.905  1.00  0.00           H  
ATOM    811 2HE2 GLN A 205      16.684  -7.917  -3.726  1.00  0.00           H  
ATOM    812  N   LYS A 206      12.661 -11.490   1.335  1.00  0.00           N  
ATOM    813  CA  LYS A 206      12.411 -12.108   2.638  1.00  0.00           C  
ATOM    814  C   LYS A 206      13.098 -11.346   3.771  1.00  0.00           C  
ATOM    815  O   LYS A 206      13.381 -11.908   4.831  1.00  0.00           O  
ATOM    816  CB  LYS A 206      12.876 -13.565   2.633  1.00  0.00           C  
ATOM    817  CG  LYS A 206      12.316 -14.400   1.489  1.00  0.00           C  
ATOM    818  CD  LYS A 206      10.800 -14.503   1.570  1.00  0.00           C  
ATOM    819  CE  LYS A 206      10.244 -15.379   0.457  1.00  0.00           C  
ATOM    820  NZ  LYS A 206       8.759 -15.459   0.501  1.00  0.00           N  
ATOM    821  H   LYS A 206      11.902 -11.132   0.833  1.00  0.00           H  
ATOM    822  HA  LYS A 206      11.338 -12.084   2.832  1.00  0.00           H  
ATOM    823 1HB  LYS A 206      13.964 -13.600   2.571  1.00  0.00           H  
ATOM    824 2HB  LYS A 206      12.586 -14.043   3.568  1.00  0.00           H  
ATOM    825 1HG  LYS A 206      12.590 -13.944   0.536  1.00  0.00           H  
ATOM    826 2HG  LYS A 206      12.742 -15.402   1.527  1.00  0.00           H  
ATOM    827 1HD  LYS A 206      10.516 -14.929   2.533  1.00  0.00           H  
ATOM    828 2HD  LYS A 206      10.363 -13.508   1.489  1.00  0.00           H  
ATOM    829 1HE  LYS A 206      10.546 -14.975  -0.509  1.00  0.00           H  
ATOM    830 2HE  LYS A 206      10.652 -16.385   0.548  1.00  0.00           H  
ATOM    831 1HZ  LYS A 206       8.431 -16.047  -0.251  1.00  0.00           H  
ATOM    832 2HZ  LYS A 206       8.468 -15.850   1.386  1.00  0.00           H  
ATOM    833 3HZ  LYS A 206       8.368 -14.533   0.398  1.00  0.00           H  
ATOM    834  N   LEU A 207      13.349 -10.061   3.549  1.00  0.00           N  
ATOM    835  CA  LEU A 207      13.990  -9.224   4.554  1.00  0.00           C  
ATOM    836  C   LEU A 207      12.946  -8.722   5.541  1.00  0.00           C  
ATOM    837  O   LEU A 207      13.220  -8.553   6.728  1.00  0.00           O  
ATOM    838  CB  LEU A 207      14.706  -8.038   3.895  1.00  0.00           C  
ATOM    839  CG  LEU A 207      15.872  -8.399   2.965  1.00  0.00           C  
ATOM    840  CD1 LEU A 207      16.412  -7.133   2.314  1.00  0.00           C  
ATOM    841  CD2 LEU A 207      16.956  -9.109   3.761  1.00  0.00           C  
ATOM    842  H   LEU A 207      13.095  -9.666   2.688  1.00  0.00           H  
ATOM    843  HA  LEU A 207      14.729  -9.824   5.083  1.00  0.00           H  
ATOM    844 1HB  LEU A 207      13.979  -7.475   3.311  1.00  0.00           H  
ATOM    845 2HB  LEU A 207      15.095  -7.388   4.677  1.00  0.00           H  
ATOM    846  HG  LEU A 207      15.515  -9.056   2.172  1.00  0.00           H  
ATOM    847 1HD1 LEU A 207      17.241  -7.389   1.652  1.00  0.00           H  
ATOM    848 2HD1 LEU A 207      15.621  -6.656   1.735  1.00  0.00           H  
ATOM    849 3HD1 LEU A 207      16.762  -6.448   3.084  1.00  0.00           H  
ATOM    850 1HD2 LEU A 207      17.784  -9.366   3.100  1.00  0.00           H  
ATOM    851 2HD2 LEU A 207      17.315  -8.452   4.554  1.00  0.00           H  
ATOM    852 3HD2 LEU A 207      16.547 -10.019   4.202  1.00  0.00           H  
ATOM    853  N   LEU A 208      11.745  -8.502   5.025  1.00  0.00           N  
ATOM    854  CA  LEU A 208      10.630  -8.025   5.825  1.00  0.00           C  
ATOM    855  C   LEU A 208      10.162  -9.114   6.782  1.00  0.00           C  
ATOM    856  O   LEU A 208       9.694 -10.170   6.351  1.00  0.00           O  
ATOM    857  CB  LEU A 208       9.471  -7.588   4.920  1.00  0.00           C  
ATOM    858  CG  LEU A 208       8.664  -6.379   5.410  1.00  0.00           C  
ATOM    859  CD1 LEU A 208       8.436  -5.417   4.252  1.00  0.00           C  
ATOM    860  CD2 LEU A 208       7.342  -6.854   5.995  1.00  0.00           C  
ATOM    861  H   LEU A 208      11.604  -8.670   4.072  1.00  0.00           H  
ATOM    862  HA  LEU A 208      10.963  -7.165   6.405  1.00  0.00           H  
ATOM    863 1HB  LEU A 208       9.872  -7.343   3.938  1.00  0.00           H  
ATOM    864 2HB  LEU A 208       8.782  -8.425   4.810  1.00  0.00           H  
ATOM    865  HG  LEU A 208       9.230  -5.849   6.176  1.00  0.00           H  
ATOM    866 1HD1 LEU A 208       7.862  -4.558   4.600  1.00  0.00           H  
ATOM    867 2HD1 LEU A 208       9.397  -5.078   3.865  1.00  0.00           H  
ATOM    868 3HD1 LEU A 208       7.884  -5.925   3.461  1.00  0.00           H  
ATOM    869 1HD2 LEU A 208       6.769  -5.995   6.344  1.00  0.00           H  
ATOM    870 2HD2 LEU A 208       6.774  -7.383   5.229  1.00  0.00           H  
ATOM    871 3HD2 LEU A 208       7.535  -7.526   6.832  1.00  0.00           H  
ATOM    872  N   THR A 209      10.306  -8.861   8.075  1.00  0.00           N  
ATOM    873  CA  THR A 209       9.894  -9.816   9.089  1.00  0.00           C  
ATOM    874  C   THR A 209       8.410  -9.626   9.399  1.00  0.00           C  
ATOM    875  O   THR A 209       7.823  -8.616   9.001  1.00  0.00           O  
ATOM    876  CB  THR A 209      10.729  -9.666  10.374  1.00  0.00           C  
ATOM    877  OG1 THR A 209      10.453  -8.397  10.982  1.00  0.00           O  
ATOM    878  CG2 THR A 209      12.214  -9.762  10.060  1.00  0.00           C  
ATOM    879  H   THR A 209      10.693  -7.999   8.355  1.00  0.00           H  
ATOM    880  HA  THR A 209      10.047 -10.822   8.699  1.00  0.00           H  
ATOM    881  HB  THR A 209      10.461 -10.456  11.076  1.00  0.00           H  
ATOM    882  HG1 THR A 209      10.785  -7.695  10.418  1.00  0.00           H  
ATOM    883 1HG2 THR A 209      12.789  -9.654  10.980  1.00  0.00           H  
ATOM    884 2HG2 THR A 209      12.429 -10.730   9.609  1.00  0.00           H  
ATOM    885 3HG2 THR A 209      12.490  -8.969   9.366  1.00  0.00           H  
ATOM    886  N   PRO A 210       7.767 -10.590  10.084  1.00  0.00           N  
ATOM    887  CA  PRO A 210       6.348 -10.479  10.443  1.00  0.00           C  
ATOM    888  C   PRO A 210       6.042  -9.171  11.168  1.00  0.00           C  
ATOM    889  O   PRO A 210       4.971  -8.586  10.998  1.00  0.00           O  
ATOM    890  CB  PRO A 210       6.131 -11.689  11.357  1.00  0.00           C  
ATOM    891  CG  PRO A 210       7.112 -12.698  10.867  1.00  0.00           C  
ATOM    892  CD  PRO A 210       8.342 -11.896  10.537  1.00  0.00           C  
ATOM    893  HA  PRO A 210       5.737 -10.558   9.532  1.00  0.00           H  
ATOM    894 1HB  PRO A 210       6.301 -11.403  12.406  1.00  0.00           H  
ATOM    895 2HB  PRO A 210       5.090 -12.035  11.283  1.00  0.00           H  
ATOM    896 1HG  PRO A 210       7.297 -13.457  11.642  1.00  0.00           H  
ATOM    897 2HG  PRO A 210       6.706 -13.229   9.993  1.00  0.00           H  
ATOM    898 1HD  PRO A 210       8.960 -11.782  11.440  1.00  0.00           H  
ATOM    899 2HD  PRO A 210       8.909 -12.402   9.741  1.00  0.00           H  
ATOM    900  N   GLN A 211       7.006  -8.702  11.954  1.00  0.00           N  
ATOM    901  CA  GLN A 211       6.851  -7.466  12.707  1.00  0.00           C  
ATOM    902  C   GLN A 211       6.868  -6.247  11.785  1.00  0.00           C  
ATOM    903  O   GLN A 211       6.293  -5.206  12.112  1.00  0.00           O  
ATOM    904  CB  GLN A 211       7.955  -7.343  13.760  1.00  0.00           C  
ATOM    905  CG  GLN A 211       7.865  -8.365  14.880  1.00  0.00           C  
ATOM    906  CD  GLN A 211       8.969  -8.199  15.907  1.00  0.00           C  
ATOM    907  OE1 GLN A 211      10.045  -7.675  15.603  1.00  0.00           O  
ATOM    908  NE2 GLN A 211       8.711  -8.646  17.130  1.00  0.00           N  
ATOM    909  H   GLN A 211       7.845  -9.210  12.034  1.00  0.00           H  
ATOM    910  HA  GLN A 211       5.886  -7.488  13.213  1.00  0.00           H  
ATOM    911 1HB  GLN A 211       8.928  -7.453  13.282  1.00  0.00           H  
ATOM    912 2HB  GLN A 211       7.922  -6.350  14.208  1.00  0.00           H  
ATOM    913 1HG  GLN A 211       6.907  -8.250  15.387  1.00  0.00           H  
ATOM    914 2HG  GLN A 211       7.943  -9.365  14.452  1.00  0.00           H  
ATOM    915 1HE2 GLN A 211       9.402  -8.564  17.849  1.00  0.00           H  
ATOM    916 2HE2 GLN A 211       7.825  -9.065  17.333  1.00  0.00           H  
ATOM    917  N   ASP A 212       7.497  -6.381  10.621  1.00  0.00           N  
ATOM    918  CA  ASP A 212       7.583  -5.273   9.681  1.00  0.00           C  
ATOM    919  C   ASP A 212       6.345  -5.276   8.808  1.00  0.00           C  
ATOM    920  O   ASP A 212       5.880  -4.234   8.343  1.00  0.00           O  
ATOM    921  CB  ASP A 212       8.834  -5.381   8.798  1.00  0.00           C  
ATOM    922  CG  ASP A 212      10.135  -5.320   9.573  1.00  0.00           C  
ATOM    923  OD1 ASP A 212      10.353  -4.342  10.317  1.00  0.00           O  
ATOM    924  OD2 ASP A 212      10.955  -6.255   9.426  1.00  0.00           O  
ATOM    925  H   ASP A 212       7.856  -7.260  10.360  1.00  0.00           H  
ATOM    926  HA  ASP A 212       7.633  -4.342  10.247  1.00  0.00           H  
ATOM    927 1HB  ASP A 212       8.808  -6.320   8.270  1.00  0.00           H  
ATOM    928 2HB  ASP A 212       8.827  -4.573   8.081  1.00  0.00           H  
ATOM    929  N   MET A 213       5.815  -6.476   8.610  1.00  0.00           N  
ATOM    930  CA  MET A 213       4.627  -6.691   7.800  1.00  0.00           C  
ATOM    931  C   MET A 213       3.453  -5.871   8.318  1.00  0.00           C  
ATOM    932  O   MET A 213       2.797  -5.152   7.562  1.00  0.00           O  
ATOM    933  CB  MET A 213       4.271  -8.176   7.771  1.00  0.00           C  
ATOM    934  CG  MET A 213       3.099  -8.525   6.864  1.00  0.00           C  
ATOM    935  SD  MET A 213       3.430  -8.158   5.129  1.00  0.00           S  
ATOM    936  CE  MET A 213       4.544  -9.494   4.707  1.00  0.00           C  
ATOM    937  H   MET A 213       6.248  -7.253   9.024  1.00  0.00           H  
ATOM    938  HA  MET A 213       4.837  -6.360   6.783  1.00  0.00           H  
ATOM    939 1HB  MET A 213       5.134  -8.750   7.438  1.00  0.00           H  
ATOM    940 2HB  MET A 213       4.024  -8.511   8.780  1.00  0.00           H  
ATOM    941 1HG  MET A 213       2.873  -9.587   6.955  1.00  0.00           H  
ATOM    942 2HG  MET A 213       2.219  -7.962   7.174  1.00  0.00           H  
ATOM    943 1HE  MET A 213       4.839  -9.405   3.661  1.00  0.00           H  
ATOM    944 2HE  MET A 213       5.431  -9.443   5.341  1.00  0.00           H  
ATOM    945 3HE  MET A 213       4.042 -10.450   4.862  1.00  0.00           H  
ATOM    946  N   GLU A 214       3.217  -5.964   9.619  1.00  0.00           N  
ATOM    947  CA  GLU A 214       2.117  -5.252  10.260  1.00  0.00           C  
ATOM    948  C   GLU A 214       2.273  -3.737  10.131  1.00  0.00           C  
ATOM    949  O   GLU A 214       1.288  -2.997  10.166  1.00  0.00           O  
ATOM    950  CB  GLU A 214       2.027  -5.640  11.738  1.00  0.00           C  
ATOM    951  CG  GLU A 214       1.535  -7.059  11.986  1.00  0.00           C  
ATOM    952  CD  GLU A 214       0.127  -7.282  11.509  1.00  0.00           C  
ATOM    953  OE1 GLU A 214      -0.741  -6.545  11.912  1.00  0.00           O  
ATOM    954  OE2 GLU A 214      -0.081  -8.191  10.741  1.00  0.00           O  
ATOM    955  H   GLU A 214       3.800  -6.531  10.168  1.00  0.00           H  
ATOM    956  HA  GLU A 214       1.187  -5.535   9.765  1.00  0.00           H  
ATOM    957 1HB  GLU A 214       3.009  -5.540  12.201  1.00  0.00           H  
ATOM    958 2HB  GLU A 214       1.351  -4.957  12.252  1.00  0.00           H  
ATOM    959 1HG  GLU A 214       2.196  -7.756  11.472  1.00  0.00           H  
ATOM    960 2HG  GLU A 214       1.589  -7.269  13.054  1.00  0.00           H  
ATOM    961  N   ALA A 215       3.509  -3.281   9.977  1.00  0.00           N  
ATOM    962  CA  ALA A 215       3.789  -1.858   9.850  1.00  0.00           C  
ATOM    963  C   ALA A 215       3.609  -1.386   8.410  1.00  0.00           C  
ATOM    964  O   ALA A 215       3.136  -0.274   8.163  1.00  0.00           O  
ATOM    965  CB  ALA A 215       5.199  -1.558  10.336  1.00  0.00           C  
ATOM    966  H   ALA A 215       4.254  -3.918   9.944  1.00  0.00           H  
ATOM    967  HA  ALA A 215       3.075  -1.316  10.470  1.00  0.00           H  
ATOM    968 1HB  ALA A 215       5.287  -1.832  11.377  1.00  0.00           H  
ATOM    969 2HB  ALA A 215       5.406  -0.505  10.221  1.00  0.00           H  
ATOM    970 3HB  ALA A 215       5.907  -2.131   9.754  1.00  0.00           H  
ATOM    971  N   ALA A 216       3.954  -2.252   7.462  1.00  0.00           N  
ATOM    972  CA  ALA A 216       3.845  -1.928   6.047  1.00  0.00           C  
ATOM    973  C   ALA A 216       2.389  -1.795   5.634  1.00  0.00           C  
ATOM    974  O   ALA A 216       2.058  -1.029   4.724  1.00  0.00           O  
ATOM    975  CB  ALA A 216       4.541  -2.990   5.208  1.00  0.00           C  
ATOM    976  H   ALA A 216       4.278  -3.139   7.722  1.00  0.00           H  
ATOM    977  HA  ALA A 216       4.333  -0.967   5.881  1.00  0.00           H  
ATOM    978 1HB  ALA A 216       4.492  -2.715   4.166  1.00  0.00           H  
ATOM    979 2HB  ALA A 216       4.047  -3.939   5.351  1.00  0.00           H  
ATOM    980 3HB  ALA A 216       5.575  -3.073   5.511  1.00  0.00           H  
ATOM    981  N   LYS A 217       1.524  -2.538   6.317  1.00  0.00           N  
ATOM    982  CA  LYS A 217       0.095  -2.511   6.036  1.00  0.00           C  
ATOM    983  C   LYS A 217      -0.461  -1.097   6.184  1.00  0.00           C  
ATOM    984  O   LYS A 217      -1.208  -0.616   5.329  1.00  0.00           O  
ATOM    985  CB  LYS A 217      -0.655  -3.453   6.978  1.00  0.00           C  
ATOM    986  CG  LYS A 217      -0.475  -4.922   6.649  1.00  0.00           C  
ATOM    987  CD  LYS A 217      -1.209  -5.802   7.648  1.00  0.00           C  
ATOM    988  CE  LYS A 217      -1.056  -7.274   7.315  1.00  0.00           C  
ATOM    989  NZ  LYS A 217      -1.690  -8.147   8.338  1.00  0.00           N  
ATOM    990  H   LYS A 217       1.860  -3.132   7.024  1.00  0.00           H  
ATOM    991  HA  LYS A 217      -0.061  -2.828   5.004  1.00  0.00           H  
ATOM    992 1HB  LYS A 217      -0.307  -3.286   7.986  1.00  0.00           H  
ATOM    993 2HB  LYS A 217      -1.709  -3.224   6.931  1.00  0.00           H  
ATOM    994 1HG  LYS A 217      -0.870  -5.109   5.661  1.00  0.00           H  
ATOM    995 2HG  LYS A 217       0.578  -5.162   6.671  1.00  0.00           H  
ATOM    996 1HD  LYS A 217      -0.808  -5.624   8.633  1.00  0.00           H  
ATOM    997 2HD  LYS A 217      -2.259  -5.548   7.636  1.00  0.00           H  
ATOM    998 1HE  LYS A 217      -1.519  -7.465   6.359  1.00  0.00           H  
ATOM    999 2HE  LYS A 217      -0.004  -7.509   7.258  1.00  0.00           H  
ATOM   1000 1HZ  LYS A 217      -2.681  -7.864   8.483  1.00  0.00           H  
ATOM   1001 2HZ  LYS A 217      -1.182  -8.068   9.247  1.00  0.00           H  
ATOM   1002 3HZ  LYS A 217      -1.665  -9.140   8.028  1.00  0.00           H  
ATOM   1003  N   GLU A 218      -0.073  -0.436   7.264  1.00  0.00           N  
ATOM   1004  CA  GLU A 218      -0.534   0.924   7.529  1.00  0.00           C  
ATOM   1005  C   GLU A 218       0.011   1.888   6.503  1.00  0.00           C  
ATOM   1006  O   GLU A 218      -0.708   2.770   6.033  1.00  0.00           O  
ATOM   1007  CB  GLU A 218      -0.117   1.373   8.931  1.00  0.00           C  
ATOM   1008  CG  GLU A 218      -0.847   0.663  10.062  1.00  0.00           C  
ATOM   1009  CD  GLU A 218      -0.411   1.129  11.423  1.00  0.00           C  
ATOM   1010  OE1 GLU A 218       0.532   1.879  11.500  1.00  0.00           O  
ATOM   1011  OE2 GLU A 218      -1.022   0.734  12.388  1.00  0.00           O  
ATOM   1012  H   GLU A 218       0.538  -0.870   7.900  1.00  0.00           H  
ATOM   1013  HA  GLU A 218      -1.623   0.938   7.470  1.00  0.00           H  
ATOM   1014 1HB  GLU A 218       0.952   1.204   9.065  1.00  0.00           H  
ATOM   1015 2HB  GLU A 218      -0.294   2.443   9.038  1.00  0.00           H  
ATOM   1016 1HG  GLU A 218      -1.917   0.839   9.956  1.00  0.00           H  
ATOM   1017 2HG  GLU A 218      -0.673  -0.408   9.977  1.00  0.00           H  
ATOM   1018  N   VAL A 219       1.284   1.725   6.160  1.00  0.00           N  
ATOM   1019  CA  VAL A 219       1.942   2.595   5.192  1.00  0.00           C  
ATOM   1020  C   VAL A 219       1.206   2.590   3.853  1.00  0.00           C  
ATOM   1021  O   VAL A 219       0.867   3.647   3.321  1.00  0.00           O  
ATOM   1022  CB  VAL A 219       3.399   2.146   4.977  1.00  0.00           C  
ATOM   1023  CG1 VAL A 219       4.031   2.918   3.828  1.00  0.00           C  
ATOM   1024  CG2 VAL A 219       4.195   2.338   6.258  1.00  0.00           C  
ATOM   1025  H   VAL A 219       1.794   0.988   6.561  1.00  0.00           H  
ATOM   1026  HA  VAL A 219       1.943   3.612   5.585  1.00  0.00           H  
ATOM   1027  HB  VAL A 219       3.408   1.092   4.698  1.00  0.00           H  
ATOM   1028 1HG1 VAL A 219       5.060   2.588   3.690  1.00  0.00           H  
ATOM   1029 2HG1 VAL A 219       3.466   2.737   2.914  1.00  0.00           H  
ATOM   1030 3HG1 VAL A 219       4.020   3.984   4.057  1.00  0.00           H  
ATOM   1031 1HG2 VAL A 219       5.225   2.018   6.099  1.00  0.00           H  
ATOM   1032 2HG2 VAL A 219       4.182   3.391   6.540  1.00  0.00           H  
ATOM   1033 3HG2 VAL A 219       3.750   1.744   7.056  1.00  0.00           H  
ATOM   1034  N   TYR A 220       0.937   1.399   3.330  1.00  0.00           N  
ATOM   1035  CA  TYR A 220       0.255   1.269   2.048  1.00  0.00           C  
ATOM   1036  C   TYR A 220      -1.154   1.862   2.105  1.00  0.00           C  
ATOM   1037  O   TYR A 220      -1.587   2.539   1.169  1.00  0.00           O  
ATOM   1038  CB  TYR A 220       0.194  -0.200   1.619  1.00  0.00           C  
ATOM   1039  CG  TYR A 220      -0.043  -0.382   0.133  1.00  0.00           C  
ATOM   1040  CD1 TYR A 220       1.002  -0.259  -0.776  1.00  0.00           C  
ATOM   1041  CD2 TYR A 220      -1.308  -0.675  -0.363  1.00  0.00           C  
ATOM   1042  CE1 TYR A 220       0.793  -0.420  -2.132  1.00  0.00           C  
ATOM   1043  CE2 TYR A 220      -1.524  -0.838  -1.719  1.00  0.00           C  
ATOM   1044  CZ  TYR A 220      -0.471  -0.711  -2.598  1.00  0.00           C  
ATOM   1045  OH  TYR A 220      -0.685  -0.875  -3.949  1.00  0.00           O  
ATOM   1046  H   TYR A 220       1.206   0.589   3.816  1.00  0.00           H  
ATOM   1047  HA  TYR A 220       0.817   1.828   1.299  1.00  0.00           H  
ATOM   1048 1HB  TYR A 220       1.127  -0.682   1.869  1.00  0.00           H  
ATOM   1049 2HB  TYR A 220      -0.612  -0.690   2.146  1.00  0.00           H  
ATOM   1050  HD1 TYR A 220       1.993  -0.030  -0.410  1.00  0.00           H  
ATOM   1051  HD2 TYR A 220      -2.133  -0.776   0.328  1.00  0.00           H  
ATOM   1052  HE1 TYR A 220       1.618  -0.318  -2.821  1.00  0.00           H  
ATOM   1053  HE2 TYR A 220      -2.516  -1.063  -2.085  1.00  0.00           H  
ATOM   1054  HH  TYR A 220       0.052  -1.360  -4.332  1.00  0.00           H  
ATOM   1055  N   LYS A 221      -1.858   1.621   3.207  1.00  0.00           N  
ATOM   1056  CA  LYS A 221      -3.216   2.129   3.368  1.00  0.00           C  
ATOM   1057  C   LYS A 221      -3.236   3.655   3.440  1.00  0.00           C  
ATOM   1058  O   LYS A 221      -4.019   4.310   2.745  1.00  0.00           O  
ATOM   1059  CB  LYS A 221      -3.862   1.535   4.621  1.00  0.00           C  
ATOM   1060  CG  LYS A 221      -4.210   0.057   4.508  1.00  0.00           C  
ATOM   1061  CD  LYS A 221      -4.834  -0.464   5.794  1.00  0.00           C  
ATOM   1062  CE  LYS A 221      -5.195  -1.938   5.679  1.00  0.00           C  
ATOM   1063  NZ  LYS A 221      -5.807  -2.460   6.931  1.00  0.00           N  
ATOM   1064  H   LYS A 221      -1.456   1.087   3.927  1.00  0.00           H  
ATOM   1065  HA  LYS A 221      -3.802   1.831   2.498  1.00  0.00           H  
ATOM   1066 1HB  LYS A 221      -3.189   1.656   5.470  1.00  0.00           H  
ATOM   1067 2HB  LYS A 221      -4.779   2.078   4.850  1.00  0.00           H  
ATOM   1068 1HG  LYS A 221      -4.914  -0.090   3.688  1.00  0.00           H  
ATOM   1069 2HG  LYS A 221      -3.307  -0.515   4.295  1.00  0.00           H  
ATOM   1070 1HD  LYS A 221      -4.131  -0.333   6.618  1.00  0.00           H  
ATOM   1071 2HD  LYS A 221      -5.737   0.105   6.017  1.00  0.00           H  
ATOM   1072 1HE  LYS A 221      -5.898  -2.077   4.859  1.00  0.00           H  
ATOM   1073 2HE  LYS A 221      -4.297  -2.516   5.460  1.00  0.00           H  
ATOM   1074 1HZ  LYS A 221      -6.030  -3.439   6.814  1.00  0.00           H  
ATOM   1075 2HZ  LYS A 221      -5.155  -2.353   7.695  1.00  0.00           H  
ATOM   1076 3HZ  LYS A 221      -6.651  -1.945   7.134  1.00  0.00           H  
ATOM   1077  N   ILE A 222      -2.372   4.219   4.279  1.00  0.00           N  
ATOM   1078  CA  ILE A 222      -2.295   5.668   4.443  1.00  0.00           C  
ATOM   1079  C   ILE A 222      -1.892   6.342   3.132  1.00  0.00           C  
ATOM   1080  O   ILE A 222      -2.404   7.408   2.782  1.00  0.00           O  
ATOM   1081  CB  ILE A 222      -1.292   6.045   5.548  1.00  0.00           C  
ATOM   1082  CG1 ILE A 222      -1.820   5.614   6.919  1.00  0.00           C  
ATOM   1083  CG2 ILE A 222      -1.015   7.540   5.528  1.00  0.00           C  
ATOM   1084  CD1 ILE A 222      -0.780   5.653   8.015  1.00  0.00           C  
ATOM   1085  H   ILE A 222      -1.766   3.644   4.802  1.00  0.00           H  
ATOM   1086  HA  ILE A 222      -3.279   6.036   4.732  1.00  0.00           H  
ATOM   1087  HB  ILE A 222      -0.356   5.509   5.389  1.00  0.00           H  
ATOM   1088 1HG1 ILE A 222      -2.647   6.261   7.210  1.00  0.00           H  
ATOM   1089 2HG1 ILE A 222      -2.209   4.597   6.856  1.00  0.00           H  
ATOM   1090 1HG2 ILE A 222      -0.304   7.790   6.316  1.00  0.00           H  
ATOM   1091 2HG2 ILE A 222      -0.597   7.819   4.561  1.00  0.00           H  
ATOM   1092 3HG2 ILE A 222      -1.945   8.085   5.692  1.00  0.00           H  
ATOM   1093 1HD1 ILE A 222      -1.230   5.334   8.955  1.00  0.00           H  
ATOM   1094 2HD1 ILE A 222       0.043   4.984   7.760  1.00  0.00           H  
ATOM   1095 3HD1 ILE A 222      -0.402   6.669   8.121  1.00  0.00           H  
ATOM   1096  N   HIS A 223      -0.992   5.700   2.399  1.00  0.00           N  
ATOM   1097  CA  HIS A 223      -0.521   6.226   1.126  1.00  0.00           C  
ATOM   1098  C   HIS A 223      -1.675   6.334   0.131  1.00  0.00           C  
ATOM   1099  O   HIS A 223      -1.806   7.332  -0.576  1.00  0.00           O  
ATOM   1100  CB  HIS A 223       0.582   5.327   0.560  1.00  0.00           C  
ATOM   1101  CG  HIS A 223       1.354   5.937  -0.570  1.00  0.00           C  
ATOM   1102  ND1 HIS A 223       2.404   5.274  -1.147  1.00  0.00           N  
ATOM   1103  CD2 HIS A 223       1.199   7.138  -1.185  1.00  0.00           C  
ATOM   1104  CE1 HIS A 223       2.869   6.073  -2.089  1.00  0.00           C  
ATOM   1105  NE2 HIS A 223       2.168   7.215  -2.152  1.00  0.00           N  
ATOM   1106  H   HIS A 223      -0.625   4.850   2.729  1.00  0.00           H  
ATOM   1107  HA  HIS A 223      -0.110   7.224   1.275  1.00  0.00           H  
ATOM   1108 1HB  HIS A 223       1.282   5.096   1.348  1.00  0.00           H  
ATOM   1109 2HB  HIS A 223       0.136   4.410   0.205  1.00  0.00           H  
ATOM   1110  HD2 HIS A 223       0.459   7.888  -0.959  1.00  0.00           H  
ATOM   1111  HE1 HIS A 223       3.708   5.837  -2.729  1.00  0.00           H  
ATOM   1112  HE2 HIS A 223       2.437   8.026  -2.634  1.00  0.00           H  
ATOM   1113  N   GLN A 224      -2.516   5.305   0.101  1.00  0.00           N  
ATOM   1114  CA  GLN A 224      -3.664   5.273  -0.800  1.00  0.00           C  
ATOM   1115  C   GLN A 224      -4.630   6.418  -0.501  1.00  0.00           C  
ATOM   1116  O   GLN A 224      -5.229   6.992  -1.409  1.00  0.00           O  
ATOM   1117  CB  GLN A 224      -4.393   3.931  -0.692  1.00  0.00           C  
ATOM   1118  CG  GLN A 224      -5.695   3.865  -1.471  1.00  0.00           C  
ATOM   1119  CD  GLN A 224      -6.641   2.811  -0.929  1.00  0.00           C  
ATOM   1120  OE1 GLN A 224      -6.306   2.076   0.004  1.00  0.00           O  
ATOM   1121  NE2 GLN A 224      -7.832   2.730  -1.511  1.00  0.00           N  
ATOM   1122  H   GLN A 224      -2.360   4.543   0.702  1.00  0.00           H  
ATOM   1123  HA  GLN A 224      -3.305   5.393  -1.822  1.00  0.00           H  
ATOM   1124 1HB  GLN A 224      -3.743   3.134  -1.054  1.00  0.00           H  
ATOM   1125 2HB  GLN A 224      -4.616   3.721   0.354  1.00  0.00           H  
ATOM   1126 1HG  GLN A 224      -6.191   4.833  -1.412  1.00  0.00           H  
ATOM   1127 2HG  GLN A 224      -5.473   3.623  -2.511  1.00  0.00           H  
ATOM   1128 1HE2 GLN A 224      -8.499   2.053  -1.196  1.00  0.00           H  
ATOM   1129 2HE2 GLN A 224      -8.063   3.346  -2.265  1.00  0.00           H  
ATOM   1130  N   GLN A 225      -4.759   6.753   0.777  1.00  0.00           N  
ATOM   1131  CA  GLN A 225      -5.650   7.823   1.205  1.00  0.00           C  
ATOM   1132  C   GLN A 225      -5.056   9.190   0.865  1.00  0.00           C  
ATOM   1133  O   GLN A 225      -5.761  10.087   0.401  1.00  0.00           O  
ATOM   1134  CB  GLN A 225      -5.923   7.725   2.708  1.00  0.00           C  
ATOM   1135  CG  GLN A 225      -6.702   6.487   3.120  1.00  0.00           C  
ATOM   1136  CD  GLN A 225      -6.795   6.337   4.626  1.00  0.00           C  
ATOM   1137  OE1 GLN A 225      -6.015   6.934   5.374  1.00  0.00           O  
ATOM   1138  NE2 GLN A 225      -7.752   5.536   5.082  1.00  0.00           N  
ATOM   1139  H   GLN A 225      -4.237   6.266   1.452  1.00  0.00           H  
ATOM   1140  HA  GLN A 225      -6.595   7.720   0.672  1.00  0.00           H  
ATOM   1141 1HB  GLN A 225      -4.978   7.724   3.251  1.00  0.00           H  
ATOM   1142 2HB  GLN A 225      -6.486   8.600   3.034  1.00  0.00           H  
ATOM   1143 1HG  GLN A 225      -7.714   6.557   2.720  1.00  0.00           H  
ATOM   1144 2HG  GLN A 225      -6.202   5.606   2.719  1.00  0.00           H  
ATOM   1145 1HE2 GLN A 225      -7.862   5.398   6.067  1.00  0.00           H  
ATOM   1146 2HE2 GLN A 225      -8.363   5.071   4.441  1.00  0.00           H  
ATOM   1147  N   LEU A 226      -3.754   9.332   1.090  1.00  0.00           N  
ATOM   1148  CA  LEU A 226      -3.056  10.583   0.813  1.00  0.00           C  
ATOM   1149  C   LEU A 226      -3.093  10.909  -0.678  1.00  0.00           C  
ATOM   1150  O   LEU A 226      -3.253  12.068  -1.064  1.00  0.00           O  
ATOM   1151  CB  LEU A 226      -1.601  10.496   1.291  1.00  0.00           C  
ATOM   1152  CG  LEU A 226      -0.779  11.785   1.156  1.00  0.00           C  
ATOM   1153  CD1 LEU A 226      -1.473  12.912   1.909  1.00  0.00           C  
ATOM   1154  CD2 LEU A 226       0.625  11.550   1.694  1.00  0.00           C  
ATOM   1155  H   LEU A 226      -3.248   8.575   1.461  1.00  0.00           H  
ATOM   1156  HA  LEU A 226      -3.556  11.385   1.355  1.00  0.00           H  
ATOM   1157 1HB  LEU A 226      -1.597  10.210   2.341  1.00  0.00           H  
ATOM   1158 2HB  LEU A 226      -1.094   9.718   0.720  1.00  0.00           H  
ATOM   1159  HG  LEU A 226      -0.721  12.072   0.106  1.00  0.00           H  
ATOM   1160 1HD1 LEU A 226      -0.889  13.827   1.813  1.00  0.00           H  
ATOM   1161 2HD1 LEU A 226      -2.467  13.070   1.490  1.00  0.00           H  
ATOM   1162 3HD1 LEU A 226      -1.560  12.645   2.962  1.00  0.00           H  
ATOM   1163 1HD2 LEU A 226       1.209  12.466   1.598  1.00  0.00           H  
ATOM   1164 2HD2 LEU A 226       0.568  11.265   2.745  1.00  0.00           H  
ATOM   1165 3HD2 LEU A 226       1.103  10.752   1.127  1.00  0.00           H  
ATOM   1166  N   LEU A 227      -2.954   9.877  -1.509  1.00  0.00           N  
ATOM   1167  CA  LEU A 227      -2.965  10.045  -2.961  1.00  0.00           C  
ATOM   1168  C   LEU A 227      -4.276  10.661  -3.440  1.00  0.00           C  
ATOM   1169  O   LEU A 227      -4.292  11.461  -4.374  1.00  0.00           O  
ATOM   1170  CB  LEU A 227      -2.748   8.693  -3.652  1.00  0.00           C  
ATOM   1171  CG  LEU A 227      -2.677   8.732  -5.183  1.00  0.00           C  
ATOM   1172  CD1 LEU A 227      -1.576   9.691  -5.617  1.00  0.00           C  
ATOM   1173  CD2 LEU A 227      -2.423   7.330  -5.717  1.00  0.00           C  
ATOM   1174  H   LEU A 227      -2.835   8.976  -1.134  1.00  0.00           H  
ATOM   1175  HA  LEU A 227      -2.152  10.715  -3.238  1.00  0.00           H  
ATOM   1176 1HB  LEU A 227      -1.816   8.263  -3.288  1.00  0.00           H  
ATOM   1177 2HB  LEU A 227      -3.564   8.026  -3.375  1.00  0.00           H  
ATOM   1178  HG  LEU A 227      -3.621   9.106  -5.582  1.00  0.00           H  
ATOM   1179 1HD1 LEU A 227      -1.526   9.719  -6.706  1.00  0.00           H  
ATOM   1180 2HD1 LEU A 227      -1.793  10.690  -5.239  1.00  0.00           H  
ATOM   1181 3HD1 LEU A 227      -0.621   9.350  -5.219  1.00  0.00           H  
ATOM   1182 1HD2 LEU A 227      -2.374   7.358  -6.806  1.00  0.00           H  
ATOM   1183 2HD2 LEU A 227      -1.478   6.956  -5.320  1.00  0.00           H  
ATOM   1184 3HD2 LEU A 227      -3.233   6.670  -5.407  1.00  0.00           H  
ATOM   1185  N   PHE A 228      -5.374  10.294  -2.791  1.00  0.00           N  
ATOM   1186  CA  PHE A 228      -6.683  10.811  -3.162  1.00  0.00           C  
ATOM   1187  C   PHE A 228      -6.769  12.313  -2.907  1.00  0.00           C  
ATOM   1188  O   PHE A 228      -7.225  13.076  -3.761  1.00  0.00           O  
ATOM   1189  CB  PHE A 228      -7.783  10.089  -2.382  1.00  0.00           C  
ATOM   1190  CG  PHE A 228      -9.171  10.561  -2.713  1.00  0.00           C  
ATOM   1191  CD1 PHE A 228      -9.767  10.215  -3.917  1.00  0.00           C  
ATOM   1192  CD2 PHE A 228      -9.882  11.351  -1.824  1.00  0.00           C  
ATOM   1193  CE1 PHE A 228     -11.043  10.648  -4.222  1.00  0.00           C  
ATOM   1194  CE2 PHE A 228     -11.158  11.785  -2.126  1.00  0.00           C  
ATOM   1195  CZ  PHE A 228     -11.739  11.433  -3.328  1.00  0.00           C  
ATOM   1196  H   PHE A 228      -5.300   9.660  -2.045  1.00  0.00           H  
ATOM   1197  HA  PHE A 228      -6.836  10.633  -4.227  1.00  0.00           H  
ATOM   1198 1HB  PHE A 228      -7.730   9.020  -2.584  1.00  0.00           H  
ATOM   1199 2HB  PHE A 228      -7.622  10.228  -1.314  1.00  0.00           H  
ATOM   1200  HD1 PHE A 228      -9.218   9.593  -4.624  1.00  0.00           H  
ATOM   1201  HD2 PHE A 228      -9.422  11.630  -0.874  1.00  0.00           H  
ATOM   1202  HE1 PHE A 228     -11.499  10.369  -5.172  1.00  0.00           H  
ATOM   1203  HE2 PHE A 228     -11.705  12.405  -1.418  1.00  0.00           H  
ATOM   1204  HZ  PHE A 228     -12.744  11.776  -3.568  1.00  0.00           H  
ATOM   1205  N   LYS A 229      -6.302  12.736  -1.742  1.00  0.00           N  
ATOM   1206  CA  LYS A 229      -6.337  14.145  -1.374  1.00  0.00           C  
ATOM   1207  C   LYS A 229      -5.364  14.959  -2.219  1.00  0.00           C  
ATOM   1208  O   LYS A 229      -5.659  16.093  -2.599  1.00  0.00           O  
ATOM   1209  CB  LYS A 229      -6.017  14.318   0.112  1.00  0.00           C  
ATOM   1210  CG  LYS A 229      -7.091  13.787   1.052  1.00  0.00           C  
ATOM   1211  CD  LYS A 229      -6.689  13.970   2.508  1.00  0.00           C  
ATOM   1212  CE  LYS A 229      -7.753  13.423   3.449  1.00  0.00           C  
ATOM   1213  NZ  LYS A 229      -7.361  13.571   4.877  1.00  0.00           N  
ATOM   1214  H   LYS A 229      -5.918  12.086  -1.118  1.00  0.00           H  
ATOM   1215  HA  LYS A 229      -7.341  14.527  -1.561  1.00  0.00           H  
ATOM   1216 1HB  LYS A 229      -5.084  13.804   0.345  1.00  0.00           H  
ATOM   1217 2HB  LYS A 229      -5.872  15.376   0.332  1.00  0.00           H  
ATOM   1218 1HG  LYS A 229      -8.027  14.318   0.873  1.00  0.00           H  
ATOM   1219 2HG  LYS A 229      -7.252  12.727   0.859  1.00  0.00           H  
ATOM   1220 1HD  LYS A 229      -5.749  13.450   2.695  1.00  0.00           H  
ATOM   1221 2HD  LYS A 229      -6.546  15.031   2.716  1.00  0.00           H  
ATOM   1222 1HE  LYS A 229      -8.690  13.952   3.286  1.00  0.00           H  
ATOM   1223 2HE  LYS A 229      -7.916  12.366   3.239  1.00  0.00           H  
ATOM   1224 1HZ  LYS A 229      -8.091  13.197   5.468  1.00  0.00           H  
ATOM   1225 2HZ  LYS A 229      -6.502  13.069   5.045  1.00  0.00           H  
ATOM   1226 3HZ  LYS A 229      -7.226  14.550   5.090  1.00  0.00           H  
ATOM   1227  N   ALA A 230      -4.212  14.368  -2.518  1.00  0.00           N  
ATOM   1228  CA  ALA A 230      -3.190  15.036  -3.317  1.00  0.00           C  
ATOM   1229  C   ALA A 230      -3.684  15.303  -4.738  1.00  0.00           C  
ATOM   1230  O   ALA A 230      -3.207  16.218  -5.409  1.00  0.00           O  
ATOM   1231  CB  ALA A 230      -1.916  14.205  -3.347  1.00  0.00           C  
ATOM   1232  H   ALA A 230      -4.039  13.458  -2.184  1.00  0.00           H  
ATOM   1233  HA  ALA A 230      -2.973  15.999  -2.854  1.00  0.00           H  
ATOM   1234 1HB  ALA A 230      -1.161  14.716  -3.944  1.00  0.00           H  
ATOM   1235 2HB  ALA A 230      -1.545  14.071  -2.330  1.00  0.00           H  
ATOM   1236 3HB  ALA A 230      -2.127  13.231  -3.786  1.00  0.00           H  
ATOM   1237  N   ARG A 231      -4.629  14.492  -5.196  1.00  0.00           N  
ATOM   1238  CA  ARG A 231      -5.189  14.659  -6.531  1.00  0.00           C  
ATOM   1239  C   ARG A 231      -6.194  15.805  -6.558  1.00  0.00           C  
ATOM   1240  O   ARG A 231      -6.261  16.561  -7.528  1.00  0.00           O  
ATOM   1241  CB  ARG A 231      -5.868  13.378  -6.993  1.00  0.00           C  
ATOM   1242  CG  ARG A 231      -4.919  12.258  -7.386  1.00  0.00           C  
ATOM   1243  CD  ARG A 231      -5.652  11.009  -7.719  1.00  0.00           C  
ATOM   1244  NE  ARG A 231      -6.405  11.135  -8.957  1.00  0.00           N  
ATOM   1245  CZ  ARG A 231      -7.225  10.189  -9.453  1.00  0.00           C  
ATOM   1246  NH1 ARG A 231      -7.387   9.055  -8.807  1.00  0.00           N  
ATOM   1247  NH2 ARG A 231      -7.867  10.400 -10.588  1.00  0.00           N  
ATOM   1248  H   ARG A 231      -4.947  13.757  -4.629  1.00  0.00           H  
ATOM   1249  HA  ARG A 231      -4.376  14.889  -7.221  1.00  0.00           H  
ATOM   1250 1HB  ARG A 231      -6.512  13.001  -6.199  1.00  0.00           H  
ATOM   1251 2HB  ARG A 231      -6.501  13.592  -7.854  1.00  0.00           H  
ATOM   1252 1HG  ARG A 231      -4.341  12.559  -8.261  1.00  0.00           H  
ATOM   1253 2HG  ARG A 231      -4.241  12.047  -6.559  1.00  0.00           H  
ATOM   1254 1HD  ARG A 231      -4.942  10.190  -7.835  1.00  0.00           H  
ATOM   1255 2HD  ARG A 231      -6.350  10.772  -6.917  1.00  0.00           H  
ATOM   1256  HE  ARG A 231      -6.306  11.994  -9.481  1.00  0.00           H  
ATOM   1257 1HH1 ARG A 231      -6.897   8.893  -7.939  1.00  0.00           H  
ATOM   1258 2HH1 ARG A 231      -8.003   8.346  -9.179  1.00  0.00           H  
ATOM   1259 1HH2 ARG A 231      -7.743  11.272 -11.084  1.00  0.00           H  
ATOM   1260 2HH2 ARG A 231      -8.482   9.691 -10.960  1.00  0.00           H  
ATOM   1261  N   LEU A 232      -6.958  15.937  -5.481  1.00  0.00           N  
ATOM   1262  CA  LEU A 232      -7.972  16.982  -5.378  1.00  0.00           C  
ATOM   1263  C   LEU A 232      -7.338  18.345  -5.104  1.00  0.00           C  
ATOM   1264  O   LEU A 232      -7.615  19.312  -5.817  1.00  0.00           O  
ATOM   1265  CB  LEU A 232      -8.970  16.642  -4.264  1.00  0.00           C  
ATOM   1266  CG  LEU A 232      -9.833  15.395  -4.502  1.00  0.00           C  
ATOM   1267  CD1 LEU A 232     -10.658  15.103  -3.256  1.00  0.00           C  
ATOM   1268  CD2 LEU A 232     -10.729  15.621  -5.711  1.00  0.00           C  
ATOM   1269  H   LEU A 232      -6.836  15.317  -4.733  1.00  0.00           H  
ATOM   1270  HA  LEU A 232      -8.508  17.038  -6.325  1.00  0.00           H  
ATOM   1271 1HB  LEU A 232      -8.419  16.491  -3.338  1.00  0.00           H  
ATOM   1272 2HB  LEU A 232      -9.642  17.489  -4.129  1.00  0.00           H  
ATOM   1273  HG  LEU A 232      -9.188  14.536  -4.684  1.00  0.00           H  
ATOM   1274 1HD1 LEU A 232     -11.270  14.217  -3.425  1.00  0.00           H  
ATOM   1275 2HD1 LEU A 232      -9.991  14.926  -2.411  1.00  0.00           H  
ATOM   1276 3HD1 LEU A 232     -11.302  15.954  -3.038  1.00  0.00           H  
ATOM   1277 1HD2 LEU A 232     -11.342  14.736  -5.880  1.00  0.00           H  
ATOM   1278 2HD2 LEU A 232     -11.375  16.481  -5.528  1.00  0.00           H  
ATOM   1279 3HD2 LEU A 232     -10.113  15.810  -6.590  1.00  0.00           H  
ATOM   1280  N   GLN A 233      -6.489  18.401  -4.072  1.00  0.00           N  
ATOM   1281  CA  GLN A 233      -5.795  19.630  -3.668  1.00  0.00           C  
ATOM   1282  C   GLN A 233      -6.755  20.654  -3.068  1.00  0.00           C  
ATOM   1283  O   GLN A 233      -7.637  21.178  -3.749  1.00  0.00           O  
ATOM   1284  CB  GLN A 233      -5.063  20.247  -4.863  1.00  0.00           C  
ATOM   1285  CG  GLN A 233      -3.900  19.417  -5.377  1.00  0.00           C  
ATOM   1286  CD  GLN A 233      -2.707  19.448  -4.441  1.00  0.00           C  
ATOM   1287  OE1 GLN A 233      -2.457  20.450  -3.766  1.00  0.00           O  
ATOM   1288  NE2 GLN A 233      -1.964  18.348  -4.395  1.00  0.00           N  
ATOM   1289  H   GLN A 233      -6.323  17.580  -3.557  1.00  0.00           H  
ATOM   1290  HA  GLN A 233      -5.062  19.377  -2.902  1.00  0.00           H  
ATOM   1291 1HB  GLN A 233      -5.765  20.390  -5.685  1.00  0.00           H  
ATOM   1292 2HB  GLN A 233      -4.679  21.229  -4.586  1.00  0.00           H  
ATOM   1293 1HG  GLN A 233      -4.226  18.381  -5.483  1.00  0.00           H  
ATOM   1294 2HG  GLN A 233      -3.587  19.809  -6.345  1.00  0.00           H  
ATOM   1295 1HE2 GLN A 233      -1.163  18.310  -3.795  1.00  0.00           H  
ATOM   1296 2HE2 GLN A 233      -2.204  17.558  -4.959  1.00  0.00           H  
ATOM   1297  N   GLN A 234      -6.566  20.944  -1.788  1.00  0.00           N  
ATOM   1298  CA  GLN A 234      -7.408  21.907  -1.091  1.00  0.00           C  
ATOM   1299  C   GLN A 234      -6.859  23.317  -1.259  1.00  0.00           C  
ATOM   1300  O   GLN A 234      -7.578  24.304  -1.101  1.00  0.00           O  
ATOM   1301  CB  GLN A 234      -7.514  21.556   0.396  1.00  0.00           C  
ATOM   1302  CG  GLN A 234      -8.129  20.195   0.672  1.00  0.00           C  
ATOM   1303  CD  GLN A 234      -9.537  20.074   0.121  1.00  0.00           C  
ATOM   1304  OE1 GLN A 234     -10.416  20.879   0.441  1.00  0.00           O  
ATOM   1305  NE2 GLN A 234      -9.759  19.064  -0.713  1.00  0.00           N  
ATOM   1306  H   GLN A 234      -5.830  20.511  -1.304  1.00  0.00           H  
ATOM   1307  HA  GLN A 234      -8.406  21.873  -1.527  1.00  0.00           H  
ATOM   1308 1HB  GLN A 234      -6.521  21.574   0.845  1.00  0.00           H  
ATOM   1309 2HB  GLN A 234      -8.117  22.308   0.905  1.00  0.00           H  
ATOM   1310 1HG  GLN A 234      -7.511  19.427   0.205  1.00  0.00           H  
ATOM   1311 2HG  GLN A 234      -8.169  20.038   1.750  1.00  0.00           H  
ATOM   1312 1HE2 GLN A 234     -10.669  18.933  -1.109  1.00  0.00           H  
ATOM   1313 2HE2 GLN A 234      -9.018  18.434  -0.947  1.00  0.00           H  
ATOM   1314  N   GLN A 235      -5.578  23.406  -1.578  1.00  0.00           N  
ATOM   1315  CA  GLN A 235      -4.918  24.686  -1.773  1.00  0.00           C  
ATOM   1316  C   GLN A 235      -4.508  24.842  -3.231  1.00  0.00           C  
ATOM   1317  O   GLN A 235      -3.688  24.075  -3.737  1.00  0.00           O  
ATOM   1318  CB  GLN A 235      -3.695  24.812  -0.860  1.00  0.00           C  
ATOM   1319  CG  GLN A 235      -2.972  26.143  -0.969  1.00  0.00           C  
ATOM   1320  CD  GLN A 235      -1.813  26.253   0.005  1.00  0.00           C  
ATOM   1321  OE1 GLN A 235      -1.251  25.244   0.439  1.00  0.00           O  
ATOM   1322  NE2 GLN A 235      -1.449  27.482   0.354  1.00  0.00           N  
ATOM   1323  H   GLN A 235      -5.058  22.582  -1.690  1.00  0.00           H  
ATOM   1324  HA  GLN A 235      -5.621  25.480  -1.520  1.00  0.00           H  
ATOM   1325 1HB  GLN A 235      -4.001  24.679   0.178  1.00  0.00           H  
ATOM   1326 2HB  GLN A 235      -2.983  24.021  -1.095  1.00  0.00           H  
ATOM   1327 1HG  GLN A 235      -2.580  26.250  -1.980  1.00  0.00           H  
ATOM   1328 2HG  GLN A 235      -3.676  26.946  -0.754  1.00  0.00           H  
ATOM   1329 1HE2 GLN A 235      -0.691  27.617   0.993  1.00  0.00           H  
ATOM   1330 2HE2 GLN A 235      -1.932  28.273  -0.023  1.00  0.00           H  
ATOM   1331  N   GLN A 236      -5.078  25.823  -3.910  1.00  0.00           N  
ATOM   1332  CA  GLN A 236      -4.754  26.055  -5.308  1.00  0.00           C  
ATOM   1333  C   GLN A 236      -4.070  27.402  -5.482  1.00  0.00           C  
ATOM   1334  O   GLN A 236      -4.655  28.453  -5.205  1.00  0.00           O  
ATOM   1335  CB  GLN A 236      -6.016  25.989  -6.173  1.00  0.00           C  
ATOM   1336  CG  GLN A 236      -5.759  26.142  -7.661  1.00  0.00           C  
ATOM   1337  CD  GLN A 236      -7.034  26.071  -8.480  1.00  0.00           C  
ATOM   1338  OE1 GLN A 236      -7.744  25.062  -8.464  1.00  0.00           O  
ATOM   1339  NE2 GLN A 236      -7.334  27.146  -9.201  1.00  0.00           N  
ATOM   1340  H   GLN A 236      -5.726  26.410  -3.459  1.00  0.00           H  
ATOM   1341  HA  GLN A 236      -4.066  25.276  -5.637  1.00  0.00           H  
ATOM   1342 1HB  GLN A 236      -6.516  25.033  -6.014  1.00  0.00           H  
ATOM   1343 2HB  GLN A 236      -6.707  26.775  -5.868  1.00  0.00           H  
ATOM   1344 1HG  GLN A 236      -5.290  27.110  -7.842  1.00  0.00           H  
ATOM   1345 2HG  GLN A 236      -5.097  25.341  -7.991  1.00  0.00           H  
ATOM   1346 1HE2 GLN A 236      -8.163  27.158  -9.761  1.00  0.00           H  
ATOM   1347 2HE2 GLN A 236      -6.730  27.943  -9.184  1.00  0.00           H  
ATOM   1348  N   ALA A 237      -2.828  27.359  -5.938  1.00  0.00           N  
ATOM   1349  CA  ALA A 237      -2.048  28.565  -6.159  1.00  0.00           C  
ATOM   1350  C   ALA A 237      -2.369  29.166  -7.519  1.00  0.00           C  
ATOM   1351  O   ALA A 237      -2.182  30.362  -7.748  1.00  0.00           O  
ATOM   1352  CB  ALA A 237      -0.560  28.267  -6.045  1.00  0.00           C  
ATOM   1353  H   ALA A 237      -2.420  26.486  -6.134  1.00  0.00           H  
ATOM   1354  HA  ALA A 237      -2.321  29.290  -5.392  1.00  0.00           H  
ATOM   1355 1HB  ALA A 237       0.008  29.180  -6.217  1.00  0.00           H  
ATOM   1356 2HB  ALA A 237      -0.341  27.886  -5.047  1.00  0.00           H  
ATOM   1357 3HB  ALA A 237      -0.281  27.520  -6.786  1.00  0.00           H  
ATOM   1358  N   GLN A 238      -2.850  28.323  -8.421  1.00  0.00           N  
ATOM   1359  CA  GLN A 238      -3.206  28.760  -9.760  1.00  0.00           C  
ATOM   1360  C   GLN A 238      -4.543  29.487  -9.737  1.00  0.00           C  
ATOM   1361  O   GLN A 238      -4.739  30.404 -10.562  1.00  0.00           O  
ATOM   1362  OXT GLN A 238      -5.382  29.175  -8.938  1.00  0.00           O  
ATOM   1363  CB  GLN A 238      -3.266  27.569 -10.720  1.00  0.00           C  
ATOM   1364  CG  GLN A 238      -3.507  27.951 -12.171  1.00  0.00           C  
ATOM   1365  CD  GLN A 238      -3.460  26.753 -13.100  1.00  0.00           C  
ATOM   1366  OE1 GLN A 238      -3.446  25.603 -12.652  1.00  0.00           O  
ATOM   1367  NE2 GLN A 238      -3.436  27.015 -14.402  1.00  0.00           N  
ATOM   1368  H   GLN A 238      -2.979  27.385  -8.173  1.00  0.00           H  
ATOM   1369  HA  GLN A 238      -2.441  29.451 -10.113  1.00  0.00           H  
ATOM   1370 1HB  GLN A 238      -2.330  27.013 -10.670  1.00  0.00           H  
ATOM   1371 2HB  GLN A 238      -4.065  26.894 -10.413  1.00  0.00           H  
ATOM   1372 1HG  GLN A 238      -4.491  28.412 -12.256  1.00  0.00           H  
ATOM   1373 2HG  GLN A 238      -2.736  28.655 -12.483  1.00  0.00           H  
ATOM   1374 1HE2 GLN A 238      -3.406  26.265 -15.063  1.00  0.00           H  
ATOM   1375 2HE2 GLN A 238      -3.448  27.962 -14.722  1.00  0.00           H  
TER                                                                             
ATOM   1377  N   ASN B   1      -8.402   1.264   1.844  1.00  0.00           N  
ATOM   1378  CA  ASN B   1      -7.611   0.472   2.778  1.00  0.00           C  
ATOM   1379  C   ASN B   1      -7.036  -0.767   2.103  1.00  0.00           C  
ATOM   1380  O   ASN B   1      -7.293  -1.893   2.530  1.00  0.00           O  
ATOM   1381  CB  ASN B   1      -8.445   0.084   3.986  1.00  0.00           C  
ATOM   1382  CG  ASN B   1      -8.834   1.270   4.824  1.00  0.00           C  
ATOM   1383  OD1 ASN B   1      -8.027   2.178   5.051  1.00  0.00           O  
ATOM   1384  ND2 ASN B   1     -10.058   1.280   5.289  1.00  0.00           N  
ATOM   1385 1H   ASN B   1      -8.766   2.068   2.313  1.00  0.00           H  
ATOM   1386 2H   ASN B   1      -7.824   1.556   1.082  1.00  0.00           H  
ATOM   1387 3H   ASN B   1      -9.158   0.711   1.495  1.00  0.00           H  
ATOM   1388  HA  ASN B   1      -6.768   1.076   3.117  1.00  0.00           H  
ATOM   1389 1HB  ASN B   1      -9.350  -0.426   3.655  1.00  0.00           H  
ATOM   1390 2HB  ASN B   1      -7.883  -0.615   4.606  1.00  0.00           H  
ATOM   1391 1HD2 ASN B   1     -10.373   2.044   5.853  1.00  0.00           H  
ATOM   1392 2HD2 ASN B   1     -10.678   0.524   5.080  1.00  0.00           H  
ATOM   1393  N   PHE B   2      -6.257  -0.552   1.050  1.00  0.00           N  
ATOM   1394  CA  PHE B   2      -5.626  -1.651   0.326  1.00  0.00           C  
ATOM   1395  C   PHE B   2      -4.661  -2.417   1.220  1.00  0.00           C  
ATOM   1396  O   PHE B   2      -3.996  -1.833   2.076  1.00  0.00           O  
ATOM   1397  CB  PHE B   2      -4.882  -1.125  -0.903  1.00  0.00           C  
ATOM   1398  CG  PHE B   2      -5.786  -0.572  -1.968  1.00  0.00           C  
ATOM   1399  CD1 PHE B   2      -7.100  -1.003  -2.075  1.00  0.00           C  
ATOM   1400  CD2 PHE B   2      -5.324   0.378  -2.866  1.00  0.00           C  
ATOM   1401  CE1 PHE B   2      -7.932  -0.495  -3.055  1.00  0.00           C  
ATOM   1402  CE2 PHE B   2      -6.154   0.889  -3.845  1.00  0.00           C  
ATOM   1403  CZ  PHE B   2      -7.460   0.451  -3.939  1.00  0.00           C  
ATOM   1404  H   PHE B   2      -6.096   0.396   0.740  1.00  0.00           H  
ATOM   1405  HA  PHE B   2      -6.405  -2.339  -0.006  1.00  0.00           H  
ATOM   1406 1HB  PHE B   2      -4.192  -0.339  -0.601  1.00  0.00           H  
ATOM   1407 2HB  PHE B   2      -4.292  -1.929  -1.342  1.00  0.00           H  
ATOM   1408  HD1 PHE B   2      -7.474  -1.750  -1.375  1.00  0.00           H  
ATOM   1409  HD2 PHE B   2      -4.292   0.724  -2.791  1.00  0.00           H  
ATOM   1410  HE1 PHE B   2      -8.963  -0.842  -3.127  1.00  0.00           H  
ATOM   1411  HE2 PHE B   2      -5.779   1.636  -4.544  1.00  0.00           H  
ATOM   1412  HZ  PHE B   2      -8.115   0.851  -4.712  1.00  0.00           H  
ATOM   1413  N   ASP B   3      -4.586  -3.728   1.017  1.00  0.00           N  
ATOM   1414  CA  ASP B   3      -3.675  -4.571   1.781  1.00  0.00           C  
ATOM   1415  C   ASP B   3      -2.273  -4.546   1.186  1.00  0.00           C  
ATOM   1416  O   ASP B   3      -2.069  -4.932   0.035  1.00  0.00           O  
ATOM   1417  CB  ASP B   3      -4.190  -6.012   1.829  1.00  0.00           C  
ATOM   1418  CG  ASP B   3      -3.354  -6.910   2.731  1.00  0.00           C  
ATOM   1419  OD1 ASP B   3      -2.325  -6.470   3.186  1.00  0.00           O  
ATOM   1420  OD2 ASP B   3      -3.753  -8.027   2.956  1.00  0.00           O  
ATOM   1421  H   ASP B   3      -5.176  -4.150   0.314  1.00  0.00           H  
ATOM   1422  HA  ASP B   3      -3.620  -4.187   2.799  1.00  0.00           H  
ATOM   1423 1HB  ASP B   3      -5.220  -6.018   2.187  1.00  0.00           H  
ATOM   1424 2HB  ASP B   3      -4.191  -6.432   0.823  1.00  0.00           H  
ATOM   1425  N   ALA B   4      -1.307  -4.089   1.977  1.00  0.00           N  
ATOM   1426  CA  ALA B   4       0.079  -4.020   1.533  1.00  0.00           C  
ATOM   1427  C   ALA B   4       0.572  -5.378   1.050  1.00  0.00           C  
ATOM   1428  O   ALA B   4       1.368  -5.461   0.113  1.00  0.00           O  
ATOM   1429  CB  ALA B   4       0.968  -3.502   2.654  1.00  0.00           C  
ATOM   1430  H   ALA B   4      -1.540  -3.784   2.911  1.00  0.00           H  
ATOM   1431  HA  ALA B   4       0.131  -3.328   0.692  1.00  0.00           H  
ATOM   1432 1HB  ALA B   4       2.000  -3.455   2.307  1.00  0.00           H  
ATOM   1433 2HB  ALA B   4       0.638  -2.505   2.949  1.00  0.00           H  
ATOM   1434 3HB  ALA B   4       0.903  -4.173   3.509  1.00  0.00           H  
ATOM   1435  N   PHE B   5       0.097  -6.438   1.693  1.00  0.00           N  
ATOM   1436  CA  PHE B   5       0.551  -7.789   1.384  1.00  0.00           C  
ATOM   1437  C   PHE B   5       0.347  -8.113  -0.091  1.00  0.00           C  
ATOM   1438  O   PHE B   5       1.247  -8.627  -0.754  1.00  0.00           O  
ATOM   1439  CB  PHE B   5      -0.192  -8.813   2.244  1.00  0.00           C  
ATOM   1440  CG  PHE B   5       0.288 -10.224   2.056  1.00  0.00           C  
ATOM   1441  CD1 PHE B   5       1.519 -10.625   2.553  1.00  0.00           C  
ATOM   1442  CD2 PHE B   5      -0.490 -11.153   1.382  1.00  0.00           C  
ATOM   1443  CE1 PHE B   5       1.961 -11.923   2.380  1.00  0.00           C  
ATOM   1444  CE2 PHE B   5      -0.051 -12.451   1.209  1.00  0.00           C  
ATOM   1445  CZ  PHE B   5       1.176 -12.836   1.709  1.00  0.00           C  
ATOM   1446  H   PHE B   5      -0.597  -6.305   2.415  1.00  0.00           H  
ATOM   1447  HA  PHE B   5       1.617  -7.855   1.605  1.00  0.00           H  
ATOM   1448 1HB  PHE B   5      -0.081  -8.553   3.296  1.00  0.00           H  
ATOM   1449 2HB  PHE B   5      -1.255  -8.781   2.010  1.00  0.00           H  
ATOM   1450  HD1 PHE B   5       2.139  -9.903   3.085  1.00  0.00           H  
ATOM   1451  HD2 PHE B   5      -1.460 -10.848   0.986  1.00  0.00           H  
ATOM   1452  HE1 PHE B   5       2.931 -12.225   2.776  1.00  0.00           H  
ATOM   1453  HE2 PHE B   5      -0.673 -13.172   0.678  1.00  0.00           H  
ATOM   1454  HZ  PHE B   5       1.525 -13.859   1.572  1.00  0.00           H  
ATOM   1455  N   TRP B   6      -0.843  -7.809  -0.599  1.00  0.00           N  
ATOM   1456  CA  TRP B   6      -1.129  -7.957  -2.021  1.00  0.00           C  
ATOM   1457  C   TRP B   6      -0.057  -7.286  -2.871  1.00  0.00           C  
ATOM   1458  O   TRP B   6       0.470  -7.885  -3.807  1.00  0.00           O  
ATOM   1459  CB  TRP B   6      -2.497  -7.359  -2.354  1.00  0.00           C  
ATOM   1460  CG  TRP B   6      -2.866  -7.479  -3.802  1.00  0.00           C  
ATOM   1461  CD1 TRP B   6      -2.706  -8.576  -4.595  1.00  0.00           C  
ATOM   1462  CD2 TRP B   6      -3.462  -6.460  -4.641  1.00  0.00           C  
ATOM   1463  NE1 TRP B   6      -3.159  -8.311  -5.865  1.00  0.00           N  
ATOM   1464  CE2 TRP B   6      -3.626  -7.022  -5.910  1.00  0.00           C  
ATOM   1465  CE3 TRP B   6      -3.864  -5.137  -4.419  1.00  0.00           C  
ATOM   1466  CZ2 TRP B   6      -4.174  -6.307  -6.963  1.00  0.00           C  
ATOM   1467  CZ3 TRP B   6      -4.415  -4.421  -5.475  1.00  0.00           C  
ATOM   1468  CH2 TRP B   6      -4.567  -4.992  -6.714  1.00  0.00           C  
ATOM   1469  H   TRP B   6      -1.567  -7.465   0.016  1.00  0.00           H  
ATOM   1470  HA  TRP B   6      -1.144  -9.019  -2.262  1.00  0.00           H  
ATOM   1471 1HB  TRP B   6      -3.266  -7.857  -1.763  1.00  0.00           H  
ATOM   1472 2HB  TRP B   6      -2.509  -6.304  -2.084  1.00  0.00           H  
ATOM   1473  HD1 TRP B   6      -2.282  -9.524  -4.270  1.00  0.00           H  
ATOM   1474  HE1 TRP B   6      -3.149  -8.958  -6.640  1.00  0.00           H  
ATOM   1475  HE3 TRP B   6      -3.749  -4.680  -3.437  1.00  0.00           H  
ATOM   1476  HZ2 TRP B   6      -4.303  -6.742  -7.954  1.00  0.00           H  
ATOM   1477  HZ3 TRP B   6      -4.725  -3.391  -5.294  1.00  0.00           H  
ATOM   1478  HH2 TRP B   6      -5.004  -4.401  -7.519  1.00  0.00           H  
ATOM   1479  N   ASP B   7       0.260  -6.039  -2.538  1.00  0.00           N  
ATOM   1480  CA  ASP B   7       1.271  -5.285  -3.270  1.00  0.00           C  
ATOM   1481  C   ASP B   7       2.653  -5.903  -3.094  1.00  0.00           C  
ATOM   1482  O   ASP B   7       3.430  -5.989  -4.044  1.00  0.00           O  
ATOM   1483  CB  ASP B   7       1.293  -3.827  -2.806  1.00  0.00           C  
ATOM   1484  CG  ASP B   7       1.993  -2.902  -3.793  1.00  0.00           C  
ATOM   1485  OD1 ASP B   7       1.379  -2.528  -4.764  1.00  0.00           O  
ATOM   1486  OD2 ASP B   7       3.134  -2.578  -3.566  1.00  0.00           O  
ATOM   1487  H   ASP B   7      -0.211  -5.604  -1.758  1.00  0.00           H  
ATOM   1488  HA  ASP B   7       1.019  -5.309  -4.331  1.00  0.00           H  
ATOM   1489 1HB  ASP B   7       0.272  -3.475  -2.662  1.00  0.00           H  
ATOM   1490 2HB  ASP B   7       1.802  -3.759  -1.844  1.00  0.00           H  
ATOM   1491  N   LEU B   8       2.952  -6.331  -1.872  1.00  0.00           N  
ATOM   1492  CA  LEU B   8       4.276  -6.846  -1.544  1.00  0.00           C  
ATOM   1493  C   LEU B   8       4.562  -8.144  -2.287  1.00  0.00           C  
ATOM   1494  O   LEU B   8       5.715  -8.467  -2.571  1.00  0.00           O  
ATOM   1495  CB  LEU B   8       4.395  -7.078  -0.032  1.00  0.00           C  
ATOM   1496  CG  LEU B   8       4.438  -5.813   0.834  1.00  0.00           C  
ATOM   1497  CD1 LEU B   8       4.407  -6.203   2.305  1.00  0.00           C  
ATOM   1498  CD2 LEU B   8       5.690  -5.014   0.505  1.00  0.00           C  
ATOM   1499  H   LEU B   8       2.245  -6.298  -1.153  1.00  0.00           H  
ATOM   1500  HA  LEU B   8       5.018  -6.107  -1.844  1.00  0.00           H  
ATOM   1501 1HB  LEU B   8       3.546  -7.675   0.295  1.00  0.00           H  
ATOM   1502 2HB  LEU B   8       5.307  -7.643   0.162  1.00  0.00           H  
ATOM   1503  HG  LEU B   8       3.556  -5.204   0.632  1.00  0.00           H  
ATOM   1504 1HD1 LEU B   8       4.437  -5.304   2.921  1.00  0.00           H  
ATOM   1505 2HD1 LEU B   8       3.492  -6.756   2.516  1.00  0.00           H  
ATOM   1506 3HD1 LEU B   8       5.270  -6.828   2.534  1.00  0.00           H  
ATOM   1507 1HD2 LEU B   8       5.720  -4.115   1.121  1.00  0.00           H  
ATOM   1508 2HD2 LEU B   8       6.573  -5.622   0.708  1.00  0.00           H  
ATOM   1509 3HD2 LEU B   8       5.677  -4.734  -0.548  1.00  0.00           H  
ATOM   1510  N   LEU B   9       3.505  -8.886  -2.599  1.00  0.00           N  
ATOM   1511  CA  LEU B   9       3.630 -10.099  -3.399  1.00  0.00           C  
ATOM   1512  C   LEU B   9       4.123  -9.785  -4.804  1.00  0.00           C  
ATOM   1513  O   LEU B   9       4.666 -10.650  -5.492  1.00  0.00           O  
ATOM   1514  CB  LEU B   9       2.282 -10.826  -3.474  1.00  0.00           C  
ATOM   1515  CG  LEU B   9       1.811 -11.492  -2.174  1.00  0.00           C  
ATOM   1516  CD1 LEU B   9       0.400 -12.033  -2.362  1.00  0.00           C  
ATOM   1517  CD2 LEU B   9       2.777 -12.604  -1.795  1.00  0.00           C  
ATOM   1518  H   LEU B   9       2.592  -8.602  -2.275  1.00  0.00           H  
ATOM   1519  HA  LEU B   9       4.356 -10.756  -2.919  1.00  0.00           H  
ATOM   1520 1HB  LEU B   9       1.518 -10.111  -3.775  1.00  0.00           H  
ATOM   1521 2HB  LEU B   9       2.346 -11.600  -4.238  1.00  0.00           H  
ATOM   1522  HG  LEU B   9       1.780 -10.750  -1.376  1.00  0.00           H  
ATOM   1523 1HD1 LEU B   9       0.066 -12.506  -1.439  1.00  0.00           H  
ATOM   1524 2HD1 LEU B   9      -0.273 -11.213  -2.614  1.00  0.00           H  
ATOM   1525 3HD1 LEU B   9       0.396 -12.767  -3.167  1.00  0.00           H  
ATOM   1526 1HD2 LEU B   9       2.443 -13.077  -0.871  1.00  0.00           H  
ATOM   1527 2HD2 LEU B   9       2.808 -13.347  -2.592  1.00  0.00           H  
ATOM   1528 3HD2 LEU B   9       3.774 -12.187  -1.650  1.00  0.00           H  
ATOM   1529  N   GLY B  10       3.928  -8.541  -5.230  1.00  0.00           N  
ATOM   1530  CA  GLY B  10       4.275  -8.132  -6.586  1.00  0.00           C  
ATOM   1531  C   GLY B  10       3.111  -8.347  -7.543  1.00  0.00           C  
ATOM   1532  O   GLY B  10       3.207  -8.043  -8.731  1.00  0.00           O  
ATOM   1533  H   GLY B  10       3.531  -7.861  -4.597  1.00  0.00           H  
ATOM   1534 1HA  GLY B  10       4.561  -7.079  -6.587  1.00  0.00           H  
ATOM   1535 2HA  GLY B  10       5.140  -8.699  -6.927  1.00  0.00           H  
ATOM   1536  N   GLU B  11       2.013  -8.879  -7.018  1.00  0.00           N  
ATOM   1537  CA  GLU B  11       0.840  -9.176  -7.833  1.00  0.00           C  
ATOM   1538  C   GLU B  11       0.200  -7.902  -8.364  1.00  0.00           C  
ATOM   1539  O   GLU B  11      -0.541  -7.930  -9.348  1.00  0.00           O  
ATOM   1540  CB  GLU B  11      -0.185  -9.972  -7.021  1.00  0.00           C  
ATOM   1541  CG  GLU B  11       0.234 -11.401  -6.708  1.00  0.00           C  
ATOM   1542  CD  GLU B  11      -0.822 -12.172  -5.966  1.00  0.00           C  
ATOM   1543  OE1 GLU B  11      -1.875 -11.628  -5.735  1.00  0.00           O  
ATOM   1544  OE2 GLU B  11      -0.577 -13.307  -5.631  1.00  0.00           O  
ATOM   1545  H   GLU B  11       1.987  -9.081  -6.028  1.00  0.00           H  
ATOM   1546  HA  GLU B  11       1.155  -9.779  -8.685  1.00  0.00           H  
ATOM   1547 1HB  GLU B  11      -0.375  -9.464  -6.076  1.00  0.00           H  
ATOM   1548 2HB  GLU B  11      -1.128 -10.012  -7.566  1.00  0.00           H  
ATOM   1549 1HG  GLU B  11       0.456 -11.917  -7.642  1.00  0.00           H  
ATOM   1550 2HG  GLU B  11       1.146 -11.379  -6.112  1.00  0.00           H  
ATOM   1551  N   ASN B  12       0.488  -6.782  -7.710  1.00  0.00           N  
ATOM   1552  CA  ASN B  12      -0.087  -5.498  -8.095  1.00  0.00           C  
ATOM   1553  C   ASN B  12       0.885  -4.690  -8.945  1.00  0.00           C  
ATOM   1554  O   ASN B  12       0.669  -3.503  -9.191  1.00  0.00           O  
ATOM   1555  CB  ASN B  12      -0.504  -4.711  -6.866  1.00  0.00           C  
ATOM   1556  CG  ASN B  12      -1.351  -3.516  -7.206  1.00  0.00           C  
ATOM   1557  OD1 ASN B  12      -2.231  -3.589  -8.071  1.00  0.00           O  
ATOM   1558  ND2 ASN B  12      -1.103  -2.416  -6.541  1.00  0.00           N  
ATOM   1559  H   ASN B  12       1.124  -6.820  -6.926  1.00  0.00           H  
ATOM   1560  HA  ASN B  12      -0.972  -5.685  -8.705  1.00  0.00           H  
ATOM   1561 1HB  ASN B  12      -1.064  -5.359  -6.191  1.00  0.00           H  
ATOM   1562 2HB  ASN B  12       0.385  -4.372  -6.333  1.00  0.00           H  
ATOM   1563 1HD2 ASN B  12      -1.636  -1.590  -6.725  1.00  0.00           H  
ATOM   1564 2HD2 ASN B  12      -0.381  -2.402  -5.849  1.00  0.00           H  
ATOM   1565  N   LEU B  13       1.954  -5.340  -9.390  1.00  0.00           N  
ATOM   1566  CA  LEU B  13       2.959  -4.683 -10.217  1.00  0.00           C  
ATOM   1567  C   LEU B  13       2.944  -5.227 -11.640  1.00  0.00           C  
ATOM   1568  O   LEU B  13       2.120  -4.841 -12.421  1.00  0.00           O  
ATOM   1569  OXT LEU B  13       3.757  -6.042 -11.979  1.00  0.00           O  
ATOM   1570  CB  LEU B  13       4.354  -4.871  -9.605  1.00  0.00           C  
ATOM   1571  CG  LEU B  13       4.561  -4.250  -8.218  1.00  0.00           C  
ATOM   1572  CD1 LEU B  13       5.957  -4.589  -7.713  1.00  0.00           C  
ATOM   1573  CD2 LEU B  13       4.360  -2.744  -8.300  1.00  0.00           C  
ATOM   1574  H   LEU B  13       2.074  -6.314  -9.150  1.00  0.00           H  
ATOM   1575  HA  LEU B  13       2.734  -3.618 -10.254  1.00  0.00           H  
ATOM   1576 1HB  LEU B  13       4.556  -5.938  -9.524  1.00  0.00           H  
ATOM   1577 2HB  LEU B  13       5.090  -4.433 -10.278  1.00  0.00           H  
ATOM   1578  HG  LEU B  13       3.841  -4.675  -7.518  1.00  0.00           H  
ATOM   1579 1HD1 LEU B  13       6.105  -4.148  -6.727  1.00  0.00           H  
ATOM   1580 2HD1 LEU B  13       6.067  -5.671  -7.646  1.00  0.00           H  
ATOM   1581 3HD1 LEU B  13       6.700  -4.191  -8.403  1.00  0.00           H  
ATOM   1582 1HD2 LEU B  13       4.507  -2.303  -7.314  1.00  0.00           H  
ATOM   1583 2HD2 LEU B  13       5.080  -2.319  -8.999  1.00  0.00           H  
ATOM   1584 3HD2 LEU B  13       3.349  -2.531  -8.647  1.00  0.00           H  
TER                                                                             
I_bsa 1450.04
I_hb 6
I_pack -0.059
I_sc -45.192
I_unsat 9
pep_sc -22.477
pep_sc_noref -24.586
reweighted_sc -134.792
rmsALL 11.086
rmsALL_CAPRI_if 5.91
rmsALL_allIF 5.184
rmsALL_if 8.977
rmsBB 9.846
rmsBB_CAPRI_if 4.236
rmsBB_allIF 3.612
rmsBB_if 6.83
rmsBB_intrf_lowres 9.036
rmsBB_lowres 12.442
rmsCA 9.928
rmsCA_if 6.847
rmsCA_intrf_lowres 8.995
rmsCA_lowres 12.424
rmsSC_CAPRI_if 6.207
rmsSC_allIF 5.771
score -67.123
score_lowres_opt 0.632
score_lowres_start 32.63
silent_score -67.123
startRMSall 0
startRMSallif 0
startRMSbb 0
startRMSca 0
time 72
