# Supplementary material for: Simple biochemical features underlie transcriptional activation domain diversity and dynamic, fuzzy binding to Mediator
Source: eLife. 2021 Apr 27;10:e68068. doi: 10.7554/eLife.68068 (PMC8137143; doi:10.7554/eLife.68068)
Supplement: Figure 6—source data 2. — The 10 best-scoring models from different binding poses are provided as pdb files. Top500.txt contains the score, cluster number, and RMSD to best model for the 500 best-scoring models. [file elife-68068-fig6-data2.zip › Med15-cAD structural models/ABD1/War1_930/2lpb_War1_930_prepack_00211.pdb]

HEADER                                            17-SEP-20   XXXX              
EXPDTA    THEORETICAL MODEL                                                     
REMARK 220                                                                      
REMARK 220 EXPERIMENTAL DETAILS                                                 
REMARK 220  EXPERIMENT TYPE                : THEORETICAL MODELLING              
REMARK 220  DATE OF DATA COLLECTION        : 17-SEP-20                          
REMARK 220                                                                      
REMARK 220 REMARK: MODEL GENERATED BY ROSETTA                                   
REMARK 220  VERSION 2020.08+release.cb1caba                                     
ATOM      1  N   GLN A 158     -12.016 -12.395 -23.603  1.00  0.00           N  
ATOM      2  CA  GLN A 158     -11.969 -12.966 -22.241  1.00  0.00           C  
ATOM      3  C   GLN A 158     -12.554 -11.986 -21.232  1.00  0.00           C  
ATOM      4  O   GLN A 158     -13.092 -10.945 -21.605  1.00  0.00           O  
ATOM      5  CB  GLN A 158     -10.534 -13.324 -21.846  1.00  0.00           C  
ATOM      6  CG  GLN A 158      -9.892 -14.385 -22.724  1.00  0.00           C  
ATOM      7  CD  GLN A 158     -10.563 -15.738 -22.580  1.00  0.00           C  
ATOM      8  OE1 GLN A 158     -10.628 -16.300 -21.483  1.00  0.00           O  
ATOM      9  NE2 GLN A 158     -11.066 -16.270 -23.688  1.00  0.00           N  
ATOM     10 1H   GLN A 158     -11.629 -13.049 -24.253  1.00  0.00           H  
ATOM     11 2H   GLN A 158     -12.965 -12.201 -23.851  1.00  0.00           H  
ATOM     12 3H   GLN A 158     -11.486 -11.548 -23.628  1.00  0.00           H  
ATOM     13  HA  GLN A 158     -12.567 -13.877 -22.227  1.00  0.00           H  
ATOM     14 1HB  GLN A 158      -9.911 -12.431 -21.888  1.00  0.00           H  
ATOM     15 2HB  GLN A 158     -10.519 -13.685 -20.817  1.00  0.00           H  
ATOM     16 1HG  GLN A 158      -9.970 -14.074 -23.766  1.00  0.00           H  
ATOM     17 2HG  GLN A 158      -8.845 -14.491 -22.442  1.00  0.00           H  
ATOM     18 1HE2 GLN A 158     -11.520 -17.161 -23.656  1.00  0.00           H  
ATOM     19 2HE2 GLN A 158     -10.991 -15.779 -24.557  1.00  0.00           H  
ATOM     20  N   ARG A 159     -12.454 -12.331 -19.958  1.00  0.00           N  
ATOM     21  CA  ARG A 159     -12.963 -11.479 -18.889  1.00  0.00           C  
ATOM     22  C   ARG A 159     -12.021 -10.302 -18.654  1.00  0.00           C  
ATOM     23  O   ARG A 159     -10.801 -10.445 -18.767  1.00  0.00           O  
ATOM     24  CB  ARG A 159     -13.124 -12.269 -17.599  1.00  0.00           C  
ATOM     25  CG  ARG A 159     -14.191 -13.351 -17.640  1.00  0.00           C  
ATOM     26  CD  ARG A 159     -14.288 -14.077 -16.347  1.00  0.00           C  
ATOM     27  NE  ARG A 159     -15.295 -15.125 -16.388  1.00  0.00           N  
ATOM     28  CZ  ARG A 159     -15.547 -15.983 -15.380  1.00  0.00           C  
ATOM     29  NH1 ARG A 159     -14.859 -15.905 -14.264  1.00  0.00           N  
ATOM     30  NH2 ARG A 159     -16.486 -16.903 -15.516  1.00  0.00           N  
ATOM     31  H   ARG A 159     -12.025 -13.184 -19.727  1.00  0.00           H  
ATOM     32  HA  ARG A 159     -13.941 -11.098 -19.186  1.00  0.00           H  
ATOM     33 1HB  ARG A 159     -12.179 -12.748 -17.345  1.00  0.00           H  
ATOM     34 2HB  ARG A 159     -13.375 -11.589 -16.785  1.00  0.00           H  
ATOM     35 1HG  ARG A 159     -15.160 -12.898 -17.852  1.00  0.00           H  
ATOM     36 2HG  ARG A 159     -13.949 -14.071 -18.422  1.00  0.00           H  
ATOM     37 1HD  ARG A 159     -13.327 -14.536 -16.116  1.00  0.00           H  
ATOM     38 2HD  ARG A 159     -14.556 -13.377 -15.557  1.00  0.00           H  
ATOM     39  HE  ARG A 159     -15.844 -15.216 -17.232  1.00  0.00           H  
ATOM     40 1HH1 ARG A 159     -14.141 -15.202 -14.160  1.00  0.00           H  
ATOM     41 2HH1 ARG A 159     -15.048 -16.548 -13.509  1.00  0.00           H  
ATOM     42 1HH2 ARG A 159     -17.016 -16.963 -16.375  1.00  0.00           H  
ATOM     43 2HH2 ARG A 159     -16.675 -17.546 -14.761  1.00  0.00           H  
ATOM     44  N   ARG A 160     -12.586  -9.144 -18.344  1.00  0.00           N  
ATOM     45  CA  ARG A 160     -11.792  -7.949 -18.098  1.00  0.00           C  
ATOM     46  C   ARG A 160     -12.633  -6.875 -17.411  1.00  0.00           C  
ATOM     47  O   ARG A 160     -13.441  -6.198 -18.052  1.00  0.00           O  
ATOM     48  CB  ARG A 160     -11.230  -7.400 -19.401  1.00  0.00           C  
ATOM     49  CG  ARG A 160     -10.290  -6.215 -19.244  1.00  0.00           C  
ATOM     50  CD  ARG A 160      -9.728  -5.784 -20.549  1.00  0.00           C  
ATOM     51  NE  ARG A 160      -8.779  -4.692 -20.396  1.00  0.00           N  
ATOM     52  CZ  ARG A 160      -8.183  -4.048 -21.418  1.00  0.00           C  
ATOM     53  NH1 ARG A 160      -8.447  -4.396 -22.658  1.00  0.00           N  
ATOM     54  NH2 ARG A 160      -7.333  -3.065 -21.174  1.00  0.00           N  
ATOM     55  H   ARG A 160     -13.563  -9.090 -18.275  1.00  0.00           H  
ATOM     56  HA  ARG A 160     -10.960  -8.215 -17.446  1.00  0.00           H  
ATOM     57 1HB  ARG A 160     -10.685  -8.187 -19.921  1.00  0.00           H  
ATOM     58 2HB  ARG A 160     -12.050  -7.088 -20.048  1.00  0.00           H  
ATOM     59 1HG  ARG A 160     -10.832  -5.376 -18.809  1.00  0.00           H  
ATOM     60 2HG  ARG A 160      -9.463  -6.492 -18.589  1.00  0.00           H  
ATOM     61 1HD  ARG A 160      -9.211  -6.620 -21.017  1.00  0.00           H  
ATOM     62 2HD  ARG A 160     -10.534  -5.446 -21.198  1.00  0.00           H  
ATOM     63  HE  ARG A 160      -8.551  -4.396 -19.456  1.00  0.00           H  
ATOM     64 1HH1 ARG A 160      -9.097  -5.147 -22.845  1.00  0.00           H  
ATOM     65 2HH1 ARG A 160      -8.000  -3.914 -23.424  1.00  0.00           H  
ATOM     66 1HH2 ARG A 160      -7.130  -2.797 -20.221  1.00  0.00           H  
ATOM     67 2HH2 ARG A 160      -6.887  -2.583 -21.940  1.00  0.00           H  
ATOM     68  N   GLN A 161     -12.454  -6.736 -16.108  1.00  0.00           N  
ATOM     69  CA  GLN A 161     -13.186  -5.737 -15.341  1.00  0.00           C  
ATOM     70  C   GLN A 161     -12.283  -4.548 -15.024  1.00  0.00           C  
ATOM     71  O   GLN A 161     -11.141  -4.722 -14.597  1.00  0.00           O  
ATOM     72  CB  GLN A 161     -13.737  -6.344 -14.048  1.00  0.00           C  
ATOM     73  CG  GLN A 161     -14.568  -5.384 -13.214  1.00  0.00           C  
ATOM     74  CD  GLN A 161     -15.147  -6.045 -11.977  1.00  0.00           C  
ATOM     75  OE1 GLN A 161     -14.578  -7.001 -11.443  1.00  0.00           O  
ATOM     76  NE2 GLN A 161     -16.282  -5.536 -11.513  1.00  0.00           N  
ATOM     77  H   GLN A 161     -11.811  -7.320 -15.646  1.00  0.00           H  
ATOM     78  HA  GLN A 161     -14.024  -5.385 -15.943  1.00  0.00           H  
ATOM     79 1HB  GLN A 161     -14.358  -7.207 -14.287  1.00  0.00           H  
ATOM     80 2HB  GLN A 161     -12.910  -6.697 -13.431  1.00  0.00           H  
ATOM     81 1HG  GLN A 161     -13.937  -4.555 -12.897  1.00  0.00           H  
ATOM     82 2HG  GLN A 161     -15.394  -5.014 -13.822  1.00  0.00           H  
ATOM     83 1HE2 GLN A 161     -16.712  -5.930 -10.699  1.00  0.00           H  
ATOM     84 2HE2 GLN A 161     -16.710  -4.759 -11.976  1.00  0.00           H  
ATOM     85  N   LEU A 162     -12.793  -3.344 -15.237  1.00  0.00           N  
ATOM     86  CA  LEU A 162     -12.021  -2.140 -14.973  1.00  0.00           C  
ATOM     87  C   LEU A 162     -12.920  -0.927 -14.750  1.00  0.00           C  
ATOM     88  O   LEU A 162     -13.442  -0.340 -15.694  1.00  0.00           O  
ATOM     89  CB  LEU A 162     -11.064  -1.866 -16.140  1.00  0.00           C  
ATOM     90  CG  LEU A 162     -10.155  -0.641 -15.980  1.00  0.00           C  
ATOM     91  CD1 LEU A 162      -9.015  -0.720 -16.988  1.00  0.00           C  
ATOM     92  CD2 LEU A 162     -10.971   0.628 -16.177  1.00  0.00           C  
ATOM     93  H   LEU A 162     -13.712  -3.261 -15.574  1.00  0.00           H  
ATOM     94  HA  LEU A 162     -11.437  -2.296 -14.067  1.00  0.00           H  
ATOM     95 1HB  LEU A 162     -10.426  -2.736 -16.278  1.00  0.00           H  
ATOM     96 2HB  LEU A 162     -11.653  -1.726 -17.047  1.00  0.00           H  
ATOM     97  HG  LEU A 162      -9.717  -0.640 -14.982  1.00  0.00           H  
ATOM     98 1HD1 LEU A 162      -8.369   0.151 -16.875  1.00  0.00           H  
ATOM     99 2HD1 LEU A 162      -8.436  -1.626 -16.812  1.00  0.00           H  
ATOM    100 3HD1 LEU A 162      -9.424  -0.739 -17.998  1.00  0.00           H  
ATOM    101 1HD2 LEU A 162     -10.325   1.498 -16.063  1.00  0.00           H  
ATOM    102 2HD2 LEU A 162     -11.409   0.629 -17.176  1.00  0.00           H  
ATOM    103 3HD2 LEU A 162     -11.768   0.666 -15.433  1.00  0.00           H  
ATOM    104  N   THR A 163     -13.130  -0.568 -13.497  1.00  0.00           N  
ATOM    105  CA  THR A 163     -13.931   0.599 -13.185  1.00  0.00           C  
ATOM    106  C   THR A 163     -13.038   1.835 -13.283  1.00  0.00           C  
ATOM    107  O   THR A 163     -11.937   1.838 -12.733  1.00  0.00           O  
ATOM    108  CB  THR A 163     -14.563   0.499 -11.784  1.00  0.00           C  
ATOM    109  OG1 THR A 163     -15.436  -0.638 -11.732  1.00  0.00           O  
ATOM    110  CG2 THR A 163     -15.355   1.757 -11.465  1.00  0.00           C  
ATOM    111  H   THR A 163     -12.740  -1.095 -12.770  1.00  0.00           H  
ATOM    112  HA  THR A 163     -14.738   0.670 -13.915  1.00  0.00           H  
ATOM    113  HB  THR A 163     -13.778   0.372 -11.039  1.00  0.00           H  
ATOM    114  HG1 THR A 163     -15.754  -0.754 -10.833  1.00  0.00           H  
ATOM    115 1HG2 THR A 163     -15.795   1.668 -10.472  1.00  0.00           H  
ATOM    116 2HG2 THR A 163     -14.691   2.621 -11.493  1.00  0.00           H  
ATOM    117 3HG2 THR A 163     -16.147   1.885 -12.202  1.00  0.00           H  
ATOM    118  N   PRO A 164     -13.497   2.899 -13.960  1.00  0.00           N  
ATOM    119  CA  PRO A 164     -12.714   4.131 -14.141  1.00  0.00           C  
ATOM    120  C   PRO A 164     -12.220   4.737 -12.826  1.00  0.00           C  
ATOM    121  O   PRO A 164     -11.099   5.240 -12.749  1.00  0.00           O  
ATOM    122  CB  PRO A 164     -13.714   5.060 -14.836  1.00  0.00           C  
ATOM    123  CG  PRO A 164     -14.579   4.140 -15.627  1.00  0.00           C  
ATOM    124  CD  PRO A 164     -14.775   2.947 -14.730  1.00  0.00           C  
ATOM    125  HA  PRO A 164     -11.851   3.919 -14.789  1.00  0.00           H  
ATOM    126 1HB  PRO A 164     -14.276   5.637 -14.086  1.00  0.00           H  
ATOM    127 2HB  PRO A 164     -13.178   5.787 -15.464  1.00  0.00           H  
ATOM    128 1HG  PRO A 164     -15.527   4.637 -15.883  1.00  0.00           H  
ATOM    129 2HG  PRO A 164     -14.090   3.881 -16.577  1.00  0.00           H  
ATOM    130 1HD  PRO A 164     -15.638   3.119 -14.071  1.00  0.00           H  
ATOM    131 2HD  PRO A 164     -14.930   2.047 -15.345  1.00  0.00           H  
ATOM    132  N   GLN A 165     -13.054   4.663 -11.798  1.00  0.00           N  
ATOM    133  CA  GLN A 165     -12.719   5.223 -10.492  1.00  0.00           C  
ATOM    134  C   GLN A 165     -11.666   4.392  -9.762  1.00  0.00           C  
ATOM    135  O   GLN A 165     -10.776   4.940  -9.115  1.00  0.00           O  
ATOM    136  CB  GLN A 165     -13.978   5.338  -9.628  1.00  0.00           C  
ATOM    137  CG  GLN A 165     -14.990   6.352 -10.134  1.00  0.00           C  
ATOM    138  CD  GLN A 165     -16.243   6.395  -9.279  1.00  0.00           C  
ATOM    139  OE1 GLN A 165     -16.594   5.414  -8.618  1.00  0.00           O  
ATOM    140  NE2 GLN A 165     -16.925   7.534  -9.288  1.00  0.00           N  
ATOM    141  H   GLN A 165     -13.924   4.226 -11.924  1.00  0.00           H  
ATOM    142  HA  GLN A 165     -12.302   6.219 -10.639  1.00  0.00           H  
ATOM    143 1HB  GLN A 165     -14.471   4.368  -9.573  1.00  0.00           H  
ATOM    144 2HB  GLN A 165     -13.698   5.620  -8.613  1.00  0.00           H  
ATOM    145 1HG  GLN A 165     -14.534   7.342 -10.122  1.00  0.00           H  
ATOM    146 2HG  GLN A 165     -15.278   6.085 -11.150  1.00  0.00           H  
ATOM    147 1HE2 GLN A 165     -17.760   7.623  -8.744  1.00  0.00           H  
ATOM    148 2HE2 GLN A 165     -16.604   8.305  -9.839  1.00  0.00           H  
ATOM    149  N   GLN A 166     -11.757   3.072  -9.874  1.00  0.00           N  
ATOM    150  CA  GLN A 166     -10.822   2.186  -9.190  1.00  0.00           C  
ATOM    151  C   GLN A 166      -9.517   2.063  -9.956  1.00  0.00           C  
ATOM    152  O   GLN A 166      -8.440   2.098  -9.365  1.00  0.00           O  
ATOM    153  CB  GLN A 166     -11.442   0.800  -8.993  1.00  0.00           C  
ATOM    154  CG  GLN A 166     -10.578  -0.160  -8.193  1.00  0.00           C  
ATOM    155  CD  GLN A 166     -11.300  -1.453  -7.866  1.00  0.00           C  
ATOM    156  OE1 GLN A 166     -12.392  -1.718  -8.377  1.00  0.00           O  
ATOM    157  NE2 GLN A 166     -10.695  -2.268  -7.009  1.00  0.00           N  
ATOM    158  H   GLN A 166     -12.454   2.687 -10.440  1.00  0.00           H  
ATOM    159  HA  GLN A 166     -10.598   2.609  -8.211  1.00  0.00           H  
ATOM    160 1HB  GLN A 166     -12.398   0.899  -8.480  1.00  0.00           H  
ATOM    161 2HB  GLN A 166     -11.637   0.347  -9.965  1.00  0.00           H  
ATOM    162 1HG  GLN A 166      -9.689  -0.403  -8.775  1.00  0.00           H  
ATOM    163 2HG  GLN A 166     -10.292   0.319  -7.257  1.00  0.00           H  
ATOM    164 1HE2 GLN A 166     -11.124  -3.135  -6.754  1.00  0.00           H  
ATOM    165 2HE2 GLN A 166      -9.810  -2.014  -6.617  1.00  0.00           H  
ATOM    166  N   GLN A 167      -9.625   1.917 -11.272  1.00  0.00           N  
ATOM    167  CA  GLN A 167      -8.469   1.777 -12.140  1.00  0.00           C  
ATOM    168  C   GLN A 167      -7.449   2.886 -11.907  1.00  0.00           C  
ATOM    169  O   GLN A 167      -6.258   2.627 -11.753  1.00  0.00           O  
ATOM    170  CB  GLN A 167      -8.907   1.771 -13.607  1.00  0.00           C  
ATOM    171  CG  GLN A 167      -7.759   1.678 -14.599  1.00  0.00           C  
ATOM    172  CD  GLN A 167      -7.035   0.347 -14.523  1.00  0.00           C  
ATOM    173  OE1 GLN A 167      -7.460  -0.568 -13.811  1.00  0.00           O  
ATOM    174  NE2 GLN A 167      -5.936   0.230 -15.258  1.00  0.00           N  
ATOM    175  H   GLN A 167     -10.519   1.896 -11.678  1.00  0.00           H  
ATOM    176  HA  GLN A 167      -7.981   0.829 -11.916  1.00  0.00           H  
ATOM    177 1HB  GLN A 167      -9.573   0.927 -13.784  1.00  0.00           H  
ATOM    178 2HB  GLN A 167      -9.466   2.680 -13.824  1.00  0.00           H  
ATOM    179 1HG  GLN A 167      -8.154   1.795 -15.608  1.00  0.00           H  
ATOM    180 2HG  GLN A 167      -7.042   2.469 -14.383  1.00  0.00           H  
ATOM    181 1HE2 GLN A 167      -5.416  -0.626 -15.250  1.00  0.00           H  
ATOM    182 2HE2 GLN A 167      -5.627   0.996 -15.822  1.00  0.00           H  
ATOM    183  N   GLN A 168      -7.937   4.113 -11.843  1.00  0.00           N  
ATOM    184  CA  GLN A 168      -7.085   5.278 -11.654  1.00  0.00           C  
ATOM    185  C   GLN A 168      -6.316   5.237 -10.336  1.00  0.00           C  
ATOM    186  O   GLN A 168      -5.210   5.765 -10.240  1.00  0.00           O  
ATOM    187  CB  GLN A 168      -7.925   6.557 -11.721  1.00  0.00           C  
ATOM    188  CG  GLN A 168      -8.445   6.887 -13.110  1.00  0.00           C  
ATOM    189  CD  GLN A 168      -9.411   8.058 -13.103  1.00  0.00           C  
ATOM    190  OE1 GLN A 168      -9.679   8.652 -12.055  1.00  0.00           O  
ATOM    191  NE2 GLN A 168      -9.938   8.394 -14.274  1.00  0.00           N  
ATOM    192  H   GLN A 168      -8.906   4.243 -11.920  1.00  0.00           H  
ATOM    193  HA  GLN A 168      -6.346   5.299 -12.454  1.00  0.00           H  
ATOM    194 1HB  GLN A 168      -8.781   6.465 -11.054  1.00  0.00           H  
ATOM    195 2HB  GLN A 168      -7.329   7.401 -11.376  1.00  0.00           H  
ATOM    196 1HG  GLN A 168      -7.602   7.142 -13.752  1.00  0.00           H  
ATOM    197 2HG  GLN A 168      -8.968   6.016 -13.507  1.00  0.00           H  
ATOM    198 1HE2 GLN A 168     -10.581   9.159 -14.331  1.00  0.00           H  
ATOM    199 2HE2 GLN A 168      -9.694   7.885 -15.098  1.00  0.00           H  
ATOM    200  N   LEU A 169      -6.894   4.616  -9.325  1.00  0.00           N  
ATOM    201  CA  LEU A 169      -6.252   4.555  -8.026  1.00  0.00           C  
ATOM    202  C   LEU A 169      -5.281   3.380  -7.910  1.00  0.00           C  
ATOM    203  O   LEU A 169      -4.148   3.543  -7.454  1.00  0.00           O  
ATOM    204  CB  LEU A 169      -7.318   4.453  -6.928  1.00  0.00           C  
ATOM    205  CG  LEU A 169      -6.786   4.333  -5.494  1.00  0.00           C  
ATOM    206  CD1 LEU A 169      -5.980   5.577  -5.146  1.00  0.00           C  
ATOM    207  CD2 LEU A 169      -7.952   4.151  -4.533  1.00  0.00           C  
ATOM    208  H   LEU A 169      -7.756   4.169  -9.461  1.00  0.00           H  
ATOM    209  HA  LEU A 169      -5.678   5.470  -7.881  1.00  0.00           H  
ATOM    210 1HB  LEU A 169      -7.950   5.338  -6.974  1.00  0.00           H  
ATOM    211 2HB  LEU A 169      -7.937   3.578  -7.125  1.00  0.00           H  
ATOM    212  HG  LEU A 169      -6.120   3.474  -5.423  1.00  0.00           H  
ATOM    213 1HD1 LEU A 169      -5.602   5.493  -4.127  1.00  0.00           H  
ATOM    214 2HD1 LEU A 169      -5.142   5.673  -5.836  1.00  0.00           H  
ATOM    215 3HD1 LEU A 169      -6.617   6.457  -5.224  1.00  0.00           H  
ATOM    216 1HD2 LEU A 169      -7.574   4.065  -3.514  1.00  0.00           H  
ATOM    217 2HD2 LEU A 169      -8.618   5.011  -4.602  1.00  0.00           H  
ATOM    218 3HD2 LEU A 169      -8.500   3.245  -4.794  1.00  0.00           H  
ATOM    219  N   VAL A 170      -5.722   2.200  -8.332  1.00  0.00           N  
ATOM    220  CA  VAL A 170      -4.902   0.999  -8.214  1.00  0.00           C  
ATOM    221  C   VAL A 170      -3.789   0.914  -9.259  1.00  0.00           C  
ATOM    222  O   VAL A 170      -2.696   0.433  -8.966  1.00  0.00           O  
ATOM    223  CB  VAL A 170      -5.795  -0.250  -8.336  1.00  0.00           C  
ATOM    224  CG1 VAL A 170      -6.939  -0.186  -7.334  1.00  0.00           C  
ATOM    225  CG2 VAL A 170      -6.328  -0.368  -9.756  1.00  0.00           C  
ATOM    226  H   VAL A 170      -6.621   2.137  -8.726  1.00  0.00           H  
ATOM    227  HA  VAL A 170      -4.424   1.001  -7.234  1.00  0.00           H  
ATOM    228  HB  VAL A 170      -5.204  -1.133  -8.094  1.00  0.00           H  
ATOM    229 1HG1 VAL A 170      -7.560  -1.077  -7.434  1.00  0.00           H  
ATOM    230 2HG1 VAL A 170      -6.535  -0.138  -6.323  1.00  0.00           H  
ATOM    231 3HG1 VAL A 170      -7.543   0.700  -7.527  1.00  0.00           H  
ATOM    232 1HG2 VAL A 170      -6.958  -1.254  -9.835  1.00  0.00           H  
ATOM    233 2HG2 VAL A 170      -6.914   0.518 -10.000  1.00  0.00           H  
ATOM    234 3HG2 VAL A 170      -5.493  -0.454 -10.452  1.00  0.00           H  
ATOM    235  N   ASN A 171      -4.053   1.377 -10.470  1.00  0.00           N  
ATOM    236  CA  ASN A 171      -3.052   1.320 -11.538  1.00  0.00           C  
ATOM    237  C   ASN A 171      -1.928   2.323 -11.293  1.00  0.00           C  
ATOM    238  O   ASN A 171      -0.785   2.112 -11.702  1.00  0.00           O  
ATOM    239  CB  ASN A 171      -3.697   1.562 -12.890  1.00  0.00           C  
ATOM    240  CG  ASN A 171      -2.800   1.177 -14.035  1.00  0.00           C  
ATOM    241  OD1 ASN A 171      -2.397   0.015 -14.160  1.00  0.00           O  
ATOM    242  ND2 ASN A 171      -2.482   2.131 -14.873  1.00  0.00           N  
ATOM    243  H   ASN A 171      -4.938   1.764 -10.655  1.00  0.00           H  
ATOM    244  HA  ASN A 171      -2.604   0.325 -11.540  1.00  0.00           H  
ATOM    245 1HB  ASN A 171      -4.623   0.989 -12.960  1.00  0.00           H  
ATOM    246 2HB  ASN A 171      -3.957   2.617 -12.986  1.00  0.00           H  
ATOM    247 1HD2 ASN A 171      -1.889   1.933 -15.654  1.00  0.00           H  
ATOM    248 2HD2 ASN A 171      -2.831   3.057 -14.733  1.00  0.00           H  
ATOM    249  N   GLN A 172      -2.252   3.402 -10.600  1.00  0.00           N  
ATOM    250  CA  GLN A 172      -1.276   4.444 -10.306  1.00  0.00           C  
ATOM    251  C   GLN A 172      -0.409   4.077  -9.107  1.00  0.00           C  
ATOM    252  O   GLN A 172       0.673   4.635  -8.924  1.00  0.00           O  
ATOM    253  CB  GLN A 172      -1.982   5.778 -10.050  1.00  0.00           C  
ATOM    254  CG  GLN A 172      -2.580   6.415 -11.292  1.00  0.00           C  
ATOM    255  CD  GLN A 172      -3.219   7.760 -11.003  1.00  0.00           C  
ATOM    256  OE1 GLN A 172      -3.178   8.253  -9.873  1.00  0.00           O  
ATOM    257  NE2 GLN A 172      -3.814   8.363 -12.025  1.00  0.00           N  
ATOM    258  H   GLN A 172      -3.169   3.504 -10.275  1.00  0.00           H  
ATOM    259  HA  GLN A 172      -0.619   4.556 -11.169  1.00  0.00           H  
ATOM    260 1HB  GLN A 172      -2.785   5.632  -9.327  1.00  0.00           H  
ATOM    261 2HB  GLN A 172      -1.276   6.486  -9.616  1.00  0.00           H  
ATOM    262 1HG  GLN A 172      -1.791   6.562 -12.028  1.00  0.00           H  
ATOM    263 2HG  GLN A 172      -3.347   5.752 -11.694  1.00  0.00           H  
ATOM    264 1HE2 GLN A 172      -4.254   9.253 -11.896  1.00  0.00           H  
ATOM    265 2HE2 GLN A 172      -3.825   7.928 -12.927  1.00  0.00           H  
ATOM    266  N   MET A 173      -0.880   3.129  -8.300  1.00  0.00           N  
ATOM    267  CA  MET A 173      -0.141   2.679  -7.114  1.00  0.00           C  
ATOM    268  C   MET A 173       1.107   1.888  -7.506  1.00  0.00           C  
ATOM    269  O   MET A 173       1.901   1.499  -6.654  1.00  0.00           O  
ATOM    270  CB  MET A 173      -1.044   1.835  -6.216  1.00  0.00           C  
ATOM    271  CG  MET A 173      -1.967   2.643  -5.314  1.00  0.00           C  
ATOM    272  SD  MET A 173      -1.065   3.649  -4.119  1.00  0.00           S  
ATOM    273  CE  MET A 173      -0.336   2.378  -3.090  1.00  0.00           C  
ATOM    274  H   MET A 173      -1.749   2.722  -8.499  1.00  0.00           H  
ATOM    275  HA  MET A 173       0.186   3.557  -6.556  1.00  0.00           H  
ATOM    276 1HB  MET A 173      -1.664   1.185  -6.832  1.00  0.00           H  
ATOM    277 2HB  MET A 173      -0.430   1.196  -5.580  1.00  0.00           H  
ATOM    278 1HG  MET A 173      -2.585   3.302  -5.923  1.00  0.00           H  
ATOM    279 2HG  MET A 173      -2.625   1.967  -4.769  1.00  0.00           H  
ATOM    280 1HE  MET A 173       0.255   2.844  -2.301  1.00  0.00           H  
ATOM    281 2HE  MET A 173      -1.126   1.772  -2.644  1.00  0.00           H  
ATOM    282 3HE  MET A 173       0.309   1.742  -3.698  1.00  0.00           H  
ATOM    283  N   LYS A 174       1.265   1.642  -8.799  1.00  0.00           N  
ATOM    284  CA  LYS A 174       2.421   0.919  -9.300  1.00  0.00           C  
ATOM    285  C   LYS A 174       3.640   1.815  -9.205  1.00  0.00           C  
ATOM    286  O   LYS A 174       4.701   1.407  -8.734  1.00  0.00           O  
ATOM    287  CB  LYS A 174       2.202   0.457 -10.742  1.00  0.00           C  
ATOM    288  CG  LYS A 174       3.348  -0.360 -11.321  1.00  0.00           C  
ATOM    289  CD  LYS A 174       3.012  -0.874 -12.713  1.00  0.00           C  
ATOM    290  CE  LYS A 174       4.158  -1.689 -13.295  1.00  0.00           C  
ATOM    291  NZ  LYS A 174       3.844  -2.197 -14.658  1.00  0.00           N  
ATOM    292  H   LYS A 174       0.598   1.971  -9.427  1.00  0.00           H  
ATOM    293  HA  LYS A 174       2.574   0.037  -8.677  1.00  0.00           H  
ATOM    294 1HB  LYS A 174       1.297  -0.150 -10.796  1.00  0.00           H  
ATOM    295 2HB  LYS A 174       2.052   1.326 -11.383  1.00  0.00           H  
ATOM    296 1HG  LYS A 174       4.244   0.259 -11.378  1.00  0.00           H  
ATOM    297 2HG  LYS A 174       3.556  -1.209 -10.670  1.00  0.00           H  
ATOM    298 1HD  LYS A 174       2.120  -1.500 -12.665  1.00  0.00           H  
ATOM    299 2HD  LYS A 174       2.808  -0.031 -13.373  1.00  0.00           H  
ATOM    300 1HE  LYS A 174       5.053  -1.072 -13.348  1.00  0.00           H  
ATOM    301 2HE  LYS A 174       4.366  -2.539 -12.645  1.00  0.00           H  
ATOM    302 1HZ  LYS A 174       4.626  -2.731 -15.008  1.00  0.00           H  
ATOM    303 2HZ  LYS A 174       3.024  -2.787 -14.618  1.00  0.00           H  
ATOM    304 3HZ  LYS A 174       3.667  -1.417 -15.276  1.00  0.00           H  
ATOM    305  N   VAL A 175       3.472   3.053  -9.647  1.00  0.00           N  
ATOM    306  CA  VAL A 175       4.547   4.019  -9.596  1.00  0.00           C  
ATOM    307  C   VAL A 175       4.194   5.108  -8.603  1.00  0.00           C  
ATOM    308  O   VAL A 175       3.738   6.192  -8.973  1.00  0.00           O  
ATOM    309  CB  VAL A 175       4.793   4.636 -10.985  1.00  0.00           C  
ATOM    310  CG1 VAL A 175       5.978   5.590 -10.942  1.00  0.00           C  
ATOM    311  CG2 VAL A 175       5.025   3.534 -12.008  1.00  0.00           C  
ATOM    312  H   VAL A 175       2.602   3.324 -10.005  1.00  0.00           H  
ATOM    313  HA  VAL A 175       5.457   3.508  -9.278  1.00  0.00           H  
ATOM    314  HB  VAL A 175       3.920   5.222 -11.273  1.00  0.00           H  
ATOM    315 1HG1 VAL A 175       6.137   6.017 -11.933  1.00  0.00           H  
ATOM    316 2HG1 VAL A 175       5.775   6.390 -10.231  1.00  0.00           H  
ATOM    317 3HG1 VAL A 175       6.871   5.047 -10.634  1.00  0.00           H  
ATOM    318 1HG2 VAL A 175       5.197   3.978 -12.988  1.00  0.00           H  
ATOM    319 2HG2 VAL A 175       5.895   2.945 -11.718  1.00  0.00           H  
ATOM    320 3HG2 VAL A 175       4.148   2.888 -12.052  1.00  0.00           H  
ATOM    321  N   ALA A 176       4.412   4.808  -7.342  1.00  0.00           N  
ATOM    322  CA  ALA A 176       4.130   5.744  -6.275  1.00  0.00           C  
ATOM    323  C   ALA A 176       5.181   5.632  -5.178  1.00  0.00           C  
ATOM    324  O   ALA A 176       5.362   4.567  -4.590  1.00  0.00           O  
ATOM    325  CB  ALA A 176       2.736   5.497  -5.714  1.00  0.00           C  
ATOM    326  H   ALA A 176       4.738   3.912  -7.118  1.00  0.00           H  
ATOM    327  HA  ALA A 176       4.174   6.752  -6.688  1.00  0.00           H  
ATOM    328 1HB  ALA A 176       2.681   4.494  -5.314  1.00  0.00           H  
ATOM    329 2HB  ALA A 176       2.004   5.610  -6.501  1.00  0.00           H  
ATOM    330 3HB  ALA A 176       2.531   6.210  -4.930  1.00  0.00           H  
ATOM    331  N   PRO A 177       5.938   6.710  -4.936  1.00  0.00           N  
ATOM    332  CA  PRO A 177       6.955   6.738  -3.898  1.00  0.00           C  
ATOM    333  C   PRO A 177       6.377   7.101  -2.532  1.00  0.00           C  
ATOM    334  O   PRO A 177       5.520   7.983  -2.420  1.00  0.00           O  
ATOM    335  CB  PRO A 177       7.920   7.815  -4.404  1.00  0.00           C  
ATOM    336  CG  PRO A 177       7.033   8.837  -5.029  1.00  0.00           C  
ATOM    337  CD  PRO A 177       5.917   8.037  -5.646  1.00  0.00           C  
ATOM    338  HA  PRO A 177       7.448   5.756  -3.848  1.00  0.00           H  
ATOM    339 1HB  PRO A 177       8.510   8.215  -3.567  1.00  0.00           H  
ATOM    340 2HB  PRO A 177       8.632   7.375  -5.118  1.00  0.00           H  
ATOM    341 1HG  PRO A 177       6.675   9.545  -4.267  1.00  0.00           H  
ATOM    342 2HG  PRO A 177       7.593   9.425  -5.770  1.00  0.00           H  
ATOM    343 1HD  PRO A 177       4.959   8.553  -5.481  1.00  0.00           H  
ATOM    344 2HD  PRO A 177       6.108   7.909  -6.722  1.00  0.00           H  
ATOM    345  N   ILE A 178       6.852   6.415  -1.506  1.00  0.00           N  
ATOM    346  CA  ILE A 178       6.412   6.640  -0.137  1.00  0.00           C  
ATOM    347  C   ILE A 178       6.911   7.989   0.384  1.00  0.00           C  
ATOM    348  O   ILE A 178       8.119   8.227   0.445  1.00  0.00           O  
ATOM    349  CB  ILE A 178       6.904   5.512   0.789  1.00  0.00           C  
ATOM    350  CG1 ILE A 178       6.395   4.155   0.295  1.00  0.00           C  
ATOM    351  CG2 ILE A 178       6.454   5.764   2.219  1.00  0.00           C  
ATOM    352  CD1 ILE A 178       7.073   2.974   0.949  1.00  0.00           C  
ATOM    353  H   ILE A 178       7.526   5.718  -1.675  1.00  0.00           H  
ATOM    354  HA  ILE A 178       5.323   6.649  -0.121  1.00  0.00           H  
ATOM    355  HB  ILE A 178       7.992   5.469   0.762  1.00  0.00           H  
ATOM    356 1HG1 ILE A 178       5.323   4.080   0.479  1.00  0.00           H  
ATOM    357 2HG1 ILE A 178       6.547   4.081  -0.783  1.00  0.00           H  
ATOM    358 1HG2 ILE A 178       6.810   4.957   2.860  1.00  0.00           H  
ATOM    359 2HG2 ILE A 178       6.863   6.711   2.568  1.00  0.00           H  
ATOM    360 3HG2 ILE A 178       5.365   5.803   2.256  1.00  0.00           H  
ATOM    361 1HD1 ILE A 178       6.659   2.048   0.547  1.00  0.00           H  
ATOM    362 2HD1 ILE A 178       8.143   3.011   0.747  1.00  0.00           H  
ATOM    363 3HD1 ILE A 178       6.905   3.008   2.024  1.00  0.00           H  
ATOM    364  N   PRO A 179       5.983   8.898   0.732  1.00  0.00           N  
ATOM    365  CA  PRO A 179       6.327  10.225   1.255  1.00  0.00           C  
ATOM    366  C   PRO A 179       7.071  10.158   2.582  1.00  0.00           C  
ATOM    367  O   PRO A 179       7.006   9.158   3.299  1.00  0.00           O  
ATOM    368  CB  PRO A 179       4.956  10.889   1.420  1.00  0.00           C  
ATOM    369  CG  PRO A 179       4.074  10.148   0.474  1.00  0.00           C  
ATOM    370  CD  PRO A 179       4.546   8.721   0.563  1.00  0.00           C  
ATOM    371  HA  PRO A 179       6.939  10.759   0.513  1.00  0.00           H  
ATOM    372 1HB  PRO A 179       4.623  10.809   2.465  1.00  0.00           H  
ATOM    373 2HB  PRO A 179       5.027  11.962   1.186  1.00  0.00           H  
ATOM    374 1HG  PRO A 179       3.021  10.265   0.766  1.00  0.00           H  
ATOM    375 2HG  PRO A 179       4.171  10.564  -0.539  1.00  0.00           H  
ATOM    376 1HD  PRO A 179       4.082   8.235   1.434  1.00  0.00           H  
ATOM    377 2HD  PRO A 179       4.283   8.189  -0.363  1.00  0.00           H  
ATOM    378  N   LYS A 180       7.742  11.248   2.920  1.00  0.00           N  
ATOM    379  CA  LYS A 180       8.516  11.337   4.156  1.00  0.00           C  
ATOM    380  C   LYS A 180       7.624  11.176   5.380  1.00  0.00           C  
ATOM    381  O   LYS A 180       8.061  10.675   6.418  1.00  0.00           O  
ATOM    382  CB  LYS A 180       9.265  12.669   4.225  1.00  0.00           C  
ATOM    383  CG  LYS A 180      10.417  12.795   3.236  1.00  0.00           C  
ATOM    384  CD  LYS A 180      11.102  14.148   3.355  1.00  0.00           C  
ATOM    385  CE  LYS A 180      12.253  14.275   2.369  1.00  0.00           C  
ATOM    386  NZ  LYS A 180      12.910  15.608   2.449  1.00  0.00           N  
ATOM    387  H   LYS A 180       7.709  12.023   2.317  1.00  0.00           H  
ATOM    388  HA  LYS A 180       9.245  10.526   4.167  1.00  0.00           H  
ATOM    389 1HB  LYS A 180       8.570  13.487   4.035  1.00  0.00           H  
ATOM    390 2HB  LYS A 180       9.669  12.808   5.228  1.00  0.00           H  
ATOM    391 1HG  LYS A 180      11.148  12.008   3.427  1.00  0.00           H  
ATOM    392 2HG  LYS A 180      10.039  12.676   2.221  1.00  0.00           H  
ATOM    393 1HD  LYS A 180      10.378  14.941   3.161  1.00  0.00           H  
ATOM    394 2HD  LYS A 180      11.488  14.272   4.367  1.00  0.00           H  
ATOM    395 1HE  LYS A 180      12.995  13.505   2.574  1.00  0.00           H  
ATOM    396 2HE  LYS A 180      11.881  14.129   1.355  1.00  0.00           H  
ATOM    397 1HZ  LYS A 180      13.666  15.652   1.780  1.00  0.00           H  
ATOM    398 2HZ  LYS A 180      12.234  16.330   2.242  1.00  0.00           H  
ATOM    399 3HZ  LYS A 180      13.277  15.747   3.379  1.00  0.00           H  
ATOM    400  N   GLN A 181       6.375  11.598   5.250  1.00  0.00           N  
ATOM    401  CA  GLN A 181       5.408  11.494   6.336  1.00  0.00           C  
ATOM    402  C   GLN A 181       5.146  10.029   6.680  1.00  0.00           C  
ATOM    403  O   GLN A 181       4.888   9.680   7.833  1.00  0.00           O  
ATOM    404  CB  GLN A 181       4.098  12.191   5.960  1.00  0.00           C  
ATOM    405  CG  GLN A 181       4.202  13.704   5.869  1.00  0.00           C  
ATOM    406  CD  GLN A 181       2.901  14.348   5.429  1.00  0.00           C  
ATOM    407  OE1 GLN A 181       2.093  13.733   4.728  1.00  0.00           O  
ATOM    408  NE2 GLN A 181       2.690  15.594   5.838  1.00  0.00           N  
ATOM    409  H   GLN A 181       6.099  12.000   4.400  1.00  0.00           H  
ATOM    410  HA  GLN A 181       5.822  11.985   7.216  1.00  0.00           H  
ATOM    411 1HB  GLN A 181       3.751  11.819   4.996  1.00  0.00           H  
ATOM    412 2HB  GLN A 181       3.333  11.951   6.699  1.00  0.00           H  
ATOM    413 1HG  GLN A 181       4.465  14.100   6.849  1.00  0.00           H  
ATOM    414 2HG  GLN A 181       4.973  13.962   5.143  1.00  0.00           H  
ATOM    415 1HE2 GLN A 181       1.849  16.071   5.579  1.00  0.00           H  
ATOM    416 2HE2 GLN A 181       3.371  16.056   6.406  1.00  0.00           H  
ATOM    417  N   LEU A 182       5.231   9.176   5.671  1.00  0.00           N  
ATOM    418  CA  LEU A 182       4.985   7.754   5.846  1.00  0.00           C  
ATOM    419  C   LEU A 182       6.278   6.995   6.126  1.00  0.00           C  
ATOM    420  O   LEU A 182       6.263   5.978   6.816  1.00  0.00           O  
ATOM    421  CB  LEU A 182       4.307   7.180   4.596  1.00  0.00           C  
ATOM    422  CG  LEU A 182       2.774   7.228   4.589  1.00  0.00           C  
ATOM    423  CD1 LEU A 182       2.310   8.667   4.773  1.00  0.00           C  
ATOM    424  CD2 LEU A 182       2.253   6.649   3.281  1.00  0.00           C  
ATOM    425  H   LEU A 182       5.479   9.510   4.781  1.00  0.00           H  
ATOM    426  HA  LEU A 182       4.321   7.620   6.699  1.00  0.00           H  
ATOM    427 1HB  LEU A 182       4.660   7.731   3.725  1.00  0.00           H  
ATOM    428 2HB  LEU A 182       4.606   6.137   4.485  1.00  0.00           H  
ATOM    429  HG  LEU A 182       2.388   6.643   5.424  1.00  0.00           H  
ATOM    430 1HD1 LEU A 182       1.221   8.701   4.768  1.00  0.00           H  
ATOM    431 2HD1 LEU A 182       2.680   9.049   5.724  1.00  0.00           H  
ATOM    432 3HD1 LEU A 182       2.696   9.280   3.959  1.00  0.00           H  
ATOM    433 1HD2 LEU A 182       1.164   6.683   3.276  1.00  0.00           H  
ATOM    434 2HD2 LEU A 182       2.638   7.233   2.446  1.00  0.00           H  
ATOM    435 3HD2 LEU A 182       2.585   5.615   3.185  1.00  0.00           H  
ATOM    436  N   LEU A 183       7.393   7.504   5.602  1.00  0.00           N  
ATOM    437  CA  LEU A 183       8.704   6.872   5.793  1.00  0.00           C  
ATOM    438  C   LEU A 183       9.061   6.750   7.271  1.00  0.00           C  
ATOM    439  O   LEU A 183       9.811   5.860   7.667  1.00  0.00           O  
ATOM    440  CB  LEU A 183       9.791   7.677   5.069  1.00  0.00           C  
ATOM    441  CG  LEU A 183       9.805   7.551   3.541  1.00  0.00           C  
ATOM    442  CD1 LEU A 183      10.913   8.425   2.969  1.00  0.00           C  
ATOM    443  CD2 LEU A 183      10.004   6.093   3.154  1.00  0.00           C  
ATOM    444  H   LEU A 183       7.333   8.319   5.058  1.00  0.00           H  
ATOM    445  HA  LEU A 183       8.669   5.869   5.369  1.00  0.00           H  
ATOM    446 1HB  LEU A 183       9.662   8.731   5.313  1.00  0.00           H  
ATOM    447 2HB  LEU A 183      10.765   7.356   5.438  1.00  0.00           H  
ATOM    448  HG  LEU A 183       8.857   7.907   3.137  1.00  0.00           H  
ATOM    449 1HD1 LEU A 183      10.923   8.334   1.882  1.00  0.00           H  
ATOM    450 2HD1 LEU A 183      10.735   9.464   3.245  1.00  0.00           H  
ATOM    451 3HD1 LEU A 183      11.874   8.102   3.368  1.00  0.00           H  
ATOM    452 1HD2 LEU A 183      10.013   6.003   2.067  1.00  0.00           H  
ATOM    453 2HD2 LEU A 183      10.952   5.735   3.555  1.00  0.00           H  
ATOM    454 3HD2 LEU A 183       9.189   5.494   3.560  1.00  0.00           H  
ATOM    455  N   GLN A 184       8.520   7.649   8.080  1.00  0.00           N  
ATOM    456  CA  GLN A 184       8.772   7.642   9.516  1.00  0.00           C  
ATOM    457  C   GLN A 184       8.196   6.395  10.182  1.00  0.00           C  
ATOM    458  O   GLN A 184       8.633   6.003  11.265  1.00  0.00           O  
ATOM    459  CB  GLN A 184       8.185   8.898  10.165  1.00  0.00           C  
ATOM    460  CG  GLN A 184       8.908  10.183   9.802  1.00  0.00           C  
ATOM    461  CD  GLN A 184       8.304  11.399  10.478  1.00  0.00           C  
ATOM    462  OE1 GLN A 184       7.725  11.299  11.563  1.00  0.00           O  
ATOM    463  NE2 GLN A 184       8.435  12.556   9.840  1.00  0.00           N  
ATOM    464  H   GLN A 184       7.946   8.345   7.700  1.00  0.00           H  
ATOM    465  HA  GLN A 184       9.850   7.636   9.678  1.00  0.00           H  
ATOM    466 1HB  GLN A 184       7.140   9.005   9.871  1.00  0.00           H  
ATOM    467 2HB  GLN A 184       8.209   8.793  11.250  1.00  0.00           H  
ATOM    468 1HG  GLN A 184       9.950  10.101  10.112  1.00  0.00           H  
ATOM    469 2HG  GLN A 184       8.851  10.328   8.723  1.00  0.00           H  
ATOM    470 1HE2 GLN A 184       8.056  13.394  10.238  1.00  0.00           H  
ATOM    471 2HE2 GLN A 184       8.912  12.593   8.962  1.00  0.00           H  
ATOM    472  N   ARG A 185       7.222   5.771   9.528  1.00  0.00           N  
ATOM    473  CA  ARG A 185       6.577   4.580  10.068  1.00  0.00           C  
ATOM    474  C   ARG A 185       7.439   3.343   9.852  1.00  0.00           C  
ATOM    475  O   ARG A 185       7.341   2.372  10.601  1.00  0.00           O  
ATOM    476  CB  ARG A 185       5.217   4.367   9.420  1.00  0.00           C  
ATOM    477  CG  ARG A 185       4.155   5.382   9.812  1.00  0.00           C  
ATOM    478  CD  ARG A 185       2.832   5.047   9.225  1.00  0.00           C  
ATOM    479  NE  ARG A 185       1.806   5.996   9.626  1.00  0.00           N  
ATOM    480  CZ  ARG A 185       1.081   5.906  10.758  1.00  0.00           C  
ATOM    481  NH1 ARG A 185       1.281   4.906  11.589  1.00  0.00           N  
ATOM    482  NH2 ARG A 185       0.168   6.821  11.033  1.00  0.00           N  
ATOM    483  H   ARG A 185       6.941   6.112   8.650  1.00  0.00           H  
ATOM    484  HA  ARG A 185       6.433   4.720  11.140  1.00  0.00           H  
ATOM    485 1HB  ARG A 185       5.321   4.401   8.336  1.00  0.00           H  
ATOM    486 2HB  ARG A 185       4.840   3.378   9.682  1.00  0.00           H  
ATOM    487 1HG  ARG A 185       4.054   5.401  10.898  1.00  0.00           H  
ATOM    488 2HG  ARG A 185       4.448   6.370   9.457  1.00  0.00           H  
ATOM    489 1HD  ARG A 185       2.903   5.061   8.138  1.00  0.00           H  
ATOM    490 2HD  ARG A 185       2.528   4.055   9.557  1.00  0.00           H  
ATOM    491  HE  ARG A 185       1.623   6.779   9.012  1.00  0.00           H  
ATOM    492 1HH1 ARG A 185       1.979   4.207  11.378  1.00  0.00           H  
ATOM    493 2HH1 ARG A 185       0.738   4.839  12.438  1.00  0.00           H  
ATOM    494 1HH2 ARG A 185       0.015   7.589  10.395  1.00  0.00           H  
ATOM    495 2HH2 ARG A 185      -0.375   6.754  11.881  1.00  0.00           H  
ATOM    496  N   ILE A 186       8.274   3.384   8.823  1.00  0.00           N  
ATOM    497  CA  ILE A 186       9.169   2.275   8.510  1.00  0.00           C  
ATOM    498  C   ILE A 186      10.596   2.788   8.321  1.00  0.00           C  
ATOM    499  O   ILE A 186      11.022   3.085   7.205  1.00  0.00           O  
ATOM    500  CB  ILE A 186       8.709   1.531   7.243  1.00  0.00           C  
ATOM    501  CG1 ILE A 186       7.249   1.094   7.381  1.00  0.00           C  
ATOM    502  CG2 ILE A 186       9.604   0.331   6.977  1.00  0.00           C  
ATOM    503  CD1 ILE A 186       7.042  -0.050   8.347  1.00  0.00           C  
ATOM    504  H   ILE A 186       8.299   4.187   8.261  1.00  0.00           H  
ATOM    505  HA  ILE A 186       9.155   1.574   9.343  1.00  0.00           H  
ATOM    506  HB  ILE A 186       8.758   2.205   6.388  1.00  0.00           H  
ATOM    507 1HG1 ILE A 186       6.647   1.938   7.716  1.00  0.00           H  
ATOM    508 2HG1 ILE A 186       6.867   0.789   6.406  1.00  0.00           H  
ATOM    509 1HG2 ILE A 186       9.265  -0.184   6.078  1.00  0.00           H  
ATOM    510 2HG2 ILE A 186      10.631   0.667   6.836  1.00  0.00           H  
ATOM    511 3HG2 ILE A 186       9.559  -0.353   7.825  1.00  0.00           H  
ATOM    512 1HD1 ILE A 186       5.982  -0.303   8.390  1.00  0.00           H  
ATOM    513 2HD1 ILE A 186       7.608  -0.918   8.010  1.00  0.00           H  
ATOM    514 3HD1 ILE A 186       7.384   0.245   9.337  1.00  0.00           H  
ATOM    515  N   PRO A 187      11.351   2.908   9.421  1.00  0.00           N  
ATOM    516  CA  PRO A 187      12.720   3.411   9.388  1.00  0.00           C  
ATOM    517  C   PRO A 187      13.758   2.333   9.085  1.00  0.00           C  
ATOM    518  O   PRO A 187      13.455   1.139   9.120  1.00  0.00           O  
ATOM    519  CB  PRO A 187      12.898   3.970  10.803  1.00  0.00           C  
ATOM    520  CG  PRO A 187      12.126   3.031  11.667  1.00  0.00           C  
ATOM    521  CD  PRO A 187      10.915   2.677  10.846  1.00  0.00           C  
ATOM    522  HA  PRO A 187      12.795   4.207   8.632  1.00  0.00           H  
ATOM    523 1HB  PRO A 187      13.966   4.007  11.062  1.00  0.00           H  
ATOM    524 2HB  PRO A 187      12.520   5.002  10.851  1.00  0.00           H  
ATOM    525 1HG  PRO A 187      12.740   2.153  11.917  1.00  0.00           H  
ATOM    526 2HG  PRO A 187      11.865   3.518  12.618  1.00  0.00           H  
ATOM    527 1HD  PRO A 187      10.649   1.624  11.018  1.00  0.00           H  
ATOM    528 2HD  PRO A 187      10.080   3.338  11.120  1.00  0.00           H  
ATOM    529  N   ASN A 188      14.979   2.783   8.787  1.00  0.00           N  
ATOM    530  CA  ASN A 188      16.103   1.893   8.484  1.00  0.00           C  
ATOM    531  C   ASN A 188      15.767   0.949   7.333  1.00  0.00           C  
ATOM    532  O   ASN A 188      15.730  -0.273   7.506  1.00  0.00           O  
ATOM    533  CB  ASN A 188      16.510   1.106   9.716  1.00  0.00           C  
ATOM    534  CG  ASN A 188      16.936   1.992  10.854  1.00  0.00           C  
ATOM    535  OD1 ASN A 188      17.769   2.888  10.680  1.00  0.00           O  
ATOM    536  ND2 ASN A 188      16.381   1.758  12.016  1.00  0.00           N  
ATOM    537  H   ASN A 188      15.132   3.752   8.774  1.00  0.00           H  
ATOM    538  HA  ASN A 188      16.951   2.502   8.165  1.00  0.00           H  
ATOM    539 1HB  ASN A 188      15.673   0.488  10.045  1.00  0.00           H  
ATOM    540 2HB  ASN A 188      17.333   0.436   9.465  1.00  0.00           H  
ATOM    541 1HD2 ASN A 188      16.626   2.317  12.808  1.00  0.00           H  
ATOM    542 2HD2 ASN A 188      15.711   1.023  12.110  1.00  0.00           H  
ATOM    543  N   ILE A 189      15.512   1.513   6.163  1.00  0.00           N  
ATOM    544  CA  ILE A 189      15.184   0.709   4.997  1.00  0.00           C  
ATOM    545  C   ILE A 189      16.421   0.501   4.122  1.00  0.00           C  
ATOM    546  O   ILE A 189      17.003   1.461   3.620  1.00  0.00           O  
ATOM    547  CB  ILE A 189      14.065   1.370   4.171  1.00  0.00           C  
ATOM    548  CG1 ILE A 189      12.751   1.371   4.955  1.00  0.00           C  
ATOM    549  CG2 ILE A 189      13.893   0.653   2.839  1.00  0.00           C  
ATOM    550  CD1 ILE A 189      11.656   2.190   4.312  1.00  0.00           C  
ATOM    551  H   ILE A 189      15.568   2.487   6.079  1.00  0.00           H  
ATOM    552  HA  ILE A 189      14.833  -0.265   5.336  1.00  0.00           H  
ATOM    553  HB  ILE A 189      14.320   2.412   3.981  1.00  0.00           H  
ATOM    554 1HG1 ILE A 189      12.393   0.348   5.066  1.00  0.00           H  
ATOM    555 2HG1 ILE A 189      12.926   1.765   5.957  1.00  0.00           H  
ATOM    556 1HG2 ILE A 189      13.098   1.132   2.268  1.00  0.00           H  
ATOM    557 2HG2 ILE A 189      14.825   0.704   2.277  1.00  0.00           H  
ATOM    558 3HG2 ILE A 189      13.633  -0.389   3.019  1.00  0.00           H  
ATOM    559 1HD1 ILE A 189      10.757   2.143   4.927  1.00  0.00           H  
ATOM    560 2HD1 ILE A 189      11.981   3.227   4.225  1.00  0.00           H  
ATOM    561 3HD1 ILE A 189      11.439   1.793   3.322  1.00  0.00           H  
ATOM    562  N   PRO A 190      16.831  -0.769   3.930  1.00  0.00           N  
ATOM    563  CA  PRO A 190      18.009  -1.127   3.118  1.00  0.00           C  
ATOM    564  C   PRO A 190      18.013  -0.542   1.691  1.00  0.00           C  
ATOM    565  O   PRO A 190      19.017   0.044   1.284  1.00  0.00           O  
ATOM    566  CB  PRO A 190      17.920  -2.656   3.083  1.00  0.00           C  
ATOM    567  CG  PRO A 190      17.294  -3.015   4.387  1.00  0.00           C  
ATOM    568  CD  PRO A 190      16.237  -1.965   4.597  1.00  0.00           C  
ATOM    569  HA  PRO A 190      18.920  -0.789   3.634  1.00  0.00           H  
ATOM    570 1HB  PRO A 190      17.320  -2.978   2.218  1.00  0.00           H  
ATOM    571 2HB  PRO A 190      18.923  -3.089   2.957  1.00  0.00           H  
ATOM    572 1HG  PRO A 190      16.878  -4.032   4.341  1.00  0.00           H  
ATOM    573 2HG  PRO A 190      18.052  -3.018   5.184  1.00  0.00           H  
ATOM    574 1HD  PRO A 190      15.302  -2.282   4.112  1.00  0.00           H  
ATOM    575 2HD  PRO A 190      16.081  -1.811   5.675  1.00  0.00           H  
ATOM    576  N   PRO A 191      16.918  -0.679   0.897  1.00  0.00           N  
ATOM    577  CA  PRO A 191      16.887  -0.148  -0.471  1.00  0.00           C  
ATOM    578  C   PRO A 191      17.027   1.369  -0.505  1.00  0.00           C  
ATOM    579  O   PRO A 191      17.645   1.926  -1.412  1.00  0.00           O  
ATOM    580  CB  PRO A 191      15.511  -0.592  -0.978  1.00  0.00           C  
ATOM    581  CG  PRO A 191      14.732  -0.858   0.265  1.00  0.00           C  
ATOM    582  CD  PRO A 191      15.737  -1.448   1.218  1.00  0.00           C  
ATOM    583  HA  PRO A 191      17.693  -0.613  -1.058  1.00  0.00           H  
ATOM    584 1HB  PRO A 191      15.066   0.199  -1.599  1.00  0.00           H  
ATOM    585 2HB  PRO A 191      15.614  -1.482  -1.616  1.00  0.00           H  
ATOM    586 1HG  PRO A 191      14.288   0.075   0.642  1.00  0.00           H  
ATOM    587 2HG  PRO A 191      13.898  -1.543   0.051  1.00  0.00           H  
ATOM    588 1HD  PRO A 191      15.393  -1.302   2.252  1.00  0.00           H  
ATOM    589 2HD  PRO A 191      15.866  -2.518   1.000  1.00  0.00           H  
ATOM    590  N   ASN A 192      16.439   2.024   0.497  1.00  0.00           N  
ATOM    591  CA  ASN A 192      16.461   3.484   0.616  1.00  0.00           C  
ATOM    592  C   ASN A 192      15.739   4.142  -0.554  1.00  0.00           C  
ATOM    593  O   ASN A 192      15.877   5.342  -0.797  1.00  0.00           O  
ATOM    594  CB  ASN A 192      17.887   3.993   0.715  1.00  0.00           C  
ATOM    595  CG  ASN A 192      17.986   5.295   1.461  1.00  0.00           C  
ATOM    596  OD1 ASN A 192      17.296   5.502   2.466  1.00  0.00           O  
ATOM    597  ND2 ASN A 192      18.830   6.176   0.989  1.00  0.00           N  
ATOM    598  H   ASN A 192      15.983   1.506   1.191  1.00  0.00           H  
ATOM    599  HA  ASN A 192      15.928   3.765   1.526  1.00  0.00           H  
ATOM    600 1HB  ASN A 192      18.505   3.250   1.221  1.00  0.00           H  
ATOM    601 2HB  ASN A 192      18.295   4.130  -0.286  1.00  0.00           H  
ATOM    602 1HD2 ASN A 192      18.937   7.060   1.445  1.00  0.00           H  
ATOM    603 2HD2 ASN A 192      19.367   5.966   0.172  1.00  0.00           H  
ATOM    604  N   ILE A 193      14.963   3.345  -1.271  1.00  0.00           N  
ATOM    605  CA  ILE A 193      14.193   3.829  -2.403  1.00  0.00           C  
ATOM    606  C   ILE A 193      12.766   4.063  -1.944  1.00  0.00           C  
ATOM    607  O   ILE A 193      12.276   3.346  -1.075  1.00  0.00           O  
ATOM    608  CB  ILE A 193      14.218   2.833  -3.577  1.00  0.00           C  
ATOM    609  CG1 ILE A 193      15.653   2.619  -4.064  1.00  0.00           C  
ATOM    610  CG2 ILE A 193      13.335   3.326  -4.712  1.00  0.00           C  
ATOM    611  CD1 ILE A 193      15.814   1.432  -4.986  1.00  0.00           C  
ATOM    612  H   ILE A 193      14.902   2.400  -1.023  1.00  0.00           H  
ATOM    613  HA  ILE A 193      14.633   4.765  -2.745  1.00  0.00           H  
ATOM    614  HB  ILE A 193      13.852   1.864  -3.239  1.00  0.00           H  
ATOM    615 1HG1 ILE A 193      15.995   3.508  -4.592  1.00  0.00           H  
ATOM    616 2HG1 ILE A 193      16.312   2.476  -3.207  1.00  0.00           H  
ATOM    617 1HG2 ILE A 193      13.364   2.611  -5.533  1.00  0.00           H  
ATOM    618 2HG2 ILE A 193      12.310   3.428  -4.357  1.00  0.00           H  
ATOM    619 3HG2 ILE A 193      13.696   4.294  -5.060  1.00  0.00           H  
ATOM    620 1HD1 ILE A 193      16.858   1.345  -5.289  1.00  0.00           H  
ATOM    621 2HD1 ILE A 193      15.511   0.522  -4.465  1.00  0.00           H  
ATOM    622 3HD1 ILE A 193      15.191   1.569  -5.869  1.00  0.00           H  
ATOM    623  N   ASN A 194      12.099   5.055  -2.510  1.00  0.00           N  
ATOM    624  CA  ASN A 194      10.742   5.373  -2.087  1.00  0.00           C  
ATOM    625  C   ASN A 194       9.680   4.789  -3.014  1.00  0.00           C  
ATOM    626  O   ASN A 194       8.531   4.642  -2.611  1.00  0.00           O  
ATOM    627  CB  ASN A 194      10.571   6.877  -1.974  1.00  0.00           C  
ATOM    628  CG  ASN A 194      11.450   7.481  -0.914  1.00  0.00           C  
ATOM    629  OD1 ASN A 194      11.765   6.834   0.091  1.00  0.00           O  
ATOM    630  ND2 ASN A 194      11.854   8.708  -1.121  1.00  0.00           N  
ATOM    631  H   ASN A 194      12.521   5.581  -3.224  1.00  0.00           H  
ATOM    632  HA  ASN A 194      10.571   4.924  -1.107  1.00  0.00           H  
ATOM    633 1HB  ASN A 194      10.805   7.343  -2.933  1.00  0.00           H  
ATOM    634 2HB  ASN A 194       9.532   7.109  -1.743  1.00  0.00           H  
ATOM    635 1HD2 ASN A 194      12.442   9.160  -0.449  1.00  0.00           H  
ATOM    636 2HD2 ASN A 194      11.576   9.193  -1.949  1.00  0.00           H  
ATOM    637  N   THR A 195      10.044   4.426  -4.241  1.00  0.00           N  
ATOM    638  CA  THR A 195       9.060   3.891  -5.177  1.00  0.00           C  
ATOM    639  C   THR A 195       8.646   2.488  -4.757  1.00  0.00           C  
ATOM    640  O   THR A 195       9.495   1.626  -4.538  1.00  0.00           O  
ATOM    641  CB  THR A 195       9.607   3.866  -6.616  1.00  0.00           C  
ATOM    642  OG1 THR A 195       9.976   5.193  -7.014  1.00  0.00           O  
ATOM    643  CG2 THR A 195       8.559   3.326  -7.576  1.00  0.00           C  
ATOM    644  H   THR A 195      10.977   4.513  -4.518  1.00  0.00           H  
ATOM    645  HA  THR A 195       8.180   4.534  -5.159  1.00  0.00           H  
ATOM    646  HB  THR A 195      10.492   3.230  -6.658  1.00  0.00           H  
ATOM    647  HG1 THR A 195      10.512   5.152  -7.808  1.00  0.00           H  
ATOM    648 1HG2 THR A 195       8.963   3.315  -8.588  1.00  0.00           H  
ATOM    649 2HG2 THR A 195       8.285   2.312  -7.283  1.00  0.00           H  
ATOM    650 3HG2 THR A 195       7.675   3.962  -7.546  1.00  0.00           H  
ATOM    651  N   TRP A 196       7.335   2.252  -4.728  1.00  0.00           N  
ATOM    652  CA  TRP A 196       6.777   0.971  -4.294  1.00  0.00           C  
ATOM    653  C   TRP A 196       7.317  -0.211  -5.074  1.00  0.00           C  
ATOM    654  O   TRP A 196       7.583  -1.257  -4.494  1.00  0.00           O  
ATOM    655  CB  TRP A 196       5.252   0.995  -4.367  1.00  0.00           C  
ATOM    656  CG  TRP A 196       4.629   1.542  -3.118  1.00  0.00           C  
ATOM    657  CD1 TRP A 196       3.860   2.660  -3.004  1.00  0.00           C  
ATOM    658  CD2 TRP A 196       4.735   0.995  -1.799  1.00  0.00           C  
ATOM    659  NE1 TRP A 196       3.487   2.846  -1.697  1.00  0.00           N  
ATOM    660  CE2 TRP A 196       4.010   1.837  -0.937  1.00  0.00           C  
ATOM    661  CE3 TRP A 196       5.375  -0.124  -1.263  1.00  0.00           C  
ATOM    662  CZ2 TRP A 196       3.906   1.592   0.431  1.00  0.00           C  
ATOM    663  CZ3 TRP A 196       5.275  -0.366   0.093  1.00  0.00           C  
ATOM    664  CH2 TRP A 196       4.544   0.489   0.926  1.00  0.00           C  
ATOM    665  H   TRP A 196       6.718   2.975  -4.977  1.00  0.00           H  
ATOM    666  HA  TRP A 196       7.041   0.815  -3.248  1.00  0.00           H  
ATOM    667 1HB  TRP A 196       4.944   1.613  -5.197  1.00  0.00           H  
ATOM    668 2HB  TRP A 196       4.886  -0.011  -4.516  1.00  0.00           H  
ATOM    669  HD1 TRP A 196       3.595   3.301  -3.830  1.00  0.00           H  
ATOM    670  HE1 TRP A 196       2.933   3.589  -1.363  1.00  0.00           H  
ATOM    671  HE3 TRP A 196       5.943  -0.795  -1.893  1.00  0.00           H  
ATOM    672  HZ2 TRP A 196       3.348   2.243   1.087  1.00  0.00           H  
ATOM    673  HZ3 TRP A 196       5.767  -1.223   0.521  1.00  0.00           H  
ATOM    674  HH2 TRP A 196       4.493   0.262   1.980  1.00  0.00           H  
ATOM    675  N   GLN A 197       7.501  -0.040  -6.371  1.00  0.00           N  
ATOM    676  CA  GLN A 197       8.009  -1.113  -7.211  1.00  0.00           C  
ATOM    677  C   GLN A 197       9.357  -1.617  -6.706  1.00  0.00           C  
ATOM    678  O   GLN A 197       9.664  -2.802  -6.803  1.00  0.00           O  
ATOM    679  CB  GLN A 197       8.135  -0.641  -8.662  1.00  0.00           C  
ATOM    680  CG  GLN A 197       8.530  -1.734  -9.640  1.00  0.00           C  
ATOM    681  CD  GLN A 197       7.469  -2.812  -9.763  1.00  0.00           C  
ATOM    682  OE1 GLN A 197       6.345  -2.654  -9.278  1.00  0.00           O  
ATOM    683  NE2 GLN A 197       7.820  -3.915 -10.414  1.00  0.00           N  
ATOM    684  H   GLN A 197       7.285   0.827  -6.773  1.00  0.00           H  
ATOM    685  HA  GLN A 197       7.305  -1.944  -7.174  1.00  0.00           H  
ATOM    686 1HB  GLN A 197       7.185  -0.222  -8.992  1.00  0.00           H  
ATOM    687 2HB  GLN A 197       8.881   0.151  -8.723  1.00  0.00           H  
ATOM    688 1HG  GLN A 197       8.682  -1.290 -10.624  1.00  0.00           H  
ATOM    689 2HG  GLN A 197       9.453  -2.201  -9.294  1.00  0.00           H  
ATOM    690 1HE2 GLN A 197       7.162  -4.660 -10.527  1.00  0.00           H  
ATOM    691 2HE2 GLN A 197       8.742  -4.001 -10.792  1.00  0.00           H  
ATOM    692  N   GLN A 198      10.175  -0.711  -6.199  1.00  0.00           N  
ATOM    693  CA  GLN A 198      11.478  -1.081  -5.673  1.00  0.00           C  
ATOM    694  C   GLN A 198      11.403  -1.414  -4.177  1.00  0.00           C  
ATOM    695  O   GLN A 198      12.272  -2.104  -3.643  1.00  0.00           O  
ATOM    696  CB  GLN A 198      12.485   0.047  -5.913  1.00  0.00           C  
ATOM    697  CG  GLN A 198      12.736   0.357  -7.379  1.00  0.00           C  
ATOM    698  CD  GLN A 198      13.348  -0.815  -8.121  1.00  0.00           C  
ATOM    699  OE1 GLN A 198      14.406  -1.324  -7.741  1.00  0.00           O  
ATOM    700  NE2 GLN A 198      12.687  -1.250  -9.187  1.00  0.00           N  
ATOM    701  H   GLN A 198       9.892   0.225  -6.159  1.00  0.00           H  
ATOM    702  HA  GLN A 198      11.821  -1.974  -6.195  1.00  0.00           H  
ATOM    703 1HB  GLN A 198      12.131   0.960  -5.432  1.00  0.00           H  
ATOM    704 2HB  GLN A 198      13.439  -0.214  -5.456  1.00  0.00           H  
ATOM    705 1HG  GLN A 198      11.786   0.605  -7.855  1.00  0.00           H  
ATOM    706 2HG  GLN A 198      13.419   1.203  -7.449  1.00  0.00           H  
ATOM    707 1HE2 GLN A 198      13.043  -2.021  -9.718  1.00  0.00           H  
ATOM    708 2HE2 GLN A 198      11.833  -0.808  -9.462  1.00  0.00           H  
ATOM    709  N   VAL A 199      10.352  -0.934  -3.509  1.00  0.00           N  
ATOM    710  CA  VAL A 199      10.176  -1.172  -2.075  1.00  0.00           C  
ATOM    711  C   VAL A 199       9.600  -2.567  -1.810  1.00  0.00           C  
ATOM    712  O   VAL A 199       9.919  -3.196  -0.799  1.00  0.00           O  
ATOM    713  CB  VAL A 199       9.240  -0.109  -1.469  1.00  0.00           C  
ATOM    714  CG1 VAL A 199       8.813  -0.513  -0.066  1.00  0.00           C  
ATOM    715  CG2 VAL A 199       9.935   1.244  -1.453  1.00  0.00           C  
ATOM    716  H   VAL A 199       9.680  -0.403  -3.994  1.00  0.00           H  
ATOM    717  HA  VAL A 199      11.150  -1.099  -1.590  1.00  0.00           H  
ATOM    718  HB  VAL A 199       8.336  -0.047  -2.075  1.00  0.00           H  
ATOM    719 1HG1 VAL A 199       8.152   0.249   0.347  1.00  0.00           H  
ATOM    720 2HG1 VAL A 199       8.286  -1.466  -0.106  1.00  0.00           H  
ATOM    721 3HG1 VAL A 199       9.694  -0.611   0.568  1.00  0.00           H  
ATOM    722 1HG2 VAL A 199       9.268   1.990  -1.024  1.00  0.00           H  
ATOM    723 2HG2 VAL A 199      10.842   1.180  -0.852  1.00  0.00           H  
ATOM    724 3HG2 VAL A 199      10.195   1.532  -2.472  1.00  0.00           H  
ATOM    725  N   THR A 200       8.776  -3.060  -2.735  1.00  0.00           N  
ATOM    726  CA  THR A 200       8.155  -4.378  -2.600  1.00  0.00           C  
ATOM    727  C   THR A 200       9.204  -5.486  -2.514  1.00  0.00           C  
ATOM    728  O   THR A 200       8.948  -6.567  -1.971  1.00  0.00           O  
ATOM    729  CB  THR A 200       7.201  -4.662  -3.775  1.00  0.00           C  
ATOM    730  OG1 THR A 200       6.194  -5.595  -3.362  1.00  0.00           O  
ATOM    731  CG2 THR A 200       7.967  -5.238  -4.956  1.00  0.00           C  
ATOM    732  H   THR A 200       8.574  -2.521  -3.533  1.00  0.00           H  
ATOM    733  HA  THR A 200       7.577  -4.395  -1.676  1.00  0.00           H  
ATOM    734  HB  THR A 200       6.715  -3.736  -4.081  1.00  0.00           H  
ATOM    735  HG1 THR A 200       6.331  -5.825  -2.440  1.00  0.00           H  
ATOM    736 1HG2 THR A 200       7.277  -5.432  -5.777  1.00  0.00           H  
ATOM    737 2HG2 THR A 200       8.726  -4.526  -5.280  1.00  0.00           H  
ATOM    738 3HG2 THR A 200       8.447  -6.169  -4.659  1.00  0.00           H  
ATOM    739  N   ALA A 201      10.393  -5.191  -3.035  1.00  0.00           N  
ATOM    740  CA  ALA A 201      11.500  -6.131  -3.034  1.00  0.00           C  
ATOM    741  C   ALA A 201      11.877  -6.546  -1.615  1.00  0.00           C  
ATOM    742  O   ALA A 201      12.438  -7.620  -1.410  1.00  0.00           O  
ATOM    743  CB  ALA A 201      12.701  -5.528  -3.748  1.00  0.00           C  
ATOM    744  H   ALA A 201      10.525  -4.306  -3.437  1.00  0.00           H  
ATOM    745  HA  ALA A 201      11.184  -7.027  -3.567  1.00  0.00           H  
ATOM    746 1HB  ALA A 201      13.523  -6.244  -3.745  1.00  0.00           H  
ATOM    747 2HB  ALA A 201      12.431  -5.289  -4.776  1.00  0.00           H  
ATOM    748 3HB  ALA A 201      13.011  -4.620  -3.234  1.00  0.00           H  
ATOM    749  N   LEU A 202      11.555  -5.698  -0.639  1.00  0.00           N  
ATOM    750  CA  LEU A 202      11.852  -5.986   0.761  1.00  0.00           C  
ATOM    751  C   LEU A 202      11.164  -7.273   1.205  1.00  0.00           C  
ATOM    752  O   LEU A 202      11.734  -8.081   1.942  1.00  0.00           O  
ATOM    753  CB  LEU A 202      11.402  -4.821   1.652  1.00  0.00           C  
ATOM    754  CG  LEU A 202      11.924  -4.848   3.094  1.00  0.00           C  
ATOM    755  CD1 LEU A 202      13.437  -4.676   3.091  1.00  0.00           C  
ATOM    756  CD2 LEU A 202      11.251  -3.745   3.898  1.00  0.00           C  
ATOM    757  H   LEU A 202      11.099  -4.855  -0.870  1.00  0.00           H  
ATOM    758  HA  LEU A 202      12.929  -6.112   0.867  1.00  0.00           H  
ATOM    759 1HB  LEU A 202      11.733  -3.889   1.197  1.00  0.00           H  
ATOM    760 2HB  LEU A 202      10.313  -4.816   1.693  1.00  0.00           H  
ATOM    761  HG  LEU A 202      11.699  -5.814   3.546  1.00  0.00           H  
ATOM    762 1HD1 LEU A 202      13.808  -4.695   4.116  1.00  0.00           H  
ATOM    763 2HD1 LEU A 202      13.894  -5.488   2.526  1.00  0.00           H  
ATOM    764 3HD1 LEU A 202      13.694  -3.723   2.630  1.00  0.00           H  
ATOM    765 1HD2 LEU A 202      11.620  -3.764   4.924  1.00  0.00           H  
ATOM    766 2HD2 LEU A 202      11.476  -2.777   3.449  1.00  0.00           H  
ATOM    767 3HD2 LEU A 202      10.172  -3.903   3.899  1.00  0.00           H  
ATOM    768  N   ALA A 203       9.940  -7.462   0.736  1.00  0.00           N  
ATOM    769  CA  ALA A 203       9.168  -8.647   1.076  1.00  0.00           C  
ATOM    770  C   ALA A 203       9.582  -9.823   0.199  1.00  0.00           C  
ATOM    771  O   ALA A 203       9.557 -10.975   0.629  1.00  0.00           O  
ATOM    772  CB  ALA A 203       7.680  -8.368   0.926  1.00  0.00           C  
ATOM    773  H   ALA A 203       9.547  -6.788   0.138  1.00  0.00           H  
ATOM    774  HA  ALA A 203       9.381  -8.904   2.114  1.00  0.00           H  
ATOM    775 1HB  ALA A 203       7.121  -9.270   1.131  1.00  0.00           H  
ATOM    776 2HB  ALA A 203       7.476  -8.040  -0.081  1.00  0.00           H  
ATOM    777 3HB  ALA A 203       7.386  -7.597   1.623  1.00  0.00           H  
ATOM    778  N   GLN A 204       9.984  -9.521  -1.026  1.00  0.00           N  
ATOM    779  CA  GLN A 204      10.404 -10.548  -1.973  1.00  0.00           C  
ATOM    780  C   GLN A 204      11.764 -11.129  -1.585  1.00  0.00           C  
ATOM    781  O   GLN A 204      12.022 -12.314  -1.796  1.00  0.00           O  
ATOM    782  CB  GLN A 204      10.462  -9.976  -3.392  1.00  0.00           C  
ATOM    783  CG  GLN A 204       9.111  -9.575  -3.958  1.00  0.00           C  
ATOM    784  CD  GLN A 204       9.222  -8.949  -5.335  1.00  0.00           C  
ATOM    785  OE1 GLN A 204      10.177  -8.223  -5.627  1.00  0.00           O  
ATOM    786  NE2 GLN A 204       8.245  -9.227  -6.191  1.00  0.00           N  
ATOM    787  H   GLN A 204       9.997  -8.581  -1.307  1.00  0.00           H  
ATOM    788  HA  GLN A 204       9.674 -11.357  -1.953  1.00  0.00           H  
ATOM    789 1HB  GLN A 204      11.106  -9.097  -3.404  1.00  0.00           H  
ATOM    790 2HB  GLN A 204      10.903 -10.713  -4.063  1.00  0.00           H  
ATOM    791 1HG  GLN A 204       8.483 -10.463  -4.035  1.00  0.00           H  
ATOM    792 2HG  GLN A 204       8.649  -8.849  -3.288  1.00  0.00           H  
ATOM    793 1HE2 GLN A 204       8.265  -8.842  -7.115  1.00  0.00           H  
ATOM    794 2HE2 GLN A 204       7.490  -9.820  -5.913  1.00  0.00           H  
ATOM    795  N   GLN A 205      12.623 -10.297  -1.006  1.00  0.00           N  
ATOM    796  CA  GLN A 205      13.947 -10.740  -0.576  1.00  0.00           C  
ATOM    797  C   GLN A 205      13.877 -11.400   0.798  1.00  0.00           C  
ATOM    798  O   GLN A 205      14.899 -11.798   1.357  1.00  0.00           O  
ATOM    799  CB  GLN A 205      14.925  -9.563  -0.544  1.00  0.00           C  
ATOM    800  CG  GLN A 205      15.236  -8.974  -1.910  1.00  0.00           C  
ATOM    801  CD  GLN A 205      16.049  -7.698  -1.818  1.00  0.00           C  
ATOM    802  OE1 GLN A 205      16.085  -7.041  -0.773  1.00  0.00           O  
ATOM    803  NE2 GLN A 205      16.710  -7.338  -2.913  1.00  0.00           N  
ATOM    804  H   GLN A 205      12.368  -9.354  -0.881  1.00  0.00           H  
ATOM    805  HA  GLN A 205      14.314 -11.477  -1.290  1.00  0.00           H  
ATOM    806 1HB  GLN A 205      14.518  -8.768   0.080  1.00  0.00           H  
ATOM    807 2HB  GLN A 205      15.865  -9.883  -0.094  1.00  0.00           H  
ATOM    808 1HG  GLN A 205      15.806  -9.703  -2.486  1.00  0.00           H  
ATOM    809 2HG  GLN A 205      14.299  -8.747  -2.417  1.00  0.00           H  
ATOM    810 1HE2 GLN A 205      17.264  -6.504  -2.913  1.00  0.00           H  
ATOM    811 2HE2 GLN A 205      16.654  -7.899  -3.738  1.00  0.00           H  
ATOM    812  N   LYS A 206      12.661 -11.490   1.335  1.00  0.00           N  
ATOM    813  CA  LYS A 206      12.411 -12.108   2.638  1.00  0.00           C  
ATOM    814  C   LYS A 206      13.098 -11.346   3.771  1.00  0.00           C  
ATOM    815  O   LYS A 206      13.381 -11.908   4.831  1.00  0.00           O  
ATOM    816  CB  LYS A 206      12.876 -13.565   2.633  1.00  0.00           C  
ATOM    817  CG  LYS A 206      12.316 -14.400   1.489  1.00  0.00           C  
ATOM    818  CD  LYS A 206      10.801 -14.505   1.571  1.00  0.00           C  
ATOM    819  CE  LYS A 206      10.244 -15.382   0.459  1.00  0.00           C  
ATOM    820  NZ  LYS A 206       8.759 -15.462   0.504  1.00  0.00           N  
ATOM    821  H   LYS A 206      11.902 -11.132   0.833  1.00  0.00           H  
ATOM    822  HA  LYS A 206      11.338 -12.084   2.832  1.00  0.00           H  
ATOM    823 1HB  LYS A 206      13.964 -13.600   2.571  1.00  0.00           H  
ATOM    824 2HB  LYS A 206      12.586 -14.043   3.568  1.00  0.00           H  
ATOM    825 1HG  LYS A 206      12.589 -13.943   0.536  1.00  0.00           H  
ATOM    826 2HG  LYS A 206      12.744 -15.401   1.526  1.00  0.00           H  
ATOM    827 1HD  LYS A 206      10.518 -14.931   2.535  1.00  0.00           H  
ATOM    828 2HD  LYS A 206      10.362 -13.511   1.490  1.00  0.00           H  
ATOM    829 1HE  LYS A 206      10.544 -14.978  -0.507  1.00  0.00           H  
ATOM    830 2HE  LYS A 206      10.653 -16.388   0.550  1.00  0.00           H  
ATOM    831 1HZ  LYS A 206       8.430 -16.053  -0.247  1.00  0.00           H  
ATOM    832 2HZ  LYS A 206       8.469 -15.854   1.390  1.00  0.00           H  
ATOM    833 3HZ  LYS A 206       8.368 -14.537   0.401  1.00  0.00           H  
ATOM    834  N   LEU A 207      13.349 -10.061   3.549  1.00  0.00           N  
ATOM    835  CA  LEU A 207      13.990  -9.224   4.554  1.00  0.00           C  
ATOM    836  C   LEU A 207      12.946  -8.722   5.541  1.00  0.00           C  
ATOM    837  O   LEU A 207      13.220  -8.553   6.728  1.00  0.00           O  
ATOM    838  CB  LEU A 207      14.706  -8.038   3.895  1.00  0.00           C  
ATOM    839  CG  LEU A 207      15.895  -8.397   2.995  1.00  0.00           C  
ATOM    840  CD1 LEU A 207      16.437  -7.133   2.341  1.00  0.00           C  
ATOM    841  CD2 LEU A 207      16.969  -9.087   3.823  1.00  0.00           C  
ATOM    842  H   LEU A 207      13.095  -9.666   2.688  1.00  0.00           H  
ATOM    843  HA  LEU A 207      14.729  -9.824   5.083  1.00  0.00           H  
ATOM    844 1HB  LEU A 207      13.985  -7.491   3.289  1.00  0.00           H  
ATOM    845 2HB  LEU A 207      15.071  -7.374   4.677  1.00  0.00           H  
ATOM    846  HG  LEU A 207      15.563  -9.067   2.201  1.00  0.00           H  
ATOM    847 1HD1 LEU A 207      17.282  -7.387   1.701  1.00  0.00           H  
ATOM    848 2HD1 LEU A 207      15.654  -6.670   1.740  1.00  0.00           H  
ATOM    849 3HD1 LEU A 207      16.763  -6.435   3.112  1.00  0.00           H  
ATOM    850 1HD2 LEU A 207      17.815  -9.342   3.183  1.00  0.00           H  
ATOM    851 2HD2 LEU A 207      17.304  -8.417   4.617  1.00  0.00           H  
ATOM    852 3HD2 LEU A 207      16.560  -9.996   4.264  1.00  0.00           H  
ATOM    853  N   LEU A 208      11.745  -8.502   5.025  1.00  0.00           N  
ATOM    854  CA  LEU A 208      10.630  -8.025   5.825  1.00  0.00           C  
ATOM    855  C   LEU A 208      10.162  -9.114   6.782  1.00  0.00           C  
ATOM    856  O   LEU A 208       9.694 -10.170   6.351  1.00  0.00           O  
ATOM    857  CB  LEU A 208       9.471  -7.588   4.920  1.00  0.00           C  
ATOM    858  CG  LEU A 208       8.249  -7.003   5.639  1.00  0.00           C  
ATOM    859  CD1 LEU A 208       7.564  -5.989   4.733  1.00  0.00           C  
ATOM    860  CD2 LEU A 208       7.299  -8.126   6.022  1.00  0.00           C  
ATOM    861  H   LEU A 208      11.604  -8.670   4.072  1.00  0.00           H  
ATOM    862  HA  LEU A 208      10.963  -7.165   6.405  1.00  0.00           H  
ATOM    863 1HB  LEU A 208       9.838  -6.834   4.225  1.00  0.00           H  
ATOM    864 2HB  LEU A 208       9.135  -8.450   4.344  1.00  0.00           H  
ATOM    865  HG  LEU A 208       8.573  -6.478   6.539  1.00  0.00           H  
ATOM    866 1HD1 LEU A 208       6.695  -5.573   5.244  1.00  0.00           H  
ATOM    867 2HD1 LEU A 208       8.261  -5.187   4.491  1.00  0.00           H  
ATOM    868 3HD1 LEU A 208       7.242  -6.481   3.816  1.00  0.00           H  
ATOM    869 1HD2 LEU A 208       6.430  -7.710   6.534  1.00  0.00           H  
ATOM    870 2HD2 LEU A 208       6.973  -8.649   5.122  1.00  0.00           H  
ATOM    871 3HD2 LEU A 208       7.810  -8.825   6.684  1.00  0.00           H  
ATOM    872  N   THR A 209      10.306  -8.861   8.075  1.00  0.00           N  
ATOM    873  CA  THR A 209       9.894  -9.816   9.089  1.00  0.00           C  
ATOM    874  C   THR A 209       8.410  -9.626   9.399  1.00  0.00           C  
ATOM    875  O   THR A 209       7.823  -8.616   9.001  1.00  0.00           O  
ATOM    876  CB  THR A 209      10.729  -9.666  10.374  1.00  0.00           C  
ATOM    877  OG1 THR A 209      10.462  -8.392  10.975  1.00  0.00           O  
ATOM    878  CG2 THR A 209      12.213  -9.774  10.062  1.00  0.00           C  
ATOM    879  H   THR A 209      10.693  -7.999   8.355  1.00  0.00           H  
ATOM    880  HA  THR A 209      10.047 -10.822   8.699  1.00  0.00           H  
ATOM    881  HB  THR A 209      10.454 -10.450  11.080  1.00  0.00           H  
ATOM    882  HG1 THR A 209      10.777  -7.694  10.396  1.00  0.00           H  
ATOM    883 1HG2 THR A 209      12.788  -9.666  10.982  1.00  0.00           H  
ATOM    884 2HG2 THR A 209      12.422 -10.747   9.615  1.00  0.00           H  
ATOM    885 3HG2 THR A 209      12.496  -8.988   9.364  1.00  0.00           H  
ATOM    886  N   PRO A 210       7.767 -10.590  10.084  1.00  0.00           N  
ATOM    887  CA  PRO A 210       6.348 -10.479  10.443  1.00  0.00           C  
ATOM    888  C   PRO A 210       6.042  -9.171  11.168  1.00  0.00           C  
ATOM    889  O   PRO A 210       4.971  -8.586  10.998  1.00  0.00           O  
ATOM    890  CB  PRO A 210       6.131 -11.689  11.357  1.00  0.00           C  
ATOM    891  CG  PRO A 210       7.112 -12.698  10.867  1.00  0.00           C  
ATOM    892  CD  PRO A 210       8.342 -11.896  10.537  1.00  0.00           C  
ATOM    893  HA  PRO A 210       5.737 -10.558   9.532  1.00  0.00           H  
ATOM    894 1HB  PRO A 210       6.301 -11.403  12.406  1.00  0.00           H  
ATOM    895 2HB  PRO A 210       5.090 -12.035  11.283  1.00  0.00           H  
ATOM    896 1HG  PRO A 210       7.297 -13.457  11.642  1.00  0.00           H  
ATOM    897 2HG  PRO A 210       6.706 -13.229   9.993  1.00  0.00           H  
ATOM    898 1HD  PRO A 210       8.960 -11.782  11.440  1.00  0.00           H  
ATOM    899 2HD  PRO A 210       8.909 -12.402   9.741  1.00  0.00           H  
ATOM    900  N   GLN A 211       7.006  -8.702  11.954  1.00  0.00           N  
ATOM    901  CA  GLN A 211       6.851  -7.466  12.707  1.00  0.00           C  
ATOM    902  C   GLN A 211       6.868  -6.247  11.785  1.00  0.00           C  
ATOM    903  O   GLN A 211       6.293  -5.206  12.112  1.00  0.00           O  
ATOM    904  CB  GLN A 211       7.955  -7.343  13.760  1.00  0.00           C  
ATOM    905  CG  GLN A 211       7.865  -8.365  14.880  1.00  0.00           C  
ATOM    906  CD  GLN A 211       8.970  -8.200  15.905  1.00  0.00           C  
ATOM    907  OE1 GLN A 211      10.046  -7.678  15.600  1.00  0.00           O  
ATOM    908  NE2 GLN A 211       8.713  -8.647  17.129  1.00  0.00           N  
ATOM    909  H   GLN A 211       7.845  -9.210  12.034  1.00  0.00           H  
ATOM    910  HA  GLN A 211       5.886  -7.488  13.213  1.00  0.00           H  
ATOM    911 1HB  GLN A 211       8.928  -7.453  13.282  1.00  0.00           H  
ATOM    912 2HB  GLN A 211       7.922  -6.350  14.208  1.00  0.00           H  
ATOM    913 1HG  GLN A 211       6.907  -8.249  15.388  1.00  0.00           H  
ATOM    914 2HG  GLN A 211       7.942  -9.365  14.452  1.00  0.00           H  
ATOM    915 1HE2 GLN A 211       9.405  -8.565  17.848  1.00  0.00           H  
ATOM    916 2HE2 GLN A 211       7.827  -9.064  17.334  1.00  0.00           H  
ATOM    917  N   ASP A 212       7.497  -6.381  10.621  1.00  0.00           N  
ATOM    918  CA  ASP A 212       7.583  -5.273   9.681  1.00  0.00           C  
ATOM    919  C   ASP A 212       6.345  -5.276   8.808  1.00  0.00           C  
ATOM    920  O   ASP A 212       5.880  -4.234   8.343  1.00  0.00           O  
ATOM    921  CB  ASP A 212       8.841  -5.375   8.815  1.00  0.00           C  
ATOM    922  CG  ASP A 212      10.125  -5.179   9.610  1.00  0.00           C  
ATOM    923  OD1 ASP A 212      10.258  -4.160  10.244  1.00  0.00           O  
ATOM    924  OD2 ASP A 212      10.960  -6.051   9.576  1.00  0.00           O  
ATOM    925  H   ASP A 212       7.856  -7.260  10.360  1.00  0.00           H  
ATOM    926  HA  ASP A 212       7.633  -4.342  10.247  1.00  0.00           H  
ATOM    927 1HB  ASP A 212       8.874  -6.354   8.335  1.00  0.00           H  
ATOM    928 2HB  ASP A 212       8.802  -4.625   8.026  1.00  0.00           H  
ATOM    929  N   MET A 213       5.815  -6.476   8.610  1.00  0.00           N  
ATOM    930  CA  MET A 213       4.627  -6.691   7.800  1.00  0.00           C  
ATOM    931  C   MET A 213       3.453  -5.871   8.318  1.00  0.00           C  
ATOM    932  O   MET A 213       2.797  -5.152   7.562  1.00  0.00           O  
ATOM    933  CB  MET A 213       4.271  -8.176   7.771  1.00  0.00           C  
ATOM    934  CG  MET A 213       3.096  -8.525   6.869  1.00  0.00           C  
ATOM    935  SD  MET A 213       2.571 -10.241   7.044  1.00  0.00           S  
ATOM    936  CE  MET A 213       2.008 -10.252   8.743  1.00  0.00           C  
ATOM    937  H   MET A 213       6.248  -7.253   9.024  1.00  0.00           H  
ATOM    938  HA  MET A 213       4.837  -6.360   6.783  1.00  0.00           H  
ATOM    939 1HB  MET A 213       5.132  -8.750   7.434  1.00  0.00           H  
ATOM    940 2HB  MET A 213       4.028  -8.512   8.781  1.00  0.00           H  
ATOM    941 1HG  MET A 213       2.251  -7.880   7.108  1.00  0.00           H  
ATOM    942 2HG  MET A 213       3.372  -8.353   5.829  1.00  0.00           H  
ATOM    943 1HE  MET A 213       1.650 -11.249   9.001  1.00  0.00           H  
ATOM    944 2HE  MET A 213       2.833  -9.979   9.402  1.00  0.00           H  
ATOM    945 3HE  MET A 213       1.196  -9.534   8.863  1.00  0.00           H  
ATOM    946  N   GLU A 214       3.217  -5.964   9.619  1.00  0.00           N  
ATOM    947  CA  GLU A 214       2.117  -5.252  10.260  1.00  0.00           C  
ATOM    948  C   GLU A 214       2.273  -3.737  10.131  1.00  0.00           C  
ATOM    949  O   GLU A 214       1.288  -2.997  10.166  1.00  0.00           O  
ATOM    950  CB  GLU A 214       2.027  -5.640  11.738  1.00  0.00           C  
ATOM    951  CG  GLU A 214       1.510  -7.050  11.987  1.00  0.00           C  
ATOM    952  CD  GLU A 214       0.097  -7.247  11.515  1.00  0.00           C  
ATOM    953  OE1 GLU A 214      -0.756  -6.497  11.924  1.00  0.00           O  
ATOM    954  OE2 GLU A 214      -0.130  -8.149  10.744  1.00  0.00           O  
ATOM    955  H   GLU A 214       3.800  -6.531  10.168  1.00  0.00           H  
ATOM    956  HA  GLU A 214       1.187  -5.535   9.765  1.00  0.00           H  
ATOM    957 1HB  GLU A 214       3.012  -5.558  12.196  1.00  0.00           H  
ATOM    958 2HB  GLU A 214       1.366  -4.945  12.256  1.00  0.00           H  
ATOM    959 1HG  GLU A 214       2.156  -7.759  11.470  1.00  0.00           H  
ATOM    960 2HG  GLU A 214       1.565  -7.262  13.054  1.00  0.00           H  
ATOM    961  N   ALA A 215       3.509  -3.281   9.977  1.00  0.00           N  
ATOM    962  CA  ALA A 215       3.789  -1.858   9.850  1.00  0.00           C  
ATOM    963  C   ALA A 215       3.609  -1.386   8.410  1.00  0.00           C  
ATOM    964  O   ALA A 215       3.136  -0.274   8.163  1.00  0.00           O  
ATOM    965  CB  ALA A 215       5.198  -1.552  10.337  1.00  0.00           C  
ATOM    966  H   ALA A 215       4.254  -3.918   9.944  1.00  0.00           H  
ATOM    967  HA  ALA A 215       3.075  -1.316  10.470  1.00  0.00           H  
ATOM    968 1HB  ALA A 215       5.393  -0.484  10.238  1.00  0.00           H  
ATOM    969 2HB  ALA A 215       5.293  -1.843  11.383  1.00  0.00           H  
ATOM    970 3HB  ALA A 215       5.918  -2.108   9.739  1.00  0.00           H  
ATOM    971  N   ALA A 216       3.954  -2.252   7.462  1.00  0.00           N  
ATOM    972  CA  ALA A 216       3.845  -1.928   6.047  1.00  0.00           C  
ATOM    973  C   ALA A 216       2.389  -1.795   5.634  1.00  0.00           C  
ATOM    974  O   ALA A 216       2.058  -1.029   4.724  1.00  0.00           O  
ATOM    975  CB  ALA A 216       4.542  -2.985   5.203  1.00  0.00           C  
ATOM    976  H   ALA A 216       4.278  -3.139   7.722  1.00  0.00           H  
ATOM    977  HA  ALA A 216       4.333  -0.967   5.881  1.00  0.00           H  
ATOM    978 1HB  ALA A 216       4.447  -2.729   4.148  1.00  0.00           H  
ATOM    979 2HB  ALA A 216       5.597  -3.029   5.472  1.00  0.00           H  
ATOM    980 3HB  ALA A 216       4.081  -3.955   5.383  1.00  0.00           H  
ATOM    981  N   LYS A 217       1.524  -2.538   6.317  1.00  0.00           N  
ATOM    982  CA  LYS A 217       0.095  -2.511   6.036  1.00  0.00           C  
ATOM    983  C   LYS A 217      -0.461  -1.097   6.184  1.00  0.00           C  
ATOM    984  O   LYS A 217      -1.208  -0.616   5.329  1.00  0.00           O  
ATOM    985  CB  LYS A 217      -0.652  -3.474   6.961  1.00  0.00           C  
ATOM    986  CG  LYS A 217      -0.463  -4.946   6.621  1.00  0.00           C  
ATOM    987  CD  LYS A 217      -1.189  -5.840   7.615  1.00  0.00           C  
ATOM    988  CE  LYS A 217      -1.023  -7.311   7.262  1.00  0.00           C  
ATOM    989  NZ  LYS A 217      -1.640  -8.201   8.282  1.00  0.00           N  
ATOM    990  H   LYS A 217       1.860  -3.132   7.024  1.00  0.00           H  
ATOM    991  HA  LYS A 217      -0.061  -2.828   5.004  1.00  0.00           H  
ATOM    992 1HB  LYS A 217      -0.321  -3.322   7.988  1.00  0.00           H  
ATOM    993 2HB  LYS A 217      -1.720  -3.257   6.925  1.00  0.00           H  
ATOM    994 1HG  LYS A 217      -0.849  -5.142   5.620  1.00  0.00           H  
ATOM    995 2HG  LYS A 217       0.600  -5.189   6.635  1.00  0.00           H  
ATOM    996 1HD  LYS A 217      -0.793  -5.667   8.617  1.00  0.00           H  
ATOM    997 2HD  LYS A 217      -2.251  -5.595   7.617  1.00  0.00           H  
ATOM    998 1HE  LYS A 217      -1.486  -7.508   6.297  1.00  0.00           H  
ATOM    999 2HE  LYS A 217       0.039  -7.549   7.187  1.00  0.00           H  
ATOM   1000 1HZ  LYS A 217      -1.508  -9.166   8.013  1.00  0.00           H  
ATOM   1001 2HZ  LYS A 217      -1.204  -8.040   9.180  1.00  0.00           H  
ATOM   1002 3HZ  LYS A 217      -2.628  -8.003   8.348  1.00  0.00           H  
ATOM   1003  N   GLU A 218      -0.073  -0.436   7.264  1.00  0.00           N  
ATOM   1004  CA  GLU A 218      -0.534   0.924   7.529  1.00  0.00           C  
ATOM   1005  C   GLU A 218       0.011   1.888   6.503  1.00  0.00           C  
ATOM   1006  O   GLU A 218      -0.708   2.770   6.033  1.00  0.00           O  
ATOM   1007  CB  GLU A 218      -0.117   1.373   8.931  1.00  0.00           C  
ATOM   1008  CG  GLU A 218      -0.847   0.663  10.062  1.00  0.00           C  
ATOM   1009  CD  GLU A 218      -0.412   1.130  11.423  1.00  0.00           C  
ATOM   1010  OE1 GLU A 218       0.530   1.883  11.500  1.00  0.00           O  
ATOM   1011  OE2 GLU A 218      -1.023   0.734  12.388  1.00  0.00           O  
ATOM   1012  H   GLU A 218       0.538  -0.870   7.900  1.00  0.00           H  
ATOM   1013  HA  GLU A 218      -1.623   0.938   7.470  1.00  0.00           H  
ATOM   1014 1HB  GLU A 218       0.952   1.204   9.064  1.00  0.00           H  
ATOM   1015 2HB  GLU A 218      -0.294   2.443   9.039  1.00  0.00           H  
ATOM   1016 1HG  GLU A 218      -1.918   0.837   9.956  1.00  0.00           H  
ATOM   1017 2HG  GLU A 218      -0.671  -0.408   9.977  1.00  0.00           H  
ATOM   1018  N   VAL A 219       1.284   1.725   6.160  1.00  0.00           N  
ATOM   1019  CA  VAL A 219       1.942   2.595   5.192  1.00  0.00           C  
ATOM   1020  C   VAL A 219       1.206   2.590   3.853  1.00  0.00           C  
ATOM   1021  O   VAL A 219       0.867   3.647   3.321  1.00  0.00           O  
ATOM   1022  CB  VAL A 219       3.399   2.146   4.977  1.00  0.00           C  
ATOM   1023  CG1 VAL A 219       4.036   2.931   3.839  1.00  0.00           C  
ATOM   1024  CG2 VAL A 219       4.191   2.322   6.263  1.00  0.00           C  
ATOM   1025  H   VAL A 219       1.794   0.988   6.561  1.00  0.00           H  
ATOM   1026  HA  VAL A 219       1.943   3.612   5.585  1.00  0.00           H  
ATOM   1027  HB  VAL A 219       3.406   1.096   4.685  1.00  0.00           H  
ATOM   1028 1HG1 VAL A 219       5.066   2.600   3.701  1.00  0.00           H  
ATOM   1029 2HG1 VAL A 219       3.474   2.760   2.921  1.00  0.00           H  
ATOM   1030 3HG1 VAL A 219       4.027   3.993   4.081  1.00  0.00           H  
ATOM   1031 1HG2 VAL A 219       5.220   2.002   6.104  1.00  0.00           H  
ATOM   1032 2HG2 VAL A 219       4.179   3.372   6.557  1.00  0.00           H  
ATOM   1033 3HG2 VAL A 219       3.742   1.719   7.053  1.00  0.00           H  
ATOM   1034  N   TYR A 220       0.937   1.399   3.330  1.00  0.00           N  
ATOM   1035  CA  TYR A 220       0.255   1.269   2.048  1.00  0.00           C  
ATOM   1036  C   TYR A 220      -1.154   1.862   2.105  1.00  0.00           C  
ATOM   1037  O   TYR A 220      -1.587   2.539   1.169  1.00  0.00           O  
ATOM   1038  CB  TYR A 220       0.197  -0.200   1.623  1.00  0.00           C  
ATOM   1039  CG  TYR A 220       0.104  -0.399   0.126  1.00  0.00           C  
ATOM   1040  CD1 TYR A 220       1.242  -0.294  -0.660  1.00  0.00           C  
ATOM   1041  CD2 TYR A 220      -1.120  -0.686  -0.460  1.00  0.00           C  
ATOM   1042  CE1 TYR A 220       1.157  -0.476  -2.027  1.00  0.00           C  
ATOM   1043  CE2 TYR A 220      -1.205  -0.867  -1.827  1.00  0.00           C  
ATOM   1044  CZ  TYR A 220      -0.073  -0.763  -2.609  1.00  0.00           C  
ATOM   1045  OH  TYR A 220      -0.158  -0.944  -3.970  1.00  0.00           O  
ATOM   1046  H   TYR A 220       1.206   0.589   3.816  1.00  0.00           H  
ATOM   1047  HA  TYR A 220       0.817   1.828   1.299  1.00  0.00           H  
ATOM   1048 1HB  TYR A 220       1.089  -0.718   1.980  1.00  0.00           H  
ATOM   1049 2HB  TYR A 220      -0.666  -0.679   2.084  1.00  0.00           H  
ATOM   1050  HD1 TYR A 220       2.204  -0.068  -0.199  1.00  0.00           H  
ATOM   1051  HD2 TYR A 220      -2.014  -0.767   0.157  1.00  0.00           H  
ATOM   1052  HE1 TYR A 220       2.051  -0.393  -2.644  1.00  0.00           H  
ATOM   1053  HE2 TYR A 220      -2.167  -1.092  -2.288  1.00  0.00           H  
ATOM   1054  HH  TYR A 220       0.622  -0.574  -4.391  1.00  0.00           H  
ATOM   1055  N   LYS A 221      -1.858   1.621   3.207  1.00  0.00           N  
ATOM   1056  CA  LYS A 221      -3.216   2.129   3.368  1.00  0.00           C  
ATOM   1057  C   LYS A 221      -3.236   3.655   3.440  1.00  0.00           C  
ATOM   1058  O   LYS A 221      -4.019   4.310   2.745  1.00  0.00           O  
ATOM   1059  CB  LYS A 221      -3.862   1.535   4.621  1.00  0.00           C  
ATOM   1060  CG  LYS A 221      -4.285   0.079   4.480  1.00  0.00           C  
ATOM   1061  CD  LYS A 221      -4.958  -0.426   5.747  1.00  0.00           C  
ATOM   1062  CE  LYS A 221      -5.338  -1.895   5.626  1.00  0.00           C  
ATOM   1063  NZ  LYS A 221      -6.378  -2.116   4.585  1.00  0.00           N  
ATOM   1064  H   LYS A 221      -1.456   1.087   3.927  1.00  0.00           H  
ATOM   1065  HA  LYS A 221      -3.802   1.831   2.498  1.00  0.00           H  
ATOM   1066 1HB  LYS A 221      -3.165   1.602   5.456  1.00  0.00           H  
ATOM   1067 2HB  LYS A 221      -4.746   2.116   4.885  1.00  0.00           H  
ATOM   1068 1HG  LYS A 221      -4.980  -0.020   3.646  1.00  0.00           H  
ATOM   1069 2HG  LYS A 221      -3.409  -0.536   4.274  1.00  0.00           H  
ATOM   1070 1HD  LYS A 221      -4.280  -0.304   6.593  1.00  0.00           H  
ATOM   1071 2HD  LYS A 221      -5.858   0.157   5.939  1.00  0.00           H  
ATOM   1072 1HE  LYS A 221      -4.455  -2.479   5.370  1.00  0.00           H  
ATOM   1073 2HE  LYS A 221      -5.718  -2.252   6.583  1.00  0.00           H  
ATOM   1074 1HZ  LYS A 221      -6.602  -3.100   4.537  1.00  0.00           H  
ATOM   1075 2HZ  LYS A 221      -7.210  -1.593   4.823  1.00  0.00           H  
ATOM   1076 3HZ  LYS A 221      -6.030  -1.806   3.690  1.00  0.00           H  
ATOM   1077  N   ILE A 222      -2.372   4.219   4.279  1.00  0.00           N  
ATOM   1078  CA  ILE A 222      -2.295   5.668   4.443  1.00  0.00           C  
ATOM   1079  C   ILE A 222      -1.892   6.342   3.132  1.00  0.00           C  
ATOM   1080  O   ILE A 222      -2.404   7.408   2.782  1.00  0.00           O  
ATOM   1081  CB  ILE A 222      -1.292   6.045   5.548  1.00  0.00           C  
ATOM   1082  CG1 ILE A 222      -1.801   5.576   6.914  1.00  0.00           C  
ATOM   1083  CG2 ILE A 222      -1.046   7.546   5.554  1.00  0.00           C  
ATOM   1084  CD1 ILE A 222      -0.753   5.617   8.003  1.00  0.00           C  
ATOM   1085  H   ILE A 222      -1.766   3.644   4.802  1.00  0.00           H  
ATOM   1086  HA  ILE A 222      -3.279   6.036   4.732  1.00  0.00           H  
ATOM   1087  HB  ILE A 222      -0.347   5.532   5.372  1.00  0.00           H  
ATOM   1088 1HG1 ILE A 222      -2.639   6.201   7.223  1.00  0.00           H  
ATOM   1089 2HG1 ILE A 222      -2.169   4.554   6.834  1.00  0.00           H  
ATOM   1090 1HG2 ILE A 222      -0.335   7.795   6.342  1.00  0.00           H  
ATOM   1091 2HG2 ILE A 222      -0.642   7.852   4.590  1.00  0.00           H  
ATOM   1092 3HG2 ILE A 222      -1.986   8.068   5.736  1.00  0.00           H  
ATOM   1093 1HD1 ILE A 222      -1.190   5.271   8.941  1.00  0.00           H  
ATOM   1094 2HD1 ILE A 222       0.081   4.969   7.729  1.00  0.00           H  
ATOM   1095 3HD1 ILE A 222      -0.396   6.638   8.126  1.00  0.00           H  
ATOM   1096  N   HIS A 223      -0.992   5.700   2.399  1.00  0.00           N  
ATOM   1097  CA  HIS A 223      -0.521   6.226   1.126  1.00  0.00           C  
ATOM   1098  C   HIS A 223      -1.675   6.334   0.131  1.00  0.00           C  
ATOM   1099  O   HIS A 223      -1.806   7.332  -0.576  1.00  0.00           O  
ATOM   1100  CB  HIS A 223       0.587   5.339   0.548  1.00  0.00           C  
ATOM   1101  CG  HIS A 223       1.373   5.995  -0.544  1.00  0.00           C  
ATOM   1102  ND1 HIS A 223       2.334   5.326  -1.273  1.00  0.00           N  
ATOM   1103  CD2 HIS A 223       1.343   7.258  -1.030  1.00  0.00           C  
ATOM   1104  CE1 HIS A 223       2.860   6.150  -2.162  1.00  0.00           C  
ATOM   1105  NE2 HIS A 223       2.277   7.328  -2.036  1.00  0.00           N  
ATOM   1106  H   HIS A 223      -0.625   4.850   2.729  1.00  0.00           H  
ATOM   1107  HA  HIS A 223      -0.110   7.224   1.275  1.00  0.00           H  
ATOM   1108 1HB  HIS A 223       1.277   5.055   1.343  1.00  0.00           H  
ATOM   1109 2HB  HIS A 223       0.150   4.424   0.151  1.00  0.00           H  
ATOM   1110  HD2 HIS A 223       0.698   8.068  -0.689  1.00  0.00           H  
ATOM   1111  HE1 HIS A 223       3.643   5.901  -2.879  1.00  0.00           H  
ATOM   1112  HE2 HIS A 223       2.480   8.151  -2.585  1.00  0.00           H  
ATOM   1113  N   GLN A 224      -2.516   5.305   0.101  1.00  0.00           N  
ATOM   1114  CA  GLN A 224      -3.664   5.273  -0.800  1.00  0.00           C  
ATOM   1115  C   GLN A 224      -4.630   6.418  -0.501  1.00  0.00           C  
ATOM   1116  O   GLN A 224      -5.229   6.992  -1.409  1.00  0.00           O  
ATOM   1117  CB  GLN A 224      -4.393   3.931  -0.692  1.00  0.00           C  
ATOM   1118  CG  GLN A 224      -3.664   2.772  -1.351  1.00  0.00           C  
ATOM   1119  CD  GLN A 224      -4.408   1.459  -1.200  1.00  0.00           C  
ATOM   1120  OE1 GLN A 224      -5.241   1.102  -2.038  1.00  0.00           O  
ATOM   1121  NE2 GLN A 224      -4.113   0.732  -0.129  1.00  0.00           N  
ATOM   1122  H   GLN A 224      -2.360   4.543   0.702  1.00  0.00           H  
ATOM   1123  HA  GLN A 224      -3.305   5.393  -1.822  1.00  0.00           H  
ATOM   1124 1HB  GLN A 224      -4.541   3.681   0.359  1.00  0.00           H  
ATOM   1125 2HB  GLN A 224      -5.378   4.013  -1.151  1.00  0.00           H  
ATOM   1126 1HG  GLN A 224      -3.554   2.983  -2.415  1.00  0.00           H  
ATOM   1127 2HG  GLN A 224      -2.683   2.664  -0.889  1.00  0.00           H  
ATOM   1128 1HE2 GLN A 224      -4.572  -0.144   0.024  1.00  0.00           H  
ATOM   1129 2HE2 GLN A 224      -3.431   1.059   0.526  1.00  0.00           H  
ATOM   1130  N   GLN A 225      -4.759   6.753   0.777  1.00  0.00           N  
ATOM   1131  CA  GLN A 225      -5.650   7.823   1.205  1.00  0.00           C  
ATOM   1132  C   GLN A 225      -5.056   9.190   0.865  1.00  0.00           C  
ATOM   1133  O   GLN A 225      -5.761  10.087   0.401  1.00  0.00           O  
ATOM   1134  CB  GLN A 225      -5.923   7.725   2.708  1.00  0.00           C  
ATOM   1135  CG  GLN A 225      -6.726   6.502   3.117  1.00  0.00           C  
ATOM   1136  CD  GLN A 225      -6.846   6.364   4.622  1.00  0.00           C  
ATOM   1137  OE1 GLN A 225      -6.957   7.359   5.344  1.00  0.00           O  
ATOM   1138  NE2 GLN A 225      -6.823   5.127   5.106  1.00  0.00           N  
ATOM   1139  H   GLN A 225      -4.237   6.266   1.452  1.00  0.00           H  
ATOM   1140  HA  GLN A 225      -6.595   7.720   0.672  1.00  0.00           H  
ATOM   1141 1HB  GLN A 225      -4.977   7.703   3.249  1.00  0.00           H  
ATOM   1142 2HB  GLN A 225      -6.468   8.610   3.037  1.00  0.00           H  
ATOM   1143 1HG  GLN A 225      -7.730   6.583   2.700  1.00  0.00           H  
ATOM   1144 2HG  GLN A 225      -6.232   5.610   2.730  1.00  0.00           H  
ATOM   1145 1HE2 GLN A 225      -6.899   4.974   6.092  1.00  0.00           H  
ATOM   1146 2HE2 GLN A 225      -6.732   4.348   4.485  1.00  0.00           H  
ATOM   1147  N   LEU A 226      -3.754   9.332   1.090  1.00  0.00           N  
ATOM   1148  CA  LEU A 226      -3.056  10.583   0.813  1.00  0.00           C  
ATOM   1149  C   LEU A 226      -3.093  10.909  -0.678  1.00  0.00           C  
ATOM   1150  O   LEU A 226      -3.253  12.068  -1.064  1.00  0.00           O  
ATOM   1151  CB  LEU A 226      -1.601  10.496   1.291  1.00  0.00           C  
ATOM   1152  CG  LEU A 226      -1.394  10.562   2.809  1.00  0.00           C  
ATOM   1153  CD1 LEU A 226       0.091  10.443   3.126  1.00  0.00           C  
ATOM   1154  CD2 LEU A 226      -1.965  11.867   3.344  1.00  0.00           C  
ATOM   1155  H   LEU A 226      -3.248   8.575   1.461  1.00  0.00           H  
ATOM   1156  HA  LEU A 226      -3.556  11.385   1.355  1.00  0.00           H  
ATOM   1157 1HB  LEU A 226      -1.175   9.558   0.939  1.00  0.00           H  
ATOM   1158 2HB  LEU A 226      -1.039  11.317   0.844  1.00  0.00           H  
ATOM   1159  HG  LEU A 226      -1.904   9.722   3.282  1.00  0.00           H  
ATOM   1160 1HD1 LEU A 226       0.238  10.489   4.205  1.00  0.00           H  
ATOM   1161 2HD1 LEU A 226       0.468   9.492   2.749  1.00  0.00           H  
ATOM   1162 3HD1 LEU A 226       0.630  11.261   2.651  1.00  0.00           H  
ATOM   1163 1HD2 LEU A 226      -1.819  11.913   4.423  1.00  0.00           H  
ATOM   1164 2HD2 LEU A 226      -1.454  12.707   2.872  1.00  0.00           H  
ATOM   1165 3HD2 LEU A 226      -3.029  11.918   3.119  1.00  0.00           H  
ATOM   1166  N   LEU A 227      -2.954   9.877  -1.509  1.00  0.00           N  
ATOM   1167  CA  LEU A 227      -2.965  10.045  -2.961  1.00  0.00           C  
ATOM   1168  C   LEU A 227      -4.276  10.661  -3.440  1.00  0.00           C  
ATOM   1169  O   LEU A 227      -4.292  11.461  -4.374  1.00  0.00           O  
ATOM   1170  CB  LEU A 227      -2.748   8.693  -3.652  1.00  0.00           C  
ATOM   1171  CG  LEU A 227      -1.312   8.155  -3.624  1.00  0.00           C  
ATOM   1172  CD1 LEU A 227      -1.282   6.754  -4.221  1.00  0.00           C  
ATOM   1173  CD2 LEU A 227      -0.400   9.098  -4.395  1.00  0.00           C  
ATOM   1174  H   LEU A 227      -2.835   8.976  -1.134  1.00  0.00           H  
ATOM   1175  HA  LEU A 227      -2.152  10.715  -3.238  1.00  0.00           H  
ATOM   1176 1HB  LEU A 227      -3.388   7.953  -3.175  1.00  0.00           H  
ATOM   1177 2HB  LEU A 227      -3.047   8.784  -4.696  1.00  0.00           H  
ATOM   1178  HG  LEU A 227      -0.970   8.084  -2.591  1.00  0.00           H  
ATOM   1179 1HD1 LEU A 227      -0.261   6.372  -4.201  1.00  0.00           H  
ATOM   1180 2HD1 LEU A 227      -1.927   6.096  -3.639  1.00  0.00           H  
ATOM   1181 3HD1 LEU A 227      -1.635   6.791  -5.251  1.00  0.00           H  
ATOM   1182 1HD2 LEU A 227       0.621   8.716  -4.374  1.00  0.00           H  
ATOM   1183 2HD2 LEU A 227      -0.741   9.168  -5.428  1.00  0.00           H  
ATOM   1184 3HD2 LEU A 227      -0.427  10.086  -3.936  1.00  0.00           H  
ATOM   1185  N   PHE A 228      -5.374  10.294  -2.791  1.00  0.00           N  
ATOM   1186  CA  PHE A 228      -6.683  10.811  -3.162  1.00  0.00           C  
ATOM   1187  C   PHE A 228      -6.769  12.313  -2.907  1.00  0.00           C  
ATOM   1188  O   PHE A 228      -7.225  13.076  -3.761  1.00  0.00           O  
ATOM   1189  CB  PHE A 228      -7.783  10.089  -2.382  1.00  0.00           C  
ATOM   1190  CG  PHE A 228      -9.170  10.568  -2.706  1.00  0.00           C  
ATOM   1191  CD1 PHE A 228      -9.772  10.231  -3.908  1.00  0.00           C  
ATOM   1192  CD2 PHE A 228      -9.873  11.358  -1.809  1.00  0.00           C  
ATOM   1193  CE1 PHE A 228     -11.048  10.672  -4.207  1.00  0.00           C  
ATOM   1194  CE2 PHE A 228     -11.149  11.798  -2.104  1.00  0.00           C  
ATOM   1195  CZ  PHE A 228     -11.737  11.455  -3.304  1.00  0.00           C  
ATOM   1196  H   PHE A 228      -5.300   9.660  -2.045  1.00  0.00           H  
ATOM   1197  HA  PHE A 228      -6.836  10.633  -4.227  1.00  0.00           H  
ATOM   1198 1HB  PHE A 228      -7.736   9.021  -2.590  1.00  0.00           H  
ATOM   1199 2HB  PHE A 228      -7.618  10.222  -1.314  1.00  0.00           H  
ATOM   1200  HD1 PHE A 228      -9.228   9.611  -4.621  1.00  0.00           H  
ATOM   1201  HD2 PHE A 228      -9.409  11.629  -0.860  1.00  0.00           H  
ATOM   1202  HE1 PHE A 228     -11.510  10.400  -5.156  1.00  0.00           H  
ATOM   1203  HE2 PHE A 228     -11.691  12.417  -1.389  1.00  0.00           H  
ATOM   1204  HZ  PHE A 228     -12.742  11.803  -3.539  1.00  0.00           H  
ATOM   1205  N   LYS A 229      -6.302  12.736  -1.742  1.00  0.00           N  
ATOM   1206  CA  LYS A 229      -6.337  14.145  -1.374  1.00  0.00           C  
ATOM   1207  C   LYS A 229      -5.364  14.959  -2.219  1.00  0.00           C  
ATOM   1208  O   LYS A 229      -5.659  16.093  -2.599  1.00  0.00           O  
ATOM   1209  CB  LYS A 229      -6.017  14.318   0.112  1.00  0.00           C  
ATOM   1210  CG  LYS A 229      -7.090  13.785   1.052  1.00  0.00           C  
ATOM   1211  CD  LYS A 229      -6.686  13.964   2.508  1.00  0.00           C  
ATOM   1212  CE  LYS A 229      -7.747  13.412   3.449  1.00  0.00           C  
ATOM   1213  NZ  LYS A 229      -7.352  13.554   4.877  1.00  0.00           N  
ATOM   1214  H   LYS A 229      -5.918  12.086  -1.118  1.00  0.00           H  
ATOM   1215  HA  LYS A 229      -7.341  14.527  -1.561  1.00  0.00           H  
ATOM   1216 1HB  LYS A 229      -5.083  13.806   0.345  1.00  0.00           H  
ATOM   1217 2HB  LYS A 229      -5.874  15.376   0.332  1.00  0.00           H  
ATOM   1218 1HG  LYS A 229      -8.026  14.315   0.876  1.00  0.00           H  
ATOM   1219 2HG  LYS A 229      -7.251  12.725   0.856  1.00  0.00           H  
ATOM   1220 1HD  LYS A 229      -5.745  13.445   2.691  1.00  0.00           H  
ATOM   1221 2HD  LYS A 229      -6.544  15.024   2.719  1.00  0.00           H  
ATOM   1222 1HE  LYS A 229      -8.685  13.941   3.290  1.00  0.00           H  
ATOM   1223 2HE  LYS A 229      -7.910  12.357   3.234  1.00  0.00           H  
ATOM   1224 1HZ  LYS A 229      -8.081  13.176   5.467  1.00  0.00           H  
ATOM   1225 2HZ  LYS A 229      -6.492  13.051   5.041  1.00  0.00           H  
ATOM   1226 3HZ  LYS A 229      -7.217  14.531   5.094  1.00  0.00           H  
ATOM   1227  N   ALA A 230      -4.212  14.368  -2.518  1.00  0.00           N  
ATOM   1228  CA  ALA A 230      -3.190  15.036  -3.317  1.00  0.00           C  
ATOM   1229  C   ALA A 230      -3.684  15.303  -4.738  1.00  0.00           C  
ATOM   1230  O   ALA A 230      -3.207  16.218  -5.409  1.00  0.00           O  
ATOM   1231  CB  ALA A 230      -1.916  14.205  -3.347  1.00  0.00           C  
ATOM   1232  H   ALA A 230      -4.039  13.458  -2.184  1.00  0.00           H  
ATOM   1233  HA  ALA A 230      -2.973  15.999  -2.854  1.00  0.00           H  
ATOM   1234 1HB  ALA A 230      -1.161  14.716  -3.944  1.00  0.00           H  
ATOM   1235 2HB  ALA A 230      -1.545  14.071  -2.330  1.00  0.00           H  
ATOM   1236 3HB  ALA A 230      -2.127  13.231  -3.786  1.00  0.00           H  
ATOM   1237  N   ARG A 231      -4.629  14.492  -5.196  1.00  0.00           N  
ATOM   1238  CA  ARG A 231      -5.189  14.659  -6.531  1.00  0.00           C  
ATOM   1239  C   ARG A 231      -6.194  15.805  -6.558  1.00  0.00           C  
ATOM   1240  O   ARG A 231      -6.261  16.561  -7.528  1.00  0.00           O  
ATOM   1241  CB  ARG A 231      -5.868  13.378  -6.993  1.00  0.00           C  
ATOM   1242  CG  ARG A 231      -6.471  13.441  -8.387  1.00  0.00           C  
ATOM   1243  CD  ARG A 231      -6.988  12.118  -8.822  1.00  0.00           C  
ATOM   1244  NE  ARG A 231      -7.771  12.217 -10.043  1.00  0.00           N  
ATOM   1245  CZ  ARG A 231      -8.422  11.187 -10.619  1.00  0.00           C  
ATOM   1246  NH1 ARG A 231      -8.374   9.991 -10.075  1.00  0.00           N  
ATOM   1247  NH2 ARG A 231      -9.109  11.379 -11.732  1.00  0.00           N  
ATOM   1248  H   ARG A 231      -4.947  13.757  -4.629  1.00  0.00           H  
ATOM   1249  HA  ARG A 231      -4.376  14.889  -7.221  1.00  0.00           H  
ATOM   1250 1HB  ARG A 231      -5.148  12.561  -6.981  1.00  0.00           H  
ATOM   1251 2HB  ARG A 231      -6.668  13.120  -6.299  1.00  0.00           H  
ATOM   1252 1HG  ARG A 231      -7.298  14.152  -8.394  1.00  0.00           H  
ATOM   1253 2HG  ARG A 231      -5.710  13.762  -9.099  1.00  0.00           H  
ATOM   1254 1HD  ARG A 231      -6.152  11.443  -9.007  1.00  0.00           H  
ATOM   1255 2HD  ARG A 231      -7.624  11.702  -8.042  1.00  0.00           H  
ATOM   1256  HE  ARG A 231      -7.831  13.120 -10.491  1.00  0.00           H  
ATOM   1257 1HH1 ARG A 231      -7.849   9.844  -9.224  1.00  0.00           H  
ATOM   1258 2HH1 ARG A 231      -8.862   9.220 -10.506  1.00  0.00           H  
ATOM   1259 1HH2 ARG A 231      -9.146  12.299 -12.151  1.00  0.00           H  
ATOM   1260 2HH2 ARG A 231      -9.597  10.608 -12.163  1.00  0.00           H  
ATOM   1261  N   LEU A 232      -6.958  15.937  -5.481  1.00  0.00           N  
ATOM   1262  CA  LEU A 232      -7.972  16.982  -5.378  1.00  0.00           C  
ATOM   1263  C   LEU A 232      -7.338  18.345  -5.104  1.00  0.00           C  
ATOM   1264  O   LEU A 232      -7.615  19.312  -5.817  1.00  0.00           O  
ATOM   1265  CB  LEU A 232      -8.970  16.642  -4.264  1.00  0.00           C  
ATOM   1266  CG  LEU A 232      -9.829  15.392  -4.499  1.00  0.00           C  
ATOM   1267  CD1 LEU A 232     -10.659  15.105  -3.256  1.00  0.00           C  
ATOM   1268  CD2 LEU A 232     -10.719  15.608  -5.714  1.00  0.00           C  
ATOM   1269  H   LEU A 232      -6.836  15.317  -4.733  1.00  0.00           H  
ATOM   1270  HA  LEU A 232      -8.508  17.038  -6.325  1.00  0.00           H  
ATOM   1271 1HB  LEU A 232      -8.419  16.495  -3.337  1.00  0.00           H  
ATOM   1272 2HB  LEU A 232      -9.645  17.488  -4.132  1.00  0.00           H  
ATOM   1273  HG  LEU A 232      -9.180  14.533  -4.674  1.00  0.00           H  
ATOM   1274 1HD1 LEU A 232     -11.269  14.217  -3.423  1.00  0.00           H  
ATOM   1275 2HD1 LEU A 232      -9.997  14.935  -2.407  1.00  0.00           H  
ATOM   1276 3HD1 LEU A 232     -11.307  15.956  -3.047  1.00  0.00           H  
ATOM   1277 1HD2 LEU A 232     -11.329  14.721  -5.881  1.00  0.00           H  
ATOM   1278 2HD2 LEU A 232     -11.369  16.467  -5.540  1.00  0.00           H  
ATOM   1279 3HD2 LEU A 232     -10.099  15.794  -6.591  1.00  0.00           H  
ATOM   1280  N   GLN A 233      -6.489  18.401  -4.072  1.00  0.00           N  
ATOM   1281  CA  GLN A 233      -5.795  19.630  -3.668  1.00  0.00           C  
ATOM   1282  C   GLN A 233      -6.755  20.654  -3.068  1.00  0.00           C  
ATOM   1283  O   GLN A 233      -7.637  21.178  -3.749  1.00  0.00           O  
ATOM   1284  CB  GLN A 233      -5.063  20.247  -4.863  1.00  0.00           C  
ATOM   1285  CG  GLN A 233      -3.900  19.417  -5.377  1.00  0.00           C  
ATOM   1286  CD  GLN A 233      -2.708  19.447  -4.440  1.00  0.00           C  
ATOM   1287  OE1 GLN A 233      -2.457  20.449  -3.764  1.00  0.00           O  
ATOM   1288  NE2 GLN A 233      -1.965  18.348  -4.394  1.00  0.00           N  
ATOM   1289  H   GLN A 233      -6.323  17.580  -3.557  1.00  0.00           H  
ATOM   1290  HA  GLN A 233      -5.062  19.377  -2.902  1.00  0.00           H  
ATOM   1291 1HB  GLN A 233      -5.765  20.390  -5.685  1.00  0.00           H  
ATOM   1292 2HB  GLN A 233      -4.680  21.229  -4.587  1.00  0.00           H  
ATOM   1293 1HG  GLN A 233      -4.225  18.382  -5.484  1.00  0.00           H  
ATOM   1294 2HG  GLN A 233      -3.585  19.810  -6.344  1.00  0.00           H  
ATOM   1295 1HE2 GLN A 233      -1.164  18.309  -3.794  1.00  0.00           H  
ATOM   1296 2HE2 GLN A 233      -2.204  17.558  -4.958  1.00  0.00           H  
ATOM   1297  N   GLN A 234      -6.566  20.944  -1.788  1.00  0.00           N  
ATOM   1298  CA  GLN A 234      -7.408  21.907  -1.091  1.00  0.00           C  
ATOM   1299  C   GLN A 234      -6.859  23.317  -1.259  1.00  0.00           C  
ATOM   1300  O   GLN A 234      -7.578  24.304  -1.101  1.00  0.00           O  
ATOM   1301  CB  GLN A 234      -7.514  21.556   0.396  1.00  0.00           C  
ATOM   1302  CG  GLN A 234      -8.128  20.195   0.672  1.00  0.00           C  
ATOM   1303  CD  GLN A 234      -9.536  20.073   0.121  1.00  0.00           C  
ATOM   1304  OE1 GLN A 234     -10.416  20.878   0.440  1.00  0.00           O  
ATOM   1305  NE2 GLN A 234      -9.758  19.063  -0.714  1.00  0.00           N  
ATOM   1306  H   GLN A 234      -5.830  20.511  -1.304  1.00  0.00           H  
ATOM   1307  HA  GLN A 234      -8.406  21.873  -1.527  1.00  0.00           H  
ATOM   1308 1HB  GLN A 234      -6.521  21.574   0.845  1.00  0.00           H  
ATOM   1309 2HB  GLN A 234      -8.117  22.308   0.905  1.00  0.00           H  
ATOM   1310 1HG  GLN A 234      -7.510  19.427   0.205  1.00  0.00           H  
ATOM   1311 2HG  GLN A 234      -8.169  20.038   1.750  1.00  0.00           H  
ATOM   1312 1HE2 GLN A 234     -10.667  18.931  -1.109  1.00  0.00           H  
ATOM   1313 2HE2 GLN A 234      -9.016  18.434  -0.947  1.00  0.00           H  
ATOM   1314  N   GLN A 235      -5.578  23.406  -1.578  1.00  0.00           N  
ATOM   1315  CA  GLN A 235      -4.918  24.686  -1.773  1.00  0.00           C  
ATOM   1316  C   GLN A 235      -4.508  24.842  -3.231  1.00  0.00           C  
ATOM   1317  O   GLN A 235      -3.688  24.075  -3.737  1.00  0.00           O  
ATOM   1318  CB  GLN A 235      -3.695  24.812  -0.860  1.00  0.00           C  
ATOM   1319  CG  GLN A 235      -2.972  26.143  -0.969  1.00  0.00           C  
ATOM   1320  CD  GLN A 235      -1.813  26.253   0.005  1.00  0.00           C  
ATOM   1321  OE1 GLN A 235      -1.251  25.244   0.438  1.00  0.00           O  
ATOM   1322  NE2 GLN A 235      -1.449  27.482   0.353  1.00  0.00           N  
ATOM   1323  H   GLN A 235      -5.058  22.582  -1.690  1.00  0.00           H  
ATOM   1324  HA  GLN A 235      -5.621  25.480  -1.520  1.00  0.00           H  
ATOM   1325 1HB  GLN A 235      -4.001  24.679   0.178  1.00  0.00           H  
ATOM   1326 2HB  GLN A 235      -2.983  24.021  -1.095  1.00  0.00           H  
ATOM   1327 1HG  GLN A 235      -2.580  26.250  -1.980  1.00  0.00           H  
ATOM   1328 2HG  GLN A 235      -3.676  26.946  -0.754  1.00  0.00           H  
ATOM   1329 1HE2 GLN A 235      -0.691  27.617   0.992  1.00  0.00           H  
ATOM   1330 2HE2 GLN A 235      -1.932  28.273  -0.023  1.00  0.00           H  
ATOM   1331  N   GLN A 236      -5.078  25.823  -3.910  1.00  0.00           N  
ATOM   1332  CA  GLN A 236      -4.754  26.055  -5.308  1.00  0.00           C  
ATOM   1333  C   GLN A 236      -4.070  27.402  -5.482  1.00  0.00           C  
ATOM   1334  O   GLN A 236      -4.655  28.453  -5.205  1.00  0.00           O  
ATOM   1335  CB  GLN A 236      -6.016  25.989  -6.173  1.00  0.00           C  
ATOM   1336  CG  GLN A 236      -5.758  26.143  -7.662  1.00  0.00           C  
ATOM   1337  CD  GLN A 236      -7.035  26.073  -8.480  1.00  0.00           C  
ATOM   1338  OE1 GLN A 236      -7.745  25.063  -8.462  1.00  0.00           O  
ATOM   1339  NE2 GLN A 236      -7.333  27.146  -9.202  1.00  0.00           N  
ATOM   1340  H   GLN A 236      -5.726  26.410  -3.459  1.00  0.00           H  
ATOM   1341  HA  GLN A 236      -4.066  25.276  -5.637  1.00  0.00           H  
ATOM   1342 1HB  GLN A 236      -6.515  25.033  -6.014  1.00  0.00           H  
ATOM   1343 2HB  GLN A 236      -6.707  26.774  -5.867  1.00  0.00           H  
ATOM   1344 1HG  GLN A 236      -5.290  27.110  -7.842  1.00  0.00           H  
ATOM   1345 2HG  GLN A 236      -5.098  25.342  -7.990  1.00  0.00           H  
ATOM   1346 1HE2 GLN A 236      -8.162  27.158  -9.762  1.00  0.00           H  
ATOM   1347 2HE2 GLN A 236      -6.729  27.944  -9.186  1.00  0.00           H  
ATOM   1348  N   ALA A 237      -2.828  27.359  -5.938  1.00  0.00           N  
ATOM   1349  CA  ALA A 237      -2.048  28.565  -6.159  1.00  0.00           C  
ATOM   1350  C   ALA A 237      -2.369  29.166  -7.519  1.00  0.00           C  
ATOM   1351  O   ALA A 237      -2.182  30.362  -7.748  1.00  0.00           O  
ATOM   1352  CB  ALA A 237      -0.560  28.267  -6.045  1.00  0.00           C  
ATOM   1353  H   ALA A 237      -2.420  26.486  -6.134  1.00  0.00           H  
ATOM   1354  HA  ALA A 237      -2.321  29.290  -5.392  1.00  0.00           H  
ATOM   1355 1HB  ALA A 237       0.008  29.180  -6.217  1.00  0.00           H  
ATOM   1356 2HB  ALA A 237      -0.341  27.886  -5.047  1.00  0.00           H  
ATOM   1357 3HB  ALA A 237      -0.281  27.520  -6.786  1.00  0.00           H  
ATOM   1358  N   GLN A 238      -2.850  28.323  -8.421  1.00  0.00           N  
ATOM   1359  CA  GLN A 238      -3.206  28.760  -9.760  1.00  0.00           C  
ATOM   1360  C   GLN A 238      -4.543  29.487  -9.737  1.00  0.00           C  
ATOM   1361  O   GLN A 238      -4.739  30.404 -10.562  1.00  0.00           O  
ATOM   1362  OXT GLN A 238      -5.382  29.175  -8.938  1.00  0.00           O  
ATOM   1363  CB  GLN A 238      -3.266  27.569 -10.720  1.00  0.00           C  
ATOM   1364  CG  GLN A 238      -3.507  27.951 -12.171  1.00  0.00           C  
ATOM   1365  CD  GLN A 238      -3.460  26.753 -13.100  1.00  0.00           C  
ATOM   1366  OE1 GLN A 238      -3.445  25.603 -12.653  1.00  0.00           O  
ATOM   1367  NE2 GLN A 238      -3.436  27.015 -14.402  1.00  0.00           N  
ATOM   1368  H   GLN A 238      -2.979  27.385  -8.173  1.00  0.00           H  
ATOM   1369  HA  GLN A 238      -2.441  29.451 -10.113  1.00  0.00           H  
ATOM   1370 1HB  GLN A 238      -2.330  27.013 -10.670  1.00  0.00           H  
ATOM   1371 2HB  GLN A 238      -4.064  26.894 -10.413  1.00  0.00           H  
ATOM   1372 1HG  GLN A 238      -4.491  28.412 -12.256  1.00  0.00           H  
ATOM   1373 2HG  GLN A 238      -2.736  28.656 -12.483  1.00  0.00           H  
ATOM   1374 1HE2 GLN A 238      -3.404  26.265 -15.064  1.00  0.00           H  
ATOM   1375 2HE2 GLN A 238      -3.449  27.963 -14.722  1.00  0.00           H  
TER                                                                             
ATOM   1377  N   LEU B   1       5.102  -4.586  -8.038  1.00  0.00           N  
ATOM   1378  CA  LEU B   1       4.345  -4.834  -6.817  1.00  0.00           C  
ATOM   1379  C   LEU B   1       4.104  -6.324  -6.611  1.00  0.00           C  
ATOM   1380  O   LEU B   1       3.791  -7.047  -7.556  1.00  0.00           O  
ATOM   1381  CB  LEU B   1       3.003  -4.094  -6.866  1.00  0.00           C  
ATOM   1382  CG  LEU B   1       3.026  -2.640  -6.378  1.00  0.00           C  
ATOM   1383  CD1 LEU B   1       4.067  -1.856  -7.165  1.00  0.00           C  
ATOM   1384  CD2 LEU B   1       1.642  -2.028  -6.539  1.00  0.00           C  
ATOM   1385 1H   LEU B   1       5.246  -3.602  -8.147  1.00  0.00           H  
ATOM   1386 2H   LEU B   1       5.988  -5.047  -7.981  1.00  0.00           H  
ATOM   1387 3H   LEU B   1       4.593  -4.937  -8.823  1.00  0.00           H  
ATOM   1388  HA  LEU B   1       4.921  -4.460  -5.971  1.00  0.00           H  
ATOM   1389 1HB  LEU B   1       2.645  -4.093  -7.894  1.00  0.00           H  
ATOM   1390 2HB  LEU B   1       2.283  -4.638  -6.253  1.00  0.00           H  
ATOM   1391  HG  LEU B   1       3.314  -2.614  -5.326  1.00  0.00           H  
ATOM   1392 1HD1 LEU B   1       4.083  -0.823  -6.818  1.00  0.00           H  
ATOM   1393 2HD1 LEU B   1       5.049  -2.304  -7.016  1.00  0.00           H  
ATOM   1394 3HD1 LEU B   1       3.814  -1.879  -8.225  1.00  0.00           H  
ATOM   1395 1HD2 LEU B   1       1.659  -0.995  -6.191  1.00  0.00           H  
ATOM   1396 2HD2 LEU B   1       1.354  -2.053  -7.590  1.00  0.00           H  
ATOM   1397 3HD2 LEU B   1       0.922  -2.597  -5.952  1.00  0.00           H  
ATOM   1398  N   ASN B   2       4.251  -6.776  -5.371  1.00  0.00           N  
ATOM   1399  CA  ASN B   2       3.939  -8.157  -5.017  1.00  0.00           C  
ATOM   1400  C   ASN B   2       2.434  -8.382  -4.953  1.00  0.00           C  
ATOM   1401  O   ASN B   2       1.648  -7.478  -5.237  1.00  0.00           O  
ATOM   1402  CB  ASN B   2       4.590  -8.533  -3.698  1.00  0.00           C  
ATOM   1403  CG  ASN B   2       3.970  -7.825  -2.526  1.00  0.00           C  
ATOM   1404  OD1 ASN B   2       2.861  -7.288  -2.624  1.00  0.00           O  
ATOM   1405  ND2 ASN B   2       4.665  -7.813  -1.417  1.00  0.00           N  
ATOM   1406  H   ASN B   2       4.587  -6.148  -4.654  1.00  0.00           H  
ATOM   1407  HA  ASN B   2       4.331  -8.812  -5.797  1.00  0.00           H  
ATOM   1408 1HB  ASN B   2       4.506  -9.609  -3.544  1.00  0.00           H  
ATOM   1409 2HB  ASN B   2       5.652  -8.289  -3.735  1.00  0.00           H  
ATOM   1410 1HD2 ASN B   2       4.303  -7.357  -0.604  1.00  0.00           H  
ATOM   1411 2HD2 ASN B   2       5.559  -8.260  -1.382  1.00  0.00           H  
ATOM   1412  N   ASP B   3       2.038  -9.594  -4.579  1.00  0.00           N  
ATOM   1413  CA  ASP B   3       0.645 -10.013  -4.690  1.00  0.00           C  
ATOM   1414  C   ASP B   3      -0.189  -9.469  -3.538  1.00  0.00           C  
ATOM   1415  O   ASP B   3      -1.383  -9.215  -3.689  1.00  0.00           O  
ATOM   1416  CB  ASP B   3       0.545 -11.540  -4.722  1.00  0.00           C  
ATOM   1417  CG  ASP B   3       1.181 -12.150  -5.965  1.00  0.00           C  
ATOM   1418  OD1 ASP B   3       0.688 -11.907  -7.041  1.00  0.00           O  
ATOM   1419  OD2 ASP B   3       2.154 -12.852  -5.826  1.00  0.00           O  
ATOM   1420  H   ASP B   3       2.718 -10.241  -4.207  1.00  0.00           H  
ATOM   1421  HA  ASP B   3       0.238  -9.618  -5.622  1.00  0.00           H  
ATOM   1422 1HB  ASP B   3       1.035 -11.956  -3.841  1.00  0.00           H  
ATOM   1423 2HB  ASP B   3      -0.503 -11.838  -4.685  1.00  0.00           H  
ATOM   1424  N   GLU B   4       0.449  -9.293  -2.384  1.00  0.00           N  
ATOM   1425  CA  GLU B   4      -0.220  -8.732  -1.218  1.00  0.00           C  
ATOM   1426  C   GLU B   4      -0.725  -7.322  -1.497  1.00  0.00           C  
ATOM   1427  O   GLU B   4      -1.817  -6.947  -1.068  1.00  0.00           O  
ATOM   1428  CB  GLU B   4       0.727  -8.717  -0.016  1.00  0.00           C  
ATOM   1429  CG  GLU B   4       1.064 -10.095   0.536  1.00  0.00           C  
ATOM   1430  CD  GLU B   4       2.089 -10.050   1.635  1.00  0.00           C  
ATOM   1431  OE1 GLU B   4       2.629  -8.997   1.876  1.00  0.00           O  
ATOM   1432  OE2 GLU B   4       2.332 -11.071   2.235  1.00  0.00           O  
ATOM   1433  H   GLU B   4       1.422  -9.554  -2.316  1.00  0.00           H  
ATOM   1434  HA  GLU B   4      -1.080  -9.358  -0.978  1.00  0.00           H  
ATOM   1435 1HB  GLU B   4       1.661  -8.230  -0.295  1.00  0.00           H  
ATOM   1436 2HB  GLU B   4       0.282  -8.134   0.791  1.00  0.00           H  
ATOM   1437 1HG  GLU B   4       0.154 -10.554   0.922  1.00  0.00           H  
ATOM   1438 2HG  GLU B   4       1.436 -10.718  -0.276  1.00  0.00           H  
ATOM   1439  N   PHE B   5       0.076  -6.544  -2.217  1.00  0.00           N  
ATOM   1440  CA  PHE B   5      -0.298  -5.180  -2.571  1.00  0.00           C  
ATOM   1441  C   PHE B   5      -1.464  -5.165  -3.551  1.00  0.00           C  
ATOM   1442  O   PHE B   5      -2.450  -4.457  -3.348  1.00  0.00           O  
ATOM   1443  CB  PHE B   5       0.895  -4.440  -3.179  1.00  0.00           C  
ATOM   1444  CG  PHE B   5       1.953  -4.069  -2.178  1.00  0.00           C  
ATOM   1445  CD1 PHE B   5       1.626  -3.863  -0.846  1.00  0.00           C  
ATOM   1446  CD2 PHE B   5       3.276  -3.925  -2.567  1.00  0.00           C  
ATOM   1447  CE1 PHE B   5       2.598  -3.522   0.075  1.00  0.00           C  
ATOM   1448  CE2 PHE B   5       4.250  -3.585  -1.648  1.00  0.00           C  
ATOM   1449  CZ  PHE B   5       3.910  -3.383  -0.325  1.00  0.00           C  
ATOM   1450  H   PHE B   5       0.966  -6.907  -2.527  1.00  0.00           H  
ATOM   1451  HA  PHE B   5      -0.606  -4.659  -1.663  1.00  0.00           H  
ATOM   1452 1HB  PHE B   5       1.356  -5.061  -3.946  1.00  0.00           H  
ATOM   1453 2HB  PHE B   5       0.549  -3.527  -3.662  1.00  0.00           H  
ATOM   1454  HD1 PHE B   5       0.588  -3.974  -0.530  1.00  0.00           H  
ATOM   1455  HD2 PHE B   5       3.545  -4.084  -3.612  1.00  0.00           H  
ATOM   1456  HE1 PHE B   5       2.327  -3.363   1.118  1.00  0.00           H  
ATOM   1457  HE2 PHE B   5       5.286  -3.475  -1.966  1.00  0.00           H  
ATOM   1458  HZ  PHE B   5       4.676  -3.113   0.400  1.00  0.00           H  
ATOM   1459  N   TRP B   6      -1.346  -5.954  -4.615  1.00  0.00           N  
ATOM   1460  CA  TRP B   6      -2.375  -6.009  -5.645  1.00  0.00           C  
ATOM   1461  C   TRP B   6      -3.701  -6.497  -5.074  1.00  0.00           C  
ATOM   1462  O   TRP B   6      -4.764  -5.988  -5.429  1.00  0.00           O  
ATOM   1463  CB  TRP B   6      -1.938  -6.927  -6.788  1.00  0.00           C  
ATOM   1464  CG  TRP B   6      -0.965  -6.287  -7.731  1.00  0.00           C  
ATOM   1465  CD1 TRP B   6       0.299  -6.712  -8.012  1.00  0.00           C  
ATOM   1466  CD2 TRP B   6      -1.174  -5.097  -8.529  1.00  0.00           C  
ATOM   1467  NE1 TRP B   6       0.889  -5.872  -8.924  1.00  0.00           N  
ATOM   1468  CE2 TRP B   6       0.001  -4.879  -9.252  1.00  0.00           C  
ATOM   1469  CE3 TRP B   6      -2.249  -4.213  -8.686  1.00  0.00           C  
ATOM   1470  CZ2 TRP B   6       0.140  -3.809 -10.123  1.00  0.00           C  
ATOM   1471  CZ3 TRP B   6      -2.111  -3.141  -9.559  1.00  0.00           C  
ATOM   1472  CH2 TRP B   6      -0.947  -2.945 -10.260  1.00  0.00           C  
ATOM   1473  H   TRP B   6      -0.522  -6.529  -4.711  1.00  0.00           H  
ATOM   1474  HA  TRP B   6      -2.521  -5.004  -6.042  1.00  0.00           H  
ATOM   1475 1HB  TRP B   6      -1.475  -7.825  -6.376  1.00  0.00           H  
ATOM   1476 2HB  TRP B   6      -2.812  -7.241  -7.357  1.00  0.00           H  
ATOM   1477  HD1 TRP B   6       0.772  -7.590  -7.576  1.00  0.00           H  
ATOM   1478  HE1 TRP B   6       1.824  -5.968  -9.293  1.00  0.00           H  
ATOM   1479  HE3 TRP B   6      -3.176  -4.365  -8.134  1.00  0.00           H  
ATOM   1480  HZ2 TRP B   6       1.056  -3.637 -10.688  1.00  0.00           H  
ATOM   1481  HZ3 TRP B   6      -2.952  -2.457  -9.675  1.00  0.00           H  
ATOM   1482  HH2 TRP B   6      -0.872  -2.094 -10.937  1.00  0.00           H  
ATOM   1483  N   THR B   7      -3.629  -7.488  -4.191  1.00  0.00           N  
ATOM   1484  CA  THR B   7      -4.823  -8.035  -3.557  1.00  0.00           C  
ATOM   1485  C   THR B   7      -5.599  -6.953  -2.818  1.00  0.00           C  
ATOM   1486  O   THR B   7      -6.816  -6.836  -2.966  1.00  0.00           O  
ATOM   1487  CB  THR B   7      -4.461  -9.170  -2.580  1.00  0.00           C  
ATOM   1488  OG1 THR B   7      -3.811 -10.229  -3.294  1.00  0.00           O  
ATOM   1489  CG2 THR B   7      -5.712  -9.711  -1.906  1.00  0.00           C  
ATOM   1490  H   THR B   7      -2.725  -7.870  -3.953  1.00  0.00           H  
ATOM   1491  HA  THR B   7      -5.471  -8.444  -4.333  1.00  0.00           H  
ATOM   1492  HB  THR B   7      -3.780  -8.791  -1.819  1.00  0.00           H  
ATOM   1493  HG1 THR B   7      -2.953  -9.927  -3.602  1.00  0.00           H  
ATOM   1494 1HG2 THR B   7      -5.437 -10.512  -1.219  1.00  0.00           H  
ATOM   1495 2HG2 THR B   7      -6.203  -8.911  -1.352  1.00  0.00           H  
ATOM   1496 3HG2 THR B   7      -6.394 -10.100  -2.661  1.00  0.00           H  
ATOM   1497  N   ASP B   8      -4.889  -6.162  -2.021  1.00  0.00           N  
ATOM   1498  CA  ASP B   8      -5.502  -5.061  -1.290  1.00  0.00           C  
ATOM   1499  C   ASP B   8      -6.087  -4.025  -2.241  1.00  0.00           C  
ATOM   1500  O   ASP B   8      -7.160  -3.475  -1.992  1.00  0.00           O  
ATOM   1501  CB  ASP B   8      -4.478  -4.394  -0.367  1.00  0.00           C  
ATOM   1502  CG  ASP B   8      -4.126  -5.249   0.843  1.00  0.00           C  
ATOM   1503  OD1 ASP B   8      -4.808  -6.218   1.080  1.00  0.00           O  
ATOM   1504  OD2 ASP B   8      -3.178  -4.926   1.518  1.00  0.00           O  
ATOM   1505  H   ASP B   8      -3.897  -6.330  -1.919  1.00  0.00           H  
ATOM   1506  HA  ASP B   8      -6.313  -5.459  -0.679  1.00  0.00           H  
ATOM   1507 1HB  ASP B   8      -3.565  -4.187  -0.926  1.00  0.00           H  
ATOM   1508 2HB  ASP B   8      -4.871  -3.439  -0.017  1.00  0.00           H  
ATOM   1509  N   LEU B   9      -5.373  -3.760  -3.330  1.00  0.00           N  
ATOM   1510  CA  LEU B   9      -5.822  -2.788  -4.321  1.00  0.00           C  
ATOM   1511  C   LEU B   9      -7.121  -3.234  -4.980  1.00  0.00           C  
ATOM   1512  O   LEU B   9      -8.008  -2.421  -5.241  1.00  0.00           O  
ATOM   1513  CB  LEU B   9      -4.743  -2.583  -5.391  1.00  0.00           C  
ATOM   1514  CG  LEU B   9      -3.479  -1.845  -4.929  1.00  0.00           C  
ATOM   1515  CD1 LEU B   9      -2.497  -1.744  -6.088  1.00  0.00           C  
ATOM   1516  CD2 LEU B   9      -3.858  -0.466  -4.410  1.00  0.00           C  
ATOM   1517  H   LEU B   9      -4.500  -4.244  -3.476  1.00  0.00           H  
ATOM   1518  HA  LEU B   9      -6.001  -1.838  -3.817  1.00  0.00           H  
ATOM   1519 1HB  LEU B   9      -4.437  -3.558  -5.767  1.00  0.00           H  
ATOM   1520 2HB  LEU B   9      -5.174  -2.017  -6.216  1.00  0.00           H  
ATOM   1521  HG  LEU B   9      -2.997  -2.413  -4.132  1.00  0.00           H  
ATOM   1522 1HD1 LEU B   9      -1.600  -1.220  -5.760  1.00  0.00           H  
ATOM   1523 2HD1 LEU B   9      -2.229  -2.745  -6.426  1.00  0.00           H  
ATOM   1524 3HD1 LEU B   9      -2.958  -1.195  -6.908  1.00  0.00           H  
ATOM   1525 1HD2 LEU B   9      -2.960   0.058  -4.081  1.00  0.00           H  
ATOM   1526 2HD2 LEU B   9      -4.339   0.103  -5.207  1.00  0.00           H  
ATOM   1527 3HD2 LEU B   9      -4.546  -0.569  -3.571  1.00  0.00           H  
ATOM   1528  N   PHE B  10      -7.227  -4.532  -5.247  1.00  0.00           N  
ATOM   1529  CA  PHE B  10      -8.434  -5.096  -5.839  1.00  0.00           C  
ATOM   1530  C   PHE B  10      -9.616  -4.991  -4.884  1.00  0.00           C  
ATOM   1531  O   PHE B  10     -10.738  -4.700  -5.299  1.00  0.00           O  
ATOM   1532  CB  PHE B  10      -8.209  -6.560  -6.220  1.00  0.00           C  
ATOM   1533  CG  PHE B  10      -7.153  -6.757  -7.270  1.00  0.00           C  
ATOM   1534  CD1 PHE B  10      -6.412  -7.929  -7.318  1.00  0.00           C  
ATOM   1535  CD2 PHE B  10      -6.896  -5.771  -8.211  1.00  0.00           C  
ATOM   1536  CE1 PHE B  10      -5.440  -8.111  -8.283  1.00  0.00           C  
ATOM   1537  CE2 PHE B  10      -5.926  -5.951  -9.177  1.00  0.00           C  
ATOM   1538  CZ  PHE B  10      -5.197  -7.123  -9.213  1.00  0.00           C  
ATOM   1539  H   PHE B  10      -6.452  -5.143  -5.034  1.00  0.00           H  
ATOM   1540  HA  PHE B  10      -8.673  -4.533  -6.742  1.00  0.00           H  
ATOM   1541 1HB  PHE B  10      -7.919  -7.126  -5.336  1.00  0.00           H  
ATOM   1542 2HB  PHE B  10      -9.140  -6.987  -6.590  1.00  0.00           H  
ATOM   1543  HD1 PHE B  10      -6.605  -8.711  -6.583  1.00  0.00           H  
ATOM   1544  HD2 PHE B  10      -7.472  -4.846  -8.182  1.00  0.00           H  
ATOM   1545  HE1 PHE B  10      -4.866  -9.037  -8.309  1.00  0.00           H  
ATOM   1546  HE2 PHE B  10      -5.735  -5.169  -9.912  1.00  0.00           H  
ATOM   1547  HZ  PHE B  10      -4.430  -7.265  -9.973  1.00  0.00           H  
ATOM   1548  N   MET B  11      -9.358  -5.233  -3.604  1.00  0.00           N  
ATOM   1549  CA  MET B  11     -10.364  -5.028  -2.567  1.00  0.00           C  
ATOM   1550  C   MET B  11     -10.637  -3.545  -2.349  1.00  0.00           C  
ATOM   1551  O   MET B  11     -11.699  -3.166  -1.855  1.00  0.00           O  
ATOM   1552  CB  MET B  11      -9.917  -5.685  -1.262  1.00  0.00           C  
ATOM   1553  CG  MET B  11      -9.861  -7.205  -1.309  1.00  0.00           C  
ATOM   1554  SD  MET B  11      -9.610  -7.942   0.318  1.00  0.00           S  
ATOM   1555  CE  MET B  11      -7.992  -7.299   0.735  1.00  0.00           C  
ATOM   1556  H   MET B  11      -8.442  -5.565  -3.340  1.00  0.00           H  
ATOM   1557  HA  MET B  11     -11.295  -5.492  -2.892  1.00  0.00           H  
ATOM   1558 1HB  MET B  11      -8.926  -5.322  -0.993  1.00  0.00           H  
ATOM   1559 2HB  MET B  11     -10.599  -5.400  -0.459  1.00  0.00           H  
ATOM   1560 1HG  MET B  11     -10.792  -7.591  -1.722  1.00  0.00           H  
ATOM   1561 2HG  MET B  11      -9.044  -7.519  -1.959  1.00  0.00           H  
ATOM   1562 1HE  MET B  11      -7.696  -7.667   1.718  1.00  0.00           H  
ATOM   1563 2HE  MET B  11      -7.266  -7.627  -0.010  1.00  0.00           H  
ATOM   1564 3HE  MET B  11      -8.027  -6.209   0.751  1.00  0.00           H  
ATOM   1565  N   ASN B  12      -9.674  -2.710  -2.723  1.00  0.00           N  
ATOM   1566  CA  ASN B  12      -9.779  -1.272  -2.505  1.00  0.00           C  
ATOM   1567  C   ASN B  12      -9.811  -0.940  -1.020  1.00  0.00           C  
ATOM   1568  O   ASN B  12     -10.617  -0.123  -0.574  1.00  0.00           O  
ATOM   1569  CB  ASN B  12     -11.005  -0.715  -3.204  1.00  0.00           C  
ATOM   1570  CG  ASN B  12     -10.903   0.763  -3.460  1.00  0.00           C  
ATOM   1571  OD1 ASN B  12      -9.810   1.289  -3.698  1.00  0.00           O  
ATOM   1572  ND2 ASN B  12     -12.020   1.442  -3.417  1.00  0.00           N  
ATOM   1573  H   ASN B  12      -8.847  -3.081  -3.169  1.00  0.00           H  
ATOM   1574  HA  ASN B  12      -8.892  -0.793  -2.924  1.00  0.00           H  
ATOM   1575 1HB  ASN B  12     -11.147  -1.229  -4.155  1.00  0.00           H  
ATOM   1576 2HB  ASN B  12     -11.889  -0.905  -2.594  1.00  0.00           H  
ATOM   1577 1HD2 ASN B  12     -12.012   2.429  -3.580  1.00  0.00           H  
ATOM   1578 2HD2 ASN B  12     -12.882   0.975  -3.221  1.00  0.00           H  
ATOM   1579  N   ASP B  13      -8.931  -1.580  -0.257  1.00  0.00           N  
ATOM   1580  CA  ASP B  13      -8.824  -1.315   1.173  1.00  0.00           C  
ATOM   1581  C   ASP B  13      -7.400  -1.532   1.668  1.00  0.00           C  
ATOM   1582  O   ASP B  13      -6.569  -0.683   1.499  1.00  0.00           O  
ATOM   1583  OXT ASP B  13      -7.108  -2.554   2.227  1.00  0.00           O  
ATOM   1584  CB  ASP B  13      -9.785  -2.210   1.959  1.00  0.00           C  
ATOM   1585  CG  ASP B  13      -9.787  -1.911   3.452  1.00  0.00           C  
ATOM   1586  OD1 ASP B  13      -8.755  -2.047   4.066  1.00  0.00           O  
ATOM   1587  OD2 ASP B  13     -10.820  -1.551   3.964  1.00  0.00           O  
ATOM   1588  H   ASP B  13      -8.321  -2.265  -0.677  1.00  0.00           H  
ATOM   1589  HA  ASP B  13      -9.092  -0.274   1.354  1.00  0.00           H  
ATOM   1590 1HB  ASP B  13     -10.798  -2.081   1.576  1.00  0.00           H  
ATOM   1591 2HB  ASP B  13      -9.511  -3.255   1.813  1.00  0.00           H  
TER                                                                             
I_bsa 1101.44
I_hb 4
I_pack -0.037
I_sc -36.795
I_unsat 8
pep_sc -21.389
pep_sc_noref -20.376
reweighted_sc -124.158
rmsALL 18.663
rmsALL_CAPRI_if 8.043
rmsALL_allIF 9.883
rmsALL_if 12.029
rmsBB 18.606
rmsBB_CAPRI_if 7.15
rmsBB_allIF 9.916
rmsBB_if 11.023
rmsBB_intrf_lowres 11.64
rmsBB_lowres 18.776
rmsCA 18.65
rmsCA_if 10.957
rmsCA_intrf_lowres 11.636
rmsCA_lowres 18.859
rmsSC_CAPRI_if 8.318
rmsSC_allIF 9.792
score -65.974
score_lowres_opt -11.602
score_lowres_start 22.622
silent_score -65.974
startRMSall 0
startRMSallif 0
startRMSbb 0
startRMSca 0
time 68
