# Supplementary material for: Simple biochemical features underlie transcriptional activation domain diversity and dynamic, fuzzy binding to Mediator
Source: eLife. 2021 Apr 27;10:e68068. doi: 10.7554/eLife.68068 (PMC8137143; doi:10.7554/eLife.68068)
Supplement: Figure 6—source data 2. — The 10 best-scoring models from different binding poses are provided as pdb files. Top500.txt contains the score, cluster number, and RMSD to best model for the 500 best-scoring models. [file elife-68068-fig6-data2.zip › Med15-cAD structural models/ABD1/War1_930/2lpb_War1_930_prepack_30776.pdb]

HEADER                                            17-SEP-20   XXXX              
EXPDTA    THEORETICAL MODEL                                                     
REMARK 220                                                                      
REMARK 220 EXPERIMENTAL DETAILS                                                 
REMARK 220  EXPERIMENT TYPE                : THEORETICAL MODELLING              
REMARK 220  DATE OF DATA COLLECTION        : 17-SEP-20                          
REMARK 220                                                                      
REMARK 220 REMARK: MODEL GENERATED BY ROSETTA                                   
REMARK 220  VERSION 2020.08+release.cb1caba                                     
ATOM      1  N   GLN A 158     -12.016 -12.395 -23.603  1.00  0.00           N  
ATOM      2  CA  GLN A 158     -11.969 -12.966 -22.241  1.00  0.00           C  
ATOM      3  C   GLN A 158     -12.554 -11.986 -21.232  1.00  0.00           C  
ATOM      4  O   GLN A 158     -13.092 -10.945 -21.605  1.00  0.00           O  
ATOM      5  CB  GLN A 158     -10.534 -13.324 -21.846  1.00  0.00           C  
ATOM      6  CG  GLN A 158      -9.893 -14.385 -22.724  1.00  0.00           C  
ATOM      7  CD  GLN A 158     -10.563 -15.739 -22.579  1.00  0.00           C  
ATOM      8  OE1 GLN A 158     -10.628 -16.300 -21.482  1.00  0.00           O  
ATOM      9  NE2 GLN A 158     -11.066 -16.270 -23.687  1.00  0.00           N  
ATOM     10 1H   GLN A 158     -11.629 -13.049 -24.253  1.00  0.00           H  
ATOM     11 2H   GLN A 158     -12.965 -12.201 -23.851  1.00  0.00           H  
ATOM     12 3H   GLN A 158     -11.486 -11.548 -23.628  1.00  0.00           H  
ATOM     13  HA  GLN A 158     -12.567 -13.877 -22.227  1.00  0.00           H  
ATOM     14 1HB  GLN A 158      -9.911 -12.431 -21.888  1.00  0.00           H  
ATOM     15 2HB  GLN A 158     -10.519 -13.685 -20.817  1.00  0.00           H  
ATOM     16 1HG  GLN A 158      -9.970 -14.075 -23.765  1.00  0.00           H  
ATOM     17 2HG  GLN A 158      -8.846 -14.491 -22.442  1.00  0.00           H  
ATOM     18 1HE2 GLN A 158     -11.521 -17.162 -23.654  1.00  0.00           H  
ATOM     19 2HE2 GLN A 158     -10.991 -15.780 -24.556  1.00  0.00           H  
ATOM     20  N   ARG A 159     -12.454 -12.331 -19.958  1.00  0.00           N  
ATOM     21  CA  ARG A 159     -12.963 -11.479 -18.889  1.00  0.00           C  
ATOM     22  C   ARG A 159     -12.021 -10.302 -18.654  1.00  0.00           C  
ATOM     23  O   ARG A 159     -10.801 -10.445 -18.767  1.00  0.00           O  
ATOM     24  CB  ARG A 159     -13.124 -12.269 -17.599  1.00  0.00           C  
ATOM     25  CG  ARG A 159     -14.190 -13.352 -17.641  1.00  0.00           C  
ATOM     26  CD  ARG A 159     -14.287 -14.078 -16.348  1.00  0.00           C  
ATOM     27  NE  ARG A 159     -15.293 -15.127 -16.389  1.00  0.00           N  
ATOM     28  CZ  ARG A 159     -15.545 -15.985 -15.381  1.00  0.00           C  
ATOM     29  NH1 ARG A 159     -14.858 -15.906 -14.264  1.00  0.00           N  
ATOM     30  NH2 ARG A 159     -16.483 -16.906 -15.518  1.00  0.00           N  
ATOM     31  H   ARG A 159     -12.025 -13.184 -19.727  1.00  0.00           H  
ATOM     32  HA  ARG A 159     -13.941 -11.098 -19.186  1.00  0.00           H  
ATOM     33 1HB  ARG A 159     -12.179 -12.747 -17.344  1.00  0.00           H  
ATOM     34 2HB  ARG A 159     -13.376 -11.589 -16.785  1.00  0.00           H  
ATOM     35 1HG  ARG A 159     -15.159 -12.900 -17.854  1.00  0.00           H  
ATOM     36 2HG  ARG A 159     -13.946 -14.073 -18.422  1.00  0.00           H  
ATOM     37 1HD  ARG A 159     -13.326 -14.536 -16.116  1.00  0.00           H  
ATOM     38 2HD  ARG A 159     -14.556 -13.378 -15.558  1.00  0.00           H  
ATOM     39  HE  ARG A 159     -15.841 -15.220 -17.234  1.00  0.00           H  
ATOM     40 1HH1 ARG A 159     -14.141 -15.202 -14.159  1.00  0.00           H  
ATOM     41 2HH1 ARG A 159     -15.047 -16.549 -13.509  1.00  0.00           H  
ATOM     42 1HH2 ARG A 159     -17.011 -16.968 -16.377  1.00  0.00           H  
ATOM     43 2HH2 ARG A 159     -16.672 -17.549 -14.763  1.00  0.00           H  
ATOM     44  N   ARG A 160     -12.586  -9.144 -18.344  1.00  0.00           N  
ATOM     45  CA  ARG A 160     -11.792  -7.949 -18.098  1.00  0.00           C  
ATOM     46  C   ARG A 160     -12.633  -6.875 -17.411  1.00  0.00           C  
ATOM     47  O   ARG A 160     -13.441  -6.198 -18.052  1.00  0.00           O  
ATOM     48  CB  ARG A 160     -11.230  -7.400 -19.401  1.00  0.00           C  
ATOM     49  CG  ARG A 160     -10.300  -6.207 -19.245  1.00  0.00           C  
ATOM     50  CD  ARG A 160      -9.922  -5.630 -20.560  1.00  0.00           C  
ATOM     51  NE  ARG A 160      -9.139  -4.413 -20.413  1.00  0.00           N  
ATOM     52  CZ  ARG A 160      -8.841  -3.569 -21.420  1.00  0.00           C  
ATOM     53  NH1 ARG A 160      -9.267  -3.822 -22.637  1.00  0.00           N  
ATOM     54  NH2 ARG A 160      -8.121  -2.486 -21.183  1.00  0.00           N  
ATOM     55  H   ARG A 160     -13.563  -9.090 -18.275  1.00  0.00           H  
ATOM     56  HA  ARG A 160     -10.960  -8.215 -17.446  1.00  0.00           H  
ATOM     57 1HB  ARG A 160     -10.677  -8.184 -19.917  1.00  0.00           H  
ATOM     58 2HB  ARG A 160     -12.050  -7.096 -20.052  1.00  0.00           H  
ATOM     59 1HG  ARG A 160     -10.796  -5.434 -18.660  1.00  0.00           H  
ATOM     60 2HG  ARG A 160      -9.390  -6.521 -18.733  1.00  0.00           H  
ATOM     61 1HD  ARG A 160      -9.327  -6.352 -21.117  1.00  0.00           H  
ATOM     62 2HD  ARG A 160     -10.822  -5.389 -21.124  1.00  0.00           H  
ATOM     63  HE  ARG A 160      -8.794  -4.185 -19.490  1.00  0.00           H  
ATOM     64 1HH1 ARG A 160      -9.817  -4.650 -22.819  1.00  0.00           H  
ATOM     65 2HH1 ARG A 160      -9.043  -3.190 -23.392  1.00  0.00           H  
ATOM     66 1HH2 ARG A 160      -7.795  -2.291 -20.246  1.00  0.00           H  
ATOM     67 2HH2 ARG A 160      -7.898  -1.854 -21.936  1.00  0.00           H  
ATOM     68  N   GLN A 161     -12.454  -6.736 -16.108  1.00  0.00           N  
ATOM     69  CA  GLN A 161     -13.186  -5.737 -15.341  1.00  0.00           C  
ATOM     70  C   GLN A 161     -12.283  -4.548 -15.024  1.00  0.00           C  
ATOM     71  O   GLN A 161     -11.141  -4.722 -14.597  1.00  0.00           O  
ATOM     72  CB  GLN A 161     -13.737  -6.344 -14.048  1.00  0.00           C  
ATOM     73  CG  GLN A 161     -14.786  -7.421 -14.263  1.00  0.00           C  
ATOM     74  CD  GLN A 161     -16.097  -6.857 -14.778  1.00  0.00           C  
ATOM     75  OE1 GLN A 161     -16.666  -5.934 -14.188  1.00  0.00           O  
ATOM     76  NE2 GLN A 161     -16.585  -7.409 -15.883  1.00  0.00           N  
ATOM     77  H   GLN A 161     -11.811  -7.320 -15.646  1.00  0.00           H  
ATOM     78  HA  GLN A 161     -14.024  -5.385 -15.943  1.00  0.00           H  
ATOM     79 1HB  GLN A 161     -12.919  -6.781 -13.474  1.00  0.00           H  
ATOM     80 2HB  GLN A 161     -14.181  -5.558 -13.437  1.00  0.00           H  
ATOM     81 1HG  GLN A 161     -14.412  -8.138 -14.994  1.00  0.00           H  
ATOM     82 2HG  GLN A 161     -14.978  -7.922 -13.314  1.00  0.00           H  
ATOM     83 1HE2 GLN A 161     -17.447  -7.078 -16.270  1.00  0.00           H  
ATOM     84 2HE2 GLN A 161     -16.091  -8.156 -16.329  1.00  0.00           H  
ATOM     85  N   LEU A 162     -12.793  -3.344 -15.237  1.00  0.00           N  
ATOM     86  CA  LEU A 162     -12.021  -2.140 -14.973  1.00  0.00           C  
ATOM     87  C   LEU A 162     -12.920  -0.927 -14.750  1.00  0.00           C  
ATOM     88  O   LEU A 162     -13.442  -0.340 -15.694  1.00  0.00           O  
ATOM     89  CB  LEU A 162     -11.044  -1.861 -16.126  1.00  0.00           C  
ATOM     90  CG  LEU A 162     -11.687  -1.527 -17.479  1.00  0.00           C  
ATOM     91  CD1 LEU A 162     -10.648  -0.973 -18.439  1.00  0.00           C  
ATOM     92  CD2 LEU A 162     -12.357  -2.754 -18.073  1.00  0.00           C  
ATOM     93  H   LEU A 162     -13.712  -3.261 -15.574  1.00  0.00           H  
ATOM     94  HA  LEU A 162     -11.437  -2.296 -14.067  1.00  0.00           H  
ATOM     95 1HB  LEU A 162     -10.413  -1.032 -15.839  1.00  0.00           H  
ATOM     96 2HB  LEU A 162     -10.420  -2.733 -16.260  1.00  0.00           H  
ATOM     97  HG  LEU A 162     -12.443  -0.769 -17.333  1.00  0.00           H  
ATOM     98 1HD1 LEU A 162     -10.293  -0.020 -18.077  1.00  0.00           H  
ATOM     99 2HD1 LEU A 162     -11.093  -0.845 -19.415  1.00  0.00           H  
ATOM    100 3HD1 LEU A 162      -9.820  -1.660 -18.510  1.00  0.00           H  
ATOM    101 1HD2 LEU A 162     -12.755  -2.511 -19.049  1.00  0.00           H  
ATOM    102 2HD2 LEU A 162     -13.162  -3.072 -17.427  1.00  0.00           H  
ATOM    103 3HD2 LEU A 162     -11.633  -3.550 -18.167  1.00  0.00           H  
ATOM    104  N   THR A 163     -13.130  -0.568 -13.497  1.00  0.00           N  
ATOM    105  CA  THR A 163     -13.931   0.599 -13.185  1.00  0.00           C  
ATOM    106  C   THR A 163     -13.038   1.835 -13.283  1.00  0.00           C  
ATOM    107  O   THR A 163     -11.937   1.838 -12.733  1.00  0.00           O  
ATOM    108  CB  THR A 163     -14.563   0.499 -11.784  1.00  0.00           C  
ATOM    109  OG1 THR A 163     -15.426  -0.645 -11.728  1.00  0.00           O  
ATOM    110  CG2 THR A 163     -15.366   1.752 -11.471  1.00  0.00           C  
ATOM    111  H   THR A 163     -12.740  -1.095 -12.770  1.00  0.00           H  
ATOM    112  HA  THR A 163     -14.738   0.670 -13.915  1.00  0.00           H  
ATOM    113  HB  THR A 163     -13.778   0.381 -11.038  1.00  0.00           H  
ATOM    114  HG1 THR A 163     -14.896  -1.442 -11.654  1.00  0.00           H  
ATOM    115 1HG2 THR A 163     -15.805   1.663 -10.477  1.00  0.00           H  
ATOM    116 2HG2 THR A 163     -14.711   2.621 -11.502  1.00  0.00           H  
ATOM    117 3HG2 THR A 163     -16.160   1.869 -12.208  1.00  0.00           H  
ATOM    118  N   PRO A 164     -13.497   2.899 -13.960  1.00  0.00           N  
ATOM    119  CA  PRO A 164     -12.714   4.131 -14.141  1.00  0.00           C  
ATOM    120  C   PRO A 164     -12.220   4.737 -12.826  1.00  0.00           C  
ATOM    121  O   PRO A 164     -11.099   5.240 -12.749  1.00  0.00           O  
ATOM    122  CB  PRO A 164     -13.714   5.060 -14.836  1.00  0.00           C  
ATOM    123  CG  PRO A 164     -14.580   4.140 -15.626  1.00  0.00           C  
ATOM    124  CD  PRO A 164     -14.775   2.947 -14.729  1.00  0.00           C  
ATOM    125  HA  PRO A 164     -11.851   3.919 -14.789  1.00  0.00           H  
ATOM    126 1HB  PRO A 164     -14.276   5.637 -14.086  1.00  0.00           H  
ATOM    127 2HB  PRO A 164     -13.178   5.787 -15.464  1.00  0.00           H  
ATOM    128 1HG  PRO A 164     -15.528   4.637 -15.883  1.00  0.00           H  
ATOM    129 2HG  PRO A 164     -14.090   3.881 -16.577  1.00  0.00           H  
ATOM    130 1HD  PRO A 164     -15.638   3.120 -14.070  1.00  0.00           H  
ATOM    131 2HD  PRO A 164     -14.931   2.048 -15.344  1.00  0.00           H  
ATOM    132  N   GLN A 165     -13.054   4.663 -11.798  1.00  0.00           N  
ATOM    133  CA  GLN A 165     -12.719   5.223 -10.492  1.00  0.00           C  
ATOM    134  C   GLN A 165     -11.666   4.392  -9.762  1.00  0.00           C  
ATOM    135  O   GLN A 165     -10.776   4.940  -9.115  1.00  0.00           O  
ATOM    136  CB  GLN A 165     -13.978   5.338  -9.628  1.00  0.00           C  
ATOM    137  CG  GLN A 165     -14.990   6.352 -10.134  1.00  0.00           C  
ATOM    138  CD  GLN A 165     -16.244   6.393  -9.281  1.00  0.00           C  
ATOM    139  OE1 GLN A 165     -16.594   5.411  -8.620  1.00  0.00           O  
ATOM    140  NE2 GLN A 165     -16.928   7.531  -9.291  1.00  0.00           N  
ATOM    141  H   GLN A 165     -13.924   4.226 -11.924  1.00  0.00           H  
ATOM    142  HA  GLN A 165     -12.302   6.219 -10.639  1.00  0.00           H  
ATOM    143 1HB  GLN A 165     -14.471   4.368  -9.573  1.00  0.00           H  
ATOM    144 2HB  GLN A 165     -13.698   5.620  -8.613  1.00  0.00           H  
ATOM    145 1HG  GLN A 165     -14.535   7.342 -10.120  1.00  0.00           H  
ATOM    146 2HG  GLN A 165     -15.277   6.086 -11.151  1.00  0.00           H  
ATOM    147 1HE2 GLN A 165     -17.764   7.617  -8.748  1.00  0.00           H  
ATOM    148 2HE2 GLN A 165     -16.608   8.302  -9.842  1.00  0.00           H  
ATOM    149  N   GLN A 166     -11.757   3.072  -9.874  1.00  0.00           N  
ATOM    150  CA  GLN A 166     -10.822   2.186  -9.190  1.00  0.00           C  
ATOM    151  C   GLN A 166      -9.517   2.063  -9.956  1.00  0.00           C  
ATOM    152  O   GLN A 166      -8.440   2.098  -9.365  1.00  0.00           O  
ATOM    153  CB  GLN A 166     -11.442   0.800  -8.993  1.00  0.00           C  
ATOM    154  CG  GLN A 166     -12.628   0.778  -8.044  1.00  0.00           C  
ATOM    155  CD  GLN A 166     -12.240   1.140  -6.624  1.00  0.00           C  
ATOM    156  OE1 GLN A 166     -12.698   2.148  -6.078  1.00  0.00           O  
ATOM    157  NE2 GLN A 166     -11.391   0.320  -6.015  1.00  0.00           N  
ATOM    158  H   GLN A 166     -12.454   2.687 -10.440  1.00  0.00           H  
ATOM    159  HA  GLN A 166     -10.598   2.609  -8.211  1.00  0.00           H  
ATOM    160 1HB  GLN A 166     -11.773   0.409  -9.955  1.00  0.00           H  
ATOM    161 2HB  GLN A 166     -10.687   0.116  -8.604  1.00  0.00           H  
ATOM    162 1HG  GLN A 166     -13.370   1.497  -8.390  1.00  0.00           H  
ATOM    163 2HG  GLN A 166     -13.055  -0.225  -8.037  1.00  0.00           H  
ATOM    164 1HE2 GLN A 166     -11.098   0.508  -5.077  1.00  0.00           H  
ATOM    165 2HE2 GLN A 166     -11.044  -0.486  -6.494  1.00  0.00           H  
ATOM    166  N   GLN A 167      -9.625   1.917 -11.272  1.00  0.00           N  
ATOM    167  CA  GLN A 167      -8.469   1.777 -12.140  1.00  0.00           C  
ATOM    168  C   GLN A 167      -7.449   2.886 -11.907  1.00  0.00           C  
ATOM    169  O   GLN A 167      -6.258   2.627 -11.753  1.00  0.00           O  
ATOM    170  CB  GLN A 167      -8.907   1.771 -13.607  1.00  0.00           C  
ATOM    171  CG  GLN A 167      -7.757   1.797 -14.600  1.00  0.00           C  
ATOM    172  CD  GLN A 167      -8.232   1.708 -16.038  1.00  0.00           C  
ATOM    173  OE1 GLN A 167      -9.435   1.728 -16.311  1.00  0.00           O  
ATOM    174  NE2 GLN A 167      -7.288   1.610 -16.967  1.00  0.00           N  
ATOM    175  H   GLN A 167     -10.519   1.896 -11.678  1.00  0.00           H  
ATOM    176  HA  GLN A 167      -7.981   0.829 -11.916  1.00  0.00           H  
ATOM    177 1HB  GLN A 167      -9.502   0.879 -13.805  1.00  0.00           H  
ATOM    178 2HB  GLN A 167      -9.539   2.636 -13.802  1.00  0.00           H  
ATOM    179 1HG  GLN A 167      -7.207   2.731 -14.478  1.00  0.00           H  
ATOM    180 2HG  GLN A 167      -7.101   0.949 -14.403  1.00  0.00           H  
ATOM    181 1HE2 GLN A 167      -7.540   1.548 -17.933  1.00  0.00           H  
ATOM    182 2HE2 GLN A 167      -6.323   1.598 -16.701  1.00  0.00           H  
ATOM    183  N   GLN A 168      -7.937   4.113 -11.843  1.00  0.00           N  
ATOM    184  CA  GLN A 168      -7.085   5.278 -11.654  1.00  0.00           C  
ATOM    185  C   GLN A 168      -6.316   5.237 -10.336  1.00  0.00           C  
ATOM    186  O   GLN A 168      -5.210   5.765 -10.240  1.00  0.00           O  
ATOM    187  CB  GLN A 168      -7.925   6.557 -11.721  1.00  0.00           C  
ATOM    188  CG  GLN A 168      -8.446   6.887 -13.110  1.00  0.00           C  
ATOM    189  CD  GLN A 168      -9.411   8.057 -13.103  1.00  0.00           C  
ATOM    190  OE1 GLN A 168      -9.679   8.652 -12.055  1.00  0.00           O  
ATOM    191  NE2 GLN A 168      -9.939   8.394 -14.273  1.00  0.00           N  
ATOM    192  H   GLN A 168      -8.906   4.243 -11.920  1.00  0.00           H  
ATOM    193  HA  GLN A 168      -6.346   5.299 -12.454  1.00  0.00           H  
ATOM    194 1HB  GLN A 168      -8.781   6.465 -11.054  1.00  0.00           H  
ATOM    195 2HB  GLN A 168      -7.329   7.401 -11.377  1.00  0.00           H  
ATOM    196 1HG  GLN A 168      -7.603   7.142 -13.752  1.00  0.00           H  
ATOM    197 2HG  GLN A 168      -8.968   6.015 -13.507  1.00  0.00           H  
ATOM    198 1HE2 GLN A 168     -10.582   9.158 -14.331  1.00  0.00           H  
ATOM    199 2HE2 GLN A 168      -9.694   7.884 -15.098  1.00  0.00           H  
ATOM    200  N   LEU A 169      -6.894   4.616  -9.325  1.00  0.00           N  
ATOM    201  CA  LEU A 169      -6.252   4.555  -8.026  1.00  0.00           C  
ATOM    202  C   LEU A 169      -5.281   3.380  -7.910  1.00  0.00           C  
ATOM    203  O   LEU A 169      -4.148   3.543  -7.454  1.00  0.00           O  
ATOM    204  CB  LEU A 169      -7.318   4.453  -6.928  1.00  0.00           C  
ATOM    205  CG  LEU A 169      -6.788   4.401  -5.489  1.00  0.00           C  
ATOM    206  CD1 LEU A 169      -6.034   5.687  -5.178  1.00  0.00           C  
ATOM    207  CD2 LEU A 169      -7.949   4.202  -4.527  1.00  0.00           C  
ATOM    208  H   LEU A 169      -7.756   4.169  -9.461  1.00  0.00           H  
ATOM    209  HA  LEU A 169      -5.678   5.470  -7.881  1.00  0.00           H  
ATOM    210 1HB  LEU A 169      -7.980   5.313  -7.005  1.00  0.00           H  
ATOM    211 2HB  LEU A 169      -7.906   3.550  -7.097  1.00  0.00           H  
ATOM    212  HG  LEU A 169      -6.087   3.571  -5.389  1.00  0.00           H  
ATOM    213 1HD1 LEU A 169      -5.658   5.650  -4.156  1.00  0.00           H  
ATOM    214 2HD1 LEU A 169      -5.198   5.795  -5.869  1.00  0.00           H  
ATOM    215 3HD1 LEU A 169      -6.706   6.538  -5.287  1.00  0.00           H  
ATOM    216 1HD2 LEU A 169      -7.572   4.164  -3.504  1.00  0.00           H  
ATOM    217 2HD2 LEU A 169      -8.650   5.030  -4.625  1.00  0.00           H  
ATOM    218 3HD2 LEU A 169      -8.459   3.267  -4.761  1.00  0.00           H  
ATOM    219  N   VAL A 170      -5.722   2.200  -8.332  1.00  0.00           N  
ATOM    220  CA  VAL A 170      -4.902   0.999  -8.214  1.00  0.00           C  
ATOM    221  C   VAL A 170      -3.789   0.914  -9.259  1.00  0.00           C  
ATOM    222  O   VAL A 170      -2.696   0.433  -8.966  1.00  0.00           O  
ATOM    223  CB  VAL A 170      -5.795  -0.250  -8.336  1.00  0.00           C  
ATOM    224  CG1 VAL A 170      -4.945  -1.510  -8.394  1.00  0.00           C  
ATOM    225  CG2 VAL A 170      -6.766  -0.308  -7.167  1.00  0.00           C  
ATOM    226  H   VAL A 170      -6.621   2.137  -8.726  1.00  0.00           H  
ATOM    227  HA  VAL A 170      -4.424   1.001  -7.234  1.00  0.00           H  
ATOM    228  HB  VAL A 170      -6.354  -0.195  -9.271  1.00  0.00           H  
ATOM    229 1HG1 VAL A 170      -5.592  -2.382  -8.481  1.00  0.00           H  
ATOM    230 2HG1 VAL A 170      -4.283  -1.462  -9.259  1.00  0.00           H  
ATOM    231 3HG1 VAL A 170      -4.350  -1.589  -7.485  1.00  0.00           H  
ATOM    232 1HG2 VAL A 170      -7.395  -1.193  -7.260  1.00  0.00           H  
ATOM    233 2HG2 VAL A 170      -6.207  -0.356  -6.232  1.00  0.00           H  
ATOM    234 3HG2 VAL A 170      -7.393   0.584  -7.169  1.00  0.00           H  
ATOM    235  N   ASN A 171      -4.053   1.377 -10.470  1.00  0.00           N  
ATOM    236  CA  ASN A 171      -3.052   1.320 -11.538  1.00  0.00           C  
ATOM    237  C   ASN A 171      -1.928   2.323 -11.293  1.00  0.00           C  
ATOM    238  O   ASN A 171      -0.785   2.112 -11.702  1.00  0.00           O  
ATOM    239  CB  ASN A 171      -3.697   1.562 -12.890  1.00  0.00           C  
ATOM    240  CG  ASN A 171      -2.779   1.235 -14.035  1.00  0.00           C  
ATOM    241  OD1 ASN A 171      -2.323   0.094 -14.175  1.00  0.00           O  
ATOM    242  ND2 ASN A 171      -2.498   2.213 -14.857  1.00  0.00           N  
ATOM    243  H   ASN A 171      -4.938   1.764 -10.655  1.00  0.00           H  
ATOM    244  HA  ASN A 171      -2.604   0.325 -11.540  1.00  0.00           H  
ATOM    245 1HB  ASN A 171      -4.599   0.955 -12.978  1.00  0.00           H  
ATOM    246 2HB  ASN A 171      -3.997   2.607 -12.969  1.00  0.00           H  
ATOM    247 1HD2 ASN A 171      -1.892   2.054 -15.637  1.00  0.00           H  
ATOM    248 2HD2 ASN A 171      -2.889   3.121 -14.705  1.00  0.00           H  
ATOM    249  N   GLN A 172      -2.252   3.402 -10.600  1.00  0.00           N  
ATOM    250  CA  GLN A 172      -1.276   4.444 -10.306  1.00  0.00           C  
ATOM    251  C   GLN A 172      -0.409   4.077  -9.107  1.00  0.00           C  
ATOM    252  O   GLN A 172       0.673   4.635  -8.924  1.00  0.00           O  
ATOM    253  CB  GLN A 172      -1.982   5.778 -10.050  1.00  0.00           C  
ATOM    254  CG  GLN A 172      -2.580   6.415 -11.292  1.00  0.00           C  
ATOM    255  CD  GLN A 172      -3.219   7.760 -11.003  1.00  0.00           C  
ATOM    256  OE1 GLN A 172      -3.180   8.252  -9.872  1.00  0.00           O  
ATOM    257  NE2 GLN A 172      -3.813   8.364 -12.026  1.00  0.00           N  
ATOM    258  H   GLN A 172      -3.169   3.504 -10.275  1.00  0.00           H  
ATOM    259  HA  GLN A 172      -0.619   4.556 -11.169  1.00  0.00           H  
ATOM    260 1HB  GLN A 172      -2.785   5.632  -9.327  1.00  0.00           H  
ATOM    261 2HB  GLN A 172      -1.276   6.486  -9.616  1.00  0.00           H  
ATOM    262 1HG  GLN A 172      -1.790   6.563 -12.028  1.00  0.00           H  
ATOM    263 2HG  GLN A 172      -3.346   5.752 -11.695  1.00  0.00           H  
ATOM    264 1HE2 GLN A 172      -4.252   9.254 -11.896  1.00  0.00           H  
ATOM    265 2HE2 GLN A 172      -3.821   7.930 -12.928  1.00  0.00           H  
ATOM    266  N   MET A 173      -0.880   3.129  -8.300  1.00  0.00           N  
ATOM    267  CA  MET A 173      -0.141   2.679  -7.114  1.00  0.00           C  
ATOM    268  C   MET A 173       1.107   1.888  -7.506  1.00  0.00           C  
ATOM    269  O   MET A 173       1.901   1.499  -6.654  1.00  0.00           O  
ATOM    270  CB  MET A 173      -1.044   1.835  -6.216  1.00  0.00           C  
ATOM    271  CG  MET A 173      -1.928   2.642  -5.276  1.00  0.00           C  
ATOM    272  SD  MET A 173      -0.978   3.589  -4.069  1.00  0.00           S  
ATOM    273  CE  MET A 173      -0.107   2.276  -3.219  1.00  0.00           C  
ATOM    274  H   MET A 173      -1.749   2.722  -8.499  1.00  0.00           H  
ATOM    275  HA  MET A 173       0.186   3.557  -6.556  1.00  0.00           H  
ATOM    276 1HB  MET A 173      -1.692   1.215  -6.833  1.00  0.00           H  
ATOM    277 2HB  MET A 173      -0.432   1.167  -5.609  1.00  0.00           H  
ATOM    278 1HG  MET A 173      -2.538   3.335  -5.855  1.00  0.00           H  
ATOM    279 2HG  MET A 173      -2.595   1.970  -4.737  1.00  0.00           H  
ATOM    280 1HE  MET A 173       0.525   2.703  -2.440  1.00  0.00           H  
ATOM    281 2HE  MET A 173      -0.829   1.593  -2.768  1.00  0.00           H  
ATOM    282 3HE  MET A 173       0.513   1.730  -3.931  1.00  0.00           H  
ATOM    283  N   LYS A 174       1.265   1.642  -8.799  1.00  0.00           N  
ATOM    284  CA  LYS A 174       2.421   0.919  -9.300  1.00  0.00           C  
ATOM    285  C   LYS A 174       3.640   1.815  -9.205  1.00  0.00           C  
ATOM    286  O   LYS A 174       4.701   1.407  -8.734  1.00  0.00           O  
ATOM    287  CB  LYS A 174       2.205   0.473 -10.750  1.00  0.00           C  
ATOM    288  CG  LYS A 174       1.167  -0.626 -10.903  1.00  0.00           C  
ATOM    289  CD  LYS A 174       0.869  -0.908 -12.368  1.00  0.00           C  
ATOM    290  CE  LYS A 174      -0.120  -2.055 -12.527  1.00  0.00           C  
ATOM    291  NZ  LYS A 174      -0.597  -2.184 -13.932  1.00  0.00           N  
ATOM    292  H   LYS A 174       0.598   1.971  -9.427  1.00  0.00           H  
ATOM    293  HA  LYS A 174       2.574   0.037  -8.677  1.00  0.00           H  
ATOM    294 1HB  LYS A 174       1.884   1.325 -11.333  1.00  0.00           H  
ATOM    295 2HB  LYS A 174       3.144   0.112 -11.143  1.00  0.00           H  
ATOM    296 1HG  LYS A 174       1.542  -1.527 -10.441  1.00  0.00           H  
ATOM    297 2HG  LYS A 174       0.256  -0.318 -10.412  1.00  0.00           H  
ATOM    298 1HD  LYS A 174       0.450  -0.019 -12.818  1.00  0.00           H  
ATOM    299 2HD  LYS A 174       1.791  -1.167 -12.869  1.00  0.00           H  
ATOM    300 1HE  LYS A 174       0.365  -2.974 -12.236  1.00  0.00           H  
ATOM    301 2HE  LYS A 174      -0.968  -1.875 -11.880  1.00  0.00           H  
ATOM    302 1HZ  LYS A 174      -1.333  -2.915 -13.992  1.00  0.00           H  
ATOM    303 2HZ  LYS A 174       0.189  -2.449 -14.558  1.00  0.00           H  
ATOM    304 3HZ  LYS A 174      -0.997  -1.277 -14.260  1.00  0.00           H  
ATOM    305  N   VAL A 175       3.472   3.053  -9.647  1.00  0.00           N  
ATOM    306  CA  VAL A 175       4.547   4.019  -9.596  1.00  0.00           C  
ATOM    307  C   VAL A 175       4.194   5.108  -8.603  1.00  0.00           C  
ATOM    308  O   VAL A 175       3.738   6.192  -8.973  1.00  0.00           O  
ATOM    309  CB  VAL A 175       4.793   4.636 -10.985  1.00  0.00           C  
ATOM    310  CG1 VAL A 175       5.974   5.594 -10.941  1.00  0.00           C  
ATOM    311  CG2 VAL A 175       5.031   3.534 -12.006  1.00  0.00           C  
ATOM    312  H   VAL A 175       2.602   3.324 -10.005  1.00  0.00           H  
ATOM    313  HA  VAL A 175       5.457   3.508  -9.278  1.00  0.00           H  
ATOM    314  HB  VAL A 175       3.918   5.218 -11.275  1.00  0.00           H  
ATOM    315 1HG1 VAL A 175       6.133   6.022 -11.931  1.00  0.00           H  
ATOM    316 2HG1 VAL A 175       5.767   6.394 -10.231  1.00  0.00           H  
ATOM    317 3HG1 VAL A 175       6.869   5.055 -10.631  1.00  0.00           H  
ATOM    318 1HG2 VAL A 175       5.203   3.978 -12.987  1.00  0.00           H  
ATOM    319 2HG2 VAL A 175       5.903   2.949 -11.715  1.00  0.00           H  
ATOM    320 3HG2 VAL A 175       4.156   2.886 -12.052  1.00  0.00           H  
ATOM    321  N   ALA A 176       4.412   4.808  -7.342  1.00  0.00           N  
ATOM    322  CA  ALA A 176       4.130   5.744  -6.275  1.00  0.00           C  
ATOM    323  C   ALA A 176       5.181   5.632  -5.178  1.00  0.00           C  
ATOM    324  O   ALA A 176       5.362   4.567  -4.590  1.00  0.00           O  
ATOM    325  CB  ALA A 176       2.736   5.497  -5.714  1.00  0.00           C  
ATOM    326  H   ALA A 176       4.738   3.912  -7.118  1.00  0.00           H  
ATOM    327  HA  ALA A 176       4.174   6.752  -6.688  1.00  0.00           H  
ATOM    328 1HB  ALA A 176       2.681   4.494  -5.314  1.00  0.00           H  
ATOM    329 2HB  ALA A 176       2.004   5.610  -6.501  1.00  0.00           H  
ATOM    330 3HB  ALA A 176       2.531   6.210  -4.930  1.00  0.00           H  
ATOM    331  N   PRO A 177       5.938   6.710  -4.936  1.00  0.00           N  
ATOM    332  CA  PRO A 177       6.955   6.738  -3.898  1.00  0.00           C  
ATOM    333  C   PRO A 177       6.377   7.101  -2.532  1.00  0.00           C  
ATOM    334  O   PRO A 177       5.520   7.983  -2.420  1.00  0.00           O  
ATOM    335  CB  PRO A 177       7.920   7.815  -4.404  1.00  0.00           C  
ATOM    336  CG  PRO A 177       7.033   8.837  -5.029  1.00  0.00           C  
ATOM    337  CD  PRO A 177       5.917   8.037  -5.646  1.00  0.00           C  
ATOM    338  HA  PRO A 177       7.448   5.756  -3.848  1.00  0.00           H  
ATOM    339 1HB  PRO A 177       8.510   8.215  -3.567  1.00  0.00           H  
ATOM    340 2HB  PRO A 177       8.632   7.375  -5.118  1.00  0.00           H  
ATOM    341 1HG  PRO A 177       6.675   9.545  -4.267  1.00  0.00           H  
ATOM    342 2HG  PRO A 177       7.593   9.425  -5.770  1.00  0.00           H  
ATOM    343 1HD  PRO A 177       4.959   8.553  -5.481  1.00  0.00           H  
ATOM    344 2HD  PRO A 177       6.109   7.909  -6.722  1.00  0.00           H  
ATOM    345  N   ILE A 178       6.852   6.415  -1.506  1.00  0.00           N  
ATOM    346  CA  ILE A 178       6.412   6.640  -0.137  1.00  0.00           C  
ATOM    347  C   ILE A 178       6.911   7.989   0.384  1.00  0.00           C  
ATOM    348  O   ILE A 178       8.119   8.227   0.445  1.00  0.00           O  
ATOM    349  CB  ILE A 178       6.904   5.512   0.789  1.00  0.00           C  
ATOM    350  CG1 ILE A 178       6.362   4.160   0.317  1.00  0.00           C  
ATOM    351  CG2 ILE A 178       6.487   5.784   2.225  1.00  0.00           C  
ATOM    352  CD1 ILE A 178       7.015   2.974   0.989  1.00  0.00           C  
ATOM    353  H   ILE A 178       7.526   5.718  -1.675  1.00  0.00           H  
ATOM    354  HA  ILE A 178       5.323   6.649  -0.121  1.00  0.00           H  
ATOM    355  HB  ILE A 178       7.990   5.451   0.741  1.00  0.00           H  
ATOM    356 1HG1 ILE A 178       5.290   4.112   0.505  1.00  0.00           H  
ATOM    357 2HG1 ILE A 178       6.510   4.065  -0.759  1.00  0.00           H  
ATOM    358 1HG2 ILE A 178       6.843   4.977   2.866  1.00  0.00           H  
ATOM    359 2HG2 ILE A 178       6.919   6.727   2.557  1.00  0.00           H  
ATOM    360 3HG2 ILE A 178       5.400   5.842   2.285  1.00  0.00           H  
ATOM    361 1HD1 ILE A 178       6.579   2.051   0.602  1.00  0.00           H  
ATOM    362 2HD1 ILE A 178       8.086   2.983   0.783  1.00  0.00           H  
ATOM    363 3HD1 ILE A 178       6.851   3.028   2.063  1.00  0.00           H  
ATOM    364  N   PRO A 179       5.983   8.898   0.732  1.00  0.00           N  
ATOM    365  CA  PRO A 179       6.327  10.225   1.255  1.00  0.00           C  
ATOM    366  C   PRO A 179       7.071  10.158   2.582  1.00  0.00           C  
ATOM    367  O   PRO A 179       7.006   9.158   3.299  1.00  0.00           O  
ATOM    368  CB  PRO A 179       4.956  10.889   1.420  1.00  0.00           C  
ATOM    369  CG  PRO A 179       4.074  10.148   0.473  1.00  0.00           C  
ATOM    370  CD  PRO A 179       4.545   8.721   0.563  1.00  0.00           C  
ATOM    371  HA  PRO A 179       6.939  10.759   0.513  1.00  0.00           H  
ATOM    372 1HB  PRO A 179       4.623  10.809   2.465  1.00  0.00           H  
ATOM    373 2HB  PRO A 179       5.027  11.962   1.186  1.00  0.00           H  
ATOM    374 1HG  PRO A 179       3.021  10.265   0.765  1.00  0.00           H  
ATOM    375 2HG  PRO A 179       4.172  10.564  -0.540  1.00  0.00           H  
ATOM    376 1HD  PRO A 179       4.082   8.235   1.434  1.00  0.00           H  
ATOM    377 2HD  PRO A 179       4.282   8.189  -0.363  1.00  0.00           H  
ATOM    378  N   LYS A 180       7.742  11.248   2.920  1.00  0.00           N  
ATOM    379  CA  LYS A 180       8.516  11.337   4.156  1.00  0.00           C  
ATOM    380  C   LYS A 180       7.624  11.176   5.380  1.00  0.00           C  
ATOM    381  O   LYS A 180       8.061  10.675   6.418  1.00  0.00           O  
ATOM    382  CB  LYS A 180       9.265  12.669   4.225  1.00  0.00           C  
ATOM    383  CG  LYS A 180      10.417  12.795   3.236  1.00  0.00           C  
ATOM    384  CD  LYS A 180      11.102  14.148   3.355  1.00  0.00           C  
ATOM    385  CE  LYS A 180      12.253  14.275   2.369  1.00  0.00           C  
ATOM    386  NZ  LYS A 180      12.911  15.608   2.449  1.00  0.00           N  
ATOM    387  H   LYS A 180       7.709  12.023   2.317  1.00  0.00           H  
ATOM    388  HA  LYS A 180       9.245  10.526   4.167  1.00  0.00           H  
ATOM    389 1HB  LYS A 180       8.570  13.487   4.035  1.00  0.00           H  
ATOM    390 2HB  LYS A 180       9.669  12.808   5.228  1.00  0.00           H  
ATOM    391 1HG  LYS A 180      11.148  12.008   3.427  1.00  0.00           H  
ATOM    392 2HG  LYS A 180      10.039  12.676   2.221  1.00  0.00           H  
ATOM    393 1HD  LYS A 180      10.378  14.941   3.161  1.00  0.00           H  
ATOM    394 2HD  LYS A 180      11.488  14.272   4.367  1.00  0.00           H  
ATOM    395 1HE  LYS A 180      12.995  13.505   2.574  1.00  0.00           H  
ATOM    396 2HE  LYS A 180      11.881  14.129   1.355  1.00  0.00           H  
ATOM    397 1HZ  LYS A 180      13.666  15.652   1.780  1.00  0.00           H  
ATOM    398 2HZ  LYS A 180      12.234  16.330   2.242  1.00  0.00           H  
ATOM    399 3HZ  LYS A 180      13.277  15.747   3.379  1.00  0.00           H  
ATOM    400  N   GLN A 181       6.375  11.598   5.250  1.00  0.00           N  
ATOM    401  CA  GLN A 181       5.408  11.494   6.336  1.00  0.00           C  
ATOM    402  C   GLN A 181       5.146  10.029   6.680  1.00  0.00           C  
ATOM    403  O   GLN A 181       4.888   9.680   7.833  1.00  0.00           O  
ATOM    404  CB  GLN A 181       4.098  12.191   5.960  1.00  0.00           C  
ATOM    405  CG  GLN A 181       4.202  13.704   5.868  1.00  0.00           C  
ATOM    406  CD  GLN A 181       2.901  14.348   5.428  1.00  0.00           C  
ATOM    407  OE1 GLN A 181       2.093  13.733   4.727  1.00  0.00           O  
ATOM    408  NE2 GLN A 181       2.690  15.594   5.838  1.00  0.00           N  
ATOM    409  H   GLN A 181       6.099  12.000   4.400  1.00  0.00           H  
ATOM    410  HA  GLN A 181       5.822  11.985   7.216  1.00  0.00           H  
ATOM    411 1HB  GLN A 181       3.751  11.819   4.996  1.00  0.00           H  
ATOM    412 2HB  GLN A 181       3.333  11.951   6.699  1.00  0.00           H  
ATOM    413 1HG  GLN A 181       4.465  14.100   6.849  1.00  0.00           H  
ATOM    414 2HG  GLN A 181       4.973  13.962   5.143  1.00  0.00           H  
ATOM    415 1HE2 GLN A 181       1.849  16.071   5.579  1.00  0.00           H  
ATOM    416 2HE2 GLN A 181       3.371  16.056   6.406  1.00  0.00           H  
ATOM    417  N   LEU A 182       5.231   9.176   5.671  1.00  0.00           N  
ATOM    418  CA  LEU A 182       4.985   7.754   5.846  1.00  0.00           C  
ATOM    419  C   LEU A 182       6.278   6.995   6.126  1.00  0.00           C  
ATOM    420  O   LEU A 182       6.263   5.978   6.816  1.00  0.00           O  
ATOM    421  CB  LEU A 182       4.307   7.180   4.596  1.00  0.00           C  
ATOM    422  CG  LEU A 182       2.774   7.229   4.588  1.00  0.00           C  
ATOM    423  CD1 LEU A 182       2.311   8.669   4.770  1.00  0.00           C  
ATOM    424  CD2 LEU A 182       2.253   6.650   3.281  1.00  0.00           C  
ATOM    425  H   LEU A 182       5.479   9.510   4.781  1.00  0.00           H  
ATOM    426  HA  LEU A 182       4.321   7.620   6.699  1.00  0.00           H  
ATOM    427 1HB  LEU A 182       4.661   7.730   3.725  1.00  0.00           H  
ATOM    428 2HB  LEU A 182       4.605   6.137   4.486  1.00  0.00           H  
ATOM    429  HG  LEU A 182       2.387   6.646   5.424  1.00  0.00           H  
ATOM    430 1HD1 LEU A 182       1.222   8.705   4.765  1.00  0.00           H  
ATOM    431 2HD1 LEU A 182       2.681   9.052   5.721  1.00  0.00           H  
ATOM    432 3HD1 LEU A 182       2.698   9.282   3.956  1.00  0.00           H  
ATOM    433 1HD2 LEU A 182       1.164   6.685   3.276  1.00  0.00           H  
ATOM    434 2HD2 LEU A 182       2.639   7.233   2.445  1.00  0.00           H  
ATOM    435 3HD2 LEU A 182       2.584   5.616   3.185  1.00  0.00           H  
ATOM    436  N   LEU A 183       7.393   7.504   5.602  1.00  0.00           N  
ATOM    437  CA  LEU A 183       8.704   6.872   5.793  1.00  0.00           C  
ATOM    438  C   LEU A 183       9.061   6.750   7.271  1.00  0.00           C  
ATOM    439  O   LEU A 183       9.811   5.860   7.667  1.00  0.00           O  
ATOM    440  CB  LEU A 183       9.791   7.677   5.069  1.00  0.00           C  
ATOM    441  CG  LEU A 183       9.806   7.551   3.541  1.00  0.00           C  
ATOM    442  CD1 LEU A 183      10.913   8.425   2.969  1.00  0.00           C  
ATOM    443  CD2 LEU A 183      10.006   6.093   3.154  1.00  0.00           C  
ATOM    444  H   LEU A 183       7.333   8.319   5.058  1.00  0.00           H  
ATOM    445  HA  LEU A 183       8.669   5.869   5.369  1.00  0.00           H  
ATOM    446 1HB  LEU A 183       9.662   8.731   5.312  1.00  0.00           H  
ATOM    447 2HB  LEU A 183      10.765   7.356   5.438  1.00  0.00           H  
ATOM    448  HG  LEU A 183       8.857   7.906   3.137  1.00  0.00           H  
ATOM    449 1HD1 LEU A 183      10.923   8.335   1.882  1.00  0.00           H  
ATOM    450 2HD1 LEU A 183      10.734   9.464   3.244  1.00  0.00           H  
ATOM    451 3HD1 LEU A 183      11.873   8.104   3.368  1.00  0.00           H  
ATOM    452 1HD2 LEU A 183      10.015   6.002   2.067  1.00  0.00           H  
ATOM    453 2HD2 LEU A 183      10.954   5.736   3.556  1.00  0.00           H  
ATOM    454 3HD2 LEU A 183       9.191   5.493   3.560  1.00  0.00           H  
ATOM    455  N   GLN A 184       8.520   7.649   8.080  1.00  0.00           N  
ATOM    456  CA  GLN A 184       8.772   7.642   9.516  1.00  0.00           C  
ATOM    457  C   GLN A 184       8.196   6.395  10.182  1.00  0.00           C  
ATOM    458  O   GLN A 184       8.633   6.003  11.265  1.00  0.00           O  
ATOM    459  CB  GLN A 184       8.185   8.898  10.165  1.00  0.00           C  
ATOM    460  CG  GLN A 184       8.909  10.183   9.802  1.00  0.00           C  
ATOM    461  CD  GLN A 184       8.302  11.400  10.476  1.00  0.00           C  
ATOM    462  OE1 GLN A 184       7.722  11.301  11.560  1.00  0.00           O  
ATOM    463  NE2 GLN A 184       8.433  12.555   9.836  1.00  0.00           N  
ATOM    464  H   GLN A 184       7.946   8.345   7.700  1.00  0.00           H  
ATOM    465  HA  GLN A 184       9.850   7.636   9.678  1.00  0.00           H  
ATOM    466 1HB  GLN A 184       7.140   9.006   9.870  1.00  0.00           H  
ATOM    467 2HB  GLN A 184       8.209   8.792  11.250  1.00  0.00           H  
ATOM    468 1HG  GLN A 184       9.950  10.102  10.116  1.00  0.00           H  
ATOM    469 2HG  GLN A 184       8.855  10.327   8.723  1.00  0.00           H  
ATOM    470 1HE2 GLN A 184       8.053  13.393  10.232  1.00  0.00           H  
ATOM    471 2HE2 GLN A 184       8.912  12.591   8.959  1.00  0.00           H  
ATOM    472  N   ARG A 185       7.222   5.771   9.528  1.00  0.00           N  
ATOM    473  CA  ARG A 185       6.577   4.580  10.068  1.00  0.00           C  
ATOM    474  C   ARG A 185       7.439   3.343   9.852  1.00  0.00           C  
ATOM    475  O   ARG A 185       7.341   2.372  10.601  1.00  0.00           O  
ATOM    476  CB  ARG A 185       5.217   4.367   9.420  1.00  0.00           C  
ATOM    477  CG  ARG A 185       4.155   5.381   9.813  1.00  0.00           C  
ATOM    478  CD  ARG A 185       2.832   5.047   9.226  1.00  0.00           C  
ATOM    479  NE  ARG A 185       1.806   5.995   9.627  1.00  0.00           N  
ATOM    480  CZ  ARG A 185       1.081   5.904  10.759  1.00  0.00           C  
ATOM    481  NH1 ARG A 185       1.280   4.904  11.589  1.00  0.00           N  
ATOM    482  NH2 ARG A 185       0.167   6.819  11.035  1.00  0.00           N  
ATOM    483  H   ARG A 185       6.941   6.112   8.650  1.00  0.00           H  
ATOM    484  HA  ARG A 185       6.433   4.720  11.140  1.00  0.00           H  
ATOM    485 1HB  ARG A 185       5.321   4.402   8.336  1.00  0.00           H  
ATOM    486 2HB  ARG A 185       4.840   3.378   9.681  1.00  0.00           H  
ATOM    487 1HG  ARG A 185       4.053   5.399  10.899  1.00  0.00           H  
ATOM    488 2HG  ARG A 185       4.448   6.370   9.459  1.00  0.00           H  
ATOM    489 1HD  ARG A 185       2.903   5.061   8.139  1.00  0.00           H  
ATOM    490 2HD  ARG A 185       2.528   4.054   9.557  1.00  0.00           H  
ATOM    491  HE  ARG A 185       1.622   6.779   9.014  1.00  0.00           H  
ATOM    492 1HH1 ARG A 185       1.978   4.205  11.378  1.00  0.00           H  
ATOM    493 2HH1 ARG A 185       0.737   4.836  12.438  1.00  0.00           H  
ATOM    494 1HH2 ARG A 185       0.014   7.588  10.396  1.00  0.00           H  
ATOM    495 2HH2 ARG A 185      -0.376   6.751  11.882  1.00  0.00           H  
ATOM    496  N   ILE A 186       8.274   3.384   8.823  1.00  0.00           N  
ATOM    497  CA  ILE A 186       9.169   2.275   8.510  1.00  0.00           C  
ATOM    498  C   ILE A 186      10.596   2.788   8.321  1.00  0.00           C  
ATOM    499  O   ILE A 186      11.022   3.085   7.205  1.00  0.00           O  
ATOM    500  CB  ILE A 186       8.709   1.531   7.243  1.00  0.00           C  
ATOM    501  CG1 ILE A 186       7.248   1.096   7.380  1.00  0.00           C  
ATOM    502  CG2 ILE A 186       9.603   0.329   6.979  1.00  0.00           C  
ATOM    503  CD1 ILE A 186       7.039  -0.047   8.346  1.00  0.00           C  
ATOM    504  H   ILE A 186       8.299   4.187   8.261  1.00  0.00           H  
ATOM    505  HA  ILE A 186       9.155   1.574   9.343  1.00  0.00           H  
ATOM    506  HB  ILE A 186       8.759   2.204   6.387  1.00  0.00           H  
ATOM    507 1HG1 ILE A 186       6.647   1.941   7.714  1.00  0.00           H  
ATOM    508 2HG1 ILE A 186       6.866   0.791   6.404  1.00  0.00           H  
ATOM    509 1HG2 ILE A 186       9.264  -0.186   6.080  1.00  0.00           H  
ATOM    510 2HG2 ILE A 186      10.630   0.663   6.839  1.00  0.00           H  
ATOM    511 3HG2 ILE A 186       9.556  -0.354   7.827  1.00  0.00           H  
ATOM    512 1HD1 ILE A 186       5.978  -0.298   8.389  1.00  0.00           H  
ATOM    513 2HD1 ILE A 186       7.604  -0.916   8.010  1.00  0.00           H  
ATOM    514 3HD1 ILE A 186       7.381   0.248   9.337  1.00  0.00           H  
ATOM    515  N   PRO A 187      11.351   2.908   9.421  1.00  0.00           N  
ATOM    516  CA  PRO A 187      12.720   3.411   9.388  1.00  0.00           C  
ATOM    517  C   PRO A 187      13.758   2.333   9.085  1.00  0.00           C  
ATOM    518  O   PRO A 187      13.455   1.139   9.120  1.00  0.00           O  
ATOM    519  CB  PRO A 187      12.898   3.970  10.803  1.00  0.00           C  
ATOM    520  CG  PRO A 187      12.126   3.031  11.667  1.00  0.00           C  
ATOM    521  CD  PRO A 187      10.915   2.677  10.846  1.00  0.00           C  
ATOM    522  HA  PRO A 187      12.795   4.207   8.632  1.00  0.00           H  
ATOM    523 1HB  PRO A 187      13.966   4.007  11.062  1.00  0.00           H  
ATOM    524 2HB  PRO A 187      12.520   5.002  10.851  1.00  0.00           H  
ATOM    525 1HG  PRO A 187      12.740   2.153  11.917  1.00  0.00           H  
ATOM    526 2HG  PRO A 187      11.865   3.518  12.618  1.00  0.00           H  
ATOM    527 1HD  PRO A 187      10.649   1.624  11.018  1.00  0.00           H  
ATOM    528 2HD  PRO A 187      10.080   3.338  11.120  1.00  0.00           H  
ATOM    529  N   ASN A 188      14.979   2.783   8.787  1.00  0.00           N  
ATOM    530  CA  ASN A 188      16.103   1.893   8.484  1.00  0.00           C  
ATOM    531  C   ASN A 188      15.767   0.949   7.333  1.00  0.00           C  
ATOM    532  O   ASN A 188      15.730  -0.273   7.506  1.00  0.00           O  
ATOM    533  CB  ASN A 188      16.510   1.106   9.716  1.00  0.00           C  
ATOM    534  CG  ASN A 188      16.934   1.992  10.855  1.00  0.00           C  
ATOM    535  OD1 ASN A 188      17.765   2.891  10.681  1.00  0.00           O  
ATOM    536  ND2 ASN A 188      16.380   1.756  12.016  1.00  0.00           N  
ATOM    537  H   ASN A 188      15.132   3.752   8.774  1.00  0.00           H  
ATOM    538  HA  ASN A 188      16.951   2.502   8.165  1.00  0.00           H  
ATOM    539 1HB  ASN A 188      15.674   0.487  10.045  1.00  0.00           H  
ATOM    540 2HB  ASN A 188      17.333   0.437   9.466  1.00  0.00           H  
ATOM    541 1HD2 ASN A 188      16.624   2.315  12.809  1.00  0.00           H  
ATOM    542 2HD2 ASN A 188      15.712   1.019  12.111  1.00  0.00           H  
ATOM    543  N   ILE A 189      15.512   1.513   6.163  1.00  0.00           N  
ATOM    544  CA  ILE A 189      15.184   0.709   4.997  1.00  0.00           C  
ATOM    545  C   ILE A 189      16.421   0.501   4.122  1.00  0.00           C  
ATOM    546  O   ILE A 189      17.003   1.461   3.620  1.00  0.00           O  
ATOM    547  CB  ILE A 189      14.065   1.370   4.171  1.00  0.00           C  
ATOM    548  CG1 ILE A 189      12.751   1.371   4.956  1.00  0.00           C  
ATOM    549  CG2 ILE A 189      13.893   0.653   2.840  1.00  0.00           C  
ATOM    550  CD1 ILE A 189      11.657   2.191   4.313  1.00  0.00           C  
ATOM    551  H   ILE A 189      15.568   2.487   6.079  1.00  0.00           H  
ATOM    552  HA  ILE A 189      14.833  -0.265   5.336  1.00  0.00           H  
ATOM    553  HB  ILE A 189      14.321   2.412   3.981  1.00  0.00           H  
ATOM    554 1HG1 ILE A 189      12.393   0.349   5.066  1.00  0.00           H  
ATOM    555 2HG1 ILE A 189      12.926   1.765   5.957  1.00  0.00           H  
ATOM    556 1HG2 ILE A 189      13.098   1.132   2.269  1.00  0.00           H  
ATOM    557 2HG2 ILE A 189      14.825   0.703   2.277  1.00  0.00           H  
ATOM    558 3HG2 ILE A 189      13.632  -0.390   3.020  1.00  0.00           H  
ATOM    559 1HD1 ILE A 189      10.757   2.144   4.927  1.00  0.00           H  
ATOM    560 2HD1 ILE A 189      11.981   3.227   4.225  1.00  0.00           H  
ATOM    561 3HD1 ILE A 189      11.439   1.793   3.322  1.00  0.00           H  
ATOM    562  N   PRO A 190      16.831  -0.769   3.930  1.00  0.00           N  
ATOM    563  CA  PRO A 190      18.009  -1.127   3.118  1.00  0.00           C  
ATOM    564  C   PRO A 190      18.013  -0.542   1.691  1.00  0.00           C  
ATOM    565  O   PRO A 190      19.017   0.044   1.284  1.00  0.00           O  
ATOM    566  CB  PRO A 190      17.920  -2.656   3.083  1.00  0.00           C  
ATOM    567  CG  PRO A 190      17.294  -3.015   4.388  1.00  0.00           C  
ATOM    568  CD  PRO A 190      16.237  -1.965   4.597  1.00  0.00           C  
ATOM    569  HA  PRO A 190      18.920  -0.789   3.634  1.00  0.00           H  
ATOM    570 1HB  PRO A 190      17.320  -2.978   2.219  1.00  0.00           H  
ATOM    571 2HB  PRO A 190      18.923  -3.089   2.957  1.00  0.00           H  
ATOM    572 1HG  PRO A 190      16.878  -4.032   4.341  1.00  0.00           H  
ATOM    573 2HG  PRO A 190      18.052  -3.018   5.184  1.00  0.00           H  
ATOM    574 1HD  PRO A 190      15.302  -2.282   4.112  1.00  0.00           H  
ATOM    575 2HD  PRO A 190      16.081  -1.811   5.675  1.00  0.00           H  
ATOM    576  N   PRO A 191      16.918  -0.679   0.897  1.00  0.00           N  
ATOM    577  CA  PRO A 191      16.887  -0.148  -0.471  1.00  0.00           C  
ATOM    578  C   PRO A 191      17.027   1.369  -0.505  1.00  0.00           C  
ATOM    579  O   PRO A 191      17.645   1.926  -1.412  1.00  0.00           O  
ATOM    580  CB  PRO A 191      15.511  -0.592  -0.978  1.00  0.00           C  
ATOM    581  CG  PRO A 191      14.732  -0.859   0.265  1.00  0.00           C  
ATOM    582  CD  PRO A 191      15.737  -1.448   1.218  1.00  0.00           C  
ATOM    583  HA  PRO A 191      17.693  -0.613  -1.058  1.00  0.00           H  
ATOM    584 1HB  PRO A 191      15.066   0.199  -1.599  1.00  0.00           H  
ATOM    585 2HB  PRO A 191      15.614  -1.482  -1.616  1.00  0.00           H  
ATOM    586 1HG  PRO A 191      14.288   0.074   0.642  1.00  0.00           H  
ATOM    587 2HG  PRO A 191      13.898  -1.544   0.051  1.00  0.00           H  
ATOM    588 1HD  PRO A 191      15.393  -1.303   2.252  1.00  0.00           H  
ATOM    589 2HD  PRO A 191      15.867  -2.519   0.999  1.00  0.00           H  
ATOM    590  N   ASN A 192      16.439   2.024   0.497  1.00  0.00           N  
ATOM    591  CA  ASN A 192      16.461   3.484   0.616  1.00  0.00           C  
ATOM    592  C   ASN A 192      15.739   4.142  -0.554  1.00  0.00           C  
ATOM    593  O   ASN A 192      15.877   5.342  -0.797  1.00  0.00           O  
ATOM    594  CB  ASN A 192      17.887   3.993   0.715  1.00  0.00           C  
ATOM    595  CG  ASN A 192      17.986   5.295   1.461  1.00  0.00           C  
ATOM    596  OD1 ASN A 192      17.296   5.502   2.466  1.00  0.00           O  
ATOM    597  ND2 ASN A 192      18.830   6.176   0.989  1.00  0.00           N  
ATOM    598  H   ASN A 192      15.983   1.506   1.191  1.00  0.00           H  
ATOM    599  HA  ASN A 192      15.928   3.765   1.526  1.00  0.00           H  
ATOM    600 1HB  ASN A 192      18.505   3.250   1.221  1.00  0.00           H  
ATOM    601 2HB  ASN A 192      18.295   4.130  -0.286  1.00  0.00           H  
ATOM    602 1HD2 ASN A 192      18.937   7.060   1.444  1.00  0.00           H  
ATOM    603 2HD2 ASN A 192      19.367   5.966   0.172  1.00  0.00           H  
ATOM    604  N   ILE A 193      14.963   3.345  -1.271  1.00  0.00           N  
ATOM    605  CA  ILE A 193      14.193   3.829  -2.403  1.00  0.00           C  
ATOM    606  C   ILE A 193      12.766   4.063  -1.944  1.00  0.00           C  
ATOM    607  O   ILE A 193      12.276   3.346  -1.075  1.00  0.00           O  
ATOM    608  CB  ILE A 193      14.218   2.833  -3.577  1.00  0.00           C  
ATOM    609  CG1 ILE A 193      15.653   2.619  -4.064  1.00  0.00           C  
ATOM    610  CG2 ILE A 193      13.335   3.326  -4.712  1.00  0.00           C  
ATOM    611  CD1 ILE A 193      15.814   1.431  -4.985  1.00  0.00           C  
ATOM    612  H   ILE A 193      14.902   2.400  -1.023  1.00  0.00           H  
ATOM    613  HA  ILE A 193      14.633   4.765  -2.745  1.00  0.00           H  
ATOM    614  HB  ILE A 193      13.852   1.864  -3.239  1.00  0.00           H  
ATOM    615 1HG1 ILE A 193      15.996   3.508  -4.591  1.00  0.00           H  
ATOM    616 2HG1 ILE A 193      16.312   2.475  -3.207  1.00  0.00           H  
ATOM    617 1HG2 ILE A 193      13.364   2.611  -5.533  1.00  0.00           H  
ATOM    618 2HG2 ILE A 193      12.310   3.429  -4.357  1.00  0.00           H  
ATOM    619 3HG2 ILE A 193      13.697   4.294  -5.060  1.00  0.00           H  
ATOM    620 1HD1 ILE A 193      16.858   1.344  -5.288  1.00  0.00           H  
ATOM    621 2HD1 ILE A 193      15.510   0.522  -4.465  1.00  0.00           H  
ATOM    622 3HD1 ILE A 193      15.191   1.569  -5.868  1.00  0.00           H  
ATOM    623  N   ASN A 194      12.099   5.055  -2.510  1.00  0.00           N  
ATOM    624  CA  ASN A 194      10.742   5.373  -2.087  1.00  0.00           C  
ATOM    625  C   ASN A 194       9.680   4.789  -3.014  1.00  0.00           C  
ATOM    626  O   ASN A 194       8.531   4.642  -2.611  1.00  0.00           O  
ATOM    627  CB  ASN A 194      10.571   6.877  -1.974  1.00  0.00           C  
ATOM    628  CG  ASN A 194      11.451   7.481  -0.915  1.00  0.00           C  
ATOM    629  OD1 ASN A 194      11.766   6.834   0.090  1.00  0.00           O  
ATOM    630  ND2 ASN A 194      11.855   8.709  -1.121  1.00  0.00           N  
ATOM    631  H   ASN A 194      12.521   5.581  -3.224  1.00  0.00           H  
ATOM    632  HA  ASN A 194      10.571   4.924  -1.107  1.00  0.00           H  
ATOM    633 1HB  ASN A 194      10.804   7.343  -2.933  1.00  0.00           H  
ATOM    634 2HB  ASN A 194       9.532   7.109  -1.742  1.00  0.00           H  
ATOM    635 1HD2 ASN A 194      12.443   9.161  -0.450  1.00  0.00           H  
ATOM    636 2HD2 ASN A 194      11.575   9.193  -1.950  1.00  0.00           H  
ATOM    637  N   THR A 195      10.044   4.426  -4.241  1.00  0.00           N  
ATOM    638  CA  THR A 195       9.060   3.891  -5.177  1.00  0.00           C  
ATOM    639  C   THR A 195       8.646   2.488  -4.757  1.00  0.00           C  
ATOM    640  O   THR A 195       9.495   1.626  -4.538  1.00  0.00           O  
ATOM    641  CB  THR A 195       9.607   3.866  -6.616  1.00  0.00           C  
ATOM    642  OG1 THR A 195       9.979   5.192  -7.012  1.00  0.00           O  
ATOM    643  CG2 THR A 195       8.557   3.329  -7.577  1.00  0.00           C  
ATOM    644  H   THR A 195      10.977   4.513  -4.518  1.00  0.00           H  
ATOM    645  HA  THR A 195       8.180   4.534  -5.159  1.00  0.00           H  
ATOM    646  HB  THR A 195      10.490   3.228  -6.659  1.00  0.00           H  
ATOM    647  HG1 THR A 195      10.516   5.150  -7.807  1.00  0.00           H  
ATOM    648 1HG2 THR A 195       8.961   3.318  -8.589  1.00  0.00           H  
ATOM    649 2HG2 THR A 195       8.281   2.316  -7.285  1.00  0.00           H  
ATOM    650 3HG2 THR A 195       7.675   3.968  -7.546  1.00  0.00           H  
ATOM    651  N   TRP A 196       7.335   2.252  -4.728  1.00  0.00           N  
ATOM    652  CA  TRP A 196       6.777   0.971  -4.294  1.00  0.00           C  
ATOM    653  C   TRP A 196       7.317  -0.211  -5.074  1.00  0.00           C  
ATOM    654  O   TRP A 196       7.583  -1.257  -4.494  1.00  0.00           O  
ATOM    655  CB  TRP A 196       5.252   0.995  -4.367  1.00  0.00           C  
ATOM    656  CG  TRP A 196       4.625   1.438  -3.079  1.00  0.00           C  
ATOM    657  CD1 TRP A 196       3.851   2.540  -2.878  1.00  0.00           C  
ATOM    658  CD2 TRP A 196       4.734   0.789  -1.807  1.00  0.00           C  
ATOM    659  NE1 TRP A 196       3.476   2.620  -1.560  1.00  0.00           N  
ATOM    660  CE2 TRP A 196       4.004   1.556  -0.882  1.00  0.00           C  
ATOM    661  CE3 TRP A 196       5.379  -0.366  -1.362  1.00  0.00           C  
ATOM    662  CZ2 TRP A 196       3.900   1.203   0.461  1.00  0.00           C  
ATOM    663  CZ3 TRP A 196       5.280  -0.715  -0.029  1.00  0.00           C  
ATOM    664  CH2 TRP A 196       4.544   0.068   0.869  1.00  0.00           C  
ATOM    665  H   TRP A 196       6.718   2.975  -4.977  1.00  0.00           H  
ATOM    666  HA  TRP A 196       7.041   0.815  -3.248  1.00  0.00           H  
ATOM    667 1HB  TRP A 196       4.943   1.676  -5.146  1.00  0.00           H  
ATOM    668 2HB  TRP A 196       4.890   0.002  -4.596  1.00  0.00           H  
ATOM    669  HD1 TRP A 196       3.583   3.242  -3.651  1.00  0.00           H  
ATOM    670  HE1 TRP A 196       2.919   3.331  -1.170  1.00  0.00           H  
ATOM    671  HE3 TRP A 196       5.951  -0.982  -2.042  1.00  0.00           H  
ATOM    672  HZ2 TRP A 196       3.338   1.798   1.167  1.00  0.00           H  
ATOM    673  HZ3 TRP A 196       5.775  -1.601   0.331  1.00  0.00           H  
ATOM    674  HH2 TRP A 196       4.493  -0.243   1.902  1.00  0.00           H  
ATOM    675  N   GLN A 197       7.501  -0.040  -6.371  1.00  0.00           N  
ATOM    676  CA  GLN A 197       8.009  -1.113  -7.211  1.00  0.00           C  
ATOM    677  C   GLN A 197       9.357  -1.617  -6.706  1.00  0.00           C  
ATOM    678  O   GLN A 197       9.664  -2.802  -6.803  1.00  0.00           O  
ATOM    679  CB  GLN A 197       8.135  -0.641  -8.662  1.00  0.00           C  
ATOM    680  CG  GLN A 197       6.832  -0.672  -9.442  1.00  0.00           C  
ATOM    681  CD  GLN A 197       6.924   0.086 -10.753  1.00  0.00           C  
ATOM    682  OE1 GLN A 197       7.725   1.014 -10.895  1.00  0.00           O  
ATOM    683  NE2 GLN A 197       6.103  -0.306 -11.721  1.00  0.00           N  
ATOM    684  H   GLN A 197       7.285   0.827  -6.773  1.00  0.00           H  
ATOM    685  HA  GLN A 197       7.305  -1.944  -7.174  1.00  0.00           H  
ATOM    686 1HB  GLN A 197       8.514   0.381  -8.681  1.00  0.00           H  
ATOM    687 2HB  GLN A 197       8.856  -1.268  -9.187  1.00  0.00           H  
ATOM    688 1HG  GLN A 197       6.577  -1.708  -9.663  1.00  0.00           H  
ATOM    689 2HG  GLN A 197       6.048  -0.215  -8.838  1.00  0.00           H  
ATOM    690 1HE2 GLN A 197       6.119   0.156 -12.608  1.00  0.00           H  
ATOM    691 2HE2 GLN A 197       5.470  -1.064 -11.563  1.00  0.00           H  
ATOM    692  N   GLN A 198      10.175  -0.711  -6.199  1.00  0.00           N  
ATOM    693  CA  GLN A 198      11.478  -1.081  -5.673  1.00  0.00           C  
ATOM    694  C   GLN A 198      11.403  -1.414  -4.177  1.00  0.00           C  
ATOM    695  O   GLN A 198      12.272  -2.104  -3.643  1.00  0.00           O  
ATOM    696  CB  GLN A 198      12.485   0.047  -5.913  1.00  0.00           C  
ATOM    697  CG  GLN A 198      12.720   0.371  -7.379  1.00  0.00           C  
ATOM    698  CD  GLN A 198      13.305  -0.801  -8.143  1.00  0.00           C  
ATOM    699  OE1 GLN A 198      14.367  -1.322  -7.791  1.00  0.00           O  
ATOM    700  NE2 GLN A 198      12.614  -1.223  -9.196  1.00  0.00           N  
ATOM    701  H   GLN A 198       9.892   0.225  -6.159  1.00  0.00           H  
ATOM    702  HA  GLN A 198      11.821  -1.974  -6.195  1.00  0.00           H  
ATOM    703 1HB  GLN A 198      12.138   0.956  -5.419  1.00  0.00           H  
ATOM    704 2HB  GLN A 198      13.444  -0.220  -5.469  1.00  0.00           H  
ATOM    705 1HG  GLN A 198      11.768   0.639  -7.838  1.00  0.00           H  
ATOM    706 2HG  GLN A 198      13.416   1.207  -7.448  1.00  0.00           H  
ATOM    707 1HE2 GLN A 198      12.951  -1.993  -9.740  1.00  0.00           H  
ATOM    708 2HE2 GLN A 198      11.758  -0.772  -9.447  1.00  0.00           H  
ATOM    709  N   VAL A 199      10.352  -0.934  -3.509  1.00  0.00           N  
ATOM    710  CA  VAL A 199      10.176  -1.172  -2.075  1.00  0.00           C  
ATOM    711  C   VAL A 199       9.600  -2.567  -1.810  1.00  0.00           C  
ATOM    712  O   VAL A 199       9.919  -3.196  -0.799  1.00  0.00           O  
ATOM    713  CB  VAL A 199       9.240  -0.109  -1.469  1.00  0.00           C  
ATOM    714  CG1 VAL A 199       8.813  -0.513  -0.066  1.00  0.00           C  
ATOM    715  CG2 VAL A 199       9.935   1.244  -1.453  1.00  0.00           C  
ATOM    716  H   VAL A 199       9.680  -0.403  -3.994  1.00  0.00           H  
ATOM    717  HA  VAL A 199      11.150  -1.099  -1.590  1.00  0.00           H  
ATOM    718  HB  VAL A 199       8.336  -0.047  -2.075  1.00  0.00           H  
ATOM    719 1HG1 VAL A 199       8.152   0.249   0.347  1.00  0.00           H  
ATOM    720 2HG1 VAL A 199       8.286  -1.466  -0.106  1.00  0.00           H  
ATOM    721 3HG1 VAL A 199       9.694  -0.611   0.568  1.00  0.00           H  
ATOM    722 1HG2 VAL A 199       9.268   1.990  -1.024  1.00  0.00           H  
ATOM    723 2HG2 VAL A 199      10.842   1.180  -0.852  1.00  0.00           H  
ATOM    724 3HG2 VAL A 199      10.195   1.532  -2.472  1.00  0.00           H  
ATOM    725  N   THR A 200       8.776  -3.060  -2.735  1.00  0.00           N  
ATOM    726  CA  THR A 200       8.155  -4.378  -2.600  1.00  0.00           C  
ATOM    727  C   THR A 200       9.204  -5.486  -2.514  1.00  0.00           C  
ATOM    728  O   THR A 200       8.948  -6.567  -1.971  1.00  0.00           O  
ATOM    729  CB  THR A 200       7.201  -4.662  -3.775  1.00  0.00           C  
ATOM    730  OG1 THR A 200       6.367  -5.784  -3.457  1.00  0.00           O  
ATOM    731  CG2 THR A 200       7.989  -4.964  -5.041  1.00  0.00           C  
ATOM    732  H   THR A 200       8.574  -2.521  -3.533  1.00  0.00           H  
ATOM    733  HA  THR A 200       7.577  -4.395  -1.676  1.00  0.00           H  
ATOM    734  HB  THR A 200       6.567  -3.792  -3.947  1.00  0.00           H  
ATOM    735  HG1 THR A 200       6.902  -6.581  -3.425  1.00  0.00           H  
ATOM    736 1HG2 THR A 200       7.299  -5.162  -5.860  1.00  0.00           H  
ATOM    737 2HG2 THR A 200       8.616  -4.108  -5.292  1.00  0.00           H  
ATOM    738 3HG2 THR A 200       8.618  -5.838  -4.878  1.00  0.00           H  
ATOM    739  N   ALA A 201      10.393  -5.191  -3.035  1.00  0.00           N  
ATOM    740  CA  ALA A 201      11.500  -6.131  -3.034  1.00  0.00           C  
ATOM    741  C   ALA A 201      11.877  -6.546  -1.615  1.00  0.00           C  
ATOM    742  O   ALA A 201      12.438  -7.620  -1.410  1.00  0.00           O  
ATOM    743  CB  ALA A 201      12.701  -5.530  -3.746  1.00  0.00           C  
ATOM    744  H   ALA A 201      10.525  -4.306  -3.437  1.00  0.00           H  
ATOM    745  HA  ALA A 201      11.184  -7.027  -3.567  1.00  0.00           H  
ATOM    746 1HB  ALA A 201      13.069  -4.686  -3.182  1.00  0.00           H  
ATOM    747 2HB  ALA A 201      12.407  -5.201  -4.731  1.00  0.00           H  
ATOM    748 3HB  ALA A 201      13.480  -6.275  -3.831  1.00  0.00           H  
ATOM    749  N   LEU A 202      11.555  -5.698  -0.639  1.00  0.00           N  
ATOM    750  CA  LEU A 202      11.852  -5.986   0.761  1.00  0.00           C  
ATOM    751  C   LEU A 202      11.164  -7.273   1.205  1.00  0.00           C  
ATOM    752  O   LEU A 202      11.734  -8.081   1.942  1.00  0.00           O  
ATOM    753  CB  LEU A 202      11.402  -4.821   1.652  1.00  0.00           C  
ATOM    754  CG  LEU A 202      11.923  -4.849   3.095  1.00  0.00           C  
ATOM    755  CD1 LEU A 202      13.436  -4.678   3.093  1.00  0.00           C  
ATOM    756  CD2 LEU A 202      11.250  -3.746   3.899  1.00  0.00           C  
ATOM    757  H   LEU A 202      11.099  -4.855  -0.870  1.00  0.00           H  
ATOM    758  HA  LEU A 202      12.929  -6.112   0.867  1.00  0.00           H  
ATOM    759 1HB  LEU A 202      11.734  -3.889   1.198  1.00  0.00           H  
ATOM    760 2HB  LEU A 202      10.313  -4.815   1.692  1.00  0.00           H  
ATOM    761  HG  LEU A 202      11.697  -5.815   3.545  1.00  0.00           H  
ATOM    762 1HD1 LEU A 202      13.806  -4.696   4.118  1.00  0.00           H  
ATOM    763 2HD1 LEU A 202      13.893  -5.489   2.527  1.00  0.00           H  
ATOM    764 3HD1 LEU A 202      13.693  -3.724   2.632  1.00  0.00           H  
ATOM    765 1HD2 LEU A 202      11.618  -3.765   4.924  1.00  0.00           H  
ATOM    766 2HD2 LEU A 202      11.475  -2.778   3.450  1.00  0.00           H  
ATOM    767 3HD2 LEU A 202      10.171  -3.903   3.898  1.00  0.00           H  
ATOM    768  N   ALA A 203       9.940  -7.462   0.736  1.00  0.00           N  
ATOM    769  CA  ALA A 203       9.168  -8.647   1.076  1.00  0.00           C  
ATOM    770  C   ALA A 203       9.582  -9.823   0.199  1.00  0.00           C  
ATOM    771  O   ALA A 203       9.557 -10.975   0.629  1.00  0.00           O  
ATOM    772  CB  ALA A 203       7.680  -8.368   0.926  1.00  0.00           C  
ATOM    773  H   ALA A 203       9.547  -6.788   0.138  1.00  0.00           H  
ATOM    774  HA  ALA A 203       9.381  -8.904   2.114  1.00  0.00           H  
ATOM    775 1HB  ALA A 203       7.121  -9.270   1.131  1.00  0.00           H  
ATOM    776 2HB  ALA A 203       7.476  -8.040  -0.081  1.00  0.00           H  
ATOM    777 3HB  ALA A 203       7.386  -7.597   1.623  1.00  0.00           H  
ATOM    778  N   GLN A 204       9.984  -9.521  -1.026  1.00  0.00           N  
ATOM    779  CA  GLN A 204      10.404 -10.548  -1.973  1.00  0.00           C  
ATOM    780  C   GLN A 204      11.764 -11.129  -1.585  1.00  0.00           C  
ATOM    781  O   GLN A 204      12.022 -12.314  -1.796  1.00  0.00           O  
ATOM    782  CB  GLN A 204      10.462  -9.976  -3.392  1.00  0.00           C  
ATOM    783  CG  GLN A 204       9.110  -9.580  -3.960  1.00  0.00           C  
ATOM    784  CD  GLN A 204       9.217  -8.994  -5.355  1.00  0.00           C  
ATOM    785  OE1 GLN A 204      10.038  -8.109  -5.610  1.00  0.00           O  
ATOM    786  NE2 GLN A 204       8.387  -9.486  -6.267  1.00  0.00           N  
ATOM    787  H   GLN A 204       9.997  -8.581  -1.307  1.00  0.00           H  
ATOM    788  HA  GLN A 204       9.674 -11.357  -1.953  1.00  0.00           H  
ATOM    789 1HB  GLN A 204      11.103  -9.094  -3.403  1.00  0.00           H  
ATOM    790 2HB  GLN A 204      10.906 -10.712  -4.063  1.00  0.00           H  
ATOM    791 1HG  GLN A 204       8.475 -10.464  -4.008  1.00  0.00           H  
ATOM    792 2HG  GLN A 204       8.659  -8.831  -3.308  1.00  0.00           H  
ATOM    793 1HE2 GLN A 204       8.411  -9.138  -7.206  1.00  0.00           H  
ATOM    794 2HE2 GLN A 204       7.736 -10.204  -6.017  1.00  0.00           H  
ATOM    795  N   GLN A 205      12.623 -10.297  -1.006  1.00  0.00           N  
ATOM    796  CA  GLN A 205      13.947 -10.740  -0.576  1.00  0.00           C  
ATOM    797  C   GLN A 205      13.877 -11.400   0.798  1.00  0.00           C  
ATOM    798  O   GLN A 205      14.899 -11.798   1.357  1.00  0.00           O  
ATOM    799  CB  GLN A 205      14.925  -9.563  -0.544  1.00  0.00           C  
ATOM    800  CG  GLN A 205      15.236  -8.974  -1.910  1.00  0.00           C  
ATOM    801  CD  GLN A 205      16.051  -7.698  -1.818  1.00  0.00           C  
ATOM    802  OE1 GLN A 205      16.086  -7.041  -0.773  1.00  0.00           O  
ATOM    803  NE2 GLN A 205      16.712  -7.339  -2.913  1.00  0.00           N  
ATOM    804  H   GLN A 205      12.368  -9.354  -0.881  1.00  0.00           H  
ATOM    805  HA  GLN A 205      14.314 -11.477  -1.290  1.00  0.00           H  
ATOM    806 1HB  GLN A 205      14.518  -8.768   0.080  1.00  0.00           H  
ATOM    807 2HB  GLN A 205      15.865  -9.883  -0.094  1.00  0.00           H  
ATOM    808 1HG  GLN A 205      15.806  -9.703  -2.486  1.00  0.00           H  
ATOM    809 2HG  GLN A 205      14.299  -8.747  -2.417  1.00  0.00           H  
ATOM    810 1HE2 GLN A 205      17.266  -6.506  -2.913  1.00  0.00           H  
ATOM    811 2HE2 GLN A 205      16.655  -7.901  -3.738  1.00  0.00           H  
ATOM    812  N   LYS A 206      12.661 -11.490   1.335  1.00  0.00           N  
ATOM    813  CA  LYS A 206      12.411 -12.108   2.638  1.00  0.00           C  
ATOM    814  C   LYS A 206      13.098 -11.346   3.771  1.00  0.00           C  
ATOM    815  O   LYS A 206      13.381 -11.908   4.831  1.00  0.00           O  
ATOM    816  CB  LYS A 206      12.876 -13.565   2.633  1.00  0.00           C  
ATOM    817  CG  LYS A 206      12.316 -14.400   1.489  1.00  0.00           C  
ATOM    818  CD  LYS A 206      10.800 -14.501   1.568  1.00  0.00           C  
ATOM    819  CE  LYS A 206      10.244 -15.376   0.455  1.00  0.00           C  
ATOM    820  NZ  LYS A 206       8.758 -15.454   0.498  1.00  0.00           N  
ATOM    821  H   LYS A 206      11.902 -11.132   0.833  1.00  0.00           H  
ATOM    822  HA  LYS A 206      11.338 -12.084   2.832  1.00  0.00           H  
ATOM    823 1HB  LYS A 206      13.964 -13.600   2.571  1.00  0.00           H  
ATOM    824 2HB  LYS A 206      12.586 -14.043   3.568  1.00  0.00           H  
ATOM    825 1HG  LYS A 206      12.592 -13.945   0.536  1.00  0.00           H  
ATOM    826 2HG  LYS A 206      12.741 -15.402   1.528  1.00  0.00           H  
ATOM    827 1HD  LYS A 206      10.515 -14.927   2.531  1.00  0.00           H  
ATOM    828 2HD  LYS A 206      10.364 -13.506   1.487  1.00  0.00           H  
ATOM    829 1HE  LYS A 206      10.546 -14.973  -0.510  1.00  0.00           H  
ATOM    830 2HE  LYS A 206      10.650 -16.383   0.546  1.00  0.00           H  
ATOM    831 1HZ  LYS A 206       8.429 -16.043  -0.254  1.00  0.00           H  
ATOM    832 2HZ  LYS A 206       8.466 -15.845   1.383  1.00  0.00           H  
ATOM    833 3HZ  LYS A 206       8.369 -14.527   0.395  1.00  0.00           H  
ATOM    834  N   LEU A 207      13.349 -10.061   3.549  1.00  0.00           N  
ATOM    835  CA  LEU A 207      13.990  -9.224   4.554  1.00  0.00           C  
ATOM    836  C   LEU A 207      12.946  -8.722   5.541  1.00  0.00           C  
ATOM    837  O   LEU A 207      13.220  -8.553   6.728  1.00  0.00           O  
ATOM    838  CB  LEU A 207      14.706  -8.038   3.895  1.00  0.00           C  
ATOM    839  CG  LEU A 207      15.895  -8.397   2.995  1.00  0.00           C  
ATOM    840  CD1 LEU A 207      16.437  -7.133   2.341  1.00  0.00           C  
ATOM    841  CD2 LEU A 207      16.969  -9.086   3.823  1.00  0.00           C  
ATOM    842  H   LEU A 207      13.095  -9.666   2.688  1.00  0.00           H  
ATOM    843  HA  LEU A 207      14.729  -9.824   5.083  1.00  0.00           H  
ATOM    844 1HB  LEU A 207      13.985  -7.491   3.289  1.00  0.00           H  
ATOM    845 2HB  LEU A 207      15.071  -7.374   4.677  1.00  0.00           H  
ATOM    846  HG  LEU A 207      15.563  -9.067   2.201  1.00  0.00           H  
ATOM    847 1HD1 LEU A 207      17.282  -7.387   1.701  1.00  0.00           H  
ATOM    848 2HD1 LEU A 207      15.654  -6.671   1.740  1.00  0.00           H  
ATOM    849 3HD1 LEU A 207      16.763  -6.435   3.112  1.00  0.00           H  
ATOM    850 1HD2 LEU A 207      17.815  -9.341   3.184  1.00  0.00           H  
ATOM    851 2HD2 LEU A 207      17.304  -8.417   4.617  1.00  0.00           H  
ATOM    852 3HD2 LEU A 207      16.561  -9.995   4.264  1.00  0.00           H  
ATOM    853  N   LEU A 208      11.745  -8.502   5.025  1.00  0.00           N  
ATOM    854  CA  LEU A 208      10.630  -8.025   5.825  1.00  0.00           C  
ATOM    855  C   LEU A 208      10.162  -9.114   6.782  1.00  0.00           C  
ATOM    856  O   LEU A 208       9.694 -10.170   6.351  1.00  0.00           O  
ATOM    857  CB  LEU A 208       9.471  -7.588   4.920  1.00  0.00           C  
ATOM    858  CG  LEU A 208       8.248  -7.004   5.640  1.00  0.00           C  
ATOM    859  CD1 LEU A 208       7.562  -5.991   4.734  1.00  0.00           C  
ATOM    860  CD2 LEU A 208       7.299  -8.129   6.021  1.00  0.00           C  
ATOM    861  H   LEU A 208      11.604  -8.670   4.072  1.00  0.00           H  
ATOM    862  HA  LEU A 208      10.963  -7.165   6.405  1.00  0.00           H  
ATOM    863 1HB  LEU A 208       9.838  -6.833   4.226  1.00  0.00           H  
ATOM    864 2HB  LEU A 208       9.136  -8.450   4.343  1.00  0.00           H  
ATOM    865  HG  LEU A 208       8.572  -6.481   6.540  1.00  0.00           H  
ATOM    866 1HD1 LEU A 208       6.693  -5.576   5.245  1.00  0.00           H  
ATOM    867 2HD1 LEU A 208       8.258  -5.188   4.493  1.00  0.00           H  
ATOM    868 3HD1 LEU A 208       7.241  -6.483   3.816  1.00  0.00           H  
ATOM    869 1HD2 LEU A 208       6.430  -7.714   6.533  1.00  0.00           H  
ATOM    870 2HD2 LEU A 208       6.974  -8.652   5.121  1.00  0.00           H  
ATOM    871 3HD2 LEU A 208       7.811  -8.829   6.683  1.00  0.00           H  
ATOM    872  N   THR A 209      10.306  -8.861   8.075  1.00  0.00           N  
ATOM    873  CA  THR A 209       9.894  -9.816   9.089  1.00  0.00           C  
ATOM    874  C   THR A 209       8.410  -9.626   9.399  1.00  0.00           C  
ATOM    875  O   THR A 209       7.823  -8.616   9.001  1.00  0.00           O  
ATOM    876  CB  THR A 209      10.729  -9.666  10.374  1.00  0.00           C  
ATOM    877  OG1 THR A 209      10.462  -8.392  10.975  1.00  0.00           O  
ATOM    878  CG2 THR A 209      12.213  -9.774  10.062  1.00  0.00           C  
ATOM    879  H   THR A 209      10.693  -7.999   8.355  1.00  0.00           H  
ATOM    880  HA  THR A 209      10.047 -10.822   8.699  1.00  0.00           H  
ATOM    881  HB  THR A 209      10.454 -10.450  11.080  1.00  0.00           H  
ATOM    882  HG1 THR A 209      10.777  -7.694  10.396  1.00  0.00           H  
ATOM    883 1HG2 THR A 209      12.788  -9.666  10.982  1.00  0.00           H  
ATOM    884 2HG2 THR A 209      12.422 -10.747   9.615  1.00  0.00           H  
ATOM    885 3HG2 THR A 209      12.496  -8.988   9.364  1.00  0.00           H  
ATOM    886  N   PRO A 210       7.767 -10.590  10.084  1.00  0.00           N  
ATOM    887  CA  PRO A 210       6.348 -10.479  10.443  1.00  0.00           C  
ATOM    888  C   PRO A 210       6.042  -9.171  11.168  1.00  0.00           C  
ATOM    889  O   PRO A 210       4.971  -8.586  10.998  1.00  0.00           O  
ATOM    890  CB  PRO A 210       6.131 -11.689  11.357  1.00  0.00           C  
ATOM    891  CG  PRO A 210       7.112 -12.698  10.867  1.00  0.00           C  
ATOM    892  CD  PRO A 210       8.342 -11.896  10.537  1.00  0.00           C  
ATOM    893  HA  PRO A 210       5.737 -10.558   9.532  1.00  0.00           H  
ATOM    894 1HB  PRO A 210       6.301 -11.403  12.406  1.00  0.00           H  
ATOM    895 2HB  PRO A 210       5.090 -12.035  11.283  1.00  0.00           H  
ATOM    896 1HG  PRO A 210       7.297 -13.457  11.642  1.00  0.00           H  
ATOM    897 2HG  PRO A 210       6.706 -13.229   9.993  1.00  0.00           H  
ATOM    898 1HD  PRO A 210       8.960 -11.782  11.440  1.00  0.00           H  
ATOM    899 2HD  PRO A 210       8.909 -12.402   9.741  1.00  0.00           H  
ATOM    900  N   GLN A 211       7.006  -8.702  11.954  1.00  0.00           N  
ATOM    901  CA  GLN A 211       6.851  -7.466  12.707  1.00  0.00           C  
ATOM    902  C   GLN A 211       6.868  -6.247  11.785  1.00  0.00           C  
ATOM    903  O   GLN A 211       6.293  -5.206  12.112  1.00  0.00           O  
ATOM    904  CB  GLN A 211       7.955  -7.343  13.760  1.00  0.00           C  
ATOM    905  CG  GLN A 211       7.865  -8.365  14.880  1.00  0.00           C  
ATOM    906  CD  GLN A 211       8.970  -8.201  15.905  1.00  0.00           C  
ATOM    907  OE1 GLN A 211      10.046  -7.678  15.600  1.00  0.00           O  
ATOM    908  NE2 GLN A 211       8.713  -8.647  17.128  1.00  0.00           N  
ATOM    909  H   GLN A 211       7.845  -9.210  12.034  1.00  0.00           H  
ATOM    910  HA  GLN A 211       5.886  -7.488  13.213  1.00  0.00           H  
ATOM    911 1HB  GLN A 211       8.928  -7.453  13.282  1.00  0.00           H  
ATOM    912 2HB  GLN A 211       7.922  -6.350  14.208  1.00  0.00           H  
ATOM    913 1HG  GLN A 211       6.907  -8.249  15.388  1.00  0.00           H  
ATOM    914 2HG  GLN A 211       7.942  -9.365  14.451  1.00  0.00           H  
ATOM    915 1HE2 GLN A 211       9.405  -8.565  17.847  1.00  0.00           H  
ATOM    916 2HE2 GLN A 211       7.827  -9.065  17.333  1.00  0.00           H  
ATOM    917  N   ASP A 212       7.497  -6.381  10.621  1.00  0.00           N  
ATOM    918  CA  ASP A 212       7.583  -5.273   9.681  1.00  0.00           C  
ATOM    919  C   ASP A 212       6.345  -5.276   8.808  1.00  0.00           C  
ATOM    920  O   ASP A 212       5.880  -4.234   8.343  1.00  0.00           O  
ATOM    921  CB  ASP A 212       8.841  -5.375   8.815  1.00  0.00           C  
ATOM    922  CG  ASP A 212      10.125  -5.179   9.610  1.00  0.00           C  
ATOM    923  OD1 ASP A 212      10.258  -4.160  10.244  1.00  0.00           O  
ATOM    924  OD2 ASP A 212      10.960  -6.051   9.576  1.00  0.00           O  
ATOM    925  H   ASP A 212       7.856  -7.260  10.360  1.00  0.00           H  
ATOM    926  HA  ASP A 212       7.633  -4.342  10.247  1.00  0.00           H  
ATOM    927 1HB  ASP A 212       8.874  -6.354   8.335  1.00  0.00           H  
ATOM    928 2HB  ASP A 212       8.802  -4.625   8.026  1.00  0.00           H  
ATOM    929  N   MET A 213       5.815  -6.476   8.610  1.00  0.00           N  
ATOM    930  CA  MET A 213       4.627  -6.691   7.800  1.00  0.00           C  
ATOM    931  C   MET A 213       3.453  -5.871   8.318  1.00  0.00           C  
ATOM    932  O   MET A 213       2.797  -5.152   7.562  1.00  0.00           O  
ATOM    933  CB  MET A 213       4.271  -8.176   7.771  1.00  0.00           C  
ATOM    934  CG  MET A 213       3.102  -8.526   6.862  1.00  0.00           C  
ATOM    935  SD  MET A 213       2.580 -10.244   7.030  1.00  0.00           S  
ATOM    936  CE  MET A 213       2.005 -10.259   8.725  1.00  0.00           C  
ATOM    937  H   MET A 213       6.248  -7.253   9.024  1.00  0.00           H  
ATOM    938  HA  MET A 213       4.837  -6.360   6.783  1.00  0.00           H  
ATOM    939 1HB  MET A 213       5.135  -8.751   7.440  1.00  0.00           H  
ATOM    940 2HB  MET A 213       4.022  -8.510   8.780  1.00  0.00           H  
ATOM    941 1HG  MET A 213       2.254  -7.884   7.097  1.00  0.00           H  
ATOM    942 2HG  MET A 213       3.383  -8.352   5.824  1.00  0.00           H  
ATOM    943 1HE  MET A 213       1.648 -11.257   8.980  1.00  0.00           H  
ATOM    944 2HE  MET A 213       2.824  -9.984   9.391  1.00  0.00           H  
ATOM    945 3HE  MET A 213       1.190  -9.543   8.840  1.00  0.00           H  
ATOM    946  N   GLU A 214       3.217  -5.964   9.619  1.00  0.00           N  
ATOM    947  CA  GLU A 214       2.117  -5.252  10.260  1.00  0.00           C  
ATOM    948  C   GLU A 214       2.273  -3.737  10.131  1.00  0.00           C  
ATOM    949  O   GLU A 214       1.288  -2.997  10.166  1.00  0.00           O  
ATOM    950  CB  GLU A 214       2.027  -5.640  11.738  1.00  0.00           C  
ATOM    951  CG  GLU A 214       1.510  -7.050  11.987  1.00  0.00           C  
ATOM    952  CD  GLU A 214       0.096  -7.246  11.516  1.00  0.00           C  
ATOM    953  OE1 GLU A 214      -0.756  -6.496  11.925  1.00  0.00           O  
ATOM    954  OE2 GLU A 214      -0.131  -8.148  10.745  1.00  0.00           O  
ATOM    955  H   GLU A 214       3.800  -6.531  10.168  1.00  0.00           H  
ATOM    956  HA  GLU A 214       1.187  -5.535   9.765  1.00  0.00           H  
ATOM    957 1HB  GLU A 214       3.012  -5.558  12.196  1.00  0.00           H  
ATOM    958 2HB  GLU A 214       1.366  -4.945  12.256  1.00  0.00           H  
ATOM    959 1HG  GLU A 214       2.155  -7.759  11.470  1.00  0.00           H  
ATOM    960 2HG  GLU A 214       1.565  -7.262  13.054  1.00  0.00           H  
ATOM    961  N   ALA A 215       3.509  -3.281   9.977  1.00  0.00           N  
ATOM    962  CA  ALA A 215       3.789  -1.858   9.850  1.00  0.00           C  
ATOM    963  C   ALA A 215       3.609  -1.386   8.410  1.00  0.00           C  
ATOM    964  O   ALA A 215       3.136  -0.274   8.163  1.00  0.00           O  
ATOM    965  CB  ALA A 215       5.198  -1.552  10.337  1.00  0.00           C  
ATOM    966  H   ALA A 215       4.254  -3.918   9.944  1.00  0.00           H  
ATOM    967  HA  ALA A 215       3.075  -1.316  10.470  1.00  0.00           H  
ATOM    968 1HB  ALA A 215       5.393  -0.484  10.238  1.00  0.00           H  
ATOM    969 2HB  ALA A 215       5.293  -1.843  11.383  1.00  0.00           H  
ATOM    970 3HB  ALA A 215       5.918  -2.108   9.739  1.00  0.00           H  
ATOM    971  N   ALA A 216       3.954  -2.252   7.462  1.00  0.00           N  
ATOM    972  CA  ALA A 216       3.845  -1.928   6.047  1.00  0.00           C  
ATOM    973  C   ALA A 216       2.389  -1.795   5.634  1.00  0.00           C  
ATOM    974  O   ALA A 216       2.058  -1.029   4.724  1.00  0.00           O  
ATOM    975  CB  ALA A 216       4.541  -2.990   5.208  1.00  0.00           C  
ATOM    976  H   ALA A 216       4.278  -3.139   7.722  1.00  0.00           H  
ATOM    977  HA  ALA A 216       4.333  -0.967   5.881  1.00  0.00           H  
ATOM    978 1HB  ALA A 216       4.492  -2.715   4.166  1.00  0.00           H  
ATOM    979 2HB  ALA A 216       4.047  -3.939   5.351  1.00  0.00           H  
ATOM    980 3HB  ALA A 216       5.575  -3.073   5.511  1.00  0.00           H  
ATOM    981  N   LYS A 217       1.524  -2.538   6.317  1.00  0.00           N  
ATOM    982  CA  LYS A 217       0.095  -2.511   6.036  1.00  0.00           C  
ATOM    983  C   LYS A 217      -0.461  -1.097   6.184  1.00  0.00           C  
ATOM    984  O   LYS A 217      -1.208  -0.616   5.329  1.00  0.00           O  
ATOM    985  CB  LYS A 217      -0.652  -3.474   6.961  1.00  0.00           C  
ATOM    986  CG  LYS A 217      -0.461  -4.946   6.622  1.00  0.00           C  
ATOM    987  CD  LYS A 217      -1.184  -5.840   7.619  1.00  0.00           C  
ATOM    988  CE  LYS A 217      -1.016  -7.311   7.267  1.00  0.00           C  
ATOM    989  NZ  LYS A 217      -1.631  -8.201   8.289  1.00  0.00           N  
ATOM    990  H   LYS A 217       1.860  -3.132   7.024  1.00  0.00           H  
ATOM    991  HA  LYS A 217      -0.061  -2.828   5.004  1.00  0.00           H  
ATOM    992 1HB  LYS A 217      -0.322  -3.321   7.988  1.00  0.00           H  
ATOM    993 2HB  LYS A 217      -1.720  -3.258   6.924  1.00  0.00           H  
ATOM    994 1HG  LYS A 217      -0.848  -5.144   5.622  1.00  0.00           H  
ATOM    995 2HG  LYS A 217       0.602  -5.187   6.636  1.00  0.00           H  
ATOM    996 1HD  LYS A 217      -0.787  -5.666   8.620  1.00  0.00           H  
ATOM    997 2HD  LYS A 217      -2.247  -5.597   7.622  1.00  0.00           H  
ATOM    998 1HE  LYS A 217      -1.481  -7.509   6.302  1.00  0.00           H  
ATOM    999 2HE  LYS A 217       0.046  -7.547   7.190  1.00  0.00           H  
ATOM   1000 1HZ  LYS A 217      -1.498  -9.166   8.020  1.00  0.00           H  
ATOM   1001 2HZ  LYS A 217      -1.195  -8.039   9.185  1.00  0.00           H  
ATOM   1002 3HZ  LYS A 217      -2.619  -8.004   8.355  1.00  0.00           H  
ATOM   1003  N   GLU A 218      -0.073  -0.436   7.264  1.00  0.00           N  
ATOM   1004  CA  GLU A 218      -0.534   0.924   7.529  1.00  0.00           C  
ATOM   1005  C   GLU A 218       0.011   1.888   6.503  1.00  0.00           C  
ATOM   1006  O   GLU A 218      -0.708   2.770   6.033  1.00  0.00           O  
ATOM   1007  CB  GLU A 218      -0.117   1.373   8.931  1.00  0.00           C  
ATOM   1008  CG  GLU A 218      -0.846   0.662  10.062  1.00  0.00           C  
ATOM   1009  CD  GLU A 218      -0.411   1.129  11.423  1.00  0.00           C  
ATOM   1010  OE1 GLU A 218       0.532   1.881  11.500  1.00  0.00           O  
ATOM   1011  OE2 GLU A 218      -1.022   0.733  12.388  1.00  0.00           O  
ATOM   1012  H   GLU A 218       0.538  -0.870   7.900  1.00  0.00           H  
ATOM   1013  HA  GLU A 218      -1.623   0.938   7.470  1.00  0.00           H  
ATOM   1014 1HB  GLU A 218       0.952   1.205   9.064  1.00  0.00           H  
ATOM   1015 2HB  GLU A 218      -0.295   2.443   9.039  1.00  0.00           H  
ATOM   1016 1HG  GLU A 218      -1.917   0.837   9.956  1.00  0.00           H  
ATOM   1017 2HG  GLU A 218      -0.670  -0.409   9.977  1.00  0.00           H  
ATOM   1018  N   VAL A 219       1.284   1.725   6.160  1.00  0.00           N  
ATOM   1019  CA  VAL A 219       1.942   2.595   5.192  1.00  0.00           C  
ATOM   1020  C   VAL A 219       1.206   2.590   3.853  1.00  0.00           C  
ATOM   1021  O   VAL A 219       0.867   3.647   3.321  1.00  0.00           O  
ATOM   1022  CB  VAL A 219       3.399   2.146   4.977  1.00  0.00           C  
ATOM   1023  CG1 VAL A 219       4.029   2.914   3.824  1.00  0.00           C  
ATOM   1024  CG2 VAL A 219       4.197   2.345   6.256  1.00  0.00           C  
ATOM   1025  H   VAL A 219       1.794   0.988   6.561  1.00  0.00           H  
ATOM   1026  HA  VAL A 219       1.943   3.612   5.585  1.00  0.00           H  
ATOM   1027  HB  VAL A 219       3.408   1.091   4.702  1.00  0.00           H  
ATOM   1028 1HG1 VAL A 219       5.058   2.583   3.685  1.00  0.00           H  
ATOM   1029 2HG1 VAL A 219       3.463   2.728   2.911  1.00  0.00           H  
ATOM   1030 3HG1 VAL A 219       4.018   3.980   4.048  1.00  0.00           H  
ATOM   1031 1HG2 VAL A 219       5.226   2.024   6.097  1.00  0.00           H  
ATOM   1032 2HG2 VAL A 219       4.184   3.399   6.533  1.00  0.00           H  
ATOM   1033 3HG2 VAL A 219       3.753   1.753   7.057  1.00  0.00           H  
ATOM   1034  N   TYR A 220       0.937   1.399   3.330  1.00  0.00           N  
ATOM   1035  CA  TYR A 220       0.255   1.269   2.048  1.00  0.00           C  
ATOM   1036  C   TYR A 220      -1.154   1.862   2.105  1.00  0.00           C  
ATOM   1037  O   TYR A 220      -1.587   2.539   1.169  1.00  0.00           O  
ATOM   1038  CB  TYR A 220       0.197  -0.200   1.623  1.00  0.00           C  
ATOM   1039  CG  TYR A 220      -0.886  -0.500   0.611  1.00  0.00           C  
ATOM   1040  CD1 TYR A 220      -1.432   0.526  -0.147  1.00  0.00           C  
ATOM   1041  CD2 TYR A 220      -1.334  -1.802   0.441  1.00  0.00           C  
ATOM   1042  CE1 TYR A 220      -2.422   0.251  -1.071  1.00  0.00           C  
ATOM   1043  CE2 TYR A 220      -2.324  -2.076  -0.483  1.00  0.00           C  
ATOM   1044  CZ  TYR A 220      -2.867  -1.055  -1.237  1.00  0.00           C  
ATOM   1045  OH  TYR A 220      -3.852  -1.329  -2.157  1.00  0.00           O  
ATOM   1046  H   TYR A 220       1.206   0.589   3.816  1.00  0.00           H  
ATOM   1047  HA  TYR A 220       0.817   1.828   1.299  1.00  0.00           H  
ATOM   1048 1HB  TYR A 220       1.156  -0.492   1.192  1.00  0.00           H  
ATOM   1049 2HB  TYR A 220       0.028  -0.826   2.498  1.00  0.00           H  
ATOM   1050  HD1 TYR A 220      -1.080   1.549  -0.013  1.00  0.00           H  
ATOM   1051  HD2 TYR A 220      -0.906  -2.608   1.036  1.00  0.00           H  
ATOM   1052  HE1 TYR A 220      -2.850   1.057  -1.666  1.00  0.00           H  
ATOM   1053  HE2 TYR A 220      -2.677  -3.099  -0.617  1.00  0.00           H  
ATOM   1054  HH  TYR A 220      -4.164  -2.228  -2.033  1.00  0.00           H  
ATOM   1055  N   LYS A 221      -1.858   1.621   3.207  1.00  0.00           N  
ATOM   1056  CA  LYS A 221      -3.216   2.129   3.368  1.00  0.00           C  
ATOM   1057  C   LYS A 221      -3.236   3.655   3.440  1.00  0.00           C  
ATOM   1058  O   LYS A 221      -4.019   4.310   2.745  1.00  0.00           O  
ATOM   1059  CB  LYS A 221      -3.862   1.535   4.621  1.00  0.00           C  
ATOM   1060  CG  LYS A 221      -5.299   1.979   4.858  1.00  0.00           C  
ATOM   1061  CD  LYS A 221      -5.900   1.281   6.069  1.00  0.00           C  
ATOM   1062  CE  LYS A 221      -7.329   1.741   6.322  1.00  0.00           C  
ATOM   1063  NZ  LYS A 221      -7.935   1.054   7.494  1.00  0.00           N  
ATOM   1064  H   LYS A 221      -1.456   1.087   3.927  1.00  0.00           H  
ATOM   1065  HA  LYS A 221      -3.802   1.831   2.498  1.00  0.00           H  
ATOM   1066 1HB  LYS A 221      -3.855   0.447   4.553  1.00  0.00           H  
ATOM   1067 2HB  LYS A 221      -3.277   1.812   5.498  1.00  0.00           H  
ATOM   1068 1HG  LYS A 221      -5.325   3.057   5.019  1.00  0.00           H  
ATOM   1069 2HG  LYS A 221      -5.901   1.746   3.980  1.00  0.00           H  
ATOM   1070 1HD  LYS A 221      -5.897   0.203   5.907  1.00  0.00           H  
ATOM   1071 2HD  LYS A 221      -5.298   1.500   6.951  1.00  0.00           H  
ATOM   1072 1HE  LYS A 221      -7.340   2.815   6.500  1.00  0.00           H  
ATOM   1073 2HE  LYS A 221      -7.938   1.535   5.441  1.00  0.00           H  
ATOM   1074 1HZ  LYS A 221      -8.880   1.385   7.627  1.00  0.00           H  
ATOM   1075 2HZ  LYS A 221      -7.948   0.057   7.331  1.00  0.00           H  
ATOM   1076 3HZ  LYS A 221      -7.390   1.253   8.320  1.00  0.00           H  
ATOM   1077  N   ILE A 222      -2.372   4.219   4.279  1.00  0.00           N  
ATOM   1078  CA  ILE A 222      -2.295   5.668   4.443  1.00  0.00           C  
ATOM   1079  C   ILE A 222      -1.892   6.342   3.132  1.00  0.00           C  
ATOM   1080  O   ILE A 222      -2.404   7.408   2.782  1.00  0.00           O  
ATOM   1081  CB  ILE A 222      -1.292   6.045   5.548  1.00  0.00           C  
ATOM   1082  CG1 ILE A 222      -1.802   5.578   6.914  1.00  0.00           C  
ATOM   1083  CG2 ILE A 222      -1.045   7.546   5.553  1.00  0.00           C  
ATOM   1084  CD1 ILE A 222      -0.754   5.617   8.003  1.00  0.00           C  
ATOM   1085  H   ILE A 222      -1.766   3.644   4.802  1.00  0.00           H  
ATOM   1086  HA  ILE A 222      -3.279   6.036   4.732  1.00  0.00           H  
ATOM   1087  HB  ILE A 222      -0.347   5.531   5.373  1.00  0.00           H  
ATOM   1088 1HG1 ILE A 222      -2.639   6.204   7.223  1.00  0.00           H  
ATOM   1089 2HG1 ILE A 222      -2.172   4.556   6.835  1.00  0.00           H  
ATOM   1090 1HG2 ILE A 222      -0.334   7.795   6.341  1.00  0.00           H  
ATOM   1091 2HG2 ILE A 222      -0.640   7.851   4.589  1.00  0.00           H  
ATOM   1092 3HG2 ILE A 222      -1.984   8.069   5.734  1.00  0.00           H  
ATOM   1093 1HD1 ILE A 222      -1.191   5.272   8.941  1.00  0.00           H  
ATOM   1094 2HD1 ILE A 222       0.079   4.968   7.730  1.00  0.00           H  
ATOM   1095 3HD1 ILE A 222      -0.395   6.638   8.126  1.00  0.00           H  
ATOM   1096  N   HIS A 223      -0.992   5.700   2.399  1.00  0.00           N  
ATOM   1097  CA  HIS A 223      -0.521   6.226   1.126  1.00  0.00           C  
ATOM   1098  C   HIS A 223      -1.675   6.334   0.131  1.00  0.00           C  
ATOM   1099  O   HIS A 223      -1.806   7.332  -0.576  1.00  0.00           O  
ATOM   1100  CB  HIS A 223       0.582   5.327   0.560  1.00  0.00           C  
ATOM   1101  CG  HIS A 223       1.368   5.946  -0.556  1.00  0.00           C  
ATOM   1102  ND1 HIS A 223       2.316   5.227  -1.235  1.00  0.00           N  
ATOM   1103  CD2 HIS A 223       1.318   7.202  -1.067  1.00  0.00           C  
ATOM   1104  CE1 HIS A 223       2.825   6.049  -2.133  1.00  0.00           C  
ATOM   1105  NE2 HIS A 223       2.249   7.258  -2.072  1.00  0.00           N  
ATOM   1106  H   HIS A 223      -0.625   4.850   2.729  1.00  0.00           H  
ATOM   1107  HA  HIS A 223      -0.110   7.224   1.275  1.00  0.00           H  
ATOM   1108 1HB  HIS A 223       1.273   5.083   1.351  1.00  0.00           H  
ATOM   1109 2HB  HIS A 223       0.134   4.416   0.191  1.00  0.00           H  
ATOM   1110  HD2 HIS A 223       0.673   8.004  -0.746  1.00  0.00           H  
ATOM   1111  HE1 HIS A 223       3.606   5.781  -2.831  1.00  0.00           H  
ATOM   1112  HE2 HIS A 223       2.583   8.074  -2.501  1.00  0.00           H  
ATOM   1113  N   GLN A 224      -2.516   5.305   0.101  1.00  0.00           N  
ATOM   1114  CA  GLN A 224      -3.664   5.273  -0.800  1.00  0.00           C  
ATOM   1115  C   GLN A 224      -4.630   6.418  -0.501  1.00  0.00           C  
ATOM   1116  O   GLN A 224      -5.229   6.992  -1.409  1.00  0.00           O  
ATOM   1117  CB  GLN A 224      -4.393   3.931  -0.692  1.00  0.00           C  
ATOM   1118  CG  GLN A 224      -5.474   3.723  -1.739  1.00  0.00           C  
ATOM   1119  CD  GLN A 224      -6.100   2.344  -1.659  1.00  0.00           C  
ATOM   1120  OE1 GLN A 224      -6.635   1.949  -0.619  1.00  0.00           O  
ATOM   1121  NE2 GLN A 224      -6.037   1.602  -2.758  1.00  0.00           N  
ATOM   1122  H   GLN A 224      -2.360   4.543   0.702  1.00  0.00           H  
ATOM   1123  HA  GLN A 224      -3.305   5.393  -1.822  1.00  0.00           H  
ATOM   1124 1HB  GLN A 224      -3.673   3.118  -0.786  1.00  0.00           H  
ATOM   1125 2HB  GLN A 224      -4.856   3.846   0.291  1.00  0.00           H  
ATOM   1126 1HG  GLN A 224      -6.258   4.464  -1.588  1.00  0.00           H  
ATOM   1127 2HG  GLN A 224      -5.034   3.842  -2.729  1.00  0.00           H  
ATOM   1128 1HE2 GLN A 224      -6.433   0.683  -2.765  1.00  0.00           H  
ATOM   1129 2HE2 GLN A 224      -5.594   1.961  -3.580  1.00  0.00           H  
ATOM   1130  N   GLN A 225      -4.759   6.753   0.777  1.00  0.00           N  
ATOM   1131  CA  GLN A 225      -5.650   7.823   1.205  1.00  0.00           C  
ATOM   1132  C   GLN A 225      -5.056   9.190   0.865  1.00  0.00           C  
ATOM   1133  O   GLN A 225      -5.761  10.087   0.401  1.00  0.00           O  
ATOM   1134  CB  GLN A 225      -5.923   7.725   2.708  1.00  0.00           C  
ATOM   1135  CG  GLN A 225      -6.715   6.495   3.118  1.00  0.00           C  
ATOM   1136  CD  GLN A 225      -6.884   6.390   4.622  1.00  0.00           C  
ATOM   1137  OE1 GLN A 225      -6.100   6.954   5.389  1.00  0.00           O  
ATOM   1138  NE2 GLN A 225      -7.910   5.665   5.052  1.00  0.00           N  
ATOM   1139  H   GLN A 225      -4.237   6.266   1.452  1.00  0.00           H  
ATOM   1140  HA  GLN A 225      -6.595   7.720   0.672  1.00  0.00           H  
ATOM   1141 1HB  GLN A 225      -4.978   7.712   3.250  1.00  0.00           H  
ATOM   1142 2HB  GLN A 225      -6.476   8.606   3.036  1.00  0.00           H  
ATOM   1143 1HG  GLN A 225      -7.706   6.546   2.666  1.00  0.00           H  
ATOM   1144 2HG  GLN A 225      -6.190   5.605   2.769  1.00  0.00           H  
ATOM   1145 1HE2 GLN A 225      -8.072   5.560   6.034  1.00  0.00           H  
ATOM   1146 2HE2 GLN A 225      -8.523   5.225   4.395  1.00  0.00           H  
ATOM   1147  N   LEU A 226      -3.754   9.332   1.090  1.00  0.00           N  
ATOM   1148  CA  LEU A 226      -3.056  10.583   0.813  1.00  0.00           C  
ATOM   1149  C   LEU A 226      -3.093  10.909  -0.678  1.00  0.00           C  
ATOM   1150  O   LEU A 226      -3.253  12.068  -1.064  1.00  0.00           O  
ATOM   1151  CB  LEU A 226      -1.601  10.496   1.291  1.00  0.00           C  
ATOM   1152  CG  LEU A 226      -1.394  10.561   2.809  1.00  0.00           C  
ATOM   1153  CD1 LEU A 226       0.091  10.444   3.126  1.00  0.00           C  
ATOM   1154  CD2 LEU A 226      -1.966  11.866   3.345  1.00  0.00           C  
ATOM   1155  H   LEU A 226      -3.248   8.575   1.461  1.00  0.00           H  
ATOM   1156  HA  LEU A 226      -3.556  11.385   1.355  1.00  0.00           H  
ATOM   1157 1HB  LEU A 226      -1.175   9.558   0.939  1.00  0.00           H  
ATOM   1158 2HB  LEU A 226      -1.039  11.317   0.844  1.00  0.00           H  
ATOM   1159  HG  LEU A 226      -1.903   9.721   3.282  1.00  0.00           H  
ATOM   1160 1HD1 LEU A 226       0.238  10.490   4.205  1.00  0.00           H  
ATOM   1161 2HD1 LEU A 226       0.469   9.493   2.749  1.00  0.00           H  
ATOM   1162 3HD1 LEU A 226       0.629  11.263   2.651  1.00  0.00           H  
ATOM   1163 1HD2 LEU A 226      -1.820  11.912   4.424  1.00  0.00           H  
ATOM   1164 2HD2 LEU A 226      -1.456  12.706   2.873  1.00  0.00           H  
ATOM   1165 3HD2 LEU A 226      -3.031  11.915   3.120  1.00  0.00           H  
ATOM   1166  N   LEU A 227      -2.954   9.877  -1.509  1.00  0.00           N  
ATOM   1167  CA  LEU A 227      -2.965  10.045  -2.961  1.00  0.00           C  
ATOM   1168  C   LEU A 227      -4.276  10.661  -3.440  1.00  0.00           C  
ATOM   1169  O   LEU A 227      -4.292  11.461  -4.374  1.00  0.00           O  
ATOM   1170  CB  LEU A 227      -2.748   8.693  -3.652  1.00  0.00           C  
ATOM   1171  CG  LEU A 227      -1.314   8.149  -3.614  1.00  0.00           C  
ATOM   1172  CD1 LEU A 227      -1.286   6.748  -4.210  1.00  0.00           C  
ATOM   1173  CD2 LEU A 227      -0.395   9.089  -4.381  1.00  0.00           C  
ATOM   1174  H   LEU A 227      -2.835   8.976  -1.134  1.00  0.00           H  
ATOM   1175  HA  LEU A 227      -2.152  10.715  -3.238  1.00  0.00           H  
ATOM   1176 1HB  LEU A 227      -3.394   7.954  -3.181  1.00  0.00           H  
ATOM   1177 2HB  LEU A 227      -3.040   8.786  -4.698  1.00  0.00           H  
ATOM   1178  HG  LEU A 227      -0.978   8.079  -2.580  1.00  0.00           H  
ATOM   1179 1HD1 LEU A 227      -0.266   6.362  -4.183  1.00  0.00           H  
ATOM   1180 2HD1 LEU A 227      -1.936   6.094  -3.629  1.00  0.00           H  
ATOM   1181 3HD1 LEU A 227      -1.632   6.785  -5.242  1.00  0.00           H  
ATOM   1182 1HD2 LEU A 227       0.625   8.702  -4.354  1.00  0.00           H  
ATOM   1183 2HD2 LEU A 227      -0.728   9.158  -5.417  1.00  0.00           H  
ATOM   1184 3HD2 LEU A 227      -0.420  10.078  -3.924  1.00  0.00           H  
ATOM   1185  N   PHE A 228      -5.374  10.294  -2.791  1.00  0.00           N  
ATOM   1186  CA  PHE A 228      -6.683  10.811  -3.162  1.00  0.00           C  
ATOM   1187  C   PHE A 228      -6.769  12.313  -2.907  1.00  0.00           C  
ATOM   1188  O   PHE A 228      -7.225  13.076  -3.761  1.00  0.00           O  
ATOM   1189  CB  PHE A 228      -7.783  10.089  -2.382  1.00  0.00           C  
ATOM   1190  CG  PHE A 228      -9.170  10.567  -2.707  1.00  0.00           C  
ATOM   1191  CD1 PHE A 228      -9.771  10.229  -3.910  1.00  0.00           C  
ATOM   1192  CD2 PHE A 228      -9.875  11.356  -1.811  1.00  0.00           C  
ATOM   1193  CE1 PHE A 228     -11.047  10.669  -4.210  1.00  0.00           C  
ATOM   1194  CE2 PHE A 228     -11.151  11.795  -2.107  1.00  0.00           C  
ATOM   1195  CZ  PHE A 228     -11.737  11.451  -3.308  1.00  0.00           C  
ATOM   1196  H   PHE A 228      -5.300   9.660  -2.045  1.00  0.00           H  
ATOM   1197  HA  PHE A 228      -6.836  10.633  -4.227  1.00  0.00           H  
ATOM   1198 1HB  PHE A 228      -7.735   9.021  -2.589  1.00  0.00           H  
ATOM   1199 2HB  PHE A 228      -7.619  10.223  -1.314  1.00  0.00           H  
ATOM   1200  HD1 PHE A 228      -9.226   9.609  -4.622  1.00  0.00           H  
ATOM   1201  HD2 PHE A 228      -9.412  11.628  -0.862  1.00  0.00           H  
ATOM   1202  HE1 PHE A 228     -11.508  10.396  -5.159  1.00  0.00           H  
ATOM   1203  HE2 PHE A 228     -11.694  12.414  -1.393  1.00  0.00           H  
ATOM   1204  HZ  PHE A 228     -12.742  11.799  -3.544  1.00  0.00           H  
ATOM   1205  N   LYS A 229      -6.302  12.736  -1.742  1.00  0.00           N  
ATOM   1206  CA  LYS A 229      -6.337  14.145  -1.374  1.00  0.00           C  
ATOM   1207  C   LYS A 229      -5.364  14.959  -2.219  1.00  0.00           C  
ATOM   1208  O   LYS A 229      -5.659  16.093  -2.599  1.00  0.00           O  
ATOM   1209  CB  LYS A 229      -6.017  14.318   0.112  1.00  0.00           C  
ATOM   1210  CG  LYS A 229      -7.090  13.785   1.052  1.00  0.00           C  
ATOM   1211  CD  LYS A 229      -6.686  13.964   2.508  1.00  0.00           C  
ATOM   1212  CE  LYS A 229      -7.747  13.412   3.449  1.00  0.00           C  
ATOM   1213  NZ  LYS A 229      -7.352  13.553   4.877  1.00  0.00           N  
ATOM   1214  H   LYS A 229      -5.918  12.086  -1.118  1.00  0.00           H  
ATOM   1215  HA  LYS A 229      -7.341  14.527  -1.561  1.00  0.00           H  
ATOM   1216 1HB  LYS A 229      -5.083  13.806   0.345  1.00  0.00           H  
ATOM   1217 2HB  LYS A 229      -5.875  15.376   0.332  1.00  0.00           H  
ATOM   1218 1HG  LYS A 229      -8.026  14.316   0.876  1.00  0.00           H  
ATOM   1219 2HG  LYS A 229      -7.251  12.725   0.856  1.00  0.00           H  
ATOM   1220 1HD  LYS A 229      -5.745  13.444   2.691  1.00  0.00           H  
ATOM   1221 2HD  LYS A 229      -6.543  15.023   2.719  1.00  0.00           H  
ATOM   1222 1HE  LYS A 229      -8.685  13.942   3.290  1.00  0.00           H  
ATOM   1223 2HE  LYS A 229      -7.911  12.357   3.234  1.00  0.00           H  
ATOM   1224 1HZ  LYS A 229      -8.081  13.177   5.467  1.00  0.00           H  
ATOM   1225 2HZ  LYS A 229      -6.492  13.049   5.041  1.00  0.00           H  
ATOM   1226 3HZ  LYS A 229      -7.216  14.530   5.094  1.00  0.00           H  
ATOM   1227  N   ALA A 230      -4.212  14.368  -2.518  1.00  0.00           N  
ATOM   1228  CA  ALA A 230      -3.190  15.036  -3.317  1.00  0.00           C  
ATOM   1229  C   ALA A 230      -3.684  15.303  -4.738  1.00  0.00           C  
ATOM   1230  O   ALA A 230      -3.207  16.218  -5.409  1.00  0.00           O  
ATOM   1231  CB  ALA A 230      -1.916  14.205  -3.347  1.00  0.00           C  
ATOM   1232  H   ALA A 230      -4.039  13.458  -2.184  1.00  0.00           H  
ATOM   1233  HA  ALA A 230      -2.973  15.999  -2.854  1.00  0.00           H  
ATOM   1234 1HB  ALA A 230      -1.161  14.716  -3.944  1.00  0.00           H  
ATOM   1235 2HB  ALA A 230      -1.545  14.071  -2.330  1.00  0.00           H  
ATOM   1236 3HB  ALA A 230      -2.127  13.231  -3.786  1.00  0.00           H  
ATOM   1237  N   ARG A 231      -4.629  14.492  -5.196  1.00  0.00           N  
ATOM   1238  CA  ARG A 231      -5.189  14.659  -6.531  1.00  0.00           C  
ATOM   1239  C   ARG A 231      -6.194  15.805  -6.558  1.00  0.00           C  
ATOM   1240  O   ARG A 231      -6.261  16.561  -7.528  1.00  0.00           O  
ATOM   1241  CB  ARG A 231      -5.868  13.378  -6.993  1.00  0.00           C  
ATOM   1242  CG  ARG A 231      -6.471  13.441  -8.387  1.00  0.00           C  
ATOM   1243  CD  ARG A 231      -6.988  12.118  -8.822  1.00  0.00           C  
ATOM   1244  NE  ARG A 231      -7.771  12.217 -10.043  1.00  0.00           N  
ATOM   1245  CZ  ARG A 231      -8.421  11.186 -10.620  1.00  0.00           C  
ATOM   1246  NH1 ARG A 231      -8.372   9.991 -10.076  1.00  0.00           N  
ATOM   1247  NH2 ARG A 231      -9.108  11.379 -11.732  1.00  0.00           N  
ATOM   1248  H   ARG A 231      -4.947  13.757  -4.629  1.00  0.00           H  
ATOM   1249  HA  ARG A 231      -4.376  14.889  -7.221  1.00  0.00           H  
ATOM   1250 1HB  ARG A 231      -5.148  12.561  -6.981  1.00  0.00           H  
ATOM   1251 2HB  ARG A 231      -6.668  13.120  -6.299  1.00  0.00           H  
ATOM   1252 1HG  ARG A 231      -7.298  14.152  -8.394  1.00  0.00           H  
ATOM   1253 2HG  ARG A 231      -5.710  13.762  -9.099  1.00  0.00           H  
ATOM   1254 1HD  ARG A 231      -6.152  11.443  -9.007  1.00  0.00           H  
ATOM   1255 2HD  ARG A 231      -7.625  11.702  -8.042  1.00  0.00           H  
ATOM   1256  HE  ARG A 231      -7.832  13.121 -10.491  1.00  0.00           H  
ATOM   1257 1HH1 ARG A 231      -7.848   9.844  -9.225  1.00  0.00           H  
ATOM   1258 2HH1 ARG A 231      -8.860   9.219 -10.508  1.00  0.00           H  
ATOM   1259 1HH2 ARG A 231      -9.146  12.299 -12.151  1.00  0.00           H  
ATOM   1260 2HH2 ARG A 231      -9.596  10.608 -12.164  1.00  0.00           H  
ATOM   1261  N   LEU A 232      -6.958  15.937  -5.481  1.00  0.00           N  
ATOM   1262  CA  LEU A 232      -7.972  16.982  -5.378  1.00  0.00           C  
ATOM   1263  C   LEU A 232      -7.338  18.345  -5.104  1.00  0.00           C  
ATOM   1264  O   LEU A 232      -7.615  19.312  -5.817  1.00  0.00           O  
ATOM   1265  CB  LEU A 232      -8.970  16.642  -4.264  1.00  0.00           C  
ATOM   1266  CG  LEU A 232      -9.830  15.393  -4.500  1.00  0.00           C  
ATOM   1267  CD1 LEU A 232     -10.660  15.106  -3.257  1.00  0.00           C  
ATOM   1268  CD2 LEU A 232     -10.720  15.610  -5.714  1.00  0.00           C  
ATOM   1269  H   LEU A 232      -6.836  15.317  -4.733  1.00  0.00           H  
ATOM   1270  HA  LEU A 232      -8.508  17.038  -6.325  1.00  0.00           H  
ATOM   1271 1HB  LEU A 232      -8.419  16.494  -3.337  1.00  0.00           H  
ATOM   1272 2HB  LEU A 232      -9.644  17.488  -4.131  1.00  0.00           H  
ATOM   1273  HG  LEU A 232      -9.182  14.533  -4.675  1.00  0.00           H  
ATOM   1274 1HD1 LEU A 232     -11.271  14.218  -3.424  1.00  0.00           H  
ATOM   1275 2HD1 LEU A 232      -9.998  14.934  -2.408  1.00  0.00           H  
ATOM   1276 3HD1 LEU A 232     -11.307  15.957  -3.047  1.00  0.00           H  
ATOM   1277 1HD2 LEU A 232     -11.331  14.723  -5.882  1.00  0.00           H  
ATOM   1278 2HD2 LEU A 232     -11.369  16.469  -5.540  1.00  0.00           H  
ATOM   1279 3HD2 LEU A 232     -10.100  15.796  -6.591  1.00  0.00           H  
ATOM   1280  N   GLN A 233      -6.489  18.401  -4.072  1.00  0.00           N  
ATOM   1281  CA  GLN A 233      -5.795  19.630  -3.668  1.00  0.00           C  
ATOM   1282  C   GLN A 233      -6.755  20.654  -3.068  1.00  0.00           C  
ATOM   1283  O   GLN A 233      -7.637  21.178  -3.749  1.00  0.00           O  
ATOM   1284  CB  GLN A 233      -5.063  20.247  -4.863  1.00  0.00           C  
ATOM   1285  CG  GLN A 233      -3.901  19.416  -5.378  1.00  0.00           C  
ATOM   1286  CD  GLN A 233      -2.708  19.446  -4.441  1.00  0.00           C  
ATOM   1287  OE1 GLN A 233      -2.457  20.447  -3.764  1.00  0.00           O  
ATOM   1288  NE2 GLN A 233      -1.966  18.346  -4.394  1.00  0.00           N  
ATOM   1289  H   GLN A 233      -6.323  17.580  -3.557  1.00  0.00           H  
ATOM   1290  HA  GLN A 233      -5.062  19.377  -2.902  1.00  0.00           H  
ATOM   1291 1HB  GLN A 233      -5.765  20.390  -5.685  1.00  0.00           H  
ATOM   1292 2HB  GLN A 233      -4.679  21.229  -4.587  1.00  0.00           H  
ATOM   1293 1HG  GLN A 233      -4.225  18.382  -5.485  1.00  0.00           H  
ATOM   1294 2HG  GLN A 233      -3.585  19.810  -6.344  1.00  0.00           H  
ATOM   1295 1HE2 GLN A 233      -1.166  18.306  -3.794  1.00  0.00           H  
ATOM   1296 2HE2 GLN A 233      -2.205  17.556  -4.959  1.00  0.00           H  
ATOM   1297  N   GLN A 234      -6.566  20.944  -1.788  1.00  0.00           N  
ATOM   1298  CA  GLN A 234      -7.408  21.907  -1.091  1.00  0.00           C  
ATOM   1299  C   GLN A 234      -6.859  23.317  -1.259  1.00  0.00           C  
ATOM   1300  O   GLN A 234      -7.578  24.304  -1.101  1.00  0.00           O  
ATOM   1301  CB  GLN A 234      -7.514  21.556   0.396  1.00  0.00           C  
ATOM   1302  CG  GLN A 234      -8.129  20.195   0.672  1.00  0.00           C  
ATOM   1303  CD  GLN A 234      -9.537  20.074   0.121  1.00  0.00           C  
ATOM   1304  OE1 GLN A 234     -10.416  20.879   0.440  1.00  0.00           O  
ATOM   1305  NE2 GLN A 234      -9.758  19.064  -0.715  1.00  0.00           N  
ATOM   1306  H   GLN A 234      -5.830  20.511  -1.304  1.00  0.00           H  
ATOM   1307  HA  GLN A 234      -8.406  21.873  -1.527  1.00  0.00           H  
ATOM   1308 1HB  GLN A 234      -6.521  21.574   0.845  1.00  0.00           H  
ATOM   1309 2HB  GLN A 234      -8.117  22.308   0.905  1.00  0.00           H  
ATOM   1310 1HG  GLN A 234      -7.511  19.427   0.205  1.00  0.00           H  
ATOM   1311 2HG  GLN A 234      -8.169  20.038   1.750  1.00  0.00           H  
ATOM   1312 1HE2 GLN A 234     -10.668  18.933  -1.110  1.00  0.00           H  
ATOM   1313 2HE2 GLN A 234      -9.017  18.435  -0.948  1.00  0.00           H  
ATOM   1314  N   GLN A 235      -5.578  23.406  -1.578  1.00  0.00           N  
ATOM   1315  CA  GLN A 235      -4.918  24.686  -1.773  1.00  0.00           C  
ATOM   1316  C   GLN A 235      -4.508  24.842  -3.231  1.00  0.00           C  
ATOM   1317  O   GLN A 235      -3.688  24.075  -3.737  1.00  0.00           O  
ATOM   1318  CB  GLN A 235      -3.695  24.812  -0.860  1.00  0.00           C  
ATOM   1319  CG  GLN A 235      -2.972  26.143  -0.969  1.00  0.00           C  
ATOM   1320  CD  GLN A 235      -1.813  26.253   0.005  1.00  0.00           C  
ATOM   1321  OE1 GLN A 235      -1.251  25.244   0.438  1.00  0.00           O  
ATOM   1322  NE2 GLN A 235      -1.450  27.482   0.353  1.00  0.00           N  
ATOM   1323  H   GLN A 235      -5.058  22.582  -1.690  1.00  0.00           H  
ATOM   1324  HA  GLN A 235      -5.621  25.480  -1.520  1.00  0.00           H  
ATOM   1325 1HB  GLN A 235      -4.001  24.679   0.178  1.00  0.00           H  
ATOM   1326 2HB  GLN A 235      -2.983  24.021  -1.095  1.00  0.00           H  
ATOM   1327 1HG  GLN A 235      -2.580  26.250  -1.980  1.00  0.00           H  
ATOM   1328 2HG  GLN A 235      -3.676  26.946  -0.754  1.00  0.00           H  
ATOM   1329 1HE2 GLN A 235      -0.692  27.617   0.992  1.00  0.00           H  
ATOM   1330 2HE2 GLN A 235      -1.932  28.273  -0.023  1.00  0.00           H  
ATOM   1331  N   GLN A 236      -5.078  25.823  -3.910  1.00  0.00           N  
ATOM   1332  CA  GLN A 236      -4.754  26.055  -5.308  1.00  0.00           C  
ATOM   1333  C   GLN A 236      -4.070  27.402  -5.482  1.00  0.00           C  
ATOM   1334  O   GLN A 236      -4.655  28.453  -5.205  1.00  0.00           O  
ATOM   1335  CB  GLN A 236      -6.016  25.989  -6.173  1.00  0.00           C  
ATOM   1336  CG  GLN A 236      -5.758  26.142  -7.662  1.00  0.00           C  
ATOM   1337  CD  GLN A 236      -7.035  26.072  -8.480  1.00  0.00           C  
ATOM   1338  OE1 GLN A 236      -7.744  25.062  -8.463  1.00  0.00           O  
ATOM   1339  NE2 GLN A 236      -7.333  27.146  -9.201  1.00  0.00           N  
ATOM   1340  H   GLN A 236      -5.726  26.410  -3.459  1.00  0.00           H  
ATOM   1341  HA  GLN A 236      -4.066  25.276  -5.637  1.00  0.00           H  
ATOM   1342 1HB  GLN A 236      -6.516  25.033  -6.014  1.00  0.00           H  
ATOM   1343 2HB  GLN A 236      -6.707  26.774  -5.867  1.00  0.00           H  
ATOM   1344 1HG  GLN A 236      -5.290  27.110  -7.842  1.00  0.00           H  
ATOM   1345 2HG  GLN A 236      -5.098  25.341  -7.990  1.00  0.00           H  
ATOM   1346 1HE2 GLN A 236      -8.163  27.158  -9.761  1.00  0.00           H  
ATOM   1347 2HE2 GLN A 236      -6.730  27.944  -9.185  1.00  0.00           H  
ATOM   1348  N   ALA A 237      -2.828  27.359  -5.938  1.00  0.00           N  
ATOM   1349  CA  ALA A 237      -2.048  28.565  -6.159  1.00  0.00           C  
ATOM   1350  C   ALA A 237      -2.369  29.166  -7.519  1.00  0.00           C  
ATOM   1351  O   ALA A 237      -2.182  30.362  -7.748  1.00  0.00           O  
ATOM   1352  CB  ALA A 237      -0.560  28.267  -6.045  1.00  0.00           C  
ATOM   1353  H   ALA A 237      -2.420  26.486  -6.134  1.00  0.00           H  
ATOM   1354  HA  ALA A 237      -2.321  29.290  -5.392  1.00  0.00           H  
ATOM   1355 1HB  ALA A 237       0.008  29.180  -6.217  1.00  0.00           H  
ATOM   1356 2HB  ALA A 237      -0.341  27.886  -5.047  1.00  0.00           H  
ATOM   1357 3HB  ALA A 237      -0.281  27.520  -6.786  1.00  0.00           H  
ATOM   1358  N   GLN A 238      -2.850  28.323  -8.421  1.00  0.00           N  
ATOM   1359  CA  GLN A 238      -3.206  28.760  -9.760  1.00  0.00           C  
ATOM   1360  C   GLN A 238      -4.543  29.487  -9.737  1.00  0.00           C  
ATOM   1361  O   GLN A 238      -4.739  30.404 -10.562  1.00  0.00           O  
ATOM   1362  OXT GLN A 238      -5.382  29.175  -8.938  1.00  0.00           O  
ATOM   1363  CB  GLN A 238      -3.266  27.569 -10.720  1.00  0.00           C  
ATOM   1364  CG  GLN A 238      -3.507  27.951 -12.171  1.00  0.00           C  
ATOM   1365  CD  GLN A 238      -3.460  26.753 -13.100  1.00  0.00           C  
ATOM   1366  OE1 GLN A 238      -3.446  25.603 -12.653  1.00  0.00           O  
ATOM   1367  NE2 GLN A 238      -3.436  27.015 -14.402  1.00  0.00           N  
ATOM   1368  H   GLN A 238      -2.979  27.385  -8.173  1.00  0.00           H  
ATOM   1369  HA  GLN A 238      -2.441  29.451 -10.113  1.00  0.00           H  
ATOM   1370 1HB  GLN A 238      -2.330  27.013 -10.670  1.00  0.00           H  
ATOM   1371 2HB  GLN A 238      -4.064  26.894 -10.413  1.00  0.00           H  
ATOM   1372 1HG  GLN A 238      -4.491  28.412 -12.256  1.00  0.00           H  
ATOM   1373 2HG  GLN A 238      -2.736  28.656 -12.483  1.00  0.00           H  
ATOM   1374 1HE2 GLN A 238      -3.405  26.265 -15.064  1.00  0.00           H  
ATOM   1375 2HE2 GLN A 238      -3.449  27.963 -14.722  1.00  0.00           H  
TER                                                                             
ATOM   1377  N   LEU B   1       3.618  -5.966  -3.035  1.00  0.00           N  
ATOM   1378  CA  LEU B   1       2.956  -4.916  -3.800  1.00  0.00           C  
ATOM   1379  C   LEU B   1       3.676  -4.654  -5.116  1.00  0.00           C  
ATOM   1380  O   LEU B   1       3.969  -3.508  -5.456  1.00  0.00           O  
ATOM   1381  CB  LEU B   1       2.892  -3.622  -2.979  1.00  0.00           C  
ATOM   1382  CG  LEU B   1       2.101  -3.705  -1.667  1.00  0.00           C  
ATOM   1383  CD1 LEU B   1       2.118  -2.348  -0.976  1.00  0.00           C  
ATOM   1384  CD2 LEU B   1       0.676  -4.151  -1.960  1.00  0.00           C  
ATOM   1385 1H   LEU B   1       3.125  -6.116  -2.178  1.00  0.00           H  
ATOM   1386 2H   LEU B   1       3.627  -6.812  -3.567  1.00  0.00           H  
ATOM   1387 3H   LEU B   1       4.558  -5.690  -2.834  1.00  0.00           H  
ATOM   1388  HA  LEU B   1       1.940  -5.240  -4.024  1.00  0.00           H  
ATOM   1389 1HB  LEU B   1       3.907  -3.316  -2.734  1.00  0.00           H  
ATOM   1390 2HB  LEU B   1       2.437  -2.844  -3.591  1.00  0.00           H  
ATOM   1391  HG  LEU B   1       2.576  -4.425  -1.000  1.00  0.00           H  
ATOM   1392 1HD1 LEU B   1       1.556  -2.407  -0.044  1.00  0.00           H  
ATOM   1393 2HD1 LEU B   1       3.148  -2.063  -0.761  1.00  0.00           H  
ATOM   1394 3HD1 LEU B   1       1.663  -1.603  -1.627  1.00  0.00           H  
ATOM   1395 1HD2 LEU B   1       0.114  -4.211  -1.028  1.00  0.00           H  
ATOM   1396 2HD2 LEU B   1       0.199  -3.431  -2.626  1.00  0.00           H  
ATOM   1397 3HD2 LEU B   1       0.692  -5.131  -2.437  1.00  0.00           H  
ATOM   1398  N   ASN B   2       3.959  -5.722  -5.853  1.00  0.00           N  
ATOM   1399  CA  ASN B   2       4.583  -5.603  -7.167  1.00  0.00           C  
ATOM   1400  C   ASN B   2       3.537  -5.408  -8.256  1.00  0.00           C  
ATOM   1401  O   ASN B   2       2.340  -5.332  -7.976  1.00  0.00           O  
ATOM   1402  CB  ASN B   2       5.442  -6.819  -7.464  1.00  0.00           C  
ATOM   1403  CG  ASN B   2       4.638  -8.087  -7.550  1.00  0.00           C  
ATOM   1404  OD1 ASN B   2       3.403  -8.052  -7.589  1.00  0.00           O  
ATOM   1405  ND2 ASN B   2       5.315  -9.206  -7.581  1.00  0.00           N  
ATOM   1406  H   ASN B   2       3.737  -6.640  -5.495  1.00  0.00           H  
ATOM   1407  HA  ASN B   2       5.221  -4.718  -7.169  1.00  0.00           H  
ATOM   1408 1HB  ASN B   2       5.968  -6.671  -8.408  1.00  0.00           H  
ATOM   1409 2HB  ASN B   2       6.194  -6.932  -6.684  1.00  0.00           H  
ATOM   1410 1HD2 ASN B   2       4.834 -10.081  -7.638  1.00  0.00           H  
ATOM   1411 2HD2 ASN B   2       6.314  -9.187  -7.547  1.00  0.00           H  
ATOM   1412  N   ASP B   3       3.995  -5.326  -9.501  1.00  0.00           N  
ATOM   1413  CA  ASP B   3       3.107  -5.074 -10.630  1.00  0.00           C  
ATOM   1414  C   ASP B   3       2.039  -6.154 -10.743  1.00  0.00           C  
ATOM   1415  O   ASP B   3       0.892  -5.873 -11.086  1.00  0.00           O  
ATOM   1416  CB  ASP B   3       3.904  -4.998 -11.934  1.00  0.00           C  
ATOM   1417  CG  ASP B   3       4.717  -3.716 -12.058  1.00  0.00           C  
ATOM   1418  OD1 ASP B   3       4.481  -2.810 -11.294  1.00  0.00           O  
ATOM   1419  OD2 ASP B   3       5.566  -3.656 -12.914  1.00  0.00           O  
ATOM   1420  H   ASP B   3       4.983  -5.444  -9.670  1.00  0.00           H  
ATOM   1421  HA  ASP B   3       2.608  -4.117 -10.470  1.00  0.00           H  
ATOM   1422 1HB  ASP B   3       4.583  -5.849 -11.995  1.00  0.00           H  
ATOM   1423 2HB  ASP B   3       3.222  -5.062 -12.782  1.00  0.00           H  
ATOM   1424  N   GLU B   4       2.425  -7.393 -10.455  1.00  0.00           N  
ATOM   1425  CA  GLU B   4       1.504  -8.520 -10.536  1.00  0.00           C  
ATOM   1426  C   GLU B   4       0.362  -8.372  -9.539  1.00  0.00           C  
ATOM   1427  O   GLU B   4      -0.795  -8.640  -9.862  1.00  0.00           O  
ATOM   1428  CB  GLU B   4       2.247  -9.834 -10.284  1.00  0.00           C  
ATOM   1429  CG  GLU B   4       3.212 -10.234 -11.392  1.00  0.00           C  
ATOM   1430  CD  GLU B   4       3.977 -11.489 -11.078  1.00  0.00           C  
ATOM   1431  OE1 GLU B   4       3.871 -11.965  -9.973  1.00  0.00           O  
ATOM   1432  OE2 GLU B   4       4.667 -11.972 -11.943  1.00  0.00           O  
ATOM   1433  H   GLU B   4       3.380  -7.557 -10.171  1.00  0.00           H  
ATOM   1434  HA  GLU B   4       1.077  -8.547 -11.539  1.00  0.00           H  
ATOM   1435 1HB  GLU B   4       2.815  -9.760  -9.357  1.00  0.00           H  
ATOM   1436 2HB  GLU B   4       1.526 -10.642 -10.162  1.00  0.00           H  
ATOM   1437 1HG  GLU B   4       2.649 -10.386 -12.313  1.00  0.00           H  
ATOM   1438 2HG  GLU B   4       3.914  -9.418 -11.559  1.00  0.00           H  
ATOM   1439  N   PHE B   5       0.694  -7.944  -8.326  1.00  0.00           N  
ATOM   1440  CA  PHE B   5      -0.313  -7.671  -7.307  1.00  0.00           C  
ATOM   1441  C   PHE B   5      -1.297  -6.607  -7.778  1.00  0.00           C  
ATOM   1442  O   PHE B   5      -2.511  -6.799  -7.716  1.00  0.00           O  
ATOM   1443  CB  PHE B   5       0.351  -7.219  -6.006  1.00  0.00           C  
ATOM   1444  CG  PHE B   5      -0.621  -6.751  -4.960  1.00  0.00           C  
ATOM   1445  CD1 PHE B   5      -1.217  -7.654  -4.093  1.00  0.00           C  
ATOM   1446  CD2 PHE B   5      -0.941  -5.407  -4.842  1.00  0.00           C  
ATOM   1447  CE1 PHE B   5      -2.112  -7.224  -3.131  1.00  0.00           C  
ATOM   1448  CE2 PHE B   5      -1.833  -4.974  -3.880  1.00  0.00           C  
ATOM   1449  CZ  PHE B   5      -2.420  -5.885  -3.024  1.00  0.00           C  
ATOM   1450  H   PHE B   5       1.670  -7.805  -8.103  1.00  0.00           H  
ATOM   1451  HA  PHE B   5      -0.868  -8.590  -7.115  1.00  0.00           H  
ATOM   1452 1HB  PHE B   5       0.930  -8.041  -5.588  1.00  0.00           H  
ATOM   1453 2HB  PHE B   5       1.044  -6.405  -6.215  1.00  0.00           H  
ATOM   1454  HD1 PHE B   5      -0.973  -8.713  -4.177  1.00  0.00           H  
ATOM   1455  HD2 PHE B   5      -0.478  -4.687  -5.518  1.00  0.00           H  
ATOM   1456  HE1 PHE B   5      -2.573  -7.945  -2.457  1.00  0.00           H  
ATOM   1457  HE2 PHE B   5      -2.076  -3.915  -3.797  1.00  0.00           H  
ATOM   1458  HZ  PHE B   5      -3.125  -5.546  -2.267  1.00  0.00           H  
ATOM   1459  N   TRP B   6      -0.764  -5.484  -8.251  1.00  0.00           N  
ATOM   1460  CA  TRP B   6      -1.594  -4.365  -8.678  1.00  0.00           C  
ATOM   1461  C   TRP B   6      -2.446  -4.740  -9.884  1.00  0.00           C  
ATOM   1462  O   TRP B   6      -3.558  -4.238 -10.049  1.00  0.00           O  
ATOM   1463  CB  TRP B   6      -0.721  -3.156  -9.022  1.00  0.00           C  
ATOM   1464  CG  TRP B   6       0.078  -2.646  -7.862  1.00  0.00           C  
ATOM   1465  CD1 TRP B   6       1.437  -2.580  -7.774  1.00  0.00           C  
ATOM   1466  CD2 TRP B   6      -0.430  -2.122  -6.611  1.00  0.00           C  
ATOM   1467  NE1 TRP B   6       1.808  -2.057  -6.560  1.00  0.00           N  
ATOM   1468  CE2 TRP B   6       0.678  -1.769  -5.836  1.00  0.00           C  
ATOM   1469  CE3 TRP B   6      -1.717  -1.928  -6.095  1.00  0.00           C  
ATOM   1470  CZ2 TRP B   6       0.544  -1.232  -4.566  1.00  0.00           C  
ATOM   1471  CZ3 TRP B   6      -1.852  -1.388  -4.821  1.00  0.00           C  
ATOM   1472  CH2 TRP B   6      -0.750  -1.048  -4.077  1.00  0.00           C  
ATOM   1473  H   TRP B   6       0.240  -5.405  -8.314  1.00  0.00           H  
ATOM   1474  HA  TRP B   6      -2.258  -4.094  -7.858  1.00  0.00           H  
ATOM   1475 1HB  TRP B   6      -0.032  -3.421  -9.824  1.00  0.00           H  
ATOM   1476 2HB  TRP B   6      -1.351  -2.345  -9.387  1.00  0.00           H  
ATOM   1477  HD1 TRP B   6       2.127  -2.898  -8.553  1.00  0.00           H  
ATOM   1478  HE1 TRP B   6       2.757  -1.908  -6.249  1.00  0.00           H  
ATOM   1479  HE3 TRP B   6      -2.596  -2.193  -6.682  1.00  0.00           H  
ATOM   1480  HZ2 TRP B   6       1.406  -0.956  -3.959  1.00  0.00           H  
ATOM   1481  HZ3 TRP B   6      -2.858  -1.240  -4.427  1.00  0.00           H  
ATOM   1482  HH2 TRP B   6      -0.892  -0.626  -3.082  1.00  0.00           H  
ATOM   1483  N   THR B   7      -1.918  -5.624 -10.724  1.00  0.00           N  
ATOM   1484  CA  THR B   7      -2.657  -6.118 -11.880  1.00  0.00           C  
ATOM   1485  C   THR B   7      -3.838  -6.979 -11.451  1.00  0.00           C  
ATOM   1486  O   THR B   7      -4.966  -6.772 -11.900  1.00  0.00           O  
ATOM   1487  CB  THR B   7      -1.742  -6.927 -12.818  1.00  0.00           C  
ATOM   1488  OG1 THR B   7      -0.678  -6.090 -13.291  1.00  0.00           O  
ATOM   1489  CG2 THR B   7      -2.531  -7.457 -14.006  1.00  0.00           C  
ATOM   1490  H   THR B   7      -0.981  -5.961 -10.557  1.00  0.00           H  
ATOM   1491  HA  THR B   7      -3.046  -5.264 -12.433  1.00  0.00           H  
ATOM   1492  HB  THR B   7      -1.311  -7.766 -12.272  1.00  0.00           H  
ATOM   1493  HG1 THR B   7      -0.054  -5.934 -12.578  1.00  0.00           H  
ATOM   1494 1HG2 THR B   7      -1.869  -8.026 -14.658  1.00  0.00           H  
ATOM   1495 2HG2 THR B   7      -3.334  -8.103 -13.650  1.00  0.00           H  
ATOM   1496 3HG2 THR B   7      -2.957  -6.622 -14.561  1.00  0.00           H  
ATOM   1497  N   ASP B   8      -3.573  -7.946 -10.579  1.00  0.00           N  
ATOM   1498  CA  ASP B   8      -4.616  -8.830 -10.074  1.00  0.00           C  
ATOM   1499  C   ASP B   8      -5.676  -8.050  -9.307  1.00  0.00           C  
ATOM   1500  O   ASP B   8      -6.871  -8.323  -9.428  1.00  0.00           O  
ATOM   1501  CB  ASP B   8      -4.014  -9.908  -9.169  1.00  0.00           C  
ATOM   1502  CG  ASP B   8      -3.256 -10.977  -9.945  1.00  0.00           C  
ATOM   1503  OD1 ASP B   8      -3.383 -11.013 -11.146  1.00  0.00           O  
ATOM   1504  OD2 ASP B   8      -2.558 -11.746  -9.329  1.00  0.00           O  
ATOM   1505  H   ASP B   8      -2.623  -8.072 -10.258  1.00  0.00           H  
ATOM   1506  HA  ASP B   8      -5.098  -9.316 -10.922  1.00  0.00           H  
ATOM   1507 1HB  ASP B   8      -3.331  -9.445  -8.456  1.00  0.00           H  
ATOM   1508 2HB  ASP B   8      -4.808 -10.388  -8.597  1.00  0.00           H  
ATOM   1509  N   LEU B   9      -5.232  -7.079  -8.516  1.00  0.00           N  
ATOM   1510  CA  LEU B   9      -6.148  -6.195  -7.803  1.00  0.00           C  
ATOM   1511  C   LEU B   9      -6.950  -5.337  -8.772  1.00  0.00           C  
ATOM   1512  O   LEU B   9      -8.169  -5.210  -8.644  1.00  0.00           O  
ATOM   1513  CB  LEU B   9      -5.370  -5.293  -6.837  1.00  0.00           C  
ATOM   1514  CG  LEU B   9      -6.215  -4.307  -6.020  1.00  0.00           C  
ATOM   1515  CD1 LEU B   9      -7.242  -5.076  -5.200  1.00  0.00           C  
ATOM   1516  CD2 LEU B   9      -5.306  -3.481  -5.122  1.00  0.00           C  
ATOM   1517  H   LEU B   9      -4.238  -6.950  -8.407  1.00  0.00           H  
ATOM   1518  HA  LEU B   9      -6.842  -6.806  -7.229  1.00  0.00           H  
ATOM   1519 1HB  LEU B   9      -4.826  -5.923  -6.135  1.00  0.00           H  
ATOM   1520 2HB  LEU B   9      -4.646  -4.713  -7.409  1.00  0.00           H  
ATOM   1521  HG  LEU B   9      -6.757  -3.645  -6.696  1.00  0.00           H  
ATOM   1522 1HD1 LEU B   9      -7.843  -4.376  -4.619  1.00  0.00           H  
ATOM   1523 2HD1 LEU B   9      -7.890  -5.643  -5.868  1.00  0.00           H  
ATOM   1524 3HD1 LEU B   9      -6.729  -5.760  -4.524  1.00  0.00           H  
ATOM   1525 1HD2 LEU B   9      -5.907  -2.779  -4.542  1.00  0.00           H  
ATOM   1526 2HD2 LEU B   9      -4.765  -4.142  -4.445  1.00  0.00           H  
ATOM   1527 3HD2 LEU B   9      -4.594  -2.928  -5.736  1.00  0.00           H  
ATOM   1528  N   PHE B  10      -6.261  -4.748  -9.744  1.00  0.00           N  
ATOM   1529  CA  PHE B  10      -6.915  -3.943 -10.769  1.00  0.00           C  
ATOM   1530  C   PHE B  10      -8.066  -4.703 -11.415  1.00  0.00           C  
ATOM   1531  O   PHE B  10      -9.171  -4.178 -11.548  1.00  0.00           O  
ATOM   1532  CB  PHE B  10      -5.909  -3.523 -11.842  1.00  0.00           C  
ATOM   1533  CG  PHE B  10      -6.533  -2.830 -13.020  1.00  0.00           C  
ATOM   1534  CD1 PHE B  10      -7.829  -2.342 -12.949  1.00  0.00           C  
ATOM   1535  CD2 PHE B  10      -5.826  -2.667 -14.201  1.00  0.00           C  
ATOM   1536  CE1 PHE B  10      -8.405  -1.705 -14.032  1.00  0.00           C  
ATOM   1537  CE2 PHE B  10      -6.398  -2.029 -15.285  1.00  0.00           C  
ATOM   1538  CZ  PHE B  10      -7.689  -1.548 -15.200  1.00  0.00           C  
ATOM   1539  H   PHE B  10      -5.258  -4.862  -9.774  1.00  0.00           H  
ATOM   1540  HA  PHE B  10      -7.319  -3.045 -10.298  1.00  0.00           H  
ATOM   1541 1HB  PHE B  10      -5.171  -2.851 -11.405  1.00  0.00           H  
ATOM   1542 2HB  PHE B  10      -5.378  -4.401 -12.206  1.00  0.00           H  
ATOM   1543  HD1 PHE B  10      -8.395  -2.465 -12.025  1.00  0.00           H  
ATOM   1544  HD2 PHE B  10      -4.806  -3.047 -14.269  1.00  0.00           H  
ATOM   1545  HE1 PHE B  10      -9.424  -1.326 -13.963  1.00  0.00           H  
ATOM   1546  HE2 PHE B  10      -5.831  -1.907 -16.208  1.00  0.00           H  
ATOM   1547  HZ  PHE B  10      -8.142  -1.048 -16.055  1.00  0.00           H  
ATOM   1548  N   MET B  11      -7.800  -5.940 -11.816  1.00  0.00           N  
ATOM   1549  CA  MET B  11      -8.748  -6.709 -12.613  1.00  0.00           C  
ATOM   1550  C   MET B  11      -9.868  -7.271 -11.746  1.00  0.00           C  
ATOM   1551  O   MET B  11     -10.747  -7.982 -12.234  1.00  0.00           O  
ATOM   1552  CB  MET B  11      -8.027  -7.837 -13.349  1.00  0.00           C  
ATOM   1553  CG  MET B  11      -7.171  -7.377 -14.521  1.00  0.00           C  
ATOM   1554  SD  MET B  11      -8.157  -6.820 -15.925  1.00  0.00           S  
ATOM   1555  CE  MET B  11      -8.136  -5.047 -15.671  1.00  0.00           C  
ATOM   1556  H   MET B  11      -6.918  -6.361 -11.562  1.00  0.00           H  
ATOM   1557  HA  MET B  11      -9.202  -6.044 -13.348  1.00  0.00           H  
ATOM   1558 1HB  MET B  11      -7.381  -8.370 -12.653  1.00  0.00           H  
ATOM   1559 2HB  MET B  11      -8.759  -8.550 -13.729  1.00  0.00           H  
ATOM   1560 1HG  MET B  11      -6.529  -6.556 -14.203  1.00  0.00           H  
ATOM   1561 2HG  MET B  11      -6.535  -8.198 -14.851  1.00  0.00           H  
ATOM   1562 1HE  MET B  11      -8.705  -4.559 -16.463  1.00  0.00           H  
ATOM   1563 2HE  MET B  11      -8.582  -4.813 -14.704  1.00  0.00           H  
ATOM   1564 3HE  MET B  11      -7.106  -4.689 -15.692  1.00  0.00           H  
ATOM   1565  N   ASN B  12      -9.832  -6.948 -10.458  1.00  0.00           N  
ATOM   1566  CA  ASN B  12     -10.893  -7.340  -9.539  1.00  0.00           C  
ATOM   1567  C   ASN B  12     -11.884  -6.204  -9.324  1.00  0.00           C  
ATOM   1568  O   ASN B  12     -12.927  -6.388  -8.697  1.00  0.00           O  
ATOM   1569  CB  ASN B  12     -10.310  -7.797  -8.215  1.00  0.00           C  
ATOM   1570  CG  ASN B  12      -9.583  -9.109  -8.326  1.00  0.00           C  
ATOM   1571  OD1 ASN B  12      -9.910  -9.944  -9.177  1.00  0.00           O  
ATOM   1572  ND2 ASN B  12      -8.604  -9.307  -7.481  1.00  0.00           N  
ATOM   1573  H   ASN B  12      -9.048  -6.417 -10.106  1.00  0.00           H  
ATOM   1574  HA  ASN B  12     -11.445  -8.170  -9.981  1.00  0.00           H  
ATOM   1575 1HB  ASN B  12      -9.617  -7.042  -7.841  1.00  0.00           H  
ATOM   1576 2HB  ASN B  12     -11.109  -7.899  -7.481  1.00  0.00           H  
ATOM   1577 1HD2 ASN B  12      -8.085 -10.162  -7.508  1.00  0.00           H  
ATOM   1578 2HD2 ASN B  12      -8.374  -8.604  -6.808  1.00  0.00           H  
ATOM   1579  N   ASP B  13     -11.550  -5.028  -9.845  1.00  0.00           N  
ATOM   1580  CA  ASP B  13     -12.387  -3.847  -9.666  1.00  0.00           C  
ATOM   1581  C   ASP B  13     -12.985  -3.391 -10.991  1.00  0.00           C  
ATOM   1582  O   ASP B  13     -13.951  -3.947 -11.437  1.00  0.00           O  
ATOM   1583  OXT ASP B  13     -12.491  -2.476 -11.589  1.00  0.00           O  
ATOM   1584  CB  ASP B  13     -11.580  -2.706  -9.045  1.00  0.00           C  
ATOM   1585  CG  ASP B  13     -11.328  -2.900  -7.556  1.00  0.00           C  
ATOM   1586  OD1 ASP B  13     -11.990  -3.719  -6.963  1.00  0.00           O  
ATOM   1587  OD2 ASP B  13     -10.476  -2.229  -7.025  1.00  0.00           O  
ATOM   1588  H   ASP B  13     -10.698  -4.950 -10.378  1.00  0.00           H  
ATOM   1589  HA  ASP B  13     -13.206  -4.102  -8.993  1.00  0.00           H  
ATOM   1590 1HB  ASP B  13     -10.619  -2.621  -9.553  1.00  0.00           H  
ATOM   1591 2HB  ASP B  13     -12.110  -1.764  -9.188  1.00  0.00           H  
TER                                                                             
I_bsa 1258.48
I_hb 4
I_pack -0.034
I_sc -38.703
I_unsat 7
pep_sc -22.869
pep_sc_noref -21.856
reweighted_sc -123.487
rmsALL 18.29
rmsALL_CAPRI_if 8.803
rmsALL_allIF 10.843
rmsALL_if 13.974
rmsBB 18.176
rmsBB_CAPRI_if 7.808
rmsBB_allIF 9.991
rmsBB_if 12.904
rmsBB_intrf_lowres 12.163
rmsBB_lowres 17.813
rmsCA 18.147
rmsCA_if 13.037
rmsCA_intrf_lowres 12.34
rmsCA_lowres 17.815
rmsSC_CAPRI_if 9.176
rmsSC_allIF 11.339
score -61.915
score_lowres_opt -4.467
score_lowres_start 22.622
silent_score -61.915
startRMSall 0
startRMSallif 0
startRMSbb 0
startRMSca 0
time 75
