# Supplementary material for: Simple biochemical features underlie transcriptional activation domain diversity and dynamic, fuzzy binding to Mediator
Source: eLife. 2021 Apr 27;10:e68068. doi: 10.7554/eLife.68068 (PMC8137143; doi:10.7554/eLife.68068)
Supplement: Figure 6—source data 2. — The 10 best-scoring models from different binding poses are provided as pdb files. Top500.txt contains the score, cluster number, and RMSD to best model for the 500 best-scoring models. [file elife-68068-fig6-data2.zip › Med15-cAD structural models/ABD1/War1_930/top500.txt]

description rms cluster cluster_idx reweighted_sc
2lpb_War1_930_prepack_00040 3.113 27 0 -102.656
2lpb_War1_930_prepack_00151 5.008 49 0 -107.182
2lpb_War1_930_prepack_00208 5.819 50 0 -99.652
2lpb_War1_930_prepack_00211 3.993 51 0 -124.158
2lpb_War1_930_prepack_00599 3.110 52 0 -110.981
2lpb_War1_930_prepack_00696 4.964 53 0 -105.710
2lpb_War1_930_prepack_00788 4.711 54 0 -99.247
2lpb_War1_930_prepack_00813 2.530 2 0 -104.657
2lpb_War1_930_prepack_00878 4.845 55 0 -106.690
2lpb_War1_930_prepack_01115 4.500 56 0 -99.925
2lpb_War1_930_prepack_01207 0.713 0 0 -98.557
2lpb_War1_930_prepack_01212 2.449 7 0 -103.664
2lpb_War1_930_prepack_01471 1.495 57 0 -98.999
2lpb_War1_930_prepack_01696 2.757 11 0 -101.888
2lpb_War1_930_prepack_01703 4.900 28 0 -101.262
2lpb_War1_930_prepack_01850 1.641 58 0 -110.717
2lpb_War1_930_prepack_01911 2.893 3 0 -117.700
2lpb_War1_930_prepack_01983 3.629 29 0 -99.590
2lpb_War1_930_prepack_02042 2.303 30 0 -104.360
2lpb_War1_930_prepack_02260 2.708 59 0 -101.880
2lpb_War1_930_prepack_02275 1.279 60 0 -105.335
2lpb_War1_930_prepack_02417 4.365 61 0 -111.040
2lpb_War1_930_prepack_02466 3.609 62 0 -100.666
2lpb_War1_930_prepack_02614 2.932 63 0 -102.070
2lpb_War1_930_prepack_02753 3.454 64 0 -118.805
2lpb_War1_930_prepack_02943 4.985 65 0 -101.860
2lpb_War1_930_prepack_02968 3.917 66 0 -99.928
2lpb_War1_930_prepack_03233 3.647 67 0 -99.107
2lpb_War1_930_prepack_03329 2.433 12 0 -108.526
2lpb_War1_930_prepack_03349 5.484 68 0 -104.574
2lpb_War1_930_prepack_03618 5.175 19 0 -99.581
2lpb_War1_930_prepack_03794 5.269 69 0 -100.319
2lpb_War1_930_prepack_03840 3.728 70 0 -109.394
2lpb_War1_930_prepack_03930 5.567 71 0 -113.660
2lpb_War1_930_prepack_04415 3.295 72 0 -98.496
2lpb_War1_930_prepack_04620 4.790 73 0 -98.664
2lpb_War1_930_prepack_04647 3.711 13 0 -108.196
2lpb_War1_930_prepack_04679 1.663 5 0 -98.719
2lpb_War1_930_prepack_04707 0.990 14 0 -103.809
2lpb_War1_930_prepack_04760 5.032 74 0 -101.519
2lpb_War1_930_prepack_04972 4.760 75 0 -109.023
2lpb_War1_930_prepack_05577 2.452 76 0 -101.873
2lpb_War1_930_prepack_05683 4.728 77 0 -100.342
2lpb_War1_930_prepack_05684 3.726 78 0 -106.376
2lpb_War1_930_prepack_05788 5.243 28 1 -99.389
2lpb_War1_930_prepack_05824 3.419 31 0 -100.575
2lpb_War1_930_prepack_05995 2.777 79 0 -107.896
2lpb_War1_930_prepack_05997 3.807 80 0 -100.349
2lpb_War1_930_prepack_06019 2.856 81 0 -99.870
2lpb_War1_930_prepack_06273 5.455 16 0 -99.231
2lpb_War1_930_prepack_06477 5.529 82 0 -109.682
2lpb_War1_930_prepack_06486 0.804 14 1 -106.187
2lpb_War1_930_prepack_06582 1.730 6 0 -108.338
2lpb_War1_930_prepack_06611 4.299 83 0 -113.919
2lpb_War1_930_prepack_06759 5.018 84 0 -107.955
2lpb_War1_930_prepack_06845 4.425 85 0 -100.707
2lpb_War1_930_prepack_06948 4.578 86 0 -103.509
2lpb_War1_930_prepack_07002 4.772 87 0 -109.846
2lpb_War1_930_prepack_07083 4.527 1 0 -99.457
2lpb_War1_930_prepack_07190 2.830 88 0 -99.498
2lpb_War1_930_prepack_07232 2.287 89 0 -98.381
2lpb_War1_930_prepack_07278 4.750 15 0 -103.351
2lpb_War1_930_prepack_07342 4.989 90 0 -101.439
2lpb_War1_930_prepack_07421 5.836 91 0 -102.688
2lpb_War1_930_prepack_07545 2.109 7 1 -105.609
2lpb_War1_930_prepack_07797 2.835 11 1 -102.194
2lpb_War1_930_prepack_07863 5.310 19 1 -104.948
2lpb_War1_930_prepack_07890 4.813 32 0 -98.905
2lpb_War1_930_prepack_07985 1.029 92 0 -101.378
2lpb_War1_930_prepack_08184 2.407 93 0 -104.781
2lpb_War1_930_prepack_08308 5.576 94 0 -101.974
2lpb_War1_930_prepack_08312 4.241 95 0 -98.300
2lpb_War1_930_prepack_08632 3.755 96 0 -110.694
2lpb_War1_930_prepack_08666 4.068 1 1 -101.876
2lpb_War1_930_prepack_08694 4.854 97 0 -107.309
2lpb_War1_930_prepack_08727 4.577 33 0 -99.112
2lpb_War1_930_prepack_08917 5.542 98 0 -103.039
2lpb_War1_930_prepack_08936 3.731 99 0 -103.128
2lpb_War1_930_prepack_09064 3.084 100 0 -100.100
2lpb_War1_930_prepack_09147 2.807 101 0 -106.925
2lpb_War1_930_prepack_09160 5.207 16 1 -105.634
2lpb_War1_930_prepack_09218 2.682 12 1 -107.662
2lpb_War1_930_prepack_09368 3.746 102 0 -101.145
2lpb_War1_930_prepack_09541 1.640 43 2 -100.026
2lpb_War1_930_prepack_09568 2.665 34 0 -121.137
2lpb_War1_930_prepack_09708 4.852 103 0 -113.050
2lpb_War1_930_prepack_09750 3.100 4 0 -103.663
2lpb_War1_930_prepack_09905 2.165 104 0 -100.320
2lpb_War1_930_prepack_10024 4.554 105 0 -115.338
2lpb_War1_930_prepack_10042 3.828 106 0 -106.768
2lpb_War1_930_prepack_10136 4.433 107 0 -118.711
2lpb_War1_930_prepack_10386 2.815 3 1 -100.183
2lpb_War1_930_prepack_10455 4.620 20 0 -101.833
2lpb_War1_930_prepack_10518 1.582 108 0 -99.879
2lpb_War1_930_prepack_10723 2.179 35 0 -116.976
2lpb_War1_930_prepack_10884 4.185 109 0 -112.636
2lpb_War1_930_prepack_10927 4.062 110 0 -99.876
2lpb_War1_930_prepack_11194 3.598 111 0 -103.062
2lpb_War1_930_prepack_11238 4.098 36 0 -99.342
2lpb_War1_930_prepack_11250 4.009 112 0 -101.477
2lpb_War1_930_prepack_11307 4.029 113 0 -101.500
2lpb_War1_930_prepack_11395 5.043 114 0 -101.094
2lpb_War1_930_prepack_11420 4.069 1 2 -100.386
2lpb_War1_930_prepack_11498 3.034 37 0 -106.743
2lpb_War1_930_prepack_11504 4.513 115 0 -101.178
2lpb_War1_930_prepack_11545 5.834 116 0 -99.976
2lpb_War1_930_prepack_11567 4.887 117 0 -98.519
2lpb_War1_930_prepack_11592 5.075 19 2 -106.956
2lpb_War1_930_prepack_11690 5.188 118 0 -106.218
2lpb_War1_930_prepack_11790 5.649 119 0 -104.560
2lpb_War1_930_prepack_11792 5.075 8 0 -101.872
2lpb_War1_930_prepack_11847 0.000 0 1 -128.042
2lpb_War1_930_prepack_11876 4.681 120 0 -106.184
2lpb_War1_930_prepack_11972 2.095 121 0 -99.535
2lpb_War1_930_prepack_12317 1.492 6 1 -111.775
2lpb_War1_930_prepack_12333 4.595 122 0 -103.371
2lpb_War1_930_prepack_12338 2.329 30 1 -113.641
2lpb_War1_930_prepack_12449 3.824 13 1 -109.246
2lpb_War1_930_prepack_12493 5.305 22 0 -101.716
2lpb_War1_930_prepack_12705 5.404 123 0 -105.850
2lpb_War1_930_prepack_12940 3.396 124 0 -109.692
2lpb_War1_930_prepack_13011 5.564 125 0 -103.822
2lpb_War1_930_prepack_13071 1.851 5 1 -112.891
2lpb_War1_930_prepack_13144 1.130 6 2 -103.712
2lpb_War1_930_prepack_13151 2.897 37 1 -112.129
2lpb_War1_930_prepack_13517 1.650 5 2 -109.623
2lpb_War1_930_prepack_13601 4.599 126 0 -102.318
2lpb_War1_930_prepack_13614 3.067 3 2 -103.120
2lpb_War1_930_prepack_13788 4.166 127 0 -102.087
2lpb_War1_930_prepack_13954 4.631 128 0 -102.094
2lpb_War1_930_prepack_13960 3.685 129 0 -105.701
2lpb_War1_930_prepack_14049 2.610 130 0 -102.921
2lpb_War1_930_prepack_14147 5.329 16 2 -98.966
2lpb_War1_930_prepack_14167 5.194 131 0 -102.141
2lpb_War1_930_prepack_14225 2.577 34 1 -106.881
2lpb_War1_930_prepack_14260 4.296 132 0 -100.550
2lpb_War1_930_prepack_14304 2.854 2 1 -99.486
2lpb_War1_930_prepack_14333 3.153 38 0 -104.111
2lpb_War1_930_prepack_14542 5.318 133 0 -102.409
2lpb_War1_930_prepack_14672 4.903 134 0 -100.960
2lpb_War1_930_prepack_14686 2.770 135 0 -98.765
2lpb_War1_930_prepack_14751 4.333 39 0 -109.884
2lpb_War1_930_prepack_14756 2.612 136 0 -104.642
2lpb_War1_930_prepack_14809 0.416 0 2 -116.268
2lpb_War1_930_prepack_14887 4.651 40 0 -103.742
2lpb_War1_930_prepack_14921 3.905 137 0 -102.665
2lpb_War1_930_prepack_15006 2.972 4 1 -98.574
2lpb_War1_930_prepack_15079 4.433 18 4 -101.626
2lpb_War1_930_prepack_15276 1.537 138 0 -104.191
2lpb_War1_930_prepack_15295 4.891 139 0 -112.071
2lpb_War1_930_prepack_15571 3.072 3 3 -105.661
2lpb_War1_930_prepack_15600 5.212 17 0 -100.772
2lpb_War1_930_prepack_15890 3.869 24 0 -104.524
2lpb_War1_930_prepack_15952 3.577 140 0 -112.047
2lpb_War1_930_prepack_16149 3.778 29 1 -108.656
2lpb_War1_930_prepack_16157 3.661 141 0 -103.646
2lpb_War1_930_prepack_16172 5.520 9 0 -99.790
2lpb_War1_930_prepack_16364 4.963 142 0 -109.272
2lpb_War1_930_prepack_16461 5.524 9 1 -105.895
2lpb_War1_930_prepack_16512 4.835 143 0 -106.345
2lpb_War1_930_prepack_16618 4.905 41 0 -106.554
2lpb_War1_930_prepack_16779 4.813 144 0 -100.448
2lpb_War1_930_prepack_16804 2.837 12 2 -104.376
2lpb_War1_930_prepack_16827 5.879 145 0 -104.511
2lpb_War1_930_prepack_16872 2.611 146 0 -107.788
2lpb_War1_930_prepack_17068 4.574 147 0 -106.603
2lpb_War1_930_prepack_17096 2.221 148 0 -99.169
2lpb_War1_930_prepack_17224 0.346 0 3 -112.280
2lpb_War1_930_prepack_17313 1.502 42 0 -98.735
2lpb_War1_930_prepack_17370 2.982 149 0 -98.478
2lpb_War1_930_prepack_17551 2.796 150 0 -102.603
2lpb_War1_930_prepack_17583 1.606 5 3 -100.196
2lpb_War1_930_prepack_17658 4.302 21 0 -100.254
2lpb_War1_930_prepack_17851 4.386 151 0 -99.092
2lpb_War1_930_prepack_17994 4.434 152 0 -101.341
2lpb_War1_930_prepack_18091 4.902 153 0 -98.683
2lpb_War1_930_prepack_18099 2.603 2 2 -99.640
2lpb_War1_930_prepack_18102 4.660 154 0 -102.654
2lpb_War1_930_prepack_18334 3.997 1 3 -104.996
2lpb_War1_930_prepack_18457 3.659 155 0 -99.436
2lpb_War1_930_prepack_18511 5.306 156 0 -102.928
2lpb_War1_930_prepack_18608 2.238 157 0 -104.103
2lpb_War1_930_prepack_18635 1.740 43 0 -100.187
2lpb_War1_930_prepack_18755 2.789 158 0 -115.837
2lpb_War1_930_prepack_18756 3.004 27 1 -103.206
2lpb_War1_930_prepack_18911 3.259 159 0 -106.349
2lpb_War1_930_prepack_19014 3.554 160 0 -103.069
2lpb_War1_930_prepack_19071 5.149 44 0 -98.602
2lpb_War1_930_prepack_19145 3.007 161 0 -99.606
2lpb_War1_930_prepack_19187 2.338 2 3 -100.174
2lpb_War1_930_prepack_19214 2.827 3 4 -106.026
2lpb_War1_930_prepack_19237 4.826 162 0 -99.023
2lpb_War1_930_prepack_19292 6.204 163 0 -102.524
2lpb_War1_930_prepack_19325 2.809 4 2 -101.745
2lpb_War1_930_prepack_19371 1.648 6 3 -114.611
2lpb_War1_930_prepack_19397 3.699 164 0 -105.103
2lpb_War1_930_prepack_19426 4.800 15 1 -102.329
2lpb_War1_930_prepack_19601 2.890 4 3 -103.165
2lpb_War1_930_prepack_19815 4.072 165 0 -101.786
2lpb_War1_930_prepack_19883 5.008 166 0 -98.975
2lpb_War1_930_prepack_20101 5.396 45 0 -98.888
2lpb_War1_930_prepack_20358 5.215 25 0 -99.472
2lpb_War1_930_prepack_20587 3.170 37 2 -109.719
2lpb_War1_930_prepack_20604 4.386 18 5 -101.056
2lpb_War1_930_prepack_20719 2.008 167 0 -105.207
2lpb_War1_930_prepack_20781 1.908 168 0 -101.966
2lpb_War1_930_prepack_20843 5.976 169 0 -104.030
2lpb_War1_930_prepack_20958 4.515 15 2 -114.627
2lpb_War1_930_prepack_21125 5.415 170 0 -104.392
2lpb_War1_930_prepack_21384 5.559 22 1 -101.804
2lpb_War1_930_prepack_21424 3.855 1 4 -99.084
2lpb_War1_930_prepack_21631 0.318 0 4 -100.227
2lpb_War1_930_prepack_21646 4.505 171 0 -101.777
2lpb_War1_930_prepack_21677 4.921 172 0 -112.384
2lpb_War1_930_prepack_22071 4.799 173 0 -106.934
2lpb_War1_930_prepack_22179 4.787 174 0 -108.204
2lpb_War1_930_prepack_22338 3.399 175 0 -100.706
2lpb_War1_930_prepack_22658 3.429 176 0 -101.825
2lpb_War1_930_prepack_22719 2.775 11 2 -104.954
2lpb_War1_930_prepack_22776 5.115 23 0 -100.912
2lpb_War1_930_prepack_22814 4.881 177 0 -105.625
2lpb_War1_930_prepack_22827 2.689 26 0 -102.895
2lpb_War1_930_prepack_22966 4.035 1 5 -118.057
2lpb_War1_930_prepack_23048 5.597 178 0 -109.273
2lpb_War1_930_prepack_23318 3.809 179 0 -103.896
2lpb_War1_930_prepack_23368 5.583 9 2 -107.301
2lpb_War1_930_prepack_23465 5.518 180 0 -112.687
2lpb_War1_930_prepack_23756 5.509 46 0 -111.701
2lpb_War1_930_prepack_23833 0.895 14 2 -112.618
2lpb_War1_930_prepack_23998 4.597 15 3 -105.738
2lpb_War1_930_prepack_24052 4.449 181 0 -100.888
2lpb_War1_930_prepack_24099 2.071 26 1 -103.349
2lpb_War1_930_prepack_24187 4.502 182 0 -107.845
2lpb_War1_930_prepack_24362 0.487 0 5 -107.618
2lpb_War1_930_prepack_24508 2.163 183 0 -98.439
2lpb_War1_930_prepack_24615 1.108 6 4 -101.628
2lpb_War1_930_prepack_24895 3.311 184 0 -99.525
2lpb_War1_930_prepack_24926 2.627 185 0 -107.558
2lpb_War1_930_prepack_25086 0.783 14 3 -103.587
2lpb_War1_930_prepack_25133 5.435 186 0 -99.060
2lpb_War1_930_prepack_25142 3.680 187 0 -105.162
2lpb_War1_930_prepack_25273 4.083 36 1 -115.666
2lpb_War1_930_prepack_25678 4.431 188 0 -101.913
2lpb_War1_930_prepack_25871 2.249 35 1 -99.780
2lpb_War1_930_prepack_25895 5.623 189 0 -102.448
2lpb_War1_930_prepack_25953 3.927 24 1 -102.263
2lpb_War1_930_prepack_26086 2.534 47 0 -98.958
2lpb_War1_930_prepack_26116 4.190 190 0 -98.481
2lpb_War1_930_prepack_26321 5.001 191 0 -99.002
2lpb_War1_930_prepack_26648 4.892 8 1 -100.207
2lpb_War1_930_prepack_26723 4.998 23 1 -100.680
2lpb_War1_930_prepack_26804 4.354 18 0 -100.672
2lpb_War1_930_prepack_26997 5.674 22 2 -100.272
2lpb_War1_930_prepack_27124 4.866 192 0 -100.945
2lpb_War1_930_prepack_27128 1.313 6 5 -104.817
2lpb_War1_930_prepack_27211 5.070 193 0 -101.638
2lpb_War1_930_prepack_27326 4.010 1 6 -104.389
2lpb_War1_930_prepack_27402 3.239 194 0 -99.501
2lpb_War1_930_prepack_27469 4.239 21 1 -107.178
2lpb_War1_930_prepack_27503 2.474 7 2 -101.907
2lpb_War1_930_prepack_27788 5.492 195 0 -115.929
2lpb_War1_930_prepack_28126 4.630 21 2 -112.289
2lpb_War1_930_prepack_28160 0.393 0 6 -104.068
2lpb_War1_930_prepack_28179 4.580 196 0 -107.307
2lpb_War1_930_prepack_28233 2.963 197 0 -101.310
2lpb_War1_930_prepack_28374 3.872 1 7 -121.291
2lpb_War1_930_prepack_28393 2.466 7 3 -105.250
2lpb_War1_930_prepack_28500 2.550 198 0 -100.739
2lpb_War1_930_prepack_28515 5.091 17 1 -99.830
2lpb_War1_930_prepack_28553 4.733 32 1 -98.642
2lpb_War1_930_prepack_28601 5.337 45 1 -101.216
2lpb_War1_930_prepack_28631 4.620 8 2 -103.528
2lpb_War1_930_prepack_28722 4.918 199 0 -99.874
2lpb_War1_930_prepack_28757 0.236 0 7 -112.551
2lpb_War1_930_prepack_28808 4.908 25 1 -106.737
2lpb_War1_930_prepack_28818 5.132 17 2 -111.103
2lpb_War1_930_prepack_29006 5.394 200 0 -99.970
2lpb_War1_930_prepack_29111 2.783 201 0 -106.366
2lpb_War1_930_prepack_29123 4.888 202 0 -103.709
2lpb_War1_930_prepack_29186 4.477 203 0 -102.610
2lpb_War1_930_prepack_29241 0.694 0 8 -118.745
2lpb_War1_930_prepack_29263 4.912 204 0 -112.700
2lpb_War1_930_prepack_29266 4.469 20 1 -121.886
2lpb_War1_930_prepack_29340 4.898 205 0 -103.159
2lpb_War1_930_prepack_29397 3.372 206 0 -100.062
2lpb_War1_930_prepack_29463 4.980 207 0 -104.028
2lpb_War1_930_prepack_29662 4.859 208 0 -98.299
2lpb_War1_930_prepack_29689 3.603 209 0 -108.698
2lpb_War1_930_prepack_29696 4.372 210 0 -100.851
2lpb_War1_930_prepack_29709 0.787 211 0 -102.234
2lpb_War1_930_prepack_29756 3.783 13 2 -102.816
2lpb_War1_930_prepack_29760 4.108 1 8 -112.182
2lpb_War1_930_prepack_29783 5.428 212 0 -99.508
2lpb_War1_930_prepack_29797 4.280 213 0 -107.229
2lpb_War1_930_prepack_29858 4.789 39 1 -103.097
2lpb_War1_930_prepack_30000 4.684 214 0 -98.915
2lpb_War1_930_prepack_30236 5.302 10 0 -99.356
2lpb_War1_930_prepack_30336 1.288 43 3 -98.623
2lpb_War1_930_prepack_30416 3.734 13 3 -112.416
2lpb_War1_930_prepack_30436 1.837 215 0 -98.317
2lpb_War1_930_prepack_30450 3.639 216 0 -100.658
2lpb_War1_930_prepack_30776 4.974 8 3 -123.487
2lpb_War1_930_prepack_30844 5.374 217 0 -109.291
2lpb_War1_930_prepack_30887 5.821 48 0 -105.745
2lpb_War1_930_prepack_30910 5.966 218 0 -99.689
2lpb_War1_930_prepack_31027 1.366 219 0 -110.400
2lpb_War1_930_prepack_31046 3.116 38 1 -101.900
2lpb_War1_930_prepack_31365 4.108 220 0 -104.445
2lpb_War1_930_prepack_31454 4.695 221 0 -112.750
2lpb_War1_930_prepack_31808 5.512 222 0 -104.874
2lpb_War1_930_prepack_31824 4.496 223 0 -99.291
2lpb_War1_930_prepack_31887 3.586 31 1 -109.095
2lpb_War1_930_prepack_31987 5.545 9 3 -100.520
2lpb_War1_930_prepack_31994 3.704 224 0 -103.237
2lpb_War1_930_prepack_32197 4.238 225 0 -105.621
2lpb_War1_930_prepack_32217 1.498 226 0 -103.382
2lpb_War1_930_prepack_32362 0.724 0 9 -111.153
2lpb_War1_930_prepack_32394 3.917 227 0 -107.191
2lpb_War1_930_prepack_32418 3.373 228 0 -99.808
2lpb_War1_930_prepack_32440 3.102 229 0 -99.982
2lpb_War1_930_prepack_32535 5.455 230 0 -102.778
2lpb_War1_930_prepack_32592 1.260 42 1 -116.844
2lpb_War1_930_prepack_32593 4.823 231 0 -102.136
2lpb_War1_930_prepack_32685 4.582 18 1 -104.494
2lpb_War1_930_prepack_32748 4.927 10 1 -109.999
2lpb_War1_930_prepack_32777 0.666 211 1 -119.542
2lpb_War1_930_prepack_32815 5.165 232 0 -106.304
2lpb_War1_930_prepack_32895 4.113 233 0 -103.238
2lpb_War1_930_prepack_32902 5.682 234 0 -106.047
2lpb_War1_930_prepack_32929 6.198 235 0 -99.024
2lpb_War1_930_prepack_32933 3.355 236 0 -101.484
2lpb_War1_930_prepack_33171 5.905 237 0 -100.803
2lpb_War1_930_prepack_33228 4.041 238 0 -98.712
2lpb_War1_930_prepack_33464 4.654 25 2 -109.635
2lpb_War1_930_prepack_33523 4.941 239 0 -100.908
2lpb_War1_930_prepack_33702 7.866 240 0 -101.920
2lpb_War1_930_prepack_34179 5.412 46 1 -103.382
2lpb_War1_930_prepack_34246 1.183 241 0 -101.176
2lpb_War1_930_prepack_34289 6.049 242 0 -98.499
2lpb_War1_930_prepack_34415 2.922 101 1 -99.179
2lpb_War1_930_prepack_34508 5.130 23 2 -102.863
2lpb_War1_930_prepack_34538 5.401 10 2 -100.994
2lpb_War1_930_prepack_34543 4.776 243 0 -103.536
2lpb_War1_930_prepack_34717 4.940 10 3 -99.418
2lpb_War1_930_prepack_34736 4.622 33 1 -98.330
2lpb_War1_930_prepack_34800 2.617 12 3 -106.135
2lpb_War1_930_prepack_35145 4.417 18 6 -100.434
2lpb_War1_930_prepack_35221 5.387 244 0 -107.701
2lpb_War1_930_prepack_35241 4.228 245 0 -105.409
2lpb_War1_930_prepack_35410 2.339 246 0 -99.529
2lpb_War1_930_prepack_35429 5.822 247 0 -107.026
2lpb_War1_930_prepack_35503 5.934 48 1 -104.828
2lpb_War1_930_prepack_35654 3.430 248 0 -99.189
2lpb_War1_930_prepack_35667 4.993 44 1 -102.581
2lpb_War1_930_prepack_35779 1.720 43 1 -103.525
2lpb_War1_930_prepack_36021 0.714 0 10 -102.253
2lpb_War1_930_prepack_36186 0.448 0 11 -108.948
2lpb_War1_930_prepack_36218 3.354 249 0 -114.277
2lpb_War1_930_prepack_36220 4.794 41 1 -101.710
2lpb_War1_930_prepack_36273 3.282 250 0 -98.543
2lpb_War1_930_prepack_36504 3.205 251 0 -102.319
2lpb_War1_930_prepack_36676 4.881 252 0 -120.888
2lpb_War1_930_prepack_36685 4.538 20 2 -124.837
2lpb_War1_930_prepack_36821 4.294 253 0 -103.306
2lpb_War1_930_prepack_36910 4.590 18 2 -98.977
2lpb_War1_930_prepack_37046 0.796 254 0 -107.180
2lpb_War1_930_prepack_37470 4.455 255 0 -104.446
2lpb_War1_930_prepack_37543 3.248 256 0 -104.602
2lpb_War1_930_prepack_37678 5.138 10 4 -101.444
2lpb_War1_930_prepack_37749 2.782 3 5 -103.157
2lpb_War1_930_prepack_37759 5.395 16 3 -110.487
2lpb_War1_930_prepack_37884 4.535 257 0 -123.602
2lpb_War1_930_prepack_38070 2.491 7 4 -100.329
2lpb_War1_930_prepack_38170 4.149 24 2 -98.335
2lpb_War1_930_prepack_38285 5.491 9 4 -98.779
2lpb_War1_930_prepack_38471 2.617 2 4 -101.877
2lpb_War1_930_prepack_38492 5.084 17 3 -112.995
2lpb_War1_930_prepack_38607 5.193 258 0 -106.392
2lpb_War1_930_prepack_38945 4.410 259 0 -104.436
2lpb_War1_930_prepack_38955 5.375 260 0 -99.620
2lpb_War1_930_prepack_38970 4.966 40 1 -105.209
2lpb_War1_930_prepack_39161 3.141 261 0 -104.816
2lpb_War1_930_prepack_39272 2.507 2 5 -101.356
2lpb_War1_930_prepack_39284 5.289 262 0 -107.349
2lpb_War1_930_prepack_39367 3.531 263 0 -99.212
2lpb_War1_930_prepack_39394 5.475 264 0 -112.700
2lpb_War1_930_prepack_39407 2.521 26 2 -99.206
2lpb_War1_930_prepack_39492 2.421 47 1 -99.553
2lpb_War1_930_prepack_39591 4.501 265 0 -101.714
2lpb_War1_930_prepack_39697 2.721 11 3 -99.516
2lpb_War1_930_prepack_39723 0.631 211 2 -107.419
2lpb_War1_930_prepack_39794 3.680 266 0 -103.644
2lpb_War1_930_prepack_39870 4.577 267 0 -104.414
2lpb_War1_930_prepack_39889 4.183 268 0 -103.976
2lpb_War1_930_prepack_39910 4.336 269 0 -100.905
2lpb_War1_930_prepack_39944 4.217 270 0 -98.411
2lpb_War1_930_prepack_40225 2.827 4 4 -102.117
2lpb_War1_930_prepack_40240 4.968 18 3 -100.973
2lpb_War1_930_prepack_40277 4.039 271 0 -102.498
2lpb_War1_930_prepack_40400 4.476 8 4 -98.965
2lpb_War1_930_prepack_40464 2.872 37 3 -100.507
2lpb_War1_930_prepack_40465 2.373 272 0 -105.320
2lpb_War1_930_prepack_40781 4.536 273 0 -114.040
2lpb_War1_930_prepack_40823 0.654 0 12 -99.483
2lpb_War1_930_prepack_40901 3.402 78 1 -102.962
2lpb_War1_930_prepack_41101 5.254 44 2 -106.154
2lpb_War1_930_prepack_41122 3.027 72 1 -100.051
2lpb_War1_930_prepack_41183 0.997 138 1 -108.630
2lpb_War1_930_prepack_41365 0.870 211 3 -100.685
2lpb_War1_930_prepack_41593 4.870 273 1 -107.208
2lpb_War1_930_prepack_41636 3.033 3 6 -124.244
2lpb_War1_930_prepack_41681 5.167 274 0 -110.247
2lpb_War1_930_prepack_41704 2.920 3 7 -116.454
2lpb_War1_930_prepack_41784 4.945 275 0 -101.492
2lpb_War1_930_prepack_41968 4.428 276 0 -109.250
2lpb_War1_930_prepack_42002 2.903 3 8 -115.889
2lpb_War1_930_prepack_42164 2.396 272 1 -111.472
2lpb_War1_930_prepack_42293 3.615 277 0 -100.688
2lpb_War1_930_prepack_42342 5.024 278 0 -100.020
2lpb_War1_930_prepack_42352 2.972 279 0 -104.496
2lpb_War1_930_prepack_42361 2.438 34 2 -102.249
2lpb_War1_930_prepack_42548 4.915 280 0 -98.440
2lpb_War1_930_prepack_42648 5.976 281 0 -98.460
2lpb_War1_930_prepack_42843 5.840 282 0 -105.407
2lpb_War1_930_prepack_42906 5.563 283 0 -101.448
2lpb_War1_930_prepack_42947 1.547 6 6 -103.355
2lpb_War1_930_prepack_43023 3.714 284 0 -100.301
2lpb_War1_930_prepack_43038 3.917 1 9 -123.576
2lpb_War1_930_prepack_43040 5.250 285 0 -102.609
2lpb_War1_930_prepack_43104 4.520 181 1 -107.059
2lpb_War1_930_prepack_43124 5.220 17 4 -103.569
2lpb_War1_930_prepack_43146 4.789 286 0 -105.865
2lpb_War1_930_prepack_43175 6.134 287 0 -100.550
2lpb_War1_930_prepack_43383 5.467 244 1 -102.766
2lpb_War1_930_prepack_43444 3.880 288 0 -98.932
2lpb_War1_930_prepack_43739 3.954 289 0 -105.229
2lpb_War1_930_prepack_43775 2.457 290 0 -103.429
2lpb_War1_930_prepack_43867 0.579 211 4 -120.458
2lpb_War1_930_prepack_44234 0.632 0 13 -104.952
2lpb_War1_930_prepack_44239 2.972 291 0 -100.159
2lpb_War1_930_prepack_44455 3.717 292 0 -99.649
2lpb_War1_930_prepack_44642 4.158 293 0 -104.649
2lpb_War1_930_prepack_44658 2.133 294 0 -98.900
2lpb_War1_930_prepack_44663 5.606 48 2 -118.076
2lpb_War1_930_prepack_44914 6.118 169 1 -102.767
2lpb_War1_930_prepack_44948 3.303 295 0 -105.584
2lpb_War1_930_prepack_44953 2.903 296 0 -99.650
2lpb_War1_930_prepack_45038 4.666 273 2 -109.682
2lpb_War1_930_prepack_45045 5.537 297 0 -111.262
2lpb_War1_930_prepack_45078 6.412 287 1 -102.374
2lpb_War1_930_prepack_45090 4.592 18 7 -101.558
2lpb_War1_930_prepack_45141 4.812 44 3 -108.528
2lpb_War1_930_prepack_45156 2.922 298 0 -99.257
2lpb_War1_930_prepack_45171 3.410 299 0 -102.478
2lpb_War1_930_prepack_45231 5.554 22 3 -105.959
2lpb_War1_930_prepack_45457 2.674 12 4 -105.671
2lpb_War1_930_prepack_45646 5.308 278 1 -99.720
2lpb_War1_930_prepack_45802 3.900 300 0 -99.273
2lpb_War1_930_prepack_45867 3.944 51 1 -102.266
2lpb_War1_930_prepack_46001 4.865 301 0 -98.622
2lpb_War1_930_prepack_46021 5.574 9 5 -101.197
2lpb_War1_930_prepack_46144 0.420 0 14 -98.292
2lpb_War1_930_prepack_46159 2.433 2 6 -99.037
2lpb_War1_930_prepack_46342 5.615 9 6 -101.060
2lpb_War1_930_prepack_46703 0.661 92 1 -104.564
2lpb_War1_930_prepack_46733 4.955 10 5 -103.899
2lpb_War1_930_prepack_46802 4.662 302 0 -98.282
2lpb_War1_930_prepack_46931 4.966 23 3 -102.569
2lpb_War1_930_prepack_46983 4.864 303 0 -104.825
2lpb_War1_930_prepack_47072 5.215 44 4 -101.987
2lpb_War1_930_prepack_47165 5.889 304 0 -98.342
2lpb_War1_930_prepack_47211 5.066 305 0 -98.641
2lpb_War1_930_prepack_47219 1.838 5 4 -102.093
2lpb_War1_930_prepack_47329 2.037 306 0 -112.585
2lpb_War1_930_prepack_47337 5.153 285 1 -98.918
2lpb_War1_930_prepack_47568 4.130 307 0 -98.934
2lpb_War1_930_prepack_47852 4.083 308 0 -105.092
2lpb_War1_930_prepack_47881 5.568 22 4 -105.057
2lpb_War1_930_prepack_48182 4.478 18 8 -102.752
2lpb_War1_930_prepack_48186 0.594 0 15 -116.365
2lpb_War1_930_prepack_48195 4.715 18 9 -99.707
2lpb_War1_930_prepack_48220 3.838 13 4 -107.861
2lpb_War1_930_prepack_48353 2.526 309 0 -101.453
2lpb_War1_930_prepack_48374 4.901 310 0 -99.392
2lpb_War1_930_prepack_48407 4.657 311 0 -99.807
2lpb_War1_930_prepack_48501 5.251 10 6 -109.352
2lpb_War1_930_prepack_48563 5.419 312 0 -100.649
2lpb_War1_930_prepack_48616 5.522 313 0 -104.585
2lpb_War1_930_prepack_48878 2.354 11 4 -100.531
2lpb_War1_930_prepack_48998 2.735 7 5 -98.625
2lpb_War1_930_prepack_49287 4.592 152 1 -98.387
2lpb_War1_930_prepack_49399 4.239 314 0 -108.229
2lpb_War1_930_prepack_49495 3.704 78 2 -98.424
2lpb_War1_930_prepack_49536 3.969 315 0 -102.542
2lpb_War1_930_prepack_49668 2.373 316 0 -98.930
2lpb_War1_930_prepack_49674 5.206 8 5 -108.362
2lpb_War1_930_prepack_49840 5.385 317 0 -103.854
2lpb_War1_930_prepack_49846 4.955 318 0 -102.635
2lpb_War1_930_prepack_49920 4.426 319 0 -102.008
2lpb_War1_930_prepack_49954 5.857 320 0 -105.823
