# Supplementary material for: Simple biochemical features underlie transcriptional activation domain diversity and dynamic, fuzzy binding to Mediator
Source: eLife. 2021 Apr 27;10:e68068. doi: 10.7554/eLife.68068 (PMC8137143; doi:10.7554/eLife.68068)
Supplement: Figure 6—source data 2. — The 10 best-scoring models from different binding poses are provided as pdb files. Top500.txt contains the score, cluster number, and RMSD to best model for the 500 best-scoring models. [file elife-68068-fig6-data2.zip › Med15-cAD structural models/ABD1/War1_930/2lpb_War1_930_prepack_37884.pdb]

HEADER                                            17-SEP-20   XXXX              
EXPDTA    THEORETICAL MODEL                                                     
REMARK 220                                                                      
REMARK 220 EXPERIMENTAL DETAILS                                                 
REMARK 220  EXPERIMENT TYPE                : THEORETICAL MODELLING              
REMARK 220  DATE OF DATA COLLECTION        : 17-SEP-20                          
REMARK 220                                                                      
REMARK 220 REMARK: MODEL GENERATED BY ROSETTA                                   
REMARK 220  VERSION 2020.08+release.cb1caba                                     
ATOM      1  N   GLN A 158     -12.016 -12.395 -23.603  1.00  0.00           N  
ATOM      2  CA  GLN A 158     -11.969 -12.966 -22.241  1.00  0.00           C  
ATOM      3  C   GLN A 158     -12.554 -11.986 -21.232  1.00  0.00           C  
ATOM      4  O   GLN A 158     -13.092 -10.945 -21.605  1.00  0.00           O  
ATOM      5  CB  GLN A 158     -10.534 -13.324 -21.846  1.00  0.00           C  
ATOM      6  CG  GLN A 158      -9.893 -14.385 -22.724  1.00  0.00           C  
ATOM      7  CD  GLN A 158     -10.563 -15.739 -22.579  1.00  0.00           C  
ATOM      8  OE1 GLN A 158     -10.628 -16.300 -21.483  1.00  0.00           O  
ATOM      9  NE2 GLN A 158     -11.066 -16.270 -23.688  1.00  0.00           N  
ATOM     10 1H   GLN A 158     -11.629 -13.049 -24.253  1.00  0.00           H  
ATOM     11 2H   GLN A 158     -12.965 -12.201 -23.851  1.00  0.00           H  
ATOM     12 3H   GLN A 158     -11.486 -11.548 -23.628  1.00  0.00           H  
ATOM     13  HA  GLN A 158     -12.567 -13.877 -22.227  1.00  0.00           H  
ATOM     14 1HB  GLN A 158      -9.911 -12.431 -21.888  1.00  0.00           H  
ATOM     15 2HB  GLN A 158     -10.519 -13.685 -20.817  1.00  0.00           H  
ATOM     16 1HG  GLN A 158      -9.970 -14.075 -23.766  1.00  0.00           H  
ATOM     17 2HG  GLN A 158      -8.846 -14.491 -22.442  1.00  0.00           H  
ATOM     18 1HE2 GLN A 158     -11.520 -17.161 -23.655  1.00  0.00           H  
ATOM     19 2HE2 GLN A 158     -10.991 -15.780 -24.556  1.00  0.00           H  
ATOM     20  N   ARG A 159     -12.454 -12.331 -19.958  1.00  0.00           N  
ATOM     21  CA  ARG A 159     -12.963 -11.479 -18.889  1.00  0.00           C  
ATOM     22  C   ARG A 159     -12.021 -10.302 -18.654  1.00  0.00           C  
ATOM     23  O   ARG A 159     -10.801 -10.445 -18.767  1.00  0.00           O  
ATOM     24  CB  ARG A 159     -13.124 -12.269 -17.599  1.00  0.00           C  
ATOM     25  CG  ARG A 159     -14.191 -13.351 -17.640  1.00  0.00           C  
ATOM     26  CD  ARG A 159     -14.288 -14.077 -16.347  1.00  0.00           C  
ATOM     27  NE  ARG A 159     -15.295 -15.125 -16.388  1.00  0.00           N  
ATOM     28  CZ  ARG A 159     -15.547 -15.983 -15.380  1.00  0.00           C  
ATOM     29  NH1 ARG A 159     -14.859 -15.905 -14.263  1.00  0.00           N  
ATOM     30  NH2 ARG A 159     -16.487 -16.902 -15.516  1.00  0.00           N  
ATOM     31  H   ARG A 159     -12.025 -13.184 -19.727  1.00  0.00           H  
ATOM     32  HA  ARG A 159     -13.941 -11.098 -19.186  1.00  0.00           H  
ATOM     33 1HB  ARG A 159     -12.179 -12.748 -17.345  1.00  0.00           H  
ATOM     34 2HB  ARG A 159     -13.375 -11.589 -16.785  1.00  0.00           H  
ATOM     35 1HG  ARG A 159     -15.160 -12.898 -17.852  1.00  0.00           H  
ATOM     36 2HG  ARG A 159     -13.949 -14.071 -18.422  1.00  0.00           H  
ATOM     37 1HD  ARG A 159     -13.327 -14.536 -16.116  1.00  0.00           H  
ATOM     38 2HD  ARG A 159     -14.556 -13.377 -15.557  1.00  0.00           H  
ATOM     39  HE  ARG A 159     -15.845 -15.216 -17.232  1.00  0.00           H  
ATOM     40 1HH1 ARG A 159     -14.141 -15.202 -14.160  1.00  0.00           H  
ATOM     41 2HH1 ARG A 159     -15.048 -16.548 -13.509  1.00  0.00           H  
ATOM     42 1HH2 ARG A 159     -17.016 -16.963 -16.375  1.00  0.00           H  
ATOM     43 2HH2 ARG A 159     -16.675 -17.546 -14.761  1.00  0.00           H  
ATOM     44  N   ARG A 160     -12.586  -9.144 -18.344  1.00  0.00           N  
ATOM     45  CA  ARG A 160     -11.792  -7.949 -18.098  1.00  0.00           C  
ATOM     46  C   ARG A 160     -12.633  -6.875 -17.411  1.00  0.00           C  
ATOM     47  O   ARG A 160     -13.441  -6.198 -18.052  1.00  0.00           O  
ATOM     48  CB  ARG A 160     -11.230  -7.400 -19.401  1.00  0.00           C  
ATOM     49  CG  ARG A 160     -10.292  -6.213 -19.244  1.00  0.00           C  
ATOM     50  CD  ARG A 160      -9.732  -5.780 -20.549  1.00  0.00           C  
ATOM     51  NE  ARG A 160      -8.780  -4.691 -20.396  1.00  0.00           N  
ATOM     52  CZ  ARG A 160      -8.179  -4.051 -21.418  1.00  0.00           C  
ATOM     53  NH1 ARG A 160      -8.442  -4.401 -22.658  1.00  0.00           N  
ATOM     54  NH2 ARG A 160      -7.327  -3.070 -21.174  1.00  0.00           N  
ATOM     55  H   ARG A 160     -13.563  -9.090 -18.275  1.00  0.00           H  
ATOM     56  HA  ARG A 160     -10.960  -8.215 -17.446  1.00  0.00           H  
ATOM     57 1HB  ARG A 160     -10.683  -8.186 -19.920  1.00  0.00           H  
ATOM     58 2HB  ARG A 160     -12.050  -7.090 -20.049  1.00  0.00           H  
ATOM     59 1HG  ARG A 160     -10.836  -5.376 -18.808  1.00  0.00           H  
ATOM     60 2HG  ARG A 160      -9.465  -6.488 -18.589  1.00  0.00           H  
ATOM     61 1HD  ARG A 160      -9.218  -6.617 -21.021  1.00  0.00           H  
ATOM     62 2HD  ARG A 160     -10.539  -5.439 -21.196  1.00  0.00           H  
ATOM     63  HE  ARG A 160      -8.553  -4.394 -19.456  1.00  0.00           H  
ATOM     64 1HH1 ARG A 160      -9.093  -5.150 -22.845  1.00  0.00           H  
ATOM     65 2HH1 ARG A 160      -7.991  -3.921 -23.424  1.00  0.00           H  
ATOM     66 1HH2 ARG A 160      -7.126  -2.802 -20.220  1.00  0.00           H  
ATOM     67 2HH2 ARG A 160      -6.877  -2.591 -21.939  1.00  0.00           H  
ATOM     68  N   GLN A 161     -12.454  -6.736 -16.108  1.00  0.00           N  
ATOM     69  CA  GLN A 161     -13.186  -5.737 -15.341  1.00  0.00           C  
ATOM     70  C   GLN A 161     -12.283  -4.548 -15.024  1.00  0.00           C  
ATOM     71  O   GLN A 161     -11.141  -4.722 -14.597  1.00  0.00           O  
ATOM     72  CB  GLN A 161     -13.737  -6.344 -14.048  1.00  0.00           C  
ATOM     73  CG  GLN A 161     -14.568  -5.384 -13.214  1.00  0.00           C  
ATOM     74  CD  GLN A 161     -15.146  -6.044 -11.977  1.00  0.00           C  
ATOM     75  OE1 GLN A 161     -14.579  -7.002 -11.444  1.00  0.00           O  
ATOM     76  NE2 GLN A 161     -16.280  -5.535 -11.511  1.00  0.00           N  
ATOM     77  H   GLN A 161     -11.811  -7.320 -15.646  1.00  0.00           H  
ATOM     78  HA  GLN A 161     -14.024  -5.385 -15.943  1.00  0.00           H  
ATOM     79 1HB  GLN A 161     -14.358  -7.207 -14.287  1.00  0.00           H  
ATOM     80 2HB  GLN A 161     -12.910  -6.697 -13.431  1.00  0.00           H  
ATOM     81 1HG  GLN A 161     -13.936  -4.555 -12.896  1.00  0.00           H  
ATOM     82 2HG  GLN A 161     -15.394  -5.013 -13.821  1.00  0.00           H  
ATOM     83 1HE2 GLN A 161     -16.710  -5.928 -10.697  1.00  0.00           H  
ATOM     84 2HE2 GLN A 161     -16.707  -4.756 -11.973  1.00  0.00           H  
ATOM     85  N   LEU A 162     -12.793  -3.344 -15.237  1.00  0.00           N  
ATOM     86  CA  LEU A 162     -12.021  -2.140 -14.973  1.00  0.00           C  
ATOM     87  C   LEU A 162     -12.920  -0.927 -14.750  1.00  0.00           C  
ATOM     88  O   LEU A 162     -13.442  -0.340 -15.694  1.00  0.00           O  
ATOM     89  CB  LEU A 162     -11.064  -1.866 -16.140  1.00  0.00           C  
ATOM     90  CG  LEU A 162     -10.155  -0.640 -15.981  1.00  0.00           C  
ATOM     91  CD1 LEU A 162      -9.016  -0.719 -16.989  1.00  0.00           C  
ATOM     92  CD2 LEU A 162     -10.973   0.628 -16.176  1.00  0.00           C  
ATOM     93  H   LEU A 162     -13.712  -3.261 -15.574  1.00  0.00           H  
ATOM     94  HA  LEU A 162     -11.437  -2.296 -14.067  1.00  0.00           H  
ATOM     95 1HB  LEU A 162     -10.425  -2.736 -16.277  1.00  0.00           H  
ATOM     96 2HB  LEU A 162     -11.653  -1.726 -17.047  1.00  0.00           H  
ATOM     97  HG  LEU A 162      -9.717  -0.639 -14.982  1.00  0.00           H  
ATOM     98 1HD1 LEU A 162      -8.370   0.152 -16.876  1.00  0.00           H  
ATOM     99 2HD1 LEU A 162      -8.436  -1.625 -16.813  1.00  0.00           H  
ATOM    100 3HD1 LEU A 162      -9.425  -0.738 -17.999  1.00  0.00           H  
ATOM    101 1HD2 LEU A 162     -10.326   1.499 -16.063  1.00  0.00           H  
ATOM    102 2HD2 LEU A 162     -11.410   0.629 -17.176  1.00  0.00           H  
ATOM    103 3HD2 LEU A 162     -11.768   0.666 -15.432  1.00  0.00           H  
ATOM    104  N   THR A 163     -13.130  -0.568 -13.497  1.00  0.00           N  
ATOM    105  CA  THR A 163     -13.931   0.599 -13.185  1.00  0.00           C  
ATOM    106  C   THR A 163     -13.038   1.835 -13.283  1.00  0.00           C  
ATOM    107  O   THR A 163     -11.937   1.838 -12.733  1.00  0.00           O  
ATOM    108  CB  THR A 163     -14.563   0.499 -11.784  1.00  0.00           C  
ATOM    109  OG1 THR A 163     -15.443  -0.633 -11.734  1.00  0.00           O  
ATOM    110  CG2 THR A 163     -15.348   1.761 -11.461  1.00  0.00           C  
ATOM    111  H   THR A 163     -12.740  -1.095 -12.770  1.00  0.00           H  
ATOM    112  HA  THR A 163     -14.738   0.670 -13.915  1.00  0.00           H  
ATOM    113  HB  THR A 163     -13.779   0.365 -11.040  1.00  0.00           H  
ATOM    114  HG1 THR A 163     -15.788  -0.729 -10.844  1.00  0.00           H  
ATOM    115 1HG2 THR A 163     -15.788   1.672 -10.468  1.00  0.00           H  
ATOM    116 2HG2 THR A 163     -14.680   2.621 -11.488  1.00  0.00           H  
ATOM    117 3HG2 THR A 163     -16.140   1.894 -12.198  1.00  0.00           H  
ATOM    118  N   PRO A 164     -13.497   2.899 -13.960  1.00  0.00           N  
ATOM    119  CA  PRO A 164     -12.714   4.131 -14.141  1.00  0.00           C  
ATOM    120  C   PRO A 164     -12.220   4.737 -12.826  1.00  0.00           C  
ATOM    121  O   PRO A 164     -11.099   5.240 -12.749  1.00  0.00           O  
ATOM    122  CB  PRO A 164     -13.714   5.060 -14.836  1.00  0.00           C  
ATOM    123  CG  PRO A 164     -14.579   4.140 -15.627  1.00  0.00           C  
ATOM    124  CD  PRO A 164     -14.775   2.947 -14.730  1.00  0.00           C  
ATOM    125  HA  PRO A 164     -11.851   3.919 -14.789  1.00  0.00           H  
ATOM    126 1HB  PRO A 164     -14.276   5.636 -14.086  1.00  0.00           H  
ATOM    127 2HB  PRO A 164     -13.178   5.787 -15.463  1.00  0.00           H  
ATOM    128 1HG  PRO A 164     -15.527   4.637 -15.883  1.00  0.00           H  
ATOM    129 2HG  PRO A 164     -14.090   3.881 -16.578  1.00  0.00           H  
ATOM    130 1HD  PRO A 164     -15.638   3.119 -14.071  1.00  0.00           H  
ATOM    131 2HD  PRO A 164     -14.929   2.047 -15.346  1.00  0.00           H  
ATOM    132  N   GLN A 165     -13.054   4.663 -11.798  1.00  0.00           N  
ATOM    133  CA  GLN A 165     -12.719   5.223 -10.492  1.00  0.00           C  
ATOM    134  C   GLN A 165     -11.666   4.392  -9.762  1.00  0.00           C  
ATOM    135  O   GLN A 165     -10.776   4.940  -9.115  1.00  0.00           O  
ATOM    136  CB  GLN A 165     -13.978   5.338  -9.628  1.00  0.00           C  
ATOM    137  CG  GLN A 165     -14.990   6.351 -10.134  1.00  0.00           C  
ATOM    138  CD  GLN A 165     -16.244   6.393  -9.281  1.00  0.00           C  
ATOM    139  OE1 GLN A 165     -16.597   5.409  -8.625  1.00  0.00           O  
ATOM    140  NE2 GLN A 165     -16.924   7.533  -9.286  1.00  0.00           N  
ATOM    141  H   GLN A 165     -13.924   4.226 -11.924  1.00  0.00           H  
ATOM    142  HA  GLN A 165     -12.302   6.219 -10.639  1.00  0.00           H  
ATOM    143 1HB  GLN A 165     -14.471   4.368  -9.573  1.00  0.00           H  
ATOM    144 2HB  GLN A 165     -13.698   5.621  -8.613  1.00  0.00           H  
ATOM    145 1HG  GLN A 165     -14.535   7.342 -10.122  1.00  0.00           H  
ATOM    146 2HG  GLN A 165     -15.277   6.085 -11.151  1.00  0.00           H  
ATOM    147 1HE2 GLN A 165     -17.760   7.620  -8.742  1.00  0.00           H  
ATOM    148 2HE2 GLN A 165     -16.601   8.306  -9.833  1.00  0.00           H  
ATOM    149  N   GLN A 166     -11.757   3.072  -9.874  1.00  0.00           N  
ATOM    150  CA  GLN A 166     -10.822   2.186  -9.190  1.00  0.00           C  
ATOM    151  C   GLN A 166      -9.517   2.063  -9.956  1.00  0.00           C  
ATOM    152  O   GLN A 166      -8.440   2.098  -9.365  1.00  0.00           O  
ATOM    153  CB  GLN A 166     -11.442   0.800  -8.993  1.00  0.00           C  
ATOM    154  CG  GLN A 166     -12.650   0.783  -8.073  1.00  0.00           C  
ATOM    155  CD  GLN A 166     -13.224  -0.610  -7.895  1.00  0.00           C  
ATOM    156  OE1 GLN A 166     -12.785  -1.564  -8.544  1.00  0.00           O  
ATOM    157  NE2 GLN A 166     -14.210  -0.735  -7.014  1.00  0.00           N  
ATOM    158  H   GLN A 166     -12.454   2.687 -10.440  1.00  0.00           H  
ATOM    159  HA  GLN A 166     -10.598   2.609  -8.211  1.00  0.00           H  
ATOM    160 1HB  GLN A 166     -11.749   0.398  -9.959  1.00  0.00           H  
ATOM    161 2HB  GLN A 166     -10.695   0.123  -8.579  1.00  0.00           H  
ATOM    162 1HG  GLN A 166     -12.353   1.158  -7.093  1.00  0.00           H  
ATOM    163 2HG  GLN A 166     -13.426   1.421  -8.497  1.00  0.00           H  
ATOM    164 1HE2 GLN A 166     -14.628  -1.630  -6.855  1.00  0.00           H  
ATOM    165 2HE2 GLN A 166     -14.535   0.065  -6.510  1.00  0.00           H  
ATOM    166  N   GLN A 167      -9.625   1.917 -11.272  1.00  0.00           N  
ATOM    167  CA  GLN A 167      -8.469   1.777 -12.140  1.00  0.00           C  
ATOM    168  C   GLN A 167      -7.449   2.886 -11.907  1.00  0.00           C  
ATOM    169  O   GLN A 167      -6.258   2.627 -11.753  1.00  0.00           O  
ATOM    170  CB  GLN A 167      -8.907   1.771 -13.607  1.00  0.00           C  
ATOM    171  CG  GLN A 167      -7.759   1.679 -14.599  1.00  0.00           C  
ATOM    172  CD  GLN A 167      -7.036   0.347 -14.525  1.00  0.00           C  
ATOM    173  OE1 GLN A 167      -7.459  -0.567 -13.811  1.00  0.00           O  
ATOM    174  NE2 GLN A 167      -5.941   0.228 -15.266  1.00  0.00           N  
ATOM    175  H   GLN A 167     -10.519   1.896 -11.678  1.00  0.00           H  
ATOM    176  HA  GLN A 167      -7.981   0.829 -11.916  1.00  0.00           H  
ATOM    177 1HB  GLN A 167      -9.573   0.927 -13.784  1.00  0.00           H  
ATOM    178 2HB  GLN A 167      -9.466   2.680 -13.824  1.00  0.00           H  
ATOM    179 1HG  GLN A 167      -8.154   1.798 -15.607  1.00  0.00           H  
ATOM    180 2HG  GLN A 167      -7.041   2.469 -14.382  1.00  0.00           H  
ATOM    181 1HE2 GLN A 167      -5.422  -0.628 -15.259  1.00  0.00           H  
ATOM    182 2HE2 GLN A 167      -5.633   0.993 -15.832  1.00  0.00           H  
ATOM    183  N   GLN A 168      -7.937   4.113 -11.843  1.00  0.00           N  
ATOM    184  CA  GLN A 168      -7.085   5.278 -11.654  1.00  0.00           C  
ATOM    185  C   GLN A 168      -6.316   5.237 -10.336  1.00  0.00           C  
ATOM    186  O   GLN A 168      -5.210   5.765 -10.240  1.00  0.00           O  
ATOM    187  CB  GLN A 168      -7.925   6.557 -11.721  1.00  0.00           C  
ATOM    188  CG  GLN A 168      -8.446   6.886 -13.110  1.00  0.00           C  
ATOM    189  CD  GLN A 168      -9.410   8.058 -13.103  1.00  0.00           C  
ATOM    190  OE1 GLN A 168      -9.682   8.650 -12.054  1.00  0.00           O  
ATOM    191  NE2 GLN A 168      -9.931   8.401 -14.275  1.00  0.00           N  
ATOM    192  H   GLN A 168      -8.906   4.243 -11.920  1.00  0.00           H  
ATOM    193  HA  GLN A 168      -6.346   5.299 -12.454  1.00  0.00           H  
ATOM    194 1HB  GLN A 168      -8.780   6.465 -11.053  1.00  0.00           H  
ATOM    195 2HB  GLN A 168      -7.329   7.401 -11.377  1.00  0.00           H  
ATOM    196 1HG  GLN A 168      -7.604   7.139 -13.753  1.00  0.00           H  
ATOM    197 2HG  GLN A 168      -8.971   6.015 -13.505  1.00  0.00           H  
ATOM    198 1HE2 GLN A 168     -10.572   9.167 -14.333  1.00  0.00           H  
ATOM    199 2HE2 GLN A 168      -9.683   7.894 -15.100  1.00  0.00           H  
ATOM    200  N   LEU A 169      -6.894   4.616  -9.325  1.00  0.00           N  
ATOM    201  CA  LEU A 169      -6.252   4.555  -8.026  1.00  0.00           C  
ATOM    202  C   LEU A 169      -5.281   3.380  -7.910  1.00  0.00           C  
ATOM    203  O   LEU A 169      -4.148   3.543  -7.454  1.00  0.00           O  
ATOM    204  CB  LEU A 169      -7.318   4.453  -6.928  1.00  0.00           C  
ATOM    205  CG  LEU A 169      -8.237   5.672  -6.777  1.00  0.00           C  
ATOM    206  CD1 LEU A 169      -9.333   5.360  -5.767  1.00  0.00           C  
ATOM    207  CD2 LEU A 169      -7.416   6.875  -6.338  1.00  0.00           C  
ATOM    208  H   LEU A 169      -7.756   4.169  -9.461  1.00  0.00           H  
ATOM    209  HA  LEU A 169      -5.678   5.470  -7.881  1.00  0.00           H  
ATOM    210 1HB  LEU A 169      -7.946   3.588  -7.133  1.00  0.00           H  
ATOM    211 2HB  LEU A 169      -6.818   4.294  -5.972  1.00  0.00           H  
ATOM    212  HG  LEU A 169      -8.715   5.887  -7.733  1.00  0.00           H  
ATOM    213 1HD1 LEU A 169      -9.986   6.226  -5.660  1.00  0.00           H  
ATOM    214 2HD1 LEU A 169      -9.917   4.507  -6.116  1.00  0.00           H  
ATOM    215 3HD1 LEU A 169      -8.884   5.123  -4.804  1.00  0.00           H  
ATOM    216 1HD2 LEU A 169      -8.069   7.742  -6.231  1.00  0.00           H  
ATOM    217 2HD2 LEU A 169      -6.938   6.661  -5.382  1.00  0.00           H  
ATOM    218 3HD2 LEU A 169      -6.652   7.086  -7.086  1.00  0.00           H  
ATOM    219  N   VAL A 170      -5.722   2.200  -8.332  1.00  0.00           N  
ATOM    220  CA  VAL A 170      -4.902   0.999  -8.214  1.00  0.00           C  
ATOM    221  C   VAL A 170      -3.789   0.914  -9.259  1.00  0.00           C  
ATOM    222  O   VAL A 170      -2.696   0.433  -8.966  1.00  0.00           O  
ATOM    223  CB  VAL A 170      -5.795  -0.250  -8.336  1.00  0.00           C  
ATOM    224  CG1 VAL A 170      -6.946  -0.180  -7.343  1.00  0.00           C  
ATOM    225  CG2 VAL A 170      -6.317  -0.376  -9.759  1.00  0.00           C  
ATOM    226  H   VAL A 170      -6.621   2.137  -8.726  1.00  0.00           H  
ATOM    227  HA  VAL A 170      -4.424   1.001  -7.234  1.00  0.00           H  
ATOM    228  HB  VAL A 170      -5.207  -1.132  -8.084  1.00  0.00           H  
ATOM    229 1HG1 VAL A 170      -7.568  -1.071  -7.443  1.00  0.00           H  
ATOM    230 2HG1 VAL A 170      -6.550  -0.127  -6.330  1.00  0.00           H  
ATOM    231 3HG1 VAL A 170      -7.548   0.706  -7.546  1.00  0.00           H  
ATOM    232 1HG2 VAL A 170      -6.948  -1.261  -9.838  1.00  0.00           H  
ATOM    233 2HG2 VAL A 170      -6.901   0.510 -10.013  1.00  0.00           H  
ATOM    234 3HG2 VAL A 170      -5.477  -0.466 -10.448  1.00  0.00           H  
ATOM    235  N   ASN A 171      -4.053   1.377 -10.470  1.00  0.00           N  
ATOM    236  CA  ASN A 171      -3.052   1.320 -11.538  1.00  0.00           C  
ATOM    237  C   ASN A 171      -1.928   2.323 -11.293  1.00  0.00           C  
ATOM    238  O   ASN A 171      -0.785   2.112 -11.702  1.00  0.00           O  
ATOM    239  CB  ASN A 171      -3.697   1.562 -12.890  1.00  0.00           C  
ATOM    240  CG  ASN A 171      -2.790   1.204 -14.035  1.00  0.00           C  
ATOM    241  OD1 ASN A 171      -2.353   0.054 -14.161  1.00  0.00           O  
ATOM    242  ND2 ASN A 171      -2.499   2.166 -14.873  1.00  0.00           N  
ATOM    243  H   ASN A 171      -4.938   1.764 -10.655  1.00  0.00           H  
ATOM    244  HA  ASN A 171      -2.604   0.325 -11.540  1.00  0.00           H  
ATOM    245 1HB  ASN A 171      -4.612   0.973 -12.968  1.00  0.00           H  
ATOM    246 2HB  ASN A 171      -3.975   2.613 -12.978  1.00  0.00           H  
ATOM    247 1HD2 ASN A 171      -1.900   1.986 -15.654  1.00  0.00           H  
ATOM    248 2HD2 ASN A 171      -2.874   3.082 -14.733  1.00  0.00           H  
ATOM    249  N   GLN A 172      -2.252   3.402 -10.600  1.00  0.00           N  
ATOM    250  CA  GLN A 172      -1.276   4.444 -10.306  1.00  0.00           C  
ATOM    251  C   GLN A 172      -0.409   4.077  -9.107  1.00  0.00           C  
ATOM    252  O   GLN A 172       0.673   4.635  -8.924  1.00  0.00           O  
ATOM    253  CB  GLN A 172      -1.982   5.778 -10.050  1.00  0.00           C  
ATOM    254  CG  GLN A 172      -2.580   6.415 -11.292  1.00  0.00           C  
ATOM    255  CD  GLN A 172      -3.220   7.759 -11.003  1.00  0.00           C  
ATOM    256  OE1 GLN A 172      -3.179   8.252  -9.873  1.00  0.00           O  
ATOM    257  NE2 GLN A 172      -3.819   8.361 -12.024  1.00  0.00           N  
ATOM    258  H   GLN A 172      -3.169   3.504 -10.275  1.00  0.00           H  
ATOM    259  HA  GLN A 172      -0.619   4.556 -11.169  1.00  0.00           H  
ATOM    260 1HB  GLN A 172      -2.785   5.632  -9.327  1.00  0.00           H  
ATOM    261 2HB  GLN A 172      -1.276   6.486  -9.616  1.00  0.00           H  
ATOM    262 1HG  GLN A 172      -1.789   6.564 -12.027  1.00  0.00           H  
ATOM    263 2HG  GLN A 172      -3.345   5.752 -11.696  1.00  0.00           H  
ATOM    264 1HE2 GLN A 172      -4.260   9.250 -11.894  1.00  0.00           H  
ATOM    265 2HE2 GLN A 172      -3.829   7.926 -12.925  1.00  0.00           H  
ATOM    266  N   MET A 173      -0.880   3.129  -8.300  1.00  0.00           N  
ATOM    267  CA  MET A 173      -0.141   2.679  -7.114  1.00  0.00           C  
ATOM    268  C   MET A 173       1.107   1.888  -7.506  1.00  0.00           C  
ATOM    269  O   MET A 173       1.901   1.499  -6.654  1.00  0.00           O  
ATOM    270  CB  MET A 173      -1.044   1.835  -6.216  1.00  0.00           C  
ATOM    271  CG  MET A 173      -2.025   2.640  -5.375  1.00  0.00           C  
ATOM    272  SD  MET A 173      -3.411   1.649  -4.785  1.00  0.00           S  
ATOM    273  CE  MET A 173      -2.679   0.015  -4.776  1.00  0.00           C  
ATOM    274  H   MET A 173      -1.749   2.722  -8.499  1.00  0.00           H  
ATOM    275  HA  MET A 173       0.186   3.557  -6.556  1.00  0.00           H  
ATOM    276 1HB  MET A 173      -1.620   1.142  -6.828  1.00  0.00           H  
ATOM    277 2HB  MET A 173      -0.430   1.241  -5.538  1.00  0.00           H  
ATOM    278 1HG  MET A 173      -1.507   3.057  -4.512  1.00  0.00           H  
ATOM    279 2HG  MET A 173      -2.419   3.466  -5.967  1.00  0.00           H  
ATOM    280 1HE  MET A 173      -3.416  -0.712  -4.432  1.00  0.00           H  
ATOM    281 2HE  MET A 173      -2.355  -0.245  -5.784  1.00  0.00           H  
ATOM    282 3HE  MET A 173      -1.820   0.005  -4.105  1.00  0.00           H  
ATOM    283  N   LYS A 174       1.265   1.642  -8.799  1.00  0.00           N  
ATOM    284  CA  LYS A 174       2.421   0.919  -9.300  1.00  0.00           C  
ATOM    285  C   LYS A 174       3.640   1.815  -9.205  1.00  0.00           C  
ATOM    286  O   LYS A 174       4.701   1.407  -8.734  1.00  0.00           O  
ATOM    287  CB  LYS A 174       2.202   0.457 -10.742  1.00  0.00           C  
ATOM    288  CG  LYS A 174       1.177  -0.658 -10.896  1.00  0.00           C  
ATOM    289  CD  LYS A 174       0.877  -0.935 -12.362  1.00  0.00           C  
ATOM    290  CE  LYS A 174      -0.076  -2.111 -12.520  1.00  0.00           C  
ATOM    291  NZ  LYS A 174      -0.578  -2.236 -13.915  1.00  0.00           N  
ATOM    292  H   LYS A 174       0.598   1.971  -9.427  1.00  0.00           H  
ATOM    293  HA  LYS A 174       2.574   0.037  -8.677  1.00  0.00           H  
ATOM    294 1HB  LYS A 174       1.871   1.300 -11.347  1.00  0.00           H  
ATOM    295 2HB  LYS A 174       3.146   0.104 -11.158  1.00  0.00           H  
ATOM    296 1HG  LYS A 174       1.558  -1.570 -10.433  1.00  0.00           H  
ATOM    297 2HG  LYS A 174       0.254  -0.376 -10.392  1.00  0.00           H  
ATOM    298 1HD  LYS A 174       0.427  -0.051 -12.814  1.00  0.00           H  
ATOM    299 2HD  LYS A 174       1.805  -1.158 -12.887  1.00  0.00           H  
ATOM    300 1HE  LYS A 174       0.437  -3.033 -12.248  1.00  0.00           H  
ATOM    301 2HE  LYS A 174      -0.926  -1.984 -11.851  1.00  0.00           H  
ATOM    302 1HZ  LYS A 174      -1.205  -3.026 -13.979  1.00  0.00           H  
ATOM    303 2HZ  LYS A 174      -1.072  -1.392 -14.172  1.00  0.00           H  
ATOM    304 3HZ  LYS A 174       0.201  -2.375 -14.543  1.00  0.00           H  
ATOM    305  N   VAL A 175       3.472   3.053  -9.647  1.00  0.00           N  
ATOM    306  CA  VAL A 175       4.547   4.019  -9.596  1.00  0.00           C  
ATOM    307  C   VAL A 175       4.194   5.108  -8.603  1.00  0.00           C  
ATOM    308  O   VAL A 175       3.738   6.192  -8.973  1.00  0.00           O  
ATOM    309  CB  VAL A 175       4.793   4.636 -10.985  1.00  0.00           C  
ATOM    310  CG1 VAL A 175       5.976   5.593 -10.942  1.00  0.00           C  
ATOM    311  CG2 VAL A 175       5.029   3.534 -12.007  1.00  0.00           C  
ATOM    312  H   VAL A 175       2.602   3.324 -10.005  1.00  0.00           H  
ATOM    313  HA  VAL A 175       5.457   3.508  -9.278  1.00  0.00           H  
ATOM    314  HB  VAL A 175       3.919   5.220 -11.274  1.00  0.00           H  
ATOM    315 1HG1 VAL A 175       6.135   6.021 -11.932  1.00  0.00           H  
ATOM    316 2HG1 VAL A 175       5.770   6.392 -10.231  1.00  0.00           H  
ATOM    317 3HG1 VAL A 175       6.870   5.052 -10.633  1.00  0.00           H  
ATOM    318 1HG2 VAL A 175       5.201   3.978 -12.988  1.00  0.00           H  
ATOM    319 2HG2 VAL A 175       5.900   2.947 -11.716  1.00  0.00           H  
ATOM    320 3HG2 VAL A 175       4.153   2.887 -12.052  1.00  0.00           H  
ATOM    321  N   ALA A 176       4.412   4.808  -7.342  1.00  0.00           N  
ATOM    322  CA  ALA A 176       4.130   5.744  -6.275  1.00  0.00           C  
ATOM    323  C   ALA A 176       5.181   5.632  -5.178  1.00  0.00           C  
ATOM    324  O   ALA A 176       5.362   4.567  -4.590  1.00  0.00           O  
ATOM    325  CB  ALA A 176       2.736   5.497  -5.714  1.00  0.00           C  
ATOM    326  H   ALA A 176       4.738   3.912  -7.118  1.00  0.00           H  
ATOM    327  HA  ALA A 176       4.174   6.752  -6.688  1.00  0.00           H  
ATOM    328 1HB  ALA A 176       2.681   4.494  -5.314  1.00  0.00           H  
ATOM    329 2HB  ALA A 176       2.004   5.610  -6.501  1.00  0.00           H  
ATOM    330 3HB  ALA A 176       2.531   6.210  -4.930  1.00  0.00           H  
ATOM    331  N   PRO A 177       5.938   6.710  -4.936  1.00  0.00           N  
ATOM    332  CA  PRO A 177       6.955   6.738  -3.898  1.00  0.00           C  
ATOM    333  C   PRO A 177       6.377   7.101  -2.532  1.00  0.00           C  
ATOM    334  O   PRO A 177       5.520   7.983  -2.420  1.00  0.00           O  
ATOM    335  CB  PRO A 177       7.920   7.815  -4.404  1.00  0.00           C  
ATOM    336  CG  PRO A 177       7.033   8.837  -5.029  1.00  0.00           C  
ATOM    337  CD  PRO A 177       5.917   8.037  -5.646  1.00  0.00           C  
ATOM    338  HA  PRO A 177       7.448   5.756  -3.848  1.00  0.00           H  
ATOM    339 1HB  PRO A 177       8.510   8.215  -3.567  1.00  0.00           H  
ATOM    340 2HB  PRO A 177       8.632   7.375  -5.118  1.00  0.00           H  
ATOM    341 1HG  PRO A 177       6.675   9.545  -4.267  1.00  0.00           H  
ATOM    342 2HG  PRO A 177       7.593   9.425  -5.770  1.00  0.00           H  
ATOM    343 1HD  PRO A 177       4.959   8.553  -5.480  1.00  0.00           H  
ATOM    344 2HD  PRO A 177       6.108   7.910  -6.722  1.00  0.00           H  
ATOM    345  N   ILE A 178       6.852   6.415  -1.506  1.00  0.00           N  
ATOM    346  CA  ILE A 178       6.412   6.640  -0.137  1.00  0.00           C  
ATOM    347  C   ILE A 178       6.911   7.989   0.384  1.00  0.00           C  
ATOM    348  O   ILE A 178       8.119   8.227   0.445  1.00  0.00           O  
ATOM    349  CB  ILE A 178       6.904   5.512   0.789  1.00  0.00           C  
ATOM    350  CG1 ILE A 178       6.345   4.163   0.330  1.00  0.00           C  
ATOM    351  CG2 ILE A 178       6.506   5.794   2.229  1.00  0.00           C  
ATOM    352  CD1 ILE A 178       6.980   2.974   1.014  1.00  0.00           C  
ATOM    353  H   ILE A 178       7.526   5.718  -1.675  1.00  0.00           H  
ATOM    354  HA  ILE A 178       5.323   6.649  -0.121  1.00  0.00           H  
ATOM    355  HB  ILE A 178       7.989   5.440   0.729  1.00  0.00           H  
ATOM    356 1HG1 ILE A 178       5.271   4.131   0.517  1.00  0.00           H  
ATOM    357 2HG1 ILE A 178       6.492   4.055  -0.745  1.00  0.00           H  
ATOM    358 1HG2 ILE A 178       6.861   4.987   2.870  1.00  0.00           H  
ATOM    359 2HG2 ILE A 178       6.951   6.736   2.551  1.00  0.00           H  
ATOM    360 3HG2 ILE A 178       5.420   5.863   2.300  1.00  0.00           H  
ATOM    361 1HD1 ILE A 178       6.532   2.054   0.636  1.00  0.00           H  
ATOM    362 2HD1 ILE A 178       8.051   2.967   0.810  1.00  0.00           H  
ATOM    363 3HD1 ILE A 178       6.815   3.042   2.088  1.00  0.00           H  
ATOM    364  N   PRO A 179       5.983   8.898   0.732  1.00  0.00           N  
ATOM    365  CA  PRO A 179       6.327  10.225   1.255  1.00  0.00           C  
ATOM    366  C   PRO A 179       7.071  10.158   2.582  1.00  0.00           C  
ATOM    367  O   PRO A 179       7.006   9.158   3.299  1.00  0.00           O  
ATOM    368  CB  PRO A 179       4.956  10.889   1.420  1.00  0.00           C  
ATOM    369  CG  PRO A 179       4.074  10.148   0.474  1.00  0.00           C  
ATOM    370  CD  PRO A 179       4.546   8.721   0.563  1.00  0.00           C  
ATOM    371  HA  PRO A 179       6.939  10.759   0.513  1.00  0.00           H  
ATOM    372 1HB  PRO A 179       4.623  10.810   2.465  1.00  0.00           H  
ATOM    373 2HB  PRO A 179       5.027  11.962   1.186  1.00  0.00           H  
ATOM    374 1HG  PRO A 179       3.021  10.264   0.767  1.00  0.00           H  
ATOM    375 2HG  PRO A 179       4.171  10.563  -0.539  1.00  0.00           H  
ATOM    376 1HD  PRO A 179       4.082   8.234   1.434  1.00  0.00           H  
ATOM    377 2HD  PRO A 179       4.283   8.189  -0.363  1.00  0.00           H  
ATOM    378  N   LYS A 180       7.742  11.248   2.920  1.00  0.00           N  
ATOM    379  CA  LYS A 180       8.516  11.337   4.156  1.00  0.00           C  
ATOM    380  C   LYS A 180       7.624  11.176   5.380  1.00  0.00           C  
ATOM    381  O   LYS A 180       8.061  10.675   6.418  1.00  0.00           O  
ATOM    382  CB  LYS A 180       9.265  12.669   4.225  1.00  0.00           C  
ATOM    383  CG  LYS A 180      10.417  12.795   3.236  1.00  0.00           C  
ATOM    384  CD  LYS A 180      11.102  14.148   3.355  1.00  0.00           C  
ATOM    385  CE  LYS A 180      12.253  14.275   2.369  1.00  0.00           C  
ATOM    386  NZ  LYS A 180      12.911  15.608   2.449  1.00  0.00           N  
ATOM    387  H   LYS A 180       7.709  12.023   2.317  1.00  0.00           H  
ATOM    388  HA  LYS A 180       9.245  10.526   4.167  1.00  0.00           H  
ATOM    389 1HB  LYS A 180       8.570  13.487   4.035  1.00  0.00           H  
ATOM    390 2HB  LYS A 180       9.669  12.808   5.228  1.00  0.00           H  
ATOM    391 1HG  LYS A 180      11.148  12.008   3.427  1.00  0.00           H  
ATOM    392 2HG  LYS A 180      10.039  12.676   2.221  1.00  0.00           H  
ATOM    393 1HD  LYS A 180      10.378  14.941   3.161  1.00  0.00           H  
ATOM    394 2HD  LYS A 180      11.488  14.272   4.367  1.00  0.00           H  
ATOM    395 1HE  LYS A 180      12.995  13.505   2.574  1.00  0.00           H  
ATOM    396 2HE  LYS A 180      11.881  14.129   1.355  1.00  0.00           H  
ATOM    397 1HZ  LYS A 180      13.666  15.652   1.780  1.00  0.00           H  
ATOM    398 2HZ  LYS A 180      12.234  16.330   2.242  1.00  0.00           H  
ATOM    399 3HZ  LYS A 180      13.277  15.747   3.379  1.00  0.00           H  
ATOM    400  N   GLN A 181       6.375  11.598   5.250  1.00  0.00           N  
ATOM    401  CA  GLN A 181       5.408  11.494   6.336  1.00  0.00           C  
ATOM    402  C   GLN A 181       5.146  10.029   6.680  1.00  0.00           C  
ATOM    403  O   GLN A 181       4.888   9.680   7.833  1.00  0.00           O  
ATOM    404  CB  GLN A 181       4.098  12.191   5.960  1.00  0.00           C  
ATOM    405  CG  GLN A 181       4.202  13.704   5.868  1.00  0.00           C  
ATOM    406  CD  GLN A 181       2.901  14.348   5.427  1.00  0.00           C  
ATOM    407  OE1 GLN A 181       2.094  13.733   4.726  1.00  0.00           O  
ATOM    408  NE2 GLN A 181       2.690  15.594   5.837  1.00  0.00           N  
ATOM    409  H   GLN A 181       6.099  12.000   4.400  1.00  0.00           H  
ATOM    410  HA  GLN A 181       5.822  11.985   7.216  1.00  0.00           H  
ATOM    411 1HB  GLN A 181       3.751  11.818   4.996  1.00  0.00           H  
ATOM    412 2HB  GLN A 181       3.333  11.952   6.699  1.00  0.00           H  
ATOM    413 1HG  GLN A 181       4.465  14.101   6.849  1.00  0.00           H  
ATOM    414 2HG  GLN A 181       4.973  13.961   5.143  1.00  0.00           H  
ATOM    415 1HE2 GLN A 181       1.849  16.071   5.578  1.00  0.00           H  
ATOM    416 2HE2 GLN A 181       3.371  16.056   6.405  1.00  0.00           H  
ATOM    417  N   LEU A 182       5.231   9.176   5.671  1.00  0.00           N  
ATOM    418  CA  LEU A 182       4.985   7.754   5.846  1.00  0.00           C  
ATOM    419  C   LEU A 182       6.278   6.995   6.126  1.00  0.00           C  
ATOM    420  O   LEU A 182       6.263   5.978   6.816  1.00  0.00           O  
ATOM    421  CB  LEU A 182       4.307   7.180   4.596  1.00  0.00           C  
ATOM    422  CG  LEU A 182       2.774   7.231   4.587  1.00  0.00           C  
ATOM    423  CD1 LEU A 182       2.313   8.673   4.759  1.00  0.00           C  
ATOM    424  CD2 LEU A 182       2.253   6.642   3.284  1.00  0.00           C  
ATOM    425  H   LEU A 182       5.479   9.510   4.781  1.00  0.00           H  
ATOM    426  HA  LEU A 182       4.321   7.620   6.699  1.00  0.00           H  
ATOM    427 1HB  LEU A 182       4.662   7.729   3.725  1.00  0.00           H  
ATOM    428 2HB  LEU A 182       4.604   6.137   4.487  1.00  0.00           H  
ATOM    429  HG  LEU A 182       2.386   6.654   5.427  1.00  0.00           H  
ATOM    430 1HD1 LEU A 182       1.224   8.709   4.753  1.00  0.00           H  
ATOM    431 2HD1 LEU A 182       2.683   9.062   5.708  1.00  0.00           H  
ATOM    432 3HD1 LEU A 182       2.701   9.279   3.941  1.00  0.00           H  
ATOM    433 1HD2 LEU A 182       1.164   6.679   3.278  1.00  0.00           H  
ATOM    434 2HD2 LEU A 182       2.640   7.219   2.444  1.00  0.00           H  
ATOM    435 3HD2 LEU A 182       2.583   5.607   3.196  1.00  0.00           H  
ATOM    436  N   LEU A 183       7.393   7.504   5.602  1.00  0.00           N  
ATOM    437  CA  LEU A 183       8.704   6.872   5.793  1.00  0.00           C  
ATOM    438  C   LEU A 183       9.061   6.750   7.271  1.00  0.00           C  
ATOM    439  O   LEU A 183       9.811   5.860   7.667  1.00  0.00           O  
ATOM    440  CB  LEU A 183       9.791   7.677   5.069  1.00  0.00           C  
ATOM    441  CG  LEU A 183       9.807   7.550   3.541  1.00  0.00           C  
ATOM    442  CD1 LEU A 183      10.913   8.425   2.969  1.00  0.00           C  
ATOM    443  CD2 LEU A 183      10.008   6.092   3.155  1.00  0.00           C  
ATOM    444  H   LEU A 183       7.333   8.319   5.058  1.00  0.00           H  
ATOM    445  HA  LEU A 183       8.669   5.869   5.369  1.00  0.00           H  
ATOM    446 1HB  LEU A 183       9.661   8.731   5.311  1.00  0.00           H  
ATOM    447 2HB  LEU A 183      10.765   7.357   5.439  1.00  0.00           H  
ATOM    448  HG  LEU A 183       8.858   7.903   3.136  1.00  0.00           H  
ATOM    449 1HD1 LEU A 183      10.924   8.333   1.882  1.00  0.00           H  
ATOM    450 2HD1 LEU A 183      10.733   9.464   3.243  1.00  0.00           H  
ATOM    451 3HD1 LEU A 183      11.874   8.104   3.369  1.00  0.00           H  
ATOM    452 1HD2 LEU A 183      10.018   6.000   2.068  1.00  0.00           H  
ATOM    453 2HD2 LEU A 183      10.956   5.736   3.558  1.00  0.00           H  
ATOM    454 3HD2 LEU A 183       9.194   5.491   3.561  1.00  0.00           H  
ATOM    455  N   GLN A 184       8.520   7.649   8.080  1.00  0.00           N  
ATOM    456  CA  GLN A 184       8.772   7.642   9.516  1.00  0.00           C  
ATOM    457  C   GLN A 184       8.196   6.395  10.182  1.00  0.00           C  
ATOM    458  O   GLN A 184       8.633   6.003  11.265  1.00  0.00           O  
ATOM    459  CB  GLN A 184       8.185   8.898  10.165  1.00  0.00           C  
ATOM    460  CG  GLN A 184       8.904  10.184   9.796  1.00  0.00           C  
ATOM    461  CD  GLN A 184       8.296  11.401  10.468  1.00  0.00           C  
ATOM    462  OE1 GLN A 184       7.695  11.299  11.541  1.00  0.00           O  
ATOM    463  NE2 GLN A 184       8.448  12.560   9.839  1.00  0.00           N  
ATOM    464  H   GLN A 184       7.946   8.345   7.700  1.00  0.00           H  
ATOM    465  HA  GLN A 184       9.850   7.636   9.678  1.00  0.00           H  
ATOM    466 1HB  GLN A 184       7.139   9.002   9.875  1.00  0.00           H  
ATOM    467 2HB  GLN A 184       8.214   8.795  11.250  1.00  0.00           H  
ATOM    468 1HG  GLN A 184       9.946  10.107  10.106  1.00  0.00           H  
ATOM    469 2HG  GLN A 184       8.846  10.324   8.717  1.00  0.00           H  
ATOM    470 1HE2 GLN A 184       8.068  13.398  10.234  1.00  0.00           H  
ATOM    471 2HE2 GLN A 184       8.943  12.598   8.970  1.00  0.00           H  
ATOM    472  N   ARG A 185       7.222   5.771   9.528  1.00  0.00           N  
ATOM    473  CA  ARG A 185       6.577   4.580  10.068  1.00  0.00           C  
ATOM    474  C   ARG A 185       7.439   3.343   9.852  1.00  0.00           C  
ATOM    475  O   ARG A 185       7.341   2.372  10.601  1.00  0.00           O  
ATOM    476  CB  ARG A 185       5.217   4.367   9.420  1.00  0.00           C  
ATOM    477  CG  ARG A 185       4.182   5.434   9.739  1.00  0.00           C  
ATOM    478  CD  ARG A 185       2.899   5.183   9.033  1.00  0.00           C  
ATOM    479  NE  ARG A 185       1.943   6.256   9.250  1.00  0.00           N  
ATOM    480  CZ  ARG A 185       1.105   6.333  10.302  1.00  0.00           C  
ATOM    481  NH1 ARG A 185       1.116   5.394  11.222  1.00  0.00           N  
ATOM    482  NH2 ARG A 185       0.269   7.352  10.409  1.00  0.00           N  
ATOM    483  H   ARG A 185       6.941   6.112   8.650  1.00  0.00           H  
ATOM    484  HA  ARG A 185       6.433   4.720  11.140  1.00  0.00           H  
ATOM    485 1HB  ARG A 185       5.331   4.332   8.337  1.00  0.00           H  
ATOM    486 2HB  ARG A 185       4.809   3.407   9.737  1.00  0.00           H  
ATOM    487 1HG  ARG A 185       3.987   5.441  10.812  1.00  0.00           H  
ATOM    488 2HG  ARG A 185       4.558   6.409   9.432  1.00  0.00           H  
ATOM    489 1HD  ARG A 185       3.084   5.102   7.963  1.00  0.00           H  
ATOM    490 2HD  ARG A 185       2.459   4.255   9.397  1.00  0.00           H  
ATOM    491  HE  ARG A 185       1.903   6.998   8.563  1.00  0.00           H  
ATOM    492 1HH1 ARG A 185       1.755   4.615  11.141  1.00  0.00           H  
ATOM    493 2HH1 ARG A 185       0.489   5.452  12.011  1.00  0.00           H  
ATOM    494 1HH2 ARG A 185       0.260   8.073   9.701  1.00  0.00           H  
ATOM    495 2HH2 ARG A 185      -0.359   7.410  11.197  1.00  0.00           H  
ATOM    496  N   ILE A 186       8.274   3.384   8.823  1.00  0.00           N  
ATOM    497  CA  ILE A 186       9.169   2.275   8.510  1.00  0.00           C  
ATOM    498  C   ILE A 186      10.596   2.788   8.321  1.00  0.00           C  
ATOM    499  O   ILE A 186      11.022   3.085   7.205  1.00  0.00           O  
ATOM    500  CB  ILE A 186       8.709   1.531   7.243  1.00  0.00           C  
ATOM    501  CG1 ILE A 186       7.244   1.109   7.373  1.00  0.00           C  
ATOM    502  CG2 ILE A 186       9.594   0.321   6.987  1.00  0.00           C  
ATOM    503  CD1 ILE A 186       7.019  -0.028   8.343  1.00  0.00           C  
ATOM    504  H   ILE A 186       8.299   4.187   8.261  1.00  0.00           H  
ATOM    505  HA  ILE A 186       9.155   1.574   9.343  1.00  0.00           H  
ATOM    506  HB  ILE A 186       8.770   2.201   6.386  1.00  0.00           H  
ATOM    507 1HG1 ILE A 186       6.648   1.961   7.702  1.00  0.00           H  
ATOM    508 2HG1 ILE A 186       6.865   0.804   6.397  1.00  0.00           H  
ATOM    509 1HG2 ILE A 186       9.255  -0.194   6.088  1.00  0.00           H  
ATOM    510 2HG2 ILE A 186      10.625   0.646   6.851  1.00  0.00           H  
ATOM    511 3HG2 ILE A 186       9.536  -0.359   7.838  1.00  0.00           H  
ATOM    512 1HD1 ILE A 186       5.957  -0.270   8.381  1.00  0.00           H  
ATOM    513 2HD1 ILE A 186       7.579  -0.904   8.013  1.00  0.00           H  
ATOM    514 3HD1 ILE A 186       7.359   0.267   9.334  1.00  0.00           H  
ATOM    515  N   PRO A 187      11.351   2.908   9.421  1.00  0.00           N  
ATOM    516  CA  PRO A 187      12.720   3.411   9.388  1.00  0.00           C  
ATOM    517  C   PRO A 187      13.758   2.333   9.085  1.00  0.00           C  
ATOM    518  O   PRO A 187      13.455   1.139   9.120  1.00  0.00           O  
ATOM    519  CB  PRO A 187      12.898   3.970  10.803  1.00  0.00           C  
ATOM    520  CG  PRO A 187      12.126   3.031  11.667  1.00  0.00           C  
ATOM    521  CD  PRO A 187      10.915   2.677  10.846  1.00  0.00           C  
ATOM    522  HA  PRO A 187      12.795   4.207   8.632  1.00  0.00           H  
ATOM    523 1HB  PRO A 187      13.966   4.007  11.062  1.00  0.00           H  
ATOM    524 2HB  PRO A 187      12.520   5.002  10.851  1.00  0.00           H  
ATOM    525 1HG  PRO A 187      12.740   2.153  11.917  1.00  0.00           H  
ATOM    526 2HG  PRO A 187      11.865   3.518  12.618  1.00  0.00           H  
ATOM    527 1HD  PRO A 187      10.649   1.624  11.018  1.00  0.00           H  
ATOM    528 2HD  PRO A 187      10.080   3.338  11.120  1.00  0.00           H  
ATOM    529  N   ASN A 188      14.979   2.783   8.787  1.00  0.00           N  
ATOM    530  CA  ASN A 188      16.103   1.893   8.484  1.00  0.00           C  
ATOM    531  C   ASN A 188      15.767   0.949   7.333  1.00  0.00           C  
ATOM    532  O   ASN A 188      15.730  -0.273   7.506  1.00  0.00           O  
ATOM    533  CB  ASN A 188      16.510   1.106   9.716  1.00  0.00           C  
ATOM    534  CG  ASN A 188      16.934   1.992  10.855  1.00  0.00           C  
ATOM    535  OD1 ASN A 188      17.770   2.886  10.682  1.00  0.00           O  
ATOM    536  ND2 ASN A 188      16.374   1.761  12.014  1.00  0.00           N  
ATOM    537  H   ASN A 188      15.132   3.752   8.774  1.00  0.00           H  
ATOM    538  HA  ASN A 188      16.951   2.502   8.165  1.00  0.00           H  
ATOM    539 1HB  ASN A 188      15.674   0.487  10.045  1.00  0.00           H  
ATOM    540 2HB  ASN A 188      17.333   0.437   9.466  1.00  0.00           H  
ATOM    541 1HD2 ASN A 188      16.618   2.320  12.807  1.00  0.00           H  
ATOM    542 2HD2 ASN A 188      15.703   1.027  12.108  1.00  0.00           H  
ATOM    543  N   ILE A 189      15.512   1.513   6.163  1.00  0.00           N  
ATOM    544  CA  ILE A 189      15.184   0.709   4.997  1.00  0.00           C  
ATOM    545  C   ILE A 189      16.421   0.501   4.122  1.00  0.00           C  
ATOM    546  O   ILE A 189      17.003   1.461   3.620  1.00  0.00           O  
ATOM    547  CB  ILE A 189      14.065   1.370   4.171  1.00  0.00           C  
ATOM    548  CG1 ILE A 189      12.742   1.333   4.938  1.00  0.00           C  
ATOM    549  CG2 ILE A 189      13.921   0.680   2.822  1.00  0.00           C  
ATOM    550  CD1 ILE A 189      11.639   2.141   4.293  1.00  0.00           C  
ATOM    551  H   ILE A 189      15.568   2.487   6.079  1.00  0.00           H  
ATOM    552  HA  ILE A 189      14.833  -0.265   5.336  1.00  0.00           H  
ATOM    553  HB  ILE A 189      14.306   2.420   4.007  1.00  0.00           H  
ATOM    554 1HG1 ILE A 189      12.402   0.302   5.029  1.00  0.00           H  
ATOM    555 2HG1 ILE A 189      12.896   1.715   5.948  1.00  0.00           H  
ATOM    556 1HG2 ILE A 189      13.126   1.158   2.251  1.00  0.00           H  
ATOM    557 2HG2 ILE A 189      14.859   0.757   2.273  1.00  0.00           H  
ATOM    558 3HG2 ILE A 189      13.676  -0.371   2.976  1.00  0.00           H  
ATOM    559 1HD1 ILE A 189      10.733   2.066   4.895  1.00  0.00           H  
ATOM    560 2HD1 ILE A 189      11.944   3.185   4.226  1.00  0.00           H  
ATOM    561 3HD1 ILE A 189      11.442   1.754   3.294  1.00  0.00           H  
ATOM    562  N   PRO A 190      16.831  -0.769   3.930  1.00  0.00           N  
ATOM    563  CA  PRO A 190      18.009  -1.127   3.118  1.00  0.00           C  
ATOM    564  C   PRO A 190      18.013  -0.542   1.691  1.00  0.00           C  
ATOM    565  O   PRO A 190      19.017   0.044   1.284  1.00  0.00           O  
ATOM    566  CB  PRO A 190      17.920  -2.656   3.083  1.00  0.00           C  
ATOM    567  CG  PRO A 190      17.296  -3.015   4.389  1.00  0.00           C  
ATOM    568  CD  PRO A 190      16.242  -1.962   4.602  1.00  0.00           C  
ATOM    569  HA  PRO A 190      18.920  -0.789   3.634  1.00  0.00           H  
ATOM    570 1HB  PRO A 190      17.319  -2.978   2.219  1.00  0.00           H  
ATOM    571 2HB  PRO A 190      18.923  -3.089   2.955  1.00  0.00           H  
ATOM    572 1HG  PRO A 190      16.877  -4.031   4.342  1.00  0.00           H  
ATOM    573 2HG  PRO A 190      18.056  -3.022   5.183  1.00  0.00           H  
ATOM    574 1HD  PRO A 190      15.304  -2.279   4.123  1.00  0.00           H  
ATOM    575 2HD  PRO A 190      16.093  -1.806   5.681  1.00  0.00           H  
ATOM    576  N   PRO A 191      16.918  -0.679   0.897  1.00  0.00           N  
ATOM    577  CA  PRO A 191      16.887  -0.148  -0.471  1.00  0.00           C  
ATOM    578  C   PRO A 191      17.027   1.369  -0.505  1.00  0.00           C  
ATOM    579  O   PRO A 191      17.645   1.926  -1.412  1.00  0.00           O  
ATOM    580  CB  PRO A 191      15.511  -0.592  -0.978  1.00  0.00           C  
ATOM    581  CG  PRO A 191      14.734  -0.863   0.265  1.00  0.00           C  
ATOM    582  CD  PRO A 191      15.744  -1.439   1.221  1.00  0.00           C  
ATOM    583  HA  PRO A 191      17.693  -0.613  -1.058  1.00  0.00           H  
ATOM    584 1HB  PRO A 191      15.064   0.200  -1.596  1.00  0.00           H  
ATOM    585 2HB  PRO A 191      15.614  -1.480  -1.619  1.00  0.00           H  
ATOM    586 1HG  PRO A 191      14.279   0.066   0.639  1.00  0.00           H  
ATOM    587 2HG  PRO A 191      13.907  -1.558   0.052  1.00  0.00           H  
ATOM    588 1HD  PRO A 191      15.403  -1.284   2.254  1.00  0.00           H  
ATOM    589 2HD  PRO A 191      15.876  -2.512   1.013  1.00  0.00           H  
ATOM    590  N   ASN A 192      16.439   2.024   0.497  1.00  0.00           N  
ATOM    591  CA  ASN A 192      16.461   3.484   0.616  1.00  0.00           C  
ATOM    592  C   ASN A 192      15.739   4.142  -0.554  1.00  0.00           C  
ATOM    593  O   ASN A 192      15.877   5.342  -0.797  1.00  0.00           O  
ATOM    594  CB  ASN A 192      17.887   3.993   0.715  1.00  0.00           C  
ATOM    595  CG  ASN A 192      17.986   5.295   1.461  1.00  0.00           C  
ATOM    596  OD1 ASN A 192      17.297   5.501   2.467  1.00  0.00           O  
ATOM    597  ND2 ASN A 192      18.829   6.176   0.989  1.00  0.00           N  
ATOM    598  H   ASN A 192      15.983   1.506   1.191  1.00  0.00           H  
ATOM    599  HA  ASN A 192      15.928   3.765   1.526  1.00  0.00           H  
ATOM    600 1HB  ASN A 192      18.505   3.250   1.221  1.00  0.00           H  
ATOM    601 2HB  ASN A 192      18.295   4.130  -0.286  1.00  0.00           H  
ATOM    602 1HD2 ASN A 192      18.937   7.060   1.445  1.00  0.00           H  
ATOM    603 2HD2 ASN A 192      19.367   5.967   0.173  1.00  0.00           H  
ATOM    604  N   ILE A 193      14.963   3.345  -1.271  1.00  0.00           N  
ATOM    605  CA  ILE A 193      14.193   3.829  -2.403  1.00  0.00           C  
ATOM    606  C   ILE A 193      12.766   4.063  -1.944  1.00  0.00           C  
ATOM    607  O   ILE A 193      12.276   3.346  -1.075  1.00  0.00           O  
ATOM    608  CB  ILE A 193      14.218   2.833  -3.577  1.00  0.00           C  
ATOM    609  CG1 ILE A 193      15.651   2.631  -4.074  1.00  0.00           C  
ATOM    610  CG2 ILE A 193      13.323   3.318  -4.706  1.00  0.00           C  
ATOM    611  CD1 ILE A 193      15.815   1.446  -4.999  1.00  0.00           C  
ATOM    612  H   ILE A 193      14.902   2.400  -1.023  1.00  0.00           H  
ATOM    613  HA  ILE A 193      14.633   4.765  -2.745  1.00  0.00           H  
ATOM    614  HB  ILE A 193      13.862   1.861  -3.236  1.00  0.00           H  
ATOM    615 1HG1 ILE A 193      15.983   3.524  -4.602  1.00  0.00           H  
ATOM    616 2HG1 ILE A 193      16.317   2.490  -3.222  1.00  0.00           H  
ATOM    617 1HG2 ILE A 193      13.352   2.604  -5.527  1.00  0.00           H  
ATOM    618 2HG2 ILE A 193      12.300   3.412  -4.344  1.00  0.00           H  
ATOM    619 3HG2 ILE A 193      13.673   4.289  -5.056  1.00  0.00           H  
ATOM    620 1HD1 ILE A 193      16.857   1.368  -5.309  1.00  0.00           H  
ATOM    621 2HD1 ILE A 193      15.522   0.534  -4.479  1.00  0.00           H  
ATOM    622 3HD1 ILE A 193      15.185   1.581  -5.878  1.00  0.00           H  
ATOM    623  N   ASN A 194      12.099   5.055  -2.510  1.00  0.00           N  
ATOM    624  CA  ASN A 194      10.742   5.373  -2.087  1.00  0.00           C  
ATOM    625  C   ASN A 194       9.680   4.789  -3.014  1.00  0.00           C  
ATOM    626  O   ASN A 194       8.531   4.642  -2.611  1.00  0.00           O  
ATOM    627  CB  ASN A 194      10.571   6.877  -1.974  1.00  0.00           C  
ATOM    628  CG  ASN A 194      11.451   7.481  -0.915  1.00  0.00           C  
ATOM    629  OD1 ASN A 194      11.767   6.834   0.090  1.00  0.00           O  
ATOM    630  ND2 ASN A 194      11.855   8.709  -1.122  1.00  0.00           N  
ATOM    631  H   ASN A 194      12.521   5.581  -3.224  1.00  0.00           H  
ATOM    632  HA  ASN A 194      10.571   4.924  -1.107  1.00  0.00           H  
ATOM    633 1HB  ASN A 194      10.804   7.343  -2.933  1.00  0.00           H  
ATOM    634 2HB  ASN A 194       9.532   7.109  -1.742  1.00  0.00           H  
ATOM    635 1HD2 ASN A 194      12.443   9.161  -0.451  1.00  0.00           H  
ATOM    636 2HD2 ASN A 194      11.575   9.194  -1.950  1.00  0.00           H  
ATOM    637  N   THR A 195      10.044   4.426  -4.241  1.00  0.00           N  
ATOM    638  CA  THR A 195       9.060   3.891  -5.177  1.00  0.00           C  
ATOM    639  C   THR A 195       8.646   2.488  -4.757  1.00  0.00           C  
ATOM    640  O   THR A 195       9.495   1.626  -4.538  1.00  0.00           O  
ATOM    641  CB  THR A 195       9.607   3.866  -6.616  1.00  0.00           C  
ATOM    642  OG1 THR A 195       9.957   5.196  -7.021  1.00  0.00           O  
ATOM    643  CG2 THR A 195       8.566   3.306  -7.573  1.00  0.00           C  
ATOM    644  H   THR A 195      10.977   4.513  -4.518  1.00  0.00           H  
ATOM    645  HA  THR A 195       8.180   4.534  -5.159  1.00  0.00           H  
ATOM    646  HB  THR A 195      10.500   3.243  -6.655  1.00  0.00           H  
ATOM    647  HG1 THR A 195      10.497   5.158  -7.814  1.00  0.00           H  
ATOM    648 1HG2 THR A 195       8.970   3.296  -8.585  1.00  0.00           H  
ATOM    649 2HG2 THR A 195       8.307   2.290  -7.275  1.00  0.00           H  
ATOM    650 3HG2 THR A 195       7.674   3.931  -7.546  1.00  0.00           H  
ATOM    651  N   TRP A 196       7.335   2.252  -4.728  1.00  0.00           N  
ATOM    652  CA  TRP A 196       6.777   0.971  -4.294  1.00  0.00           C  
ATOM    653  C   TRP A 196       7.317  -0.211  -5.074  1.00  0.00           C  
ATOM    654  O   TRP A 196       7.583  -1.257  -4.494  1.00  0.00           O  
ATOM    655  CB  TRP A 196       5.253   0.994  -4.421  1.00  0.00           C  
ATOM    656  CG  TRP A 196       4.606  -0.322  -4.109  1.00  0.00           C  
ATOM    657  CD1 TRP A 196       4.331  -0.822  -2.871  1.00  0.00           C  
ATOM    658  CD2 TRP A 196       4.148  -1.318  -5.055  1.00  0.00           C  
ATOM    659  NE1 TRP A 196       3.737  -2.055  -2.980  1.00  0.00           N  
ATOM    660  CE2 TRP A 196       3.616  -2.373  -4.309  1.00  0.00           C  
ATOM    661  CE3 TRP A 196       4.145  -1.396  -6.453  1.00  0.00           C  
ATOM    662  CZ2 TRP A 196       3.085  -3.503  -4.912  1.00  0.00           C  
ATOM    663  CZ3 TRP A 196       3.612  -2.528  -7.058  1.00  0.00           C  
ATOM    664  CH2 TRP A 196       3.095  -3.553  -6.307  1.00  0.00           C  
ATOM    665  H   TRP A 196       6.718   2.975  -4.977  1.00  0.00           H  
ATOM    666  HA  TRP A 196       7.041   0.815  -3.248  1.00  0.00           H  
ATOM    667 1HB  TRP A 196       4.843   1.746  -3.746  1.00  0.00           H  
ATOM    668 2HB  TRP A 196       4.976   1.279  -5.435  1.00  0.00           H  
ATOM    669  HD1 TRP A 196       4.551  -0.317  -1.932  1.00  0.00           H  
ATOM    670  HE1 TRP A 196       3.438  -2.634  -2.209  1.00  0.00           H  
ATOM    671  HE3 TRP A 196       4.552  -0.584  -7.054  1.00  0.00           H  
ATOM    672  HZ2 TRP A 196       2.669  -4.328  -4.333  1.00  0.00           H  
ATOM    673  HZ3 TRP A 196       3.615  -2.582  -8.147  1.00  0.00           H  
ATOM    674  HH2 TRP A 196       2.684  -4.427  -6.813  1.00  0.00           H  
ATOM    675  N   GLN A 197       7.501  -0.040  -6.371  1.00  0.00           N  
ATOM    676  CA  GLN A 197       8.009  -1.113  -7.211  1.00  0.00           C  
ATOM    677  C   GLN A 197       9.357  -1.617  -6.706  1.00  0.00           C  
ATOM    678  O   GLN A 197       9.664  -2.802  -6.803  1.00  0.00           O  
ATOM    679  CB  GLN A 197       8.135  -0.641  -8.662  1.00  0.00           C  
ATOM    680  CG  GLN A 197       8.545  -1.731  -9.638  1.00  0.00           C  
ATOM    681  CD  GLN A 197       8.753  -1.201 -11.044  1.00  0.00           C  
ATOM    682  OE1 GLN A 197       9.594  -0.328 -11.275  1.00  0.00           O  
ATOM    683  NE2 GLN A 197       7.987  -1.727 -11.992  1.00  0.00           N  
ATOM    684  H   GLN A 197       7.285   0.827  -6.773  1.00  0.00           H  
ATOM    685  HA  GLN A 197       7.305  -1.944  -7.174  1.00  0.00           H  
ATOM    686 1HB  GLN A 197       7.181  -0.232  -8.996  1.00  0.00           H  
ATOM    687 2HB  GLN A 197       8.873   0.159  -8.722  1.00  0.00           H  
ATOM    688 1HG  GLN A 197       9.481  -2.175  -9.298  1.00  0.00           H  
ATOM    689 2HG  GLN A 197       7.763  -2.489  -9.670  1.00  0.00           H  
ATOM    690 1HE2 GLN A 197       8.079  -1.416 -12.940  1.00  0.00           H  
ATOM    691 2HE2 GLN A 197       7.317  -2.433 -11.761  1.00  0.00           H  
ATOM    692  N   GLN A 198      10.175  -0.711  -6.199  1.00  0.00           N  
ATOM    693  CA  GLN A 198      11.478  -1.081  -5.673  1.00  0.00           C  
ATOM    694  C   GLN A 198      11.403  -1.414  -4.177  1.00  0.00           C  
ATOM    695  O   GLN A 198      12.272  -2.104  -3.643  1.00  0.00           O  
ATOM    696  CB  GLN A 198      12.485   0.047  -5.913  1.00  0.00           C  
ATOM    697  CG  GLN A 198      13.050   0.089  -7.322  1.00  0.00           C  
ATOM    698  CD  GLN A 198      12.038   0.587  -8.337  1.00  0.00           C  
ATOM    699  OE1 GLN A 198      11.507   1.694  -8.212  1.00  0.00           O  
ATOM    700  NE2 GLN A 198      11.766  -0.228  -9.349  1.00  0.00           N  
ATOM    701  H   GLN A 198       9.892   0.225  -6.159  1.00  0.00           H  
ATOM    702  HA  GLN A 198      11.821  -1.974  -6.195  1.00  0.00           H  
ATOM    703 1HB  GLN A 198      12.009   1.008  -5.712  1.00  0.00           H  
ATOM    704 2HB  GLN A 198      13.319  -0.056  -5.219  1.00  0.00           H  
ATOM    705 1HG  GLN A 198      13.909   0.759  -7.338  1.00  0.00           H  
ATOM    706 2HG  GLN A 198      13.355  -0.918  -7.610  1.00  0.00           H  
ATOM    707 1HE2 GLN A 198      11.107   0.046 -10.050  1.00  0.00           H  
ATOM    708 2HE2 GLN A 198      12.220  -1.117  -9.412  1.00  0.00           H  
ATOM    709  N   VAL A 199      10.352  -0.934  -3.509  1.00  0.00           N  
ATOM    710  CA  VAL A 199      10.176  -1.172  -2.075  1.00  0.00           C  
ATOM    711  C   VAL A 199       9.600  -2.567  -1.810  1.00  0.00           C  
ATOM    712  O   VAL A 199       9.919  -3.196  -0.799  1.00  0.00           O  
ATOM    713  CB  VAL A 199       9.255  -0.107  -1.419  1.00  0.00           C  
ATOM    714  CG1 VAL A 199       8.934  -0.472   0.023  1.00  0.00           C  
ATOM    715  CG2 VAL A 199       9.886   1.276  -1.474  1.00  0.00           C  
ATOM    716  H   VAL A 199       9.680  -0.403  -3.994  1.00  0.00           H  
ATOM    717  HA  VAL A 199      11.150  -1.099  -1.590  1.00  0.00           H  
ATOM    718  HB  VAL A 199       8.328  -0.077  -1.973  1.00  0.00           H  
ATOM    719 1HG1 VAL A 199       8.249   0.256   0.433  1.00  0.00           H  
ATOM    720 2HG1 VAL A 199       9.844  -0.476   0.608  1.00  0.00           H  
ATOM    721 3HG1 VAL A 199       8.481  -1.453   0.055  1.00  0.00           H  
ATOM    722 1HG2 VAL A 199      10.605   1.379  -0.675  1.00  0.00           H  
ATOM    723 2HG2 VAL A 199       9.117   2.037  -1.373  1.00  0.00           H  
ATOM    724 3HG2 VAL A 199      10.384   1.404  -2.424  1.00  0.00           H  
ATOM    725  N   THR A 200       8.776  -3.060  -2.735  1.00  0.00           N  
ATOM    726  CA  THR A 200       8.155  -4.378  -2.600  1.00  0.00           C  
ATOM    727  C   THR A 200       9.204  -5.486  -2.514  1.00  0.00           C  
ATOM    728  O   THR A 200       8.948  -6.567  -1.971  1.00  0.00           O  
ATOM    729  CB  THR A 200       7.201  -4.662  -3.775  1.00  0.00           C  
ATOM    730  OG1 THR A 200       6.353  -5.771  -3.448  1.00  0.00           O  
ATOM    731  CG2 THR A 200       7.989  -4.985  -5.035  1.00  0.00           C  
ATOM    732  H   THR A 200       8.574  -2.521  -3.533  1.00  0.00           H  
ATOM    733  HA  THR A 200       7.577  -4.395  -1.676  1.00  0.00           H  
ATOM    734  HB  THR A 200       6.578  -3.787  -3.958  1.00  0.00           H  
ATOM    735  HG1 THR A 200       5.980  -6.136  -4.254  1.00  0.00           H  
ATOM    736 1HG2 THR A 200       7.299  -5.183  -5.855  1.00  0.00           H  
ATOM    737 2HG2 THR A 200       8.626  -4.140  -5.293  1.00  0.00           H  
ATOM    738 3HG2 THR A 200       8.607  -5.865  -4.862  1.00  0.00           H  
ATOM    739  N   ALA A 201      10.393  -5.191  -3.035  1.00  0.00           N  
ATOM    740  CA  ALA A 201      11.500  -6.131  -3.034  1.00  0.00           C  
ATOM    741  C   ALA A 201      11.877  -6.546  -1.615  1.00  0.00           C  
ATOM    742  O   ALA A 201      12.438  -7.620  -1.410  1.00  0.00           O  
ATOM    743  CB  ALA A 201      12.701  -5.530  -3.746  1.00  0.00           C  
ATOM    744  H   ALA A 201      10.525  -4.306  -3.437  1.00  0.00           H  
ATOM    745  HA  ALA A 201      11.184  -7.027  -3.567  1.00  0.00           H  
ATOM    746 1HB  ALA A 201      13.069  -4.686  -3.182  1.00  0.00           H  
ATOM    747 2HB  ALA A 201      12.407  -5.201  -4.731  1.00  0.00           H  
ATOM    748 3HB  ALA A 201      13.480  -6.275  -3.831  1.00  0.00           H  
ATOM    749  N   LEU A 202      11.555  -5.698  -0.639  1.00  0.00           N  
ATOM    750  CA  LEU A 202      11.852  -5.986   0.761  1.00  0.00           C  
ATOM    751  C   LEU A 202      11.164  -7.273   1.205  1.00  0.00           C  
ATOM    752  O   LEU A 202      11.734  -8.081   1.942  1.00  0.00           O  
ATOM    753  CB  LEU A 202      11.402  -4.821   1.652  1.00  0.00           C  
ATOM    754  CG  LEU A 202      12.312  -3.586   1.642  1.00  0.00           C  
ATOM    755  CD1 LEU A 202      11.579  -2.410   2.271  1.00  0.00           C  
ATOM    756  CD2 LEU A 202      13.597  -3.896   2.396  1.00  0.00           C  
ATOM    757  H   LEU A 202      11.099  -4.855  -0.870  1.00  0.00           H  
ATOM    758  HA  LEU A 202      12.929  -6.112   0.867  1.00  0.00           H  
ATOM    759 1HB  LEU A 202      10.410  -4.504   1.335  1.00  0.00           H  
ATOM    760 2HB  LEU A 202      11.336  -5.176   2.681  1.00  0.00           H  
ATOM    761  HG  LEU A 202      12.551  -3.318   0.613  1.00  0.00           H  
ATOM    762 1HD1 LEU A 202      12.226  -1.532   2.264  1.00  0.00           H  
ATOM    763 2HD1 LEU A 202      10.675  -2.197   1.701  1.00  0.00           H  
ATOM    764 3HD1 LEU A 202      11.312  -2.655   3.299  1.00  0.00           H  
ATOM    765 1HD2 LEU A 202      14.245  -3.019   2.388  1.00  0.00           H  
ATOM    766 2HD2 LEU A 202      13.360  -4.163   3.426  1.00  0.00           H  
ATOM    767 3HD2 LEU A 202      14.110  -4.729   1.914  1.00  0.00           H  
ATOM    768  N   ALA A 203       9.940  -7.462   0.736  1.00  0.00           N  
ATOM    769  CA  ALA A 203       9.168  -8.647   1.076  1.00  0.00           C  
ATOM    770  C   ALA A 203       9.582  -9.823   0.199  1.00  0.00           C  
ATOM    771  O   ALA A 203       9.557 -10.975   0.629  1.00  0.00           O  
ATOM    772  CB  ALA A 203       7.680  -8.368   0.926  1.00  0.00           C  
ATOM    773  H   ALA A 203       9.547  -6.788   0.138  1.00  0.00           H  
ATOM    774  HA  ALA A 203       9.381  -8.904   2.114  1.00  0.00           H  
ATOM    775 1HB  ALA A 203       7.121  -9.270   1.131  1.00  0.00           H  
ATOM    776 2HB  ALA A 203       7.476  -8.040  -0.081  1.00  0.00           H  
ATOM    777 3HB  ALA A 203       7.386  -7.597   1.623  1.00  0.00           H  
ATOM    778  N   GLN A 204       9.984  -9.521  -1.026  1.00  0.00           N  
ATOM    779  CA  GLN A 204      10.404 -10.548  -1.973  1.00  0.00           C  
ATOM    780  C   GLN A 204      11.764 -11.129  -1.585  1.00  0.00           C  
ATOM    781  O   GLN A 204      12.022 -12.314  -1.796  1.00  0.00           O  
ATOM    782  CB  GLN A 204      10.462  -9.976  -3.392  1.00  0.00           C  
ATOM    783  CG  GLN A 204       9.116  -9.536  -3.942  1.00  0.00           C  
ATOM    784  CD  GLN A 204       9.232  -8.896  -5.312  1.00  0.00           C  
ATOM    785  OE1 GLN A 204      10.329  -8.550  -5.761  1.00  0.00           O  
ATOM    786  NE2 GLN A 204       8.099  -8.733  -5.986  1.00  0.00           N  
ATOM    787  H   GLN A 204       9.997  -8.581  -1.307  1.00  0.00           H  
ATOM    788  HA  GLN A 204       9.674 -11.357  -1.953  1.00  0.00           H  
ATOM    789 1HB  GLN A 204      11.131  -9.116  -3.410  1.00  0.00           H  
ATOM    790 2HB  GLN A 204      10.874 -10.724  -4.069  1.00  0.00           H  
ATOM    791 1HG  GLN A 204       8.467 -10.407  -4.025  1.00  0.00           H  
ATOM    792 2HG  GLN A 204       8.678  -8.807  -3.260  1.00  0.00           H  
ATOM    793 1HE2 GLN A 204       8.113  -8.316  -6.896  1.00  0.00           H  
ATOM    794 2HE2 GLN A 204       7.232  -9.028  -5.585  1.00  0.00           H  
ATOM    795  N   GLN A 205      12.623 -10.297  -1.006  1.00  0.00           N  
ATOM    796  CA  GLN A 205      13.947 -10.740  -0.576  1.00  0.00           C  
ATOM    797  C   GLN A 205      13.877 -11.400   0.798  1.00  0.00           C  
ATOM    798  O   GLN A 205      14.899 -11.798   1.357  1.00  0.00           O  
ATOM    799  CB  GLN A 205      14.925  -9.563  -0.544  1.00  0.00           C  
ATOM    800  CG  GLN A 205      15.237  -8.975  -1.910  1.00  0.00           C  
ATOM    801  CD  GLN A 205      16.043  -7.694  -1.818  1.00  0.00           C  
ATOM    802  OE1 GLN A 205      16.058  -7.026  -0.780  1.00  0.00           O  
ATOM    803  NE2 GLN A 205      16.721  -7.343  -2.905  1.00  0.00           N  
ATOM    804  H   GLN A 205      12.368  -9.354  -0.881  1.00  0.00           H  
ATOM    805  HA  GLN A 205      14.314 -11.477  -1.290  1.00  0.00           H  
ATOM    806 1HB  GLN A 205      14.518  -8.768   0.079  1.00  0.00           H  
ATOM    807 2HB  GLN A 205      15.865  -9.883  -0.093  1.00  0.00           H  
ATOM    808 1HG  GLN A 205      15.813  -9.702  -2.483  1.00  0.00           H  
ATOM    809 2HG  GLN A 205      14.300  -8.755  -2.421  1.00  0.00           H  
ATOM    810 1HE2 GLN A 205      17.271  -6.506  -2.905  1.00  0.00           H  
ATOM    811 2HE2 GLN A 205      16.682  -7.913  -3.725  1.00  0.00           H  
ATOM    812  N   LYS A 206      12.661 -11.490   1.335  1.00  0.00           N  
ATOM    813  CA  LYS A 206      12.411 -12.108   2.638  1.00  0.00           C  
ATOM    814  C   LYS A 206      13.098 -11.346   3.771  1.00  0.00           C  
ATOM    815  O   LYS A 206      13.381 -11.908   4.831  1.00  0.00           O  
ATOM    816  CB  LYS A 206      12.876 -13.565   2.633  1.00  0.00           C  
ATOM    817  CG  LYS A 206      12.317 -14.400   1.488  1.00  0.00           C  
ATOM    818  CD  LYS A 206      10.801 -14.500   1.567  1.00  0.00           C  
ATOM    819  CE  LYS A 206      10.244 -15.374   0.452  1.00  0.00           C  
ATOM    820  NZ  LYS A 206       8.759 -15.452   0.495  1.00  0.00           N  
ATOM    821  H   LYS A 206      11.902 -11.132   0.833  1.00  0.00           H  
ATOM    822  HA  LYS A 206      11.338 -12.084   2.832  1.00  0.00           H  
ATOM    823 1HB  LYS A 206      13.964 -13.600   2.572  1.00  0.00           H  
ATOM    824 2HB  LYS A 206      12.585 -14.043   3.568  1.00  0.00           H  
ATOM    825 1HG  LYS A 206      12.593 -13.945   0.536  1.00  0.00           H  
ATOM    826 2HG  LYS A 206      12.741 -15.402   1.528  1.00  0.00           H  
ATOM    827 1HD  LYS A 206      10.514 -14.926   2.529  1.00  0.00           H  
ATOM    828 2HD  LYS A 206      10.365 -13.505   1.486  1.00  0.00           H  
ATOM    829 1HE  LYS A 206      10.547 -14.970  -0.513  1.00  0.00           H  
ATOM    830 2HE  LYS A 206      10.651 -16.381   0.543  1.00  0.00           H  
ATOM    831 1HZ  LYS A 206       8.430 -16.041  -0.257  1.00  0.00           H  
ATOM    832 2HZ  LYS A 206       8.467 -15.844   1.380  1.00  0.00           H  
ATOM    833 3HZ  LYS A 206       8.370 -14.526   0.393  1.00  0.00           H  
ATOM    834  N   LEU A 207      13.349 -10.061   3.549  1.00  0.00           N  
ATOM    835  CA  LEU A 207      13.990  -9.224   4.554  1.00  0.00           C  
ATOM    836  C   LEU A 207      12.946  -8.722   5.541  1.00  0.00           C  
ATOM    837  O   LEU A 207      13.220  -8.553   6.728  1.00  0.00           O  
ATOM    838  CB  LEU A 207      14.706  -8.038   3.895  1.00  0.00           C  
ATOM    839  CG  LEU A 207      15.872  -8.399   2.966  1.00  0.00           C  
ATOM    840  CD1 LEU A 207      16.412  -7.133   2.314  1.00  0.00           C  
ATOM    841  CD2 LEU A 207      16.956  -9.109   3.763  1.00  0.00           C  
ATOM    842  H   LEU A 207      13.095  -9.666   2.688  1.00  0.00           H  
ATOM    843  HA  LEU A 207      14.729  -9.824   5.083  1.00  0.00           H  
ATOM    844 1HB  LEU A 207      13.979  -7.475   3.311  1.00  0.00           H  
ATOM    845 2HB  LEU A 207      15.095  -7.388   4.677  1.00  0.00           H  
ATOM    846  HG  LEU A 207      15.516  -9.056   2.172  1.00  0.00           H  
ATOM    847 1HD1 LEU A 207      17.241  -7.389   1.653  1.00  0.00           H  
ATOM    848 2HD1 LEU A 207      15.622  -6.656   1.735  1.00  0.00           H  
ATOM    849 3HD1 LEU A 207      16.762  -6.448   3.085  1.00  0.00           H  
ATOM    850 1HD2 LEU A 207      17.785  -9.365   3.102  1.00  0.00           H  
ATOM    851 2HD2 LEU A 207      17.315  -8.452   4.556  1.00  0.00           H  
ATOM    852 3HD2 LEU A 207      16.547 -10.019   4.202  1.00  0.00           H  
ATOM    853  N   LEU A 208      11.745  -8.502   5.025  1.00  0.00           N  
ATOM    854  CA  LEU A 208      10.630  -8.025   5.825  1.00  0.00           C  
ATOM    855  C   LEU A 208      10.162  -9.114   6.782  1.00  0.00           C  
ATOM    856  O   LEU A 208       9.694 -10.170   6.351  1.00  0.00           O  
ATOM    857  CB  LEU A 208       9.482  -7.603   4.904  1.00  0.00           C  
ATOM    858  CG  LEU A 208       8.469  -6.627   5.507  1.00  0.00           C  
ATOM    859  CD1 LEU A 208       9.080  -5.239   5.647  1.00  0.00           C  
ATOM    860  CD2 LEU A 208       7.211  -6.572   4.656  1.00  0.00           C  
ATOM    861  H   LEU A 208      11.604  -8.670   4.072  1.00  0.00           H  
ATOM    862  HA  LEU A 208      10.963  -7.165   6.405  1.00  0.00           H  
ATOM    863 1HB  LEU A 208       9.910  -7.142   4.024  1.00  0.00           H  
ATOM    864 2HB  LEU A 208       8.953  -8.493   4.599  1.00  0.00           H  
ATOM    865  HG  LEU A 208       8.191  -6.971   6.494  1.00  0.00           H  
ATOM    866 1HD1 LEU A 208       8.320  -4.542   5.962  1.00  0.00           H  
ATOM    867 2HD1 LEU A 208       9.481  -4.926   4.696  1.00  0.00           H  
ATOM    868 3HD1 LEU A 208       9.873  -5.264   6.380  1.00  0.00           H  
ATOM    869 1HD2 LEU A 208       6.761  -7.554   4.614  1.00  0.00           H  
ATOM    870 2HD2 LEU A 208       7.465  -6.251   3.658  1.00  0.00           H  
ATOM    871 3HD2 LEU A 208       6.510  -5.876   5.091  1.00  0.00           H  
ATOM    872  N   THR A 209      10.306  -8.861   8.075  1.00  0.00           N  
ATOM    873  CA  THR A 209       9.894  -9.816   9.089  1.00  0.00           C  
ATOM    874  C   THR A 209       8.410  -9.626   9.399  1.00  0.00           C  
ATOM    875  O   THR A 209       7.823  -8.616   9.001  1.00  0.00           O  
ATOM    876  CB  THR A 209      10.729  -9.666  10.374  1.00  0.00           C  
ATOM    877  OG1 THR A 209      10.450  -8.399  10.983  1.00  0.00           O  
ATOM    878  CG2 THR A 209      12.214  -9.757  10.060  1.00  0.00           C  
ATOM    879  H   THR A 209      10.693  -7.999   8.355  1.00  0.00           H  
ATOM    880  HA  THR A 209      10.047 -10.822   8.699  1.00  0.00           H  
ATOM    881  HB  THR A 209      10.463 -10.457  11.075  1.00  0.00           H  
ATOM    882  HG1 THR A 209      10.785  -7.695  10.423  1.00  0.00           H  
ATOM    883 1HG2 THR A 209      12.789  -9.650  10.980  1.00  0.00           H  
ATOM    884 2HG2 THR A 209      12.432 -10.724   9.606  1.00  0.00           H  
ATOM    885 3HG2 THR A 209      12.488  -8.963   9.366  1.00  0.00           H  
ATOM    886  N   PRO A 210       7.767 -10.590  10.084  1.00  0.00           N  
ATOM    887  CA  PRO A 210       6.348 -10.479  10.443  1.00  0.00           C  
ATOM    888  C   PRO A 210       6.042  -9.171  11.168  1.00  0.00           C  
ATOM    889  O   PRO A 210       4.971  -8.586  10.998  1.00  0.00           O  
ATOM    890  CB  PRO A 210       6.131 -11.689  11.357  1.00  0.00           C  
ATOM    891  CG  PRO A 210       7.111 -12.698  10.866  1.00  0.00           C  
ATOM    892  CD  PRO A 210       8.342 -11.897  10.536  1.00  0.00           C  
ATOM    893  HA  PRO A 210       5.737 -10.558   9.532  1.00  0.00           H  
ATOM    894 1HB  PRO A 210       6.302 -11.403  12.406  1.00  0.00           H  
ATOM    895 2HB  PRO A 210       5.090 -12.035  11.283  1.00  0.00           H  
ATOM    896 1HG  PRO A 210       7.296 -13.458  11.641  1.00  0.00           H  
ATOM    897 2HG  PRO A 210       6.705 -13.229   9.993  1.00  0.00           H  
ATOM    898 1HD  PRO A 210       8.960 -11.784  11.439  1.00  0.00           H  
ATOM    899 2HD  PRO A 210       8.908 -12.402   9.739  1.00  0.00           H  
ATOM    900  N   GLN A 211       7.006  -8.702  11.954  1.00  0.00           N  
ATOM    901  CA  GLN A 211       6.851  -7.466  12.707  1.00  0.00           C  
ATOM    902  C   GLN A 211       6.868  -6.247  11.785  1.00  0.00           C  
ATOM    903  O   GLN A 211       6.293  -5.206  12.112  1.00  0.00           O  
ATOM    904  CB  GLN A 211       7.955  -7.343  13.760  1.00  0.00           C  
ATOM    905  CG  GLN A 211       7.865  -8.365  14.880  1.00  0.00           C  
ATOM    906  CD  GLN A 211       8.969  -8.199  15.906  1.00  0.00           C  
ATOM    907  OE1 GLN A 211      10.044  -7.675  15.602  1.00  0.00           O  
ATOM    908  NE2 GLN A 211       8.712  -8.647  17.129  1.00  0.00           N  
ATOM    909  H   GLN A 211       7.845  -9.210  12.034  1.00  0.00           H  
ATOM    910  HA  GLN A 211       5.886  -7.488  13.213  1.00  0.00           H  
ATOM    911 1HB  GLN A 211       8.928  -7.453  13.282  1.00  0.00           H  
ATOM    912 2HB  GLN A 211       7.922  -6.350  14.208  1.00  0.00           H  
ATOM    913 1HG  GLN A 211       6.907  -8.249  15.387  1.00  0.00           H  
ATOM    914 2HG  GLN A 211       7.943  -9.365  14.452  1.00  0.00           H  
ATOM    915 1HE2 GLN A 211       9.403  -8.565  17.848  1.00  0.00           H  
ATOM    916 2HE2 GLN A 211       7.826  -9.066  17.333  1.00  0.00           H  
ATOM    917  N   ASP A 212       7.497  -6.381  10.621  1.00  0.00           N  
ATOM    918  CA  ASP A 212       7.583  -5.273   9.681  1.00  0.00           C  
ATOM    919  C   ASP A 212       6.345  -5.276   8.808  1.00  0.00           C  
ATOM    920  O   ASP A 212       5.880  -4.234   8.343  1.00  0.00           O  
ATOM    921  CB  ASP A 212       8.834  -5.381   8.798  1.00  0.00           C  
ATOM    922  CG  ASP A 212      10.135  -5.337   9.575  1.00  0.00           C  
ATOM    923  OD1 ASP A 212      10.357  -4.371  10.333  1.00  0.00           O  
ATOM    924  OD2 ASP A 212      10.950  -6.274   9.414  1.00  0.00           O  
ATOM    925  H   ASP A 212       7.856  -7.260  10.360  1.00  0.00           H  
ATOM    926  HA  ASP A 212       7.633  -4.342  10.247  1.00  0.00           H  
ATOM    927 1HB  ASP A 212       8.802  -6.314   8.260  1.00  0.00           H  
ATOM    928 2HB  ASP A 212       8.834  -4.566   8.089  1.00  0.00           H  
ATOM    929  N   MET A 213       5.815  -6.476   8.610  1.00  0.00           N  
ATOM    930  CA  MET A 213       4.627  -6.691   7.800  1.00  0.00           C  
ATOM    931  C   MET A 213       3.453  -5.871   8.318  1.00  0.00           C  
ATOM    932  O   MET A 213       2.797  -5.152   7.562  1.00  0.00           O  
ATOM    933  CB  MET A 213       4.271  -8.176   7.771  1.00  0.00           C  
ATOM    934  CG  MET A 213       5.215  -9.034   6.942  1.00  0.00           C  
ATOM    935  SD  MET A 213       4.781 -10.784   6.982  1.00  0.00           S  
ATOM    936  CE  MET A 213       6.295 -11.523   6.375  1.00  0.00           C  
ATOM    937  H   MET A 213       6.248  -7.253   9.024  1.00  0.00           H  
ATOM    938  HA  MET A 213       4.837  -6.360   6.783  1.00  0.00           H  
ATOM    939 1HB  MET A 213       4.268  -8.569   8.787  1.00  0.00           H  
ATOM    940 2HB  MET A 213       3.265  -8.301   7.369  1.00  0.00           H  
ATOM    941 1HG  MET A 213       5.197  -8.698   5.906  1.00  0.00           H  
ATOM    942 2HG  MET A 213       6.232  -8.923   7.318  1.00  0.00           H  
ATOM    943 1HE  MET A 213       6.183 -12.607   6.342  1.00  0.00           H  
ATOM    944 2HE  MET A 213       6.507 -11.148   5.373  1.00  0.00           H  
ATOM    945 3HE  MET A 213       7.119 -11.263   7.041  1.00  0.00           H  
ATOM    946  N   GLU A 214       3.217  -5.964   9.619  1.00  0.00           N  
ATOM    947  CA  GLU A 214       2.117  -5.252  10.260  1.00  0.00           C  
ATOM    948  C   GLU A 214       2.273  -3.737  10.131  1.00  0.00           C  
ATOM    949  O   GLU A 214       1.288  -2.997  10.166  1.00  0.00           O  
ATOM    950  CB  GLU A 214       2.027  -5.640  11.738  1.00  0.00           C  
ATOM    951  CG  GLU A 214       1.520  -7.054  11.987  1.00  0.00           C  
ATOM    952  CD  GLU A 214       0.108  -7.261  11.516  1.00  0.00           C  
ATOM    953  OE1 GLU A 214      -0.751  -6.521  11.932  1.00  0.00           O  
ATOM    954  OE2 GLU A 214      -0.112  -8.159  10.739  1.00  0.00           O  
ATOM    955  H   GLU A 214       3.800  -6.531  10.168  1.00  0.00           H  
ATOM    956  HA  GLU A 214       1.187  -5.535   9.765  1.00  0.00           H  
ATOM    957 1HB  GLU A 214       3.010  -5.550  12.198  1.00  0.00           H  
ATOM    958 2HB  GLU A 214       1.360  -4.950  12.254  1.00  0.00           H  
ATOM    959 1HG  GLU A 214       2.171  -7.758  11.468  1.00  0.00           H  
ATOM    960 2HG  GLU A 214       1.578  -7.266  13.053  1.00  0.00           H  
ATOM    961  N   ALA A 215       3.509  -3.281   9.977  1.00  0.00           N  
ATOM    962  CA  ALA A 215       3.789  -1.858   9.850  1.00  0.00           C  
ATOM    963  C   ALA A 215       3.609  -1.386   8.410  1.00  0.00           C  
ATOM    964  O   ALA A 215       3.136  -0.274   8.163  1.00  0.00           O  
ATOM    965  CB  ALA A 215       5.198  -1.552  10.337  1.00  0.00           C  
ATOM    966  H   ALA A 215       4.254  -3.918   9.944  1.00  0.00           H  
ATOM    967  HA  ALA A 215       3.075  -1.316  10.470  1.00  0.00           H  
ATOM    968 1HB  ALA A 215       5.393  -0.484  10.238  1.00  0.00           H  
ATOM    969 2HB  ALA A 215       5.293  -1.843  11.383  1.00  0.00           H  
ATOM    970 3HB  ALA A 215       5.918  -2.108   9.739  1.00  0.00           H  
ATOM    971  N   ALA A 216       3.954  -2.252   7.462  1.00  0.00           N  
ATOM    972  CA  ALA A 216       3.845  -1.928   6.047  1.00  0.00           C  
ATOM    973  C   ALA A 216       2.389  -1.795   5.634  1.00  0.00           C  
ATOM    974  O   ALA A 216       2.058  -1.029   4.724  1.00  0.00           O  
ATOM    975  CB  ALA A 216       4.541  -2.990   5.208  1.00  0.00           C  
ATOM    976  H   ALA A 216       4.278  -3.139   7.722  1.00  0.00           H  
ATOM    977  HA  ALA A 216       4.333  -0.967   5.881  1.00  0.00           H  
ATOM    978 1HB  ALA A 216       4.492  -2.715   4.166  1.00  0.00           H  
ATOM    979 2HB  ALA A 216       4.047  -3.939   5.351  1.00  0.00           H  
ATOM    980 3HB  ALA A 216       5.575  -3.073   5.511  1.00  0.00           H  
ATOM    981  N   LYS A 217       1.524  -2.538   6.317  1.00  0.00           N  
ATOM    982  CA  LYS A 217       0.095  -2.511   6.036  1.00  0.00           C  
ATOM    983  C   LYS A 217      -0.461  -1.097   6.184  1.00  0.00           C  
ATOM    984  O   LYS A 217      -1.208  -0.616   5.329  1.00  0.00           O  
ATOM    985  CB  LYS A 217      -0.652  -3.474   6.961  1.00  0.00           C  
ATOM    986  CG  LYS A 217      -0.458  -4.946   6.625  1.00  0.00           C  
ATOM    987  CD  LYS A 217      -1.177  -5.840   7.624  1.00  0.00           C  
ATOM    988  CE  LYS A 217      -0.974  -7.312   7.297  1.00  0.00           C  
ATOM    989  NZ  LYS A 217      -1.594  -8.200   8.318  1.00  0.00           N  
ATOM    990  H   LYS A 217       1.860  -3.132   7.024  1.00  0.00           H  
ATOM    991  HA  LYS A 217      -0.061  -2.828   5.004  1.00  0.00           H  
ATOM    992 1HB  LYS A 217      -0.324  -3.319   7.989  1.00  0.00           H  
ATOM    993 2HB  LYS A 217      -1.720  -3.260   6.922  1.00  0.00           H  
ATOM    994 1HG  LYS A 217      -0.846  -5.146   5.625  1.00  0.00           H  
ATOM    995 2HG  LYS A 217       0.605  -5.185   6.636  1.00  0.00           H  
ATOM    996 1HD  LYS A 217      -0.798  -5.644   8.627  1.00  0.00           H  
ATOM    997 2HD  LYS A 217      -2.244  -5.619   7.607  1.00  0.00           H  
ATOM    998 1HE  LYS A 217      -1.413  -7.533   6.326  1.00  0.00           H  
ATOM    999 2HE  LYS A 217       0.093  -7.530   7.246  1.00  0.00           H  
ATOM   1000 1HZ  LYS A 217      -1.437  -9.165   8.065  1.00  0.00           H  
ATOM   1001 2HZ  LYS A 217      -1.180  -8.017   9.221  1.00  0.00           H  
ATOM   1002 3HZ  LYS A 217      -2.587  -8.021   8.361  1.00  0.00           H  
ATOM   1003  N   GLU A 218      -0.073  -0.436   7.264  1.00  0.00           N  
ATOM   1004  CA  GLU A 218      -0.534   0.924   7.529  1.00  0.00           C  
ATOM   1005  C   GLU A 218       0.011   1.888   6.503  1.00  0.00           C  
ATOM   1006  O   GLU A 218      -0.708   2.770   6.033  1.00  0.00           O  
ATOM   1007  CB  GLU A 218      -0.117   1.373   8.931  1.00  0.00           C  
ATOM   1008  CG  GLU A 218      -0.752   2.679   9.388  1.00  0.00           C  
ATOM   1009  CD  GLU A 218      -2.237   2.567   9.590  1.00  0.00           C  
ATOM   1010  OE1 GLU A 218      -2.723   1.466   9.691  1.00  0.00           O  
ATOM   1011  OE2 GLU A 218      -2.888   3.585   9.645  1.00  0.00           O  
ATOM   1012  H   GLU A 218       0.538  -0.870   7.900  1.00  0.00           H  
ATOM   1013  HA  GLU A 218      -1.623   0.938   7.470  1.00  0.00           H  
ATOM   1014 1HB  GLU A 218      -0.381   0.601   9.654  1.00  0.00           H  
ATOM   1015 2HB  GLU A 218       0.966   1.498   8.966  1.00  0.00           H  
ATOM   1016 1HG  GLU A 218      -0.291   2.986  10.327  1.00  0.00           H  
ATOM   1017 2HG  GLU A 218      -0.548   3.449   8.646  1.00  0.00           H  
ATOM   1018  N   VAL A 219       1.284   1.725   6.160  1.00  0.00           N  
ATOM   1019  CA  VAL A 219       1.942   2.595   5.192  1.00  0.00           C  
ATOM   1020  C   VAL A 219       1.206   2.590   3.853  1.00  0.00           C  
ATOM   1021  O   VAL A 219       0.867   3.647   3.321  1.00  0.00           O  
ATOM   1022  CB  VAL A 219       3.399   2.146   4.977  1.00  0.00           C  
ATOM   1023  CG1 VAL A 219       4.007   2.863   3.779  1.00  0.00           C  
ATOM   1024  CG2 VAL A 219       4.214   2.410   6.234  1.00  0.00           C  
ATOM   1025  H   VAL A 219       1.794   0.988   6.561  1.00  0.00           H  
ATOM   1026  HA  VAL A 219       1.943   3.612   5.585  1.00  0.00           H  
ATOM   1027  HB  VAL A 219       3.411   1.079   4.752  1.00  0.00           H  
ATOM   1028 1HG1 VAL A 219       5.037   2.533   3.643  1.00  0.00           H  
ATOM   1029 2HG1 VAL A 219       3.429   2.630   2.886  1.00  0.00           H  
ATOM   1030 3HG1 VAL A 219       3.991   3.938   3.955  1.00  0.00           H  
ATOM   1031 1HG2 VAL A 219       5.243   2.089   6.075  1.00  0.00           H  
ATOM   1032 2HG2 VAL A 219       4.197   3.475   6.462  1.00  0.00           H  
ATOM   1033 3HG2 VAL A 219       3.786   1.854   7.068  1.00  0.00           H  
ATOM   1034  N   TYR A 220       0.937   1.399   3.330  1.00  0.00           N  
ATOM   1035  CA  TYR A 220       0.255   1.269   2.048  1.00  0.00           C  
ATOM   1036  C   TYR A 220      -1.154   1.862   2.105  1.00  0.00           C  
ATOM   1037  O   TYR A 220      -1.587   2.539   1.169  1.00  0.00           O  
ATOM   1038  CB  TYR A 220       0.197  -0.200   1.623  1.00  0.00           C  
ATOM   1039  CG  TYR A 220       1.557  -0.842   1.460  1.00  0.00           C  
ATOM   1040  CD1 TYR A 220       1.778  -2.128   1.932  1.00  0.00           C  
ATOM   1041  CD2 TYR A 220       2.584  -0.145   0.840  1.00  0.00           C  
ATOM   1042  CE1 TYR A 220       3.020  -2.715   1.783  1.00  0.00           C  
ATOM   1043  CE2 TYR A 220       3.825  -0.732   0.691  1.00  0.00           C  
ATOM   1044  CZ  TYR A 220       4.045  -2.011   1.160  1.00  0.00           C  
ATOM   1045  OH  TYR A 220       5.282  -2.595   1.013  1.00  0.00           O  
ATOM   1046  H   TYR A 220       1.206   0.589   3.816  1.00  0.00           H  
ATOM   1047  HA  TYR A 220       0.817   1.828   1.299  1.00  0.00           H  
ATOM   1048 1HB  TYR A 220      -0.363  -0.772   2.364  1.00  0.00           H  
ATOM   1049 2HB  TYR A 220      -0.334  -0.284   0.675  1.00  0.00           H  
ATOM   1050  HD1 TYR A 220       0.971  -2.676   2.419  1.00  0.00           H  
ATOM   1051  HD2 TYR A 220       2.411   0.865   0.470  1.00  0.00           H  
ATOM   1052  HE1 TYR A 220       3.193  -3.725   2.154  1.00  0.00           H  
ATOM   1053  HE2 TYR A 220       4.632  -0.184   0.205  1.00  0.00           H  
ATOM   1054  HH  TYR A 220       5.903  -1.946   0.674  1.00  0.00           H  
ATOM   1055  N   LYS A 221      -1.858   1.621   3.207  1.00  0.00           N  
ATOM   1056  CA  LYS A 221      -3.216   2.129   3.368  1.00  0.00           C  
ATOM   1057  C   LYS A 221      -3.236   3.655   3.440  1.00  0.00           C  
ATOM   1058  O   LYS A 221      -4.019   4.310   2.745  1.00  0.00           O  
ATOM   1059  CB  LYS A 221      -3.862   1.535   4.621  1.00  0.00           C  
ATOM   1060  CG  LYS A 221      -4.277   0.076   4.483  1.00  0.00           C  
ATOM   1061  CD  LYS A 221      -5.144  -0.365   5.653  1.00  0.00           C  
ATOM   1062  CE  LYS A 221      -4.334  -0.462   6.937  1.00  0.00           C  
ATOM   1063  NZ  LYS A 221      -5.146  -0.988   8.068  1.00  0.00           N  
ATOM   1064  H   LYS A 221      -1.456   1.087   3.927  1.00  0.00           H  
ATOM   1065  HA  LYS A 221      -3.802   1.831   2.498  1.00  0.00           H  
ATOM   1066 1HB  LYS A 221      -3.167   1.607   5.458  1.00  0.00           H  
ATOM   1067 2HB  LYS A 221      -4.750   2.112   4.881  1.00  0.00           H  
ATOM   1068 1HG  LYS A 221      -4.837  -0.057   3.556  1.00  0.00           H  
ATOM   1069 2HG  LYS A 221      -3.388  -0.553   4.443  1.00  0.00           H  
ATOM   1070 1HD  LYS A 221      -5.953   0.352   5.797  1.00  0.00           H  
ATOM   1071 2HD  LYS A 221      -5.580  -1.340   5.435  1.00  0.00           H  
ATOM   1072 1HE  LYS A 221      -3.482  -1.121   6.780  1.00  0.00           H  
ATOM   1073 2HE  LYS A 221      -3.958   0.525   7.206  1.00  0.00           H  
ATOM   1074 1HZ  LYS A 221      -4.574  -1.037   8.900  1.00  0.00           H  
ATOM   1075 2HZ  LYS A 221      -5.930  -0.374   8.235  1.00  0.00           H  
ATOM   1076 3HZ  LYS A 221      -5.485  -1.911   7.839  1.00  0.00           H  
ATOM   1077  N   ILE A 222      -2.372   4.219   4.279  1.00  0.00           N  
ATOM   1078  CA  ILE A 222      -2.295   5.668   4.443  1.00  0.00           C  
ATOM   1079  C   ILE A 222      -1.892   6.342   3.132  1.00  0.00           C  
ATOM   1080  O   ILE A 222      -2.404   7.408   2.782  1.00  0.00           O  
ATOM   1081  CB  ILE A 222      -1.292   6.045   5.548  1.00  0.00           C  
ATOM   1082  CG1 ILE A 222      -1.796   5.567   6.913  1.00  0.00           C  
ATOM   1083  CG2 ILE A 222      -1.054   7.547   5.561  1.00  0.00           C  
ATOM   1084  CD1 ILE A 222      -3.096   6.209   7.342  1.00  0.00           C  
ATOM   1085  H   ILE A 222      -1.766   3.644   4.802  1.00  0.00           H  
ATOM   1086  HA  ILE A 222      -3.279   6.036   4.732  1.00  0.00           H  
ATOM   1087  HB  ILE A 222      -0.344   5.539   5.368  1.00  0.00           H  
ATOM   1088 1HG1 ILE A 222      -1.940   4.487   6.889  1.00  0.00           H  
ATOM   1089 2HG1 ILE A 222      -1.044   5.780   7.673  1.00  0.00           H  
ATOM   1090 1HG2 ILE A 222      -0.344   7.796   6.349  1.00  0.00           H  
ATOM   1091 2HG2 ILE A 222      -0.653   7.860   4.598  1.00  0.00           H  
ATOM   1092 3HG2 ILE A 222      -1.997   8.063   5.747  1.00  0.00           H  
ATOM   1093 1HD1 ILE A 222      -3.388   5.820   8.318  1.00  0.00           H  
ATOM   1094 2HD1 ILE A 222      -2.964   7.289   7.407  1.00  0.00           H  
ATOM   1095 3HD1 ILE A 222      -3.872   5.980   6.614  1.00  0.00           H  
ATOM   1096  N   HIS A 223      -0.992   5.700   2.399  1.00  0.00           N  
ATOM   1097  CA  HIS A 223      -0.521   6.226   1.126  1.00  0.00           C  
ATOM   1098  C   HIS A 223      -1.675   6.334   0.131  1.00  0.00           C  
ATOM   1099  O   HIS A 223      -1.806   7.332  -0.576  1.00  0.00           O  
ATOM   1100  CB  HIS A 223       0.587   5.339   0.548  1.00  0.00           C  
ATOM   1101  CG  HIS A 223       1.387   6.002  -0.530  1.00  0.00           C  
ATOM   1102  ND1 HIS A 223       2.452   5.385  -1.152  1.00  0.00           N  
ATOM   1103  CD2 HIS A 223       1.278   7.227  -1.096  1.00  0.00           C  
ATOM   1104  CE1 HIS A 223       2.964   6.203  -2.056  1.00  0.00           C  
ATOM   1105  NE2 HIS A 223       2.270   7.327  -2.041  1.00  0.00           N  
ATOM   1106  H   HIS A 223      -0.625   4.850   2.729  1.00  0.00           H  
ATOM   1107  HA  HIS A 223      -0.110   7.224   1.275  1.00  0.00           H  
ATOM   1108 1HB  HIS A 223       1.269   5.042   1.345  1.00  0.00           H  
ATOM   1109 2HB  HIS A 223       0.148   4.430   0.137  1.00  0.00           H  
ATOM   1110  HD2 HIS A 223       0.542   7.992  -0.848  1.00  0.00           H  
ATOM   1111  HE1 HIS A 223       3.813   5.987  -2.703  1.00  0.00           H  
ATOM   1112  HE2 HIS A 223       2.437   8.132  -2.627  1.00  0.00           H  
ATOM   1113  N   GLN A 224      -2.516   5.305   0.101  1.00  0.00           N  
ATOM   1114  CA  GLN A 224      -3.664   5.273  -0.800  1.00  0.00           C  
ATOM   1115  C   GLN A 224      -4.630   6.418  -0.501  1.00  0.00           C  
ATOM   1116  O   GLN A 224      -5.229   6.992  -1.409  1.00  0.00           O  
ATOM   1117  CB  GLN A 224      -4.393   3.931  -0.692  1.00  0.00           C  
ATOM   1118  CG  GLN A 224      -5.483   3.729  -1.731  1.00  0.00           C  
ATOM   1119  CD  GLN A 224      -6.059   2.326  -1.699  1.00  0.00           C  
ATOM   1120  OE1 GLN A 224      -5.325   1.340  -1.596  1.00  0.00           O  
ATOM   1121  NE2 GLN A 224      -7.381   2.229  -1.788  1.00  0.00           N  
ATOM   1122  H   GLN A 224      -2.360   4.543   0.702  1.00  0.00           H  
ATOM   1123  HA  GLN A 224      -3.305   5.393  -1.822  1.00  0.00           H  
ATOM   1124 1HB  GLN A 224      -3.674   3.117  -0.796  1.00  0.00           H  
ATOM   1125 2HB  GLN A 224      -4.847   3.842   0.295  1.00  0.00           H  
ATOM   1126 1HG  GLN A 224      -6.290   4.435  -1.537  1.00  0.00           H  
ATOM   1127 2HG  GLN A 224      -5.063   3.904  -2.721  1.00  0.00           H  
ATOM   1128 1HE2 GLN A 224      -7.819   1.329  -1.773  1.00  0.00           H  
ATOM   1129 2HE2 GLN A 224      -7.939   3.054  -1.871  1.00  0.00           H  
ATOM   1130  N   GLN A 225      -4.759   6.753   0.777  1.00  0.00           N  
ATOM   1131  CA  GLN A 225      -5.650   7.823   1.205  1.00  0.00           C  
ATOM   1132  C   GLN A 225      -5.056   9.190   0.865  1.00  0.00           C  
ATOM   1133  O   GLN A 225      -5.761  10.087   0.401  1.00  0.00           O  
ATOM   1134  CB  GLN A 225      -5.923   7.725   2.708  1.00  0.00           C  
ATOM   1135  CG  GLN A 225      -6.700   6.486   3.120  1.00  0.00           C  
ATOM   1136  CD  GLN A 225      -6.827   6.357   4.626  1.00  0.00           C  
ATOM   1137  OE1 GLN A 225      -6.077   6.980   5.382  1.00  0.00           O  
ATOM   1138  NE2 GLN A 225      -7.781   5.547   5.071  1.00  0.00           N  
ATOM   1139  H   GLN A 225      -4.237   6.266   1.452  1.00  0.00           H  
ATOM   1140  HA  GLN A 225      -6.595   7.720   0.672  1.00  0.00           H  
ATOM   1141 1HB  GLN A 225      -4.978   7.725   3.251  1.00  0.00           H  
ATOM   1142 2HB  GLN A 225      -6.488   8.599   3.033  1.00  0.00           H  
ATOM   1143 1HG  GLN A 225      -7.702   6.540   2.696  1.00  0.00           H  
ATOM   1144 2HG  GLN A 225      -6.182   5.604   2.744  1.00  0.00           H  
ATOM   1145 1HE2 GLN A 225      -7.913   5.421   6.056  1.00  0.00           H  
ATOM   1146 2HE2 GLN A 225      -8.368   5.061   4.423  1.00  0.00           H  
ATOM   1147  N   LEU A 226      -3.754   9.332   1.090  1.00  0.00           N  
ATOM   1148  CA  LEU A 226      -3.056  10.583   0.813  1.00  0.00           C  
ATOM   1149  C   LEU A 226      -3.093  10.909  -0.678  1.00  0.00           C  
ATOM   1150  O   LEU A 226      -3.253  12.068  -1.064  1.00  0.00           O  
ATOM   1151  CB  LEU A 226      -1.601  10.496   1.291  1.00  0.00           C  
ATOM   1152  CG  LEU A 226      -1.394  10.563   2.809  1.00  0.00           C  
ATOM   1153  CD1 LEU A 226       0.091  10.446   3.126  1.00  0.00           C  
ATOM   1154  CD2 LEU A 226      -1.966  11.868   3.343  1.00  0.00           C  
ATOM   1155  H   LEU A 226      -3.248   8.575   1.461  1.00  0.00           H  
ATOM   1156  HA  LEU A 226      -3.556  11.385   1.355  1.00  0.00           H  
ATOM   1157 1HB  LEU A 226      -1.175   9.558   0.940  1.00  0.00           H  
ATOM   1158 2HB  LEU A 226      -1.039  11.317   0.843  1.00  0.00           H  
ATOM   1159  HG  LEU A 226      -1.903   9.723   3.282  1.00  0.00           H  
ATOM   1160 1HD1 LEU A 226       0.238  10.493   4.205  1.00  0.00           H  
ATOM   1161 2HD1 LEU A 226       0.469   9.495   2.749  1.00  0.00           H  
ATOM   1162 3HD1 LEU A 226       0.629  11.265   2.650  1.00  0.00           H  
ATOM   1163 1HD2 LEU A 226      -1.820  11.915   4.422  1.00  0.00           H  
ATOM   1164 2HD2 LEU A 226      -1.456  12.708   2.871  1.00  0.00           H  
ATOM   1165 3HD2 LEU A 226      -3.031  11.917   3.118  1.00  0.00           H  
ATOM   1166  N   LEU A 227      -2.954   9.877  -1.509  1.00  0.00           N  
ATOM   1167  CA  LEU A 227      -2.965  10.045  -2.961  1.00  0.00           C  
ATOM   1168  C   LEU A 227      -4.276  10.661  -3.440  1.00  0.00           C  
ATOM   1169  O   LEU A 227      -4.292  11.461  -4.374  1.00  0.00           O  
ATOM   1170  CB  LEU A 227      -2.748   8.693  -3.652  1.00  0.00           C  
ATOM   1171  CG  LEU A 227      -1.320   8.135  -3.588  1.00  0.00           C  
ATOM   1172  CD1 LEU A 227      -1.309   6.705  -4.112  1.00  0.00           C  
ATOM   1173  CD2 LEU A 227      -0.391   9.023  -4.403  1.00  0.00           C  
ATOM   1174  H   LEU A 227      -2.835   8.976  -1.134  1.00  0.00           H  
ATOM   1175  HA  LEU A 227      -2.152  10.715  -3.238  1.00  0.00           H  
ATOM   1176 1HB  LEU A 227      -3.410   7.959  -3.196  1.00  0.00           H  
ATOM   1177 2HB  LEU A 227      -3.018   8.792  -4.703  1.00  0.00           H  
ATOM   1178  HG  LEU A 227      -0.984   8.113  -2.551  1.00  0.00           H  
ATOM   1179 1HD1 LEU A 227      -0.295   6.309  -4.066  1.00  0.00           H  
ATOM   1180 2HD1 LEU A 227      -1.967   6.088  -3.499  1.00  0.00           H  
ATOM   1181 3HD1 LEU A 227      -1.657   6.693  -5.144  1.00  0.00           H  
ATOM   1182 1HD2 LEU A 227       0.624   8.627  -4.357  1.00  0.00           H  
ATOM   1183 2HD2 LEU A 227      -0.726   9.044  -5.440  1.00  0.00           H  
ATOM   1184 3HD2 LEU A 227      -0.405  10.034  -3.996  1.00  0.00           H  
ATOM   1185  N   PHE A 228      -5.374  10.294  -2.791  1.00  0.00           N  
ATOM   1186  CA  PHE A 228      -6.683  10.811  -3.162  1.00  0.00           C  
ATOM   1187  C   PHE A 228      -6.769  12.313  -2.907  1.00  0.00           C  
ATOM   1188  O   PHE A 228      -7.225  13.076  -3.761  1.00  0.00           O  
ATOM   1189  CB  PHE A 228      -7.783  10.089  -2.382  1.00  0.00           C  
ATOM   1190  CG  PHE A 228      -9.174  10.507  -2.768  1.00  0.00           C  
ATOM   1191  CD1 PHE A 228      -9.736  10.079  -3.961  1.00  0.00           C  
ATOM   1192  CD2 PHE A 228      -9.921  11.330  -1.939  1.00  0.00           C  
ATOM   1193  CE1 PHE A 228     -11.015  10.464  -4.317  1.00  0.00           C  
ATOM   1194  CE2 PHE A 228     -11.201  11.714  -2.291  1.00  0.00           C  
ATOM   1195  CZ  PHE A 228     -11.748  11.280  -3.481  1.00  0.00           C  
ATOM   1196  H   PHE A 228      -5.300   9.660  -2.045  1.00  0.00           H  
ATOM   1197  HA  PHE A 228      -6.836  10.633  -4.227  1.00  0.00           H  
ATOM   1198 1HB  PHE A 228      -7.696   9.015  -2.539  1.00  0.00           H  
ATOM   1199 2HB  PHE A 228      -7.655  10.275  -1.317  1.00  0.00           H  
ATOM   1200  HD1 PHE A 228      -9.157   9.432  -4.620  1.00  0.00           H  
ATOM   1201  HD2 PHE A 228      -9.489  11.673  -0.999  1.00  0.00           H  
ATOM   1202  HE1 PHE A 228     -11.446  10.120  -5.257  1.00  0.00           H  
ATOM   1203  HE2 PHE A 228     -11.777  12.360  -1.629  1.00  0.00           H  
ATOM   1204  HZ  PHE A 228     -12.756  11.585  -3.761  1.00  0.00           H  
ATOM   1205  N   LYS A 229      -6.302  12.736  -1.742  1.00  0.00           N  
ATOM   1206  CA  LYS A 229      -6.337  14.145  -1.374  1.00  0.00           C  
ATOM   1207  C   LYS A 229      -5.364  14.959  -2.219  1.00  0.00           C  
ATOM   1208  O   LYS A 229      -5.659  16.093  -2.599  1.00  0.00           O  
ATOM   1209  CB  LYS A 229      -6.017  14.318   0.112  1.00  0.00           C  
ATOM   1210  CG  LYS A 229      -7.090  13.786   1.052  1.00  0.00           C  
ATOM   1211  CD  LYS A 229      -6.686  13.964   2.508  1.00  0.00           C  
ATOM   1212  CE  LYS A 229      -7.747  13.412   3.449  1.00  0.00           C  
ATOM   1213  NZ  LYS A 229      -7.352  13.554   4.877  1.00  0.00           N  
ATOM   1214  H   LYS A 229      -5.918  12.086  -1.118  1.00  0.00           H  
ATOM   1215  HA  LYS A 229      -7.341  14.527  -1.561  1.00  0.00           H  
ATOM   1216 1HB  LYS A 229      -5.083  13.806   0.345  1.00  0.00           H  
ATOM   1217 2HB  LYS A 229      -5.874  15.376   0.332  1.00  0.00           H  
ATOM   1218 1HG  LYS A 229      -8.026  14.317   0.876  1.00  0.00           H  
ATOM   1219 2HG  LYS A 229      -7.252  12.726   0.856  1.00  0.00           H  
ATOM   1220 1HD  LYS A 229      -5.745  13.445   2.691  1.00  0.00           H  
ATOM   1221 2HD  LYS A 229      -6.544  15.024   2.719  1.00  0.00           H  
ATOM   1222 1HE  LYS A 229      -8.685  13.942   3.290  1.00  0.00           H  
ATOM   1223 2HE  LYS A 229      -7.911  12.357   3.234  1.00  0.00           H  
ATOM   1224 1HZ  LYS A 229      -8.081  13.177   5.467  1.00  0.00           H  
ATOM   1225 2HZ  LYS A 229      -6.492  13.050   5.041  1.00  0.00           H  
ATOM   1226 3HZ  LYS A 229      -7.217  14.531   5.094  1.00  0.00           H  
ATOM   1227  N   ALA A 230      -4.212  14.368  -2.518  1.00  0.00           N  
ATOM   1228  CA  ALA A 230      -3.190  15.036  -3.317  1.00  0.00           C  
ATOM   1229  C   ALA A 230      -3.684  15.303  -4.738  1.00  0.00           C  
ATOM   1230  O   ALA A 230      -3.207  16.218  -5.409  1.00  0.00           O  
ATOM   1231  CB  ALA A 230      -1.916  14.205  -3.347  1.00  0.00           C  
ATOM   1232  H   ALA A 230      -4.039  13.458  -2.184  1.00  0.00           H  
ATOM   1233  HA  ALA A 230      -2.973  15.999  -2.854  1.00  0.00           H  
ATOM   1234 1HB  ALA A 230      -1.161  14.716  -3.944  1.00  0.00           H  
ATOM   1235 2HB  ALA A 230      -1.545  14.071  -2.330  1.00  0.00           H  
ATOM   1236 3HB  ALA A 230      -2.127  13.231  -3.786  1.00  0.00           H  
ATOM   1237  N   ARG A 231      -4.629  14.492  -5.196  1.00  0.00           N  
ATOM   1238  CA  ARG A 231      -5.189  14.659  -6.531  1.00  0.00           C  
ATOM   1239  C   ARG A 231      -6.194  15.805  -6.558  1.00  0.00           C  
ATOM   1240  O   ARG A 231      -6.261  16.561  -7.528  1.00  0.00           O  
ATOM   1241  CB  ARG A 231      -5.868  13.378  -6.993  1.00  0.00           C  
ATOM   1242  CG  ARG A 231      -6.474  13.442  -8.385  1.00  0.00           C  
ATOM   1243  CD  ARG A 231      -6.985  12.118  -8.824  1.00  0.00           C  
ATOM   1244  NE  ARG A 231      -7.783  12.218 -10.035  1.00  0.00           N  
ATOM   1245  CZ  ARG A 231      -8.429  11.186 -10.612  1.00  0.00           C  
ATOM   1246  NH1 ARG A 231      -8.361   9.986 -10.079  1.00  0.00           N  
ATOM   1247  NH2 ARG A 231      -9.131  11.380 -11.715  1.00  0.00           N  
ATOM   1248  H   ARG A 231      -4.947  13.757  -4.629  1.00  0.00           H  
ATOM   1249  HA  ARG A 231      -4.376  14.889  -7.221  1.00  0.00           H  
ATOM   1250 1HB  ARG A 231      -5.147  12.562  -6.984  1.00  0.00           H  
ATOM   1251 2HB  ARG A 231      -6.666  13.118  -6.297  1.00  0.00           H  
ATOM   1252 1HG  ARG A 231      -7.306  14.148  -8.388  1.00  0.00           H  
ATOM   1253 2HG  ARG A 231      -5.717  13.771  -9.098  1.00  0.00           H  
ATOM   1254 1HD  ARG A 231      -6.144  11.452  -9.024  1.00  0.00           H  
ATOM   1255 2HD  ARG A 231      -7.608  11.690  -8.039  1.00  0.00           H  
ATOM   1256  HE  ARG A 231      -7.858  13.125 -10.474  1.00  0.00           H  
ATOM   1257 1HH1 ARG A 231      -7.825   9.838  -9.236  1.00  0.00           H  
ATOM   1258 2HH1 ARG A 231      -8.846   9.213 -10.511  1.00  0.00           H  
ATOM   1259 1HH2 ARG A 231      -9.183  12.303 -12.126  1.00  0.00           H  
ATOM   1260 2HH2 ARG A 231      -9.615  10.607 -12.148  1.00  0.00           H  
ATOM   1261  N   LEU A 232      -6.958  15.937  -5.481  1.00  0.00           N  
ATOM   1262  CA  LEU A 232      -7.972  16.982  -5.378  1.00  0.00           C  
ATOM   1263  C   LEU A 232      -7.338  18.345  -5.104  1.00  0.00           C  
ATOM   1264  O   LEU A 232      -7.615  19.312  -5.817  1.00  0.00           O  
ATOM   1265  CB  LEU A 232      -8.970  16.642  -4.264  1.00  0.00           C  
ATOM   1266  CG  LEU A 232      -9.826  15.390  -4.497  1.00  0.00           C  
ATOM   1267  CD1 LEU A 232     -10.651  15.099  -3.252  1.00  0.00           C  
ATOM   1268  CD2 LEU A 232     -10.721  15.604  -5.708  1.00  0.00           C  
ATOM   1269  H   LEU A 232      -6.836  15.317  -4.733  1.00  0.00           H  
ATOM   1270  HA  LEU A 232      -8.508  17.038  -6.325  1.00  0.00           H  
ATOM   1271 1HB  LEU A 232      -8.419  16.498  -3.336  1.00  0.00           H  
ATOM   1272 2HB  LEU A 232      -9.647  17.486  -4.134  1.00  0.00           H  
ATOM   1273  HG  LEU A 232      -9.175  14.532  -4.674  1.00  0.00           H  
ATOM   1274 1HD1 LEU A 232     -11.258  14.209  -3.417  1.00  0.00           H  
ATOM   1275 2HD1 LEU A 232      -9.985  14.930  -2.405  1.00  0.00           H  
ATOM   1276 3HD1 LEU A 232     -11.300  15.948  -3.039  1.00  0.00           H  
ATOM   1277 1HD2 LEU A 232     -11.328  14.714  -5.874  1.00  0.00           H  
ATOM   1278 2HD2 LEU A 232     -11.372  16.460  -5.532  1.00  0.00           H  
ATOM   1279 3HD2 LEU A 232     -10.104  15.792  -6.587  1.00  0.00           H  
ATOM   1280  N   GLN A 233      -6.489  18.401  -4.072  1.00  0.00           N  
ATOM   1281  CA  GLN A 233      -5.795  19.630  -3.668  1.00  0.00           C  
ATOM   1282  C   GLN A 233      -6.755  20.654  -3.068  1.00  0.00           C  
ATOM   1283  O   GLN A 233      -7.637  21.178  -3.749  1.00  0.00           O  
ATOM   1284  CB  GLN A 233      -5.063  20.247  -4.863  1.00  0.00           C  
ATOM   1285  CG  GLN A 233      -3.900  19.417  -5.377  1.00  0.00           C  
ATOM   1286  CD  GLN A 233      -2.708  19.447  -4.439  1.00  0.00           C  
ATOM   1287  OE1 GLN A 233      -2.458  20.449  -3.762  1.00  0.00           O  
ATOM   1288  NE2 GLN A 233      -1.965  18.347  -4.392  1.00  0.00           N  
ATOM   1289  H   GLN A 233      -6.323  17.580  -3.557  1.00  0.00           H  
ATOM   1290  HA  GLN A 233      -5.062  19.377  -2.902  1.00  0.00           H  
ATOM   1291 1HB  GLN A 233      -5.765  20.389  -5.685  1.00  0.00           H  
ATOM   1292 2HB  GLN A 233      -4.680  21.229  -4.587  1.00  0.00           H  
ATOM   1293 1HG  GLN A 233      -4.224  18.382  -5.484  1.00  0.00           H  
ATOM   1294 2HG  GLN A 233      -3.584  19.811  -6.343  1.00  0.00           H  
ATOM   1295 1HE2 GLN A 233      -1.165  18.308  -3.791  1.00  0.00           H  
ATOM   1296 2HE2 GLN A 233      -2.204  17.558  -4.957  1.00  0.00           H  
ATOM   1297  N   GLN A 234      -6.566  20.944  -1.788  1.00  0.00           N  
ATOM   1298  CA  GLN A 234      -7.408  21.907  -1.091  1.00  0.00           C  
ATOM   1299  C   GLN A 234      -6.859  23.317  -1.259  1.00  0.00           C  
ATOM   1300  O   GLN A 234      -7.578  24.304  -1.101  1.00  0.00           O  
ATOM   1301  CB  GLN A 234      -7.514  21.556   0.396  1.00  0.00           C  
ATOM   1302  CG  GLN A 234      -8.130  20.195   0.672  1.00  0.00           C  
ATOM   1303  CD  GLN A 234      -9.538  20.075   0.121  1.00  0.00           C  
ATOM   1304  OE1 GLN A 234     -10.417  20.880   0.441  1.00  0.00           O  
ATOM   1305  NE2 GLN A 234      -9.760  19.066  -0.715  1.00  0.00           N  
ATOM   1306  H   GLN A 234      -5.830  20.511  -1.304  1.00  0.00           H  
ATOM   1307  HA  GLN A 234      -8.406  21.873  -1.527  1.00  0.00           H  
ATOM   1308 1HB  GLN A 234      -6.521  21.573   0.845  1.00  0.00           H  
ATOM   1309 2HB  GLN A 234      -8.116  22.308   0.905  1.00  0.00           H  
ATOM   1310 1HG  GLN A 234      -7.512  19.427   0.205  1.00  0.00           H  
ATOM   1311 2HG  GLN A 234      -8.170  20.038   1.750  1.00  0.00           H  
ATOM   1312 1HE2 GLN A 234     -10.670  18.935  -1.110  1.00  0.00           H  
ATOM   1313 2HE2 GLN A 234      -9.020  18.437  -0.948  1.00  0.00           H  
ATOM   1314  N   GLN A 235      -5.578  23.406  -1.578  1.00  0.00           N  
ATOM   1315  CA  GLN A 235      -4.918  24.686  -1.773  1.00  0.00           C  
ATOM   1316  C   GLN A 235      -4.508  24.842  -3.231  1.00  0.00           C  
ATOM   1317  O   GLN A 235      -3.688  24.075  -3.737  1.00  0.00           O  
ATOM   1318  CB  GLN A 235      -3.695  24.812  -0.860  1.00  0.00           C  
ATOM   1319  CG  GLN A 235      -2.972  26.143  -0.969  1.00  0.00           C  
ATOM   1320  CD  GLN A 235      -1.813  26.253   0.005  1.00  0.00           C  
ATOM   1321  OE1 GLN A 235      -1.251  25.244   0.438  1.00  0.00           O  
ATOM   1322  NE2 GLN A 235      -1.449  27.482   0.353  1.00  0.00           N  
ATOM   1323  H   GLN A 235      -5.058  22.582  -1.690  1.00  0.00           H  
ATOM   1324  HA  GLN A 235      -5.621  25.480  -1.520  1.00  0.00           H  
ATOM   1325 1HB  GLN A 235      -4.001  24.679   0.178  1.00  0.00           H  
ATOM   1326 2HB  GLN A 235      -2.983  24.021  -1.095  1.00  0.00           H  
ATOM   1327 1HG  GLN A 235      -2.580  26.250  -1.980  1.00  0.00           H  
ATOM   1328 2HG  GLN A 235      -3.676  26.946  -0.754  1.00  0.00           H  
ATOM   1329 1HE2 GLN A 235      -0.691  27.617   0.992  1.00  0.00           H  
ATOM   1330 2HE2 GLN A 235      -1.932  28.273  -0.023  1.00  0.00           H  
ATOM   1331  N   GLN A 236      -5.078  25.823  -3.910  1.00  0.00           N  
ATOM   1332  CA  GLN A 236      -4.754  26.055  -5.308  1.00  0.00           C  
ATOM   1333  C   GLN A 236      -4.070  27.402  -5.482  1.00  0.00           C  
ATOM   1334  O   GLN A 236      -4.655  28.453  -5.205  1.00  0.00           O  
ATOM   1335  CB  GLN A 236      -6.016  25.989  -6.173  1.00  0.00           C  
ATOM   1336  CG  GLN A 236      -5.758  26.143  -7.662  1.00  0.00           C  
ATOM   1337  CD  GLN A 236      -7.035  26.073  -8.480  1.00  0.00           C  
ATOM   1338  OE1 GLN A 236      -7.744  25.062  -8.462  1.00  0.00           O  
ATOM   1339  NE2 GLN A 236      -7.333  27.146  -9.202  1.00  0.00           N  
ATOM   1340  H   GLN A 236      -5.726  26.410  -3.459  1.00  0.00           H  
ATOM   1341  HA  GLN A 236      -4.066  25.276  -5.637  1.00  0.00           H  
ATOM   1342 1HB  GLN A 236      -6.515  25.033  -6.014  1.00  0.00           H  
ATOM   1343 2HB  GLN A 236      -6.707  26.774  -5.867  1.00  0.00           H  
ATOM   1344 1HG  GLN A 236      -5.290  27.111  -7.842  1.00  0.00           H  
ATOM   1345 2HG  GLN A 236      -5.097  25.342  -7.990  1.00  0.00           H  
ATOM   1346 1HE2 GLN A 236      -8.163  27.158  -9.762  1.00  0.00           H  
ATOM   1347 2HE2 GLN A 236      -6.730  27.944  -9.186  1.00  0.00           H  
ATOM   1348  N   ALA A 237      -2.828  27.359  -5.938  1.00  0.00           N  
ATOM   1349  CA  ALA A 237      -2.048  28.565  -6.159  1.00  0.00           C  
ATOM   1350  C   ALA A 237      -2.369  29.166  -7.519  1.00  0.00           C  
ATOM   1351  O   ALA A 237      -2.182  30.362  -7.748  1.00  0.00           O  
ATOM   1352  CB  ALA A 237      -0.560  28.267  -6.045  1.00  0.00           C  
ATOM   1353  H   ALA A 237      -2.420  26.486  -6.134  1.00  0.00           H  
ATOM   1354  HA  ALA A 237      -2.321  29.290  -5.392  1.00  0.00           H  
ATOM   1355 1HB  ALA A 237       0.008  29.180  -6.217  1.00  0.00           H  
ATOM   1356 2HB  ALA A 237      -0.341  27.886  -5.047  1.00  0.00           H  
ATOM   1357 3HB  ALA A 237      -0.281  27.520  -6.786  1.00  0.00           H  
ATOM   1358  N   GLN A 238      -2.850  28.323  -8.421  1.00  0.00           N  
ATOM   1359  CA  GLN A 238      -3.206  28.760  -9.760  1.00  0.00           C  
ATOM   1360  C   GLN A 238      -4.543  29.487  -9.737  1.00  0.00           C  
ATOM   1361  O   GLN A 238      -4.739  30.404 -10.562  1.00  0.00           O  
ATOM   1362  OXT GLN A 238      -5.382  29.175  -8.938  1.00  0.00           O  
ATOM   1363  CB  GLN A 238      -3.266  27.569 -10.720  1.00  0.00           C  
ATOM   1364  CG  GLN A 238      -3.507  27.951 -12.171  1.00  0.00           C  
ATOM   1365  CD  GLN A 238      -3.460  26.753 -13.100  1.00  0.00           C  
ATOM   1366  OE1 GLN A 238      -3.447  25.603 -12.653  1.00  0.00           O  
ATOM   1367  NE2 GLN A 238      -3.435  27.015 -14.402  1.00  0.00           N  
ATOM   1368  H   GLN A 238      -2.979  27.385  -8.173  1.00  0.00           H  
ATOM   1369  HA  GLN A 238      -2.441  29.451 -10.113  1.00  0.00           H  
ATOM   1370 1HB  GLN A 238      -2.330  27.013 -10.670  1.00  0.00           H  
ATOM   1371 2HB  GLN A 238      -4.064  26.894 -10.413  1.00  0.00           H  
ATOM   1372 1HG  GLN A 238      -4.491  28.412 -12.256  1.00  0.00           H  
ATOM   1373 2HG  GLN A 238      -2.736  28.656 -12.483  1.00  0.00           H  
ATOM   1374 1HE2 GLN A 238      -3.403  26.265 -15.064  1.00  0.00           H  
ATOM   1375 2HE2 GLN A 238      -3.447  27.963 -14.722  1.00  0.00           H  
TER                                                                             
ATOM   1377  N   LEU B   1     -13.240   2.523  -3.426  1.00  0.00           N  
ATOM   1378  CA  LEU B   1     -12.171   1.532  -3.394  1.00  0.00           C  
ATOM   1379  C   LEU B   1     -11.733   1.238  -1.965  1.00  0.00           C  
ATOM   1380  O   LEU B   1     -11.409   2.151  -1.206  1.00  0.00           O  
ATOM   1381  CB  LEU B   1     -10.970   2.022  -4.213  1.00  0.00           C  
ATOM   1382  CG  LEU B   1      -9.751   1.091  -4.227  1.00  0.00           C  
ATOM   1383  CD1 LEU B   1     -10.110  -0.207  -4.936  1.00  0.00           C  
ATOM   1384  CD2 LEU B   1      -8.588   1.788  -4.918  1.00  0.00           C  
ATOM   1385 1H   LEU B   1     -13.507   2.695  -4.374  1.00  0.00           H  
ATOM   1386 2H   LEU B   1     -14.029   2.179  -2.915  1.00  0.00           H  
ATOM   1387 3H   LEU B   1     -12.919   3.373  -3.010  1.00  0.00           H  
ATOM   1388  HA  LEU B   1     -12.543   0.608  -3.835  1.00  0.00           H  
ATOM   1389 1HB  LEU B   1     -11.288   2.166  -5.244  1.00  0.00           H  
ATOM   1390 2HB  LEU B   1     -10.648   2.984  -3.815  1.00  0.00           H  
ATOM   1391  HG  LEU B   1      -9.469   0.844  -3.203  1.00  0.00           H  
ATOM   1392 1HD1 LEU B   1      -9.244  -0.869  -4.946  1.00  0.00           H  
ATOM   1393 2HD1 LEU B   1     -10.931  -0.694  -4.410  1.00  0.00           H  
ATOM   1394 3HD1 LEU B   1     -10.413   0.010  -5.960  1.00  0.00           H  
ATOM   1395 1HD2 LEU B   1      -7.721   1.127  -4.927  1.00  0.00           H  
ATOM   1396 2HD2 LEU B   1      -8.868   2.034  -5.942  1.00  0.00           H  
ATOM   1397 3HD2 LEU B   1      -8.341   2.703  -4.380  1.00  0.00           H  
ATOM   1398  N   ASN B   2     -11.726  -0.040  -1.604  1.00  0.00           N  
ATOM   1399  CA  ASN B   2     -11.313  -0.457  -0.268  1.00  0.00           C  
ATOM   1400  C   ASN B   2      -9.876  -0.045   0.018  1.00  0.00           C  
ATOM   1401  O   ASN B   2      -8.963  -0.369  -0.742  1.00  0.00           O  
ATOM   1402  CB  ASN B   2     -11.482  -1.956  -0.099  1.00  0.00           C  
ATOM   1403  CG  ASN B   2     -11.213  -2.412   1.308  1.00  0.00           C  
ATOM   1404  OD1 ASN B   2     -10.821  -1.615   2.169  1.00  0.00           O  
ATOM   1405  ND2 ASN B   2     -11.416  -3.681   1.559  1.00  0.00           N  
ATOM   1406  H   ASN B   2     -12.011  -0.742  -2.273  1.00  0.00           H  
ATOM   1407  HA  ASN B   2     -11.946   0.049   0.463  1.00  0.00           H  
ATOM   1408 1HB  ASN B   2     -12.498  -2.241  -0.373  1.00  0.00           H  
ATOM   1409 2HB  ASN B   2     -10.803  -2.477  -0.773  1.00  0.00           H  
ATOM   1410 1HD2 ASN B   2     -11.253  -4.041   2.478  1.00  0.00           H  
ATOM   1411 2HD2 ASN B   2     -11.733  -4.289   0.833  1.00  0.00           H  
ATOM   1412  N   ASP B   3      -9.680   0.675   1.118  1.00  0.00           N  
ATOM   1413  CA  ASP B   3      -8.351   1.129   1.510  1.00  0.00           C  
ATOM   1414  C   ASP B   3      -7.399  -0.046   1.697  1.00  0.00           C  
ATOM   1415  O   ASP B   3      -6.189   0.091   1.529  1.00  0.00           O  
ATOM   1416  CB  ASP B   3      -8.423   1.945   2.804  1.00  0.00           C  
ATOM   1417  CG  ASP B   3      -9.062   3.313   2.606  1.00  0.00           C  
ATOM   1418  OD1 ASP B   3      -9.176   3.737   1.481  1.00  0.00           O  
ATOM   1419  OD2 ASP B   3      -9.432   3.920   3.583  1.00  0.00           O  
ATOM   1420  H   ASP B   3     -10.472   0.911   1.698  1.00  0.00           H  
ATOM   1421  HA  ASP B   3      -7.955   1.765   0.719  1.00  0.00           H  
ATOM   1422 1HB  ASP B   3      -8.997   1.395   3.549  1.00  0.00           H  
ATOM   1423 2HB  ASP B   3      -7.417   2.084   3.202  1.00  0.00           H  
ATOM   1424  N   GLU B   4      -7.956  -1.201   2.048  1.00  0.00           N  
ATOM   1425  CA  GLU B   4      -7.153  -2.389   2.311  1.00  0.00           C  
ATOM   1426  C   GLU B   4      -6.576  -2.960   1.021  1.00  0.00           C  
ATOM   1427  O   GLU B   4      -5.651  -3.772   1.051  1.00  0.00           O  
ATOM   1428  CB  GLU B   4      -7.992  -3.453   3.021  1.00  0.00           C  
ATOM   1429  CG  GLU B   4      -8.451  -3.062   4.419  1.00  0.00           C  
ATOM   1430  CD  GLU B   4      -9.373  -4.077   5.036  1.00  0.00           C  
ATOM   1431  OE1 GLU B   4     -10.184  -4.623   4.328  1.00  0.00           O  
ATOM   1432  OE2 GLU B   4      -9.266  -4.305   6.218  1.00  0.00           O  
ATOM   1433  H   GLU B   4      -8.960  -1.258   2.134  1.00  0.00           H  
ATOM   1434  HA  GLU B   4      -6.322  -2.108   2.959  1.00  0.00           H  
ATOM   1435 1HB  GLU B   4      -8.879  -3.674   2.427  1.00  0.00           H  
ATOM   1436 2HB  GLU B   4      -7.416  -4.375   3.104  1.00  0.00           H  
ATOM   1437 1HG  GLU B   4      -7.576  -2.947   5.058  1.00  0.00           H  
ATOM   1438 2HG  GLU B   4      -8.959  -2.100   4.367  1.00  0.00           H  
ATOM   1439  N   PHE B   5      -7.127  -2.531  -0.109  1.00  0.00           N  
ATOM   1440  CA  PHE B   5      -6.798  -3.130  -1.397  1.00  0.00           C  
ATOM   1441  C   PHE B   5      -5.290  -3.269  -1.569  1.00  0.00           C  
ATOM   1442  O   PHE B   5      -4.797  -4.318  -1.984  1.00  0.00           O  
ATOM   1443  CB  PHE B   5      -7.371  -2.290  -2.539  1.00  0.00           C  
ATOM   1444  CG  PHE B   5      -6.976  -2.774  -3.905  1.00  0.00           C  
ATOM   1445  CD1 PHE B   5      -7.750  -3.708  -4.577  1.00  0.00           C  
ATOM   1446  CD2 PHE B   5      -5.829  -2.296  -4.522  1.00  0.00           C  
ATOM   1447  CE1 PHE B   5      -7.386  -4.155  -5.834  1.00  0.00           C  
ATOM   1448  CE2 PHE B   5      -5.464  -2.739  -5.778  1.00  0.00           C  
ATOM   1449  CZ  PHE B   5      -6.244  -3.670  -6.434  1.00  0.00           C  
ATOM   1450  H   PHE B   5      -7.792  -1.771  -0.074  1.00  0.00           H  
ATOM   1451  HA  PHE B   5      -7.241  -4.126  -1.439  1.00  0.00           H  
ATOM   1452 1HB  PHE B   5      -8.459  -2.290  -2.480  1.00  0.00           H  
ATOM   1453 2HB  PHE B   5      -7.038  -1.258  -2.435  1.00  0.00           H  
ATOM   1454  HD1 PHE B   5      -8.654  -4.091  -4.102  1.00  0.00           H  
ATOM   1455  HD2 PHE B   5      -5.212  -1.561  -4.003  1.00  0.00           H  
ATOM   1456  HE1 PHE B   5      -8.004  -4.890  -6.350  1.00  0.00           H  
ATOM   1457  HE2 PHE B   5      -4.561  -2.355  -6.251  1.00  0.00           H  
ATOM   1458  HZ  PHE B   5      -5.957  -4.022  -7.424  1.00  0.00           H  
ATOM   1459  N   TRP B   6      -4.562  -2.204  -1.246  1.00  0.00           N  
ATOM   1460  CA  TRP B   6      -3.133  -2.142  -1.525  1.00  0.00           C  
ATOM   1461  C   TRP B   6      -2.371  -3.197  -0.734  1.00  0.00           C  
ATOM   1462  O   TRP B   6      -1.333  -3.689  -1.178  1.00  0.00           O  
ATOM   1463  CB  TRP B   6      -2.585  -0.753  -1.190  1.00  0.00           C  
ATOM   1464  CG  TRP B   6      -1.204  -0.511  -1.719  1.00  0.00           C  
ATOM   1465  CD1 TRP B   6      -0.278  -1.457  -2.042  1.00  0.00           C  
ATOM   1466  CD2 TRP B   6      -0.583   0.769  -1.991  1.00  0.00           C  
ATOM   1467  NE1 TRP B   6       0.873  -0.858  -2.493  1.00  0.00           N  
ATOM   1468  CE2 TRP B   6       0.703   0.504  -2.470  1.00  0.00           C  
ATOM   1469  CE3 TRP B   6      -1.009   2.097  -1.869  1.00  0.00           C  
ATOM   1470  CZ2 TRP B   6       1.576   1.519  -2.828  1.00  0.00           C  
ATOM   1471  CZ3 TRP B   6      -0.134   3.115  -2.229  1.00  0.00           C  
ATOM   1472  CH2 TRP B   6       1.125   2.832  -2.697  1.00  0.00           C  
ATOM   1473  H   TRP B   6      -5.011  -1.420  -0.798  1.00  0.00           H  
ATOM   1474  HA  TRP B   6      -2.979  -2.331  -2.587  1.00  0.00           H  
ATOM   1475 1HB  TRP B   6      -3.248   0.009  -1.601  1.00  0.00           H  
ATOM   1476 2HB  TRP B   6      -2.566  -0.621  -0.108  1.00  0.00           H  
ATOM   1477  HD1 TRP B   6      -0.428  -2.531  -1.955  1.00  0.00           H  
ATOM   1478  HE1 TRP B   6       1.708  -1.339  -2.793  1.00  0.00           H  
ATOM   1479  HE3 TRP B   6      -2.008   2.327  -1.500  1.00  0.00           H  
ATOM   1480  HZ2 TRP B   6       2.580   1.315  -3.202  1.00  0.00           H  
ATOM   1481  HZ3 TRP B   6      -0.473   4.146  -2.130  1.00  0.00           H  
ATOM   1482  HH2 TRP B   6       1.785   3.655  -2.972  1.00  0.00           H  
ATOM   1483  N   THR B   7      -2.891  -3.540   0.440  1.00  0.00           N  
ATOM   1484  CA  THR B   7      -2.229  -4.495   1.321  1.00  0.00           C  
ATOM   1485  C   THR B   7      -2.424  -5.924   0.831  1.00  0.00           C  
ATOM   1486  O   THR B   7      -1.594  -6.797   1.086  1.00  0.00           O  
ATOM   1487  CB  THR B   7      -2.748  -4.369   2.766  1.00  0.00           C  
ATOM   1488  OG1 THR B   7      -4.138  -4.718   2.809  1.00  0.00           O  
ATOM   1489  CG2 THR B   7      -2.571  -2.946   3.274  1.00  0.00           C  
ATOM   1490  H   THR B   7      -3.768  -3.130   0.727  1.00  0.00           H  
ATOM   1491  HA  THR B   7      -1.160  -4.282   1.321  1.00  0.00           H  
ATOM   1492  HB  THR B   7      -2.196  -5.051   3.412  1.00  0.00           H  
ATOM   1493  HG1 THR B   7      -4.534  -4.558   1.949  1.00  0.00           H  
ATOM   1494 1HG2 THR B   7      -2.943  -2.876   4.296  1.00  0.00           H  
ATOM   1495 2HG2 THR B   7      -1.514  -2.682   3.253  1.00  0.00           H  
ATOM   1496 3HG2 THR B   7      -3.129  -2.260   2.637  1.00  0.00           H  
ATOM   1497  N   ASP B   8      -3.526  -6.157   0.127  1.00  0.00           N  
ATOM   1498  CA  ASP B   8      -3.738  -7.419  -0.570  1.00  0.00           C  
ATOM   1499  C   ASP B   8      -2.879  -7.508  -1.824  1.00  0.00           C  
ATOM   1500  O   ASP B   8      -2.292  -8.552  -2.114  1.00  0.00           O  
ATOM   1501  CB  ASP B   8      -5.214  -7.585  -0.942  1.00  0.00           C  
ATOM   1502  CG  ASP B   8      -6.101  -7.867   0.263  1.00  0.00           C  
ATOM   1503  OD1 ASP B   8      -5.574  -8.185   1.303  1.00  0.00           O  
ATOM   1504  OD2 ASP B   8      -7.297  -7.762   0.133  1.00  0.00           O  
ATOM   1505  H   ASP B   8      -4.236  -5.440   0.074  1.00  0.00           H  
ATOM   1506  HA  ASP B   8      -3.454  -8.234   0.097  1.00  0.00           H  
ATOM   1507 1HB  ASP B   8      -5.569  -6.679  -1.432  1.00  0.00           H  
ATOM   1508 2HB  ASP B   8      -5.320  -8.405  -1.653  1.00  0.00           H  
ATOM   1509  N   LEU B   9      -2.811  -6.409  -2.568  1.00  0.00           N  
ATOM   1510  CA  LEU B   9      -1.901  -6.309  -3.704  1.00  0.00           C  
ATOM   1511  C   LEU B   9      -0.463  -6.577  -3.281  1.00  0.00           C  
ATOM   1512  O   LEU B   9       0.247  -7.357  -3.917  1.00  0.00           O  
ATOM   1513  CB  LEU B   9      -2.002  -4.918  -4.343  1.00  0.00           C  
ATOM   1514  CG  LEU B   9      -1.013  -4.636  -5.481  1.00  0.00           C  
ATOM   1515  CD1 LEU B   9      -1.302  -5.571  -6.648  1.00  0.00           C  
ATOM   1516  CD2 LEU B   9      -1.129  -3.180  -5.906  1.00  0.00           C  
ATOM   1517  H   LEU B   9      -3.403  -5.624  -2.340  1.00  0.00           H  
ATOM   1518  HA  LEU B   9      -2.188  -7.056  -4.443  1.00  0.00           H  
ATOM   1519 1HB  LEU B   9      -3.008  -4.790  -4.738  1.00  0.00           H  
ATOM   1520 2HB  LEU B   9      -1.839  -4.167  -3.569  1.00  0.00           H  
ATOM   1521  HG  LEU B   9       0.003  -4.834  -5.139  1.00  0.00           H  
ATOM   1522 1HD1 LEU B   9      -0.599  -5.371  -7.457  1.00  0.00           H  
ATOM   1523 2HD1 LEU B   9      -1.193  -6.605  -6.321  1.00  0.00           H  
ATOM   1524 3HD1 LEU B   9      -2.319  -5.407  -7.002  1.00  0.00           H  
ATOM   1525 1HD2 LEU B   9      -0.426  -2.979  -6.715  1.00  0.00           H  
ATOM   1526 2HD2 LEU B   9      -2.145  -2.981  -6.250  1.00  0.00           H  
ATOM   1527 3HD2 LEU B   9      -0.901  -2.534  -5.058  1.00  0.00           H  
ATOM   1528  N   PHE B  10      -0.037  -5.926  -2.203  1.00  0.00           N  
ATOM   1529  CA  PHE B  10       1.319  -6.092  -1.694  1.00  0.00           C  
ATOM   1530  C   PHE B  10       1.627  -7.558  -1.415  1.00  0.00           C  
ATOM   1531  O   PHE B  10       2.640  -8.087  -1.872  1.00  0.00           O  
ATOM   1532  CB  PHE B  10       1.515  -5.273  -0.417  1.00  0.00           C  
ATOM   1533  CG  PHE B  10       2.693  -5.707   0.408  1.00  0.00           C  
ATOM   1534  CD1 PHE B  10       3.987  -5.428  -0.005  1.00  0.00           C  
ATOM   1535  CD2 PHE B  10       2.510  -6.397   1.597  1.00  0.00           C  
ATOM   1536  CE1 PHE B  10       5.072  -5.827   0.752  1.00  0.00           C  
ATOM   1537  CE2 PHE B  10       3.593  -6.796   2.356  1.00  0.00           C  
ATOM   1538  CZ  PHE B  10       4.875  -6.511   1.933  1.00  0.00           C  
ATOM   1539  H   PHE B  10      -0.669  -5.302  -1.724  1.00  0.00           H  
ATOM   1540  HA  PHE B  10       2.019  -5.734  -2.449  1.00  0.00           H  
ATOM   1541 1HB  PHE B  10       1.649  -4.223  -0.675  1.00  0.00           H  
ATOM   1542 2HB  PHE B  10       0.621  -5.346   0.202  1.00  0.00           H  
ATOM   1543  HD1 PHE B  10       4.143  -4.886  -0.939  1.00  0.00           H  
ATOM   1544  HD2 PHE B  10       1.497  -6.622   1.931  1.00  0.00           H  
ATOM   1545  HE1 PHE B  10       6.084  -5.601   0.416  1.00  0.00           H  
ATOM   1546  HE2 PHE B  10       3.435  -7.336   3.290  1.00  0.00           H  
ATOM   1547  HZ  PHE B  10       5.729  -6.826   2.530  1.00  0.00           H  
ATOM   1548  N   MET B  11       0.749  -8.207  -0.660  1.00  0.00           N  
ATOM   1549  CA  MET B  11       0.970  -9.587  -0.241  1.00  0.00           C  
ATOM   1550  C   MET B  11       1.013 -10.527  -1.439  1.00  0.00           C  
ATOM   1551  O   MET B  11       1.647 -11.581  -1.392  1.00  0.00           O  
ATOM   1552  CB  MET B  11      -0.119 -10.022   0.739  1.00  0.00           C  
ATOM   1553  CG  MET B  11      -0.018  -9.382   2.117  1.00  0.00           C  
ATOM   1554  SD  MET B  11       1.497  -9.837   2.985  1.00  0.00           S  
ATOM   1555  CE  MET B  11       1.319  -8.890   4.494  1.00  0.00           C  
ATOM   1556  H   MET B  11      -0.095  -7.736  -0.369  1.00  0.00           H  
ATOM   1557  HA  MET B  11       1.936  -9.646   0.260  1.00  0.00           H  
ATOM   1558 1HB  MET B  11      -1.097  -9.776   0.328  1.00  0.00           H  
ATOM   1559 2HB  MET B  11      -0.080 -11.104   0.869  1.00  0.00           H  
ATOM   1560 1HG  MET B  11      -0.046  -8.298   2.017  1.00  0.00           H  
ATOM   1561 2HG  MET B  11      -0.868  -9.691   2.724  1.00  0.00           H  
ATOM   1562 1HE  MET B  11       2.181  -9.066   5.138  1.00  0.00           H  
ATOM   1563 2HE  MET B  11       1.255  -7.828   4.253  1.00  0.00           H  
ATOM   1564 3HE  MET B  11       0.410  -9.199   5.012  1.00  0.00           H  
ATOM   1565  N   ASN B  12       0.335 -10.138  -2.514  1.00  0.00           N  
ATOM   1566  CA  ASN B  12       0.253 -10.968  -3.710  1.00  0.00           C  
ATOM   1567  C   ASN B  12       1.151 -10.432  -4.817  1.00  0.00           C  
ATOM   1568  O   ASN B  12       0.970 -10.761  -5.989  1.00  0.00           O  
ATOM   1569  CB  ASN B  12      -1.183 -11.071  -4.190  1.00  0.00           C  
ATOM   1570  CG  ASN B  12      -2.050 -11.867  -3.254  1.00  0.00           C  
ATOM   1571  OD1 ASN B  12      -1.616 -12.882  -2.699  1.00  0.00           O  
ATOM   1572  ND2 ASN B  12      -3.268 -11.425  -3.068  1.00  0.00           N  
ATOM   1573  H   ASN B  12      -0.136  -9.245  -2.502  1.00  0.00           H  
ATOM   1574  HA  ASN B  12       0.609 -11.969  -3.461  1.00  0.00           H  
ATOM   1575 1HB  ASN B  12      -1.605 -10.070  -4.295  1.00  0.00           H  
ATOM   1576 2HB  ASN B  12      -1.205 -11.540  -5.174  1.00  0.00           H  
ATOM   1577 1HD2 ASN B  12      -3.889 -11.914  -2.456  1.00  0.00           H  
ATOM   1578 2HD2 ASN B  12      -3.577 -10.599  -3.538  1.00  0.00           H  
ATOM   1579  N   ASP B  13       2.117  -9.602  -4.438  1.00  0.00           N  
ATOM   1580  CA  ASP B  13       3.071  -9.052  -5.393  1.00  0.00           C  
ATOM   1581  C   ASP B  13       4.402  -9.789  -5.330  1.00  0.00           C  
ATOM   1582  O   ASP B  13       4.531 -10.844  -5.886  1.00  0.00           O  
ATOM   1583  OXT ASP B  13       5.322  -9.314  -4.724  1.00  0.00           O  
ATOM   1584  CB  ASP B  13       3.294  -7.560  -5.130  1.00  0.00           C  
ATOM   1585  CG  ASP B  13       4.195  -6.904  -6.168  1.00  0.00           C  
ATOM   1586  OD1 ASP B  13       3.751  -6.712  -7.275  1.00  0.00           O  
ATOM   1587  OD2 ASP B  13       5.318  -6.600  -5.842  1.00  0.00           O  
ATOM   1588  H   ASP B  13       2.194  -9.348  -3.465  1.00  0.00           H  
ATOM   1589  HA  ASP B  13       2.662  -9.171  -6.398  1.00  0.00           H  
ATOM   1590 1HB  ASP B  13       2.333  -7.044  -5.126  1.00  0.00           H  
ATOM   1591 2HB  ASP B  13       3.741  -7.427  -4.145  1.00  0.00           H  
TER                                                                             
I_bsa 1431.04
I_hb 4
I_pack -0.035
I_sc -47.485
I_unsat 10
pep_sc -15.071
pep_sc_noref -14.058
reweighted_sc -123.602
rmsALL 9.844
rmsALL_CAPRI_if 4.28
rmsALL_allIF 4.782
rmsALL_if 6.427
rmsBB 9.348
rmsBB_CAPRI_if 3.636
rmsBB_allIF 4.205
rmsBB_if 6.244
rmsBB_intrf_lowres 6.289
rmsBB_lowres 8.949
rmsCA 9.49
rmsCA_if 6.221
rmsCA_intrf_lowres 6.345
rmsCA_lowres 9.054
rmsSC_CAPRI_if 4.496
rmsSC_allIF 5.114
score -61.046
score_lowres_opt -6.468
score_lowres_start 22.622
silent_score -61.046
startRMSall 0
startRMSallif 0
startRMSbb 0
startRMSca 0
time 79
