# Supplementary material for: Simple biochemical features underlie transcriptional activation domain diversity and dynamic, fuzzy binding to Mediator
Source: eLife. 2021 Apr 27;10:e68068. doi: 10.7554/eLife.68068 (PMC8137143; doi:10.7554/eLife.68068)
Supplement: Figure 6—source data 2. — The 10 best-scoring models from different binding poses are provided as pdb files. Top500.txt contains the score, cluster number, and RMSD to best model for the 500 best-scoring models. [file elife-68068-fig6-data2.zip › Med15-cAD structural models/ABD1/Gal4/2lpb_Gal4_prepack_13379.pdb]

HEADER                                            17-SEP-20   XXXX              
EXPDTA    THEORETICAL MODEL                                                     
REMARK 220                                                                      
REMARK 220 EXPERIMENTAL DETAILS                                                 
REMARK 220  EXPERIMENT TYPE                : THEORETICAL MODELLING              
REMARK 220  DATE OF DATA COLLECTION        : 17-SEP-20                          
REMARK 220                                                                      
REMARK 220 REMARK: MODEL GENERATED BY ROSETTA                                   
REMARK 220  VERSION 2020.08+release.cb1caba                                     
ATOM      1  N   GLN A 158     -12.016 -12.395 -23.603  1.00  0.00           N  
ATOM      2  CA  GLN A 158     -11.969 -12.966 -22.241  1.00  0.00           C  
ATOM      3  C   GLN A 158     -12.554 -11.986 -21.232  1.00  0.00           C  
ATOM      4  O   GLN A 158     -13.092 -10.945 -21.605  1.00  0.00           O  
ATOM      5  CB  GLN A 158     -10.534 -13.324 -21.846  1.00  0.00           C  
ATOM      6  CG  GLN A 158      -9.893 -14.385 -22.724  1.00  0.00           C  
ATOM      7  CD  GLN A 158     -10.563 -15.739 -22.579  1.00  0.00           C  
ATOM      8  OE1 GLN A 158     -10.629 -16.301 -21.483  1.00  0.00           O  
ATOM      9  NE2 GLN A 158     -11.066 -16.270 -23.688  1.00  0.00           N  
ATOM     10 1H   GLN A 158     -11.629 -13.049 -24.253  1.00  0.00           H  
ATOM     11 2H   GLN A 158     -12.965 -12.201 -23.851  1.00  0.00           H  
ATOM     12 3H   GLN A 158     -11.486 -11.548 -23.628  1.00  0.00           H  
ATOM     13  HA  GLN A 158     -12.567 -13.877 -22.227  1.00  0.00           H  
ATOM     14 1HB  GLN A 158      -9.911 -12.431 -21.888  1.00  0.00           H  
ATOM     15 2HB  GLN A 158     -10.519 -13.685 -20.817  1.00  0.00           H  
ATOM     16 1HG  GLN A 158      -9.970 -14.075 -23.766  1.00  0.00           H  
ATOM     17 2HG  GLN A 158      -8.846 -14.491 -22.442  1.00  0.00           H  
ATOM     18 1HE2 GLN A 158     -11.520 -17.161 -23.654  1.00  0.00           H  
ATOM     19 2HE2 GLN A 158     -10.990 -15.780 -24.557  1.00  0.00           H  
ATOM     20  N   ARG A 159     -12.454 -12.331 -19.958  1.00  0.00           N  
ATOM     21  CA  ARG A 159     -12.963 -11.479 -18.889  1.00  0.00           C  
ATOM     22  C   ARG A 159     -12.021 -10.302 -18.654  1.00  0.00           C  
ATOM     23  O   ARG A 159     -10.801 -10.445 -18.767  1.00  0.00           O  
ATOM     24  CB  ARG A 159     -13.124 -12.269 -17.599  1.00  0.00           C  
ATOM     25  CG  ARG A 159     -14.192 -13.351 -17.640  1.00  0.00           C  
ATOM     26  CD  ARG A 159     -14.288 -14.077 -16.347  1.00  0.00           C  
ATOM     27  NE  ARG A 159     -15.295 -15.125 -16.388  1.00  0.00           N  
ATOM     28  CZ  ARG A 159     -15.547 -15.983 -15.380  1.00  0.00           C  
ATOM     29  NH1 ARG A 159     -14.860 -15.905 -14.264  1.00  0.00           N  
ATOM     30  NH2 ARG A 159     -16.486 -16.903 -15.515  1.00  0.00           N  
ATOM     31  H   ARG A 159     -12.025 -13.184 -19.727  1.00  0.00           H  
ATOM     32  HA  ARG A 159     -13.941 -11.098 -19.186  1.00  0.00           H  
ATOM     33 1HB  ARG A 159     -12.179 -12.748 -17.345  1.00  0.00           H  
ATOM     34 2HB  ARG A 159     -13.375 -11.589 -16.784  1.00  0.00           H  
ATOM     35 1HG  ARG A 159     -15.160 -12.899 -17.853  1.00  0.00           H  
ATOM     36 2HG  ARG A 159     -13.948 -14.072 -18.421  1.00  0.00           H  
ATOM     37 1HD  ARG A 159     -13.327 -14.536 -16.116  1.00  0.00           H  
ATOM     38 2HD  ARG A 159     -14.556 -13.377 -15.557  1.00  0.00           H  
ATOM     39  HE  ARG A 159     -15.846 -15.215 -17.232  1.00  0.00           H  
ATOM     40 1HH1 ARG A 159     -14.142 -15.201 -14.160  1.00  0.00           H  
ATOM     41 2HH1 ARG A 159     -15.049 -16.548 -13.508  1.00  0.00           H  
ATOM     42 1HH2 ARG A 159     -17.016 -16.962 -16.375  1.00  0.00           H  
ATOM     43 2HH2 ARG A 159     -16.676 -17.546 -14.761  1.00  0.00           H  
ATOM     44  N   ARG A 160     -12.586  -9.144 -18.344  1.00  0.00           N  
ATOM     45  CA  ARG A 160     -11.792  -7.949 -18.098  1.00  0.00           C  
ATOM     46  C   ARG A 160     -12.633  -6.875 -17.411  1.00  0.00           C  
ATOM     47  O   ARG A 160     -13.441  -6.198 -18.052  1.00  0.00           O  
ATOM     48  CB  ARG A 160     -11.230  -7.400 -19.401  1.00  0.00           C  
ATOM     49  CG  ARG A 160     -10.291  -6.215 -19.243  1.00  0.00           C  
ATOM     50  CD  ARG A 160      -9.728  -5.784 -20.549  1.00  0.00           C  
ATOM     51  NE  ARG A 160      -8.778  -4.693 -20.396  1.00  0.00           N  
ATOM     52  CZ  ARG A 160      -8.191  -4.041 -21.418  1.00  0.00           C  
ATOM     53  NH1 ARG A 160      -8.463  -4.381 -22.659  1.00  0.00           N  
ATOM     54  NH2 ARG A 160      -7.339  -3.061 -21.174  1.00  0.00           N  
ATOM     55  H   ARG A 160     -13.563  -9.090 -18.275  1.00  0.00           H  
ATOM     56  HA  ARG A 160     -10.960  -8.215 -17.446  1.00  0.00           H  
ATOM     57 1HB  ARG A 160     -10.685  -8.186 -19.921  1.00  0.00           H  
ATOM     58 2HB  ARG A 160     -12.050  -7.088 -20.049  1.00  0.00           H  
ATOM     59 1HG  ARG A 160     -10.834  -5.375 -18.811  1.00  0.00           H  
ATOM     60 2HG  ARG A 160      -9.464  -6.490 -18.588  1.00  0.00           H  
ATOM     61 1HD  ARG A 160      -9.212  -6.621 -21.017  1.00  0.00           H  
ATOM     62 2HD  ARG A 160     -10.534  -5.445 -21.199  1.00  0.00           H  
ATOM     63  HE  ARG A 160      -8.543  -4.403 -19.456  1.00  0.00           H  
ATOM     64 1HH1 ARG A 160      -9.115  -5.131 -22.844  1.00  0.00           H  
ATOM     65 2HH1 ARG A 160      -8.023  -3.893 -23.425  1.00  0.00           H  
ATOM     66 1HH2 ARG A 160      -7.129  -2.799 -20.220  1.00  0.00           H  
ATOM     67 2HH2 ARG A 160      -6.898  -2.573 -21.939  1.00  0.00           H  
ATOM     68  N   GLN A 161     -12.454  -6.736 -16.108  1.00  0.00           N  
ATOM     69  CA  GLN A 161     -13.186  -5.737 -15.341  1.00  0.00           C  
ATOM     70  C   GLN A 161     -12.283  -4.548 -15.024  1.00  0.00           C  
ATOM     71  O   GLN A 161     -11.141  -4.722 -14.597  1.00  0.00           O  
ATOM     72  CB  GLN A 161     -13.737  -6.344 -14.048  1.00  0.00           C  
ATOM     73  CG  GLN A 161     -14.568  -5.384 -13.215  1.00  0.00           C  
ATOM     74  CD  GLN A 161     -15.149  -6.045 -11.979  1.00  0.00           C  
ATOM     75  OE1 GLN A 161     -14.582  -7.002 -11.445  1.00  0.00           O  
ATOM     76  NE2 GLN A 161     -16.286  -5.537 -11.516  1.00  0.00           N  
ATOM     77  H   GLN A 161     -11.811  -7.320 -15.646  1.00  0.00           H  
ATOM     78  HA  GLN A 161     -14.024  -5.385 -15.943  1.00  0.00           H  
ATOM     79 1HB  GLN A 161     -14.358  -7.208 -14.287  1.00  0.00           H  
ATOM     80 2HB  GLN A 161     -12.910  -6.696 -13.430  1.00  0.00           H  
ATOM     81 1HG  GLN A 161     -13.937  -4.555 -12.895  1.00  0.00           H  
ATOM     82 2HG  GLN A 161     -15.393  -5.013 -13.823  1.00  0.00           H  
ATOM     83 1HE2 GLN A 161     -16.716  -5.932 -10.702  1.00  0.00           H  
ATOM     84 2HE2 GLN A 161     -16.712  -4.760 -11.979  1.00  0.00           H  
ATOM     85  N   LEU A 162     -12.793  -3.344 -15.237  1.00  0.00           N  
ATOM     86  CA  LEU A 162     -12.021  -2.140 -14.973  1.00  0.00           C  
ATOM     87  C   LEU A 162     -12.920  -0.927 -14.750  1.00  0.00           C  
ATOM     88  O   LEU A 162     -13.442  -0.340 -15.694  1.00  0.00           O  
ATOM     89  CB  LEU A 162     -11.064  -1.866 -16.140  1.00  0.00           C  
ATOM     90  CG  LEU A 162     -10.155  -0.640 -15.981  1.00  0.00           C  
ATOM     91  CD1 LEU A 162      -9.018  -0.716 -16.991  1.00  0.00           C  
ATOM     92  CD2 LEU A 162     -10.975   0.628 -16.177  1.00  0.00           C  
ATOM     93  H   LEU A 162     -13.712  -3.261 -15.574  1.00  0.00           H  
ATOM     94  HA  LEU A 162     -11.437  -2.296 -14.067  1.00  0.00           H  
ATOM     95 1HB  LEU A 162     -10.425  -2.736 -16.277  1.00  0.00           H  
ATOM     96 2HB  LEU A 162     -11.653  -1.727 -17.047  1.00  0.00           H  
ATOM     97  HG  LEU A 162      -9.717  -0.639 -14.983  1.00  0.00           H  
ATOM     98 1HD1 LEU A 162      -8.372   0.154 -16.878  1.00  0.00           H  
ATOM     99 2HD1 LEU A 162      -8.437  -1.622 -16.816  1.00  0.00           H  
ATOM    100 3HD1 LEU A 162      -9.427  -0.736 -17.999  1.00  0.00           H  
ATOM    101 1HD2 LEU A 162     -10.329   1.499 -16.063  1.00  0.00           H  
ATOM    102 2HD2 LEU A 162     -11.412   0.628 -17.175  1.00  0.00           H  
ATOM    103 3HD2 LEU A 162     -11.769   0.666 -15.431  1.00  0.00           H  
ATOM    104  N   THR A 163     -13.130  -0.568 -13.497  1.00  0.00           N  
ATOM    105  CA  THR A 163     -13.931   0.599 -13.185  1.00  0.00           C  
ATOM    106  C   THR A 163     -13.038   1.835 -13.283  1.00  0.00           C  
ATOM    107  O   THR A 163     -11.937   1.838 -12.733  1.00  0.00           O  
ATOM    108  CB  THR A 163     -14.563   0.499 -11.784  1.00  0.00           C  
ATOM    109  OG1 THR A 163     -15.445  -0.631 -11.735  1.00  0.00           O  
ATOM    110  CG2 THR A 163     -15.345   1.762 -11.460  1.00  0.00           C  
ATOM    111  H   THR A 163     -12.740  -1.095 -12.770  1.00  0.00           H  
ATOM    112  HA  THR A 163     -14.738   0.670 -13.915  1.00  0.00           H  
ATOM    113  HB  THR A 163     -13.779   0.362 -11.040  1.00  0.00           H  
ATOM    114  HG1 THR A 163     -15.731  -0.773 -10.830  1.00  0.00           H  
ATOM    115 1HG2 THR A 163     -15.785   1.673 -10.467  1.00  0.00           H  
ATOM    116 2HG2 THR A 163     -14.676   2.621 -11.486  1.00  0.00           H  
ATOM    117 3HG2 THR A 163     -16.137   1.897 -12.196  1.00  0.00           H  
ATOM    118  N   PRO A 164     -13.497   2.899 -13.960  1.00  0.00           N  
ATOM    119  CA  PRO A 164     -12.714   4.131 -14.141  1.00  0.00           C  
ATOM    120  C   PRO A 164     -12.220   4.737 -12.826  1.00  0.00           C  
ATOM    121  O   PRO A 164     -11.099   5.240 -12.749  1.00  0.00           O  
ATOM    122  CB  PRO A 164     -13.714   5.060 -14.836  1.00  0.00           C  
ATOM    123  CG  PRO A 164     -14.580   4.140 -15.627  1.00  0.00           C  
ATOM    124  CD  PRO A 164     -14.775   2.947 -14.730  1.00  0.00           C  
ATOM    125  HA  PRO A 164     -11.851   3.919 -14.789  1.00  0.00           H  
ATOM    126 1HB  PRO A 164     -14.276   5.637 -14.086  1.00  0.00           H  
ATOM    127 2HB  PRO A 164     -13.178   5.787 -15.464  1.00  0.00           H  
ATOM    128 1HG  PRO A 164     -15.528   4.637 -15.883  1.00  0.00           H  
ATOM    129 2HG  PRO A 164     -14.090   3.881 -16.577  1.00  0.00           H  
ATOM    130 1HD  PRO A 164     -15.638   3.119 -14.071  1.00  0.00           H  
ATOM    131 2HD  PRO A 164     -14.930   2.047 -15.345  1.00  0.00           H  
ATOM    132  N   GLN A 165     -13.054   4.663 -11.798  1.00  0.00           N  
ATOM    133  CA  GLN A 165     -12.719   5.223 -10.492  1.00  0.00           C  
ATOM    134  C   GLN A 165     -11.666   4.392  -9.762  1.00  0.00           C  
ATOM    135  O   GLN A 165     -10.776   4.940  -9.115  1.00  0.00           O  
ATOM    136  CB  GLN A 165     -13.978   5.338  -9.628  1.00  0.00           C  
ATOM    137  CG  GLN A 165     -14.990   6.351 -10.134  1.00  0.00           C  
ATOM    138  CD  GLN A 165     -16.244   6.392  -9.282  1.00  0.00           C  
ATOM    139  OE1 GLN A 165     -16.594   5.411  -8.619  1.00  0.00           O  
ATOM    140  NE2 GLN A 165     -16.929   7.529  -9.294  1.00  0.00           N  
ATOM    141  H   GLN A 165     -13.924   4.226 -11.924  1.00  0.00           H  
ATOM    142  HA  GLN A 165     -12.302   6.219 -10.639  1.00  0.00           H  
ATOM    143 1HB  GLN A 165     -14.471   4.368  -9.573  1.00  0.00           H  
ATOM    144 2HB  GLN A 165     -13.698   5.620  -8.613  1.00  0.00           H  
ATOM    145 1HG  GLN A 165     -14.535   7.342 -10.120  1.00  0.00           H  
ATOM    146 2HG  GLN A 165     -15.276   6.086 -11.152  1.00  0.00           H  
ATOM    147 1HE2 GLN A 165     -17.765   7.616  -8.750  1.00  0.00           H  
ATOM    148 2HE2 GLN A 165     -16.610   8.300  -9.845  1.00  0.00           H  
ATOM    149  N   GLN A 166     -11.757   3.072  -9.874  1.00  0.00           N  
ATOM    150  CA  GLN A 166     -10.822   2.186  -9.190  1.00  0.00           C  
ATOM    151  C   GLN A 166      -9.517   2.063  -9.956  1.00  0.00           C  
ATOM    152  O   GLN A 166      -8.440   2.098  -9.365  1.00  0.00           O  
ATOM    153  CB  GLN A 166     -11.442   0.800  -8.993  1.00  0.00           C  
ATOM    154  CG  GLN A 166     -12.640   0.781  -8.060  1.00  0.00           C  
ATOM    155  CD  GLN A 166     -13.225  -0.609  -7.898  1.00  0.00           C  
ATOM    156  OE1 GLN A 166     -13.112  -1.454  -8.791  1.00  0.00           O  
ATOM    157  NE2 GLN A 166     -13.856  -0.855  -6.755  1.00  0.00           N  
ATOM    158  H   GLN A 166     -12.454   2.687 -10.440  1.00  0.00           H  
ATOM    159  HA  GLN A 166     -10.598   2.609  -8.211  1.00  0.00           H  
ATOM    160 1HB  GLN A 166     -11.760   0.404  -9.957  1.00  0.00           H  
ATOM    161 2HB  GLN A 166     -10.691   0.120  -8.591  1.00  0.00           H  
ATOM    162 1HG  GLN A 166     -12.329   1.137  -7.078  1.00  0.00           H  
ATOM    163 2HG  GLN A 166     -13.414   1.432  -8.465  1.00  0.00           H  
ATOM    164 1HE2 GLN A 166     -14.263  -1.755  -6.591  1.00  0.00           H  
ATOM    165 2HE2 GLN A 166     -13.925  -0.142  -6.058  1.00  0.00           H  
ATOM    166  N   GLN A 167      -9.625   1.917 -11.272  1.00  0.00           N  
ATOM    167  CA  GLN A 167      -8.469   1.777 -12.140  1.00  0.00           C  
ATOM    168  C   GLN A 167      -7.449   2.886 -11.907  1.00  0.00           C  
ATOM    169  O   GLN A 167      -6.258   2.627 -11.753  1.00  0.00           O  
ATOM    170  CB  GLN A 167      -8.907   1.771 -13.607  1.00  0.00           C  
ATOM    171  CG  GLN A 167      -7.759   1.685 -14.599  1.00  0.00           C  
ATOM    172  CD  GLN A 167      -7.035   0.353 -14.533  1.00  0.00           C  
ATOM    173  OE1 GLN A 167      -7.458  -0.565 -13.824  1.00  0.00           O  
ATOM    174  NE2 GLN A 167      -5.939   0.239 -15.273  1.00  0.00           N  
ATOM    175  H   GLN A 167     -10.519   1.896 -11.678  1.00  0.00           H  
ATOM    176  HA  GLN A 167      -7.981   0.829 -11.916  1.00  0.00           H  
ATOM    177 1HB  GLN A 167      -9.569   0.924 -13.785  1.00  0.00           H  
ATOM    178 2HB  GLN A 167      -9.470   2.678 -13.823  1.00  0.00           H  
ATOM    179 1HG  GLN A 167      -8.153   1.810 -15.607  1.00  0.00           H  
ATOM    180 2HG  GLN A 167      -7.041   2.474 -14.378  1.00  0.00           H  
ATOM    181 1HE2 GLN A 167      -5.419  -0.617 -15.270  1.00  0.00           H  
ATOM    182 2HE2 GLN A 167      -5.631   1.008 -15.833  1.00  0.00           H  
ATOM    183  N   GLN A 168      -7.937   4.113 -11.843  1.00  0.00           N  
ATOM    184  CA  GLN A 168      -7.085   5.278 -11.654  1.00  0.00           C  
ATOM    185  C   GLN A 168      -6.316   5.237 -10.336  1.00  0.00           C  
ATOM    186  O   GLN A 168      -5.210   5.765 -10.240  1.00  0.00           O  
ATOM    187  CB  GLN A 168      -7.925   6.557 -11.721  1.00  0.00           C  
ATOM    188  CG  GLN A 168      -8.446   6.886 -13.110  1.00  0.00           C  
ATOM    189  CD  GLN A 168      -9.411   8.058 -13.103  1.00  0.00           C  
ATOM    190  OE1 GLN A 168      -9.679   8.652 -12.056  1.00  0.00           O  
ATOM    191  NE2 GLN A 168      -9.938   8.395 -14.274  1.00  0.00           N  
ATOM    192  H   GLN A 168      -8.906   4.243 -11.920  1.00  0.00           H  
ATOM    193  HA  GLN A 168      -6.346   5.299 -12.454  1.00  0.00           H  
ATOM    194 1HB  GLN A 168      -8.781   6.465 -11.053  1.00  0.00           H  
ATOM    195 2HB  GLN A 168      -7.329   7.402 -11.376  1.00  0.00           H  
ATOM    196 1HG  GLN A 168      -7.603   7.142 -13.751  1.00  0.00           H  
ATOM    197 2HG  GLN A 168      -8.967   6.016 -13.507  1.00  0.00           H  
ATOM    198 1HE2 GLN A 168     -10.581   9.159 -14.332  1.00  0.00           H  
ATOM    199 2HE2 GLN A 168      -9.693   7.886 -15.099  1.00  0.00           H  
ATOM    200  N   LEU A 169      -6.894   4.616  -9.325  1.00  0.00           N  
ATOM    201  CA  LEU A 169      -6.252   4.555  -8.026  1.00  0.00           C  
ATOM    202  C   LEU A 169      -5.281   3.380  -7.910  1.00  0.00           C  
ATOM    203  O   LEU A 169      -4.148   3.543  -7.454  1.00  0.00           O  
ATOM    204  CB  LEU A 169      -7.318   4.453  -6.928  1.00  0.00           C  
ATOM    205  CG  LEU A 169      -6.788   4.398  -5.489  1.00  0.00           C  
ATOM    206  CD1 LEU A 169      -6.025   5.680  -5.180  1.00  0.00           C  
ATOM    207  CD2 LEU A 169      -7.950   4.207  -4.527  1.00  0.00           C  
ATOM    208  H   LEU A 169      -7.756   4.169  -9.461  1.00  0.00           H  
ATOM    209  HA  LEU A 169      -5.678   5.470  -7.881  1.00  0.00           H  
ATOM    210 1HB  LEU A 169      -7.980   5.314  -7.004  1.00  0.00           H  
ATOM    211 2HB  LEU A 169      -7.907   3.551  -7.098  1.00  0.00           H  
ATOM    212  HG  LEU A 169      -6.092   3.565  -5.389  1.00  0.00           H  
ATOM    213 1HD1 LEU A 169      -5.649   5.641  -4.158  1.00  0.00           H  
ATOM    214 2HD1 LEU A 169      -5.188   5.781  -5.871  1.00  0.00           H  
ATOM    215 3HD1 LEU A 169      -6.693   6.535  -5.288  1.00  0.00           H  
ATOM    216 1HD2 LEU A 169      -7.573   4.168  -3.504  1.00  0.00           H  
ATOM    217 2HD2 LEU A 169      -8.645   5.041  -4.625  1.00  0.00           H  
ATOM    218 3HD2 LEU A 169      -8.466   3.275  -4.759  1.00  0.00           H  
ATOM    219  N   VAL A 170      -5.722   2.200  -8.332  1.00  0.00           N  
ATOM    220  CA  VAL A 170      -4.902   0.999  -8.214  1.00  0.00           C  
ATOM    221  C   VAL A 170      -3.789   0.914  -9.259  1.00  0.00           C  
ATOM    222  O   VAL A 170      -2.696   0.433  -8.966  1.00  0.00           O  
ATOM    223  CB  VAL A 170      -5.795  -0.250  -8.336  1.00  0.00           C  
ATOM    224  CG1 VAL A 170      -4.948  -1.513  -8.338  1.00  0.00           C  
ATOM    225  CG2 VAL A 170      -6.804  -0.278  -7.197  1.00  0.00           C  
ATOM    226  H   VAL A 170      -6.621   2.137  -8.726  1.00  0.00           H  
ATOM    227  HA  VAL A 170      -4.424   1.001  -7.234  1.00  0.00           H  
ATOM    228  HB  VAL A 170      -6.323  -0.216  -9.289  1.00  0.00           H  
ATOM    229 1HG1 VAL A 170      -5.595  -2.386  -8.425  1.00  0.00           H  
ATOM    230 2HG1 VAL A 170      -4.259  -1.487  -9.182  1.00  0.00           H  
ATOM    231 3HG1 VAL A 170      -4.382  -1.573  -7.408  1.00  0.00           H  
ATOM    232 1HG2 VAL A 170      -7.432  -1.163  -7.291  1.00  0.00           H  
ATOM    233 2HG2 VAL A 170      -6.275  -0.307  -6.244  1.00  0.00           H  
ATOM    234 3HG2 VAL A 170      -7.427   0.615  -7.241  1.00  0.00           H  
ATOM    235  N   ASN A 171      -4.053   1.377 -10.470  1.00  0.00           N  
ATOM    236  CA  ASN A 171      -3.052   1.320 -11.538  1.00  0.00           C  
ATOM    237  C   ASN A 171      -1.928   2.323 -11.293  1.00  0.00           C  
ATOM    238  O   ASN A 171      -0.785   2.112 -11.702  1.00  0.00           O  
ATOM    239  CB  ASN A 171      -3.697   1.562 -12.890  1.00  0.00           C  
ATOM    240  CG  ASN A 171      -2.812   1.152 -14.034  1.00  0.00           C  
ATOM    241  OD1 ASN A 171      -2.460  -0.026 -14.172  1.00  0.00           O  
ATOM    242  ND2 ASN A 171      -2.445   2.100 -14.858  1.00  0.00           N  
ATOM    243  H   ASN A 171      -4.938   1.764 -10.655  1.00  0.00           H  
ATOM    244  HA  ASN A 171      -2.604   0.325 -11.540  1.00  0.00           H  
ATOM    245 1HB  ASN A 171      -4.633   1.005 -12.952  1.00  0.00           H  
ATOM    246 2HB  ASN A 171      -3.938   2.620 -12.994  1.00  0.00           H  
ATOM    247 1HD2 ASN A 171      -1.856   1.886 -15.638  1.00  0.00           H  
ATOM    248 2HD2 ASN A 171      -2.753   3.039 -14.709  1.00  0.00           H  
ATOM    249  N   GLN A 172      -2.252   3.402 -10.600  1.00  0.00           N  
ATOM    250  CA  GLN A 172      -1.276   4.444 -10.306  1.00  0.00           C  
ATOM    251  C   GLN A 172      -0.409   4.077  -9.107  1.00  0.00           C  
ATOM    252  O   GLN A 172       0.673   4.635  -8.924  1.00  0.00           O  
ATOM    253  CB  GLN A 172      -1.982   5.778 -10.050  1.00  0.00           C  
ATOM    254  CG  GLN A 172      -2.580   6.415 -11.292  1.00  0.00           C  
ATOM    255  CD  GLN A 172      -3.218   7.760 -11.004  1.00  0.00           C  
ATOM    256  OE1 GLN A 172      -3.179   8.252  -9.872  1.00  0.00           O  
ATOM    257  NE2 GLN A 172      -3.811   8.365 -12.027  1.00  0.00           N  
ATOM    258  H   GLN A 172      -3.169   3.504 -10.275  1.00  0.00           H  
ATOM    259  HA  GLN A 172      -0.619   4.556 -11.169  1.00  0.00           H  
ATOM    260 1HB  GLN A 172      -2.785   5.632  -9.327  1.00  0.00           H  
ATOM    261 2HB  GLN A 172      -1.276   6.486  -9.616  1.00  0.00           H  
ATOM    262 1HG  GLN A 172      -1.790   6.562 -12.029  1.00  0.00           H  
ATOM    263 2HG  GLN A 172      -3.346   5.752 -11.695  1.00  0.00           H  
ATOM    264 1HE2 GLN A 172      -4.250   9.255 -11.897  1.00  0.00           H  
ATOM    265 2HE2 GLN A 172      -3.820   7.931 -12.928  1.00  0.00           H  
ATOM    266  N   MET A 173      -0.880   3.129  -8.300  1.00  0.00           N  
ATOM    267  CA  MET A 173      -0.141   2.679  -7.114  1.00  0.00           C  
ATOM    268  C   MET A 173       1.107   1.888  -7.506  1.00  0.00           C  
ATOM    269  O   MET A 173       1.901   1.499  -6.654  1.00  0.00           O  
ATOM    270  CB  MET A 173      -1.044   1.835  -6.216  1.00  0.00           C  
ATOM    271  CG  MET A 173      -2.037   2.639  -5.388  1.00  0.00           C  
ATOM    272  SD  MET A 173      -3.399   1.633  -4.767  1.00  0.00           S  
ATOM    273  CE  MET A 173      -2.539   0.584  -3.598  1.00  0.00           C  
ATOM    274  H   MET A 173      -1.749   2.722  -8.499  1.00  0.00           H  
ATOM    275  HA  MET A 173       0.186   3.557  -6.556  1.00  0.00           H  
ATOM    276 1HB  MET A 173      -1.610   1.133  -6.827  1.00  0.00           H  
ATOM    277 2HB  MET A 173      -0.430   1.252  -5.528  1.00  0.00           H  
ATOM    278 1HG  MET A 173      -1.522   3.087  -4.538  1.00  0.00           H  
ATOM    279 2HG  MET A 173      -2.452   3.443  -5.997  1.00  0.00           H  
ATOM    280 1HE  MET A 173      -3.249  -0.097  -3.129  1.00  0.00           H  
ATOM    281 2HE  MET A 173      -1.773   0.009  -4.121  1.00  0.00           H  
ATOM    282 3HE  MET A 173      -2.068   1.202  -2.833  1.00  0.00           H  
ATOM    283  N   LYS A 174       1.265   1.642  -8.799  1.00  0.00           N  
ATOM    284  CA  LYS A 174       2.421   0.919  -9.300  1.00  0.00           C  
ATOM    285  C   LYS A 174       3.640   1.815  -9.205  1.00  0.00           C  
ATOM    286  O   LYS A 174       4.701   1.407  -8.734  1.00  0.00           O  
ATOM    287  CB  LYS A 174       2.202   0.457 -10.742  1.00  0.00           C  
ATOM    288  CG  LYS A 174       1.145  -0.628 -10.901  1.00  0.00           C  
ATOM    289  CD  LYS A 174       1.049  -1.098 -12.344  1.00  0.00           C  
ATOM    290  CE  LYS A 174      -0.102  -2.076 -12.533  1.00  0.00           C  
ATOM    291  NZ  LYS A 174      -0.145  -2.624 -13.916  1.00  0.00           N  
ATOM    292  H   LYS A 174       0.598   1.971  -9.427  1.00  0.00           H  
ATOM    293  HA  LYS A 174       2.574   0.037  -8.677  1.00  0.00           H  
ATOM    294 1HB  LYS A 174       1.903   1.308 -11.355  1.00  0.00           H  
ATOM    295 2HB  LYS A 174       3.138   0.074 -11.147  1.00  0.00           H  
ATOM    296 1HG  LYS A 174       1.398  -1.479 -10.267  1.00  0.00           H  
ATOM    297 2HG  LYS A 174       0.176  -0.241 -10.588  1.00  0.00           H  
ATOM    298 1HD  LYS A 174       0.895  -0.238 -12.998  1.00  0.00           H  
ATOM    299 2HD  LYS A 174       1.979  -1.588 -12.630  1.00  0.00           H  
ATOM    300 1HE  LYS A 174       0.004  -2.902 -11.831  1.00  0.00           H  
ATOM    301 2HE  LYS A 174      -1.046  -1.572 -12.327  1.00  0.00           H  
ATOM    302 1HZ  LYS A 174      -0.920  -3.267 -14.000  1.00  0.00           H  
ATOM    303 2HZ  LYS A 174      -0.262  -1.868 -14.575  1.00  0.00           H  
ATOM    304 3HZ  LYS A 174       0.718  -3.111 -14.113  1.00  0.00           H  
ATOM    305  N   VAL A 175       3.472   3.053  -9.647  1.00  0.00           N  
ATOM    306  CA  VAL A 175       4.547   4.019  -9.596  1.00  0.00           C  
ATOM    307  C   VAL A 175       4.194   5.108  -8.603  1.00  0.00           C  
ATOM    308  O   VAL A 175       3.738   6.192  -8.973  1.00  0.00           O  
ATOM    309  CB  VAL A 175       4.793   4.636 -10.985  1.00  0.00           C  
ATOM    310  CG1 VAL A 175       5.976   5.592 -10.942  1.00  0.00           C  
ATOM    311  CG2 VAL A 175       5.027   3.534 -12.007  1.00  0.00           C  
ATOM    312  H   VAL A 175       2.602   3.324 -10.005  1.00  0.00           H  
ATOM    313  HA  VAL A 175       5.457   3.508  -9.278  1.00  0.00           H  
ATOM    314  HB  VAL A 175       3.919   5.220 -11.274  1.00  0.00           H  
ATOM    315 1HG1 VAL A 175       6.135   6.020 -11.932  1.00  0.00           H  
ATOM    316 2HG1 VAL A 175       5.771   6.392 -10.231  1.00  0.00           H  
ATOM    317 3HG1 VAL A 175       6.870   5.051 -10.633  1.00  0.00           H  
ATOM    318 1HG2 VAL A 175       5.200   3.978 -12.988  1.00  0.00           H  
ATOM    319 2HG2 VAL A 175       5.899   2.947 -11.716  1.00  0.00           H  
ATOM    320 3HG2 VAL A 175       4.152   2.887 -12.052  1.00  0.00           H  
ATOM    321  N   ALA A 176       4.412   4.808  -7.342  1.00  0.00           N  
ATOM    322  CA  ALA A 176       4.130   5.744  -6.275  1.00  0.00           C  
ATOM    323  C   ALA A 176       5.181   5.632  -5.178  1.00  0.00           C  
ATOM    324  O   ALA A 176       5.362   4.567  -4.590  1.00  0.00           O  
ATOM    325  CB  ALA A 176       2.737   5.504  -5.712  1.00  0.00           C  
ATOM    326  H   ALA A 176       4.738   3.912  -7.118  1.00  0.00           H  
ATOM    327  HA  ALA A 176       4.174   6.752  -6.688  1.00  0.00           H  
ATOM    328 1HB  ALA A 176       2.541   6.215  -4.909  1.00  0.00           H  
ATOM    329 2HB  ALA A 176       1.997   5.635  -6.502  1.00  0.00           H  
ATOM    330 3HB  ALA A 176       2.673   4.489  -5.321  1.00  0.00           H  
ATOM    331  N   PRO A 177       5.938   6.710  -4.936  1.00  0.00           N  
ATOM    332  CA  PRO A 177       6.955   6.738  -3.898  1.00  0.00           C  
ATOM    333  C   PRO A 177       6.377   7.101  -2.532  1.00  0.00           C  
ATOM    334  O   PRO A 177       5.520   7.983  -2.420  1.00  0.00           O  
ATOM    335  CB  PRO A 177       7.920   7.815  -4.404  1.00  0.00           C  
ATOM    336  CG  PRO A 177       7.033   8.837  -5.029  1.00  0.00           C  
ATOM    337  CD  PRO A 177       5.917   8.037  -5.646  1.00  0.00           C  
ATOM    338  HA  PRO A 177       7.448   5.756  -3.848  1.00  0.00           H  
ATOM    339 1HB  PRO A 177       8.510   8.215  -3.567  1.00  0.00           H  
ATOM    340 2HB  PRO A 177       8.632   7.375  -5.118  1.00  0.00           H  
ATOM    341 1HG  PRO A 177       6.675   9.545  -4.267  1.00  0.00           H  
ATOM    342 2HG  PRO A 177       7.593   9.425  -5.770  1.00  0.00           H  
ATOM    343 1HD  PRO A 177       4.959   8.553  -5.480  1.00  0.00           H  
ATOM    344 2HD  PRO A 177       6.107   7.910  -6.722  1.00  0.00           H  
ATOM    345  N   ILE A 178       6.852   6.415  -1.506  1.00  0.00           N  
ATOM    346  CA  ILE A 178       6.412   6.640  -0.137  1.00  0.00           C  
ATOM    347  C   ILE A 178       6.911   7.989   0.384  1.00  0.00           C  
ATOM    348  O   ILE A 178       8.119   8.227   0.445  1.00  0.00           O  
ATOM    349  CB  ILE A 178       6.904   5.512   0.789  1.00  0.00           C  
ATOM    350  CG1 ILE A 178       6.330   4.165   0.341  1.00  0.00           C  
ATOM    351  CG2 ILE A 178       6.522   5.803   2.231  1.00  0.00           C  
ATOM    352  CD1 ILE A 178       6.976   2.974   1.010  1.00  0.00           C  
ATOM    353  H   ILE A 178       7.526   5.718  -1.675  1.00  0.00           H  
ATOM    354  HA  ILE A 178       5.323   6.649  -0.121  1.00  0.00           H  
ATOM    355  HB  ILE A 178       7.988   5.432   0.719  1.00  0.00           H  
ATOM    356 1HG1 ILE A 178       5.261   4.137   0.551  1.00  0.00           H  
ATOM    357 2HG1 ILE A 178       6.454   4.058  -0.737  1.00  0.00           H  
ATOM    358 1HG2 ILE A 178       6.876   4.996   2.872  1.00  0.00           H  
ATOM    359 2HG2 ILE A 178       6.976   6.742   2.546  1.00  0.00           H  
ATOM    360 3HG2 ILE A 178       5.438   5.881   2.312  1.00  0.00           H  
ATOM    361 1HD1 ILE A 178       6.517   2.056   0.640  1.00  0.00           H  
ATOM    362 2HD1 ILE A 178       8.043   2.962   0.783  1.00  0.00           H  
ATOM    363 3HD1 ILE A 178       6.834   3.041   2.087  1.00  0.00           H  
ATOM    364  N   PRO A 179       5.983   8.898   0.732  1.00  0.00           N  
ATOM    365  CA  PRO A 179       6.327  10.225   1.255  1.00  0.00           C  
ATOM    366  C   PRO A 179       7.071  10.158   2.582  1.00  0.00           C  
ATOM    367  O   PRO A 179       7.006   9.158   3.299  1.00  0.00           O  
ATOM    368  CB  PRO A 179       4.956  10.889   1.420  1.00  0.00           C  
ATOM    369  CG  PRO A 179       4.074  10.148   0.475  1.00  0.00           C  
ATOM    370  CD  PRO A 179       4.546   8.720   0.562  1.00  0.00           C  
ATOM    371  HA  PRO A 179       6.939  10.759   0.513  1.00  0.00           H  
ATOM    372 1HB  PRO A 179       4.623  10.809   2.465  1.00  0.00           H  
ATOM    373 2HB  PRO A 179       5.027  11.962   1.186  1.00  0.00           H  
ATOM    374 1HG  PRO A 179       3.021  10.264   0.767  1.00  0.00           H  
ATOM    375 2HG  PRO A 179       4.170  10.564  -0.539  1.00  0.00           H  
ATOM    376 1HD  PRO A 179       4.084   8.234   1.433  1.00  0.00           H  
ATOM    377 2HD  PRO A 179       4.285   8.190  -0.365  1.00  0.00           H  
ATOM    378  N   LYS A 180       7.742  11.248   2.920  1.00  0.00           N  
ATOM    379  CA  LYS A 180       8.516  11.337   4.156  1.00  0.00           C  
ATOM    380  C   LYS A 180       7.624  11.176   5.380  1.00  0.00           C  
ATOM    381  O   LYS A 180       8.061  10.675   6.418  1.00  0.00           O  
ATOM    382  CB  LYS A 180       9.265  12.669   4.225  1.00  0.00           C  
ATOM    383  CG  LYS A 180      10.417  12.795   3.236  1.00  0.00           C  
ATOM    384  CD  LYS A 180      11.102  14.148   3.356  1.00  0.00           C  
ATOM    385  CE  LYS A 180      12.253  14.275   2.369  1.00  0.00           C  
ATOM    386  NZ  LYS A 180      12.910  15.607   2.449  1.00  0.00           N  
ATOM    387  H   LYS A 180       7.709  12.023   2.317  1.00  0.00           H  
ATOM    388  HA  LYS A 180       9.245  10.526   4.167  1.00  0.00           H  
ATOM    389 1HB  LYS A 180       8.570  13.487   4.035  1.00  0.00           H  
ATOM    390 2HB  LYS A 180       9.669  12.808   5.228  1.00  0.00           H  
ATOM    391 1HG  LYS A 180      11.148  12.008   3.427  1.00  0.00           H  
ATOM    392 2HG  LYS A 180      10.039  12.677   2.221  1.00  0.00           H  
ATOM    393 1HD  LYS A 180      10.377  14.941   3.160  1.00  0.00           H  
ATOM    394 2HD  LYS A 180      11.487  14.273   4.367  1.00  0.00           H  
ATOM    395 1HE  LYS A 180      12.995  13.505   2.574  1.00  0.00           H  
ATOM    396 2HE  LYS A 180      11.881  14.129   1.355  1.00  0.00           H  
ATOM    397 1HZ  LYS A 180      13.666  15.652   1.780  1.00  0.00           H  
ATOM    398 2HZ  LYS A 180      12.235  16.330   2.241  1.00  0.00           H  
ATOM    399 3HZ  LYS A 180      13.276  15.748   3.380  1.00  0.00           H  
ATOM    400  N   GLN A 181       6.375  11.598   5.250  1.00  0.00           N  
ATOM    401  CA  GLN A 181       5.408  11.494   6.336  1.00  0.00           C  
ATOM    402  C   GLN A 181       5.146  10.029   6.680  1.00  0.00           C  
ATOM    403  O   GLN A 181       4.888   9.680   7.833  1.00  0.00           O  
ATOM    404  CB  GLN A 181       4.098  12.191   5.960  1.00  0.00           C  
ATOM    405  CG  GLN A 181       4.202  13.704   5.868  1.00  0.00           C  
ATOM    406  CD  GLN A 181       2.901  14.348   5.428  1.00  0.00           C  
ATOM    407  OE1 GLN A 181       2.095  13.732   4.726  1.00  0.00           O  
ATOM    408  NE2 GLN A 181       2.690  15.594   5.836  1.00  0.00           N  
ATOM    409  H   GLN A 181       6.099  12.000   4.400  1.00  0.00           H  
ATOM    410  HA  GLN A 181       5.822  11.985   7.216  1.00  0.00           H  
ATOM    411 1HB  GLN A 181       3.751  11.819   4.996  1.00  0.00           H  
ATOM    412 2HB  GLN A 181       3.333  11.951   6.699  1.00  0.00           H  
ATOM    413 1HG  GLN A 181       4.464  14.100   6.849  1.00  0.00           H  
ATOM    414 2HG  GLN A 181       4.974  13.962   5.144  1.00  0.00           H  
ATOM    415 1HE2 GLN A 181       1.849  16.071   5.577  1.00  0.00           H  
ATOM    416 2HE2 GLN A 181       3.371  16.057   6.405  1.00  0.00           H  
ATOM    417  N   LEU A 182       5.231   9.176   5.671  1.00  0.00           N  
ATOM    418  CA  LEU A 182       4.985   7.754   5.846  1.00  0.00           C  
ATOM    419  C   LEU A 182       6.278   6.995   6.126  1.00  0.00           C  
ATOM    420  O   LEU A 182       6.263   5.978   6.816  1.00  0.00           O  
ATOM    421  CB  LEU A 182       4.307   7.180   4.596  1.00  0.00           C  
ATOM    422  CG  LEU A 182       2.775   7.246   4.580  1.00  0.00           C  
ATOM    423  CD1 LEU A 182       2.327   8.694   4.740  1.00  0.00           C  
ATOM    424  CD2 LEU A 182       2.253   6.654   3.279  1.00  0.00           C  
ATOM    425  H   LEU A 182       5.479   9.510   4.781  1.00  0.00           H  
ATOM    426  HA  LEU A 182       4.321   7.620   6.699  1.00  0.00           H  
ATOM    427 1HB  LEU A 182       4.672   7.721   3.724  1.00  0.00           H  
ATOM    428 2HB  LEU A 182       4.594   6.133   4.494  1.00  0.00           H  
ATOM    429  HG  LEU A 182       2.377   6.679   5.422  1.00  0.00           H  
ATOM    430 1HD1 LEU A 182       1.239   8.741   4.729  1.00  0.00           H  
ATOM    431 2HD1 LEU A 182       2.697   9.085   5.687  1.00  0.00           H  
ATOM    432 3HD1 LEU A 182       2.725   9.290   3.919  1.00  0.00           H  
ATOM    433 1HD2 LEU A 182       1.165   6.700   3.267  1.00  0.00           H  
ATOM    434 2HD2 LEU A 182       2.650   7.221   2.436  1.00  0.00           H  
ATOM    435 3HD2 LEU A 182       2.573   5.614   3.199  1.00  0.00           H  
ATOM    436  N   LEU A 183       7.393   7.504   5.602  1.00  0.00           N  
ATOM    437  CA  LEU A 183       8.704   6.872   5.793  1.00  0.00           C  
ATOM    438  C   LEU A 183       9.061   6.750   7.271  1.00  0.00           C  
ATOM    439  O   LEU A 183       9.811   5.860   7.667  1.00  0.00           O  
ATOM    440  CB  LEU A 183       9.791   7.677   5.069  1.00  0.00           C  
ATOM    441  CG  LEU A 183       9.807   7.548   3.541  1.00  0.00           C  
ATOM    442  CD1 LEU A 183      10.913   8.424   2.969  1.00  0.00           C  
ATOM    443  CD2 LEU A 183      10.010   6.090   3.156  1.00  0.00           C  
ATOM    444  H   LEU A 183       7.333   8.319   5.058  1.00  0.00           H  
ATOM    445  HA  LEU A 183       8.669   5.869   5.369  1.00  0.00           H  
ATOM    446 1HB  LEU A 183       9.662   8.731   5.311  1.00  0.00           H  
ATOM    447 2HB  LEU A 183      10.765   7.357   5.439  1.00  0.00           H  
ATOM    448  HG  LEU A 183       8.859   7.902   3.136  1.00  0.00           H  
ATOM    449 1HD1 LEU A 183      10.925   8.333   1.882  1.00  0.00           H  
ATOM    450 2HD1 LEU A 183      10.733   9.464   3.243  1.00  0.00           H  
ATOM    451 3HD1 LEU A 183      11.875   8.104   3.370  1.00  0.00           H  
ATOM    452 1HD2 LEU A 183      10.021   5.999   2.070  1.00  0.00           H  
ATOM    453 2HD2 LEU A 183      10.958   5.736   3.559  1.00  0.00           H  
ATOM    454 3HD2 LEU A 183       9.195   5.490   3.563  1.00  0.00           H  
ATOM    455  N   GLN A 184       8.520   7.649   8.080  1.00  0.00           N  
ATOM    456  CA  GLN A 184       8.772   7.642   9.516  1.00  0.00           C  
ATOM    457  C   GLN A 184       8.196   6.395  10.182  1.00  0.00           C  
ATOM    458  O   GLN A 184       8.633   6.003  11.265  1.00  0.00           O  
ATOM    459  CB  GLN A 184       8.185   8.898  10.165  1.00  0.00           C  
ATOM    460  CG  GLN A 184       8.909  10.183   9.803  1.00  0.00           C  
ATOM    461  CD  GLN A 184       8.302  11.400  10.475  1.00  0.00           C  
ATOM    462  OE1 GLN A 184       7.728  11.302  11.563  1.00  0.00           O  
ATOM    463  NE2 GLN A 184       8.425  12.554   9.831  1.00  0.00           N  
ATOM    464  H   GLN A 184       7.946   8.345   7.700  1.00  0.00           H  
ATOM    465  HA  GLN A 184       9.850   7.636   9.678  1.00  0.00           H  
ATOM    466 1HB  GLN A 184       7.141   9.006   9.870  1.00  0.00           H  
ATOM    467 2HB  GLN A 184       8.209   8.793  11.250  1.00  0.00           H  
ATOM    468 1HG  GLN A 184       9.950  10.103  10.117  1.00  0.00           H  
ATOM    469 2HG  GLN A 184       8.855  10.327   8.723  1.00  0.00           H  
ATOM    470 1HE2 GLN A 184       8.045  13.391  10.226  1.00  0.00           H  
ATOM    471 2HE2 GLN A 184       8.899  12.588   8.950  1.00  0.00           H  
ATOM    472  N   ARG A 185       7.222   5.771   9.528  1.00  0.00           N  
ATOM    473  CA  ARG A 185       6.577   4.580  10.068  1.00  0.00           C  
ATOM    474  C   ARG A 185       7.439   3.343   9.852  1.00  0.00           C  
ATOM    475  O   ARG A 185       7.341   2.372  10.601  1.00  0.00           O  
ATOM    476  CB  ARG A 185       5.217   4.367   9.420  1.00  0.00           C  
ATOM    477  CG  ARG A 185       4.176   5.422   9.757  1.00  0.00           C  
ATOM    478  CD  ARG A 185       2.839   5.067   9.214  1.00  0.00           C  
ATOM    479  NE  ARG A 185       1.841   6.077   9.528  1.00  0.00           N  
ATOM    480  CZ  ARG A 185       1.168   6.152  10.693  1.00  0.00           C  
ATOM    481  NH1 ARG A 185       1.396   5.271  11.642  1.00  0.00           N  
ATOM    482  NH2 ARG A 185       0.278   7.111  10.881  1.00  0.00           N  
ATOM    483  H   ARG A 185       6.941   6.112   8.650  1.00  0.00           H  
ATOM    484  HA  ARG A 185       6.433   4.720  11.140  1.00  0.00           H  
ATOM    485 1HB  ARG A 185       5.329   4.348   8.336  1.00  0.00           H  
ATOM    486 2HB  ARG A 185       4.817   3.399   9.725  1.00  0.00           H  
ATOM    487 1HG  ARG A 185       4.092   5.519  10.839  1.00  0.00           H  
ATOM    488 2HG  ARG A 185       4.476   6.379   9.328  1.00  0.00           H  
ATOM    489 1HD  ARG A 185       2.899   4.971   8.131  1.00  0.00           H  
ATOM    490 2HD  ARG A 185       2.512   4.120   9.644  1.00  0.00           H  
ATOM    491  HE  ARG A 185       1.638   6.772   8.823  1.00  0.00           H  
ATOM    492 1HH1 ARG A 185       2.077   4.539  11.498  1.00  0.00           H  
ATOM    493 2HH1 ARG A 185       0.891   5.328  12.514  1.00  0.00           H  
ATOM    494 1HH2 ARG A 185       0.102   7.788  10.151  1.00  0.00           H  
ATOM    495 2HH2 ARG A 185      -0.226   7.167  11.753  1.00  0.00           H  
ATOM    496  N   ILE A 186       8.274   3.384   8.823  1.00  0.00           N  
ATOM    497  CA  ILE A 186       9.169   2.275   8.510  1.00  0.00           C  
ATOM    498  C   ILE A 186      10.596   2.788   8.321  1.00  0.00           C  
ATOM    499  O   ILE A 186      11.022   3.085   7.205  1.00  0.00           O  
ATOM    500  CB  ILE A 186       8.709   1.531   7.243  1.00  0.00           C  
ATOM    501  CG1 ILE A 186       7.244   1.106   7.375  1.00  0.00           C  
ATOM    502  CG2 ILE A 186       9.597   0.323   6.984  1.00  0.00           C  
ATOM    503  CD1 ILE A 186       7.025  -0.034   8.343  1.00  0.00           C  
ATOM    504  H   ILE A 186       8.299   4.187   8.261  1.00  0.00           H  
ATOM    505  HA  ILE A 186       9.155   1.574   9.343  1.00  0.00           H  
ATOM    506  HB  ILE A 186       8.767   2.201   6.386  1.00  0.00           H  
ATOM    507 1HG1 ILE A 186       6.648   1.955   7.706  1.00  0.00           H  
ATOM    508 2HG1 ILE A 186       6.865   0.801   6.400  1.00  0.00           H  
ATOM    509 1HG2 ILE A 186       9.257  -0.192   6.085  1.00  0.00           H  
ATOM    510 2HG2 ILE A 186      10.627   0.651   6.848  1.00  0.00           H  
ATOM    511 3HG2 ILE A 186       9.542  -0.358   7.834  1.00  0.00           H  
ATOM    512 1HD1 ILE A 186       5.963  -0.278   8.383  1.00  0.00           H  
ATOM    513 2HD1 ILE A 186       7.586  -0.907   8.011  1.00  0.00           H  
ATOM    514 3HD1 ILE A 186       7.365   0.261   9.335  1.00  0.00           H  
ATOM    515  N   PRO A 187      11.351   2.908   9.421  1.00  0.00           N  
ATOM    516  CA  PRO A 187      12.720   3.411   9.388  1.00  0.00           C  
ATOM    517  C   PRO A 187      13.758   2.333   9.085  1.00  0.00           C  
ATOM    518  O   PRO A 187      13.455   1.139   9.120  1.00  0.00           O  
ATOM    519  CB  PRO A 187      12.898   3.970  10.803  1.00  0.00           C  
ATOM    520  CG  PRO A 187      12.126   3.031  11.667  1.00  0.00           C  
ATOM    521  CD  PRO A 187      10.915   2.677  10.845  1.00  0.00           C  
ATOM    522  HA  PRO A 187      12.795   4.207   8.632  1.00  0.00           H  
ATOM    523 1HB  PRO A 187      13.966   4.007  11.062  1.00  0.00           H  
ATOM    524 2HB  PRO A 187      12.520   5.002  10.850  1.00  0.00           H  
ATOM    525 1HG  PRO A 187      12.739   2.153  11.916  1.00  0.00           H  
ATOM    526 2HG  PRO A 187      11.866   3.518  12.618  1.00  0.00           H  
ATOM    527 1HD  PRO A 187      10.649   1.624  11.018  1.00  0.00           H  
ATOM    528 2HD  PRO A 187      10.079   3.338  11.120  1.00  0.00           H  
ATOM    529  N   ASN A 188      14.979   2.783   8.787  1.00  0.00           N  
ATOM    530  CA  ASN A 188      16.103   1.893   8.484  1.00  0.00           C  
ATOM    531  C   ASN A 188      15.767   0.949   7.333  1.00  0.00           C  
ATOM    532  O   ASN A 188      15.730  -0.273   7.506  1.00  0.00           O  
ATOM    533  CB  ASN A 188      16.510   1.106   9.716  1.00  0.00           C  
ATOM    534  CG  ASN A 188      16.934   1.992  10.854  1.00  0.00           C  
ATOM    535  OD1 ASN A 188      17.760   2.895  10.679  1.00  0.00           O  
ATOM    536  ND2 ASN A 188      16.385   1.751  12.017  1.00  0.00           N  
ATOM    537  H   ASN A 188      15.132   3.752   8.774  1.00  0.00           H  
ATOM    538  HA  ASN A 188      16.951   2.502   8.165  1.00  0.00           H  
ATOM    539 1HB  ASN A 188      15.673   0.487  10.045  1.00  0.00           H  
ATOM    540 2HB  ASN A 188      17.333   0.437   9.466  1.00  0.00           H  
ATOM    541 1HD2 ASN A 188      16.630   2.310  12.811  1.00  0.00           H  
ATOM    542 2HD2 ASN A 188      15.721   1.010  12.114  1.00  0.00           H  
ATOM    543  N   ILE A 189      15.512   1.513   6.163  1.00  0.00           N  
ATOM    544  CA  ILE A 189      15.184   0.709   4.997  1.00  0.00           C  
ATOM    545  C   ILE A 189      16.421   0.501   4.122  1.00  0.00           C  
ATOM    546  O   ILE A 189      17.003   1.461   3.620  1.00  0.00           O  
ATOM    547  CB  ILE A 189      14.065   1.370   4.171  1.00  0.00           C  
ATOM    548  CG1 ILE A 189      12.751   1.370   4.956  1.00  0.00           C  
ATOM    549  CG2 ILE A 189      13.894   0.654   2.840  1.00  0.00           C  
ATOM    550  CD1 ILE A 189      11.655   2.186   4.310  1.00  0.00           C  
ATOM    551  H   ILE A 189      15.568   2.487   6.079  1.00  0.00           H  
ATOM    552  HA  ILE A 189      14.833  -0.265   5.336  1.00  0.00           H  
ATOM    553  HB  ILE A 189      14.320   2.412   3.982  1.00  0.00           H  
ATOM    554 1HG1 ILE A 189      12.393   0.346   5.067  1.00  0.00           H  
ATOM    555 2HG1 ILE A 189      12.924   1.765   5.956  1.00  0.00           H  
ATOM    556 1HG2 ILE A 189      13.099   1.133   2.269  1.00  0.00           H  
ATOM    557 2HG2 ILE A 189      14.825   0.704   2.277  1.00  0.00           H  
ATOM    558 3HG2 ILE A 189      13.634  -0.390   3.018  1.00  0.00           H  
ATOM    559 1HD1 ILE A 189      10.755   2.137   4.925  1.00  0.00           H  
ATOM    560 2HD1 ILE A 189      11.978   3.224   4.221  1.00  0.00           H  
ATOM    561 3HD1 ILE A 189      11.438   1.786   3.320  1.00  0.00           H  
ATOM    562  N   PRO A 190      16.831  -0.769   3.930  1.00  0.00           N  
ATOM    563  CA  PRO A 190      18.009  -1.127   3.118  1.00  0.00           C  
ATOM    564  C   PRO A 190      18.013  -0.542   1.691  1.00  0.00           C  
ATOM    565  O   PRO A 190      19.017   0.044   1.284  1.00  0.00           O  
ATOM    566  CB  PRO A 190      17.920  -2.656   3.083  1.00  0.00           C  
ATOM    567  CG  PRO A 190      17.294  -3.015   4.387  1.00  0.00           C  
ATOM    568  CD  PRO A 190      16.236  -1.965   4.597  1.00  0.00           C  
ATOM    569  HA  PRO A 190      18.920  -0.789   3.634  1.00  0.00           H  
ATOM    570 1HB  PRO A 190      17.320  -2.978   2.218  1.00  0.00           H  
ATOM    571 2HB  PRO A 190      18.923  -3.089   2.957  1.00  0.00           H  
ATOM    572 1HG  PRO A 190      16.878  -4.032   4.341  1.00  0.00           H  
ATOM    573 2HG  PRO A 190      18.051  -3.018   5.184  1.00  0.00           H  
ATOM    574 1HD  PRO A 190      15.302  -2.282   4.111  1.00  0.00           H  
ATOM    575 2HD  PRO A 190      16.080  -1.811   5.675  1.00  0.00           H  
ATOM    576  N   PRO A 191      16.918  -0.679   0.897  1.00  0.00           N  
ATOM    577  CA  PRO A 191      16.887  -0.148  -0.471  1.00  0.00           C  
ATOM    578  C   PRO A 191      17.027   1.369  -0.505  1.00  0.00           C  
ATOM    579  O   PRO A 191      17.645   1.926  -1.412  1.00  0.00           O  
ATOM    580  CB  PRO A 191      15.511  -0.592  -0.978  1.00  0.00           C  
ATOM    581  CG  PRO A 191      14.732  -0.859   0.265  1.00  0.00           C  
ATOM    582  CD  PRO A 191      15.738  -1.449   1.218  1.00  0.00           C  
ATOM    583  HA  PRO A 191      17.693  -0.613  -1.058  1.00  0.00           H  
ATOM    584 1HB  PRO A 191      15.066   0.199  -1.599  1.00  0.00           H  
ATOM    585 2HB  PRO A 191      15.614  -1.482  -1.615  1.00  0.00           H  
ATOM    586 1HG  PRO A 191      14.288   0.074   0.642  1.00  0.00           H  
ATOM    587 2HG  PRO A 191      13.899  -1.544   0.051  1.00  0.00           H  
ATOM    588 1HD  PRO A 191      15.393  -1.302   2.252  1.00  0.00           H  
ATOM    589 2HD  PRO A 191      15.867  -2.519   0.999  1.00  0.00           H  
ATOM    590  N   ASN A 192      16.439   2.024   0.497  1.00  0.00           N  
ATOM    591  CA  ASN A 192      16.461   3.484   0.616  1.00  0.00           C  
ATOM    592  C   ASN A 192      15.739   4.142  -0.554  1.00  0.00           C  
ATOM    593  O   ASN A 192      15.877   5.342  -0.797  1.00  0.00           O  
ATOM    594  CB  ASN A 192      17.887   3.993   0.715  1.00  0.00           C  
ATOM    595  CG  ASN A 192      17.986   5.295   1.461  1.00  0.00           C  
ATOM    596  OD1 ASN A 192      17.297   5.502   2.467  1.00  0.00           O  
ATOM    597  ND2 ASN A 192      18.830   6.176   0.988  1.00  0.00           N  
ATOM    598  H   ASN A 192      15.983   1.506   1.191  1.00  0.00           H  
ATOM    599  HA  ASN A 192      15.928   3.765   1.526  1.00  0.00           H  
ATOM    600 1HB  ASN A 192      18.505   3.250   1.221  1.00  0.00           H  
ATOM    601 2HB  ASN A 192      18.296   4.130  -0.286  1.00  0.00           H  
ATOM    602 1HD2 ASN A 192      18.937   7.061   1.445  1.00  0.00           H  
ATOM    603 2HD2 ASN A 192      19.368   5.966   0.173  1.00  0.00           H  
ATOM    604  N   ILE A 193      14.963   3.345  -1.271  1.00  0.00           N  
ATOM    605  CA  ILE A 193      14.193   3.829  -2.403  1.00  0.00           C  
ATOM    606  C   ILE A 193      12.766   4.063  -1.944  1.00  0.00           C  
ATOM    607  O   ILE A 193      12.276   3.346  -1.075  1.00  0.00           O  
ATOM    608  CB  ILE A 193      14.218   2.833  -3.577  1.00  0.00           C  
ATOM    609  CG1 ILE A 193      15.653   2.620  -4.065  1.00  0.00           C  
ATOM    610  CG2 ILE A 193      13.333   3.325  -4.711  1.00  0.00           C  
ATOM    611  CD1 ILE A 193      15.814   1.433  -4.986  1.00  0.00           C  
ATOM    612  H   ILE A 193      14.902   2.400  -1.023  1.00  0.00           H  
ATOM    613  HA  ILE A 193      14.633   4.765  -2.745  1.00  0.00           H  
ATOM    614  HB  ILE A 193      13.854   1.864  -3.239  1.00  0.00           H  
ATOM    615 1HG1 ILE A 193      15.993   3.510  -4.594  1.00  0.00           H  
ATOM    616 2HG1 ILE A 193      16.313   2.478  -3.209  1.00  0.00           H  
ATOM    617 1HG2 ILE A 193      13.363   2.610  -5.532  1.00  0.00           H  
ATOM    618 2HG2 ILE A 193      12.308   3.427  -4.355  1.00  0.00           H  
ATOM    619 3HG2 ILE A 193      13.694   4.293  -5.061  1.00  0.00           H  
ATOM    620 1HD1 ILE A 193      16.858   1.347  -5.290  1.00  0.00           H  
ATOM    621 2HD1 ILE A 193      15.513   0.523  -4.464  1.00  0.00           H  
ATOM    622 3HD1 ILE A 193      15.191   1.568  -5.869  1.00  0.00           H  
ATOM    623  N   ASN A 194      12.099   5.055  -2.510  1.00  0.00           N  
ATOM    624  CA  ASN A 194      10.742   5.373  -2.087  1.00  0.00           C  
ATOM    625  C   ASN A 194       9.680   4.789  -3.014  1.00  0.00           C  
ATOM    626  O   ASN A 194       8.531   4.642  -2.611  1.00  0.00           O  
ATOM    627  CB  ASN A 194      10.571   6.877  -1.974  1.00  0.00           C  
ATOM    628  CG  ASN A 194      11.451   7.481  -0.915  1.00  0.00           C  
ATOM    629  OD1 ASN A 194      11.767   6.834   0.090  1.00  0.00           O  
ATOM    630  ND2 ASN A 194      11.854   8.709  -1.121  1.00  0.00           N  
ATOM    631  H   ASN A 194      12.521   5.581  -3.224  1.00  0.00           H  
ATOM    632  HA  ASN A 194      10.571   4.924  -1.107  1.00  0.00           H  
ATOM    633 1HB  ASN A 194      10.804   7.343  -2.933  1.00  0.00           H  
ATOM    634 2HB  ASN A 194       9.532   7.109  -1.742  1.00  0.00           H  
ATOM    635 1HD2 ASN A 194      12.442   9.161  -0.450  1.00  0.00           H  
ATOM    636 2HD2 ASN A 194      11.575   9.194  -1.949  1.00  0.00           H  
ATOM    637  N   THR A 195      10.044   4.426  -4.241  1.00  0.00           N  
ATOM    638  CA  THR A 195       9.060   3.891  -5.177  1.00  0.00           C  
ATOM    639  C   THR A 195       8.646   2.488  -4.757  1.00  0.00           C  
ATOM    640  O   THR A 195       9.495   1.626  -4.538  1.00  0.00           O  
ATOM    641  CB  THR A 195       9.607   3.866  -6.616  1.00  0.00           C  
ATOM    642  OG1 THR A 195       9.976   5.193  -7.013  1.00  0.00           O  
ATOM    643  CG2 THR A 195       8.558   3.327  -7.576  1.00  0.00           C  
ATOM    644  H   THR A 195      10.977   4.513  -4.518  1.00  0.00           H  
ATOM    645  HA  THR A 195       8.180   4.534  -5.159  1.00  0.00           H  
ATOM    646  HB  THR A 195      10.491   3.230  -6.658  1.00  0.00           H  
ATOM    647  HG1 THR A 195      10.511   5.151  -7.809  1.00  0.00           H  
ATOM    648 1HG2 THR A 195       8.963   3.316  -8.588  1.00  0.00           H  
ATOM    649 2HG2 THR A 195       8.284   2.313  -7.284  1.00  0.00           H  
ATOM    650 3HG2 THR A 195       7.675   3.964  -7.546  1.00  0.00           H  
ATOM    651  N   TRP A 196       7.335   2.252  -4.728  1.00  0.00           N  
ATOM    652  CA  TRP A 196       6.777   0.971  -4.294  1.00  0.00           C  
ATOM    653  C   TRP A 196       7.317  -0.211  -5.074  1.00  0.00           C  
ATOM    654  O   TRP A 196       7.583  -1.257  -4.494  1.00  0.00           O  
ATOM    655  CB  TRP A 196       5.253   0.994  -4.421  1.00  0.00           C  
ATOM    656  CG  TRP A 196       4.565   1.638  -3.255  1.00  0.00           C  
ATOM    657  CD1 TRP A 196       5.115   2.509  -2.363  1.00  0.00           C  
ATOM    658  CD2 TRP A 196       3.186   1.463  -2.846  1.00  0.00           C  
ATOM    659  NE1 TRP A 196       4.180   2.887  -1.432  1.00  0.00           N  
ATOM    660  CE2 TRP A 196       2.994   2.258  -1.713  1.00  0.00           C  
ATOM    661  CE3 TRP A 196       2.117   0.709  -3.345  1.00  0.00           C  
ATOM    662  CZ2 TRP A 196       1.772   2.322  -1.061  1.00  0.00           C  
ATOM    663  CZ3 TRP A 196       0.892   0.774  -2.692  1.00  0.00           C  
ATOM    664  CH2 TRP A 196       0.724   1.561  -1.580  1.00  0.00           C  
ATOM    665  H   TRP A 196       6.718   2.975  -4.977  1.00  0.00           H  
ATOM    666  HA  TRP A 196       7.041   0.815  -3.248  1.00  0.00           H  
ATOM    667 1HB  TRP A 196       4.971   1.533  -5.325  1.00  0.00           H  
ATOM    668 2HB  TRP A 196       4.880  -0.026  -4.518  1.00  0.00           H  
ATOM    669  HD1 TRP A 196       6.147   2.855  -2.387  1.00  0.00           H  
ATOM    670  HE1 TRP A 196       4.338   3.523  -0.664  1.00  0.00           H  
ATOM    671  HE3 TRP A 196       2.244   0.085  -4.229  1.00  0.00           H  
ATOM    672  HZ2 TRP A 196       1.619   2.940  -0.177  1.00  0.00           H  
ATOM    673  HZ3 TRP A 196       0.065   0.183  -3.086  1.00  0.00           H  
ATOM    674  HH2 TRP A 196      -0.250   1.589  -1.093  1.00  0.00           H  
ATOM    675  N   GLN A 197       7.501  -0.040  -6.371  1.00  0.00           N  
ATOM    676  CA  GLN A 197       8.009  -1.113  -7.211  1.00  0.00           C  
ATOM    677  C   GLN A 197       9.357  -1.617  -6.706  1.00  0.00           C  
ATOM    678  O   GLN A 197       9.664  -2.802  -6.803  1.00  0.00           O  
ATOM    679  CB  GLN A 197       8.135  -0.641  -8.662  1.00  0.00           C  
ATOM    680  CG  GLN A 197       8.575  -1.724  -9.633  1.00  0.00           C  
ATOM    681  CD  GLN A 197       8.594  -1.239 -11.070  1.00  0.00           C  
ATOM    682  OE1 GLN A 197       8.266  -0.084 -11.355  1.00  0.00           O  
ATOM    683  NE2 GLN A 197       8.979  -2.121 -11.986  1.00  0.00           N  
ATOM    684  H   GLN A 197       7.285   0.827  -6.773  1.00  0.00           H  
ATOM    685  HA  GLN A 197       7.305  -1.944  -7.174  1.00  0.00           H  
ATOM    686 1HB  GLN A 197       7.175  -0.253  -9.003  1.00  0.00           H  
ATOM    687 2HB  GLN A 197       8.856   0.174  -8.718  1.00  0.00           H  
ATOM    688 1HG  GLN A 197       9.581  -2.048  -9.368  1.00  0.00           H  
ATOM    689 2HG  GLN A 197       7.882  -2.562  -9.564  1.00  0.00           H  
ATOM    690 1HE2 GLN A 197       9.011  -1.859 -12.951  1.00  0.00           H  
ATOM    691 2HE2 GLN A 197       9.236  -3.048 -11.711  1.00  0.00           H  
ATOM    692  N   GLN A 198      10.175  -0.711  -6.199  1.00  0.00           N  
ATOM    693  CA  GLN A 198      11.478  -1.081  -5.673  1.00  0.00           C  
ATOM    694  C   GLN A 198      11.403  -1.414  -4.177  1.00  0.00           C  
ATOM    695  O   GLN A 198      12.272  -2.104  -3.643  1.00  0.00           O  
ATOM    696  CB  GLN A 198      12.485   0.047  -5.913  1.00  0.00           C  
ATOM    697  CG  GLN A 198      12.754   0.341  -7.379  1.00  0.00           C  
ATOM    698  CD  GLN A 198      13.400  -0.831  -8.094  1.00  0.00           C  
ATOM    699  OE1 GLN A 198      14.466  -1.309  -7.694  1.00  0.00           O  
ATOM    700  NE2 GLN A 198      12.759  -1.300  -9.158  1.00  0.00           N  
ATOM    701  H   GLN A 198       9.892   0.225  -6.159  1.00  0.00           H  
ATOM    702  HA  GLN A 198      11.821  -1.974  -6.195  1.00  0.00           H  
ATOM    703 1HB  GLN A 198      12.122   0.964  -5.447  1.00  0.00           H  
ATOM    704 2HB  GLN A 198      13.434  -0.206  -5.440  1.00  0.00           H  
ATOM    705 1HG  GLN A 198      11.809   0.564  -7.873  1.00  0.00           H  
ATOM    706 2HG  GLN A 198      13.424   1.197  -7.450  1.00  0.00           H  
ATOM    707 1HE2 GLN A 198      13.137  -2.072  -9.670  1.00  0.00           H  
ATOM    708 2HE2 GLN A 198      11.897  -0.883  -9.447  1.00  0.00           H  
ATOM    709  N   VAL A 199      10.352  -0.934  -3.509  1.00  0.00           N  
ATOM    710  CA  VAL A 199      10.176  -1.172  -2.075  1.00  0.00           C  
ATOM    711  C   VAL A 199       9.600  -2.567  -1.810  1.00  0.00           C  
ATOM    712  O   VAL A 199       9.919  -3.196  -0.799  1.00  0.00           O  
ATOM    713  CB  VAL A 199       9.240  -0.109  -1.469  1.00  0.00           C  
ATOM    714  CG1 VAL A 199       8.807  -0.517  -0.069  1.00  0.00           C  
ATOM    715  CG2 VAL A 199       9.938   1.242  -1.446  1.00  0.00           C  
ATOM    716  H   VAL A 199       9.680  -0.403  -3.994  1.00  0.00           H  
ATOM    717  HA  VAL A 199      11.150  -1.099  -1.590  1.00  0.00           H  
ATOM    718  HB  VAL A 199       8.338  -0.043  -2.078  1.00  0.00           H  
ATOM    719 1HG1 VAL A 199       8.146   0.245   0.344  1.00  0.00           H  
ATOM    720 2HG1 VAL A 199       8.278  -1.469  -0.115  1.00  0.00           H  
ATOM    721 3HG1 VAL A 199       9.685  -0.619   0.569  1.00  0.00           H  
ATOM    722 1HG2 VAL A 199       9.270   1.989  -1.017  1.00  0.00           H  
ATOM    723 2HG2 VAL A 199      10.843   1.174  -0.841  1.00  0.00           H  
ATOM    724 3HG2 VAL A 199      10.202   1.533  -2.463  1.00  0.00           H  
ATOM    725  N   THR A 200       8.776  -3.060  -2.735  1.00  0.00           N  
ATOM    726  CA  THR A 200       8.155  -4.378  -2.600  1.00  0.00           C  
ATOM    727  C   THR A 200       9.204  -5.486  -2.514  1.00  0.00           C  
ATOM    728  O   THR A 200       8.948  -6.567  -1.971  1.00  0.00           O  
ATOM    729  CB  THR A 200       7.201  -4.662  -3.775  1.00  0.00           C  
ATOM    730  OG1 THR A 200       6.298  -5.716  -3.417  1.00  0.00           O  
ATOM    731  CG2 THR A 200       7.986  -5.071  -5.012  1.00  0.00           C  
ATOM    732  H   THR A 200       8.574  -2.521  -3.533  1.00  0.00           H  
ATOM    733  HA  THR A 200       7.577  -4.395  -1.676  1.00  0.00           H  
ATOM    734  HB  THR A 200       6.622  -3.766  -3.999  1.00  0.00           H  
ATOM    735  HG1 THR A 200       5.585  -5.758  -4.059  1.00  0.00           H  
ATOM    736 1HG2 THR A 200       7.296  -5.267  -5.833  1.00  0.00           H  
ATOM    737 2HG2 THR A 200       8.666  -4.267  -5.294  1.00  0.00           H  
ATOM    738 3HG2 THR A 200       8.559  -5.972  -4.798  1.00  0.00           H  
ATOM    739  N   ALA A 201      10.393  -5.191  -3.035  1.00  0.00           N  
ATOM    740  CA  ALA A 201      11.500  -6.131  -3.034  1.00  0.00           C  
ATOM    741  C   ALA A 201      11.877  -6.546  -1.615  1.00  0.00           C  
ATOM    742  O   ALA A 201      12.438  -7.620  -1.410  1.00  0.00           O  
ATOM    743  CB  ALA A 201      12.701  -5.530  -3.746  1.00  0.00           C  
ATOM    744  H   ALA A 201      10.525  -4.306  -3.437  1.00  0.00           H  
ATOM    745  HA  ALA A 201      11.184  -7.027  -3.567  1.00  0.00           H  
ATOM    746 1HB  ALA A 201      13.069  -4.686  -3.182  1.00  0.00           H  
ATOM    747 2HB  ALA A 201      12.407  -5.201  -4.731  1.00  0.00           H  
ATOM    748 3HB  ALA A 201      13.480  -6.275  -3.831  1.00  0.00           H  
ATOM    749  N   LEU A 202      11.555  -5.698  -0.639  1.00  0.00           N  
ATOM    750  CA  LEU A 202      11.852  -5.986   0.761  1.00  0.00           C  
ATOM    751  C   LEU A 202      11.164  -7.273   1.205  1.00  0.00           C  
ATOM    752  O   LEU A 202      11.734  -8.081   1.942  1.00  0.00           O  
ATOM    753  CB  LEU A 202      11.402  -4.821   1.652  1.00  0.00           C  
ATOM    754  CG  LEU A 202      12.022  -4.780   3.055  1.00  0.00           C  
ATOM    755  CD1 LEU A 202      13.540  -4.734   2.938  1.00  0.00           C  
ATOM    756  CD2 LEU A 202      11.495  -3.567   3.806  1.00  0.00           C  
ATOM    757  H   LEU A 202      11.099  -4.855  -0.870  1.00  0.00           H  
ATOM    758  HA  LEU A 202      12.929  -6.112   0.867  1.00  0.00           H  
ATOM    759 1HB  LEU A 202      11.650  -3.886   1.153  1.00  0.00           H  
ATOM    760 2HB  LEU A 202      10.320  -4.870   1.769  1.00  0.00           H  
ATOM    761  HG  LEU A 202      11.756  -5.687   3.598  1.00  0.00           H  
ATOM    762 1HD1 LEU A 202      13.980  -4.704   3.935  1.00  0.00           H  
ATOM    763 2HD1 LEU A 202      13.891  -5.622   2.414  1.00  0.00           H  
ATOM    764 3HD1 LEU A 202      13.836  -3.844   2.385  1.00  0.00           H  
ATOM    765 1HD2 LEU A 202      11.935  -3.537   4.804  1.00  0.00           H  
ATOM    766 2HD2 LEU A 202      11.762  -2.658   3.265  1.00  0.00           H  
ATOM    767 3HD2 LEU A 202      10.410  -3.633   3.891  1.00  0.00           H  
ATOM    768  N   ALA A 203       9.940  -7.462   0.736  1.00  0.00           N  
ATOM    769  CA  ALA A 203       9.168  -8.647   1.076  1.00  0.00           C  
ATOM    770  C   ALA A 203       9.582  -9.823   0.199  1.00  0.00           C  
ATOM    771  O   ALA A 203       9.557 -10.975   0.629  1.00  0.00           O  
ATOM    772  CB  ALA A 203       7.680  -8.368   0.926  1.00  0.00           C  
ATOM    773  H   ALA A 203       9.547  -6.788   0.138  1.00  0.00           H  
ATOM    774  HA  ALA A 203       9.381  -8.904   2.114  1.00  0.00           H  
ATOM    775 1HB  ALA A 203       7.121  -9.270   1.131  1.00  0.00           H  
ATOM    776 2HB  ALA A 203       7.476  -8.040  -0.081  1.00  0.00           H  
ATOM    777 3HB  ALA A 203       7.386  -7.597   1.623  1.00  0.00           H  
ATOM    778  N   GLN A 204       9.984  -9.521  -1.026  1.00  0.00           N  
ATOM    779  CA  GLN A 204      10.404 -10.548  -1.973  1.00  0.00           C  
ATOM    780  C   GLN A 204      11.764 -11.129  -1.585  1.00  0.00           C  
ATOM    781  O   GLN A 204      12.022 -12.314  -1.796  1.00  0.00           O  
ATOM    782  CB  GLN A 204      10.462  -9.976  -3.392  1.00  0.00           C  
ATOM    783  CG  GLN A 204       9.116  -9.538  -3.942  1.00  0.00           C  
ATOM    784  CD  GLN A 204       9.237  -8.856  -5.292  1.00  0.00           C  
ATOM    785  OE1 GLN A 204      10.303  -8.352  -5.655  1.00  0.00           O  
ATOM    786  NE2 GLN A 204       8.142  -8.836  -6.044  1.00  0.00           N  
ATOM    787  H   GLN A 204       9.997  -8.581  -1.307  1.00  0.00           H  
ATOM    788  HA  GLN A 204       9.674 -11.357  -1.953  1.00  0.00           H  
ATOM    789 1HB  GLN A 204      11.130  -9.115  -3.410  1.00  0.00           H  
ATOM    790 2HB  GLN A 204      10.875 -10.724  -4.069  1.00  0.00           H  
ATOM    791 1HG  GLN A 204       8.479 -10.415  -4.058  1.00  0.00           H  
ATOM    792 2HG  GLN A 204       8.661  -8.836  -3.244  1.00  0.00           H  
ATOM    793 1HE2 GLN A 204       8.161  -8.400  -6.945  1.00  0.00           H  
ATOM    794 2HE2 GLN A 204       7.298  -9.257  -5.711  1.00  0.00           H  
ATOM    795  N   GLN A 205      12.623 -10.297  -1.006  1.00  0.00           N  
ATOM    796  CA  GLN A 205      13.947 -10.740  -0.576  1.00  0.00           C  
ATOM    797  C   GLN A 205      13.877 -11.400   0.798  1.00  0.00           C  
ATOM    798  O   GLN A 205      14.899 -11.798   1.357  1.00  0.00           O  
ATOM    799  CB  GLN A 205      14.925  -9.563  -0.544  1.00  0.00           C  
ATOM    800  CG  GLN A 205      15.236  -8.974  -1.909  1.00  0.00           C  
ATOM    801  CD  GLN A 205      16.057  -7.702  -1.819  1.00  0.00           C  
ATOM    802  OE1 GLN A 205      16.101  -7.049  -0.773  1.00  0.00           O  
ATOM    803  NE2 GLN A 205      16.713  -7.342  -2.915  1.00  0.00           N  
ATOM    804  H   GLN A 205      12.368  -9.354  -0.881  1.00  0.00           H  
ATOM    805  HA  GLN A 205      14.314 -11.477  -1.290  1.00  0.00           H  
ATOM    806 1HB  GLN A 205      14.518  -8.768   0.080  1.00  0.00           H  
ATOM    807 2HB  GLN A 205      15.865  -9.883  -0.094  1.00  0.00           H  
ATOM    808 1HG  GLN A 205      15.801  -9.705  -2.489  1.00  0.00           H  
ATOM    809 2HG  GLN A 205      14.299  -8.741  -2.415  1.00  0.00           H  
ATOM    810 1HE2 GLN A 205      17.272  -6.512  -2.915  1.00  0.00           H  
ATOM    811 2HE2 GLN A 205      16.649  -7.900  -3.743  1.00  0.00           H  
ATOM    812  N   LYS A 206      12.661 -11.490   1.335  1.00  0.00           N  
ATOM    813  CA  LYS A 206      12.411 -12.108   2.638  1.00  0.00           C  
ATOM    814  C   LYS A 206      13.098 -11.346   3.771  1.00  0.00           C  
ATOM    815  O   LYS A 206      13.381 -11.908   4.831  1.00  0.00           O  
ATOM    816  CB  LYS A 206      12.876 -13.565   2.633  1.00  0.00           C  
ATOM    817  CG  LYS A 206      12.330 -14.396   1.478  1.00  0.00           C  
ATOM    818  CD  LYS A 206      10.815 -14.509   1.548  1.00  0.00           C  
ATOM    819  CE  LYS A 206      10.272 -15.388   0.431  1.00  0.00           C  
ATOM    820  NZ  LYS A 206       8.787 -15.477   0.463  1.00  0.00           N  
ATOM    821  H   LYS A 206      11.902 -11.132   0.833  1.00  0.00           H  
ATOM    822  HA  LYS A 206      11.338 -12.084   2.832  1.00  0.00           H  
ATOM    823 1HB  LYS A 206      13.965 -13.600   2.584  1.00  0.00           H  
ATOM    824 2HB  LYS A 206      12.575 -14.047   3.563  1.00  0.00           H  
ATOM    825 1HG  LYS A 206      12.609 -13.931   0.532  1.00  0.00           H  
ATOM    826 2HG  LYS A 206      12.762 -15.395   1.513  1.00  0.00           H  
ATOM    827 1HD  LYS A 206      10.525 -14.935   2.509  1.00  0.00           H  
ATOM    828 2HD  LYS A 206      10.371 -13.516   1.462  1.00  0.00           H  
ATOM    829 1HE  LYS A 206      10.580 -14.984  -0.532  1.00  0.00           H  
ATOM    830 2HE  LYS A 206      10.685 -16.392   0.526  1.00  0.00           H  
ATOM    831 1HZ  LYS A 206       8.469 -16.068  -0.291  1.00  0.00           H  
ATOM    832 2HZ  LYS A 206       8.491 -15.868   1.346  1.00  0.00           H  
ATOM    833 3HZ  LYS A 206       8.392 -14.554   0.356  1.00  0.00           H  
ATOM    834  N   LEU A 207      13.349 -10.061   3.549  1.00  0.00           N  
ATOM    835  CA  LEU A 207      13.990  -9.224   4.554  1.00  0.00           C  
ATOM    836  C   LEU A 207      12.946  -8.722   5.541  1.00  0.00           C  
ATOM    837  O   LEU A 207      13.220  -8.553   6.728  1.00  0.00           O  
ATOM    838  CB  LEU A 207      14.706  -8.038   3.895  1.00  0.00           C  
ATOM    839  CG  LEU A 207      15.910  -8.394   3.013  1.00  0.00           C  
ATOM    840  CD1 LEU A 207      16.454  -7.131   2.360  1.00  0.00           C  
ATOM    841  CD2 LEU A 207      16.976  -9.075   3.860  1.00  0.00           C  
ATOM    842  H   LEU A 207      13.095  -9.666   2.688  1.00  0.00           H  
ATOM    843  HA  LEU A 207      14.729  -9.824   5.083  1.00  0.00           H  
ATOM    844 1HB  LEU A 207      13.990  -7.501   3.275  1.00  0.00           H  
ATOM    845 2HB  LEU A 207      15.056  -7.365   4.676  1.00  0.00           H  
ATOM    846  HG  LEU A 207      15.592  -9.071   2.219  1.00  0.00           H  
ATOM    847 1HD1 LEU A 207      17.309  -7.385   1.734  1.00  0.00           H  
ATOM    848 2HD1 LEU A 207      15.677  -6.677   1.745  1.00  0.00           H  
ATOM    849 3HD1 LEU A 207      16.765  -6.428   3.132  1.00  0.00           H  
ATOM    850 1HD2 LEU A 207      17.831  -9.329   3.233  1.00  0.00           H  
ATOM    851 2HD2 LEU A 207      17.295  -8.400   4.654  1.00  0.00           H  
ATOM    852 3HD2 LEU A 207      16.565  -9.984   4.300  1.00  0.00           H  
ATOM    853  N   LEU A 208      11.745  -8.502   5.025  1.00  0.00           N  
ATOM    854  CA  LEU A 208      10.630  -8.025   5.825  1.00  0.00           C  
ATOM    855  C   LEU A 208      10.162  -9.114   6.782  1.00  0.00           C  
ATOM    856  O   LEU A 208       9.694 -10.170   6.351  1.00  0.00           O  
ATOM    857  CB  LEU A 208       9.471  -7.588   4.920  1.00  0.00           C  
ATOM    858  CG  LEU A 208       8.386  -6.738   5.593  1.00  0.00           C  
ATOM    859  CD1 LEU A 208       8.883  -5.307   5.746  1.00  0.00           C  
ATOM    860  CD2 LEU A 208       7.113  -6.788   4.761  1.00  0.00           C  
ATOM    861  H   LEU A 208      11.604  -8.670   4.072  1.00  0.00           H  
ATOM    862  HA  LEU A 208      10.963  -7.165   6.405  1.00  0.00           H  
ATOM    863 1HB  LEU A 208       9.877  -7.011   4.090  1.00  0.00           H  
ATOM    864 2HB  LEU A 208       8.991  -8.479   4.515  1.00  0.00           H  
ATOM    865  HG  LEU A 208       8.183  -7.129   6.590  1.00  0.00           H  
ATOM    866 1HD1 LEU A 208       8.112  -4.703   6.224  1.00  0.00           H  
ATOM    867 2HD1 LEU A 208       9.783  -5.298   6.361  1.00  0.00           H  
ATOM    868 3HD1 LEU A 208       9.110  -4.894   4.763  1.00  0.00           H  
ATOM    869 1HD2 LEU A 208       6.341  -6.184   5.239  1.00  0.00           H  
ATOM    870 2HD2 LEU A 208       7.314  -6.396   3.764  1.00  0.00           H  
ATOM    871 3HD2 LEU A 208       6.770  -7.820   4.683  1.00  0.00           H  
ATOM    872  N   THR A 209      10.306  -8.861   8.075  1.00  0.00           N  
ATOM    873  CA  THR A 209       9.894  -9.816   9.089  1.00  0.00           C  
ATOM    874  C   THR A 209       8.410  -9.626   9.399  1.00  0.00           C  
ATOM    875  O   THR A 209       7.823  -8.616   9.001  1.00  0.00           O  
ATOM    876  CB  THR A 209      10.729  -9.666  10.374  1.00  0.00           C  
ATOM    877  OG1 THR A 209      10.446  -8.401  10.987  1.00  0.00           O  
ATOM    878  CG2 THR A 209      12.214  -9.752  10.059  1.00  0.00           C  
ATOM    879  H   THR A 209      10.693  -7.999   8.355  1.00  0.00           H  
ATOM    880  HA  THR A 209      10.047 -10.822   8.699  1.00  0.00           H  
ATOM    881  HB  THR A 209      10.465 -10.460  11.074  1.00  0.00           H  
ATOM    882  HG1 THR A 209      10.785  -7.695  10.431  1.00  0.00           H  
ATOM    883 1HG2 THR A 209      12.789  -9.645  10.979  1.00  0.00           H  
ATOM    884 2HG2 THR A 209      12.434 -10.718   9.604  1.00  0.00           H  
ATOM    885 3HG2 THR A 209      12.486  -8.956   9.367  1.00  0.00           H  
ATOM    886  N   PRO A 210       7.767 -10.590  10.084  1.00  0.00           N  
ATOM    887  CA  PRO A 210       6.348 -10.479  10.443  1.00  0.00           C  
ATOM    888  C   PRO A 210       6.042  -9.171  11.168  1.00  0.00           C  
ATOM    889  O   PRO A 210       4.971  -8.586  10.998  1.00  0.00           O  
ATOM    890  CB  PRO A 210       6.131 -11.689  11.357  1.00  0.00           C  
ATOM    891  CG  PRO A 210       7.112 -12.698  10.867  1.00  0.00           C  
ATOM    892  CD  PRO A 210       8.342 -11.897  10.536  1.00  0.00           C  
ATOM    893  HA  PRO A 210       5.737 -10.558   9.532  1.00  0.00           H  
ATOM    894 1HB  PRO A 210       6.301 -11.403  12.406  1.00  0.00           H  
ATOM    895 2HB  PRO A 210       5.090 -12.035  11.283  1.00  0.00           H  
ATOM    896 1HG  PRO A 210       7.297 -13.457  11.641  1.00  0.00           H  
ATOM    897 2HG  PRO A 210       6.705 -13.229   9.993  1.00  0.00           H  
ATOM    898 1HD  PRO A 210       8.960 -11.783  11.439  1.00  0.00           H  
ATOM    899 2HD  PRO A 210       8.908 -12.402   9.740  1.00  0.00           H  
ATOM    900  N   GLN A 211       7.006  -8.702  11.954  1.00  0.00           N  
ATOM    901  CA  GLN A 211       6.851  -7.466  12.707  1.00  0.00           C  
ATOM    902  C   GLN A 211       6.868  -6.247  11.785  1.00  0.00           C  
ATOM    903  O   GLN A 211       6.293  -5.206  12.112  1.00  0.00           O  
ATOM    904  CB  GLN A 211       7.955  -7.343  13.760  1.00  0.00           C  
ATOM    905  CG  GLN A 211       7.865  -8.365  14.880  1.00  0.00           C  
ATOM    906  CD  GLN A 211       8.969  -8.199  15.907  1.00  0.00           C  
ATOM    907  OE1 GLN A 211      10.044  -7.674  15.603  1.00  0.00           O  
ATOM    908  NE2 GLN A 211       8.711  -8.646  17.130  1.00  0.00           N  
ATOM    909  H   GLN A 211       7.845  -9.210  12.034  1.00  0.00           H  
ATOM    910  HA  GLN A 211       5.886  -7.488  13.213  1.00  0.00           H  
ATOM    911 1HB  GLN A 211       8.928  -7.453  13.282  1.00  0.00           H  
ATOM    912 2HB  GLN A 211       7.921  -6.350  14.208  1.00  0.00           H  
ATOM    913 1HG  GLN A 211       6.907  -8.250  15.387  1.00  0.00           H  
ATOM    914 2HG  GLN A 211       7.943  -9.365  14.452  1.00  0.00           H  
ATOM    915 1HE2 GLN A 211       9.401  -8.563  17.850  1.00  0.00           H  
ATOM    916 2HE2 GLN A 211       7.826  -9.064  17.333  1.00  0.00           H  
ATOM    917  N   ASP A 212       7.497  -6.381  10.621  1.00  0.00           N  
ATOM    918  CA  ASP A 212       7.583  -5.273   9.681  1.00  0.00           C  
ATOM    919  C   ASP A 212       6.345  -5.276   8.808  1.00  0.00           C  
ATOM    920  O   ASP A 212       5.880  -4.234   8.343  1.00  0.00           O  
ATOM    921  CB  ASP A 212       8.834  -5.381   8.798  1.00  0.00           C  
ATOM    922  CG  ASP A 212      10.134  -5.364   9.577  1.00  0.00           C  
ATOM    923  OD1 ASP A 212      10.364  -4.415  10.354  1.00  0.00           O  
ATOM    924  OD2 ASP A 212      10.941  -6.305   9.400  1.00  0.00           O  
ATOM    925  H   ASP A 212       7.856  -7.260  10.360  1.00  0.00           H  
ATOM    926  HA  ASP A 212       7.633  -4.342  10.247  1.00  0.00           H  
ATOM    927 1HB  ASP A 212       8.792  -6.305   8.246  1.00  0.00           H  
ATOM    928 2HB  ASP A 212       8.844  -4.555   8.102  1.00  0.00           H  
ATOM    929  N   MET A 213       5.815  -6.476   8.610  1.00  0.00           N  
ATOM    930  CA  MET A 213       4.627  -6.691   7.800  1.00  0.00           C  
ATOM    931  C   MET A 213       3.453  -5.871   8.318  1.00  0.00           C  
ATOM    932  O   MET A 213       2.797  -5.152   7.562  1.00  0.00           O  
ATOM    933  CB  MET A 213       4.271  -8.176   7.771  1.00  0.00           C  
ATOM    934  CG  MET A 213       5.223  -9.036   6.952  1.00  0.00           C  
ATOM    935  SD  MET A 213       4.788 -10.786   6.993  1.00  0.00           S  
ATOM    936  CE  MET A 213       6.289 -11.523   6.353  1.00  0.00           C  
ATOM    937  H   MET A 213       6.248  -7.253   9.024  1.00  0.00           H  
ATOM    938  HA  MET A 213       4.837  -6.360   6.783  1.00  0.00           H  
ATOM    939 1HB  MET A 213       4.259  -8.567   8.788  1.00  0.00           H  
ATOM    940 2HB  MET A 213       3.268  -8.302   7.360  1.00  0.00           H  
ATOM    941 1HG  MET A 213       5.213  -8.702   5.915  1.00  0.00           H  
ATOM    942 2HG  MET A 213       6.236  -8.924   7.336  1.00  0.00           H  
ATOM    943 1HE  MET A 213       6.176 -12.607   6.317  1.00  0.00           H  
ATOM    944 2HE  MET A 213       6.482 -11.144   5.348  1.00  0.00           H  
ATOM    945 3HE  MET A 213       7.126 -11.267   7.004  1.00  0.00           H  
ATOM    946  N   GLU A 214       3.217  -5.964   9.619  1.00  0.00           N  
ATOM    947  CA  GLU A 214       2.117  -5.252  10.260  1.00  0.00           C  
ATOM    948  C   GLU A 214       2.273  -3.737  10.131  1.00  0.00           C  
ATOM    949  O   GLU A 214       1.288  -2.997  10.166  1.00  0.00           O  
ATOM    950  CB  GLU A 214       2.027  -5.640  11.738  1.00  0.00           C  
ATOM    951  CG  GLU A 214       1.533  -7.058  11.986  1.00  0.00           C  
ATOM    952  CD  GLU A 214       0.120  -7.275  11.521  1.00  0.00           C  
ATOM    953  OE1 GLU A 214      -0.731  -6.497  11.881  1.00  0.00           O  
ATOM    954  OE2 GLU A 214      -0.109  -8.221  10.804  1.00  0.00           O  
ATOM    955  H   GLU A 214       3.800  -6.531  10.168  1.00  0.00           H  
ATOM    956  HA  GLU A 214       1.187  -5.535   9.765  1.00  0.00           H  
ATOM    957 1HB  GLU A 214       3.009  -5.542  12.200  1.00  0.00           H  
ATOM    958 2HB  GLU A 214       1.352  -4.955  12.253  1.00  0.00           H  
ATOM    959 1HG  GLU A 214       2.186  -7.756  11.464  1.00  0.00           H  
ATOM    960 2HG  GLU A 214       1.596  -7.271  13.053  1.00  0.00           H  
ATOM    961  N   ALA A 215       3.509  -3.281   9.977  1.00  0.00           N  
ATOM    962  CA  ALA A 215       3.789  -1.858   9.850  1.00  0.00           C  
ATOM    963  C   ALA A 215       3.609  -1.386   8.410  1.00  0.00           C  
ATOM    964  O   ALA A 215       3.136  -0.274   8.163  1.00  0.00           O  
ATOM    965  CB  ALA A 215       5.198  -1.552  10.337  1.00  0.00           C  
ATOM    966  H   ALA A 215       4.254  -3.918   9.944  1.00  0.00           H  
ATOM    967  HA  ALA A 215       3.075  -1.316  10.470  1.00  0.00           H  
ATOM    968 1HB  ALA A 215       5.393  -0.484  10.238  1.00  0.00           H  
ATOM    969 2HB  ALA A 215       5.293  -1.843  11.383  1.00  0.00           H  
ATOM    970 3HB  ALA A 215       5.918  -2.108   9.739  1.00  0.00           H  
ATOM    971  N   ALA A 216       3.954  -2.252   7.462  1.00  0.00           N  
ATOM    972  CA  ALA A 216       3.845  -1.928   6.047  1.00  0.00           C  
ATOM    973  C   ALA A 216       2.389  -1.795   5.634  1.00  0.00           C  
ATOM    974  O   ALA A 216       2.058  -1.029   4.724  1.00  0.00           O  
ATOM    975  CB  ALA A 216       4.541  -2.990   5.208  1.00  0.00           C  
ATOM    976  H   ALA A 216       4.278  -3.139   7.722  1.00  0.00           H  
ATOM    977  HA  ALA A 216       4.333  -0.967   5.881  1.00  0.00           H  
ATOM    978 1HB  ALA A 216       4.492  -2.715   4.166  1.00  0.00           H  
ATOM    979 2HB  ALA A 216       4.047  -3.939   5.351  1.00  0.00           H  
ATOM    980 3HB  ALA A 216       5.575  -3.073   5.511  1.00  0.00           H  
ATOM    981  N   LYS A 217       1.524  -2.538   6.317  1.00  0.00           N  
ATOM    982  CA  LYS A 217       0.095  -2.511   6.036  1.00  0.00           C  
ATOM    983  C   LYS A 217      -0.461  -1.097   6.184  1.00  0.00           C  
ATOM    984  O   LYS A 217      -1.208  -0.616   5.329  1.00  0.00           O  
ATOM    985  CB  LYS A 217      -0.652  -3.474   6.961  1.00  0.00           C  
ATOM    986  CG  LYS A 217      -2.157  -3.521   6.736  1.00  0.00           C  
ATOM    987  CD  LYS A 217      -2.816  -4.565   7.624  1.00  0.00           C  
ATOM    988  CE  LYS A 217      -2.583  -4.266   9.098  1.00  0.00           C  
ATOM    989  NZ  LYS A 217      -3.287  -5.235   9.981  1.00  0.00           N  
ATOM    990  H   LYS A 217       1.860  -3.132   7.024  1.00  0.00           H  
ATOM    991  HA  LYS A 217      -0.061  -2.828   5.004  1.00  0.00           H  
ATOM    992 1HB  LYS A 217      -0.262  -4.483   6.827  1.00  0.00           H  
ATOM    993 2HB  LYS A 217      -0.478  -3.190   7.999  1.00  0.00           H  
ATOM    994 1HG  LYS A 217      -2.589  -2.544   6.955  1.00  0.00           H  
ATOM    995 2HG  LYS A 217      -2.362  -3.763   5.693  1.00  0.00           H  
ATOM    996 1HD  LYS A 217      -3.890  -4.583   7.431  1.00  0.00           H  
ATOM    997 2HD  LYS A 217      -2.407  -5.549   7.395  1.00  0.00           H  
ATOM    998 1HE  LYS A 217      -1.517  -4.305   9.313  1.00  0.00           H  
ATOM    999 2HE  LYS A 217      -2.940  -3.261   9.326  1.00  0.00           H  
ATOM   1000 1HZ  LYS A 217      -3.108  -5.002  10.948  1.00  0.00           H  
ATOM   1001 2HZ  LYS A 217      -4.281  -5.193   9.803  1.00  0.00           H  
ATOM   1002 3HZ  LYS A 217      -2.951  -6.168   9.793  1.00  0.00           H  
ATOM   1003  N   GLU A 218      -0.073  -0.436   7.264  1.00  0.00           N  
ATOM   1004  CA  GLU A 218      -0.534   0.924   7.529  1.00  0.00           C  
ATOM   1005  C   GLU A 218       0.011   1.888   6.503  1.00  0.00           C  
ATOM   1006  O   GLU A 218      -0.708   2.770   6.033  1.00  0.00           O  
ATOM   1007  CB  GLU A 218      -0.117   1.373   8.931  1.00  0.00           C  
ATOM   1008  CG  GLU A 218      -0.889   2.572   9.463  1.00  0.00           C  
ATOM   1009  CD  GLU A 218      -0.556   2.895  10.893  1.00  0.00           C  
ATOM   1010  OE1 GLU A 218       0.324   2.270  11.434  1.00  0.00           O  
ATOM   1011  OE2 GLU A 218      -1.184   3.767  11.446  1.00  0.00           O  
ATOM   1012  H   GLU A 218       0.538  -0.870   7.900  1.00  0.00           H  
ATOM   1013  HA  GLU A 218      -1.623   0.938   7.470  1.00  0.00           H  
ATOM   1014 1HB  GLU A 218      -0.253   0.550   9.633  1.00  0.00           H  
ATOM   1015 2HB  GLU A 218       0.943   1.631   8.930  1.00  0.00           H  
ATOM   1016 1HG  GLU A 218      -0.662   3.441   8.845  1.00  0.00           H  
ATOM   1017 2HG  GLU A 218      -1.956   2.370   9.379  1.00  0.00           H  
ATOM   1018  N   VAL A 219       1.284   1.725   6.160  1.00  0.00           N  
ATOM   1019  CA  VAL A 219       1.942   2.595   5.192  1.00  0.00           C  
ATOM   1020  C   VAL A 219       1.206   2.590   3.853  1.00  0.00           C  
ATOM   1021  O   VAL A 219       0.867   3.647   3.321  1.00  0.00           O  
ATOM   1022  CB  VAL A 219       3.399   2.146   4.977  1.00  0.00           C  
ATOM   1023  CG1 VAL A 219       4.007   2.864   3.782  1.00  0.00           C  
ATOM   1024  CG2 VAL A 219       4.214   2.407   6.235  1.00  0.00           C  
ATOM   1025  H   VAL A 219       1.794   0.988   6.561  1.00  0.00           H  
ATOM   1026  HA  VAL A 219       1.943   3.612   5.585  1.00  0.00           H  
ATOM   1027  HB  VAL A 219       3.411   1.080   4.751  1.00  0.00           H  
ATOM   1028 1HG1 VAL A 219       5.037   2.535   3.644  1.00  0.00           H  
ATOM   1029 2HG1 VAL A 219       3.430   2.635   2.886  1.00  0.00           H  
ATOM   1030 3HG1 VAL A 219       3.992   3.941   3.958  1.00  0.00           H  
ATOM   1031 1HG2 VAL A 219       5.243   2.086   6.075  1.00  0.00           H  
ATOM   1032 2HG2 VAL A 219       4.196   3.472   6.465  1.00  0.00           H  
ATOM   1033 3HG2 VAL A 219       3.784   1.850   7.068  1.00  0.00           H  
ATOM   1034  N   TYR A 220       0.937   1.399   3.330  1.00  0.00           N  
ATOM   1035  CA  TYR A 220       0.255   1.269   2.048  1.00  0.00           C  
ATOM   1036  C   TYR A 220      -1.154   1.862   2.105  1.00  0.00           C  
ATOM   1037  O   TYR A 220      -1.587   2.539   1.169  1.00  0.00           O  
ATOM   1038  CB  TYR A 220       0.197  -0.200   1.623  1.00  0.00           C  
ATOM   1039  CG  TYR A 220       1.550  -0.876   1.577  1.00  0.00           C  
ATOM   1040  CD1 TYR A 220       1.652  -2.240   1.809  1.00  0.00           C  
ATOM   1041  CD2 TYR A 220       2.688  -0.132   1.304  1.00  0.00           C  
ATOM   1042  CE1 TYR A 220       2.887  -2.857   1.767  1.00  0.00           C  
ATOM   1043  CE2 TYR A 220       3.923  -0.749   1.262  1.00  0.00           C  
ATOM   1044  CZ  TYR A 220       4.025  -2.106   1.493  1.00  0.00           C  
ATOM   1045  OH  TYR A 220       5.255  -2.720   1.451  1.00  0.00           O  
ATOM   1046  H   TYR A 220       1.206   0.589   3.816  1.00  0.00           H  
ATOM   1047  HA  TYR A 220       0.817   1.828   1.299  1.00  0.00           H  
ATOM   1048 1HB  TYR A 220      -0.437  -0.755   2.315  1.00  0.00           H  
ATOM   1049 2HB  TYR A 220      -0.254  -0.275   0.634  1.00  0.00           H  
ATOM   1050  HD1 TYR A 220       0.757  -2.825   2.023  1.00  0.00           H  
ATOM   1051  HD2 TYR A 220       2.608   0.940   1.123  1.00  0.00           H  
ATOM   1052  HE1 TYR A 220       2.967  -3.928   1.949  1.00  0.00           H  
ATOM   1053  HE2 TYR A 220       4.818  -0.164   1.048  1.00  0.00           H  
ATOM   1054  HH  TYR A 220       5.156  -3.647   1.682  1.00  0.00           H  
ATOM   1055  N   LYS A 221      -1.858   1.621   3.207  1.00  0.00           N  
ATOM   1056  CA  LYS A 221      -3.216   2.129   3.368  1.00  0.00           C  
ATOM   1057  C   LYS A 221      -3.236   3.655   3.440  1.00  0.00           C  
ATOM   1058  O   LYS A 221      -4.019   4.310   2.745  1.00  0.00           O  
ATOM   1059  CB  LYS A 221      -3.862   1.535   4.621  1.00  0.00           C  
ATOM   1060  CG  LYS A 221      -5.317   1.933   4.827  1.00  0.00           C  
ATOM   1061  CD  LYS A 221      -5.909   1.250   6.051  1.00  0.00           C  
ATOM   1062  CE  LYS A 221      -6.161  -0.228   5.792  1.00  0.00           C  
ATOM   1063  NZ  LYS A 221      -7.284  -0.443   4.839  1.00  0.00           N  
ATOM   1064  H   LYS A 221      -1.456   1.087   3.927  1.00  0.00           H  
ATOM   1065  HA  LYS A 221      -3.802   1.831   2.498  1.00  0.00           H  
ATOM   1066 1HB  LYS A 221      -3.817   0.447   4.572  1.00  0.00           H  
ATOM   1067 2HB  LYS A 221      -3.301   1.847   5.502  1.00  0.00           H  
ATOM   1068 1HG  LYS A 221      -5.384   3.014   4.958  1.00  0.00           H  
ATOM   1069 2HG  LYS A 221      -5.899   1.655   3.949  1.00  0.00           H  
ATOM   1070 1HD  LYS A 221      -5.222   1.351   6.892  1.00  0.00           H  
ATOM   1071 2HD  LYS A 221      -6.852   1.728   6.314  1.00  0.00           H  
ATOM   1072 1HE  LYS A 221      -5.261  -0.685   5.383  1.00  0.00           H  
ATOM   1073 2HE  LYS A 221      -6.399  -0.727   6.732  1.00  0.00           H  
ATOM   1074 1HZ  LYS A 221      -7.419  -1.434   4.695  1.00  0.00           H  
ATOM   1075 2HZ  LYS A 221      -8.130  -0.040   5.218  1.00  0.00           H  
ATOM   1076 3HZ  LYS A 221      -7.067  -0.002   3.957  1.00  0.00           H  
ATOM   1077  N   ILE A 222      -2.372   4.219   4.279  1.00  0.00           N  
ATOM   1078  CA  ILE A 222      -2.295   5.668   4.443  1.00  0.00           C  
ATOM   1079  C   ILE A 222      -1.892   6.342   3.132  1.00  0.00           C  
ATOM   1080  O   ILE A 222      -2.404   7.408   2.782  1.00  0.00           O  
ATOM   1081  CB  ILE A 222      -1.292   6.045   5.548  1.00  0.00           C  
ATOM   1082  CG1 ILE A 222      -1.834   5.641   6.922  1.00  0.00           C  
ATOM   1083  CG2 ILE A 222      -0.992   7.536   5.509  1.00  0.00           C  
ATOM   1084  CD1 ILE A 222      -0.842   5.823   8.047  1.00  0.00           C  
ATOM   1085  H   ILE A 222      -1.766   3.644   4.802  1.00  0.00           H  
ATOM   1086  HA  ILE A 222      -3.279   6.036   4.732  1.00  0.00           H  
ATOM   1087  HB  ILE A 222      -0.364   5.494   5.401  1.00  0.00           H  
ATOM   1088 1HG1 ILE A 222      -2.722   6.229   7.150  1.00  0.00           H  
ATOM   1089 2HG1 ILE A 222      -2.135   4.593   6.900  1.00  0.00           H  
ATOM   1090 1HG2 ILE A 222      -0.281   7.785   6.297  1.00  0.00           H  
ATOM   1091 2HG2 ILE A 222      -0.565   7.795   4.541  1.00  0.00           H  
ATOM   1092 3HG2 ILE A 222      -1.915   8.096   5.660  1.00  0.00           H  
ATOM   1093 1HD1 ILE A 222      -1.299   5.516   8.989  1.00  0.00           H  
ATOM   1094 2HD1 ILE A 222       0.042   5.214   7.856  1.00  0.00           H  
ATOM   1095 3HD1 ILE A 222      -0.553   6.871   8.112  1.00  0.00           H  
ATOM   1096  N   HIS A 223      -0.992   5.700   2.399  1.00  0.00           N  
ATOM   1097  CA  HIS A 223      -0.521   6.226   1.126  1.00  0.00           C  
ATOM   1098  C   HIS A 223      -1.675   6.334   0.131  1.00  0.00           C  
ATOM   1099  O   HIS A 223      -1.806   7.332  -0.576  1.00  0.00           O  
ATOM   1100  CB  HIS A 223       0.587   5.339   0.548  1.00  0.00           C  
ATOM   1101  CG  HIS A 223       1.388   6.003  -0.529  1.00  0.00           C  
ATOM   1102  ND1 HIS A 223       2.401   5.358  -1.207  1.00  0.00           N  
ATOM   1103  CD2 HIS A 223       1.328   7.254  -1.043  1.00  0.00           C  
ATOM   1104  CE1 HIS A 223       2.928   6.184  -2.094  1.00  0.00           C  
ATOM   1105  NE2 HIS A 223       2.294   7.340  -2.014  1.00  0.00           N  
ATOM   1106  H   HIS A 223      -0.625   4.850   2.729  1.00  0.00           H  
ATOM   1107  HA  HIS A 223      -0.110   7.224   1.275  1.00  0.00           H  
ATOM   1108 1HB  HIS A 223       1.268   5.041   1.346  1.00  0.00           H  
ATOM   1109 2HB  HIS A 223       0.148   4.431   0.136  1.00  0.00           H  
ATOM   1110  HD2 HIS A 223       0.641   8.045  -0.742  1.00  0.00           H  
ATOM   1111  HE1 HIS A 223       3.745   5.950  -2.776  1.00  0.00           H  
ATOM   1112  HE2 HIS A 223       2.486   8.159  -2.573  1.00  0.00           H  
ATOM   1113  N   GLN A 224      -2.516   5.305   0.101  1.00  0.00           N  
ATOM   1114  CA  GLN A 224      -3.664   5.273  -0.800  1.00  0.00           C  
ATOM   1115  C   GLN A 224      -4.630   6.418  -0.501  1.00  0.00           C  
ATOM   1116  O   GLN A 224      -5.229   6.992  -1.409  1.00  0.00           O  
ATOM   1117  CB  GLN A 224      -4.393   3.931  -0.692  1.00  0.00           C  
ATOM   1118  CG  GLN A 224      -5.491   3.734  -1.723  1.00  0.00           C  
ATOM   1119  CD  GLN A 224      -6.169   2.383  -1.596  1.00  0.00           C  
ATOM   1120  OE1 GLN A 224      -6.679   2.026  -0.530  1.00  0.00           O  
ATOM   1121  NE2 GLN A 224      -6.179   1.622  -2.684  1.00  0.00           N  
ATOM   1122  H   GLN A 224      -2.360   4.543   0.702  1.00  0.00           H  
ATOM   1123  HA  GLN A 224      -3.305   5.393  -1.822  1.00  0.00           H  
ATOM   1124 1HB  GLN A 224      -3.676   3.117  -0.805  1.00  0.00           H  
ATOM   1125 2HB  GLN A 224      -4.840   3.838   0.298  1.00  0.00           H  
ATOM   1126 1HG  GLN A 224      -6.245   4.509  -1.587  1.00  0.00           H  
ATOM   1127 2HG  GLN A 224      -5.056   3.806  -2.720  1.00  0.00           H  
ATOM   1128 1HE2 GLN A 224      -6.612   0.720  -2.661  1.00  0.00           H  
ATOM   1129 2HE2 GLN A 224      -5.754   1.950  -3.528  1.00  0.00           H  
ATOM   1130  N   GLN A 225      -4.759   6.753   0.777  1.00  0.00           N  
ATOM   1131  CA  GLN A 225      -5.650   7.823   1.205  1.00  0.00           C  
ATOM   1132  C   GLN A 225      -5.056   9.190   0.865  1.00  0.00           C  
ATOM   1133  O   GLN A 225      -5.761  10.087   0.401  1.00  0.00           O  
ATOM   1134  CB  GLN A 225      -5.923   7.725   2.708  1.00  0.00           C  
ATOM   1135  CG  GLN A 225      -6.704   6.488   3.120  1.00  0.00           C  
ATOM   1136  CD  GLN A 225      -6.804   6.342   4.627  1.00  0.00           C  
ATOM   1137  OE1 GLN A 225      -6.016   6.926   5.374  1.00  0.00           O  
ATOM   1138  NE2 GLN A 225      -7.778   5.560   5.080  1.00  0.00           N  
ATOM   1139  H   GLN A 225      -4.237   6.266   1.452  1.00  0.00           H  
ATOM   1140  HA  GLN A 225      -6.595   7.720   0.672  1.00  0.00           H  
ATOM   1141 1HB  GLN A 225      -4.978   7.722   3.251  1.00  0.00           H  
ATOM   1142 2HB  GLN A 225      -6.485   8.601   3.034  1.00  0.00           H  
ATOM   1143 1HG  GLN A 225      -7.714   6.557   2.714  1.00  0.00           H  
ATOM   1144 2HG  GLN A 225      -6.202   5.606   2.723  1.00  0.00           H  
ATOM   1145 1HE2 GLN A 225      -7.893   5.425   6.065  1.00  0.00           H  
ATOM   1146 2HE2 GLN A 225      -8.395   5.106   4.438  1.00  0.00           H  
ATOM   1147  N   LEU A 226      -3.754   9.332   1.090  1.00  0.00           N  
ATOM   1148  CA  LEU A 226      -3.056  10.583   0.813  1.00  0.00           C  
ATOM   1149  C   LEU A 226      -3.093  10.909  -0.678  1.00  0.00           C  
ATOM   1150  O   LEU A 226      -3.253  12.068  -1.064  1.00  0.00           O  
ATOM   1151  CB  LEU A 226      -1.601  10.496   1.291  1.00  0.00           C  
ATOM   1152  CG  LEU A 226      -1.394  10.568   2.809  1.00  0.00           C  
ATOM   1153  CD1 LEU A 226       0.093  10.470   3.125  1.00  0.00           C  
ATOM   1154  CD2 LEU A 226      -1.981  11.868   3.340  1.00  0.00           C  
ATOM   1155  H   LEU A 226      -3.248   8.575   1.461  1.00  0.00           H  
ATOM   1156  HA  LEU A 226      -3.556  11.385   1.355  1.00  0.00           H  
ATOM   1157 1HB  LEU A 226      -1.176   9.556   0.943  1.00  0.00           H  
ATOM   1158 2HB  LEU A 226      -1.038  11.314   0.840  1.00  0.00           H  
ATOM   1159  HG  LEU A 226      -1.892   9.723   3.285  1.00  0.00           H  
ATOM   1160 1HD1 LEU A 226       0.240  10.520   4.203  1.00  0.00           H  
ATOM   1161 2HD1 LEU A 226       0.482   9.523   2.750  1.00  0.00           H  
ATOM   1162 3HD1 LEU A 226       0.621  11.294   2.647  1.00  0.00           H  
ATOM   1163 1HD2 LEU A 226      -1.834  11.918   4.420  1.00  0.00           H  
ATOM   1164 2HD2 LEU A 226      -1.483  12.713   2.867  1.00  0.00           H  
ATOM   1165 3HD2 LEU A 226      -3.047  11.903   3.117  1.00  0.00           H  
ATOM   1166  N   LEU A 227      -2.954   9.877  -1.509  1.00  0.00           N  
ATOM   1167  CA  LEU A 227      -2.965  10.045  -2.961  1.00  0.00           C  
ATOM   1168  C   LEU A 227      -4.276  10.661  -3.440  1.00  0.00           C  
ATOM   1169  O   LEU A 227      -4.292  11.461  -4.374  1.00  0.00           O  
ATOM   1170  CB  LEU A 227      -2.748   8.693  -3.652  1.00  0.00           C  
ATOM   1171  CG  LEU A 227      -1.320   8.134  -3.586  1.00  0.00           C  
ATOM   1172  CD1 LEU A 227      -1.307   6.710  -4.125  1.00  0.00           C  
ATOM   1173  CD2 LEU A 227      -0.387   9.030  -4.386  1.00  0.00           C  
ATOM   1174  H   LEU A 227      -2.835   8.976  -1.134  1.00  0.00           H  
ATOM   1175  HA  LEU A 227      -2.152  10.715  -3.238  1.00  0.00           H  
ATOM   1176 1HB  LEU A 227      -3.411   7.959  -3.196  1.00  0.00           H  
ATOM   1177 2HB  LEU A 227      -3.016   8.792  -4.703  1.00  0.00           H  
ATOM   1178  HG  LEU A 227      -0.990   8.100  -2.548  1.00  0.00           H  
ATOM   1179 1HD1 LEU A 227      -0.293   6.313  -4.079  1.00  0.00           H  
ATOM   1180 2HD1 LEU A 227      -1.968   6.087  -3.523  1.00  0.00           H  
ATOM   1181 3HD1 LEU A 227      -1.649   6.709  -5.159  1.00  0.00           H  
ATOM   1182 1HD2 LEU A 227       0.628   8.634  -4.339  1.00  0.00           H  
ATOM   1183 2HD2 LEU A 227      -0.716   9.064  -5.425  1.00  0.00           H  
ATOM   1184 3HD2 LEU A 227      -0.403  10.037  -3.968  1.00  0.00           H  
ATOM   1185  N   PHE A 228      -5.374  10.294  -2.791  1.00  0.00           N  
ATOM   1186  CA  PHE A 228      -6.683  10.811  -3.162  1.00  0.00           C  
ATOM   1187  C   PHE A 228      -6.769  12.313  -2.907  1.00  0.00           C  
ATOM   1188  O   PHE A 228      -7.225  13.076  -3.761  1.00  0.00           O  
ATOM   1189  CB  PHE A 228      -7.783  10.089  -2.382  1.00  0.00           C  
ATOM   1190  CG  PHE A 228      -9.170  10.567  -2.706  1.00  0.00           C  
ATOM   1191  CD1 PHE A 228      -9.772  10.229  -3.909  1.00  0.00           C  
ATOM   1192  CD2 PHE A 228      -9.875  11.357  -1.811  1.00  0.00           C  
ATOM   1193  CE1 PHE A 228     -11.048  10.668  -4.209  1.00  0.00           C  
ATOM   1194  CE2 PHE A 228     -11.150  11.796  -2.107  1.00  0.00           C  
ATOM   1195  CZ  PHE A 228     -11.737  11.452  -3.308  1.00  0.00           C  
ATOM   1196  H   PHE A 228      -5.300   9.660  -2.045  1.00  0.00           H  
ATOM   1197  HA  PHE A 228      -6.836  10.633  -4.227  1.00  0.00           H  
ATOM   1198 1HB  PHE A 228      -7.735   9.021  -2.590  1.00  0.00           H  
ATOM   1199 2HB  PHE A 228      -7.618  10.222  -1.314  1.00  0.00           H  
ATOM   1200  HD1 PHE A 228      -9.227   9.609  -4.621  1.00  0.00           H  
ATOM   1201  HD2 PHE A 228      -9.410  11.628  -0.862  1.00  0.00           H  
ATOM   1202  HE1 PHE A 228     -11.508  10.395  -5.158  1.00  0.00           H  
ATOM   1203  HE2 PHE A 228     -11.693  12.416  -1.393  1.00  0.00           H  
ATOM   1204  HZ  PHE A 228     -12.742  11.799  -3.543  1.00  0.00           H  
ATOM   1205  N   LYS A 229      -6.302  12.736  -1.742  1.00  0.00           N  
ATOM   1206  CA  LYS A 229      -6.337  14.145  -1.374  1.00  0.00           C  
ATOM   1207  C   LYS A 229      -5.364  14.959  -2.219  1.00  0.00           C  
ATOM   1208  O   LYS A 229      -5.659  16.093  -2.599  1.00  0.00           O  
ATOM   1209  CB  LYS A 229      -6.017  14.318   0.112  1.00  0.00           C  
ATOM   1210  CG  LYS A 229      -7.090  13.785   1.052  1.00  0.00           C  
ATOM   1211  CD  LYS A 229      -6.686  13.964   2.508  1.00  0.00           C  
ATOM   1212  CE  LYS A 229      -7.748  13.412   3.449  1.00  0.00           C  
ATOM   1213  NZ  LYS A 229      -7.353  13.553   4.877  1.00  0.00           N  
ATOM   1214  H   LYS A 229      -5.918  12.086  -1.118  1.00  0.00           H  
ATOM   1215  HA  LYS A 229      -7.341  14.527  -1.561  1.00  0.00           H  
ATOM   1216 1HB  LYS A 229      -5.083  13.806   0.345  1.00  0.00           H  
ATOM   1217 2HB  LYS A 229      -5.874  15.376   0.332  1.00  0.00           H  
ATOM   1218 1HG  LYS A 229      -8.026  14.318   0.875  1.00  0.00           H  
ATOM   1219 2HG  LYS A 229      -7.253  12.727   0.856  1.00  0.00           H  
ATOM   1220 1HD  LYS A 229      -5.745  13.444   2.691  1.00  0.00           H  
ATOM   1221 2HD  LYS A 229      -6.543  15.023   2.720  1.00  0.00           H  
ATOM   1222 1HE  LYS A 229      -8.685  13.943   3.290  1.00  0.00           H  
ATOM   1223 2HE  LYS A 229      -7.911  12.357   3.234  1.00  0.00           H  
ATOM   1224 1HZ  LYS A 229      -8.080  13.177   5.467  1.00  0.00           H  
ATOM   1225 2HZ  LYS A 229      -6.492  13.049   5.041  1.00  0.00           H  
ATOM   1226 3HZ  LYS A 229      -7.216  14.530   5.094  1.00  0.00           H  
ATOM   1227  N   ALA A 230      -4.212  14.368  -2.518  1.00  0.00           N  
ATOM   1228  CA  ALA A 230      -3.190  15.036  -3.317  1.00  0.00           C  
ATOM   1229  C   ALA A 230      -3.684  15.303  -4.738  1.00  0.00           C  
ATOM   1230  O   ALA A 230      -3.207  16.218  -5.409  1.00  0.00           O  
ATOM   1231  CB  ALA A 230      -1.916  14.205  -3.347  1.00  0.00           C  
ATOM   1232  H   ALA A 230      -4.039  13.458  -2.184  1.00  0.00           H  
ATOM   1233  HA  ALA A 230      -2.973  15.999  -2.854  1.00  0.00           H  
ATOM   1234 1HB  ALA A 230      -1.161  14.716  -3.944  1.00  0.00           H  
ATOM   1235 2HB  ALA A 230      -1.545  14.071  -2.330  1.00  0.00           H  
ATOM   1236 3HB  ALA A 230      -2.127  13.231  -3.786  1.00  0.00           H  
ATOM   1237  N   ARG A 231      -4.629  14.492  -5.196  1.00  0.00           N  
ATOM   1238  CA  ARG A 231      -5.189  14.659  -6.531  1.00  0.00           C  
ATOM   1239  C   ARG A 231      -6.194  15.805  -6.558  1.00  0.00           C  
ATOM   1240  O   ARG A 231      -6.261  16.561  -7.528  1.00  0.00           O  
ATOM   1241  CB  ARG A 231      -5.868  13.378  -6.993  1.00  0.00           C  
ATOM   1242  CG  ARG A 231      -6.471  13.441  -8.387  1.00  0.00           C  
ATOM   1243  CD  ARG A 231      -6.988  12.118  -8.822  1.00  0.00           C  
ATOM   1244  NE  ARG A 231      -7.771  12.216 -10.043  1.00  0.00           N  
ATOM   1245  CZ  ARG A 231      -8.422  11.186 -10.620  1.00  0.00           C  
ATOM   1246  NH1 ARG A 231      -8.374   9.991 -10.075  1.00  0.00           N  
ATOM   1247  NH2 ARG A 231      -9.109  11.379 -11.732  1.00  0.00           N  
ATOM   1248  H   ARG A 231      -4.947  13.757  -4.629  1.00  0.00           H  
ATOM   1249  HA  ARG A 231      -4.376  14.889  -7.221  1.00  0.00           H  
ATOM   1250 1HB  ARG A 231      -5.148  12.561  -6.982  1.00  0.00           H  
ATOM   1251 2HB  ARG A 231      -6.668  13.119  -6.298  1.00  0.00           H  
ATOM   1252 1HG  ARG A 231      -7.298  14.151  -8.394  1.00  0.00           H  
ATOM   1253 2HG  ARG A 231      -5.711  13.763  -9.099  1.00  0.00           H  
ATOM   1254 1HD  ARG A 231      -6.152  11.444  -9.007  1.00  0.00           H  
ATOM   1255 2HD  ARG A 231      -7.623  11.702  -8.042  1.00  0.00           H  
ATOM   1256  HE  ARG A 231      -7.831  13.121 -10.491  1.00  0.00           H  
ATOM   1257 1HH1 ARG A 231      -7.849   9.844  -9.225  1.00  0.00           H  
ATOM   1258 2HH1 ARG A 231      -8.862   9.219 -10.507  1.00  0.00           H  
ATOM   1259 1HH2 ARG A 231      -9.146  12.299 -12.151  1.00  0.00           H  
ATOM   1260 2HH2 ARG A 231      -9.596  10.609 -12.164  1.00  0.00           H  
ATOM   1261  N   LEU A 232      -6.958  15.937  -5.481  1.00  0.00           N  
ATOM   1262  CA  LEU A 232      -7.972  16.982  -5.378  1.00  0.00           C  
ATOM   1263  C   LEU A 232      -7.338  18.345  -5.104  1.00  0.00           C  
ATOM   1264  O   LEU A 232      -7.615  19.312  -5.817  1.00  0.00           O  
ATOM   1265  CB  LEU A 232      -8.970  16.642  -4.264  1.00  0.00           C  
ATOM   1266  CG  LEU A 232      -9.829  15.393  -4.500  1.00  0.00           C  
ATOM   1267  CD1 LEU A 232     -10.660  15.105  -3.256  1.00  0.00           C  
ATOM   1268  CD2 LEU A 232     -10.721  15.611  -5.714  1.00  0.00           C  
ATOM   1269  H   LEU A 232      -6.836  15.317  -4.733  1.00  0.00           H  
ATOM   1270  HA  LEU A 232      -8.508  17.038  -6.325  1.00  0.00           H  
ATOM   1271 1HB  LEU A 232      -8.419  16.494  -3.337  1.00  0.00           H  
ATOM   1272 2HB  LEU A 232      -9.644  17.487  -4.131  1.00  0.00           H  
ATOM   1273  HG  LEU A 232      -9.182  14.533  -4.675  1.00  0.00           H  
ATOM   1274 1HD1 LEU A 232     -11.270  14.218  -3.424  1.00  0.00           H  
ATOM   1275 2HD1 LEU A 232      -9.998  14.934  -2.408  1.00  0.00           H  
ATOM   1276 3HD1 LEU A 232     -11.307  15.957  -3.046  1.00  0.00           H  
ATOM   1277 1HD2 LEU A 232     -11.330  14.723  -5.882  1.00  0.00           H  
ATOM   1278 2HD2 LEU A 232     -11.369  16.469  -5.539  1.00  0.00           H  
ATOM   1279 3HD2 LEU A 232     -10.100  15.797  -6.591  1.00  0.00           H  
ATOM   1280  N   GLN A 233      -6.489  18.401  -4.072  1.00  0.00           N  
ATOM   1281  CA  GLN A 233      -5.795  19.630  -3.668  1.00  0.00           C  
ATOM   1282  C   GLN A 233      -6.755  20.654  -3.068  1.00  0.00           C  
ATOM   1283  O   GLN A 233      -7.637  21.178  -3.749  1.00  0.00           O  
ATOM   1284  CB  GLN A 233      -5.063  20.247  -4.863  1.00  0.00           C  
ATOM   1285  CG  GLN A 233      -3.900  19.417  -5.378  1.00  0.00           C  
ATOM   1286  CD  GLN A 233      -2.708  19.449  -4.440  1.00  0.00           C  
ATOM   1287  OE1 GLN A 233      -2.457  20.451  -3.766  1.00  0.00           O  
ATOM   1288  NE2 GLN A 233      -1.963  18.349  -4.394  1.00  0.00           N  
ATOM   1289  H   GLN A 233      -6.323  17.580  -3.557  1.00  0.00           H  
ATOM   1290  HA  GLN A 233      -5.062  19.377  -2.902  1.00  0.00           H  
ATOM   1291 1HB  GLN A 233      -5.764  20.390  -5.685  1.00  0.00           H  
ATOM   1292 2HB  GLN A 233      -4.680  21.229  -4.586  1.00  0.00           H  
ATOM   1293 1HG  GLN A 233      -4.224  18.382  -5.483  1.00  0.00           H  
ATOM   1294 2HG  GLN A 233      -3.586  19.810  -6.344  1.00  0.00           H  
ATOM   1295 1HE2 GLN A 233      -1.163  18.311  -3.793  1.00  0.00           H  
ATOM   1296 2HE2 GLN A 233      -2.203  17.558  -4.958  1.00  0.00           H  
ATOM   1297  N   GLN A 234      -6.566  20.944  -1.788  1.00  0.00           N  
ATOM   1298  CA  GLN A 234      -7.408  21.907  -1.091  1.00  0.00           C  
ATOM   1299  C   GLN A 234      -6.859  23.317  -1.259  1.00  0.00           C  
ATOM   1300  O   GLN A 234      -7.578  24.304  -1.101  1.00  0.00           O  
ATOM   1301  CB  GLN A 234      -7.514  21.556   0.396  1.00  0.00           C  
ATOM   1302  CG  GLN A 234      -8.129  20.195   0.672  1.00  0.00           C  
ATOM   1303  CD  GLN A 234      -9.537  20.074   0.121  1.00  0.00           C  
ATOM   1304  OE1 GLN A 234     -10.416  20.880   0.441  1.00  0.00           O  
ATOM   1305  NE2 GLN A 234      -9.760  19.065  -0.714  1.00  0.00           N  
ATOM   1306  H   GLN A 234      -5.830  20.511  -1.304  1.00  0.00           H  
ATOM   1307  HA  GLN A 234      -8.406  21.873  -1.527  1.00  0.00           H  
ATOM   1308 1HB  GLN A 234      -6.521  21.574   0.845  1.00  0.00           H  
ATOM   1309 2HB  GLN A 234      -8.117  22.308   0.905  1.00  0.00           H  
ATOM   1310 1HG  GLN A 234      -7.512  19.427   0.205  1.00  0.00           H  
ATOM   1311 2HG  GLN A 234      -8.170  20.038   1.750  1.00  0.00           H  
ATOM   1312 1HE2 GLN A 234     -10.670  18.934  -1.109  1.00  0.00           H  
ATOM   1313 2HE2 GLN A 234      -9.019  18.436  -0.946  1.00  0.00           H  
ATOM   1314  N   GLN A 235      -5.578  23.406  -1.578  1.00  0.00           N  
ATOM   1315  CA  GLN A 235      -4.918  24.686  -1.773  1.00  0.00           C  
ATOM   1316  C   GLN A 235      -4.508  24.842  -3.231  1.00  0.00           C  
ATOM   1317  O   GLN A 235      -3.688  24.075  -3.737  1.00  0.00           O  
ATOM   1318  CB  GLN A 235      -3.695  24.812  -0.860  1.00  0.00           C  
ATOM   1319  CG  GLN A 235      -2.972  26.143  -0.969  1.00  0.00           C  
ATOM   1320  CD  GLN A 235      -1.813  26.253   0.005  1.00  0.00           C  
ATOM   1321  OE1 GLN A 235      -1.254  25.244   0.441  1.00  0.00           O  
ATOM   1322  NE2 GLN A 235      -1.446  27.482   0.349  1.00  0.00           N  
ATOM   1323  H   GLN A 235      -5.058  22.582  -1.690  1.00  0.00           H  
ATOM   1324  HA  GLN A 235      -5.621  25.480  -1.520  1.00  0.00           H  
ATOM   1325 1HB  GLN A 235      -4.001  24.679   0.178  1.00  0.00           H  
ATOM   1326 2HB  GLN A 235      -2.983  24.021  -1.096  1.00  0.00           H  
ATOM   1327 1HG  GLN A 235      -2.581  26.251  -1.980  1.00  0.00           H  
ATOM   1328 2HG  GLN A 235      -3.676  26.946  -0.754  1.00  0.00           H  
ATOM   1329 1HE2 GLN A 235      -0.688  27.617   0.989  1.00  0.00           H  
ATOM   1330 2HE2 GLN A 235      -1.927  28.272  -0.029  1.00  0.00           H  
ATOM   1331  N   GLN A 236      -5.078  25.823  -3.910  1.00  0.00           N  
ATOM   1332  CA  GLN A 236      -4.754  26.055  -5.308  1.00  0.00           C  
ATOM   1333  C   GLN A 236      -4.070  27.402  -5.482  1.00  0.00           C  
ATOM   1334  O   GLN A 236      -4.655  28.453  -5.205  1.00  0.00           O  
ATOM   1335  CB  GLN A 236      -6.016  25.989  -6.173  1.00  0.00           C  
ATOM   1336  CG  GLN A 236      -5.758  26.142  -7.662  1.00  0.00           C  
ATOM   1337  CD  GLN A 236      -7.035  26.073  -8.480  1.00  0.00           C  
ATOM   1338  OE1 GLN A 236      -7.743  25.062  -8.465  1.00  0.00           O  
ATOM   1339  NE2 GLN A 236      -7.334  27.147  -9.200  1.00  0.00           N  
ATOM   1340  H   GLN A 236      -5.726  26.410  -3.459  1.00  0.00           H  
ATOM   1341  HA  GLN A 236      -4.066  25.276  -5.637  1.00  0.00           H  
ATOM   1342 1HB  GLN A 236      -6.516  25.034  -6.014  1.00  0.00           H  
ATOM   1343 2HB  GLN A 236      -6.707  26.774  -5.868  1.00  0.00           H  
ATOM   1344 1HG  GLN A 236      -5.290  27.109  -7.842  1.00  0.00           H  
ATOM   1345 2HG  GLN A 236      -5.097  25.340  -7.990  1.00  0.00           H  
ATOM   1346 1HE2 GLN A 236      -8.164  27.159  -9.760  1.00  0.00           H  
ATOM   1347 2HE2 GLN A 236      -6.731  27.944  -9.184  1.00  0.00           H  
ATOM   1348  N   ALA A 237      -2.828  27.359  -5.938  1.00  0.00           N  
ATOM   1349  CA  ALA A 237      -2.048  28.565  -6.159  1.00  0.00           C  
ATOM   1350  C   ALA A 237      -2.369  29.166  -7.519  1.00  0.00           C  
ATOM   1351  O   ALA A 237      -2.182  30.362  -7.748  1.00  0.00           O  
ATOM   1352  CB  ALA A 237      -0.560  28.267  -6.045  1.00  0.00           C  
ATOM   1353  H   ALA A 237      -2.420  26.486  -6.134  1.00  0.00           H  
ATOM   1354  HA  ALA A 237      -2.321  29.290  -5.392  1.00  0.00           H  
ATOM   1355 1HB  ALA A 237       0.008  29.180  -6.217  1.00  0.00           H  
ATOM   1356 2HB  ALA A 237      -0.341  27.886  -5.047  1.00  0.00           H  
ATOM   1357 3HB  ALA A 237      -0.281  27.520  -6.786  1.00  0.00           H  
ATOM   1358  N   GLN A 238      -2.850  28.323  -8.421  1.00  0.00           N  
ATOM   1359  CA  GLN A 238      -3.206  28.760  -9.760  1.00  0.00           C  
ATOM   1360  C   GLN A 238      -4.543  29.487  -9.737  1.00  0.00           C  
ATOM   1361  O   GLN A 238      -4.739  30.404 -10.562  1.00  0.00           O  
ATOM   1362  OXT GLN A 238      -5.382  29.175  -8.938  1.00  0.00           O  
ATOM   1363  CB  GLN A 238      -3.266  27.569 -10.720  1.00  0.00           C  
ATOM   1364  CG  GLN A 238      -3.507  27.951 -12.171  1.00  0.00           C  
ATOM   1365  CD  GLN A 238      -3.460  26.753 -13.100  1.00  0.00           C  
ATOM   1366  OE1 GLN A 238      -3.447  25.603 -12.652  1.00  0.00           O  
ATOM   1367  NE2 GLN A 238      -3.435  27.015 -14.402  1.00  0.00           N  
ATOM   1368  H   GLN A 238      -2.979  27.385  -8.173  1.00  0.00           H  
ATOM   1369  HA  GLN A 238      -2.441  29.451 -10.113  1.00  0.00           H  
ATOM   1370 1HB  GLN A 238      -2.330  27.013 -10.670  1.00  0.00           H  
ATOM   1371 2HB  GLN A 238      -4.064  26.894 -10.413  1.00  0.00           H  
ATOM   1372 1HG  GLN A 238      -4.491  28.412 -12.256  1.00  0.00           H  
ATOM   1373 2HG  GLN A 238      -2.737  28.655 -12.484  1.00  0.00           H  
ATOM   1374 1HE2 GLN A 238      -3.404  26.265 -15.064  1.00  0.00           H  
ATOM   1375 2HE2 GLN A 238      -3.447  27.963 -14.722  1.00  0.00           H  
TER                                                                             
ATOM   1377  N   MET B   1      -3.776  -9.924   5.702  1.00  0.00           N  
ATOM   1378  CA  MET B   1      -3.264  -8.594   5.396  1.00  0.00           C  
ATOM   1379  C   MET B   1      -4.228  -7.824   4.503  1.00  0.00           C  
ATOM   1380  O   MET B   1      -5.017  -8.419   3.768  1.00  0.00           O  
ATOM   1381  CB  MET B   1      -1.891  -8.697   4.734  1.00  0.00           C  
ATOM   1382  CG  MET B   1      -0.849  -9.441   5.557  1.00  0.00           C  
ATOM   1383  SD  MET B   1      -0.494  -8.629   7.128  1.00  0.00           S  
ATOM   1384  CE  MET B   1       0.439  -7.206   6.570  1.00  0.00           C  
ATOM   1385 1H   MET B   1      -3.124 -10.406   6.288  1.00  0.00           H  
ATOM   1386 2H   MET B   1      -4.653  -9.843   6.175  1.00  0.00           H  
ATOM   1387 3H   MET B   1      -3.902 -10.437   4.852  1.00  0.00           H  
ATOM   1388  HA  MET B   1      -3.163  -8.039   6.328  1.00  0.00           H  
ATOM   1389 1HB  MET B   1      -1.986  -9.206   3.776  1.00  0.00           H  
ATOM   1390 2HB  MET B   1      -1.507  -7.695   4.535  1.00  0.00           H  
ATOM   1391 1HG  MET B   1      -1.202 -10.451   5.762  1.00  0.00           H  
ATOM   1392 2HG  MET B   1       0.079  -9.513   4.989  1.00  0.00           H  
ATOM   1393 1HE  MET B   1       0.732  -6.603   7.430  1.00  0.00           H  
ATOM   1394 2HE  MET B   1       1.332  -7.541   6.041  1.00  0.00           H  
ATOM   1395 3HE  MET B   1      -0.177  -6.607   5.900  1.00  0.00           H  
ATOM   1396  N   ASP B   2      -4.163  -6.499   4.572  1.00  0.00           N  
ATOM   1397  CA  ASP B   2      -5.061  -5.645   3.803  1.00  0.00           C  
ATOM   1398  C   ASP B   2      -4.864  -5.848   2.306  1.00  0.00           C  
ATOM   1399  O   ASP B   2      -3.835  -6.361   1.868  1.00  0.00           O  
ATOM   1400  CB  ASP B   2      -4.838  -4.173   4.158  1.00  0.00           C  
ATOM   1401  CG  ASP B   2      -5.966  -3.270   3.676  1.00  0.00           C  
ATOM   1402  OD1 ASP B   2      -6.911  -3.092   4.406  1.00  0.00           O  
ATOM   1403  OD2 ASP B   2      -5.870  -2.768   2.582  1.00  0.00           O  
ATOM   1404  H   ASP B   2      -3.471  -6.072   5.172  1.00  0.00           H  
ATOM   1405  HA  ASP B   2      -6.089  -5.912   4.050  1.00  0.00           H  
ATOM   1406 1HB  ASP B   2      -4.747  -4.070   5.240  1.00  0.00           H  
ATOM   1407 2HB  ASP B   2      -3.903  -3.830   3.716  1.00  0.00           H  
ATOM   1408  N   ASP B   3      -5.858  -5.439   1.524  1.00  0.00           N  
ATOM   1409  CA  ASP B   3      -5.802  -5.583   0.074  1.00  0.00           C  
ATOM   1410  C   ASP B   3      -4.580  -4.880  -0.502  1.00  0.00           C  
ATOM   1411  O   ASP B   3      -3.945  -5.379  -1.431  1.00  0.00           O  
ATOM   1412  CB  ASP B   3      -7.071  -5.022  -0.571  1.00  0.00           C  
ATOM   1413  CG  ASP B   3      -8.295  -5.896  -0.329  1.00  0.00           C  
ATOM   1414  OD1 ASP B   3      -8.126  -7.020   0.083  1.00  0.00           O  
ATOM   1415  OD2 ASP B   3      -9.386  -5.432  -0.558  1.00  0.00           O  
ATOM   1416  H   ASP B   3      -6.674  -5.018   1.945  1.00  0.00           H  
ATOM   1417  HA  ASP B   3      -5.729  -6.644  -0.166  1.00  0.00           H  
ATOM   1418 1HB  ASP B   3      -7.271  -4.026  -0.176  1.00  0.00           H  
ATOM   1419 2HB  ASP B   3      -6.920  -4.924  -1.646  1.00  0.00           H  
ATOM   1420  N   VAL B   4      -4.255  -3.717   0.053  1.00  0.00           N  
ATOM   1421  CA  VAL B   4      -3.170  -2.895  -0.469  1.00  0.00           C  
ATOM   1422  C   VAL B   4      -1.820  -3.568  -0.262  1.00  0.00           C  
ATOM   1423  O   VAL B   4      -0.888  -3.364  -1.041  1.00  0.00           O  
ATOM   1424  CB  VAL B   4      -3.165  -1.517   0.221  1.00  0.00           C  
ATOM   1425  CG1 VAL B   4      -4.470  -0.783  -0.047  1.00  0.00           C  
ATOM   1426  CG2 VAL B   4      -2.939  -1.687   1.715  1.00  0.00           C  
ATOM   1427  H   VAL B   4      -4.773  -3.395   0.859  1.00  0.00           H  
ATOM   1428  HA  VAL B   4      -3.329  -2.751  -1.538  1.00  0.00           H  
ATOM   1429  HB  VAL B   4      -2.363  -0.912  -0.203  1.00  0.00           H  
ATOM   1430 1HG1 VAL B   4      -4.449   0.189   0.447  1.00  0.00           H  
ATOM   1431 2HG1 VAL B   4      -4.594  -0.640  -1.120  1.00  0.00           H  
ATOM   1432 3HG1 VAL B   4      -5.303  -1.368   0.341  1.00  0.00           H  
ATOM   1433 1HG2 VAL B   4      -2.935  -0.709   2.196  1.00  0.00           H  
ATOM   1434 2HG2 VAL B   4      -3.738  -2.297   2.137  1.00  0.00           H  
ATOM   1435 3HG2 VAL B   4      -1.980  -2.178   1.885  1.00  0.00           H  
ATOM   1436  N   TYR B   5      -1.720  -4.373   0.790  1.00  0.00           N  
ATOM   1437  CA  TYR B   5      -0.526  -5.174   1.032  1.00  0.00           C  
ATOM   1438  C   TYR B   5      -0.390  -6.286   0.000  1.00  0.00           C  
ATOM   1439  O   TYR B   5       0.662  -6.445  -0.619  1.00  0.00           O  
ATOM   1440  CB  TYR B   5      -0.553  -5.761   2.445  1.00  0.00           C  
ATOM   1441  CG  TYR B   5       0.677  -6.570   2.793  1.00  0.00           C  
ATOM   1442  CD1 TYR B   5       1.762  -5.956   3.400  1.00  0.00           C  
ATOM   1443  CD2 TYR B   5       0.720  -7.926   2.505  1.00  0.00           C  
ATOM   1444  CE1 TYR B   5       2.885  -6.695   3.718  1.00  0.00           C  
ATOM   1445  CE2 TYR B   5       1.843  -8.665   2.823  1.00  0.00           C  
ATOM   1446  CZ  TYR B   5       2.922  -8.054   3.427  1.00  0.00           C  
ATOM   1447  OH  TYR B   5       4.041  -8.790   3.744  1.00  0.00           O  
ATOM   1448  H   TYR B   5      -2.491  -4.432   1.439  1.00  0.00           H  
ATOM   1449  HA  TYR B   5       0.348  -4.528   0.939  1.00  0.00           H  
ATOM   1450 1HB  TYR B   5      -0.647  -4.954   3.173  1.00  0.00           H  
ATOM   1451 2HB  TYR B   5      -1.425  -6.405   2.555  1.00  0.00           H  
ATOM   1452  HD1 TYR B   5       1.729  -4.890   3.627  1.00  0.00           H  
ATOM   1453  HD2 TYR B   5      -0.133  -8.409   2.026  1.00  0.00           H  
ATOM   1454  HE1 TYR B   5       3.738  -6.212   4.196  1.00  0.00           H  
ATOM   1455  HE2 TYR B   5       1.876  -9.731   2.595  1.00  0.00           H  
ATOM   1456  HH  TYR B   5       3.851  -9.724   3.630  1.00  0.00           H  
ATOM   1457  N   ASN B   6      -1.460  -7.053  -0.182  1.00  0.00           N  
ATOM   1458  CA  ASN B   6      -1.454  -8.166  -1.122  1.00  0.00           C  
ATOM   1459  C   ASN B   6      -1.202  -7.685  -2.545  1.00  0.00           C  
ATOM   1460  O   ASN B   6      -0.537  -8.361  -3.330  1.00  0.00           O  
ATOM   1461  CB  ASN B   6      -2.759  -8.938  -1.044  1.00  0.00           C  
ATOM   1462  CG  ASN B   6      -2.861  -9.774   0.202  1.00  0.00           C  
ATOM   1463  OD1 ASN B   6      -1.847 -10.110   0.824  1.00  0.00           O  
ATOM   1464  ND2 ASN B   6      -4.067 -10.117   0.577  1.00  0.00           N  
ATOM   1465  H   ASN B   6      -2.298  -6.860   0.347  1.00  0.00           H  
ATOM   1466  HA  ASN B   6      -0.636  -8.838  -0.859  1.00  0.00           H  
ATOM   1467 1HB  ASN B   6      -3.597  -8.240  -1.068  1.00  0.00           H  
ATOM   1468 2HB  ASN B   6      -2.849  -9.589  -1.913  1.00  0.00           H  
ATOM   1469 1HD2 ASN B   6      -4.195 -10.674   1.399  1.00  0.00           H  
ATOM   1470 2HD2 ASN B   6      -4.859  -9.823   0.044  1.00  0.00           H  
ATOM   1471  N   TYR B   7      -1.733  -6.511  -2.870  1.00  0.00           N  
ATOM   1472  CA  TYR B   7      -1.559  -5.934  -4.197  1.00  0.00           C  
ATOM   1473  C   TYR B   7      -0.083  -5.734  -4.520  1.00  0.00           C  
ATOM   1474  O   TYR B   7       0.406  -6.201  -5.549  1.00  0.00           O  
ATOM   1475  CB  TYR B   7      -2.311  -4.605  -4.306  1.00  0.00           C  
ATOM   1476  CG  TYR B   7      -2.076  -3.876  -5.611  1.00  0.00           C  
ATOM   1477  CD1 TYR B   7      -2.678  -4.328  -6.776  1.00  0.00           C  
ATOM   1478  CD2 TYR B   7      -1.257  -2.757  -5.642  1.00  0.00           C  
ATOM   1479  CE1 TYR B   7      -2.464  -3.662  -7.967  1.00  0.00           C  
ATOM   1480  CE2 TYR B   7      -1.043  -2.091  -6.833  1.00  0.00           C  
ATOM   1481  CZ  TYR B   7      -1.642  -2.540  -7.992  1.00  0.00           C  
ATOM   1482  OH  TYR B   7      -1.429  -1.877  -9.179  1.00  0.00           O  
ATOM   1483  H   TYR B   7      -2.273  -6.008  -2.180  1.00  0.00           H  
ATOM   1484  HA  TYR B   7      -1.968  -6.627  -4.932  1.00  0.00           H  
ATOM   1485 1HB  TYR B   7      -3.382  -4.784  -4.204  1.00  0.00           H  
ATOM   1486 2HB  TYR B   7      -2.009  -3.949  -3.491  1.00  0.00           H  
ATOM   1487  HD1 TYR B   7      -3.321  -5.208  -6.752  1.00  0.00           H  
ATOM   1488  HD2 TYR B   7      -0.783  -2.403  -4.727  1.00  0.00           H  
ATOM   1489  HE1 TYR B   7      -2.937  -4.016  -8.883  1.00  0.00           H  
ATOM   1490  HE2 TYR B   7      -0.399  -1.212  -6.858  1.00  0.00           H  
ATOM   1491  HH  TYR B   7      -1.765  -0.980  -9.108  1.00  0.00           H  
ATOM   1492  N   LEU B   8       0.621  -5.036  -3.636  1.00  0.00           N  
ATOM   1493  CA  LEU B   8       2.036  -4.749  -3.839  1.00  0.00           C  
ATOM   1494  C   LEU B   8       2.885  -5.999  -3.641  1.00  0.00           C  
ATOM   1495  O   LEU B   8       3.847  -6.229  -4.373  1.00  0.00           O  
ATOM   1496  CB  LEU B   8       2.498  -3.652  -2.872  1.00  0.00           C  
ATOM   1497  CG  LEU B   8       3.931  -3.144  -3.078  1.00  0.00           C  
ATOM   1498  CD1 LEU B   8       4.084  -2.614  -4.497  1.00  0.00           C  
ATOM   1499  CD2 LEU B   8       4.238  -2.061  -2.054  1.00  0.00           C  
ATOM   1500  H   LEU B   8       0.164  -4.695  -2.802  1.00  0.00           H  
ATOM   1501  HA  LEU B   8       2.174  -4.398  -4.861  1.00  0.00           H  
ATOM   1502 1HB  LEU B   8       1.828  -2.799  -2.969  1.00  0.00           H  
ATOM   1503 2HB  LEU B   8       2.424  -4.031  -1.853  1.00  0.00           H  
ATOM   1504  HG  LEU B   8       4.631  -3.970  -2.953  1.00  0.00           H  
ATOM   1505 1HD1 LEU B   8       5.102  -2.254  -4.644  1.00  0.00           H  
ATOM   1506 2HD1 LEU B   8       3.877  -3.414  -5.208  1.00  0.00           H  
ATOM   1507 3HD1 LEU B   8       3.383  -1.796  -4.657  1.00  0.00           H  
ATOM   1508 1HD2 LEU B   8       5.257  -1.701  -2.200  1.00  0.00           H  
ATOM   1509 2HD2 LEU B   8       3.539  -1.234  -2.179  1.00  0.00           H  
ATOM   1510 3HD2 LEU B   8       4.138  -2.472  -1.049  1.00  0.00           H  
ATOM   1511  N   PHE B   9       2.523  -6.802  -2.646  1.00  0.00           N  
ATOM   1512  CA  PHE B   9       3.237  -8.042  -2.366  1.00  0.00           C  
ATOM   1513  C   PHE B   9       3.313  -8.926  -3.605  1.00  0.00           C  
ATOM   1514  O   PHE B   9       4.375  -9.450  -3.941  1.00  0.00           O  
ATOM   1515  CB  PHE B   9       2.555  -8.806  -1.229  1.00  0.00           C  
ATOM   1516  CG  PHE B   9       3.266 -10.069  -0.836  1.00  0.00           C  
ATOM   1517  CD1 PHE B   9       4.344 -10.032   0.037  1.00  0.00           C  
ATOM   1518  CD2 PHE B   9       2.861 -11.296  -1.337  1.00  0.00           C  
ATOM   1519  CE1 PHE B   9       4.999 -11.194   0.400  1.00  0.00           C  
ATOM   1520  CE2 PHE B   9       3.513 -12.459  -0.976  1.00  0.00           C  
ATOM   1521  CZ  PHE B   9       4.584 -12.407  -0.106  1.00  0.00           C  
ATOM   1522  H   PHE B   9       1.734  -6.548  -2.070  1.00  0.00           H  
ATOM   1523  HA  PHE B   9       4.254  -7.794  -2.059  1.00  0.00           H  
ATOM   1524 1HB  PHE B   9       2.487  -8.166  -0.350  1.00  0.00           H  
ATOM   1525 2HB  PHE B   9       1.539  -9.066  -1.524  1.00  0.00           H  
ATOM   1526  HD1 PHE B   9       4.671  -9.073   0.438  1.00  0.00           H  
ATOM   1527  HD2 PHE B   9       2.015 -11.337  -2.025  1.00  0.00           H  
ATOM   1528  HE1 PHE B   9       5.844 -11.150   1.087  1.00  0.00           H  
ATOM   1529  HE2 PHE B   9       3.184 -13.417  -1.377  1.00  0.00           H  
ATOM   1530  HZ  PHE B   9       5.100 -13.323   0.179  1.00  0.00           H  
ATOM   1531  N   ASP B  10       2.181  -9.087  -4.281  1.00  0.00           N  
ATOM   1532  CA  ASP B  10       2.129  -9.865  -5.514  1.00  0.00           C  
ATOM   1533  C   ASP B  10       2.090  -8.957  -6.737  1.00  0.00           C  
ATOM   1534  O   ASP B  10       1.374  -9.228  -7.700  1.00  0.00           O  
ATOM   1535  CB  ASP B  10       0.907 -10.786  -5.515  1.00  0.00           C  
ATOM   1536  CG  ASP B  10       1.068 -11.986  -4.593  1.00  0.00           C  
ATOM   1537  OD1 ASP B  10       2.127 -12.569  -4.588  1.00  0.00           O  
ATOM   1538  OD2 ASP B  10       0.132 -12.309  -3.901  1.00  0.00           O  
ATOM   1539  H   ASP B  10       1.335  -8.660  -3.932  1.00  0.00           H  
ATOM   1540  HA  ASP B  10       3.028 -10.478  -5.574  1.00  0.00           H  
ATOM   1541 1HB  ASP B  10       0.026 -10.223  -5.204  1.00  0.00           H  
ATOM   1542 2HB  ASP B  10       0.724 -11.146  -6.528  1.00  0.00           H  
ATOM   1543  N   ASP B  11       2.862  -7.877  -6.689  1.00  0.00           N  
ATOM   1544  CA  ASP B  11       2.966  -6.960  -7.818  1.00  0.00           C  
ATOM   1545  C   ASP B  11       3.354  -7.696  -9.093  1.00  0.00           C  
ATOM   1546  O   ASP B  11       3.856  -8.820  -9.046  1.00  0.00           O  
ATOM   1547  CB  ASP B  11       3.992  -5.862  -7.525  1.00  0.00           C  
ATOM   1548  CG  ASP B  11       3.942  -4.721  -8.532  1.00  0.00           C  
ATOM   1549  OD1 ASP B  11       3.170  -3.813  -8.333  1.00  0.00           O  
ATOM   1550  OD2 ASP B  11       4.677  -4.767  -9.489  1.00  0.00           O  
ATOM   1551  H   ASP B  11       3.393  -7.687  -5.851  1.00  0.00           H  
ATOM   1552  HA  ASP B  11       1.993  -6.494  -7.976  1.00  0.00           H  
ATOM   1553 1HB  ASP B  11       3.816  -5.457  -6.529  1.00  0.00           H  
ATOM   1554 2HB  ASP B  11       4.995  -6.290  -7.532  1.00  0.00           H  
ATOM   1555  N   GLU B  12       3.117  -7.059 -10.234  1.00  0.00           N  
ATOM   1556  CA  GLU B  12       3.492  -7.628 -11.523  1.00  0.00           C  
ATOM   1557  C   GLU B  12       4.999  -7.824 -11.623  1.00  0.00           C  
ATOM   1558  O   GLU B  12       5.473  -8.706 -12.339  1.00  0.00           O  
ATOM   1559  CB  GLU B  12       3.009  -6.728 -12.664  1.00  0.00           C  
ATOM   1560  CG  GLU B  12       1.498  -6.704 -12.848  1.00  0.00           C  
ATOM   1561  CD  GLU B  12       1.049  -5.690 -13.864  1.00  0.00           C  
ATOM   1562  OE1 GLU B  12       1.712  -4.692 -14.011  1.00  0.00           O  
ATOM   1563  OE2 GLU B  12       0.042  -5.915 -14.493  1.00  0.00           O  
ATOM   1564  H   GLU B  12       2.665  -6.156 -10.208  1.00  0.00           H  
ATOM   1565  HA  GLU B  12       3.015  -8.603 -11.622  1.00  0.00           H  
ATOM   1566 1HB  GLU B  12       3.341  -5.705 -12.486  1.00  0.00           H  
ATOM   1567 2HB  GLU B  12       3.455  -7.059 -13.602  1.00  0.00           H  
ATOM   1568 1HG  GLU B  12       1.166  -7.692 -13.167  1.00  0.00           H  
ATOM   1569 2HG  GLU B  12       1.029  -6.484 -11.891  1.00  0.00           H  
ATOM   1570  N   ASP B  13       5.747  -6.996 -10.903  1.00  0.00           N  
ATOM   1571  CA  ASP B  13       7.201  -7.105 -10.876  1.00  0.00           C  
ATOM   1572  C   ASP B  13       7.668  -7.954  -9.700  1.00  0.00           C  
ATOM   1573  O   ASP B  13       7.628  -9.151  -9.771  1.00  0.00           O  
ATOM   1574  OXT ASP B  13       8.075  -7.425  -8.703  1.00  0.00           O  
ATOM   1575  CB  ASP B  13       7.842  -5.717 -10.797  1.00  0.00           C  
ATOM   1576  CG  ASP B  13       9.355  -5.752 -10.968  1.00  0.00           C  
ATOM   1577  OD1 ASP B  13       9.943  -6.765 -10.671  1.00  0.00           O  
ATOM   1578  OD2 ASP B  13       9.907  -4.766 -11.393  1.00  0.00           O  
ATOM   1579  H   ASP B  13       5.298  -6.272 -10.360  1.00  0.00           H  
ATOM   1580  HA  ASP B  13       7.529  -7.588 -11.797  1.00  0.00           H  
ATOM   1581 1HB  ASP B  13       7.418  -5.076 -11.571  1.00  0.00           H  
ATOM   1582 2HB  ASP B  13       7.610  -5.263  -9.834  1.00  0.00           H  
TER                                                                             
I_bsa 1389.56
I_hb 6
I_pack -0.103
I_sc -43.707
I_unsat 5
pep_sc -19.764
pep_sc_noref -13.315
reweighted_sc -123.864
rmsALL 10.888
rmsALL_CAPRI_if 5.434
rmsALL_allIF 5.85
rmsALL_if 8.35
rmsBB 9.662
rmsBB_CAPRI_if 3.662
rmsBB_allIF 5.852
rmsBB_if 5.513
rmsBB_intrf_lowres 5.938
rmsBB_lowres 10.277
rmsCA 9.72
rmsCA_if 5.463
rmsCA_intrf_lowres 6.017
rmsCA_lowres 10.356
rmsSC_CAPRI_if 6.274
rmsSC_allIF 5.598
score -60.393
score_lowres_opt -10.168
score_lowres_start 23.08
silent_score -60.393
startRMSall 0
startRMSallif 0
startRMSbb 0
startRMSca 0
time 77
