# Supplementary material for: Simple biochemical features underlie transcriptional activation domain diversity and dynamic, fuzzy binding to Mediator
Source: eLife. 2021 Apr 27;10:e68068. doi: 10.7554/eLife.68068 (PMC8137143; doi:10.7554/eLife.68068)
Supplement: Figure 6—source data 2. — The 10 best-scoring models from different binding poses are provided as pdb files. Top500.txt contains the score, cluster number, and RMSD to best model for the 500 best-scoring models. [file elife-68068-fig6-data2.zip › Med15-cAD structural models/ABD1/Gal4/2lpb_Gal4_prepack_22183.pdb]

HEADER                                            17-SEP-20   XXXX              
EXPDTA    THEORETICAL MODEL                                                     
REMARK 220                                                                      
REMARK 220 EXPERIMENTAL DETAILS                                                 
REMARK 220  EXPERIMENT TYPE                : THEORETICAL MODELLING              
REMARK 220  DATE OF DATA COLLECTION        : 17-SEP-20                          
REMARK 220                                                                      
REMARK 220 REMARK: MODEL GENERATED BY ROSETTA                                   
REMARK 220  VERSION 2020.08+release.cb1caba                                     
ATOM      1  N   GLN A 158     -12.016 -12.395 -23.603  1.00  0.00           N  
ATOM      2  CA  GLN A 158     -11.969 -12.966 -22.241  1.00  0.00           C  
ATOM      3  C   GLN A 158     -12.554 -11.986 -21.232  1.00  0.00           C  
ATOM      4  O   GLN A 158     -13.092 -10.945 -21.605  1.00  0.00           O  
ATOM      5  CB  GLN A 158     -10.534 -13.324 -21.846  1.00  0.00           C  
ATOM      6  CG  GLN A 158      -9.893 -14.386 -22.724  1.00  0.00           C  
ATOM      7  CD  GLN A 158     -10.563 -15.739 -22.579  1.00  0.00           C  
ATOM      8  OE1 GLN A 158     -10.629 -16.301 -21.483  1.00  0.00           O  
ATOM      9  NE2 GLN A 158     -11.066 -16.270 -23.687  1.00  0.00           N  
ATOM     10 1H   GLN A 158     -11.629 -13.049 -24.253  1.00  0.00           H  
ATOM     11 2H   GLN A 158     -12.965 -12.201 -23.851  1.00  0.00           H  
ATOM     12 3H   GLN A 158     -11.486 -11.548 -23.628  1.00  0.00           H  
ATOM     13  HA  GLN A 158     -12.567 -13.877 -22.227  1.00  0.00           H  
ATOM     14 1HB  GLN A 158      -9.911 -12.431 -21.889  1.00  0.00           H  
ATOM     15 2HB  GLN A 158     -10.519 -13.684 -20.817  1.00  0.00           H  
ATOM     16 1HG  GLN A 158      -9.970 -14.075 -23.766  1.00  0.00           H  
ATOM     17 2HG  GLN A 158      -8.846 -14.491 -22.442  1.00  0.00           H  
ATOM     18 1HE2 GLN A 158     -11.520 -17.161 -23.654  1.00  0.00           H  
ATOM     19 2HE2 GLN A 158     -10.990 -15.780 -24.557  1.00  0.00           H  
ATOM     20  N   ARG A 159     -12.454 -12.331 -19.958  1.00  0.00           N  
ATOM     21  CA  ARG A 159     -12.963 -11.479 -18.889  1.00  0.00           C  
ATOM     22  C   ARG A 159     -12.021 -10.302 -18.654  1.00  0.00           C  
ATOM     23  O   ARG A 159     -10.801 -10.445 -18.767  1.00  0.00           O  
ATOM     24  CB  ARG A 159     -13.124 -12.269 -17.599  1.00  0.00           C  
ATOM     25  CG  ARG A 159     -14.192 -13.351 -17.640  1.00  0.00           C  
ATOM     26  CD  ARG A 159     -14.288 -14.077 -16.347  1.00  0.00           C  
ATOM     27  NE  ARG A 159     -15.295 -15.125 -16.388  1.00  0.00           N  
ATOM     28  CZ  ARG A 159     -15.547 -15.983 -15.380  1.00  0.00           C  
ATOM     29  NH1 ARG A 159     -14.860 -15.905 -14.264  1.00  0.00           N  
ATOM     30  NH2 ARG A 159     -16.486 -16.903 -15.515  1.00  0.00           N  
ATOM     31  H   ARG A 159     -12.025 -13.184 -19.727  1.00  0.00           H  
ATOM     32  HA  ARG A 159     -13.941 -11.098 -19.186  1.00  0.00           H  
ATOM     33 1HB  ARG A 159     -12.179 -12.748 -17.345  1.00  0.00           H  
ATOM     34 2HB  ARG A 159     -13.375 -11.589 -16.784  1.00  0.00           H  
ATOM     35 1HG  ARG A 159     -15.160 -12.899 -17.853  1.00  0.00           H  
ATOM     36 2HG  ARG A 159     -13.948 -14.072 -18.421  1.00  0.00           H  
ATOM     37 1HD  ARG A 159     -13.327 -14.536 -16.116  1.00  0.00           H  
ATOM     38 2HD  ARG A 159     -14.556 -13.377 -15.557  1.00  0.00           H  
ATOM     39  HE  ARG A 159     -15.845 -15.216 -17.232  1.00  0.00           H  
ATOM     40 1HH1 ARG A 159     -14.142 -15.201 -14.160  1.00  0.00           H  
ATOM     41 2HH1 ARG A 159     -15.049 -16.548 -13.508  1.00  0.00           H  
ATOM     42 1HH2 ARG A 159     -17.015 -16.963 -16.375  1.00  0.00           H  
ATOM     43 2HH2 ARG A 159     -16.676 -17.546 -14.761  1.00  0.00           H  
ATOM     44  N   ARG A 160     -12.586  -9.144 -18.344  1.00  0.00           N  
ATOM     45  CA  ARG A 160     -11.792  -7.949 -18.098  1.00  0.00           C  
ATOM     46  C   ARG A 160     -12.633  -6.875 -17.411  1.00  0.00           C  
ATOM     47  O   ARG A 160     -13.441  -6.198 -18.052  1.00  0.00           O  
ATOM     48  CB  ARG A 160     -11.230  -7.400 -19.401  1.00  0.00           C  
ATOM     49  CG  ARG A 160     -10.294  -6.213 -19.244  1.00  0.00           C  
ATOM     50  CD  ARG A 160      -9.732  -5.780 -20.549  1.00  0.00           C  
ATOM     51  NE  ARG A 160      -8.783  -4.689 -20.397  1.00  0.00           N  
ATOM     52  CZ  ARG A 160      -8.188  -4.043 -21.418  1.00  0.00           C  
ATOM     53  NH1 ARG A 160      -8.453  -4.390 -22.659  1.00  0.00           N  
ATOM     54  NH2 ARG A 160      -7.338  -3.062 -21.175  1.00  0.00           N  
ATOM     55  H   ARG A 160     -13.563  -9.090 -18.275  1.00  0.00           H  
ATOM     56  HA  ARG A 160     -10.960  -8.215 -17.446  1.00  0.00           H  
ATOM     57 1HB  ARG A 160     -10.683  -8.185 -19.920  1.00  0.00           H  
ATOM     58 2HB  ARG A 160     -12.050  -7.090 -20.050  1.00  0.00           H  
ATOM     59 1HG  ARG A 160     -10.838  -5.374 -18.811  1.00  0.00           H  
ATOM     60 2HG  ARG A 160      -9.466  -6.487 -18.588  1.00  0.00           H  
ATOM     61 1HD  ARG A 160      -9.216  -6.617 -21.019  1.00  0.00           H  
ATOM     62 2HD  ARG A 160     -10.539  -5.442 -21.198  1.00  0.00           H  
ATOM     63  HE  ARG A 160      -8.553  -4.393 -19.456  1.00  0.00           H  
ATOM     64 1HH1 ARG A 160      -9.103  -5.140 -22.844  1.00  0.00           H  
ATOM     65 2HH1 ARG A 160      -8.008  -3.906 -23.424  1.00  0.00           H  
ATOM     66 1HH2 ARG A 160      -7.134  -2.795 -20.220  1.00  0.00           H  
ATOM     67 2HH2 ARG A 160      -6.892  -2.578 -21.939  1.00  0.00           H  
ATOM     68  N   GLN A 161     -12.454  -6.736 -16.108  1.00  0.00           N  
ATOM     69  CA  GLN A 161     -13.186  -5.737 -15.341  1.00  0.00           C  
ATOM     70  C   GLN A 161     -12.283  -4.548 -15.024  1.00  0.00           C  
ATOM     71  O   GLN A 161     -11.141  -4.722 -14.597  1.00  0.00           O  
ATOM     72  CB  GLN A 161     -13.737  -6.344 -14.048  1.00  0.00           C  
ATOM     73  CG  GLN A 161     -14.568  -5.384 -13.215  1.00  0.00           C  
ATOM     74  CD  GLN A 161     -15.148  -6.045 -11.978  1.00  0.00           C  
ATOM     75  OE1 GLN A 161     -14.580  -7.001 -11.443  1.00  0.00           O  
ATOM     76  NE2 GLN A 161     -16.286  -5.538 -11.517  1.00  0.00           N  
ATOM     77  H   GLN A 161     -11.811  -7.320 -15.646  1.00  0.00           H  
ATOM     78  HA  GLN A 161     -14.024  -5.385 -15.943  1.00  0.00           H  
ATOM     79 1HB  GLN A 161     -14.358  -7.208 -14.287  1.00  0.00           H  
ATOM     80 2HB  GLN A 161     -12.910  -6.696 -13.431  1.00  0.00           H  
ATOM     81 1HG  GLN A 161     -13.937  -4.555 -12.895  1.00  0.00           H  
ATOM     82 2HG  GLN A 161     -15.392  -5.012 -13.822  1.00  0.00           H  
ATOM     83 1HE2 GLN A 161     -16.716  -5.933 -10.703  1.00  0.00           H  
ATOM     84 2HE2 GLN A 161     -16.714  -4.762 -11.981  1.00  0.00           H  
ATOM     85  N   LEU A 162     -12.793  -3.344 -15.237  1.00  0.00           N  
ATOM     86  CA  LEU A 162     -12.021  -2.140 -14.973  1.00  0.00           C  
ATOM     87  C   LEU A 162     -12.920  -0.927 -14.750  1.00  0.00           C  
ATOM     88  O   LEU A 162     -13.442  -0.340 -15.694  1.00  0.00           O  
ATOM     89  CB  LEU A 162     -11.064  -1.866 -16.140  1.00  0.00           C  
ATOM     90  CG  LEU A 162     -10.155  -0.640 -15.981  1.00  0.00           C  
ATOM     91  CD1 LEU A 162      -9.017  -0.717 -16.990  1.00  0.00           C  
ATOM     92  CD2 LEU A 162     -10.974   0.628 -16.176  1.00  0.00           C  
ATOM     93  H   LEU A 162     -13.712  -3.261 -15.574  1.00  0.00           H  
ATOM     94  HA  LEU A 162     -11.437  -2.296 -14.067  1.00  0.00           H  
ATOM     95 1HB  LEU A 162     -10.425  -2.736 -16.277  1.00  0.00           H  
ATOM     96 2HB  LEU A 162     -11.653  -1.727 -17.047  1.00  0.00           H  
ATOM     97  HG  LEU A 162      -9.717  -0.639 -14.983  1.00  0.00           H  
ATOM     98 1HD1 LEU A 162      -8.371   0.153 -16.877  1.00  0.00           H  
ATOM     99 2HD1 LEU A 162      -8.437  -1.623 -16.816  1.00  0.00           H  
ATOM    100 3HD1 LEU A 162      -9.427  -0.736 -17.999  1.00  0.00           H  
ATOM    101 1HD2 LEU A 162     -10.328   1.499 -16.062  1.00  0.00           H  
ATOM    102 2HD2 LEU A 162     -11.411   0.628 -17.174  1.00  0.00           H  
ATOM    103 3HD2 LEU A 162     -11.769   0.666 -15.431  1.00  0.00           H  
ATOM    104  N   THR A 163     -13.130  -0.568 -13.497  1.00  0.00           N  
ATOM    105  CA  THR A 163     -13.931   0.599 -13.185  1.00  0.00           C  
ATOM    106  C   THR A 163     -13.038   1.835 -13.283  1.00  0.00           C  
ATOM    107  O   THR A 163     -11.937   1.838 -12.733  1.00  0.00           O  
ATOM    108  CB  THR A 163     -14.563   0.499 -11.784  1.00  0.00           C  
ATOM    109  OG1 THR A 163     -15.445  -0.631 -11.735  1.00  0.00           O  
ATOM    110  CG2 THR A 163     -15.345   1.762 -11.460  1.00  0.00           C  
ATOM    111  H   THR A 163     -12.740  -1.095 -12.770  1.00  0.00           H  
ATOM    112  HA  THR A 163     -14.738   0.670 -13.915  1.00  0.00           H  
ATOM    113  HB  THR A 163     -13.779   0.362 -11.040  1.00  0.00           H  
ATOM    114  HG1 THR A 163     -15.731  -0.774 -10.830  1.00  0.00           H  
ATOM    115 1HG2 THR A 163     -15.785   1.673 -10.467  1.00  0.00           H  
ATOM    116 2HG2 THR A 163     -14.676   2.621 -11.485  1.00  0.00           H  
ATOM    117 3HG2 THR A 163     -16.137   1.898 -12.196  1.00  0.00           H  
ATOM    118  N   PRO A 164     -13.497   2.899 -13.960  1.00  0.00           N  
ATOM    119  CA  PRO A 164     -12.714   4.131 -14.141  1.00  0.00           C  
ATOM    120  C   PRO A 164     -12.220   4.737 -12.826  1.00  0.00           C  
ATOM    121  O   PRO A 164     -11.099   5.240 -12.749  1.00  0.00           O  
ATOM    122  CB  PRO A 164     -13.714   5.060 -14.836  1.00  0.00           C  
ATOM    123  CG  PRO A 164     -14.579   4.140 -15.627  1.00  0.00           C  
ATOM    124  CD  PRO A 164     -14.775   2.947 -14.730  1.00  0.00           C  
ATOM    125  HA  PRO A 164     -11.851   3.919 -14.789  1.00  0.00           H  
ATOM    126 1HB  PRO A 164     -14.276   5.637 -14.086  1.00  0.00           H  
ATOM    127 2HB  PRO A 164     -13.178   5.787 -15.464  1.00  0.00           H  
ATOM    128 1HG  PRO A 164     -15.527   4.637 -15.883  1.00  0.00           H  
ATOM    129 2HG  PRO A 164     -14.090   3.881 -16.578  1.00  0.00           H  
ATOM    130 1HD  PRO A 164     -15.638   3.119 -14.071  1.00  0.00           H  
ATOM    131 2HD  PRO A 164     -14.929   2.047 -15.345  1.00  0.00           H  
ATOM    132  N   GLN A 165     -13.054   4.663 -11.798  1.00  0.00           N  
ATOM    133  CA  GLN A 165     -12.719   5.223 -10.492  1.00  0.00           C  
ATOM    134  C   GLN A 165     -11.666   4.392  -9.762  1.00  0.00           C  
ATOM    135  O   GLN A 165     -10.776   4.940  -9.115  1.00  0.00           O  
ATOM    136  CB  GLN A 165     -13.978   5.338  -9.628  1.00  0.00           C  
ATOM    137  CG  GLN A 165     -14.990   6.351 -10.134  1.00  0.00           C  
ATOM    138  CD  GLN A 165     -16.244   6.392  -9.282  1.00  0.00           C  
ATOM    139  OE1 GLN A 165     -16.595   5.410  -8.621  1.00  0.00           O  
ATOM    140  NE2 GLN A 165     -16.929   7.529  -9.293  1.00  0.00           N  
ATOM    141  H   GLN A 165     -13.924   4.226 -11.924  1.00  0.00           H  
ATOM    142  HA  GLN A 165     -12.302   6.219 -10.639  1.00  0.00           H  
ATOM    143 1HB  GLN A 165     -14.471   4.368  -9.573  1.00  0.00           H  
ATOM    144 2HB  GLN A 165     -13.698   5.620  -8.613  1.00  0.00           H  
ATOM    145 1HG  GLN A 165     -14.535   7.342 -10.120  1.00  0.00           H  
ATOM    146 2HG  GLN A 165     -15.276   6.086 -11.152  1.00  0.00           H  
ATOM    147 1HE2 GLN A 165     -17.765   7.616  -8.750  1.00  0.00           H  
ATOM    148 2HE2 GLN A 165     -16.609   8.301  -9.843  1.00  0.00           H  
ATOM    149  N   GLN A 166     -11.757   3.072  -9.874  1.00  0.00           N  
ATOM    150  CA  GLN A 166     -10.822   2.186  -9.190  1.00  0.00           C  
ATOM    151  C   GLN A 166      -9.517   2.063  -9.956  1.00  0.00           C  
ATOM    152  O   GLN A 166      -8.440   2.098  -9.365  1.00  0.00           O  
ATOM    153  CB  GLN A 166     -11.442   0.800  -8.993  1.00  0.00           C  
ATOM    154  CG  GLN A 166     -12.639   0.780  -8.058  1.00  0.00           C  
ATOM    155  CD  GLN A 166     -13.225  -0.609  -7.898  1.00  0.00           C  
ATOM    156  OE1 GLN A 166     -13.112  -1.453  -8.791  1.00  0.00           O  
ATOM    157  NE2 GLN A 166     -13.857  -0.855  -6.755  1.00  0.00           N  
ATOM    158  H   GLN A 166     -12.454   2.687 -10.440  1.00  0.00           H  
ATOM    159  HA  GLN A 166     -10.598   2.609  -8.211  1.00  0.00           H  
ATOM    160 1HB  GLN A 166     -11.762   0.404  -9.957  1.00  0.00           H  
ATOM    161 2HB  GLN A 166     -10.690   0.119  -8.593  1.00  0.00           H  
ATOM    162 1HG  GLN A 166     -12.326   1.135  -7.076  1.00  0.00           H  
ATOM    163 2HG  GLN A 166     -13.413   1.433  -8.461  1.00  0.00           H  
ATOM    164 1HE2 GLN A 166     -14.265  -1.755  -6.593  1.00  0.00           H  
ATOM    165 2HE2 GLN A 166     -13.926  -0.142  -6.058  1.00  0.00           H  
ATOM    166  N   GLN A 167      -9.625   1.917 -11.272  1.00  0.00           N  
ATOM    167  CA  GLN A 167      -8.469   1.777 -12.140  1.00  0.00           C  
ATOM    168  C   GLN A 167      -7.449   2.886 -11.907  1.00  0.00           C  
ATOM    169  O   GLN A 167      -6.258   2.627 -11.753  1.00  0.00           O  
ATOM    170  CB  GLN A 167      -8.907   1.771 -13.607  1.00  0.00           C  
ATOM    171  CG  GLN A 167      -7.759   1.686 -14.599  1.00  0.00           C  
ATOM    172  CD  GLN A 167      -7.035   0.355 -14.534  1.00  0.00           C  
ATOM    173  OE1 GLN A 167      -7.455  -0.562 -13.822  1.00  0.00           O  
ATOM    174  NE2 GLN A 167      -5.941   0.239 -15.278  1.00  0.00           N  
ATOM    175  H   GLN A 167     -10.519   1.896 -11.678  1.00  0.00           H  
ATOM    176  HA  GLN A 167      -7.981   0.829 -11.916  1.00  0.00           H  
ATOM    177 1HB  GLN A 167      -9.568   0.924 -13.785  1.00  0.00           H  
ATOM    178 2HB  GLN A 167      -9.471   2.678 -13.823  1.00  0.00           H  
ATOM    179 1HG  GLN A 167      -8.153   1.812 -15.607  1.00  0.00           H  
ATOM    180 2HG  GLN A 167      -7.042   2.476 -14.377  1.00  0.00           H  
ATOM    181 1HE2 GLN A 167      -5.421  -0.616 -15.276  1.00  0.00           H  
ATOM    182 2HE2 GLN A 167      -5.636   1.008 -15.841  1.00  0.00           H  
ATOM    183  N   GLN A 168      -7.937   4.113 -11.843  1.00  0.00           N  
ATOM    184  CA  GLN A 168      -7.085   5.278 -11.654  1.00  0.00           C  
ATOM    185  C   GLN A 168      -6.316   5.237 -10.336  1.00  0.00           C  
ATOM    186  O   GLN A 168      -5.210   5.765 -10.240  1.00  0.00           O  
ATOM    187  CB  GLN A 168      -7.925   6.557 -11.721  1.00  0.00           C  
ATOM    188  CG  GLN A 168      -8.446   6.886 -13.110  1.00  0.00           C  
ATOM    189  CD  GLN A 168      -9.411   8.057 -13.103  1.00  0.00           C  
ATOM    190  OE1 GLN A 168      -9.679   8.651 -12.055  1.00  0.00           O  
ATOM    191  NE2 GLN A 168      -9.939   8.394 -14.273  1.00  0.00           N  
ATOM    192  H   GLN A 168      -8.906   4.243 -11.920  1.00  0.00           H  
ATOM    193  HA  GLN A 168      -6.346   5.299 -12.454  1.00  0.00           H  
ATOM    194 1HB  GLN A 168      -8.781   6.465 -11.053  1.00  0.00           H  
ATOM    195 2HB  GLN A 168      -7.329   7.402 -11.376  1.00  0.00           H  
ATOM    196 1HG  GLN A 168      -7.603   7.142 -13.751  1.00  0.00           H  
ATOM    197 2HG  GLN A 168      -8.967   6.015 -13.507  1.00  0.00           H  
ATOM    198 1HE2 GLN A 168     -10.583   9.158 -14.331  1.00  0.00           H  
ATOM    199 2HE2 GLN A 168      -9.694   7.885 -15.099  1.00  0.00           H  
ATOM    200  N   LEU A 169      -6.894   4.616  -9.325  1.00  0.00           N  
ATOM    201  CA  LEU A 169      -6.252   4.555  -8.026  1.00  0.00           C  
ATOM    202  C   LEU A 169      -5.281   3.380  -7.910  1.00  0.00           C  
ATOM    203  O   LEU A 169      -4.148   3.543  -7.454  1.00  0.00           O  
ATOM    204  CB  LEU A 169      -7.308   4.463  -6.922  1.00  0.00           C  
ATOM    205  CG  LEU A 169      -8.230   5.683  -6.779  1.00  0.00           C  
ATOM    206  CD1 LEU A 169      -9.317   5.410  -5.750  1.00  0.00           C  
ATOM    207  CD2 LEU A 169      -7.436   6.923  -6.395  1.00  0.00           C  
ATOM    208  H   LEU A 169      -7.756   4.169  -9.461  1.00  0.00           H  
ATOM    209  HA  LEU A 169      -5.678   5.470  -7.881  1.00  0.00           H  
ATOM    210 1HB  LEU A 169      -7.928   3.598  -7.121  1.00  0.00           H  
ATOM    211 2HB  LEU A 169      -6.801   4.311  -5.984  1.00  0.00           H  
ATOM    212  HG  LEU A 169      -8.713   5.872  -7.728  1.00  0.00           H  
ATOM    213 1HD1 LEU A 169      -9.922   6.298  -5.621  1.00  0.00           H  
ATOM    214 2HD1 LEU A 169      -8.865   5.145  -4.804  1.00  0.00           H  
ATOM    215 3HD1 LEU A 169      -9.941   4.597  -6.089  1.00  0.00           H  
ATOM    216 1HD2 LEU A 169      -6.848   6.716  -5.515  1.00  0.00           H  
ATOM    217 2HD2 LEU A 169      -8.117   7.738  -6.191  1.00  0.00           H  
ATOM    218 3HD2 LEU A 169      -6.783   7.198  -7.209  1.00  0.00           H  
ATOM    219  N   VAL A 170      -5.722   2.200  -8.332  1.00  0.00           N  
ATOM    220  CA  VAL A 170      -4.902   0.999  -8.214  1.00  0.00           C  
ATOM    221  C   VAL A 170      -3.789   0.914  -9.259  1.00  0.00           C  
ATOM    222  O   VAL A 170      -2.696   0.433  -8.966  1.00  0.00           O  
ATOM    223  CB  VAL A 170      -5.795  -0.250  -8.336  1.00  0.00           C  
ATOM    224  CG1 VAL A 170      -4.946  -1.512  -8.357  1.00  0.00           C  
ATOM    225  CG2 VAL A 170      -6.791  -0.288  -7.187  1.00  0.00           C  
ATOM    226  H   VAL A 170      -6.621   2.137  -8.726  1.00  0.00           H  
ATOM    227  HA  VAL A 170      -4.424   1.001  -7.234  1.00  0.00           H  
ATOM    228  HB  VAL A 170      -6.334  -0.209  -9.283  1.00  0.00           H  
ATOM    229 1HG1 VAL A 170      -5.594  -2.385  -8.444  1.00  0.00           H  
ATOM    230 2HG1 VAL A 170      -4.267  -1.479  -9.208  1.00  0.00           H  
ATOM    231 3HG1 VAL A 170      -4.371  -1.579  -7.434  1.00  0.00           H  
ATOM    232 1HG2 VAL A 170      -7.420  -1.173  -7.280  1.00  0.00           H  
ATOM    233 2HG2 VAL A 170      -6.252  -0.324  -6.240  1.00  0.00           H  
ATOM    234 3HG2 VAL A 170      -7.415   0.605  -7.216  1.00  0.00           H  
ATOM    235  N   ASN A 171      -4.053   1.377 -10.470  1.00  0.00           N  
ATOM    236  CA  ASN A 171      -3.052   1.320 -11.538  1.00  0.00           C  
ATOM    237  C   ASN A 171      -1.928   2.323 -11.293  1.00  0.00           C  
ATOM    238  O   ASN A 171      -0.785   2.112 -11.702  1.00  0.00           O  
ATOM    239  CB  ASN A 171      -3.697   1.562 -12.890  1.00  0.00           C  
ATOM    240  CG  ASN A 171      -2.789   1.209 -14.035  1.00  0.00           C  
ATOM    241  OD1 ASN A 171      -2.348   0.060 -14.162  1.00  0.00           O  
ATOM    242  ND2 ASN A 171      -2.500   2.173 -14.871  1.00  0.00           N  
ATOM    243  H   ASN A 171      -4.938   1.764 -10.655  1.00  0.00           H  
ATOM    244  HA  ASN A 171      -2.604   0.325 -11.540  1.00  0.00           H  
ATOM    245 1HB  ASN A 171      -4.610   0.970 -12.969  1.00  0.00           H  
ATOM    246 2HB  ASN A 171      -3.979   2.611 -12.977  1.00  0.00           H  
ATOM    247 1HD2 ASN A 171      -1.901   1.996 -15.652  1.00  0.00           H  
ATOM    248 2HD2 ASN A 171      -2.879   3.087 -14.730  1.00  0.00           H  
ATOM    249  N   GLN A 172      -2.252   3.402 -10.600  1.00  0.00           N  
ATOM    250  CA  GLN A 172      -1.276   4.444 -10.306  1.00  0.00           C  
ATOM    251  C   GLN A 172      -0.409   4.077  -9.107  1.00  0.00           C  
ATOM    252  O   GLN A 172       0.673   4.635  -8.924  1.00  0.00           O  
ATOM    253  CB  GLN A 172      -1.982   5.778 -10.050  1.00  0.00           C  
ATOM    254  CG  GLN A 172      -2.580   6.415 -11.292  1.00  0.00           C  
ATOM    255  CD  GLN A 172      -3.220   7.759 -11.003  1.00  0.00           C  
ATOM    256  OE1 GLN A 172      -3.183   8.249  -9.871  1.00  0.00           O  
ATOM    257  NE2 GLN A 172      -3.811   8.365 -12.027  1.00  0.00           N  
ATOM    258  H   GLN A 172      -3.169   3.504 -10.275  1.00  0.00           H  
ATOM    259  HA  GLN A 172      -0.619   4.556 -11.169  1.00  0.00           H  
ATOM    260 1HB  GLN A 172      -2.784   5.632  -9.327  1.00  0.00           H  
ATOM    261 2HB  GLN A 172      -1.275   6.486  -9.616  1.00  0.00           H  
ATOM    262 1HG  GLN A 172      -1.790   6.563 -12.028  1.00  0.00           H  
ATOM    263 2HG  GLN A 172      -3.346   5.751 -11.695  1.00  0.00           H  
ATOM    264 1HE2 GLN A 172      -4.250   9.255 -11.897  1.00  0.00           H  
ATOM    265 2HE2 GLN A 172      -3.817   7.932 -12.929  1.00  0.00           H  
ATOM    266  N   MET A 173      -0.880   3.129  -8.300  1.00  0.00           N  
ATOM    267  CA  MET A 173      -0.141   2.679  -7.114  1.00  0.00           C  
ATOM    268  C   MET A 173       1.107   1.888  -7.506  1.00  0.00           C  
ATOM    269  O   MET A 173       1.901   1.499  -6.654  1.00  0.00           O  
ATOM    270  CB  MET A 173      -1.044   1.835  -6.216  1.00  0.00           C  
ATOM    271  CG  MET A 173      -1.957   2.643  -5.304  1.00  0.00           C  
ATOM    272  SD  MET A 173      -1.043   3.714  -4.177  1.00  0.00           S  
ATOM    273  CE  MET A 173      -0.302   2.502  -3.086  1.00  0.00           C  
ATOM    274  H   MET A 173      -1.749   2.722  -8.499  1.00  0.00           H  
ATOM    275  HA  MET A 173       0.186   3.557  -6.556  1.00  0.00           H  
ATOM    276 1HB  MET A 173      -1.671   1.193  -6.833  1.00  0.00           H  
ATOM    277 2HB  MET A 173      -0.431   1.189  -5.588  1.00  0.00           H  
ATOM    278 1HG  MET A 173      -2.618   3.263  -5.908  1.00  0.00           H  
ATOM    279 2HG  MET A 173      -2.572   1.965  -4.713  1.00  0.00           H  
ATOM    280 1HE  MET A 173       0.297   3.011  -2.330  1.00  0.00           H  
ATOM    281 2HE  MET A 173      -1.087   1.923  -2.598  1.00  0.00           H  
ATOM    282 3HE  MET A 173       0.336   1.833  -3.665  1.00  0.00           H  
ATOM    283  N   LYS A 174       1.265   1.642  -8.799  1.00  0.00           N  
ATOM    284  CA  LYS A 174       2.421   0.919  -9.300  1.00  0.00           C  
ATOM    285  C   LYS A 174       3.640   1.815  -9.205  1.00  0.00           C  
ATOM    286  O   LYS A 174       4.701   1.407  -8.734  1.00  0.00           O  
ATOM    287  CB  LYS A 174       2.202   0.457 -10.742  1.00  0.00           C  
ATOM    288  CG  LYS A 174       1.175  -0.657 -10.896  1.00  0.00           C  
ATOM    289  CD  LYS A 174       0.876  -0.933 -12.362  1.00  0.00           C  
ATOM    290  CE  LYS A 174      -0.079  -2.107 -12.520  1.00  0.00           C  
ATOM    291  NZ  LYS A 174      -0.579  -2.233 -13.917  1.00  0.00           N  
ATOM    292  H   LYS A 174       0.598   1.971  -9.427  1.00  0.00           H  
ATOM    293  HA  LYS A 174       2.574   0.037  -8.677  1.00  0.00           H  
ATOM    294 1HB  LYS A 174       1.873   1.301 -11.348  1.00  0.00           H  
ATOM    295 2HB  LYS A 174       3.145   0.102 -11.157  1.00  0.00           H  
ATOM    296 1HG  LYS A 174       1.553  -1.569 -10.432  1.00  0.00           H  
ATOM    297 2HG  LYS A 174       0.251  -0.371 -10.394  1.00  0.00           H  
ATOM    298 1HD  LYS A 174       0.429  -0.048 -12.816  1.00  0.00           H  
ATOM    299 2HD  LYS A 174       1.804  -1.160 -12.886  1.00  0.00           H  
ATOM    300 1HE  LYS A 174       0.429  -3.030 -12.246  1.00  0.00           H  
ATOM    301 2HE  LYS A 174      -0.932  -1.976 -11.854  1.00  0.00           H  
ATOM    302 1HZ  LYS A 174      -1.208  -3.021 -13.980  1.00  0.00           H  
ATOM    303 2HZ  LYS A 174      -1.070  -1.389 -14.177  1.00  0.00           H  
ATOM    304 3HZ  LYS A 174       0.202  -2.375 -14.542  1.00  0.00           H  
ATOM    305  N   VAL A 175       3.472   3.053  -9.647  1.00  0.00           N  
ATOM    306  CA  VAL A 175       4.547   4.019  -9.596  1.00  0.00           C  
ATOM    307  C   VAL A 175       4.194   5.108  -8.603  1.00  0.00           C  
ATOM    308  O   VAL A 175       3.738   6.192  -8.973  1.00  0.00           O  
ATOM    309  CB  VAL A 175       4.793   4.636 -10.985  1.00  0.00           C  
ATOM    310  CG1 VAL A 175       5.974   5.594 -10.941  1.00  0.00           C  
ATOM    311  CG2 VAL A 175       5.030   3.534 -12.006  1.00  0.00           C  
ATOM    312  H   VAL A 175       2.602   3.324 -10.005  1.00  0.00           H  
ATOM    313  HA  VAL A 175       5.457   3.508  -9.278  1.00  0.00           H  
ATOM    314  HB  VAL A 175       3.918   5.218 -11.275  1.00  0.00           H  
ATOM    315 1HG1 VAL A 175       6.133   6.022 -11.931  1.00  0.00           H  
ATOM    316 2HG1 VAL A 175       5.767   6.394 -10.231  1.00  0.00           H  
ATOM    317 3HG1 VAL A 175       6.869   5.055 -10.631  1.00  0.00           H  
ATOM    318 1HG2 VAL A 175       5.203   3.978 -12.987  1.00  0.00           H  
ATOM    319 2HG2 VAL A 175       5.902   2.949 -11.715  1.00  0.00           H  
ATOM    320 3HG2 VAL A 175       4.156   2.885 -12.052  1.00  0.00           H  
ATOM    321  N   ALA A 176       4.412   4.808  -7.342  1.00  0.00           N  
ATOM    322  CA  ALA A 176       4.130   5.744  -6.275  1.00  0.00           C  
ATOM    323  C   ALA A 176       5.181   5.632  -5.178  1.00  0.00           C  
ATOM    324  O   ALA A 176       5.362   4.567  -4.590  1.00  0.00           O  
ATOM    325  CB  ALA A 176       2.737   5.504  -5.712  1.00  0.00           C  
ATOM    326  H   ALA A 176       4.738   3.912  -7.118  1.00  0.00           H  
ATOM    327  HA  ALA A 176       4.174   6.752  -6.688  1.00  0.00           H  
ATOM    328 1HB  ALA A 176       2.541   6.215  -4.909  1.00  0.00           H  
ATOM    329 2HB  ALA A 176       1.997   5.635  -6.502  1.00  0.00           H  
ATOM    330 3HB  ALA A 176       2.673   4.489  -5.321  1.00  0.00           H  
ATOM    331  N   PRO A 177       5.938   6.710  -4.936  1.00  0.00           N  
ATOM    332  CA  PRO A 177       6.955   6.738  -3.898  1.00  0.00           C  
ATOM    333  C   PRO A 177       6.377   7.101  -2.532  1.00  0.00           C  
ATOM    334  O   PRO A 177       5.520   7.983  -2.420  1.00  0.00           O  
ATOM    335  CB  PRO A 177       7.920   7.815  -4.404  1.00  0.00           C  
ATOM    336  CG  PRO A 177       7.033   8.837  -5.029  1.00  0.00           C  
ATOM    337  CD  PRO A 177       5.917   8.037  -5.646  1.00  0.00           C  
ATOM    338  HA  PRO A 177       7.448   5.756  -3.848  1.00  0.00           H  
ATOM    339 1HB  PRO A 177       8.510   8.215  -3.567  1.00  0.00           H  
ATOM    340 2HB  PRO A 177       8.632   7.375  -5.118  1.00  0.00           H  
ATOM    341 1HG  PRO A 177       6.675   9.545  -4.267  1.00  0.00           H  
ATOM    342 2HG  PRO A 177       7.593   9.425  -5.770  1.00  0.00           H  
ATOM    343 1HD  PRO A 177       4.959   8.553  -5.481  1.00  0.00           H  
ATOM    344 2HD  PRO A 177       6.108   7.909  -6.722  1.00  0.00           H  
ATOM    345  N   ILE A 178       6.852   6.415  -1.506  1.00  0.00           N  
ATOM    346  CA  ILE A 178       6.412   6.640  -0.137  1.00  0.00           C  
ATOM    347  C   ILE A 178       6.911   7.989   0.384  1.00  0.00           C  
ATOM    348  O   ILE A 178       8.119   8.227   0.445  1.00  0.00           O  
ATOM    349  CB  ILE A 178       6.904   5.512   0.789  1.00  0.00           C  
ATOM    350  CG1 ILE A 178       6.348   4.162   0.328  1.00  0.00           C  
ATOM    351  CG2 ILE A 178       6.503   5.792   2.228  1.00  0.00           C  
ATOM    352  CD1 ILE A 178       6.984   2.974   1.012  1.00  0.00           C  
ATOM    353  H   ILE A 178       7.526   5.718  -1.675  1.00  0.00           H  
ATOM    354  HA  ILE A 178       5.323   6.649  -0.121  1.00  0.00           H  
ATOM    355  HB  ILE A 178       7.989   5.443   0.731  1.00  0.00           H  
ATOM    356 1HG1 ILE A 178       5.275   4.129   0.512  1.00  0.00           H  
ATOM    357 2HG1 ILE A 178       6.498   4.055  -0.747  1.00  0.00           H  
ATOM    358 1HG2 ILE A 178       6.858   4.985   2.869  1.00  0.00           H  
ATOM    359 2HG2 ILE A 178       6.944   6.734   2.552  1.00  0.00           H  
ATOM    360 3HG2 ILE A 178       5.417   5.860   2.297  1.00  0.00           H  
ATOM    361 1HD1 ILE A 178       6.539   2.054   0.632  1.00  0.00           H  
ATOM    362 2HD1 ILE A 178       8.056   2.968   0.810  1.00  0.00           H  
ATOM    363 3HD1 ILE A 178       6.816   3.041   2.086  1.00  0.00           H  
ATOM    364  N   PRO A 179       5.983   8.898   0.732  1.00  0.00           N  
ATOM    365  CA  PRO A 179       6.327  10.225   1.255  1.00  0.00           C  
ATOM    366  C   PRO A 179       7.071  10.158   2.582  1.00  0.00           C  
ATOM    367  O   PRO A 179       7.006   9.158   3.299  1.00  0.00           O  
ATOM    368  CB  PRO A 179       4.956  10.889   1.420  1.00  0.00           C  
ATOM    369  CG  PRO A 179       4.075  10.149   0.473  1.00  0.00           C  
ATOM    370  CD  PRO A 179       4.543   8.721   0.563  1.00  0.00           C  
ATOM    371  HA  PRO A 179       6.939  10.759   0.513  1.00  0.00           H  
ATOM    372 1HB  PRO A 179       4.623  10.808   2.465  1.00  0.00           H  
ATOM    373 2HB  PRO A 179       5.027  11.962   1.187  1.00  0.00           H  
ATOM    374 1HG  PRO A 179       3.021  10.268   0.764  1.00  0.00           H  
ATOM    375 2HG  PRO A 179       4.173  10.564  -0.541  1.00  0.00           H  
ATOM    376 1HD  PRO A 179       4.079   8.237   1.435  1.00  0.00           H  
ATOM    377 2HD  PRO A 179       4.282   8.189  -0.363  1.00  0.00           H  
ATOM    378  N   LYS A 180       7.742  11.248   2.920  1.00  0.00           N  
ATOM    379  CA  LYS A 180       8.516  11.337   4.156  1.00  0.00           C  
ATOM    380  C   LYS A 180       7.624  11.176   5.380  1.00  0.00           C  
ATOM    381  O   LYS A 180       8.061  10.675   6.418  1.00  0.00           O  
ATOM    382  CB  LYS A 180       9.265  12.669   4.225  1.00  0.00           C  
ATOM    383  CG  LYS A 180      10.417  12.795   3.236  1.00  0.00           C  
ATOM    384  CD  LYS A 180      11.102  14.148   3.356  1.00  0.00           C  
ATOM    385  CE  LYS A 180      12.253  14.275   2.369  1.00  0.00           C  
ATOM    386  NZ  LYS A 180      12.910  15.607   2.449  1.00  0.00           N  
ATOM    387  H   LYS A 180       7.709  12.023   2.317  1.00  0.00           H  
ATOM    388  HA  LYS A 180       9.245  10.526   4.167  1.00  0.00           H  
ATOM    389 1HB  LYS A 180       8.570  13.487   4.035  1.00  0.00           H  
ATOM    390 2HB  LYS A 180       9.669  12.808   5.228  1.00  0.00           H  
ATOM    391 1HG  LYS A 180      11.148  12.008   3.427  1.00  0.00           H  
ATOM    392 2HG  LYS A 180      10.039  12.677   2.221  1.00  0.00           H  
ATOM    393 1HD  LYS A 180      10.377  14.941   3.160  1.00  0.00           H  
ATOM    394 2HD  LYS A 180      11.487  14.273   4.367  1.00  0.00           H  
ATOM    395 1HE  LYS A 180      12.995  13.504   2.574  1.00  0.00           H  
ATOM    396 2HE  LYS A 180      11.881  14.129   1.355  1.00  0.00           H  
ATOM    397 1HZ  LYS A 180      13.666  15.652   1.780  1.00  0.00           H  
ATOM    398 2HZ  LYS A 180      12.235  16.330   2.241  1.00  0.00           H  
ATOM    399 3HZ  LYS A 180      13.276  15.748   3.380  1.00  0.00           H  
ATOM    400  N   GLN A 181       6.375  11.598   5.250  1.00  0.00           N  
ATOM    401  CA  GLN A 181       5.408  11.494   6.336  1.00  0.00           C  
ATOM    402  C   GLN A 181       5.146  10.029   6.680  1.00  0.00           C  
ATOM    403  O   GLN A 181       4.888   9.680   7.833  1.00  0.00           O  
ATOM    404  CB  GLN A 181       4.098  12.191   5.960  1.00  0.00           C  
ATOM    405  CG  GLN A 181       4.203  13.704   5.865  1.00  0.00           C  
ATOM    406  CD  GLN A 181       2.898  14.349   5.439  1.00  0.00           C  
ATOM    407  OE1 GLN A 181       2.048  13.708   4.815  1.00  0.00           O  
ATOM    408  NE2 GLN A 181       2.732  15.624   5.772  1.00  0.00           N  
ATOM    409  H   GLN A 181       6.099  12.000   4.400  1.00  0.00           H  
ATOM    410  HA  GLN A 181       5.822  11.985   7.216  1.00  0.00           H  
ATOM    411 1HB  GLN A 181       3.750  11.817   4.997  1.00  0.00           H  
ATOM    412 2HB  GLN A 181       3.334  11.953   6.701  1.00  0.00           H  
ATOM    413 1HG  GLN A 181       4.476  14.101   6.843  1.00  0.00           H  
ATOM    414 2HG  GLN A 181       4.967  13.959   5.131  1.00  0.00           H  
ATOM    415 1HE2 GLN A 181       1.890  16.103   5.518  1.00  0.00           H  
ATOM    416 2HE2 GLN A 181       3.447  16.106   6.279  1.00  0.00           H  
ATOM    417  N   LEU A 182       5.231   9.176   5.671  1.00  0.00           N  
ATOM    418  CA  LEU A 182       4.985   7.754   5.846  1.00  0.00           C  
ATOM    419  C   LEU A 182       6.278   6.995   6.126  1.00  0.00           C  
ATOM    420  O   LEU A 182       6.263   5.978   6.816  1.00  0.00           O  
ATOM    421  CB  LEU A 182       4.307   7.180   4.596  1.00  0.00           C  
ATOM    422  CG  LEU A 182       2.791   7.392   4.504  1.00  0.00           C  
ATOM    423  CD1 LEU A 182       2.495   8.875   4.322  1.00  0.00           C  
ATOM    424  CD2 LEU A 182       2.232   6.578   3.347  1.00  0.00           C  
ATOM    425  H   LEU A 182       5.479   9.510   4.781  1.00  0.00           H  
ATOM    426  HA  LEU A 182       4.321   7.620   6.699  1.00  0.00           H  
ATOM    427 1HB  LEU A 182       4.759   7.635   3.716  1.00  0.00           H  
ATOM    428 2HB  LEU A 182       4.494   6.106   4.560  1.00  0.00           H  
ATOM    429  HG  LEU A 182       2.321   7.070   5.434  1.00  0.00           H  
ATOM    430 1HD1 LEU A 182       1.418   9.026   4.258  1.00  0.00           H  
ATOM    431 2HD1 LEU A 182       2.888   9.431   5.174  1.00  0.00           H  
ATOM    432 3HD1 LEU A 182       2.967   9.230   3.407  1.00  0.00           H  
ATOM    433 1HD2 LEU A 182       1.155   6.728   3.282  1.00  0.00           H  
ATOM    434 2HD2 LEU A 182       2.700   6.900   2.416  1.00  0.00           H  
ATOM    435 3HD2 LEU A 182       2.442   5.520   3.511  1.00  0.00           H  
ATOM    436  N   LEU A 183       7.393   7.504   5.602  1.00  0.00           N  
ATOM    437  CA  LEU A 183       8.704   6.872   5.793  1.00  0.00           C  
ATOM    438  C   LEU A 183       9.061   6.750   7.271  1.00  0.00           C  
ATOM    439  O   LEU A 183       9.811   5.860   7.667  1.00  0.00           O  
ATOM    440  CB  LEU A 183       9.791   7.677   5.069  1.00  0.00           C  
ATOM    441  CG  LEU A 183       9.806   7.549   3.541  1.00  0.00           C  
ATOM    442  CD1 LEU A 183      10.912   8.425   2.969  1.00  0.00           C  
ATOM    443  CD2 LEU A 183      10.008   6.091   3.155  1.00  0.00           C  
ATOM    444  H   LEU A 183       7.333   8.319   5.058  1.00  0.00           H  
ATOM    445  HA  LEU A 183       8.669   5.869   5.369  1.00  0.00           H  
ATOM    446 1HB  LEU A 183       9.662   8.731   5.312  1.00  0.00           H  
ATOM    447 2HB  LEU A 183      10.765   7.357   5.439  1.00  0.00           H  
ATOM    448  HG  LEU A 183       8.858   7.904   3.136  1.00  0.00           H  
ATOM    449 1HD1 LEU A 183      10.924   8.334   1.882  1.00  0.00           H  
ATOM    450 2HD1 LEU A 183      10.733   9.465   3.243  1.00  0.00           H  
ATOM    451 3HD1 LEU A 183      11.874   8.104   3.369  1.00  0.00           H  
ATOM    452 1HD2 LEU A 183      10.019   6.001   2.069  1.00  0.00           H  
ATOM    453 2HD2 LEU A 183      10.957   5.737   3.557  1.00  0.00           H  
ATOM    454 3HD2 LEU A 183       9.193   5.492   3.562  1.00  0.00           H  
ATOM    455  N   GLN A 184       8.520   7.649   8.080  1.00  0.00           N  
ATOM    456  CA  GLN A 184       8.772   7.642   9.516  1.00  0.00           C  
ATOM    457  C   GLN A 184       8.196   6.395  10.182  1.00  0.00           C  
ATOM    458  O   GLN A 184       8.633   6.003  11.265  1.00  0.00           O  
ATOM    459  CB  GLN A 184       8.185   8.898  10.165  1.00  0.00           C  
ATOM    460  CG  GLN A 184       8.910  10.183   9.804  1.00  0.00           C  
ATOM    461  CD  GLN A 184       8.304  11.399  10.478  1.00  0.00           C  
ATOM    462  OE1 GLN A 184       7.727  11.301  11.564  1.00  0.00           O  
ATOM    463  NE2 GLN A 184       8.431  12.555   9.836  1.00  0.00           N  
ATOM    464  H   GLN A 184       7.946   8.345   7.700  1.00  0.00           H  
ATOM    465  HA  GLN A 184       9.850   7.636   9.678  1.00  0.00           H  
ATOM    466 1HB  GLN A 184       7.141   9.007   9.869  1.00  0.00           H  
ATOM    467 2HB  GLN A 184       8.208   8.792  11.250  1.00  0.00           H  
ATOM    468 1HG  GLN A 184       9.951  10.101  10.118  1.00  0.00           H  
ATOM    469 2HG  GLN A 184       8.856  10.328   8.725  1.00  0.00           H  
ATOM    470 1HE2 GLN A 184       8.051  13.392  10.232  1.00  0.00           H  
ATOM    471 2HE2 GLN A 184       8.907  12.589   8.957  1.00  0.00           H  
ATOM    472  N   ARG A 185       7.222   5.771   9.528  1.00  0.00           N  
ATOM    473  CA  ARG A 185       6.577   4.580  10.068  1.00  0.00           C  
ATOM    474  C   ARG A 185       7.439   3.343   9.852  1.00  0.00           C  
ATOM    475  O   ARG A 185       7.341   2.372  10.601  1.00  0.00           O  
ATOM    476  CB  ARG A 185       5.217   4.367   9.420  1.00  0.00           C  
ATOM    477  CG  ARG A 185       4.184   5.437   9.734  1.00  0.00           C  
ATOM    478  CD  ARG A 185       2.904   5.190   9.023  1.00  0.00           C  
ATOM    479  NE  ARG A 185       1.952   6.270   9.228  1.00  0.00           N  
ATOM    480  CZ  ARG A 185       1.107   6.357  10.274  1.00  0.00           C  
ATOM    481  NH1 ARG A 185       1.106   5.422  11.198  1.00  0.00           N  
ATOM    482  NH2 ARG A 185       0.278   7.381  10.370  1.00  0.00           N  
ATOM    483  H   ARG A 185       6.941   6.112   8.650  1.00  0.00           H  
ATOM    484  HA  ARG A 185       6.433   4.720  11.140  1.00  0.00           H  
ATOM    485 1HB  ARG A 185       5.332   4.327   8.337  1.00  0.00           H  
ATOM    486 2HB  ARG A 185       4.808   3.408   9.741  1.00  0.00           H  
ATOM    487 1HG  ARG A 185       3.984   5.447  10.806  1.00  0.00           H  
ATOM    488 2HG  ARG A 185       4.564   6.412   9.426  1.00  0.00           H  
ATOM    489 1HD  ARG A 185       3.092   5.100   7.954  1.00  0.00           H  
ATOM    490 2HD  ARG A 185       2.455   4.267   9.391  1.00  0.00           H  
ATOM    491  HE  ARG A 185       1.923   7.008   8.538  1.00  0.00           H  
ATOM    492 1HH1 ARG A 185       1.740   4.638  11.125  1.00  0.00           H  
ATOM    493 2HH1 ARG A 185       0.472   5.487  11.981  1.00  0.00           H  
ATOM    494 1HH2 ARG A 185       0.277   8.100   9.660  1.00  0.00           H  
ATOM    495 2HH2 ARG A 185      -0.356   7.446  11.153  1.00  0.00           H  
ATOM    496  N   ILE A 186       8.274   3.384   8.823  1.00  0.00           N  
ATOM    497  CA  ILE A 186       9.169   2.275   8.510  1.00  0.00           C  
ATOM    498  C   ILE A 186      10.596   2.788   8.321  1.00  0.00           C  
ATOM    499  O   ILE A 186      11.022   3.085   7.205  1.00  0.00           O  
ATOM    500  CB  ILE A 186       8.709   1.531   7.243  1.00  0.00           C  
ATOM    501  CG1 ILE A 186       7.245   1.105   7.375  1.00  0.00           C  
ATOM    502  CG2 ILE A 186       9.597   0.323   6.984  1.00  0.00           C  
ATOM    503  CD1 ILE A 186       7.025  -0.033   8.344  1.00  0.00           C  
ATOM    504  H   ILE A 186       8.299   4.187   8.261  1.00  0.00           H  
ATOM    505  HA  ILE A 186       9.155   1.574   9.343  1.00  0.00           H  
ATOM    506  HB  ILE A 186       8.767   2.201   6.386  1.00  0.00           H  
ATOM    507 1HG1 ILE A 186       6.648   1.955   7.705  1.00  0.00           H  
ATOM    508 2HG1 ILE A 186       6.866   0.799   6.400  1.00  0.00           H  
ATOM    509 1HG2 ILE A 186       9.257  -0.192   6.085  1.00  0.00           H  
ATOM    510 2HG2 ILE A 186      10.627   0.651   6.848  1.00  0.00           H  
ATOM    511 3HG2 ILE A 186       9.542  -0.357   7.834  1.00  0.00           H  
ATOM    512 1HD1 ILE A 186       5.963  -0.278   8.384  1.00  0.00           H  
ATOM    513 2HD1 ILE A 186       7.587  -0.907   8.013  1.00  0.00           H  
ATOM    514 3HD1 ILE A 186       7.365   0.263   9.336  1.00  0.00           H  
ATOM    515  N   PRO A 187      11.351   2.908   9.421  1.00  0.00           N  
ATOM    516  CA  PRO A 187      12.720   3.411   9.388  1.00  0.00           C  
ATOM    517  C   PRO A 187      13.758   2.333   9.085  1.00  0.00           C  
ATOM    518  O   PRO A 187      13.455   1.139   9.120  1.00  0.00           O  
ATOM    519  CB  PRO A 187      12.898   3.970  10.803  1.00  0.00           C  
ATOM    520  CG  PRO A 187      12.126   3.031  11.667  1.00  0.00           C  
ATOM    521  CD  PRO A 187      10.915   2.677  10.845  1.00  0.00           C  
ATOM    522  HA  PRO A 187      12.795   4.207   8.632  1.00  0.00           H  
ATOM    523 1HB  PRO A 187      13.966   4.007  11.062  1.00  0.00           H  
ATOM    524 2HB  PRO A 187      12.520   5.002  10.850  1.00  0.00           H  
ATOM    525 1HG  PRO A 187      12.739   2.153  11.916  1.00  0.00           H  
ATOM    526 2HG  PRO A 187      11.866   3.518  12.618  1.00  0.00           H  
ATOM    527 1HD  PRO A 187      10.649   1.624  11.018  1.00  0.00           H  
ATOM    528 2HD  PRO A 187      10.079   3.338  11.120  1.00  0.00           H  
ATOM    529  N   ASN A 188      14.979   2.783   8.787  1.00  0.00           N  
ATOM    530  CA  ASN A 188      16.103   1.893   8.484  1.00  0.00           C  
ATOM    531  C   ASN A 188      15.767   0.949   7.333  1.00  0.00           C  
ATOM    532  O   ASN A 188      15.730  -0.273   7.506  1.00  0.00           O  
ATOM    533  CB  ASN A 188      16.510   1.106   9.716  1.00  0.00           C  
ATOM    534  CG  ASN A 188      16.933   1.992  10.854  1.00  0.00           C  
ATOM    535  OD1 ASN A 188      17.760   2.895  10.680  1.00  0.00           O  
ATOM    536  ND2 ASN A 188      16.383   1.752  12.017  1.00  0.00           N  
ATOM    537  H   ASN A 188      15.132   3.752   8.774  1.00  0.00           H  
ATOM    538  HA  ASN A 188      16.951   2.502   8.165  1.00  0.00           H  
ATOM    539 1HB  ASN A 188      15.673   0.487  10.045  1.00  0.00           H  
ATOM    540 2HB  ASN A 188      17.334   0.438   9.466  1.00  0.00           H  
ATOM    541 1HD2 ASN A 188      16.627   2.310  12.811  1.00  0.00           H  
ATOM    542 2HD2 ASN A 188      15.719   1.011  12.113  1.00  0.00           H  
ATOM    543  N   ILE A 189      15.512   1.513   6.163  1.00  0.00           N  
ATOM    544  CA  ILE A 189      15.184   0.709   4.997  1.00  0.00           C  
ATOM    545  C   ILE A 189      16.421   0.501   4.122  1.00  0.00           C  
ATOM    546  O   ILE A 189      17.003   1.461   3.620  1.00  0.00           O  
ATOM    547  CB  ILE A 189      14.065   1.370   4.171  1.00  0.00           C  
ATOM    548  CG1 ILE A 189      12.742   1.336   4.940  1.00  0.00           C  
ATOM    549  CG2 ILE A 189      13.920   0.678   2.824  1.00  0.00           C  
ATOM    550  CD1 ILE A 189      11.641   2.146   4.296  1.00  0.00           C  
ATOM    551  H   ILE A 189      15.568   2.487   6.079  1.00  0.00           H  
ATOM    552  HA  ILE A 189      14.833  -0.265   5.336  1.00  0.00           H  
ATOM    553  HB  ILE A 189      14.307   2.419   4.005  1.00  0.00           H  
ATOM    554 1HG1 ILE A 189      12.399   0.305   5.029  1.00  0.00           H  
ATOM    555 2HG1 ILE A 189      12.898   1.716   5.949  1.00  0.00           H  
ATOM    556 1HG2 ILE A 189      13.124   1.157   2.254  1.00  0.00           H  
ATOM    557 2HG2 ILE A 189      14.856   0.752   2.273  1.00  0.00           H  
ATOM    558 3HG2 ILE A 189      13.673  -0.373   2.979  1.00  0.00           H  
ATOM    559 1HD1 ILE A 189      10.735   2.074   4.900  1.00  0.00           H  
ATOM    560 2HD1 ILE A 189      11.949   3.191   4.229  1.00  0.00           H  
ATOM    561 3HD1 ILE A 189      11.442   1.761   3.297  1.00  0.00           H  
ATOM    562  N   PRO A 190      16.831  -0.769   3.930  1.00  0.00           N  
ATOM    563  CA  PRO A 190      18.009  -1.127   3.118  1.00  0.00           C  
ATOM    564  C   PRO A 190      18.013  -0.542   1.691  1.00  0.00           C  
ATOM    565  O   PRO A 190      19.017   0.044   1.284  1.00  0.00           O  
ATOM    566  CB  PRO A 190      17.920  -2.656   3.083  1.00  0.00           C  
ATOM    567  CG  PRO A 190      17.297  -3.015   4.389  1.00  0.00           C  
ATOM    568  CD  PRO A 190      16.242  -1.963   4.602  1.00  0.00           C  
ATOM    569  HA  PRO A 190      18.920  -0.789   3.634  1.00  0.00           H  
ATOM    570 1HB  PRO A 190      17.319  -2.978   2.220  1.00  0.00           H  
ATOM    571 2HB  PRO A 190      18.923  -3.089   2.955  1.00  0.00           H  
ATOM    572 1HG  PRO A 190      16.878  -4.031   4.342  1.00  0.00           H  
ATOM    573 2HG  PRO A 190      18.056  -3.021   5.183  1.00  0.00           H  
ATOM    574 1HD  PRO A 190      15.304  -2.280   4.124  1.00  0.00           H  
ATOM    575 2HD  PRO A 190      16.093  -1.806   5.681  1.00  0.00           H  
ATOM    576  N   PRO A 191      16.918  -0.679   0.897  1.00  0.00           N  
ATOM    577  CA  PRO A 191      16.887  -0.148  -0.471  1.00  0.00           C  
ATOM    578  C   PRO A 191      17.027   1.369  -0.505  1.00  0.00           C  
ATOM    579  O   PRO A 191      17.645   1.926  -1.412  1.00  0.00           O  
ATOM    580  CB  PRO A 191      15.511  -0.592  -0.978  1.00  0.00           C  
ATOM    581  CG  PRO A 191      14.734  -0.864   0.265  1.00  0.00           C  
ATOM    582  CD  PRO A 191      15.745  -1.439   1.221  1.00  0.00           C  
ATOM    583  HA  PRO A 191      17.693  -0.613  -1.058  1.00  0.00           H  
ATOM    584 1HB  PRO A 191      15.064   0.201  -1.595  1.00  0.00           H  
ATOM    585 2HB  PRO A 191      15.614  -1.479  -1.619  1.00  0.00           H  
ATOM    586 1HG  PRO A 191      14.279   0.064   0.639  1.00  0.00           H  
ATOM    587 2HG  PRO A 191      13.909  -1.559   0.052  1.00  0.00           H  
ATOM    588 1HD  PRO A 191      15.405  -1.282   2.254  1.00  0.00           H  
ATOM    589 2HD  PRO A 191      15.877  -2.512   1.014  1.00  0.00           H  
ATOM    590  N   ASN A 192      16.439   2.024   0.497  1.00  0.00           N  
ATOM    591  CA  ASN A 192      16.461   3.484   0.616  1.00  0.00           C  
ATOM    592  C   ASN A 192      15.739   4.142  -0.554  1.00  0.00           C  
ATOM    593  O   ASN A 192      15.877   5.342  -0.797  1.00  0.00           O  
ATOM    594  CB  ASN A 192      17.887   3.993   0.715  1.00  0.00           C  
ATOM    595  CG  ASN A 192      17.986   5.294   1.461  1.00  0.00           C  
ATOM    596  OD1 ASN A 192      17.297   5.502   2.467  1.00  0.00           O  
ATOM    597  ND2 ASN A 192      18.830   6.176   0.989  1.00  0.00           N  
ATOM    598  H   ASN A 192      15.983   1.506   1.191  1.00  0.00           H  
ATOM    599  HA  ASN A 192      15.928   3.765   1.526  1.00  0.00           H  
ATOM    600 1HB  ASN A 192      18.505   3.250   1.221  1.00  0.00           H  
ATOM    601 2HB  ASN A 192      18.296   4.130  -0.286  1.00  0.00           H  
ATOM    602 1HD2 ASN A 192      18.937   7.060   1.445  1.00  0.00           H  
ATOM    603 2HD2 ASN A 192      19.368   5.966   0.173  1.00  0.00           H  
ATOM    604  N   ILE A 193      14.963   3.345  -1.271  1.00  0.00           N  
ATOM    605  CA  ILE A 193      14.193   3.829  -2.403  1.00  0.00           C  
ATOM    606  C   ILE A 193      12.766   4.063  -1.944  1.00  0.00           C  
ATOM    607  O   ILE A 193      12.276   3.346  -1.075  1.00  0.00           O  
ATOM    608  CB  ILE A 193      14.218   2.833  -3.577  1.00  0.00           C  
ATOM    609  CG1 ILE A 193      15.653   2.618  -4.064  1.00  0.00           C  
ATOM    610  CG2 ILE A 193      13.335   3.326  -4.712  1.00  0.00           C  
ATOM    611  CD1 ILE A 193      15.814   1.431  -4.985  1.00  0.00           C  
ATOM    612  H   ILE A 193      14.902   2.400  -1.023  1.00  0.00           H  
ATOM    613  HA  ILE A 193      14.633   4.765  -2.745  1.00  0.00           H  
ATOM    614  HB  ILE A 193      13.852   1.864  -3.239  1.00  0.00           H  
ATOM    615 1HG1 ILE A 193      15.995   3.508  -4.592  1.00  0.00           H  
ATOM    616 2HG1 ILE A 193      16.312   2.475  -3.207  1.00  0.00           H  
ATOM    617 1HG2 ILE A 193      13.365   2.611  -5.533  1.00  0.00           H  
ATOM    618 2HG2 ILE A 193      12.310   3.429  -4.357  1.00  0.00           H  
ATOM    619 3HG2 ILE A 193      13.696   4.294  -5.061  1.00  0.00           H  
ATOM    620 1HD1 ILE A 193      16.858   1.345  -5.289  1.00  0.00           H  
ATOM    621 2HD1 ILE A 193      15.511   0.522  -4.464  1.00  0.00           H  
ATOM    622 3HD1 ILE A 193      15.192   1.568  -5.868  1.00  0.00           H  
ATOM    623  N   ASN A 194      12.099   5.055  -2.510  1.00  0.00           N  
ATOM    624  CA  ASN A 194      10.742   5.373  -2.087  1.00  0.00           C  
ATOM    625  C   ASN A 194       9.680   4.789  -3.014  1.00  0.00           C  
ATOM    626  O   ASN A 194       8.531   4.642  -2.611  1.00  0.00           O  
ATOM    627  CB  ASN A 194      10.571   6.877  -1.974  1.00  0.00           C  
ATOM    628  CG  ASN A 194      11.451   7.481  -0.915  1.00  0.00           C  
ATOM    629  OD1 ASN A 194      11.766   6.834   0.091  1.00  0.00           O  
ATOM    630  ND2 ASN A 194      11.854   8.709  -1.121  1.00  0.00           N  
ATOM    631  H   ASN A 194      12.521   5.581  -3.224  1.00  0.00           H  
ATOM    632  HA  ASN A 194      10.571   4.924  -1.107  1.00  0.00           H  
ATOM    633 1HB  ASN A 194      10.804   7.343  -2.933  1.00  0.00           H  
ATOM    634 2HB  ASN A 194       9.532   7.109  -1.742  1.00  0.00           H  
ATOM    635 1HD2 ASN A 194      12.442   9.161  -0.450  1.00  0.00           H  
ATOM    636 2HD2 ASN A 194      11.575   9.194  -1.949  1.00  0.00           H  
ATOM    637  N   THR A 195      10.044   4.426  -4.241  1.00  0.00           N  
ATOM    638  CA  THR A 195       9.060   3.891  -5.177  1.00  0.00           C  
ATOM    639  C   THR A 195       8.646   2.488  -4.757  1.00  0.00           C  
ATOM    640  O   THR A 195       9.495   1.626  -4.538  1.00  0.00           O  
ATOM    641  CB  THR A 195       9.607   3.866  -6.616  1.00  0.00           C  
ATOM    642  OG1 THR A 195       9.979   5.192  -7.012  1.00  0.00           O  
ATOM    643  CG2 THR A 195       8.557   3.330  -7.577  1.00  0.00           C  
ATOM    644  H   THR A 195      10.977   4.513  -4.518  1.00  0.00           H  
ATOM    645  HA  THR A 195       8.180   4.534  -5.159  1.00  0.00           H  
ATOM    646  HB  THR A 195      10.490   3.228  -6.659  1.00  0.00           H  
ATOM    647  HG1 THR A 195      10.516   5.150  -7.807  1.00  0.00           H  
ATOM    648 1HG2 THR A 195       8.962   3.319  -8.589  1.00  0.00           H  
ATOM    649 2HG2 THR A 195       8.280   2.317  -7.285  1.00  0.00           H  
ATOM    650 3HG2 THR A 195       7.675   3.970  -7.546  1.00  0.00           H  
ATOM    651  N   TRP A 196       7.335   2.252  -4.728  1.00  0.00           N  
ATOM    652  CA  TRP A 196       6.777   0.971  -4.294  1.00  0.00           C  
ATOM    653  C   TRP A 196       7.317  -0.211  -5.074  1.00  0.00           C  
ATOM    654  O   TRP A 196       7.583  -1.257  -4.494  1.00  0.00           O  
ATOM    655  CB  TRP A 196       5.253   0.994  -4.421  1.00  0.00           C  
ATOM    656  CG  TRP A 196       4.555   1.444  -3.173  1.00  0.00           C  
ATOM    657  CD1 TRP A 196       3.786   2.560  -3.026  1.00  0.00           C  
ATOM    658  CD2 TRP A 196       4.559   0.788  -1.882  1.00  0.00           C  
ATOM    659  NE1 TRP A 196       3.314   2.643  -1.740  1.00  0.00           N  
ATOM    660  CE2 TRP A 196       3.776   1.566  -1.026  1.00  0.00           C  
ATOM    661  CE3 TRP A 196       5.155  -0.381  -1.393  1.00  0.00           C  
ATOM    662  CZ2 TRP A 196       3.570   1.219   0.300  1.00  0.00           C  
ATOM    663  CZ3 TRP A 196       4.948  -0.731  -0.064  1.00  0.00           C  
ATOM    664  CH2 TRP A 196       4.175   0.049   0.760  1.00  0.00           C  
ATOM    665  H   TRP A 196       6.718   2.975  -4.977  1.00  0.00           H  
ATOM    666  HA  TRP A 196       7.041   0.815  -3.248  1.00  0.00           H  
ATOM    667 1HB  TRP A 196       4.965   1.661  -5.234  1.00  0.00           H  
ATOM    668 2HB  TRP A 196       4.893  -0.004  -4.673  1.00  0.00           H  
ATOM    669  HD1 TRP A 196       3.577   3.280  -3.815  1.00  0.00           H  
ATOM    670  HE1 TRP A 196       2.724   3.378  -1.376  1.00  0.00           H  
ATOM    671  HE3 TRP A 196       5.767  -1.006  -2.043  1.00  0.00           H  
ATOM    672  HZ2 TRP A 196       2.961   1.825   0.970  1.00  0.00           H  
ATOM    673  HZ3 TRP A 196       5.416  -1.642   0.310  1.00  0.00           H  
ATOM    674  HH2 TRP A 196       4.033  -0.255   1.797  1.00  0.00           H  
ATOM    675  N   GLN A 197       7.501  -0.040  -6.371  1.00  0.00           N  
ATOM    676  CA  GLN A 197       8.009  -1.113  -7.211  1.00  0.00           C  
ATOM    677  C   GLN A 197       9.357  -1.617  -6.706  1.00  0.00           C  
ATOM    678  O   GLN A 197       9.664  -2.802  -6.803  1.00  0.00           O  
ATOM    679  CB  GLN A 197       8.135  -0.641  -8.662  1.00  0.00           C  
ATOM    680  CG  GLN A 197       6.829  -0.659  -9.438  1.00  0.00           C  
ATOM    681  CD  GLN A 197       6.920   0.114 -10.740  1.00  0.00           C  
ATOM    682  OE1 GLN A 197       7.761   1.003 -10.894  1.00  0.00           O  
ATOM    683  NE2 GLN A 197       6.051  -0.222 -11.688  1.00  0.00           N  
ATOM    684  H   GLN A 197       7.285   0.827  -6.773  1.00  0.00           H  
ATOM    685  HA  GLN A 197       7.305  -1.944  -7.174  1.00  0.00           H  
ATOM    686 1HB  GLN A 197       8.524   0.377  -8.681  1.00  0.00           H  
ATOM    687 2HB  GLN A 197       8.849  -1.274  -9.190  1.00  0.00           H  
ATOM    688 1HG  GLN A 197       6.571  -1.692  -9.670  1.00  0.00           H  
ATOM    689 2HG  GLN A 197       6.049  -0.207  -8.826  1.00  0.00           H  
ATOM    690 1HE2 GLN A 197       6.063   0.253 -12.569  1.00  0.00           H  
ATOM    691 2HE2 GLN A 197       5.386  -0.949 -11.522  1.00  0.00           H  
ATOM    692  N   GLN A 198      10.175  -0.711  -6.199  1.00  0.00           N  
ATOM    693  CA  GLN A 198      11.478  -1.081  -5.673  1.00  0.00           C  
ATOM    694  C   GLN A 198      11.403  -1.414  -4.177  1.00  0.00           C  
ATOM    695  O   GLN A 198      12.272  -2.104  -3.643  1.00  0.00           O  
ATOM    696  CB  GLN A 198      12.485   0.047  -5.913  1.00  0.00           C  
ATOM    697  CG  GLN A 198      12.720   0.371  -7.379  1.00  0.00           C  
ATOM    698  CD  GLN A 198      13.305  -0.802  -8.142  1.00  0.00           C  
ATOM    699  OE1 GLN A 198      14.367  -1.323  -7.791  1.00  0.00           O  
ATOM    700  NE2 GLN A 198      12.614  -1.225  -9.195  1.00  0.00           N  
ATOM    701  H   GLN A 198       9.892   0.225  -6.159  1.00  0.00           H  
ATOM    702  HA  GLN A 198      11.821  -1.974  -6.195  1.00  0.00           H  
ATOM    703 1HB  GLN A 198      12.138   0.955  -5.419  1.00  0.00           H  
ATOM    704 2HB  GLN A 198      13.444  -0.220  -5.469  1.00  0.00           H  
ATOM    705 1HG  GLN A 198      11.770   0.639  -7.838  1.00  0.00           H  
ATOM    706 2HG  GLN A 198      13.417   1.206  -7.448  1.00  0.00           H  
ATOM    707 1HE2 GLN A 198      12.949  -1.995  -9.739  1.00  0.00           H  
ATOM    708 2HE2 GLN A 198      11.757  -0.773  -9.445  1.00  0.00           H  
ATOM    709  N   VAL A 199      10.352  -0.934  -3.509  1.00  0.00           N  
ATOM    710  CA  VAL A 199      10.176  -1.172  -2.075  1.00  0.00           C  
ATOM    711  C   VAL A 199       9.600  -2.567  -1.810  1.00  0.00           C  
ATOM    712  O   VAL A 199       9.919  -3.196  -0.799  1.00  0.00           O  
ATOM    713  CB  VAL A 199       9.240  -0.109  -1.469  1.00  0.00           C  
ATOM    714  CG1 VAL A 199       8.807  -0.517  -0.069  1.00  0.00           C  
ATOM    715  CG2 VAL A 199       9.938   1.242  -1.446  1.00  0.00           C  
ATOM    716  H   VAL A 199       9.680  -0.403  -3.994  1.00  0.00           H  
ATOM    717  HA  VAL A 199      11.150  -1.099  -1.590  1.00  0.00           H  
ATOM    718  HB  VAL A 199       8.339  -0.043  -2.078  1.00  0.00           H  
ATOM    719 1HG1 VAL A 199       8.146   0.245   0.344  1.00  0.00           H  
ATOM    720 2HG1 VAL A 199       8.278  -1.469  -0.115  1.00  0.00           H  
ATOM    721 3HG1 VAL A 199       9.685  -0.619   0.569  1.00  0.00           H  
ATOM    722 1HG2 VAL A 199       9.270   1.989  -1.017  1.00  0.00           H  
ATOM    723 2HG2 VAL A 199      10.843   1.174  -0.841  1.00  0.00           H  
ATOM    724 3HG2 VAL A 199      10.202   1.533  -2.462  1.00  0.00           H  
ATOM    725  N   THR A 200       8.776  -3.060  -2.735  1.00  0.00           N  
ATOM    726  CA  THR A 200       8.155  -4.378  -2.600  1.00  0.00           C  
ATOM    727  C   THR A 200       9.204  -5.486  -2.514  1.00  0.00           C  
ATOM    728  O   THR A 200       8.948  -6.567  -1.971  1.00  0.00           O  
ATOM    729  CB  THR A 200       7.201  -4.662  -3.775  1.00  0.00           C  
ATOM    730  OG1 THR A 200       6.358  -5.775  -3.451  1.00  0.00           O  
ATOM    731  CG2 THR A 200       7.989  -4.978  -5.037  1.00  0.00           C  
ATOM    732  H   THR A 200       8.574  -2.521  -3.533  1.00  0.00           H  
ATOM    733  HA  THR A 200       7.577  -4.395  -1.676  1.00  0.00           H  
ATOM    734  HB  THR A 200       6.575  -3.789  -3.954  1.00  0.00           H  
ATOM    735  HG1 THR A 200       5.605  -5.789  -4.047  1.00  0.00           H  
ATOM    736 1HG2 THR A 200       7.299  -5.176  -5.857  1.00  0.00           H  
ATOM    737 2HG2 THR A 200       8.623  -4.130  -5.293  1.00  0.00           H  
ATOM    738 3HG2 THR A 200       8.610  -5.857  -4.867  1.00  0.00           H  
ATOM    739  N   ALA A 201      10.393  -5.191  -3.035  1.00  0.00           N  
ATOM    740  CA  ALA A 201      11.500  -6.131  -3.034  1.00  0.00           C  
ATOM    741  C   ALA A 201      11.877  -6.546  -1.615  1.00  0.00           C  
ATOM    742  O   ALA A 201      12.438  -7.620  -1.410  1.00  0.00           O  
ATOM    743  CB  ALA A 201      12.701  -5.530  -3.746  1.00  0.00           C  
ATOM    744  H   ALA A 201      10.525  -4.306  -3.437  1.00  0.00           H  
ATOM    745  HA  ALA A 201      11.184  -7.027  -3.567  1.00  0.00           H  
ATOM    746 1HB  ALA A 201      13.069  -4.686  -3.182  1.00  0.00           H  
ATOM    747 2HB  ALA A 201      12.407  -5.201  -4.731  1.00  0.00           H  
ATOM    748 3HB  ALA A 201      13.480  -6.275  -3.831  1.00  0.00           H  
ATOM    749  N   LEU A 202      11.555  -5.698  -0.639  1.00  0.00           N  
ATOM    750  CA  LEU A 202      11.852  -5.986   0.761  1.00  0.00           C  
ATOM    751  C   LEU A 202      11.164  -7.273   1.205  1.00  0.00           C  
ATOM    752  O   LEU A 202      11.734  -8.081   1.942  1.00  0.00           O  
ATOM    753  CB  LEU A 202      11.402  -4.821   1.652  1.00  0.00           C  
ATOM    754  CG  LEU A 202      12.307  -3.583   1.635  1.00  0.00           C  
ATOM    755  CD1 LEU A 202      11.570  -2.406   2.258  1.00  0.00           C  
ATOM    756  CD2 LEU A 202      13.594  -3.883   2.389  1.00  0.00           C  
ATOM    757  H   LEU A 202      11.099  -4.855  -0.870  1.00  0.00           H  
ATOM    758  HA  LEU A 202      12.929  -6.112   0.867  1.00  0.00           H  
ATOM    759 1HB  LEU A 202      10.407  -4.509   1.339  1.00  0.00           H  
ATOM    760 2HB  LEU A 202      11.343  -5.174   2.682  1.00  0.00           H  
ATOM    761  HG  LEU A 202      12.544  -3.319   0.603  1.00  0.00           H  
ATOM    762 1HD1 LEU A 202      12.213  -1.525   2.246  1.00  0.00           H  
ATOM    763 2HD1 LEU A 202      10.664  -2.200   1.688  1.00  0.00           H  
ATOM    764 3HD1 LEU A 202      11.305  -2.646   3.287  1.00  0.00           H  
ATOM    765 1HD2 LEU A 202      14.238  -3.003   2.376  1.00  0.00           H  
ATOM    766 2HD2 LEU A 202      13.359  -4.145   3.420  1.00  0.00           H  
ATOM    767 3HD2 LEU A 202      14.110  -4.717   1.911  1.00  0.00           H  
ATOM    768  N   ALA A 203       9.940  -7.462   0.736  1.00  0.00           N  
ATOM    769  CA  ALA A 203       9.168  -8.647   1.076  1.00  0.00           C  
ATOM    770  C   ALA A 203       9.582  -9.823   0.199  1.00  0.00           C  
ATOM    771  O   ALA A 203       9.557 -10.975   0.629  1.00  0.00           O  
ATOM    772  CB  ALA A 203       7.680  -8.368   0.926  1.00  0.00           C  
ATOM    773  H   ALA A 203       9.547  -6.788   0.138  1.00  0.00           H  
ATOM    774  HA  ALA A 203       9.381  -8.904   2.114  1.00  0.00           H  
ATOM    775 1HB  ALA A 203       7.121  -9.270   1.131  1.00  0.00           H  
ATOM    776 2HB  ALA A 203       7.476  -8.040  -0.081  1.00  0.00           H  
ATOM    777 3HB  ALA A 203       7.386  -7.597   1.623  1.00  0.00           H  
ATOM    778  N   GLN A 204       9.984  -9.521  -1.026  1.00  0.00           N  
ATOM    779  CA  GLN A 204      10.404 -10.548  -1.973  1.00  0.00           C  
ATOM    780  C   GLN A 204      11.764 -11.129  -1.585  1.00  0.00           C  
ATOM    781  O   GLN A 204      12.022 -12.314  -1.796  1.00  0.00           O  
ATOM    782  CB  GLN A 204      10.462  -9.976  -3.392  1.00  0.00           C  
ATOM    783  CG  GLN A 204       9.138  -9.429  -3.898  1.00  0.00           C  
ATOM    784  CD  GLN A 204       8.015 -10.442  -3.791  1.00  0.00           C  
ATOM    785  OE1 GLN A 204       8.244 -11.653  -3.854  1.00  0.00           O  
ATOM    786  NE2 GLN A 204       6.791  -9.953  -3.630  1.00  0.00           N  
ATOM    787  H   GLN A 204       9.997  -8.581  -1.307  1.00  0.00           H  
ATOM    788  HA  GLN A 204       9.674 -11.357  -1.953  1.00  0.00           H  
ATOM    789 1HB  GLN A 204      11.196  -9.171  -3.430  1.00  0.00           H  
ATOM    790 2HB  GLN A 204      10.792 -10.751  -4.084  1.00  0.00           H  
ATOM    791 1HG  GLN A 204       8.868  -8.555  -3.304  1.00  0.00           H  
ATOM    792 2HG  GLN A 204       9.249  -9.149  -4.945  1.00  0.00           H  
ATOM    793 1HE2 GLN A 204       6.009 -10.573  -3.553  1.00  0.00           H  
ATOM    794 2HE2 GLN A 204       6.649  -8.964  -3.584  1.00  0.00           H  
ATOM    795  N   GLN A 205      12.623 -10.297  -1.006  1.00  0.00           N  
ATOM    796  CA  GLN A 205      13.947 -10.740  -0.576  1.00  0.00           C  
ATOM    797  C   GLN A 205      13.877 -11.400   0.798  1.00  0.00           C  
ATOM    798  O   GLN A 205      14.899 -11.798   1.357  1.00  0.00           O  
ATOM    799  CB  GLN A 205      14.925  -9.563  -0.544  1.00  0.00           C  
ATOM    800  CG  GLN A 205      15.238  -8.975  -1.909  1.00  0.00           C  
ATOM    801  CD  GLN A 205      16.045  -7.695  -1.819  1.00  0.00           C  
ATOM    802  OE1 GLN A 205      16.057  -7.025  -0.783  1.00  0.00           O  
ATOM    803  NE2 GLN A 205      16.726  -7.347  -2.904  1.00  0.00           N  
ATOM    804  H   GLN A 205      12.368  -9.354  -0.881  1.00  0.00           H  
ATOM    805  HA  GLN A 205      14.314 -11.477  -1.290  1.00  0.00           H  
ATOM    806 1HB  GLN A 205      14.517  -8.767   0.079  1.00  0.00           H  
ATOM    807 2HB  GLN A 205      15.864  -9.882  -0.092  1.00  0.00           H  
ATOM    808 1HG  GLN A 205      15.814  -9.703  -2.483  1.00  0.00           H  
ATOM    809 2HG  GLN A 205      14.302  -8.754  -2.421  1.00  0.00           H  
ATOM    810 1HE2 GLN A 205      17.278  -6.512  -2.903  1.00  0.00           H  
ATOM    811 2HE2 GLN A 205      16.689  -7.919  -3.723  1.00  0.00           H  
ATOM    812  N   LYS A 206      12.661 -11.490   1.335  1.00  0.00           N  
ATOM    813  CA  LYS A 206      12.411 -12.108   2.638  1.00  0.00           C  
ATOM    814  C   LYS A 206      13.098 -11.346   3.771  1.00  0.00           C  
ATOM    815  O   LYS A 206      13.381 -11.908   4.831  1.00  0.00           O  
ATOM    816  CB  LYS A 206      12.876 -13.565   2.633  1.00  0.00           C  
ATOM    817  CG  LYS A 206      12.325 -14.397   1.482  1.00  0.00           C  
ATOM    818  CD  LYS A 206      12.858 -15.821   1.525  1.00  0.00           C  
ATOM    819  CE  LYS A 206      12.431 -16.611   0.297  1.00  0.00           C  
ATOM    820  NZ  LYS A 206      13.017 -17.978   0.282  1.00  0.00           N  
ATOM    821  H   LYS A 206      11.902 -11.132   0.833  1.00  0.00           H  
ATOM    822  HA  LYS A 206      11.338 -12.084   2.832  1.00  0.00           H  
ATOM    823 1HB  LYS A 206      13.964 -13.600   2.579  1.00  0.00           H  
ATOM    824 2HB  LYS A 206      12.579 -14.045   3.565  1.00  0.00           H  
ATOM    825 1HG  LYS A 206      11.236 -14.424   1.542  1.00  0.00           H  
ATOM    826 2HG  LYS A 206      12.608 -13.940   0.535  1.00  0.00           H  
ATOM    827 1HD  LYS A 206      13.948 -15.801   1.573  1.00  0.00           H  
ATOM    828 2HD  LYS A 206      12.483 -16.324   2.417  1.00  0.00           H  
ATOM    829 1HE  LYS A 206      11.345 -16.694   0.278  1.00  0.00           H  
ATOM    830 2HE  LYS A 206      12.748 -16.083  -0.603  1.00  0.00           H  
ATOM    831 1HZ  LYS A 206      12.711 -18.467  -0.547  1.00  0.00           H  
ATOM    832 2HZ  LYS A 206      14.026 -17.912   0.280  1.00  0.00           H  
ATOM    833 3HZ  LYS A 206      12.715 -18.484   1.102  1.00  0.00           H  
ATOM    834  N   LEU A 207      13.349 -10.061   3.549  1.00  0.00           N  
ATOM    835  CA  LEU A 207      13.990  -9.224   4.554  1.00  0.00           C  
ATOM    836  C   LEU A 207      12.946  -8.722   5.541  1.00  0.00           C  
ATOM    837  O   LEU A 207      13.220  -8.553   6.728  1.00  0.00           O  
ATOM    838  CB  LEU A 207      14.703  -8.039   3.898  1.00  0.00           C  
ATOM    839  CG  LEU A 207      15.859  -8.401   2.965  1.00  0.00           C  
ATOM    840  CD1 LEU A 207      16.419  -7.151   2.306  1.00  0.00           C  
ATOM    841  CD2 LEU A 207      16.954  -9.137   3.723  1.00  0.00           C  
ATOM    842  H   LEU A 207      13.095  -9.666   2.688  1.00  0.00           H  
ATOM    843  HA  LEU A 207      14.729  -9.824   5.083  1.00  0.00           H  
ATOM    844 1HB  LEU A 207      13.973  -7.480   3.329  1.00  0.00           H  
ATOM    845 2HB  LEU A 207      15.088  -7.402   4.679  1.00  0.00           H  
ATOM    846  HG  LEU A 207      15.492  -9.056   2.188  1.00  0.00           H  
ATOM    847 1HD1 LEU A 207      16.781  -6.474   3.066  1.00  0.00           H  
ATOM    848 2HD1 LEU A 207      15.643  -6.665   1.732  1.00  0.00           H  
ATOM    849 3HD1 LEU A 207      17.233  -7.424   1.652  1.00  0.00           H  
ATOM    850 1HD2 LEU A 207      16.540 -10.019   4.186  1.00  0.00           H  
ATOM    851 2HD2 LEU A 207      17.363  -8.487   4.484  1.00  0.00           H  
ATOM    852 3HD2 LEU A 207      17.738  -9.425   3.036  1.00  0.00           H  
ATOM    853  N   LEU A 208      11.745  -8.502   5.025  1.00  0.00           N  
ATOM    854  CA  LEU A 208      10.630  -8.025   5.825  1.00  0.00           C  
ATOM    855  C   LEU A 208      10.162  -9.114   6.782  1.00  0.00           C  
ATOM    856  O   LEU A 208       9.694 -10.170   6.351  1.00  0.00           O  
ATOM    857  CB  LEU A 208       9.471  -7.588   4.920  1.00  0.00           C  
ATOM    858  CG  LEU A 208       8.711  -6.334   5.371  1.00  0.00           C  
ATOM    859  CD1 LEU A 208       8.551  -5.384   4.192  1.00  0.00           C  
ATOM    860  CD2 LEU A 208       7.357  -6.738   5.936  1.00  0.00           C  
ATOM    861  H   LEU A 208      11.604  -8.670   4.072  1.00  0.00           H  
ATOM    862  HA  LEU A 208      10.963  -7.165   6.405  1.00  0.00           H  
ATOM    863 1HB  LEU A 208       9.863  -7.396   3.922  1.00  0.00           H  
ATOM    864 2HB  LEU A 208       8.754  -8.405   4.855  1.00  0.00           H  
ATOM    865  HG  LEU A 208       9.285  -5.817   6.141  1.00  0.00           H  
ATOM    866 1HD1 LEU A 208       8.011  -4.494   4.513  1.00  0.00           H  
ATOM    867 2HD1 LEU A 208       9.535  -5.097   3.821  1.00  0.00           H  
ATOM    868 3HD1 LEU A 208       7.994  -5.880   3.399  1.00  0.00           H  
ATOM    869 1HD2 LEU A 208       6.817  -5.847   6.258  1.00  0.00           H  
ATOM    870 2HD2 LEU A 208       6.781  -7.253   5.167  1.00  0.00           H  
ATOM    871 3HD2 LEU A 208       7.501  -7.402   6.788  1.00  0.00           H  
ATOM    872  N   THR A 209      10.306  -8.861   8.075  1.00  0.00           N  
ATOM    873  CA  THR A 209       9.894  -9.816   9.089  1.00  0.00           C  
ATOM    874  C   THR A 209       8.410  -9.626   9.399  1.00  0.00           C  
ATOM    875  O   THR A 209       7.823  -8.616   9.001  1.00  0.00           O  
ATOM    876  CB  THR A 209      10.729  -9.666  10.374  1.00  0.00           C  
ATOM    877  OG1 THR A 209      10.442  -8.403  10.989  1.00  0.00           O  
ATOM    878  CG2 THR A 209      12.214  -9.747  10.058  1.00  0.00           C  
ATOM    879  H   THR A 209      10.693  -7.999   8.355  1.00  0.00           H  
ATOM    880  HA  THR A 209      10.047 -10.822   8.699  1.00  0.00           H  
ATOM    881  HB  THR A 209      10.468 -10.462  11.072  1.00  0.00           H  
ATOM    882  HG1 THR A 209      10.772  -7.695  10.431  1.00  0.00           H  
ATOM    883 1HG2 THR A 209      12.789  -9.640  10.978  1.00  0.00           H  
ATOM    884 2HG2 THR A 209      12.437 -10.711   9.601  1.00  0.00           H  
ATOM    885 3HG2 THR A 209      12.483  -8.948   9.368  1.00  0.00           H  
ATOM    886  N   PRO A 210       7.767 -10.590  10.084  1.00  0.00           N  
ATOM    887  CA  PRO A 210       6.348 -10.479  10.443  1.00  0.00           C  
ATOM    888  C   PRO A 210       6.042  -9.171  11.168  1.00  0.00           C  
ATOM    889  O   PRO A 210       4.971  -8.586  10.998  1.00  0.00           O  
ATOM    890  CB  PRO A 210       6.131 -11.689  11.357  1.00  0.00           C  
ATOM    891  CG  PRO A 210       7.112 -12.698  10.867  1.00  0.00           C  
ATOM    892  CD  PRO A 210       8.342 -11.897  10.536  1.00  0.00           C  
ATOM    893  HA  PRO A 210       5.737 -10.558   9.532  1.00  0.00           H  
ATOM    894 1HB  PRO A 210       6.301 -11.403  12.406  1.00  0.00           H  
ATOM    895 2HB  PRO A 210       5.090 -12.035  11.283  1.00  0.00           H  
ATOM    896 1HG  PRO A 210       7.297 -13.457  11.641  1.00  0.00           H  
ATOM    897 2HG  PRO A 210       6.705 -13.229   9.993  1.00  0.00           H  
ATOM    898 1HD  PRO A 210       8.960 -11.783  11.439  1.00  0.00           H  
ATOM    899 2HD  PRO A 210       8.908 -12.402   9.740  1.00  0.00           H  
ATOM    900  N   GLN A 211       7.006  -8.702  11.954  1.00  0.00           N  
ATOM    901  CA  GLN A 211       6.851  -7.466  12.707  1.00  0.00           C  
ATOM    902  C   GLN A 211       6.868  -6.247  11.785  1.00  0.00           C  
ATOM    903  O   GLN A 211       6.293  -5.206  12.112  1.00  0.00           O  
ATOM    904  CB  GLN A 211       7.955  -7.343  13.760  1.00  0.00           C  
ATOM    905  CG  GLN A 211       7.865  -8.365  14.880  1.00  0.00           C  
ATOM    906  CD  GLN A 211       8.970  -8.200  15.906  1.00  0.00           C  
ATOM    907  OE1 GLN A 211      10.045  -7.675  15.602  1.00  0.00           O  
ATOM    908  NE2 GLN A 211       8.711  -8.646  17.129  1.00  0.00           N  
ATOM    909  H   GLN A 211       7.845  -9.210  12.034  1.00  0.00           H  
ATOM    910  HA  GLN A 211       5.886  -7.488  13.213  1.00  0.00           H  
ATOM    911 1HB  GLN A 211       8.928  -7.453  13.282  1.00  0.00           H  
ATOM    912 2HB  GLN A 211       7.921  -6.350  14.208  1.00  0.00           H  
ATOM    913 1HG  GLN A 211       6.907  -8.250  15.387  1.00  0.00           H  
ATOM    914 2HG  GLN A 211       7.943  -9.365  14.452  1.00  0.00           H  
ATOM    915 1HE2 GLN A 211       9.402  -8.564  17.849  1.00  0.00           H  
ATOM    916 2HE2 GLN A 211       7.826  -9.064  17.333  1.00  0.00           H  
ATOM    917  N   ASP A 212       7.497  -6.381  10.621  1.00  0.00           N  
ATOM    918  CA  ASP A 212       7.583  -5.273   9.681  1.00  0.00           C  
ATOM    919  C   ASP A 212       6.345  -5.276   8.808  1.00  0.00           C  
ATOM    920  O   ASP A 212       5.880  -4.234   8.343  1.00  0.00           O  
ATOM    921  CB  ASP A 212       8.841  -5.375   8.815  1.00  0.00           C  
ATOM    922  CG  ASP A 212      10.127  -5.326   9.630  1.00  0.00           C  
ATOM    923  OD1 ASP A 212      10.299  -4.391  10.376  1.00  0.00           O  
ATOM    924  OD2 ASP A 212      10.924  -6.224   9.499  1.00  0.00           O  
ATOM    925  H   ASP A 212       7.856  -7.260  10.360  1.00  0.00           H  
ATOM    926  HA  ASP A 212       7.633  -4.342  10.247  1.00  0.00           H  
ATOM    927 1HB  ASP A 212       8.821  -6.309   8.252  1.00  0.00           H  
ATOM    928 2HB  ASP A 212       8.854  -4.558   8.094  1.00  0.00           H  
ATOM    929  N   MET A 213       5.815  -6.476   8.610  1.00  0.00           N  
ATOM    930  CA  MET A 213       4.627  -6.691   7.800  1.00  0.00           C  
ATOM    931  C   MET A 213       3.453  -5.871   8.318  1.00  0.00           C  
ATOM    932  O   MET A 213       2.797  -5.152   7.562  1.00  0.00           O  
ATOM    933  CB  MET A 213       4.271  -8.176   7.771  1.00  0.00           C  
ATOM    934  CG  MET A 213       5.242  -9.041   6.980  1.00  0.00           C  
ATOM    935  SD  MET A 213       4.774 -10.783   6.973  1.00  0.00           S  
ATOM    936  CE  MET A 213       6.370 -11.561   6.745  1.00  0.00           C  
ATOM    937  H   MET A 213       6.248  -7.253   9.024  1.00  0.00           H  
ATOM    938  HA  MET A 213       4.837  -6.360   6.783  1.00  0.00           H  
ATOM    939 1HB  MET A 213       4.235  -8.561   8.789  1.00  0.00           H  
ATOM    940 2HB  MET A 213       3.278  -8.304   7.337  1.00  0.00           H  
ATOM    941 1HG  MET A 213       5.283  -8.691   5.949  1.00  0.00           H  
ATOM    942 2HG  MET A 213       6.239  -8.955   7.409  1.00  0.00           H  
ATOM    943 1HE  MET A 213       6.246 -12.644   6.720  1.00  0.00           H  
ATOM    944 2HE  MET A 213       6.808 -11.224   5.805  1.00  0.00           H  
ATOM    945 3HE  MET A 213       7.029 -11.290   7.571  1.00  0.00           H  
ATOM    946  N   GLU A 214       3.217  -5.964   9.619  1.00  0.00           N  
ATOM    947  CA  GLU A 214       2.117  -5.252  10.260  1.00  0.00           C  
ATOM    948  C   GLU A 214       2.273  -3.737  10.131  1.00  0.00           C  
ATOM    949  O   GLU A 214       1.288  -2.997  10.166  1.00  0.00           O  
ATOM    950  CB  GLU A 214       2.027  -5.640  11.738  1.00  0.00           C  
ATOM    951  CG  GLU A 214       1.557  -7.066  11.986  1.00  0.00           C  
ATOM    952  CD  GLU A 214       1.391  -7.382  13.446  1.00  0.00           C  
ATOM    953  OE1 GLU A 214       1.724  -6.550  14.256  1.00  0.00           O  
ATOM    954  OE2 GLU A 214       0.931  -8.456  13.753  1.00  0.00           O  
ATOM    955  H   GLU A 214       3.800  -6.531  10.168  1.00  0.00           H  
ATOM    956  HA  GLU A 214       1.187  -5.535   9.765  1.00  0.00           H  
ATOM    957 1HB  GLU A 214       3.005  -5.523  12.205  1.00  0.00           H  
ATOM    958 2HB  GLU A 214       1.338  -4.967  12.249  1.00  0.00           H  
ATOM    959 1HG  GLU A 214       0.602  -7.216  11.483  1.00  0.00           H  
ATOM    960 2HG  GLU A 214       2.278  -7.756  11.549  1.00  0.00           H  
ATOM    961  N   ALA A 215       3.509  -3.281   9.977  1.00  0.00           N  
ATOM    962  CA  ALA A 215       3.789  -1.858   9.850  1.00  0.00           C  
ATOM    963  C   ALA A 215       3.609  -1.386   8.410  1.00  0.00           C  
ATOM    964  O   ALA A 215       3.136  -0.274   8.163  1.00  0.00           O  
ATOM    965  CB  ALA A 215       5.198  -1.552  10.337  1.00  0.00           C  
ATOM    966  H   ALA A 215       4.254  -3.918   9.944  1.00  0.00           H  
ATOM    967  HA  ALA A 215       3.075  -1.316  10.470  1.00  0.00           H  
ATOM    968 1HB  ALA A 215       5.393  -0.484  10.238  1.00  0.00           H  
ATOM    969 2HB  ALA A 215       5.293  -1.843  11.383  1.00  0.00           H  
ATOM    970 3HB  ALA A 215       5.918  -2.108   9.739  1.00  0.00           H  
ATOM    971  N   ALA A 216       3.954  -2.252   7.462  1.00  0.00           N  
ATOM    972  CA  ALA A 216       3.845  -1.928   6.047  1.00  0.00           C  
ATOM    973  C   ALA A 216       2.389  -1.795   5.634  1.00  0.00           C  
ATOM    974  O   ALA A 216       2.058  -1.029   4.724  1.00  0.00           O  
ATOM    975  CB  ALA A 216       4.541  -2.990   5.208  1.00  0.00           C  
ATOM    976  H   ALA A 216       4.278  -3.139   7.722  1.00  0.00           H  
ATOM    977  HA  ALA A 216       4.333  -0.967   5.881  1.00  0.00           H  
ATOM    978 1HB  ALA A 216       4.492  -2.715   4.166  1.00  0.00           H  
ATOM    979 2HB  ALA A 216       4.047  -3.939   5.351  1.00  0.00           H  
ATOM    980 3HB  ALA A 216       5.575  -3.073   5.511  1.00  0.00           H  
ATOM    981  N   LYS A 217       1.524  -2.538   6.317  1.00  0.00           N  
ATOM    982  CA  LYS A 217       0.095  -2.511   6.036  1.00  0.00           C  
ATOM    983  C   LYS A 217      -0.461  -1.097   6.184  1.00  0.00           C  
ATOM    984  O   LYS A 217      -1.208  -0.616   5.329  1.00  0.00           O  
ATOM    985  CB  LYS A 217      -0.652  -3.474   6.961  1.00  0.00           C  
ATOM    986  CG  LYS A 217      -2.160  -3.502   6.753  1.00  0.00           C  
ATOM    987  CD  LYS A 217      -2.811  -4.603   7.577  1.00  0.00           C  
ATOM    988  CE  LYS A 217      -4.321  -4.428   7.643  1.00  0.00           C  
ATOM    989  NZ  LYS A 217      -4.945  -4.463   6.292  1.00  0.00           N  
ATOM    990  H   LYS A 217       1.860  -3.132   7.024  1.00  0.00           H  
ATOM    991  HA  LYS A 217      -0.061  -2.828   5.004  1.00  0.00           H  
ATOM    992 1HB  LYS A 217      -0.275  -4.486   6.813  1.00  0.00           H  
ATOM    993 2HB  LYS A 217      -0.462  -3.202   7.999  1.00  0.00           H  
ATOM    994 1HG  LYS A 217      -2.586  -2.541   7.046  1.00  0.00           H  
ATOM    995 2HG  LYS A 217      -2.380  -3.670   5.700  1.00  0.00           H  
ATOM    996 1HD  LYS A 217      -2.585  -5.573   7.132  1.00  0.00           H  
ATOM    997 2HD  LYS A 217      -2.409  -4.586   8.590  1.00  0.00           H  
ATOM    998 1HE  LYS A 217      -4.753  -5.222   8.250  1.00  0.00           H  
ATOM    999 2HE  LYS A 217      -4.556  -3.472   8.112  1.00  0.00           H  
ATOM   1000 1HZ  LYS A 217      -5.944  -4.343   6.379  1.00  0.00           H  
ATOM   1001 2HZ  LYS A 217      -4.565  -3.718   5.725  1.00  0.00           H  
ATOM   1002 3HZ  LYS A 217      -4.750  -5.352   5.855  1.00  0.00           H  
ATOM   1003  N   GLU A 218      -0.073  -0.436   7.264  1.00  0.00           N  
ATOM   1004  CA  GLU A 218      -0.534   0.924   7.529  1.00  0.00           C  
ATOM   1005  C   GLU A 218       0.011   1.888   6.503  1.00  0.00           C  
ATOM   1006  O   GLU A 218      -0.708   2.770   6.033  1.00  0.00           O  
ATOM   1007  CB  GLU A 218      -0.117   1.373   8.931  1.00  0.00           C  
ATOM   1008  CG  GLU A 218      -0.746   2.683   9.385  1.00  0.00           C  
ATOM   1009  CD  GLU A 218      -2.231   2.576   9.597  1.00  0.00           C  
ATOM   1010  OE1 GLU A 218      -2.716   1.477   9.724  1.00  0.00           O  
ATOM   1011  OE2 GLU A 218      -2.880   3.594   9.631  1.00  0.00           O  
ATOM   1012  H   GLU A 218       0.538  -0.870   7.900  1.00  0.00           H  
ATOM   1013  HA  GLU A 218      -1.623   0.938   7.470  1.00  0.00           H  
ATOM   1014 1HB  GLU A 218      -0.386   0.604   9.655  1.00  0.00           H  
ATOM   1015 2HB  GLU A 218       0.966   1.492   8.968  1.00  0.00           H  
ATOM   1016 1HG  GLU A 218      -0.279   2.994  10.319  1.00  0.00           H  
ATOM   1017 2HG  GLU A 218      -0.544   3.449   8.638  1.00  0.00           H  
ATOM   1018  N   VAL A 219       1.284   1.725   6.160  1.00  0.00           N  
ATOM   1019  CA  VAL A 219       1.942   2.595   5.192  1.00  0.00           C  
ATOM   1020  C   VAL A 219       1.206   2.590   3.853  1.00  0.00           C  
ATOM   1021  O   VAL A 219       0.867   3.647   3.321  1.00  0.00           O  
ATOM   1022  CB  VAL A 219       3.399   2.146   4.977  1.00  0.00           C  
ATOM   1023  CG1 VAL A 219       4.014   2.879   3.794  1.00  0.00           C  
ATOM   1024  CG2 VAL A 219       4.209   2.389   6.241  1.00  0.00           C  
ATOM   1025  H   VAL A 219       1.794   0.988   6.561  1.00  0.00           H  
ATOM   1026  HA  VAL A 219       1.943   3.612   5.585  1.00  0.00           H  
ATOM   1027  HB  VAL A 219       3.410   1.082   4.736  1.00  0.00           H  
ATOM   1028 1HG1 VAL A 219       5.044   2.549   3.656  1.00  0.00           H  
ATOM   1029 2HG1 VAL A 219       3.440   2.662   2.893  1.00  0.00           H  
ATOM   1030 3HG1 VAL A 219       4.000   3.952   3.984  1.00  0.00           H  
ATOM   1031 1HG2 VAL A 219       5.238   2.068   6.082  1.00  0.00           H  
ATOM   1032 2HG2 VAL A 219       4.193   3.452   6.485  1.00  0.00           H  
ATOM   1033 3HG2 VAL A 219       3.775   1.822   7.065  1.00  0.00           H  
ATOM   1034  N   TYR A 220       0.937   1.399   3.330  1.00  0.00           N  
ATOM   1035  CA  TYR A 220       0.255   1.269   2.048  1.00  0.00           C  
ATOM   1036  C   TYR A 220      -1.154   1.862   2.105  1.00  0.00           C  
ATOM   1037  O   TYR A 220      -1.587   2.539   1.169  1.00  0.00           O  
ATOM   1038  CB  TYR A 220       0.197  -0.200   1.623  1.00  0.00           C  
ATOM   1039  CG  TYR A 220      -0.349  -0.411   0.228  1.00  0.00           C  
ATOM   1040  CD1 TYR A 220       0.477  -0.243  -0.874  1.00  0.00           C  
ATOM   1041  CD2 TYR A 220      -1.677  -0.771   0.051  1.00  0.00           C  
ATOM   1042  CE1 TYR A 220      -0.022  -0.436  -2.147  1.00  0.00           C  
ATOM   1043  CE2 TYR A 220      -2.176  -0.963  -1.223  1.00  0.00           C  
ATOM   1044  CZ  TYR A 220      -1.354  -0.797  -2.319  1.00  0.00           C  
ATOM   1045  OH  TYR A 220      -1.851  -0.988  -3.587  1.00  0.00           O  
ATOM   1046  H   TYR A 220       1.206   0.589   3.816  1.00  0.00           H  
ATOM   1047  HA  TYR A 220       0.817   1.828   1.299  1.00  0.00           H  
ATOM   1048 1HB  TYR A 220       1.199  -0.631   1.664  1.00  0.00           H  
ATOM   1049 2HB  TYR A 220      -0.428  -0.756   2.320  1.00  0.00           H  
ATOM   1050  HD1 TYR A 220       1.521   0.040  -0.734  1.00  0.00           H  
ATOM   1051  HD2 TYR A 220      -2.326  -0.901   0.916  1.00  0.00           H  
ATOM   1052  HE1 TYR A 220       0.627  -0.304  -3.013  1.00  0.00           H  
ATOM   1053  HE2 TYR A 220      -3.220  -1.246  -1.363  1.00  0.00           H  
ATOM   1054  HH  TYR A 220      -2.730  -1.370  -3.531  1.00  0.00           H  
ATOM   1055  N   LYS A 221      -1.858   1.621   3.207  1.00  0.00           N  
ATOM   1056  CA  LYS A 221      -3.216   2.129   3.368  1.00  0.00           C  
ATOM   1057  C   LYS A 221      -3.236   3.655   3.440  1.00  0.00           C  
ATOM   1058  O   LYS A 221      -4.019   4.310   2.745  1.00  0.00           O  
ATOM   1059  CB  LYS A 221      -3.862   1.535   4.621  1.00  0.00           C  
ATOM   1060  CG  LYS A 221      -5.250   2.080   4.931  1.00  0.00           C  
ATOM   1061  CD  LYS A 221      -5.828   1.438   6.184  1.00  0.00           C  
ATOM   1062  CE  LYS A 221      -7.164   2.061   6.560  1.00  0.00           C  
ATOM   1063  NZ  LYS A 221      -7.805   1.356   7.703  1.00  0.00           N  
ATOM   1064  H   LYS A 221      -1.456   1.087   3.927  1.00  0.00           H  
ATOM   1065  HA  LYS A 221      -3.802   1.831   2.498  1.00  0.00           H  
ATOM   1066 1HB  LYS A 221      -3.944   0.453   4.510  1.00  0.00           H  
ATOM   1067 2HB  LYS A 221      -3.226   1.728   5.485  1.00  0.00           H  
ATOM   1068 1HG  LYS A 221      -5.193   3.159   5.079  1.00  0.00           H  
ATOM   1069 2HG  LYS A 221      -5.915   1.881   4.092  1.00  0.00           H  
ATOM   1070 1HD  LYS A 221      -5.969   0.370   6.014  1.00  0.00           H  
ATOM   1071 2HD  LYS A 221      -5.132   1.567   7.013  1.00  0.00           H  
ATOM   1072 1HE  LYS A 221      -7.014   3.105   6.831  1.00  0.00           H  
ATOM   1073 2HE  LYS A 221      -7.837   2.024   5.704  1.00  0.00           H  
ATOM   1074 1HZ  LYS A 221      -8.687   1.798   7.921  1.00  0.00           H  
ATOM   1075 2HZ  LYS A 221      -7.966   0.389   7.455  1.00  0.00           H  
ATOM   1076 3HZ  LYS A 221      -7.199   1.400   8.509  1.00  0.00           H  
ATOM   1077  N   ILE A 222      -2.372   4.219   4.279  1.00  0.00           N  
ATOM   1078  CA  ILE A 222      -2.295   5.668   4.443  1.00  0.00           C  
ATOM   1079  C   ILE A 222      -1.892   6.342   3.132  1.00  0.00           C  
ATOM   1080  O   ILE A 222      -2.404   7.408   2.782  1.00  0.00           O  
ATOM   1081  CB  ILE A 222      -1.292   6.045   5.548  1.00  0.00           C  
ATOM   1082  CG1 ILE A 222      -1.813   5.599   6.917  1.00  0.00           C  
ATOM   1083  CG2 ILE A 222      -1.027   7.543   5.538  1.00  0.00           C  
ATOM   1084  CD1 ILE A 222      -3.120   6.248   7.313  1.00  0.00           C  
ATOM   1085  H   ILE A 222      -1.766   3.644   4.802  1.00  0.00           H  
ATOM   1086  HA  ILE A 222      -3.279   6.036   4.732  1.00  0.00           H  
ATOM   1087  HB  ILE A 222      -0.353   5.518   5.382  1.00  0.00           H  
ATOM   1088 1HG1 ILE A 222      -1.954   4.519   6.919  1.00  0.00           H  
ATOM   1089 2HG1 ILE A 222      -1.072   5.833   7.682  1.00  0.00           H  
ATOM   1090 1HG2 ILE A 222      -0.316   7.792   6.326  1.00  0.00           H  
ATOM   1091 2HG2 ILE A 222      -0.614   7.832   4.572  1.00  0.00           H  
ATOM   1092 3HG2 ILE A 222      -1.961   8.079   5.709  1.00  0.00           H  
ATOM   1093 1HD1 ILE A 222      -3.425   5.882   8.294  1.00  0.00           H  
ATOM   1094 2HD1 ILE A 222      -2.992   7.330   7.353  1.00  0.00           H  
ATOM   1095 3HD1 ILE A 222      -3.886   5.999   6.580  1.00  0.00           H  
ATOM   1096  N   HIS A 223      -0.992   5.700   2.399  1.00  0.00           N  
ATOM   1097  CA  HIS A 223      -0.521   6.226   1.126  1.00  0.00           C  
ATOM   1098  C   HIS A 223      -1.675   6.334   0.131  1.00  0.00           C  
ATOM   1099  O   HIS A 223      -1.806   7.332  -0.576  1.00  0.00           O  
ATOM   1100  CB  HIS A 223       0.587   5.339   0.548  1.00  0.00           C  
ATOM   1101  CG  HIS A 223       1.373   5.995  -0.544  1.00  0.00           C  
ATOM   1102  ND1 HIS A 223       2.324   5.322  -1.283  1.00  0.00           N  
ATOM   1103  CD2 HIS A 223       1.353   7.262  -1.021  1.00  0.00           C  
ATOM   1104  CE1 HIS A 223       2.853   6.148  -2.170  1.00  0.00           C  
ATOM   1105  NE2 HIS A 223       2.281   7.330  -2.031  1.00  0.00           N  
ATOM   1106  H   HIS A 223      -0.625   4.850   2.729  1.00  0.00           H  
ATOM   1107  HA  HIS A 223      -0.110   7.224   1.275  1.00  0.00           H  
ATOM   1108 1HB  HIS A 223       1.277   5.054   1.343  1.00  0.00           H  
ATOM   1109 2HB  HIS A 223       0.150   4.423   0.151  1.00  0.00           H  
ATOM   1110  HD2 HIS A 223       0.719   8.075  -0.670  1.00  0.00           H  
ATOM   1111  HE1 HIS A 223       3.628   5.895  -2.893  1.00  0.00           H  
ATOM   1112  HE2 HIS A 223       2.489   8.154  -2.576  1.00  0.00           H  
ATOM   1113  N   GLN A 224      -2.516   5.305   0.101  1.00  0.00           N  
ATOM   1114  CA  GLN A 224      -3.664   5.273  -0.800  1.00  0.00           C  
ATOM   1115  C   GLN A 224      -4.630   6.418  -0.501  1.00  0.00           C  
ATOM   1116  O   GLN A 224      -5.229   6.992  -1.409  1.00  0.00           O  
ATOM   1117  CB  GLN A 224      -4.393   3.931  -0.692  1.00  0.00           C  
ATOM   1118  CG  GLN A 224      -3.663   2.772  -1.349  1.00  0.00           C  
ATOM   1119  CD  GLN A 224      -4.471   1.489  -1.322  1.00  0.00           C  
ATOM   1120  OE1 GLN A 224      -5.046   1.122  -0.293  1.00  0.00           O  
ATOM   1121  NE2 GLN A 224      -4.521   0.797  -2.454  1.00  0.00           N  
ATOM   1122  H   GLN A 224      -2.360   4.543   0.702  1.00  0.00           H  
ATOM   1123  HA  GLN A 224      -3.305   5.393  -1.822  1.00  0.00           H  
ATOM   1124 1HB  GLN A 224      -4.542   3.682   0.359  1.00  0.00           H  
ATOM   1125 2HB  GLN A 224      -5.377   4.013  -1.152  1.00  0.00           H  
ATOM   1126 1HG  GLN A 224      -3.461   3.026  -2.390  1.00  0.00           H  
ATOM   1127 2HG  GLN A 224      -2.727   2.598  -0.819  1.00  0.00           H  
ATOM   1128 1HE2 GLN A 224      -5.039  -0.058  -2.497  1.00  0.00           H  
ATOM   1129 2HE2 GLN A 224      -4.041   1.130  -3.266  1.00  0.00           H  
ATOM   1130  N   GLN A 225      -4.759   6.753   0.777  1.00  0.00           N  
ATOM   1131  CA  GLN A 225      -5.650   7.823   1.205  1.00  0.00           C  
ATOM   1132  C   GLN A 225      -5.056   9.190   0.865  1.00  0.00           C  
ATOM   1133  O   GLN A 225      -5.761  10.087   0.401  1.00  0.00           O  
ATOM   1134  CB  GLN A 225      -5.923   7.725   2.708  1.00  0.00           C  
ATOM   1135  CG  GLN A 225      -6.706   6.489   3.119  1.00  0.00           C  
ATOM   1136  CD  GLN A 225      -6.921   6.413   4.619  1.00  0.00           C  
ATOM   1137  OE1 GLN A 225      -6.417   7.248   5.376  1.00  0.00           O  
ATOM   1138  NE2 GLN A 225      -7.671   5.409   5.058  1.00  0.00           N  
ATOM   1139  H   GLN A 225      -4.237   6.266   1.452  1.00  0.00           H  
ATOM   1140  HA  GLN A 225      -6.595   7.720   0.672  1.00  0.00           H  
ATOM   1141 1HB  GLN A 225      -4.978   7.720   3.251  1.00  0.00           H  
ATOM   1142 2HB  GLN A 225      -6.483   8.602   3.034  1.00  0.00           H  
ATOM   1143 1HG  GLN A 225      -7.682   6.512   2.635  1.00  0.00           H  
ATOM   1144 2HG  GLN A 225      -6.154   5.602   2.807  1.00  0.00           H  
ATOM   1145 1HE2 GLN A 225      -7.848   5.307   6.038  1.00  0.00           H  
ATOM   1146 2HE2 GLN A 225      -8.060   4.754   4.410  1.00  0.00           H  
ATOM   1147  N   LEU A 226      -3.754   9.332   1.090  1.00  0.00           N  
ATOM   1148  CA  LEU A 226      -3.056  10.583   0.813  1.00  0.00           C  
ATOM   1149  C   LEU A 226      -3.093  10.909  -0.678  1.00  0.00           C  
ATOM   1150  O   LEU A 226      -3.253  12.068  -1.064  1.00  0.00           O  
ATOM   1151  CB  LEU A 226      -1.601  10.496   1.291  1.00  0.00           C  
ATOM   1152  CG  LEU A 226      -0.778  11.783   1.152  1.00  0.00           C  
ATOM   1153  CD1 LEU A 226      -1.469  12.913   1.903  1.00  0.00           C  
ATOM   1154  CD2 LEU A 226       0.626  11.549   1.689  1.00  0.00           C  
ATOM   1155  H   LEU A 226      -3.248   8.575   1.461  1.00  0.00           H  
ATOM   1156  HA  LEU A 226      -3.556  11.385   1.355  1.00  0.00           H  
ATOM   1157 1HB  LEU A 226      -1.597  10.212   2.342  1.00  0.00           H  
ATOM   1158 2HB  LEU A 226      -1.094   9.716   0.723  1.00  0.00           H  
ATOM   1159  HG  LEU A 226      -0.721  12.068   0.101  1.00  0.00           H  
ATOM   1160 1HD1 LEU A 226      -0.885  13.827   1.805  1.00  0.00           H  
ATOM   1161 2HD1 LEU A 226      -2.464  13.072   1.486  1.00  0.00           H  
ATOM   1162 3HD1 LEU A 226      -1.556  12.649   2.957  1.00  0.00           H  
ATOM   1163 1HD2 LEU A 226       1.212  12.463   1.590  1.00  0.00           H  
ATOM   1164 2HD2 LEU A 226       0.571  11.265   2.741  1.00  0.00           H  
ATOM   1165 3HD2 LEU A 226       1.104  10.749   1.123  1.00  0.00           H  
ATOM   1166  N   LEU A 227      -2.954   9.877  -1.509  1.00  0.00           N  
ATOM   1167  CA  LEU A 227      -2.965  10.045  -2.961  1.00  0.00           C  
ATOM   1168  C   LEU A 227      -4.276  10.661  -3.440  1.00  0.00           C  
ATOM   1169  O   LEU A 227      -4.292  11.461  -4.374  1.00  0.00           O  
ATOM   1170  CB  LEU A 227      -2.741   8.699  -3.657  1.00  0.00           C  
ATOM   1171  CG  LEU A 227      -1.301   8.176  -3.628  1.00  0.00           C  
ATOM   1172  CD1 LEU A 227      -1.230   6.776  -4.224  1.00  0.00           C  
ATOM   1173  CD2 LEU A 227      -0.371   9.123  -4.379  1.00  0.00           C  
ATOM   1174  H   LEU A 227      -2.835   8.976  -1.134  1.00  0.00           H  
ATOM   1175  HA  LEU A 227      -2.152  10.715  -3.238  1.00  0.00           H  
ATOM   1176 1HB  LEU A 227      -3.378   7.966  -3.184  1.00  0.00           H  
ATOM   1177 2HB  LEU A 227      -3.041   8.798  -4.690  1.00  0.00           H  
ATOM   1178  HG  LEU A 227      -0.966   8.119  -2.601  1.00  0.00           H  
ATOM   1179 1HD1 LEU A 227      -1.571   6.804  -5.248  1.00  0.00           H  
ATOM   1180 2HD1 LEU A 227      -1.858   6.108  -3.652  1.00  0.00           H  
ATOM   1181 3HD1 LEU A 227      -0.208   6.424  -4.195  1.00  0.00           H  
ATOM   1182 1HD2 LEU A 227      -0.304  10.060  -3.847  1.00  0.00           H  
ATOM   1183 2HD2 LEU A 227      -0.758   9.298  -5.372  1.00  0.00           H  
ATOM   1184 3HD2 LEU A 227       0.611   8.680  -4.450  1.00  0.00           H  
ATOM   1185  N   PHE A 228      -5.374  10.294  -2.791  1.00  0.00           N  
ATOM   1186  CA  PHE A 228      -6.683  10.811  -3.162  1.00  0.00           C  
ATOM   1187  C   PHE A 228      -6.769  12.313  -2.907  1.00  0.00           C  
ATOM   1188  O   PHE A 228      -7.225  13.076  -3.761  1.00  0.00           O  
ATOM   1189  CB  PHE A 228      -7.783  10.089  -2.382  1.00  0.00           C  
ATOM   1190  CG  PHE A 228      -9.174  10.506  -2.768  1.00  0.00           C  
ATOM   1191  CD1 PHE A 228      -9.736  10.076  -3.962  1.00  0.00           C  
ATOM   1192  CD2 PHE A 228      -9.922  11.329  -1.941  1.00  0.00           C  
ATOM   1193  CE1 PHE A 228     -11.015  10.459  -4.318  1.00  0.00           C  
ATOM   1194  CE2 PHE A 228     -11.201  11.713  -2.294  1.00  0.00           C  
ATOM   1195  CZ  PHE A 228     -11.748  11.277  -3.485  1.00  0.00           C  
ATOM   1196  H   PHE A 228      -5.300   9.660  -2.045  1.00  0.00           H  
ATOM   1197  HA  PHE A 228      -6.836  10.633  -4.227  1.00  0.00           H  
ATOM   1198 1HB  PHE A 228      -7.695   9.015  -2.539  1.00  0.00           H  
ATOM   1199 2HB  PHE A 228      -7.656  10.276  -1.317  1.00  0.00           H  
ATOM   1200  HD1 PHE A 228      -9.157   9.428  -4.620  1.00  0.00           H  
ATOM   1201  HD2 PHE A 228      -9.490  11.673  -1.000  1.00  0.00           H  
ATOM   1202  HE1 PHE A 228     -11.444  10.114  -5.258  1.00  0.00           H  
ATOM   1203  HE2 PHE A 228     -11.779  12.360  -1.634  1.00  0.00           H  
ATOM   1204  HZ  PHE A 228     -12.755  11.581  -3.765  1.00  0.00           H  
ATOM   1205  N   LYS A 229      -6.302  12.736  -1.742  1.00  0.00           N  
ATOM   1206  CA  LYS A 229      -6.337  14.145  -1.374  1.00  0.00           C  
ATOM   1207  C   LYS A 229      -5.364  14.959  -2.219  1.00  0.00           C  
ATOM   1208  O   LYS A 229      -5.659  16.093  -2.599  1.00  0.00           O  
ATOM   1209  CB  LYS A 229      -6.017  14.318   0.112  1.00  0.00           C  
ATOM   1210  CG  LYS A 229      -7.091  13.787   1.052  1.00  0.00           C  
ATOM   1211  CD  LYS A 229      -6.689  13.970   2.508  1.00  0.00           C  
ATOM   1212  CE  LYS A 229      -7.752  13.423   3.449  1.00  0.00           C  
ATOM   1213  NZ  LYS A 229      -7.361  13.570   4.877  1.00  0.00           N  
ATOM   1214  H   LYS A 229      -5.918  12.086  -1.118  1.00  0.00           H  
ATOM   1215  HA  LYS A 229      -7.341  14.527  -1.561  1.00  0.00           H  
ATOM   1216 1HB  LYS A 229      -5.084  13.804   0.345  1.00  0.00           H  
ATOM   1217 2HB  LYS A 229      -5.873  15.376   0.332  1.00  0.00           H  
ATOM   1218 1HG  LYS A 229      -8.027  14.318   0.873  1.00  0.00           H  
ATOM   1219 2HG  LYS A 229      -7.252  12.727   0.859  1.00  0.00           H  
ATOM   1220 1HD  LYS A 229      -5.749  13.450   2.695  1.00  0.00           H  
ATOM   1221 2HD  LYS A 229      -6.545  15.030   2.716  1.00  0.00           H  
ATOM   1222 1HE  LYS A 229      -8.690  13.952   3.286  1.00  0.00           H  
ATOM   1223 2HE  LYS A 229      -7.916  12.366   3.238  1.00  0.00           H  
ATOM   1224 1HZ  LYS A 229      -8.090  13.196   5.468  1.00  0.00           H  
ATOM   1225 2HZ  LYS A 229      -6.501  13.066   5.045  1.00  0.00           H  
ATOM   1226 3HZ  LYS A 229      -7.225  14.548   5.090  1.00  0.00           H  
ATOM   1227  N   ALA A 230      -4.212  14.368  -2.518  1.00  0.00           N  
ATOM   1228  CA  ALA A 230      -3.190  15.036  -3.317  1.00  0.00           C  
ATOM   1229  C   ALA A 230      -3.684  15.303  -4.738  1.00  0.00           C  
ATOM   1230  O   ALA A 230      -3.207  16.218  -5.409  1.00  0.00           O  
ATOM   1231  CB  ALA A 230      -1.916  14.205  -3.347  1.00  0.00           C  
ATOM   1232  H   ALA A 230      -4.039  13.458  -2.184  1.00  0.00           H  
ATOM   1233  HA  ALA A 230      -2.973  15.999  -2.854  1.00  0.00           H  
ATOM   1234 1HB  ALA A 230      -1.161  14.716  -3.944  1.00  0.00           H  
ATOM   1235 2HB  ALA A 230      -1.545  14.071  -2.330  1.00  0.00           H  
ATOM   1236 3HB  ALA A 230      -2.127  13.231  -3.786  1.00  0.00           H  
ATOM   1237  N   ARG A 231      -4.629  14.492  -5.196  1.00  0.00           N  
ATOM   1238  CA  ARG A 231      -5.189  14.659  -6.531  1.00  0.00           C  
ATOM   1239  C   ARG A 231      -6.194  15.805  -6.558  1.00  0.00           C  
ATOM   1240  O   ARG A 231      -6.261  16.561  -7.528  1.00  0.00           O  
ATOM   1241  CB  ARG A 231      -5.868  13.378  -6.993  1.00  0.00           C  
ATOM   1242  CG  ARG A 231      -6.475  13.443  -8.386  1.00  0.00           C  
ATOM   1243  CD  ARG A 231      -6.987  12.119  -8.823  1.00  0.00           C  
ATOM   1244  NE  ARG A 231      -7.783  12.218 -10.035  1.00  0.00           N  
ATOM   1245  CZ  ARG A 231      -8.429  11.186 -10.614  1.00  0.00           C  
ATOM   1246  NH1 ARG A 231      -8.362   9.987 -10.081  1.00  0.00           N  
ATOM   1247  NH2 ARG A 231      -9.129  11.381 -11.718  1.00  0.00           N  
ATOM   1248  H   ARG A 231      -4.947  13.757  -4.629  1.00  0.00           H  
ATOM   1249  HA  ARG A 231      -4.376  14.889  -7.221  1.00  0.00           H  
ATOM   1250 1HB  ARG A 231      -5.147  12.562  -6.985  1.00  0.00           H  
ATOM   1251 2HB  ARG A 231      -6.666  13.118  -6.297  1.00  0.00           H  
ATOM   1252 1HG  ARG A 231      -7.305  14.149  -8.388  1.00  0.00           H  
ATOM   1253 2HG  ARG A 231      -5.718  13.770  -9.099  1.00  0.00           H  
ATOM   1254 1HD  ARG A 231      -6.148  11.451  -9.020  1.00  0.00           H  
ATOM   1255 2HD  ARG A 231      -7.611  11.693  -8.039  1.00  0.00           H  
ATOM   1256  HE  ARG A 231      -7.858  13.126 -10.475  1.00  0.00           H  
ATOM   1257 1HH1 ARG A 231      -7.827   9.838  -9.237  1.00  0.00           H  
ATOM   1258 2HH1 ARG A 231      -8.846   9.214 -10.514  1.00  0.00           H  
ATOM   1259 1HH2 ARG A 231      -9.180  12.304 -12.128  1.00  0.00           H  
ATOM   1260 2HH2 ARG A 231      -9.611  10.609 -12.152  1.00  0.00           H  
ATOM   1261  N   LEU A 232      -6.958  15.937  -5.481  1.00  0.00           N  
ATOM   1262  CA  LEU A 232      -7.972  16.982  -5.378  1.00  0.00           C  
ATOM   1263  C   LEU A 232      -7.338  18.345  -5.104  1.00  0.00           C  
ATOM   1264  O   LEU A 232      -7.615  19.312  -5.817  1.00  0.00           O  
ATOM   1265  CB  LEU A 232      -8.970  16.642  -4.264  1.00  0.00           C  
ATOM   1266  CG  LEU A 232      -9.825  15.389  -4.497  1.00  0.00           C  
ATOM   1267  CD1 LEU A 232     -10.650  15.098  -3.251  1.00  0.00           C  
ATOM   1268  CD2 LEU A 232     -10.721  15.603  -5.708  1.00  0.00           C  
ATOM   1269  H   LEU A 232      -6.836  15.317  -4.733  1.00  0.00           H  
ATOM   1270  HA  LEU A 232      -8.508  17.038  -6.325  1.00  0.00           H  
ATOM   1271 1HB  LEU A 232      -8.419  16.499  -3.336  1.00  0.00           H  
ATOM   1272 2HB  LEU A 232      -9.647  17.486  -4.134  1.00  0.00           H  
ATOM   1273  HG  LEU A 232      -9.174  14.532  -4.674  1.00  0.00           H  
ATOM   1274 1HD1 LEU A 232     -11.258  14.208  -3.417  1.00  0.00           H  
ATOM   1275 2HD1 LEU A 232      -9.985  14.931  -2.404  1.00  0.00           H  
ATOM   1276 3HD1 LEU A 232     -11.301  15.947  -3.039  1.00  0.00           H  
ATOM   1277 1HD2 LEU A 232     -11.327  14.713  -5.875  1.00  0.00           H  
ATOM   1278 2HD2 LEU A 232     -11.372  16.459  -5.532  1.00  0.00           H  
ATOM   1279 3HD2 LEU A 232     -10.104  15.792  -6.587  1.00  0.00           H  
ATOM   1280  N   GLN A 233      -6.489  18.401  -4.072  1.00  0.00           N  
ATOM   1281  CA  GLN A 233      -5.795  19.630  -3.668  1.00  0.00           C  
ATOM   1282  C   GLN A 233      -6.755  20.654  -3.068  1.00  0.00           C  
ATOM   1283  O   GLN A 233      -7.637  21.178  -3.749  1.00  0.00           O  
ATOM   1284  CB  GLN A 233      -5.063  20.247  -4.863  1.00  0.00           C  
ATOM   1285  CG  GLN A 233      -3.900  19.417  -5.377  1.00  0.00           C  
ATOM   1286  CD  GLN A 233      -2.708  19.448  -4.439  1.00  0.00           C  
ATOM   1287  OE1 GLN A 233      -2.457  20.450  -3.764  1.00  0.00           O  
ATOM   1288  NE2 GLN A 233      -1.964  18.348  -4.393  1.00  0.00           N  
ATOM   1289  H   GLN A 233      -6.323  17.580  -3.557  1.00  0.00           H  
ATOM   1290  HA  GLN A 233      -5.062  19.377  -2.902  1.00  0.00           H  
ATOM   1291 1HB  GLN A 233      -5.764  20.390  -5.685  1.00  0.00           H  
ATOM   1292 2HB  GLN A 233      -4.680  21.229  -4.586  1.00  0.00           H  
ATOM   1293 1HG  GLN A 233      -4.224  18.382  -5.484  1.00  0.00           H  
ATOM   1294 2HG  GLN A 233      -3.585  19.810  -6.344  1.00  0.00           H  
ATOM   1295 1HE2 GLN A 233      -1.165  18.310  -3.792  1.00  0.00           H  
ATOM   1296 2HE2 GLN A 233      -2.203  17.557  -4.958  1.00  0.00           H  
ATOM   1297  N   GLN A 234      -6.566  20.944  -1.788  1.00  0.00           N  
ATOM   1298  CA  GLN A 234      -7.408  21.907  -1.091  1.00  0.00           C  
ATOM   1299  C   GLN A 234      -6.859  23.317  -1.259  1.00  0.00           C  
ATOM   1300  O   GLN A 234      -7.578  24.304  -1.101  1.00  0.00           O  
ATOM   1301  CB  GLN A 234      -7.514  21.556   0.396  1.00  0.00           C  
ATOM   1302  CG  GLN A 234      -8.129  20.195   0.672  1.00  0.00           C  
ATOM   1303  CD  GLN A 234      -9.537  20.074   0.120  1.00  0.00           C  
ATOM   1304  OE1 GLN A 234     -10.416  20.879   0.440  1.00  0.00           O  
ATOM   1305  NE2 GLN A 234      -9.759  19.065  -0.715  1.00  0.00           N  
ATOM   1306  H   GLN A 234      -5.830  20.511  -1.304  1.00  0.00           H  
ATOM   1307  HA  GLN A 234      -8.406  21.873  -1.527  1.00  0.00           H  
ATOM   1308 1HB  GLN A 234      -6.521  21.574   0.845  1.00  0.00           H  
ATOM   1309 2HB  GLN A 234      -8.117  22.308   0.905  1.00  0.00           H  
ATOM   1310 1HG  GLN A 234      -7.512  19.427   0.206  1.00  0.00           H  
ATOM   1311 2HG  GLN A 234      -8.170  20.038   1.750  1.00  0.00           H  
ATOM   1312 1HE2 GLN A 234     -10.668  18.933  -1.111  1.00  0.00           H  
ATOM   1313 2HE2 GLN A 234      -9.017  18.436  -0.948  1.00  0.00           H  
ATOM   1314  N   GLN A 235      -5.578  23.406  -1.578  1.00  0.00           N  
ATOM   1315  CA  GLN A 235      -4.918  24.686  -1.773  1.00  0.00           C  
ATOM   1316  C   GLN A 235      -4.508  24.842  -3.231  1.00  0.00           C  
ATOM   1317  O   GLN A 235      -3.688  24.075  -3.737  1.00  0.00           O  
ATOM   1318  CB  GLN A 235      -3.695  24.812  -0.860  1.00  0.00           C  
ATOM   1319  CG  GLN A 235      -2.971  26.143  -0.969  1.00  0.00           C  
ATOM   1320  CD  GLN A 235      -1.813  26.253   0.005  1.00  0.00           C  
ATOM   1321  OE1 GLN A 235      -1.251  25.244   0.438  1.00  0.00           O  
ATOM   1322  NE2 GLN A 235      -1.449  27.482   0.353  1.00  0.00           N  
ATOM   1323  H   GLN A 235      -5.058  22.582  -1.690  1.00  0.00           H  
ATOM   1324  HA  GLN A 235      -5.621  25.480  -1.520  1.00  0.00           H  
ATOM   1325 1HB  GLN A 235      -4.001  24.679   0.178  1.00  0.00           H  
ATOM   1326 2HB  GLN A 235      -2.983  24.021  -1.096  1.00  0.00           H  
ATOM   1327 1HG  GLN A 235      -2.580  26.251  -1.980  1.00  0.00           H  
ATOM   1328 2HG  GLN A 235      -3.676  26.946  -0.754  1.00  0.00           H  
ATOM   1329 1HE2 GLN A 235      -0.691  27.617   0.992  1.00  0.00           H  
ATOM   1330 2HE2 GLN A 235      -1.933  28.272  -0.022  1.00  0.00           H  
ATOM   1331  N   GLN A 236      -5.078  25.823  -3.910  1.00  0.00           N  
ATOM   1332  CA  GLN A 236      -4.754  26.055  -5.308  1.00  0.00           C  
ATOM   1333  C   GLN A 236      -4.070  27.402  -5.482  1.00  0.00           C  
ATOM   1334  O   GLN A 236      -4.655  28.453  -5.205  1.00  0.00           O  
ATOM   1335  CB  GLN A 236      -6.016  25.989  -6.173  1.00  0.00           C  
ATOM   1336  CG  GLN A 236      -5.759  26.143  -7.662  1.00  0.00           C  
ATOM   1337  CD  GLN A 236      -7.035  26.073  -8.480  1.00  0.00           C  
ATOM   1338  OE1 GLN A 236      -7.743  25.063  -8.464  1.00  0.00           O  
ATOM   1339  NE2 GLN A 236      -7.334  27.147  -9.200  1.00  0.00           N  
ATOM   1340  H   GLN A 236      -5.726  26.410  -3.459  1.00  0.00           H  
ATOM   1341  HA  GLN A 236      -4.066  25.276  -5.637  1.00  0.00           H  
ATOM   1342 1HB  GLN A 236      -6.515  25.034  -6.014  1.00  0.00           H  
ATOM   1343 2HB  GLN A 236      -6.708  26.774  -5.868  1.00  0.00           H  
ATOM   1344 1HG  GLN A 236      -5.290  27.110  -7.841  1.00  0.00           H  
ATOM   1345 2HG  GLN A 236      -5.097  25.341  -7.990  1.00  0.00           H  
ATOM   1346 1HE2 GLN A 236      -8.164  27.159  -9.760  1.00  0.00           H  
ATOM   1347 2HE2 GLN A 236      -6.730  27.944  -9.185  1.00  0.00           H  
ATOM   1348  N   ALA A 237      -2.828  27.359  -5.938  1.00  0.00           N  
ATOM   1349  CA  ALA A 237      -2.048  28.565  -6.159  1.00  0.00           C  
ATOM   1350  C   ALA A 237      -2.369  29.166  -7.519  1.00  0.00           C  
ATOM   1351  O   ALA A 237      -2.182  30.362  -7.748  1.00  0.00           O  
ATOM   1352  CB  ALA A 237      -0.560  28.267  -6.045  1.00  0.00           C  
ATOM   1353  H   ALA A 237      -2.420  26.486  -6.134  1.00  0.00           H  
ATOM   1354  HA  ALA A 237      -2.321  29.290  -5.392  1.00  0.00           H  
ATOM   1355 1HB  ALA A 237       0.008  29.180  -6.217  1.00  0.00           H  
ATOM   1356 2HB  ALA A 237      -0.341  27.886  -5.047  1.00  0.00           H  
ATOM   1357 3HB  ALA A 237      -0.281  27.520  -6.786  1.00  0.00           H  
ATOM   1358  N   GLN A 238      -2.850  28.323  -8.421  1.00  0.00           N  
ATOM   1359  CA  GLN A 238      -3.206  28.760  -9.760  1.00  0.00           C  
ATOM   1360  C   GLN A 238      -4.543  29.487  -9.737  1.00  0.00           C  
ATOM   1361  O   GLN A 238      -4.739  30.404 -10.562  1.00  0.00           O  
ATOM   1362  OXT GLN A 238      -5.382  29.175  -8.938  1.00  0.00           O  
ATOM   1363  CB  GLN A 238      -3.266  27.569 -10.720  1.00  0.00           C  
ATOM   1364  CG  GLN A 238      -3.507  27.951 -12.171  1.00  0.00           C  
ATOM   1365  CD  GLN A 238      -3.461  26.753 -13.100  1.00  0.00           C  
ATOM   1366  OE1 GLN A 238      -3.446  25.603 -12.652  1.00  0.00           O  
ATOM   1367  NE2 GLN A 238      -3.437  27.015 -14.402  1.00  0.00           N  
ATOM   1368  H   GLN A 238      -2.979  27.385  -8.173  1.00  0.00           H  
ATOM   1369  HA  GLN A 238      -2.441  29.451 -10.113  1.00  0.00           H  
ATOM   1370 1HB  GLN A 238      -2.330  27.013 -10.670  1.00  0.00           H  
ATOM   1371 2HB  GLN A 238      -4.064  26.894 -10.413  1.00  0.00           H  
ATOM   1372 1HG  GLN A 238      -4.491  28.412 -12.256  1.00  0.00           H  
ATOM   1373 2HG  GLN A 238      -2.737  28.655 -12.484  1.00  0.00           H  
ATOM   1374 1HE2 GLN A 238      -3.405  26.265 -15.064  1.00  0.00           H  
ATOM   1375 2HE2 GLN A 238      -3.449  27.963 -14.722  1.00  0.00           H  
TER                                                                             
ATOM   1377  N   MET B   1       7.102 -14.067  -2.919  1.00  0.00           N  
ATOM   1378  CA  MET B   1       6.549 -14.121  -1.571  1.00  0.00           C  
ATOM   1379  C   MET B   1       5.166 -13.486  -1.517  1.00  0.00           C  
ATOM   1380  O   MET B   1       4.974 -12.448  -0.883  1.00  0.00           O  
ATOM   1381  CB  MET B   1       7.492 -13.431  -0.586  1.00  0.00           C  
ATOM   1382  CG  MET B   1       8.840 -14.117  -0.419  1.00  0.00           C  
ATOM   1383  SD  MET B   1       8.695 -15.775   0.274  1.00  0.00           S  
ATOM   1384  CE  MET B   1       8.219 -15.398   1.958  1.00  0.00           C  
ATOM   1385 1H   MET B   1       8.008 -14.489  -2.925  1.00  0.00           H  
ATOM   1386 2H   MET B   1       6.500 -14.560  -3.546  1.00  0.00           H  
ATOM   1387 3H   MET B   1       7.177 -13.113  -3.211  1.00  0.00           H  
ATOM   1388  HA  MET B   1       6.445 -15.166  -1.282  1.00  0.00           H  
ATOM   1389 1HB  MET B   1       7.675 -12.409  -0.915  1.00  0.00           H  
ATOM   1390 2HB  MET B   1       7.019 -13.379   0.395  1.00  0.00           H  
ATOM   1391 1HG  MET B   1       9.334 -14.190  -1.388  1.00  0.00           H  
ATOM   1392 2HG  MET B   1       9.472 -13.522   0.240  1.00  0.00           H  
ATOM   1393 1HE  MET B   1       8.091 -16.325   2.517  1.00  0.00           H  
ATOM   1394 2HE  MET B   1       8.996 -14.793   2.430  1.00  0.00           H  
ATOM   1395 3HE  MET B   1       7.280 -14.843   1.955  1.00  0.00           H  
ATOM   1396  N   ASP B   2       4.205 -14.113  -2.186  1.00  0.00           N  
ATOM   1397  CA  ASP B   2       2.852 -13.576  -2.270  1.00  0.00           C  
ATOM   1398  C   ASP B   2       2.237 -13.414  -0.886  1.00  0.00           C  
ATOM   1399  O   ASP B   2       1.483 -12.475  -0.635  1.00  0.00           O  
ATOM   1400  CB  ASP B   2       1.965 -14.484  -3.125  1.00  0.00           C  
ATOM   1401  CG  ASP B   2       2.345 -14.465  -4.600  1.00  0.00           C  
ATOM   1402  OD1 ASP B   2       3.112 -13.615  -4.984  1.00  0.00           O  
ATOM   1403  OD2 ASP B   2       1.865 -15.302  -5.327  1.00  0.00           O  
ATOM   1404  H   ASP B   2       4.417 -14.987  -2.647  1.00  0.00           H  
ATOM   1405  HA  ASP B   2       2.899 -12.593  -2.739  1.00  0.00           H  
ATOM   1406 1HB  ASP B   2       2.034 -15.509  -2.760  1.00  0.00           H  
ATOM   1407 2HB  ASP B   2       0.925 -14.172  -3.029  1.00  0.00           H  
ATOM   1408  N   ASP B   3       2.566 -14.338   0.012  1.00  0.00           N  
ATOM   1409  CA  ASP B   3       2.014 -14.325   1.362  1.00  0.00           C  
ATOM   1410  C   ASP B   3       2.357 -13.030   2.085  1.00  0.00           C  
ATOM   1411  O   ASP B   3       1.602 -12.566   2.939  1.00  0.00           O  
ATOM   1412  CB  ASP B   3       2.534 -15.519   2.166  1.00  0.00           C  
ATOM   1413  CG  ASP B   3       1.939 -16.845   1.710  1.00  0.00           C  
ATOM   1414  OD1 ASP B   3       0.981 -16.822   0.975  1.00  0.00           O  
ATOM   1415  OD2 ASP B   3       2.449 -17.867   2.102  1.00  0.00           O  
ATOM   1416  H   ASP B   3       3.214 -15.067  -0.247  1.00  0.00           H  
ATOM   1417  HA  ASP B   3       0.928 -14.399   1.292  1.00  0.00           H  
ATOM   1418 1HB  ASP B   3       3.619 -15.574   2.075  1.00  0.00           H  
ATOM   1419 2HB  ASP B   3       2.301 -15.376   3.221  1.00  0.00           H  
ATOM   1420  N   VAL B   4       3.503 -12.450   1.740  1.00  0.00           N  
ATOM   1421  CA  VAL B   4       3.965 -11.225   2.379  1.00  0.00           C  
ATOM   1422  C   VAL B   4       3.593  -9.999   1.554  1.00  0.00           C  
ATOM   1423  O   VAL B   4       3.237  -8.955   2.102  1.00  0.00           O  
ATOM   1424  CB  VAL B   4       5.492 -11.266   2.573  1.00  0.00           C  
ATOM   1425  CG1 VAL B   4       5.971 -10.015   3.295  1.00  0.00           C  
ATOM   1426  CG2 VAL B   4       5.882 -12.517   3.345  1.00  0.00           C  
ATOM   1427  H   VAL B   4       4.067 -12.870   1.015  1.00  0.00           H  
ATOM   1428  HA  VAL B   4       3.489 -11.144   3.358  1.00  0.00           H  
ATOM   1429  HB  VAL B   4       5.973 -11.276   1.595  1.00  0.00           H  
ATOM   1430 1HG1 VAL B   4       7.053 -10.061   3.423  1.00  0.00           H  
ATOM   1431 2HG1 VAL B   4       5.713  -9.135   2.707  1.00  0.00           H  
ATOM   1432 3HG1 VAL B   4       5.494  -9.954   4.272  1.00  0.00           H  
ATOM   1433 1HG2 VAL B   4       6.964 -12.540   3.477  1.00  0.00           H  
ATOM   1434 2HG2 VAL B   4       5.397 -12.509   4.321  1.00  0.00           H  
ATOM   1435 3HG2 VAL B   4       5.566 -13.401   2.789  1.00  0.00           H  
ATOM   1436  N   TYR B   5       3.675 -10.132   0.235  1.00  0.00           N  
ATOM   1437  CA  TYR B   5       3.226  -9.082  -0.670  1.00  0.00           C  
ATOM   1438  C   TYR B   5       1.860  -8.547  -0.260  1.00  0.00           C  
ATOM   1439  O   TYR B   5       1.622  -7.340  -0.289  1.00  0.00           O  
ATOM   1440  CB  TYR B   5       3.182  -9.599  -2.110  1.00  0.00           C  
ATOM   1441  CG  TYR B   5       2.729  -8.565  -3.117  1.00  0.00           C  
ATOM   1442  CD1 TYR B   5       3.653  -7.707  -3.694  1.00  0.00           C  
ATOM   1443  CD2 TYR B   5       1.389  -8.476  -3.463  1.00  0.00           C  
ATOM   1444  CE1 TYR B   5       3.238  -6.763  -4.613  1.00  0.00           C  
ATOM   1445  CE2 TYR B   5       0.974  -7.532  -4.382  1.00  0.00           C  
ATOM   1446  CZ  TYR B   5       1.894  -6.678  -4.956  1.00  0.00           C  
ATOM   1447  OH  TYR B   5       1.481  -5.737  -5.872  1.00  0.00           O  
ATOM   1448  H   TYR B   5       4.059 -10.983  -0.150  1.00  0.00           H  
ATOM   1449  HA  TYR B   5       3.934  -8.254  -0.618  1.00  0.00           H  
ATOM   1450 1HB  TYR B   5       4.174  -9.947  -2.402  1.00  0.00           H  
ATOM   1451 2HB  TYR B   5       2.506 -10.452  -2.170  1.00  0.00           H  
ATOM   1452  HD1 TYR B   5       4.706  -7.777  -3.421  1.00  0.00           H  
ATOM   1453  HD2 TYR B   5       0.662  -9.150  -3.009  1.00  0.00           H  
ATOM   1454  HE1 TYR B   5       3.964  -6.088  -5.066  1.00  0.00           H  
ATOM   1455  HE2 TYR B   5      -0.079  -7.461  -4.654  1.00  0.00           H  
ATOM   1456  HH  TYR B   5       2.240  -5.234  -6.176  1.00  0.00           H  
ATOM   1457  N   ASN B   6       0.965  -9.452   0.123  1.00  0.00           N  
ATOM   1458  CA  ASN B   6      -0.400  -9.081   0.473  1.00  0.00           C  
ATOM   1459  C   ASN B   6      -0.421  -8.059   1.601  1.00  0.00           C  
ATOM   1460  O   ASN B   6      -1.323  -7.224   1.678  1.00  0.00           O  
ATOM   1461  CB  ASN B   6      -1.207 -10.310   0.849  1.00  0.00           C  
ATOM   1462  CG  ASN B   6      -1.557 -11.159  -0.341  1.00  0.00           C  
ATOM   1463  OD1 ASN B   6      -1.557 -10.681  -1.482  1.00  0.00           O  
ATOM   1464  ND2 ASN B   6      -1.855 -12.410  -0.099  1.00  0.00           N  
ATOM   1465  H   ASN B   6       1.239 -10.423   0.171  1.00  0.00           H  
ATOM   1466  HA  ASN B   6      -0.865  -8.612  -0.396  1.00  0.00           H  
ATOM   1467 1HB  ASN B   6      -0.640 -10.914   1.558  1.00  0.00           H  
ATOM   1468 2HB  ASN B   6      -2.128 -10.002   1.344  1.00  0.00           H  
ATOM   1469 1HD2 ASN B   6      -2.095 -13.022  -0.853  1.00  0.00           H  
ATOM   1470 2HD2 ASN B   6      -1.842 -12.754   0.839  1.00  0.00           H  
ATOM   1471  N   TYR B   7       0.579  -8.128   2.475  1.00  0.00           N  
ATOM   1472  CA  TYR B   7       0.669  -7.215   3.608  1.00  0.00           C  
ATOM   1473  C   TYR B   7       1.135  -5.834   3.165  1.00  0.00           C  
ATOM   1474  O   TYR B   7       0.712  -4.818   3.719  1.00  0.00           O  
ATOM   1475  CB  TYR B   7       1.611  -7.778   4.674  1.00  0.00           C  
ATOM   1476  CG  TYR B   7       0.981  -8.842   5.546  1.00  0.00           C  
ATOM   1477  CD1 TYR B   7       1.246 -10.182   5.305  1.00  0.00           C  
ATOM   1478  CD2 TYR B   7       0.139  -8.477   6.586  1.00  0.00           C  
ATOM   1479  CE1 TYR B   7       0.670 -11.154   6.100  1.00  0.00           C  
ATOM   1480  CE2 TYR B   7      -0.436  -9.449   7.381  1.00  0.00           C  
ATOM   1481  CZ  TYR B   7      -0.173 -10.782   7.142  1.00  0.00           C  
ATOM   1482  OH  TYR B   7      -0.746 -11.750   7.934  1.00  0.00           O  
ATOM   1483  H   TYR B   7       1.292  -8.831   2.348  1.00  0.00           H  
ATOM   1484  HA  TYR B   7      -0.325  -7.106   4.043  1.00  0.00           H  
ATOM   1485 1HB  TYR B   7       2.490  -8.208   4.193  1.00  0.00           H  
ATOM   1486 2HB  TYR B   7       1.954  -6.969   5.319  1.00  0.00           H  
ATOM   1487  HD1 TYR B   7       1.908 -10.468   4.487  1.00  0.00           H  
ATOM   1488  HD2 TYR B   7      -0.070  -7.424   6.774  1.00  0.00           H  
ATOM   1489  HE1 TYR B   7       0.878 -12.206   5.911  1.00  0.00           H  
ATOM   1490  HE2 TYR B   7      -1.099  -9.162   8.198  1.00  0.00           H  
ATOM   1491  HH  TYR B   7      -1.298 -11.332   8.600  1.00  0.00           H  
ATOM   1492  N   LEU B   8       2.010  -5.803   2.166  1.00  0.00           N  
ATOM   1493  CA  LEU B   8       2.561  -4.548   1.670  1.00  0.00           C  
ATOM   1494  C   LEU B   8       1.580  -3.845   0.739  1.00  0.00           C  
ATOM   1495  O   LEU B   8       1.574  -2.618   0.640  1.00  0.00           O  
ATOM   1496  CB  LEU B   8       3.882  -4.804   0.933  1.00  0.00           C  
ATOM   1497  CG  LEU B   8       5.132  -4.886   1.818  1.00  0.00           C  
ATOM   1498  CD1 LEU B   8       5.027  -6.098   2.734  1.00  0.00           C  
ATOM   1499  CD2 LEU B   8       6.371  -4.970   0.940  1.00  0.00           C  
ATOM   1500  H   LEU B   8       2.301  -6.671   1.740  1.00  0.00           H  
ATOM   1501  HA  LEU B   8       2.755  -3.895   2.521  1.00  0.00           H  
ATOM   1502 1HB  LEU B   8       3.799  -5.743   0.388  1.00  0.00           H  
ATOM   1503 2HB  LEU B   8       4.038  -4.001   0.212  1.00  0.00           H  
ATOM   1504  HG  LEU B   8       5.192  -3.998   2.447  1.00  0.00           H  
ATOM   1505 1HD1 LEU B   8       5.916  -6.157   3.363  1.00  0.00           H  
ATOM   1506 2HD1 LEU B   8       4.143  -6.003   3.364  1.00  0.00           H  
ATOM   1507 3HD1 LEU B   8       4.949  -7.003   2.132  1.00  0.00           H  
ATOM   1508 1HD2 LEU B   8       7.260  -5.028   1.569  1.00  0.00           H  
ATOM   1509 2HD2 LEU B   8       6.313  -5.859   0.312  1.00  0.00           H  
ATOM   1510 3HD2 LEU B   8       6.431  -4.083   0.308  1.00  0.00           H  
ATOM   1511  N   PHE B   9       0.754  -4.631   0.057  1.00  0.00           N  
ATOM   1512  CA  PHE B   9      -0.172  -4.093  -0.932  1.00  0.00           C  
ATOM   1513  C   PHE B   9      -1.603  -4.526  -0.640  1.00  0.00           C  
ATOM   1514  O   PHE B   9      -2.329  -4.952  -1.539  1.00  0.00           O  
ATOM   1515  CB  PHE B   9       0.226  -4.546  -2.338  1.00  0.00           C  
ATOM   1516  CG  PHE B   9       1.500  -3.925  -2.837  1.00  0.00           C  
ATOM   1517  CD1 PHE B   9       2.733  -4.412  -2.427  1.00  0.00           C  
ATOM   1518  CD2 PHE B   9       1.470  -2.853  -3.715  1.00  0.00           C  
ATOM   1519  CE1 PHE B   9       3.905  -3.841  -2.885  1.00  0.00           C  
ATOM   1520  CE2 PHE B   9       2.640  -2.281  -4.176  1.00  0.00           C  
ATOM   1521  CZ  PHE B   9       3.859  -2.777  -3.759  1.00  0.00           C  
ATOM   1522  H   PHE B   9       0.767  -5.626   0.228  1.00  0.00           H  
ATOM   1523  HA  PHE B   9      -0.128  -3.004  -0.891  1.00  0.00           H  
ATOM   1524 1HB  PHE B   9       0.348  -5.628  -2.351  1.00  0.00           H  
ATOM   1525 2HB  PHE B   9      -0.569  -4.298  -3.039  1.00  0.00           H  
ATOM   1526  HD1 PHE B   9       2.769  -5.255  -1.736  1.00  0.00           H  
ATOM   1527  HD2 PHE B   9       0.506  -2.461  -4.044  1.00  0.00           H  
ATOM   1528  HE1 PHE B   9       4.867  -4.234  -2.554  1.00  0.00           H  
ATOM   1529  HE2 PHE B   9       2.602  -1.440  -4.867  1.00  0.00           H  
ATOM   1530  HZ  PHE B   9       4.783  -2.326  -4.119  1.00  0.00           H  
ATOM   1531  N   ASP B  10      -2.004  -4.414   0.622  1.00  0.00           N  
ATOM   1532  CA  ASP B  10      -3.392  -4.642   1.008  1.00  0.00           C  
ATOM   1533  C   ASP B  10      -4.269  -3.453   0.638  1.00  0.00           C  
ATOM   1534  O   ASP B  10      -4.212  -2.405   1.281  1.00  0.00           O  
ATOM   1535  CB  ASP B  10      -3.493  -4.911   2.511  1.00  0.00           C  
ATOM   1536  CG  ASP B  10      -4.896  -5.307   2.949  1.00  0.00           C  
ATOM   1537  OD1 ASP B  10      -5.761  -5.383   2.108  1.00  0.00           O  
ATOM   1538  OD2 ASP B  10      -5.091  -5.530   4.120  1.00  0.00           O  
ATOM   1539  H   ASP B  10      -1.330  -4.165   1.331  1.00  0.00           H  
ATOM   1540  HA  ASP B  10      -3.761  -5.517   0.472  1.00  0.00           H  
ATOM   1541 1HB  ASP B  10      -2.804  -5.710   2.785  1.00  0.00           H  
ATOM   1542 2HB  ASP B  10      -3.194  -4.019   3.062  1.00  0.00           H  
ATOM   1543  N   ASP B  11      -5.077  -3.622  -0.402  1.00  0.00           N  
ATOM   1544  CA  ASP B  11      -5.857  -2.520  -0.954  1.00  0.00           C  
ATOM   1545  C   ASP B  11      -7.093  -2.242  -0.110  1.00  0.00           C  
ATOM   1546  O   ASP B  11      -8.028  -3.044  -0.077  1.00  0.00           O  
ATOM   1547  CB  ASP B  11      -6.274  -2.826  -2.394  1.00  0.00           C  
ATOM   1548  CG  ASP B  11      -5.113  -2.751  -3.376  1.00  0.00           C  
ATOM   1549  OD1 ASP B  11      -4.472  -1.728  -3.431  1.00  0.00           O  
ATOM   1550  OD2 ASP B  11      -4.879  -3.717  -4.063  1.00  0.00           O  
ATOM   1551  H   ASP B  11      -5.156  -4.538  -0.821  1.00  0.00           H  
ATOM   1552  HA  ASP B  11      -5.236  -1.623  -0.954  1.00  0.00           H  
ATOM   1553 1HB  ASP B  11      -6.708  -3.825  -2.443  1.00  0.00           H  
ATOM   1554 2HB  ASP B  11      -7.043  -2.119  -2.708  1.00  0.00           H  
ATOM   1555  N   GLU B  12      -7.094  -1.103   0.573  1.00  0.00           N  
ATOM   1556  CA  GLU B  12      -8.145  -0.784   1.532  1.00  0.00           C  
ATOM   1557  C   GLU B  12      -8.682   0.624   1.315  1.00  0.00           C  
ATOM   1558  O   GLU B  12      -9.854   0.899   1.572  1.00  0.00           O  
ATOM   1559  CB  GLU B  12      -7.620  -0.925   2.963  1.00  0.00           C  
ATOM   1560  CG  GLU B  12      -8.679  -0.743   4.042  1.00  0.00           C  
ATOM   1561  CD  GLU B  12      -8.190  -1.121   5.412  1.00  0.00           C  
ATOM   1562  OE1 GLU B  12      -7.131  -1.694   5.506  1.00  0.00           O  
ATOM   1563  OE2 GLU B  12      -8.876  -0.838   6.365  1.00  0.00           O  
ATOM   1564  H   GLU B  12      -6.346  -0.440   0.424  1.00  0.00           H  
ATOM   1565  HA  GLU B  12      -8.967  -1.486   1.391  1.00  0.00           H  
ATOM   1566 1HB  GLU B  12      -7.177  -1.912   3.093  1.00  0.00           H  
ATOM   1567 2HB  GLU B  12      -6.836  -0.188   3.137  1.00  0.00           H  
ATOM   1568 1HG  GLU B  12      -8.993   0.301   4.056  1.00  0.00           H  
ATOM   1569 2HG  GLU B  12      -9.547  -1.350   3.790  1.00  0.00           H  
ATOM   1570  N   ASP B  13      -7.817   1.515   0.842  1.00  0.00           N  
ATOM   1571  CA  ASP B  13      -8.149   2.932   0.751  1.00  0.00           C  
ATOM   1572  C   ASP B  13      -8.666   3.462   2.083  1.00  0.00           C  
ATOM   1573  O   ASP B  13      -7.894   3.749   2.956  1.00  0.00           O  
ATOM   1574  OXT ASP B  13      -9.846   3.593   2.260  1.00  0.00           O  
ATOM   1575  CB  ASP B  13      -9.196   3.169  -0.340  1.00  0.00           C  
ATOM   1576  CG  ASP B  13      -8.666   2.890  -1.740  1.00  0.00           C  
ATOM   1577  OD1 ASP B  13      -7.473   2.777  -1.891  1.00  0.00           O  
ATOM   1578  OD2 ASP B  13      -9.460   2.792  -2.645  1.00  0.00           O  
ATOM   1579  H   ASP B  13      -6.905   1.204   0.538  1.00  0.00           H  
ATOM   1580  HA  ASP B  13      -7.245   3.484   0.492  1.00  0.00           H  
ATOM   1581 1HB  ASP B  13     -10.061   2.529  -0.160  1.00  0.00           H  
ATOM   1582 2HB  ASP B  13      -9.540   4.203  -0.297  1.00  0.00           H  
TER                                                                             
I_bsa 1521.05
I_hb 7
I_pack 0.034
I_sc -50.54
I_unsat 4
pep_sc -14.48
pep_sc_noref -8.03
reweighted_sc -126.392
rmsALL 20.269
rmsALL_CAPRI_if 8.922
rmsALL_allIF 12.763
rmsALL_if 12.961
rmsBB 19.977
rmsBB_CAPRI_if 8.378
rmsBB_allIF 12.682
rmsBB_if 12.705
rmsBB_intrf_lowres 12.627
rmsBB_lowres 20.111
rmsCA 19.943
rmsCA_if 12.56
rmsCA_intrf_lowres 12.402
rmsCA_lowres 20.086
rmsSC_CAPRI_if 9.083
rmsSC_allIF 12.679
score -61.372
score_lowres_opt -8.68
score_lowres_start 23.08
silent_score -61.372
startRMSall 0
startRMSallif 0
startRMSbb 0
startRMSca 0
time 80
