# Supplementary material for: Simple biochemical features underlie transcriptional activation domain diversity and dynamic, fuzzy binding to Mediator
Source: eLife. 2021 Apr 27;10:e68068. doi: 10.7554/eLife.68068 (PMC8137143; doi:10.7554/eLife.68068)
Supplement: Figure 6—source data 2. — The 10 best-scoring models from different binding poses are provided as pdb files. Top500.txt contains the score, cluster number, and RMSD to best model for the 500 best-scoring models. [file elife-68068-fig6-data2.zip › Med15-cAD structural models/ABD1/Gal4/2lpb_Gal4_prepack_23926.pdb]

HEADER                                            17-SEP-20   XXXX              
EXPDTA    THEORETICAL MODEL                                                     
REMARK 220                                                                      
REMARK 220 EXPERIMENTAL DETAILS                                                 
REMARK 220  EXPERIMENT TYPE                : THEORETICAL MODELLING              
REMARK 220  DATE OF DATA COLLECTION        : 17-SEP-20                          
REMARK 220                                                                      
REMARK 220 REMARK: MODEL GENERATED BY ROSETTA                                   
REMARK 220  VERSION 2020.08+release.cb1caba                                     
ATOM      1  N   GLN A 158     -12.016 -12.395 -23.603  1.00  0.00           N  
ATOM      2  CA  GLN A 158     -11.969 -12.966 -22.241  1.00  0.00           C  
ATOM      3  C   GLN A 158     -12.554 -11.986 -21.232  1.00  0.00           C  
ATOM      4  O   GLN A 158     -13.092 -10.945 -21.605  1.00  0.00           O  
ATOM      5  CB  GLN A 158     -10.534 -13.324 -21.846  1.00  0.00           C  
ATOM      6  CG  GLN A 158      -9.604 -12.129 -21.725  1.00  0.00           C  
ATOM      7  CD  GLN A 158      -8.195 -12.529 -21.333  1.00  0.00           C  
ATOM      8  OE1 GLN A 158      -7.750 -13.645 -21.615  1.00  0.00           O  
ATOM      9  NE2 GLN A 158      -7.483 -11.618 -20.679  1.00  0.00           N  
ATOM     10 1H   GLN A 158     -11.629 -13.049 -24.253  1.00  0.00           H  
ATOM     11 2H   GLN A 158     -12.965 -12.201 -23.851  1.00  0.00           H  
ATOM     12 3H   GLN A 158     -11.486 -11.548 -23.628  1.00  0.00           H  
ATOM     13  HA  GLN A 158     -12.567 -13.877 -22.227  1.00  0.00           H  
ATOM     14 1HB  GLN A 158     -10.539 -13.844 -20.888  1.00  0.00           H  
ATOM     15 2HB  GLN A 158     -10.112 -14.005 -22.585  1.00  0.00           H  
ATOM     16 1HG  GLN A 158      -9.560 -11.618 -22.687  1.00  0.00           H  
ATOM     17 2HG  GLN A 158      -9.993 -11.455 -20.962  1.00  0.00           H  
ATOM     18 1HE2 GLN A 158      -6.546 -11.825 -20.394  1.00  0.00           H  
ATOM     19 2HE2 GLN A 158      -7.882 -10.726 -20.470  1.00  0.00           H  
ATOM     20  N   ARG A 159     -12.454 -12.331 -19.958  1.00  0.00           N  
ATOM     21  CA  ARG A 159     -12.963 -11.479 -18.889  1.00  0.00           C  
ATOM     22  C   ARG A 159     -12.021 -10.302 -18.654  1.00  0.00           C  
ATOM     23  O   ARG A 159     -10.801 -10.445 -18.767  1.00  0.00           O  
ATOM     24  CB  ARG A 159     -13.124 -12.269 -17.599  1.00  0.00           C  
ATOM     25  CG  ARG A 159     -14.195 -13.348 -17.638  1.00  0.00           C  
ATOM     26  CD  ARG A 159     -14.291 -14.074 -16.346  1.00  0.00           C  
ATOM     27  NE  ARG A 159     -15.301 -15.119 -16.385  1.00  0.00           N  
ATOM     28  CZ  ARG A 159     -15.554 -15.977 -15.378  1.00  0.00           C  
ATOM     29  NH1 ARG A 159     -14.864 -15.902 -14.262  1.00  0.00           N  
ATOM     30  NH2 ARG A 159     -16.496 -16.894 -15.512  1.00  0.00           N  
ATOM     31  H   ARG A 159     -12.025 -13.184 -19.727  1.00  0.00           H  
ATOM     32  HA  ARG A 159     -13.941 -11.098 -19.186  1.00  0.00           H  
ATOM     33 1HB  ARG A 159     -12.180 -12.750 -17.347  1.00  0.00           H  
ATOM     34 2HB  ARG A 159     -13.372 -11.588 -16.784  1.00  0.00           H  
ATOM     35 1HG  ARG A 159     -15.163 -12.892 -17.849  1.00  0.00           H  
ATOM     36 2HG  ARG A 159     -13.955 -14.069 -18.420  1.00  0.00           H  
ATOM     37 1HD  ARG A 159     -13.332 -14.536 -16.116  1.00  0.00           H  
ATOM     38 2HD  ARG A 159     -14.555 -13.374 -15.555  1.00  0.00           H  
ATOM     39  HE  ARG A 159     -15.853 -15.208 -17.228  1.00  0.00           H  
ATOM     40 1HH1 ARG A 159     -14.143 -15.201 -14.159  1.00  0.00           H  
ATOM     41 2HH1 ARG A 159     -15.053 -16.545 -13.507  1.00  0.00           H  
ATOM     42 1HH2 ARG A 159     -17.027 -16.952 -16.370  1.00  0.00           H  
ATOM     43 2HH2 ARG A 159     -16.685 -17.537 -14.757  1.00  0.00           H  
ATOM     44  N   ARG A 160     -12.586  -9.144 -18.344  1.00  0.00           N  
ATOM     45  CA  ARG A 160     -11.792  -7.949 -18.098  1.00  0.00           C  
ATOM     46  C   ARG A 160     -12.633  -6.875 -17.411  1.00  0.00           C  
ATOM     47  O   ARG A 160     -13.441  -6.198 -18.052  1.00  0.00           O  
ATOM     48  CB  ARG A 160     -11.230  -7.400 -19.401  1.00  0.00           C  
ATOM     49  CG  ARG A 160     -10.214  -6.281 -19.238  1.00  0.00           C  
ATOM     50  CD  ARG A 160      -9.812  -5.709 -20.549  1.00  0.00           C  
ATOM     51  NE  ARG A 160     -10.900  -4.977 -21.177  1.00  0.00           N  
ATOM     52  CZ  ARG A 160     -10.769  -4.201 -22.271  1.00  0.00           C  
ATOM     53  NH1 ARG A 160      -9.593  -4.066 -22.844  1.00  0.00           N  
ATOM     54  NH2 ARG A 160     -11.821  -3.575 -22.767  1.00  0.00           N  
ATOM     55  H   ARG A 160     -13.563  -9.090 -18.275  1.00  0.00           H  
ATOM     56  HA  ARG A 160     -10.960  -8.215 -17.446  1.00  0.00           H  
ATOM     57 1HB  ARG A 160     -10.749  -8.204 -19.956  1.00  0.00           H  
ATOM     58 2HB  ARG A 160     -12.045  -7.019 -20.017  1.00  0.00           H  
ATOM     59 1HG  ARG A 160     -10.645  -5.483 -18.634  1.00  0.00           H  
ATOM     60 2HG  ARG A 160      -9.322  -6.668 -18.745  1.00  0.00           H  
ATOM     61 1HD  ARG A 160      -8.978  -5.023 -20.406  1.00  0.00           H  
ATOM     62 2HD  ARG A 160      -9.511  -6.513 -21.220  1.00  0.00           H  
ATOM     63  HE  ARG A 160     -11.820  -5.055 -20.765  1.00  0.00           H  
ATOM     64 1HH1 ARG A 160      -8.788  -4.545 -22.465  1.00  0.00           H  
ATOM     65 2HH1 ARG A 160      -9.495  -3.485 -23.664  1.00  0.00           H  
ATOM     66 1HH2 ARG A 160     -12.725  -3.678 -22.327  1.00  0.00           H  
ATOM     67 2HH2 ARG A 160     -11.723  -2.993 -23.586  1.00  0.00           H  
ATOM     68  N   GLN A 161     -12.454  -6.736 -16.108  1.00  0.00           N  
ATOM     69  CA  GLN A 161     -13.186  -5.737 -15.341  1.00  0.00           C  
ATOM     70  C   GLN A 161     -12.283  -4.548 -15.024  1.00  0.00           C  
ATOM     71  O   GLN A 161     -11.141  -4.722 -14.597  1.00  0.00           O  
ATOM     72  CB  GLN A 161     -13.737  -6.344 -14.048  1.00  0.00           C  
ATOM     73  CG  GLN A 161     -14.684  -7.512 -14.263  1.00  0.00           C  
ATOM     74  CD  GLN A 161     -15.117  -8.154 -12.958  1.00  0.00           C  
ATOM     75  OE1 GLN A 161     -16.283  -8.067 -12.564  1.00  0.00           O  
ATOM     76  NE2 GLN A 161     -14.178  -8.803 -12.279  1.00  0.00           N  
ATOM     77  H   GLN A 161     -11.811  -7.320 -15.646  1.00  0.00           H  
ATOM     78  HA  GLN A 161     -14.024  -5.385 -15.943  1.00  0.00           H  
ATOM     79 1HB  GLN A 161     -12.910  -6.692 -13.428  1.00  0.00           H  
ATOM     80 2HB  GLN A 161     -14.269  -5.578 -13.484  1.00  0.00           H  
ATOM     81 1HG  GLN A 161     -15.575  -7.153 -14.779  1.00  0.00           H  
ATOM     82 2HG  GLN A 161     -14.182  -8.268 -14.866  1.00  0.00           H  
ATOM     83 1HE2 GLN A 161     -14.404  -9.247 -11.411  1.00  0.00           H  
ATOM     84 2HE2 GLN A 161     -13.245  -8.849 -12.635  1.00  0.00           H  
ATOM     85  N   LEU A 162     -12.793  -3.344 -15.237  1.00  0.00           N  
ATOM     86  CA  LEU A 162     -12.021  -2.140 -14.973  1.00  0.00           C  
ATOM     87  C   LEU A 162     -12.920  -0.927 -14.750  1.00  0.00           C  
ATOM     88  O   LEU A 162     -13.442  -0.340 -15.694  1.00  0.00           O  
ATOM     89  CB  LEU A 162     -11.044  -1.861 -16.126  1.00  0.00           C  
ATOM     90  CG  LEU A 162     -11.686  -1.506 -17.473  1.00  0.00           C  
ATOM     91  CD1 LEU A 162     -10.754  -0.631 -18.294  1.00  0.00           C  
ATOM     92  CD2 LEU A 162     -12.047  -2.765 -18.245  1.00  0.00           C  
ATOM     93  H   LEU A 162     -13.712  -3.261 -15.574  1.00  0.00           H  
ATOM     94  HA  LEU A 162     -11.437  -2.296 -14.067  1.00  0.00           H  
ATOM     95 1HB  LEU A 162     -10.402  -1.042 -15.833  1.00  0.00           H  
ATOM     96 2HB  LEU A 162     -10.430  -2.738 -16.270  1.00  0.00           H  
ATOM     97  HG  LEU A 162     -12.595  -0.949 -17.296  1.00  0.00           H  
ATOM     98 1HD1 LEU A 162     -10.631   0.323 -17.804  1.00  0.00           H  
ATOM     99 2HD1 LEU A 162     -11.175  -0.481 -19.277  1.00  0.00           H  
ATOM    100 3HD1 LEU A 162      -9.794  -1.113 -18.384  1.00  0.00           H  
ATOM    101 1HD2 LEU A 162     -12.447  -2.493 -19.212  1.00  0.00           H  
ATOM    102 2HD2 LEU A 162     -12.790  -3.323 -17.694  1.00  0.00           H  
ATOM    103 3HD2 LEU A 162     -11.163  -3.372 -18.377  1.00  0.00           H  
ATOM    104  N   THR A 163     -13.130  -0.568 -13.497  1.00  0.00           N  
ATOM    105  CA  THR A 163     -13.931   0.599 -13.185  1.00  0.00           C  
ATOM    106  C   THR A 163     -13.038   1.835 -13.283  1.00  0.00           C  
ATOM    107  O   THR A 163     -11.937   1.838 -12.733  1.00  0.00           O  
ATOM    108  CB  THR A 163     -14.563   0.499 -11.784  1.00  0.00           C  
ATOM    109  OG1 THR A 163     -15.440  -0.634 -11.733  1.00  0.00           O  
ATOM    110  CG2 THR A 163     -15.350   1.760 -11.463  1.00  0.00           C  
ATOM    111  H   THR A 163     -12.740  -1.095 -12.770  1.00  0.00           H  
ATOM    112  HA  THR A 163     -14.738   0.670 -13.915  1.00  0.00           H  
ATOM    113  HB  THR A 163     -13.779   0.367 -11.040  1.00  0.00           H  
ATOM    114  HG1 THR A 163     -15.176  -1.211 -11.013  1.00  0.00           H  
ATOM    115 1HG2 THR A 163     -15.790   1.671 -10.469  1.00  0.00           H  
ATOM    116 2HG2 THR A 163     -14.684   2.621 -11.490  1.00  0.00           H  
ATOM    117 3HG2 THR A 163     -16.143   1.891 -12.199  1.00  0.00           H  
ATOM    118  N   PRO A 164     -13.497   2.899 -13.960  1.00  0.00           N  
ATOM    119  CA  PRO A 164     -12.714   4.131 -14.141  1.00  0.00           C  
ATOM    120  C   PRO A 164     -12.220   4.737 -12.826  1.00  0.00           C  
ATOM    121  O   PRO A 164     -11.099   5.240 -12.749  1.00  0.00           O  
ATOM    122  CB  PRO A 164     -13.714   5.060 -14.836  1.00  0.00           C  
ATOM    123  CG  PRO A 164     -14.581   4.140 -15.625  1.00  0.00           C  
ATOM    124  CD  PRO A 164     -14.776   2.947 -14.727  1.00  0.00           C  
ATOM    125  HA  PRO A 164     -11.851   3.919 -14.789  1.00  0.00           H  
ATOM    126 1HB  PRO A 164     -14.275   5.638 -14.086  1.00  0.00           H  
ATOM    127 2HB  PRO A 164     -13.178   5.786 -15.465  1.00  0.00           H  
ATOM    128 1HG  PRO A 164     -15.529   4.637 -15.881  1.00  0.00           H  
ATOM    129 2HG  PRO A 164     -14.092   3.880 -16.576  1.00  0.00           H  
ATOM    130 1HD  PRO A 164     -15.637   3.122 -14.067  1.00  0.00           H  
ATOM    131 2HD  PRO A 164     -14.933   2.048 -15.342  1.00  0.00           H  
ATOM    132  N   GLN A 165     -13.054   4.663 -11.798  1.00  0.00           N  
ATOM    133  CA  GLN A 165     -12.719   5.223 -10.492  1.00  0.00           C  
ATOM    134  C   GLN A 165     -11.666   4.392  -9.762  1.00  0.00           C  
ATOM    135  O   GLN A 165     -10.776   4.940  -9.115  1.00  0.00           O  
ATOM    136  CB  GLN A 165     -13.974   5.333  -9.621  1.00  0.00           C  
ATOM    137  CG  GLN A 165     -14.958   6.399 -10.083  1.00  0.00           C  
ATOM    138  CD  GLN A 165     -15.790   5.962 -11.276  1.00  0.00           C  
ATOM    139  OE1 GLN A 165     -16.123   4.784 -11.418  1.00  0.00           O  
ATOM    140  NE2 GLN A 165     -16.130   6.904 -12.140  1.00  0.00           N  
ATOM    141  H   GLN A 165     -13.924   4.226 -11.924  1.00  0.00           H  
ATOM    142  HA  GLN A 165     -12.302   6.219 -10.639  1.00  0.00           H  
ATOM    143 1HB  GLN A 165     -14.484   4.380  -9.625  1.00  0.00           H  
ATOM    144 2HB  GLN A 165     -13.673   5.566  -8.611  1.00  0.00           H  
ATOM    145 1HG  GLN A 165     -15.623   6.635  -9.265  1.00  0.00           H  
ATOM    146 2HG  GLN A 165     -14.401   7.284 -10.357  1.00  0.00           H  
ATOM    147 1HE2 GLN A 165     -16.672   6.647 -12.921  1.00  0.00           H  
ATOM    148 2HE2 GLN A 165     -15.830   7.825 -11.971  1.00  0.00           H  
ATOM    149  N   GLN A 166     -11.757   3.072  -9.874  1.00  0.00           N  
ATOM    150  CA  GLN A 166     -10.822   2.186  -9.190  1.00  0.00           C  
ATOM    151  C   GLN A 166      -9.517   2.063  -9.956  1.00  0.00           C  
ATOM    152  O   GLN A 166      -8.440   2.098  -9.365  1.00  0.00           O  
ATOM    153  CB  GLN A 166     -11.442   0.800  -8.993  1.00  0.00           C  
ATOM    154  CG  GLN A 166     -12.632   0.778  -8.049  1.00  0.00           C  
ATOM    155  CD  GLN A 166     -13.256  -0.599  -7.936  1.00  0.00           C  
ATOM    156  OE1 GLN A 166     -13.286  -1.364  -8.904  1.00  0.00           O  
ATOM    157  NE2 GLN A 166     -13.761  -0.924  -6.751  1.00  0.00           N  
ATOM    158  H   GLN A 166     -12.454   2.687 -10.440  1.00  0.00           H  
ATOM    159  HA  GLN A 166     -10.598   2.609  -8.211  1.00  0.00           H  
ATOM    160 1HB  GLN A 166     -11.769   0.408  -9.956  1.00  0.00           H  
ATOM    161 2HB  GLN A 166     -10.688   0.117  -8.600  1.00  0.00           H  
ATOM    162 1HG  GLN A 166     -12.301   1.086  -7.057  1.00  0.00           H  
ATOM    163 2HG  GLN A 166     -13.389   1.468  -8.420  1.00  0.00           H  
ATOM    164 1HE2 GLN A 166     -14.186  -1.820  -6.617  1.00  0.00           H  
ATOM    165 2HE2 GLN A 166     -13.716  -0.274  -5.993  1.00  0.00           H  
ATOM    166  N   GLN A 167      -9.625   1.917 -11.272  1.00  0.00           N  
ATOM    167  CA  GLN A 167      -8.469   1.777 -12.140  1.00  0.00           C  
ATOM    168  C   GLN A 167      -7.449   2.886 -11.907  1.00  0.00           C  
ATOM    169  O   GLN A 167      -6.258   2.627 -11.753  1.00  0.00           O  
ATOM    170  CB  GLN A 167      -8.907   1.771 -13.607  1.00  0.00           C  
ATOM    171  CG  GLN A 167      -7.785   1.480 -14.590  1.00  0.00           C  
ATOM    172  CD  GLN A 167      -8.277   1.406 -16.023  1.00  0.00           C  
ATOM    173  OE1 GLN A 167      -9.112   2.209 -16.450  1.00  0.00           O  
ATOM    174  NE2 GLN A 167      -7.760   0.442 -16.776  1.00  0.00           N  
ATOM    175  H   GLN A 167     -10.519   1.896 -11.678  1.00  0.00           H  
ATOM    176  HA  GLN A 167      -7.981   0.829 -11.916  1.00  0.00           H  
ATOM    177 1HB  GLN A 167      -9.684   1.020 -13.752  1.00  0.00           H  
ATOM    178 2HB  GLN A 167      -9.336   2.739 -13.863  1.00  0.00           H  
ATOM    179 1HG  GLN A 167      -7.043   2.275 -14.523  1.00  0.00           H  
ATOM    180 2HG  GLN A 167      -7.331   0.523 -14.335  1.00  0.00           H  
ATOM    181 1HE2 GLN A 167      -8.046   0.343 -17.730  1.00  0.00           H  
ATOM    182 2HE2 GLN A 167      -7.086  -0.188 -16.390  1.00  0.00           H  
ATOM    183  N   GLN A 168      -7.937   4.113 -11.843  1.00  0.00           N  
ATOM    184  CA  GLN A 168      -7.085   5.278 -11.654  1.00  0.00           C  
ATOM    185  C   GLN A 168      -6.316   5.237 -10.336  1.00  0.00           C  
ATOM    186  O   GLN A 168      -5.210   5.765 -10.240  1.00  0.00           O  
ATOM    187  CB  GLN A 168      -7.925   6.557 -11.721  1.00  0.00           C  
ATOM    188  CG  GLN A 168      -8.447   6.885 -13.110  1.00  0.00           C  
ATOM    189  CD  GLN A 168      -9.413   8.056 -13.102  1.00  0.00           C  
ATOM    190  OE1 GLN A 168      -9.677   8.653 -12.056  1.00  0.00           O  
ATOM    191  NE2 GLN A 168      -9.947   8.388 -14.272  1.00  0.00           N  
ATOM    192  H   GLN A 168      -8.906   4.243 -11.920  1.00  0.00           H  
ATOM    193  HA  GLN A 168      -6.346   5.299 -12.454  1.00  0.00           H  
ATOM    194 1HB  GLN A 168      -8.780   6.465 -11.052  1.00  0.00           H  
ATOM    195 2HB  GLN A 168      -7.329   7.402 -11.377  1.00  0.00           H  
ATOM    196 1HG  GLN A 168      -7.605   7.142 -13.752  1.00  0.00           H  
ATOM    197 2HG  GLN A 168      -8.968   6.014 -13.506  1.00  0.00           H  
ATOM    198 1HE2 GLN A 168     -10.591   9.151 -14.329  1.00  0.00           H  
ATOM    199 2HE2 GLN A 168      -9.706   7.876 -15.096  1.00  0.00           H  
ATOM    200  N   LEU A 169      -6.894   4.616  -9.325  1.00  0.00           N  
ATOM    201  CA  LEU A 169      -6.252   4.555  -8.026  1.00  0.00           C  
ATOM    202  C   LEU A 169      -5.281   3.380  -7.910  1.00  0.00           C  
ATOM    203  O   LEU A 169      -4.148   3.543  -7.454  1.00  0.00           O  
ATOM    204  CB  LEU A 169      -7.318   4.453  -6.928  1.00  0.00           C  
ATOM    205  CG  LEU A 169      -6.788   4.405  -5.489  1.00  0.00           C  
ATOM    206  CD1 LEU A 169      -6.036   5.693  -5.181  1.00  0.00           C  
ATOM    207  CD2 LEU A 169      -7.949   4.206  -4.527  1.00  0.00           C  
ATOM    208  H   LEU A 169      -7.756   4.169  -9.461  1.00  0.00           H  
ATOM    209  HA  LEU A 169      -5.678   5.470  -7.881  1.00  0.00           H  
ATOM    210 1HB  LEU A 169      -7.983   5.312  -7.007  1.00  0.00           H  
ATOM    211 2HB  LEU A 169      -7.904   3.549  -7.095  1.00  0.00           H  
ATOM    212  HG  LEU A 169      -6.086   3.577  -5.387  1.00  0.00           H  
ATOM    213 1HD1 LEU A 169      -5.660   5.659  -4.159  1.00  0.00           H  
ATOM    214 2HD1 LEU A 169      -5.200   5.800  -5.872  1.00  0.00           H  
ATOM    215 3HD1 LEU A 169      -6.710   6.542  -5.291  1.00  0.00           H  
ATOM    216 1HD2 LEU A 169      -7.573   4.171  -3.503  1.00  0.00           H  
ATOM    217 2HD2 LEU A 169      -8.651   5.034  -4.626  1.00  0.00           H  
ATOM    218 3HD2 LEU A 169      -8.457   3.269  -4.758  1.00  0.00           H  
ATOM    219  N   VAL A 170      -5.722   2.200  -8.332  1.00  0.00           N  
ATOM    220  CA  VAL A 170      -4.902   0.999  -8.214  1.00  0.00           C  
ATOM    221  C   VAL A 170      -3.789   0.914  -9.259  1.00  0.00           C  
ATOM    222  O   VAL A 170      -2.696   0.433  -8.966  1.00  0.00           O  
ATOM    223  CB  VAL A 170      -5.795  -0.250  -8.336  1.00  0.00           C  
ATOM    224  CG1 VAL A 170      -6.935  -0.190  -7.329  1.00  0.00           C  
ATOM    225  CG2 VAL A 170      -6.334  -0.364  -9.754  1.00  0.00           C  
ATOM    226  H   VAL A 170      -6.621   2.137  -8.726  1.00  0.00           H  
ATOM    227  HA  VAL A 170      -4.424   1.001  -7.234  1.00  0.00           H  
ATOM    228  HB  VAL A 170      -5.203  -1.134  -8.099  1.00  0.00           H  
ATOM    229 1HG1 VAL A 170      -7.556  -1.080  -7.430  1.00  0.00           H  
ATOM    230 2HG1 VAL A 170      -6.526  -0.145  -6.320  1.00  0.00           H  
ATOM    231 3HG1 VAL A 170      -7.540   0.697  -7.517  1.00  0.00           H  
ATOM    232 1HG2 VAL A 170      -6.964  -1.250  -9.833  1.00  0.00           H  
ATOM    233 2HG2 VAL A 170      -6.921   0.522  -9.993  1.00  0.00           H  
ATOM    234 3HG2 VAL A 170      -5.502  -0.448 -10.454  1.00  0.00           H  
ATOM    235  N   ASN A 171      -4.053   1.377 -10.470  1.00  0.00           N  
ATOM    236  CA  ASN A 171      -3.052   1.320 -11.538  1.00  0.00           C  
ATOM    237  C   ASN A 171      -1.928   2.323 -11.293  1.00  0.00           C  
ATOM    238  O   ASN A 171      -0.785   2.112 -11.702  1.00  0.00           O  
ATOM    239  CB  ASN A 171      -3.697   1.562 -12.890  1.00  0.00           C  
ATOM    240  CG  ASN A 171      -4.417   0.350 -13.412  1.00  0.00           C  
ATOM    241  OD1 ASN A 171      -4.712  -0.585 -12.658  1.00  0.00           O  
ATOM    242  ND2 ASN A 171      -4.707   0.347 -14.688  1.00  0.00           N  
ATOM    243  H   ASN A 171      -4.938   1.764 -10.655  1.00  0.00           H  
ATOM    244  HA  ASN A 171      -2.604   0.325 -11.540  1.00  0.00           H  
ATOM    245 1HB  ASN A 171      -4.406   2.387 -12.813  1.00  0.00           H  
ATOM    246 2HB  ASN A 171      -2.933   1.854 -13.611  1.00  0.00           H  
ATOM    247 1HD2 ASN A 171      -5.187  -0.433 -15.091  1.00  0.00           H  
ATOM    248 2HD2 ASN A 171      -4.450   1.125 -15.261  1.00  0.00           H  
ATOM    249  N   GLN A 172      -2.252   3.402 -10.600  1.00  0.00           N  
ATOM    250  CA  GLN A 172      -1.276   4.444 -10.306  1.00  0.00           C  
ATOM    251  C   GLN A 172      -0.409   4.077  -9.107  1.00  0.00           C  
ATOM    252  O   GLN A 172       0.673   4.635  -8.924  1.00  0.00           O  
ATOM    253  CB  GLN A 172      -1.982   5.778 -10.050  1.00  0.00           C  
ATOM    254  CG  GLN A 172      -2.577   6.417 -11.293  1.00  0.00           C  
ATOM    255  CD  GLN A 172      -3.241   7.748 -10.998  1.00  0.00           C  
ATOM    256  OE1 GLN A 172      -2.964   8.384  -9.978  1.00  0.00           O  
ATOM    257  NE2 GLN A 172      -4.124   8.179 -11.893  1.00  0.00           N  
ATOM    258  H   GLN A 172      -3.169   3.504 -10.275  1.00  0.00           H  
ATOM    259  HA  GLN A 172      -0.619   4.556 -11.169  1.00  0.00           H  
ATOM    260 1HB  GLN A 172      -2.786   5.631  -9.329  1.00  0.00           H  
ATOM    261 2HB  GLN A 172      -1.276   6.485  -9.613  1.00  0.00           H  
ATOM    262 1HG  GLN A 172      -1.781   6.584 -12.019  1.00  0.00           H  
ATOM    263 2HG  GLN A 172      -3.328   5.745 -11.710  1.00  0.00           H  
ATOM    264 1HE2 GLN A 172      -4.595   9.051 -11.752  1.00  0.00           H  
ATOM    265 2HE2 GLN A 172      -4.319   7.631 -12.707  1.00  0.00           H  
ATOM    266  N   MET A 173      -0.880   3.129  -8.300  1.00  0.00           N  
ATOM    267  CA  MET A 173      -0.141   2.679  -7.114  1.00  0.00           C  
ATOM    268  C   MET A 173       1.107   1.888  -7.506  1.00  0.00           C  
ATOM    269  O   MET A 173       1.901   1.499  -6.654  1.00  0.00           O  
ATOM    270  CB  MET A 173      -1.044   1.835  -6.216  1.00  0.00           C  
ATOM    271  CG  MET A 173      -0.381   1.348  -4.936  1.00  0.00           C  
ATOM    272  SD  MET A 173       0.311   2.695  -3.955  1.00  0.00           S  
ATOM    273  CE  MET A 173      -1.180   3.440  -3.303  1.00  0.00           C  
ATOM    274  H   MET A 173      -1.749   2.722  -8.499  1.00  0.00           H  
ATOM    275  HA  MET A 173       0.186   3.557  -6.556  1.00  0.00           H  
ATOM    276 1HB  MET A 173      -1.923   2.415  -5.938  1.00  0.00           H  
ATOM    277 2HB  MET A 173      -1.390   0.960  -6.768  1.00  0.00           H  
ATOM    278 1HG  MET A 173      -1.112   0.819  -4.326  1.00  0.00           H  
ATOM    279 2HG  MET A 173       0.422   0.654  -5.183  1.00  0.00           H  
ATOM    280 1HE  MET A 173      -0.917   4.290  -2.674  1.00  0.00           H  
ATOM    281 2HE  MET A 173      -1.809   3.778  -4.128  1.00  0.00           H  
ATOM    282 3HE  MET A 173      -1.725   2.704  -2.710  1.00  0.00           H  
ATOM    283  N   LYS A 174       1.265   1.642  -8.799  1.00  0.00           N  
ATOM    284  CA  LYS A 174       2.421   0.919  -9.300  1.00  0.00           C  
ATOM    285  C   LYS A 174       3.640   1.815  -9.205  1.00  0.00           C  
ATOM    286  O   LYS A 174       4.701   1.407  -8.734  1.00  0.00           O  
ATOM    287  CB  LYS A 174       2.202   0.457 -10.742  1.00  0.00           C  
ATOM    288  CG  LYS A 174       1.204  -0.683 -10.892  1.00  0.00           C  
ATOM    289  CD  LYS A 174       1.281  -1.306 -12.278  1.00  0.00           C  
ATOM    290  CE  LYS A 174       0.424  -0.542 -13.277  1.00  0.00           C  
ATOM    291  NZ  LYS A 174       0.141  -1.347 -14.496  1.00  0.00           N  
ATOM    292  H   LYS A 174       0.598   1.971  -9.427  1.00  0.00           H  
ATOM    293  HA  LYS A 174       2.574   0.037  -8.677  1.00  0.00           H  
ATOM    294 1HB  LYS A 174       1.846   1.295 -11.342  1.00  0.00           H  
ATOM    295 2HB  LYS A 174       3.151   0.129 -11.167  1.00  0.00           H  
ATOM    296 1HG  LYS A 174       1.413  -1.451 -10.146  1.00  0.00           H  
ATOM    297 2HG  LYS A 174       0.194  -0.307 -10.727  1.00  0.00           H  
ATOM    298 1HD  LYS A 174       2.316  -1.303 -12.621  1.00  0.00           H  
ATOM    299 2HD  LYS A 174       0.935  -2.339 -12.232  1.00  0.00           H  
ATOM    300 1HE  LYS A 174      -0.520  -0.267 -12.811  1.00  0.00           H  
ATOM    301 2HE  LYS A 174       0.938   0.372 -13.572  1.00  0.00           H  
ATOM    302 1HZ  LYS A 174      -0.428  -0.806 -15.133  1.00  0.00           H  
ATOM    303 2HZ  LYS A 174       1.011  -1.592 -14.948  1.00  0.00           H  
ATOM    304 3HZ  LYS A 174      -0.353  -2.189 -14.237  1.00  0.00           H  
ATOM    305  N   VAL A 175       3.472   3.053  -9.647  1.00  0.00           N  
ATOM    306  CA  VAL A 175       4.547   4.019  -9.596  1.00  0.00           C  
ATOM    307  C   VAL A 175       4.194   5.108  -8.603  1.00  0.00           C  
ATOM    308  O   VAL A 175       3.738   6.192  -8.973  1.00  0.00           O  
ATOM    309  CB  VAL A 175       4.793   4.636 -10.985  1.00  0.00           C  
ATOM    310  CG1 VAL A 175       5.975   5.593 -10.942  1.00  0.00           C  
ATOM    311  CG2 VAL A 175       5.029   3.534 -12.007  1.00  0.00           C  
ATOM    312  H   VAL A 175       2.602   3.324 -10.005  1.00  0.00           H  
ATOM    313  HA  VAL A 175       5.457   3.508  -9.278  1.00  0.00           H  
ATOM    314  HB  VAL A 175       3.918   5.219 -11.275  1.00  0.00           H  
ATOM    315 1HG1 VAL A 175       6.134   6.021 -11.932  1.00  0.00           H  
ATOM    316 2HG1 VAL A 175       5.768   6.393 -10.231  1.00  0.00           H  
ATOM    317 3HG1 VAL A 175       6.869   5.054 -10.632  1.00  0.00           H  
ATOM    318 1HG2 VAL A 175       5.202   3.978 -12.988  1.00  0.00           H  
ATOM    319 2HG2 VAL A 175       5.900   2.948 -11.715  1.00  0.00           H  
ATOM    320 3HG2 VAL A 175       4.155   2.886 -12.052  1.00  0.00           H  
ATOM    321  N   ALA A 176       4.412   4.808  -7.342  1.00  0.00           N  
ATOM    322  CA  ALA A 176       4.130   5.744  -6.275  1.00  0.00           C  
ATOM    323  C   ALA A 176       5.181   5.632  -5.178  1.00  0.00           C  
ATOM    324  O   ALA A 176       5.362   4.567  -4.590  1.00  0.00           O  
ATOM    325  CB  ALA A 176       2.736   5.497  -5.714  1.00  0.00           C  
ATOM    326  H   ALA A 176       4.738   3.912  -7.118  1.00  0.00           H  
ATOM    327  HA  ALA A 176       4.174   6.752  -6.688  1.00  0.00           H  
ATOM    328 1HB  ALA A 176       2.681   4.494  -5.314  1.00  0.00           H  
ATOM    329 2HB  ALA A 176       2.004   5.610  -6.501  1.00  0.00           H  
ATOM    330 3HB  ALA A 176       2.531   6.210  -4.930  1.00  0.00           H  
ATOM    331  N   PRO A 177       5.938   6.710  -4.936  1.00  0.00           N  
ATOM    332  CA  PRO A 177       6.955   6.738  -3.898  1.00  0.00           C  
ATOM    333  C   PRO A 177       6.377   7.101  -2.532  1.00  0.00           C  
ATOM    334  O   PRO A 177       5.520   7.983  -2.420  1.00  0.00           O  
ATOM    335  CB  PRO A 177       7.920   7.815  -4.404  1.00  0.00           C  
ATOM    336  CG  PRO A 177       7.033   8.837  -5.029  1.00  0.00           C  
ATOM    337  CD  PRO A 177       5.917   8.037  -5.646  1.00  0.00           C  
ATOM    338  HA  PRO A 177       7.448   5.756  -3.848  1.00  0.00           H  
ATOM    339 1HB  PRO A 177       8.510   8.215  -3.567  1.00  0.00           H  
ATOM    340 2HB  PRO A 177       8.632   7.375  -5.118  1.00  0.00           H  
ATOM    341 1HG  PRO A 177       6.675   9.545  -4.267  1.00  0.00           H  
ATOM    342 2HG  PRO A 177       7.593   9.425  -5.770  1.00  0.00           H  
ATOM    343 1HD  PRO A 177       4.959   8.553  -5.480  1.00  0.00           H  
ATOM    344 2HD  PRO A 177       6.107   7.910  -6.722  1.00  0.00           H  
ATOM    345  N   ILE A 178       6.852   6.415  -1.506  1.00  0.00           N  
ATOM    346  CA  ILE A 178       6.412   6.640  -0.137  1.00  0.00           C  
ATOM    347  C   ILE A 178       6.911   7.989   0.384  1.00  0.00           C  
ATOM    348  O   ILE A 178       8.119   8.227   0.445  1.00  0.00           O  
ATOM    349  CB  ILE A 178       6.904   5.512   0.789  1.00  0.00           C  
ATOM    350  CG1 ILE A 178       6.349   4.162   0.327  1.00  0.00           C  
ATOM    351  CG2 ILE A 178       6.501   5.792   2.228  1.00  0.00           C  
ATOM    352  CD1 ILE A 178       6.988   2.974   1.009  1.00  0.00           C  
ATOM    353  H   ILE A 178       7.526   5.718  -1.675  1.00  0.00           H  
ATOM    354  HA  ILE A 178       5.323   6.649  -0.121  1.00  0.00           H  
ATOM    355  HB  ILE A 178       7.990   5.443   0.732  1.00  0.00           H  
ATOM    356 1HG1 ILE A 178       5.276   4.127   0.512  1.00  0.00           H  
ATOM    357 2HG1 ILE A 178       6.498   4.057  -0.748  1.00  0.00           H  
ATOM    358 1HG2 ILE A 178       6.856   4.985   2.869  1.00  0.00           H  
ATOM    359 2HG2 ILE A 178       6.942   6.734   2.553  1.00  0.00           H  
ATOM    360 3HG2 ILE A 178       5.416   5.858   2.296  1.00  0.00           H  
ATOM    361 1HD1 ILE A 178       6.543   2.053   0.629  1.00  0.00           H  
ATOM    362 2HD1 ILE A 178       8.059   2.969   0.806  1.00  0.00           H  
ATOM    363 3HD1 ILE A 178       6.821   3.039   2.083  1.00  0.00           H  
ATOM    364  N   PRO A 179       5.983   8.898   0.732  1.00  0.00           N  
ATOM    365  CA  PRO A 179       6.327  10.225   1.255  1.00  0.00           C  
ATOM    366  C   PRO A 179       7.071  10.158   2.582  1.00  0.00           C  
ATOM    367  O   PRO A 179       7.006   9.158   3.299  1.00  0.00           O  
ATOM    368  CB  PRO A 179       4.956  10.889   1.420  1.00  0.00           C  
ATOM    369  CG  PRO A 179       4.074  10.148   0.474  1.00  0.00           C  
ATOM    370  CD  PRO A 179       4.546   8.721   0.562  1.00  0.00           C  
ATOM    371  HA  PRO A 179       6.939  10.759   0.513  1.00  0.00           H  
ATOM    372 1HB  PRO A 179       4.623  10.809   2.465  1.00  0.00           H  
ATOM    373 2HB  PRO A 179       5.027  11.962   1.186  1.00  0.00           H  
ATOM    374 1HG  PRO A 179       3.021  10.265   0.767  1.00  0.00           H  
ATOM    375 2HG  PRO A 179       4.170  10.565  -0.539  1.00  0.00           H  
ATOM    376 1HD  PRO A 179       4.083   8.234   1.433  1.00  0.00           H  
ATOM    377 2HD  PRO A 179       4.285   8.190  -0.365  1.00  0.00           H  
ATOM    378  N   LYS A 180       7.742  11.248   2.920  1.00  0.00           N  
ATOM    379  CA  LYS A 180       8.516  11.337   4.156  1.00  0.00           C  
ATOM    380  C   LYS A 180       7.624  11.176   5.380  1.00  0.00           C  
ATOM    381  O   LYS A 180       8.061  10.675   6.418  1.00  0.00           O  
ATOM    382  CB  LYS A 180       9.265  12.669   4.225  1.00  0.00           C  
ATOM    383  CG  LYS A 180      10.417  12.795   3.236  1.00  0.00           C  
ATOM    384  CD  LYS A 180      11.101  14.148   3.355  1.00  0.00           C  
ATOM    385  CE  LYS A 180      12.252  14.275   2.368  1.00  0.00           C  
ATOM    386  NZ  LYS A 180      12.910  15.608   2.449  1.00  0.00           N  
ATOM    387  H   LYS A 180       7.709  12.023   2.317  1.00  0.00           H  
ATOM    388  HA  LYS A 180       9.245  10.526   4.167  1.00  0.00           H  
ATOM    389 1HB  LYS A 180       8.570  13.487   4.035  1.00  0.00           H  
ATOM    390 2HB  LYS A 180       9.669  12.808   5.228  1.00  0.00           H  
ATOM    391 1HG  LYS A 180      11.148  12.008   3.426  1.00  0.00           H  
ATOM    392 2HG  LYS A 180      10.038  12.677   2.221  1.00  0.00           H  
ATOM    393 1HD  LYS A 180      10.377  14.941   3.160  1.00  0.00           H  
ATOM    394 2HD  LYS A 180      11.487  14.273   4.366  1.00  0.00           H  
ATOM    395 1HE  LYS A 180      12.995  13.505   2.573  1.00  0.00           H  
ATOM    396 2HE  LYS A 180      11.880  14.129   1.354  1.00  0.00           H  
ATOM    397 1HZ  LYS A 180      13.666  15.653   1.780  1.00  0.00           H  
ATOM    398 2HZ  LYS A 180      12.235  16.330   2.240  1.00  0.00           H  
ATOM    399 3HZ  LYS A 180      13.276  15.748   3.380  1.00  0.00           H  
ATOM    400  N   GLN A 181       6.375  11.598   5.250  1.00  0.00           N  
ATOM    401  CA  GLN A 181       5.408  11.494   6.336  1.00  0.00           C  
ATOM    402  C   GLN A 181       5.146  10.029   6.680  1.00  0.00           C  
ATOM    403  O   GLN A 181       4.888   9.680   7.833  1.00  0.00           O  
ATOM    404  CB  GLN A 181       4.098  12.191   5.960  1.00  0.00           C  
ATOM    405  CG  GLN A 181       4.202  13.704   5.868  1.00  0.00           C  
ATOM    406  CD  GLN A 181       2.901  14.348   5.429  1.00  0.00           C  
ATOM    407  OE1 GLN A 181       2.093  13.732   4.729  1.00  0.00           O  
ATOM    408  NE2 GLN A 181       2.691  15.595   5.837  1.00  0.00           N  
ATOM    409  H   GLN A 181       6.099  12.000   4.400  1.00  0.00           H  
ATOM    410  HA  GLN A 181       5.822  11.985   7.216  1.00  0.00           H  
ATOM    411 1HB  GLN A 181       3.751  11.819   4.996  1.00  0.00           H  
ATOM    412 2HB  GLN A 181       3.333  11.951   6.699  1.00  0.00           H  
ATOM    413 1HG  GLN A 181       4.465  14.100   6.849  1.00  0.00           H  
ATOM    414 2HG  GLN A 181       4.974  13.962   5.143  1.00  0.00           H  
ATOM    415 1HE2 GLN A 181       1.849  16.072   5.579  1.00  0.00           H  
ATOM    416 2HE2 GLN A 181       3.373  16.057   6.405  1.00  0.00           H  
ATOM    417  N   LEU A 182       5.231   9.176   5.671  1.00  0.00           N  
ATOM    418  CA  LEU A 182       4.985   7.754   5.846  1.00  0.00           C  
ATOM    419  C   LEU A 182       6.278   6.995   6.126  1.00  0.00           C  
ATOM    420  O   LEU A 182       6.263   5.978   6.816  1.00  0.00           O  
ATOM    421  CB  LEU A 182       4.307   7.180   4.596  1.00  0.00           C  
ATOM    422  CG  LEU A 182       2.774   7.229   4.588  1.00  0.00           C  
ATOM    423  CD1 LEU A 182       2.311   8.669   4.771  1.00  0.00           C  
ATOM    424  CD2 LEU A 182       2.253   6.650   3.281  1.00  0.00           C  
ATOM    425  H   LEU A 182       5.479   9.510   4.781  1.00  0.00           H  
ATOM    426  HA  LEU A 182       4.321   7.620   6.699  1.00  0.00           H  
ATOM    427 1HB  LEU A 182       4.661   7.730   3.725  1.00  0.00           H  
ATOM    428 2HB  LEU A 182       4.605   6.137   4.486  1.00  0.00           H  
ATOM    429  HG  LEU A 182       2.387   6.646   5.423  1.00  0.00           H  
ATOM    430 1HD1 LEU A 182       1.222   8.704   4.766  1.00  0.00           H  
ATOM    431 2HD1 LEU A 182       2.681   9.051   5.722  1.00  0.00           H  
ATOM    432 3HD1 LEU A 182       2.698   9.282   3.958  1.00  0.00           H  
ATOM    433 1HD2 LEU A 182       1.164   6.684   3.275  1.00  0.00           H  
ATOM    434 2HD2 LEU A 182       2.639   7.234   2.445  1.00  0.00           H  
ATOM    435 3HD2 LEU A 182       2.584   5.615   3.185  1.00  0.00           H  
ATOM    436  N   LEU A 183       7.393   7.504   5.602  1.00  0.00           N  
ATOM    437  CA  LEU A 183       8.704   6.872   5.793  1.00  0.00           C  
ATOM    438  C   LEU A 183       9.061   6.750   7.271  1.00  0.00           C  
ATOM    439  O   LEU A 183       9.811   5.860   7.667  1.00  0.00           O  
ATOM    440  CB  LEU A 183       9.791   7.677   5.069  1.00  0.00           C  
ATOM    441  CG  LEU A 183       9.806   7.549   3.541  1.00  0.00           C  
ATOM    442  CD1 LEU A 183      10.912   8.424   2.969  1.00  0.00           C  
ATOM    443  CD2 LEU A 183      10.008   6.091   3.155  1.00  0.00           C  
ATOM    444  H   LEU A 183       7.333   8.319   5.058  1.00  0.00           H  
ATOM    445  HA  LEU A 183       8.669   5.869   5.369  1.00  0.00           H  
ATOM    446 1HB  LEU A 183       9.662   8.731   5.312  1.00  0.00           H  
ATOM    447 2HB  LEU A 183      10.765   7.357   5.439  1.00  0.00           H  
ATOM    448  HG  LEU A 183       8.858   7.904   3.136  1.00  0.00           H  
ATOM    449 1HD1 LEU A 183      10.924   8.334   1.882  1.00  0.00           H  
ATOM    450 2HD1 LEU A 183      10.733   9.465   3.243  1.00  0.00           H  
ATOM    451 3HD1 LEU A 183      11.874   8.104   3.369  1.00  0.00           H  
ATOM    452 1HD2 LEU A 183      10.019   6.000   2.069  1.00  0.00           H  
ATOM    453 2HD2 LEU A 183      10.957   5.736   3.558  1.00  0.00           H  
ATOM    454 3HD2 LEU A 183       9.193   5.492   3.562  1.00  0.00           H  
ATOM    455  N   GLN A 184       8.520   7.649   8.080  1.00  0.00           N  
ATOM    456  CA  GLN A 184       8.772   7.642   9.516  1.00  0.00           C  
ATOM    457  C   GLN A 184       8.196   6.395  10.182  1.00  0.00           C  
ATOM    458  O   GLN A 184       8.633   6.003  11.265  1.00  0.00           O  
ATOM    459  CB  GLN A 184       8.185   8.898  10.165  1.00  0.00           C  
ATOM    460  CG  GLN A 184       8.904  10.184   9.796  1.00  0.00           C  
ATOM    461  CD  GLN A 184       8.146  11.420  10.242  1.00  0.00           C  
ATOM    462  OE1 GLN A 184       8.024  11.691  11.440  1.00  0.00           O  
ATOM    463  NE2 GLN A 184       7.633  12.178   9.281  1.00  0.00           N  
ATOM    464  H   GLN A 184       7.946   8.345   7.700  1.00  0.00           H  
ATOM    465  HA  GLN A 184       9.850   7.636   9.678  1.00  0.00           H  
ATOM    466 1HB  GLN A 184       7.139   9.003   9.875  1.00  0.00           H  
ATOM    467 2HB  GLN A 184       8.215   8.796  11.250  1.00  0.00           H  
ATOM    468 1HG  GLN A 184       9.883  10.191  10.276  1.00  0.00           H  
ATOM    469 2HG  GLN A 184       9.018  10.226   8.712  1.00  0.00           H  
ATOM    470 1HE2 GLN A 184       7.123  13.006   9.514  1.00  0.00           H  
ATOM    471 2HE2 GLN A 184       7.756  11.921   8.322  1.00  0.00           H  
ATOM    472  N   ARG A 185       7.222   5.771   9.528  1.00  0.00           N  
ATOM    473  CA  ARG A 185       6.577   4.580  10.068  1.00  0.00           C  
ATOM    474  C   ARG A 185       7.439   3.343   9.852  1.00  0.00           C  
ATOM    475  O   ARG A 185       7.341   2.372  10.601  1.00  0.00           O  
ATOM    476  CB  ARG A 185       5.217   4.367   9.420  1.00  0.00           C  
ATOM    477  CG  ARG A 185       4.155   5.382   9.813  1.00  0.00           C  
ATOM    478  CD  ARG A 185       2.832   5.047   9.226  1.00  0.00           C  
ATOM    479  NE  ARG A 185       1.806   5.996   9.627  1.00  0.00           N  
ATOM    480  CZ  ARG A 185       1.081   5.906  10.758  1.00  0.00           C  
ATOM    481  NH1 ARG A 185       1.280   4.907  11.589  1.00  0.00           N  
ATOM    482  NH2 ARG A 185       0.168   6.822  11.033  1.00  0.00           N  
ATOM    483  H   ARG A 185       6.941   6.112   8.650  1.00  0.00           H  
ATOM    484  HA  ARG A 185       6.433   4.720  11.140  1.00  0.00           H  
ATOM    485 1HB  ARG A 185       5.321   4.400   8.336  1.00  0.00           H  
ATOM    486 2HB  ARG A 185       4.841   3.377   9.682  1.00  0.00           H  
ATOM    487 1HG  ARG A 185       4.054   5.402  10.898  1.00  0.00           H  
ATOM    488 2HG  ARG A 185       4.448   6.370   9.456  1.00  0.00           H  
ATOM    489 1HD  ARG A 185       2.902   5.059   8.139  1.00  0.00           H  
ATOM    490 2HD  ARG A 185       2.527   4.055   9.559  1.00  0.00           H  
ATOM    491  HE  ARG A 185       1.624   6.778   9.013  1.00  0.00           H  
ATOM    492 1HH1 ARG A 185       1.977   4.206  11.380  1.00  0.00           H  
ATOM    493 2HH1 ARG A 185       0.736   4.840  12.437  1.00  0.00           H  
ATOM    494 1HH2 ARG A 185       0.015   7.590  10.395  1.00  0.00           H  
ATOM    495 2HH2 ARG A 185      -0.375   6.754  11.881  1.00  0.00           H  
ATOM    496  N   ILE A 186       8.274   3.384   8.823  1.00  0.00           N  
ATOM    497  CA  ILE A 186       9.169   2.275   8.510  1.00  0.00           C  
ATOM    498  C   ILE A 186      10.596   2.788   8.321  1.00  0.00           C  
ATOM    499  O   ILE A 186      11.022   3.085   7.205  1.00  0.00           O  
ATOM    500  CB  ILE A 186       8.709   1.531   7.243  1.00  0.00           C  
ATOM    501  CG1 ILE A 186       7.245   1.104   7.376  1.00  0.00           C  
ATOM    502  CG2 ILE A 186       9.598   0.324   6.983  1.00  0.00           C  
ATOM    503  CD1 ILE A 186       7.028  -0.036   8.345  1.00  0.00           C  
ATOM    504  H   ILE A 186       8.299   4.187   8.261  1.00  0.00           H  
ATOM    505  HA  ILE A 186       9.155   1.574   9.343  1.00  0.00           H  
ATOM    506  HB  ILE A 186       8.765   2.202   6.386  1.00  0.00           H  
ATOM    507 1HG1 ILE A 186       6.648   1.952   7.707  1.00  0.00           H  
ATOM    508 2HG1 ILE A 186       6.866   0.798   6.401  1.00  0.00           H  
ATOM    509 1HG2 ILE A 186       9.258  -0.191   6.084  1.00  0.00           H  
ATOM    510 2HG2 ILE A 186      10.627   0.653   6.846  1.00  0.00           H  
ATOM    511 3HG2 ILE A 186       9.545  -0.357   7.832  1.00  0.00           H  
ATOM    512 1HD1 ILE A 186       5.966  -0.282   8.385  1.00  0.00           H  
ATOM    513 2HD1 ILE A 186       7.590  -0.908   8.012  1.00  0.00           H  
ATOM    514 3HD1 ILE A 186       7.368   0.260   9.336  1.00  0.00           H  
ATOM    515  N   PRO A 187      11.351   2.908   9.421  1.00  0.00           N  
ATOM    516  CA  PRO A 187      12.720   3.411   9.388  1.00  0.00           C  
ATOM    517  C   PRO A 187      13.758   2.333   9.085  1.00  0.00           C  
ATOM    518  O   PRO A 187      13.455   1.139   9.120  1.00  0.00           O  
ATOM    519  CB  PRO A 187      12.898   3.970  10.803  1.00  0.00           C  
ATOM    520  CG  PRO A 187      12.126   3.031  11.667  1.00  0.00           C  
ATOM    521  CD  PRO A 187      10.915   2.677  10.846  1.00  0.00           C  
ATOM    522  HA  PRO A 187      12.795   4.207   8.632  1.00  0.00           H  
ATOM    523 1HB  PRO A 187      13.966   4.007  11.062  1.00  0.00           H  
ATOM    524 2HB  PRO A 187      12.520   5.002  10.850  1.00  0.00           H  
ATOM    525 1HG  PRO A 187      12.739   2.153  11.916  1.00  0.00           H  
ATOM    526 2HG  PRO A 187      11.866   3.517  12.618  1.00  0.00           H  
ATOM    527 1HD  PRO A 187      10.649   1.624  11.019  1.00  0.00           H  
ATOM    528 2HD  PRO A 187      10.079   3.338  11.120  1.00  0.00           H  
ATOM    529  N   ASN A 188      14.979   2.783   8.787  1.00  0.00           N  
ATOM    530  CA  ASN A 188      16.103   1.893   8.484  1.00  0.00           C  
ATOM    531  C   ASN A 188      15.767   0.949   7.333  1.00  0.00           C  
ATOM    532  O   ASN A 188      15.730  -0.273   7.506  1.00  0.00           O  
ATOM    533  CB  ASN A 188      16.510   1.106   9.716  1.00  0.00           C  
ATOM    534  CG  ASN A 188      16.934   1.992  10.854  1.00  0.00           C  
ATOM    535  OD1 ASN A 188      17.765   2.890  10.681  1.00  0.00           O  
ATOM    536  ND2 ASN A 188      16.378   1.756  12.015  1.00  0.00           N  
ATOM    537  H   ASN A 188      15.132   3.752   8.774  1.00  0.00           H  
ATOM    538  HA  ASN A 188      16.951   2.502   8.165  1.00  0.00           H  
ATOM    539 1HB  ASN A 188      15.673   0.487  10.045  1.00  0.00           H  
ATOM    540 2HB  ASN A 188      17.334   0.437   9.466  1.00  0.00           H  
ATOM    541 1HD2 ASN A 188      16.623   2.315  12.809  1.00  0.00           H  
ATOM    542 2HD2 ASN A 188      15.710   1.019  12.111  1.00  0.00           H  
ATOM    543  N   ILE A 189      15.512   1.513   6.163  1.00  0.00           N  
ATOM    544  CA  ILE A 189      15.184   0.709   4.997  1.00  0.00           C  
ATOM    545  C   ILE A 189      16.421   0.501   4.122  1.00  0.00           C  
ATOM    546  O   ILE A 189      17.003   1.461   3.620  1.00  0.00           O  
ATOM    547  CB  ILE A 189      14.065   1.370   4.171  1.00  0.00           C  
ATOM    548  CG1 ILE A 189      12.742   1.335   4.940  1.00  0.00           C  
ATOM    549  CG2 ILE A 189      13.920   0.679   2.824  1.00  0.00           C  
ATOM    550  CD1 ILE A 189      11.641   2.145   4.296  1.00  0.00           C  
ATOM    551  H   ILE A 189      15.568   2.487   6.079  1.00  0.00           H  
ATOM    552  HA  ILE A 189      14.833  -0.265   5.336  1.00  0.00           H  
ATOM    553  HB  ILE A 189      14.307   2.419   4.006  1.00  0.00           H  
ATOM    554 1HG1 ILE A 189      12.400   0.304   5.028  1.00  0.00           H  
ATOM    555 2HG1 ILE A 189      12.897   1.714   5.949  1.00  0.00           H  
ATOM    556 1HG2 ILE A 189      13.125   1.157   2.253  1.00  0.00           H  
ATOM    557 2HG2 ILE A 189      14.857   0.754   2.273  1.00  0.00           H  
ATOM    558 3HG2 ILE A 189      13.674  -0.372   2.978  1.00  0.00           H  
ATOM    559 1HD1 ILE A 189      10.734   2.072   4.899  1.00  0.00           H  
ATOM    560 2HD1 ILE A 189      11.949   3.190   4.229  1.00  0.00           H  
ATOM    561 3HD1 ILE A 189      11.442   1.761   3.296  1.00  0.00           H  
ATOM    562  N   PRO A 190      16.831  -0.769   3.930  1.00  0.00           N  
ATOM    563  CA  PRO A 190      18.009  -1.127   3.118  1.00  0.00           C  
ATOM    564  C   PRO A 190      18.013  -0.542   1.691  1.00  0.00           C  
ATOM    565  O   PRO A 190      19.017   0.044   1.284  1.00  0.00           O  
ATOM    566  CB  PRO A 190      17.920  -2.656   3.083  1.00  0.00           C  
ATOM    567  CG  PRO A 190      17.297  -3.015   4.389  1.00  0.00           C  
ATOM    568  CD  PRO A 190      16.242  -1.963   4.602  1.00  0.00           C  
ATOM    569  HA  PRO A 190      18.920  -0.789   3.634  1.00  0.00           H  
ATOM    570 1HB  PRO A 190      17.319  -2.978   2.220  1.00  0.00           H  
ATOM    571 2HB  PRO A 190      18.923  -3.089   2.955  1.00  0.00           H  
ATOM    572 1HG  PRO A 190      16.878  -4.031   4.342  1.00  0.00           H  
ATOM    573 2HG  PRO A 190      18.056  -3.021   5.183  1.00  0.00           H  
ATOM    574 1HD  PRO A 190      15.304  -2.279   4.124  1.00  0.00           H  
ATOM    575 2HD  PRO A 190      16.093  -1.806   5.681  1.00  0.00           H  
ATOM    576  N   PRO A 191      16.918  -0.679   0.897  1.00  0.00           N  
ATOM    577  CA  PRO A 191      16.887  -0.148  -0.471  1.00  0.00           C  
ATOM    578  C   PRO A 191      17.027   1.369  -0.505  1.00  0.00           C  
ATOM    579  O   PRO A 191      17.645   1.926  -1.412  1.00  0.00           O  
ATOM    580  CB  PRO A 191      15.511  -0.592  -0.978  1.00  0.00           C  
ATOM    581  CG  PRO A 191      14.734  -0.864   0.265  1.00  0.00           C  
ATOM    582  CD  PRO A 191      15.745  -1.440   1.221  1.00  0.00           C  
ATOM    583  HA  PRO A 191      17.693  -0.613  -1.058  1.00  0.00           H  
ATOM    584 1HB  PRO A 191      15.064   0.201  -1.595  1.00  0.00           H  
ATOM    585 2HB  PRO A 191      15.614  -1.479  -1.618  1.00  0.00           H  
ATOM    586 1HG  PRO A 191      14.279   0.065   0.639  1.00  0.00           H  
ATOM    587 2HG  PRO A 191      13.908  -1.558   0.052  1.00  0.00           H  
ATOM    588 1HD  PRO A 191      15.404  -1.282   2.254  1.00  0.00           H  
ATOM    589 2HD  PRO A 191      15.876  -2.512   1.013  1.00  0.00           H  
ATOM    590  N   ASN A 192      16.439   2.024   0.497  1.00  0.00           N  
ATOM    591  CA  ASN A 192      16.461   3.484   0.616  1.00  0.00           C  
ATOM    592  C   ASN A 192      15.739   4.142  -0.554  1.00  0.00           C  
ATOM    593  O   ASN A 192      15.877   5.342  -0.797  1.00  0.00           O  
ATOM    594  CB  ASN A 192      17.887   3.993   0.715  1.00  0.00           C  
ATOM    595  CG  ASN A 192      17.986   5.294   1.461  1.00  0.00           C  
ATOM    596  OD1 ASN A 192      17.297   5.502   2.467  1.00  0.00           O  
ATOM    597  ND2 ASN A 192      18.830   6.176   0.989  1.00  0.00           N  
ATOM    598  H   ASN A 192      15.983   1.506   1.191  1.00  0.00           H  
ATOM    599  HA  ASN A 192      15.928   3.765   1.526  1.00  0.00           H  
ATOM    600 1HB  ASN A 192      18.505   3.250   1.221  1.00  0.00           H  
ATOM    601 2HB  ASN A 192      18.296   4.130  -0.286  1.00  0.00           H  
ATOM    602 1HD2 ASN A 192      18.937   7.060   1.445  1.00  0.00           H  
ATOM    603 2HD2 ASN A 192      19.368   5.966   0.173  1.00  0.00           H  
ATOM    604  N   ILE A 193      14.963   3.345  -1.271  1.00  0.00           N  
ATOM    605  CA  ILE A 193      14.193   3.829  -2.403  1.00  0.00           C  
ATOM    606  C   ILE A 193      12.766   4.063  -1.944  1.00  0.00           C  
ATOM    607  O   ILE A 193      12.276   3.346  -1.075  1.00  0.00           O  
ATOM    608  CB  ILE A 193      14.218   2.833  -3.577  1.00  0.00           C  
ATOM    609  CG1 ILE A 193      15.653   2.618  -4.064  1.00  0.00           C  
ATOM    610  CG2 ILE A 193      13.335   3.326  -4.712  1.00  0.00           C  
ATOM    611  CD1 ILE A 193      15.814   1.432  -4.986  1.00  0.00           C  
ATOM    612  H   ILE A 193      14.902   2.400  -1.023  1.00  0.00           H  
ATOM    613  HA  ILE A 193      14.633   4.765  -2.745  1.00  0.00           H  
ATOM    614  HB  ILE A 193      13.852   1.864  -3.239  1.00  0.00           H  
ATOM    615 1HG1 ILE A 193      15.995   3.509  -4.592  1.00  0.00           H  
ATOM    616 2HG1 ILE A 193      16.312   2.475  -3.207  1.00  0.00           H  
ATOM    617 1HG2 ILE A 193      13.365   2.611  -5.533  1.00  0.00           H  
ATOM    618 2HG2 ILE A 193      12.310   3.428  -4.357  1.00  0.00           H  
ATOM    619 3HG2 ILE A 193      13.696   4.294  -5.061  1.00  0.00           H  
ATOM    620 1HD1 ILE A 193      16.858   1.345  -5.289  1.00  0.00           H  
ATOM    621 2HD1 ILE A 193      15.511   0.522  -4.465  1.00  0.00           H  
ATOM    622 3HD1 ILE A 193      15.192   1.569  -5.868  1.00  0.00           H  
ATOM    623  N   ASN A 194      12.099   5.055  -2.510  1.00  0.00           N  
ATOM    624  CA  ASN A 194      10.742   5.373  -2.087  1.00  0.00           C  
ATOM    625  C   ASN A 194       9.680   4.789  -3.014  1.00  0.00           C  
ATOM    626  O   ASN A 194       8.531   4.642  -2.611  1.00  0.00           O  
ATOM    627  CB  ASN A 194      10.571   6.877  -1.974  1.00  0.00           C  
ATOM    628  CG  ASN A 194      11.451   7.481  -0.915  1.00  0.00           C  
ATOM    629  OD1 ASN A 194      11.767   6.834   0.090  1.00  0.00           O  
ATOM    630  ND2 ASN A 194      11.855   8.709  -1.121  1.00  0.00           N  
ATOM    631  H   ASN A 194      12.521   5.581  -3.224  1.00  0.00           H  
ATOM    632  HA  ASN A 194      10.571   4.924  -1.107  1.00  0.00           H  
ATOM    633 1HB  ASN A 194      10.804   7.343  -2.933  1.00  0.00           H  
ATOM    634 2HB  ASN A 194       9.532   7.109  -1.742  1.00  0.00           H  
ATOM    635 1HD2 ASN A 194      12.443   9.161  -0.451  1.00  0.00           H  
ATOM    636 2HD2 ASN A 194      11.575   9.194  -1.950  1.00  0.00           H  
ATOM    637  N   THR A 195      10.044   4.426  -4.241  1.00  0.00           N  
ATOM    638  CA  THR A 195       9.060   3.891  -5.177  1.00  0.00           C  
ATOM    639  C   THR A 195       8.646   2.488  -4.757  1.00  0.00           C  
ATOM    640  O   THR A 195       9.495   1.626  -4.538  1.00  0.00           O  
ATOM    641  CB  THR A 195       9.607   3.866  -6.616  1.00  0.00           C  
ATOM    642  OG1 THR A 195       9.979   5.192  -7.012  1.00  0.00           O  
ATOM    643  CG2 THR A 195       8.557   3.330  -7.577  1.00  0.00           C  
ATOM    644  H   THR A 195      10.977   4.513  -4.518  1.00  0.00           H  
ATOM    645  HA  THR A 195       8.180   4.534  -5.159  1.00  0.00           H  
ATOM    646  HB  THR A 195      10.490   3.228  -6.659  1.00  0.00           H  
ATOM    647  HG1 THR A 195      10.516   5.150  -7.807  1.00  0.00           H  
ATOM    648 1HG2 THR A 195       8.962   3.319  -8.589  1.00  0.00           H  
ATOM    649 2HG2 THR A 195       8.281   2.317  -7.285  1.00  0.00           H  
ATOM    650 3HG2 THR A 195       7.675   3.969  -7.546  1.00  0.00           H  
ATOM    651  N   TRP A 196       7.335   2.252  -4.728  1.00  0.00           N  
ATOM    652  CA  TRP A 196       6.777   0.971  -4.294  1.00  0.00           C  
ATOM    653  C   TRP A 196       7.317  -0.211  -5.074  1.00  0.00           C  
ATOM    654  O   TRP A 196       7.583  -1.257  -4.494  1.00  0.00           O  
ATOM    655  CB  TRP A 196       5.253   0.994  -4.421  1.00  0.00           C  
ATOM    656  CG  TRP A 196       4.556   1.462  -3.179  1.00  0.00           C  
ATOM    657  CD1 TRP A 196       3.768   2.567  -3.054  1.00  0.00           C  
ATOM    658  CD2 TRP A 196       4.581   0.837  -1.873  1.00  0.00           C  
ATOM    659  NE1 TRP A 196       3.304   2.673  -1.766  1.00  0.00           N  
ATOM    660  CE2 TRP A 196       3.790   1.622  -1.030  1.00  0.00           C  
ATOM    661  CE3 TRP A 196       5.201  -0.309  -1.360  1.00  0.00           C  
ATOM    662  CZ2 TRP A 196       3.600   1.303   0.305  1.00  0.00           C  
ATOM    663  CZ3 TRP A 196       5.009  -0.630  -0.021  1.00  0.00           C  
ATOM    664  CH2 TRP A 196       4.228   0.156   0.789  1.00  0.00           C  
ATOM    665  H   TRP A 196       6.718   2.975  -4.977  1.00  0.00           H  
ATOM    666  HA  TRP A 196       7.041   0.815  -3.248  1.00  0.00           H  
ATOM    667 1HB  TRP A 196       4.965   1.650  -5.243  1.00  0.00           H  
ATOM    668 2HB  TRP A 196       4.892  -0.007  -4.659  1.00  0.00           H  
ATOM    669  HD1 TRP A 196       3.540   3.264  -3.858  1.00  0.00           H  
ATOM    670  HE1 TRP A 196       2.703   3.406  -1.416  1.00  0.00           H  
ATOM    671  HE3 TRP A 196       5.819  -0.938  -1.999  1.00  0.00           H  
ATOM    672  HZ2 TRP A 196       2.984   1.914   0.965  1.00  0.00           H  
ATOM    673  HZ3 TRP A 196       5.496  -1.523   0.371  1.00  0.00           H  
ATOM    674  HH2 TRP A 196       4.099  -0.125   1.835  1.00  0.00           H  
ATOM    675  N   GLN A 197       7.501  -0.040  -6.371  1.00  0.00           N  
ATOM    676  CA  GLN A 197       8.009  -1.113  -7.211  1.00  0.00           C  
ATOM    677  C   GLN A 197       9.357  -1.617  -6.706  1.00  0.00           C  
ATOM    678  O   GLN A 197       9.664  -2.802  -6.803  1.00  0.00           O  
ATOM    679  CB  GLN A 197       8.135  -0.641  -8.662  1.00  0.00           C  
ATOM    680  CG  GLN A 197       6.829  -0.656  -9.437  1.00  0.00           C  
ATOM    681  CD  GLN A 197       6.919   0.118 -10.738  1.00  0.00           C  
ATOM    682  OE1 GLN A 197       7.755   1.014 -10.887  1.00  0.00           O  
ATOM    683  NE2 GLN A 197       6.057  -0.222 -11.690  1.00  0.00           N  
ATOM    684  H   GLN A 197       7.285   0.827  -6.773  1.00  0.00           H  
ATOM    685  HA  GLN A 197       7.305  -1.944  -7.174  1.00  0.00           H  
ATOM    686 1HB  GLN A 197       8.526   0.376  -8.681  1.00  0.00           H  
ATOM    687 2HB  GLN A 197       8.847  -1.275  -9.190  1.00  0.00           H  
ATOM    688 1HG  GLN A 197       6.569  -1.688  -9.671  1.00  0.00           H  
ATOM    689 2HG  GLN A 197       6.049  -0.204  -8.824  1.00  0.00           H  
ATOM    690 1HE2 GLN A 197       6.069   0.253 -12.570  1.00  0.00           H  
ATOM    691 2HE2 GLN A 197       5.396  -0.955 -11.527  1.00  0.00           H  
ATOM    692  N   GLN A 198      10.175  -0.711  -6.199  1.00  0.00           N  
ATOM    693  CA  GLN A 198      11.478  -1.081  -5.673  1.00  0.00           C  
ATOM    694  C   GLN A 198      11.403  -1.414  -4.177  1.00  0.00           C  
ATOM    695  O   GLN A 198      12.272  -2.104  -3.643  1.00  0.00           O  
ATOM    696  CB  GLN A 198      12.485   0.047  -5.913  1.00  0.00           C  
ATOM    697  CG  GLN A 198      12.720   0.371  -7.379  1.00  0.00           C  
ATOM    698  CD  GLN A 198      13.305  -0.802  -8.142  1.00  0.00           C  
ATOM    699  OE1 GLN A 198      14.367  -1.323  -7.791  1.00  0.00           O  
ATOM    700  NE2 GLN A 198      12.614  -1.225  -9.195  1.00  0.00           N  
ATOM    701  H   GLN A 198       9.892   0.225  -6.159  1.00  0.00           H  
ATOM    702  HA  GLN A 198      11.821  -1.974  -6.195  1.00  0.00           H  
ATOM    703 1HB  GLN A 198      12.138   0.955  -5.419  1.00  0.00           H  
ATOM    704 2HB  GLN A 198      13.444  -0.220  -5.469  1.00  0.00           H  
ATOM    705 1HG  GLN A 198      11.770   0.639  -7.838  1.00  0.00           H  
ATOM    706 2HG  GLN A 198      13.417   1.206  -7.448  1.00  0.00           H  
ATOM    707 1HE2 GLN A 198      12.950  -1.995  -9.739  1.00  0.00           H  
ATOM    708 2HE2 GLN A 198      11.757  -0.774  -9.445  1.00  0.00           H  
ATOM    709  N   VAL A 199      10.352  -0.934  -3.509  1.00  0.00           N  
ATOM    710  CA  VAL A 199      10.176  -1.172  -2.075  1.00  0.00           C  
ATOM    711  C   VAL A 199       9.600  -2.567  -1.810  1.00  0.00           C  
ATOM    712  O   VAL A 199       9.919  -3.196  -0.799  1.00  0.00           O  
ATOM    713  CB  VAL A 199       9.240  -0.109  -1.469  1.00  0.00           C  
ATOM    714  CG1 VAL A 199       8.808  -0.516  -0.068  1.00  0.00           C  
ATOM    715  CG2 VAL A 199       9.938   1.242  -1.447  1.00  0.00           C  
ATOM    716  H   VAL A 199       9.680  -0.403  -3.994  1.00  0.00           H  
ATOM    717  HA  VAL A 199      11.150  -1.099  -1.590  1.00  0.00           H  
ATOM    718  HB  VAL A 199       8.338  -0.044  -2.077  1.00  0.00           H  
ATOM    719 1HG1 VAL A 199       8.147   0.246   0.345  1.00  0.00           H  
ATOM    720 2HG1 VAL A 199       8.280  -1.468  -0.113  1.00  0.00           H  
ATOM    721 3HG1 VAL A 199       9.687  -0.617   0.569  1.00  0.00           H  
ATOM    722 1HG2 VAL A 199       9.270   1.989  -1.018  1.00  0.00           H  
ATOM    723 2HG2 VAL A 199      10.843   1.175  -0.843  1.00  0.00           H  
ATOM    724 3HG2 VAL A 199      10.201   1.533  -2.464  1.00  0.00           H  
ATOM    725  N   THR A 200       8.776  -3.060  -2.735  1.00  0.00           N  
ATOM    726  CA  THR A 200       8.155  -4.378  -2.600  1.00  0.00           C  
ATOM    727  C   THR A 200       9.204  -5.486  -2.514  1.00  0.00           C  
ATOM    728  O   THR A 200       8.948  -6.567  -1.971  1.00  0.00           O  
ATOM    729  CB  THR A 200       7.201  -4.662  -3.775  1.00  0.00           C  
ATOM    730  OG1 THR A 200       6.223  -3.617  -3.864  1.00  0.00           O  
ATOM    731  CG2 THR A 200       6.496  -5.996  -3.580  1.00  0.00           C  
ATOM    732  H   THR A 200       8.574  -2.521  -3.533  1.00  0.00           H  
ATOM    733  HA  THR A 200       7.577  -4.395  -1.676  1.00  0.00           H  
ATOM    734  HB  THR A 200       7.768  -4.690  -4.705  1.00  0.00           H  
ATOM    735  HG1 THR A 200       6.667  -2.775  -3.987  1.00  0.00           H  
ATOM    736 1HG2 THR A 200       5.827  -6.180  -4.420  1.00  0.00           H  
ATOM    737 2HG2 THR A 200       7.237  -6.794  -3.524  1.00  0.00           H  
ATOM    738 3HG2 THR A 200       5.920  -5.970  -2.656  1.00  0.00           H  
ATOM    739  N   ALA A 201      10.393  -5.191  -3.035  1.00  0.00           N  
ATOM    740  CA  ALA A 201      11.500  -6.131  -3.034  1.00  0.00           C  
ATOM    741  C   ALA A 201      11.877  -6.546  -1.615  1.00  0.00           C  
ATOM    742  O   ALA A 201      12.438  -7.620  -1.410  1.00  0.00           O  
ATOM    743  CB  ALA A 201      12.701  -5.530  -3.746  1.00  0.00           C  
ATOM    744  H   ALA A 201      10.525  -4.306  -3.437  1.00  0.00           H  
ATOM    745  HA  ALA A 201      11.184  -7.027  -3.567  1.00  0.00           H  
ATOM    746 1HB  ALA A 201      13.069  -4.686  -3.182  1.00  0.00           H  
ATOM    747 2HB  ALA A 201      12.407  -5.201  -4.731  1.00  0.00           H  
ATOM    748 3HB  ALA A 201      13.480  -6.275  -3.831  1.00  0.00           H  
ATOM    749  N   LEU A 202      11.555  -5.698  -0.639  1.00  0.00           N  
ATOM    750  CA  LEU A 202      11.852  -5.986   0.761  1.00  0.00           C  
ATOM    751  C   LEU A 202      11.164  -7.273   1.205  1.00  0.00           C  
ATOM    752  O   LEU A 202      11.734  -8.081   1.942  1.00  0.00           O  
ATOM    753  CB  LEU A 202      11.402  -4.821   1.652  1.00  0.00           C  
ATOM    754  CG  LEU A 202      12.309  -3.584   1.638  1.00  0.00           C  
ATOM    755  CD1 LEU A 202      11.573  -2.407   2.263  1.00  0.00           C  
ATOM    756  CD2 LEU A 202      13.595  -3.888   2.392  1.00  0.00           C  
ATOM    757  H   LEU A 202      11.099  -4.855  -0.870  1.00  0.00           H  
ATOM    758  HA  LEU A 202      12.929  -6.112   0.867  1.00  0.00           H  
ATOM    759 1HB  LEU A 202      10.409  -4.507   1.338  1.00  0.00           H  
ATOM    760 2HB  LEU A 202      11.341  -5.175   2.681  1.00  0.00           H  
ATOM    761  HG  LEU A 202      12.547  -3.319   0.607  1.00  0.00           H  
ATOM    762 1HD1 LEU A 202      12.217  -1.528   2.252  1.00  0.00           H  
ATOM    763 2HD1 LEU A 202      10.668  -2.199   1.692  1.00  0.00           H  
ATOM    764 3HD1 LEU A 202      11.307  -2.649   3.291  1.00  0.00           H  
ATOM    765 1HD2 LEU A 202      14.240  -3.009   2.381  1.00  0.00           H  
ATOM    766 2HD2 LEU A 202      13.359  -4.152   3.423  1.00  0.00           H  
ATOM    767 3HD2 LEU A 202      14.110  -4.721   1.913  1.00  0.00           H  
ATOM    768  N   ALA A 203       9.940  -7.462   0.736  1.00  0.00           N  
ATOM    769  CA  ALA A 203       9.168  -8.647   1.076  1.00  0.00           C  
ATOM    770  C   ALA A 203       9.582  -9.823   0.199  1.00  0.00           C  
ATOM    771  O   ALA A 203       9.557 -10.975   0.629  1.00  0.00           O  
ATOM    772  CB  ALA A 203       7.680  -8.368   0.926  1.00  0.00           C  
ATOM    773  H   ALA A 203       9.547  -6.788   0.138  1.00  0.00           H  
ATOM    774  HA  ALA A 203       9.381  -8.904   2.114  1.00  0.00           H  
ATOM    775 1HB  ALA A 203       7.121  -9.270   1.131  1.00  0.00           H  
ATOM    776 2HB  ALA A 203       7.476  -8.040  -0.081  1.00  0.00           H  
ATOM    777 3HB  ALA A 203       7.386  -7.597   1.623  1.00  0.00           H  
ATOM    778  N   GLN A 204       9.984  -9.521  -1.026  1.00  0.00           N  
ATOM    779  CA  GLN A 204      10.404 -10.548  -1.973  1.00  0.00           C  
ATOM    780  C   GLN A 204      11.764 -11.129  -1.585  1.00  0.00           C  
ATOM    781  O   GLN A 204      12.022 -12.314  -1.796  1.00  0.00           O  
ATOM    782  CB  GLN A 204      10.462  -9.976  -3.392  1.00  0.00           C  
ATOM    783  CG  GLN A 204       9.109  -9.587  -3.963  1.00  0.00           C  
ATOM    784  CD  GLN A 204       9.222  -8.941  -5.330  1.00  0.00           C  
ATOM    785  OE1 GLN A 204      10.106  -8.114  -5.571  1.00  0.00           O  
ATOM    786  NE2 GLN A 204       8.325  -9.314  -6.236  1.00  0.00           N  
ATOM    787  H   GLN A 204       9.997  -8.581  -1.307  1.00  0.00           H  
ATOM    788  HA  GLN A 204       9.674 -11.357  -1.953  1.00  0.00           H  
ATOM    789 1HB  GLN A 204      11.099  -9.091  -3.402  1.00  0.00           H  
ATOM    790 2HB  GLN A 204      10.912 -10.709  -4.062  1.00  0.00           H  
ATOM    791 1HG  GLN A 204       8.495 -10.483  -4.057  1.00  0.00           H  
ATOM    792 2HG  GLN A 204       8.632  -8.877  -3.287  1.00  0.00           H  
ATOM    793 1HE2 GLN A 204       8.349  -8.922  -7.156  1.00  0.00           H  
ATOM    794 2HE2 GLN A 204       7.624  -9.988  -5.999  1.00  0.00           H  
ATOM    795  N   GLN A 205      12.623 -10.297  -1.006  1.00  0.00           N  
ATOM    796  CA  GLN A 205      13.947 -10.740  -0.576  1.00  0.00           C  
ATOM    797  C   GLN A 205      13.877 -11.400   0.798  1.00  0.00           C  
ATOM    798  O   GLN A 205      14.899 -11.798   1.357  1.00  0.00           O  
ATOM    799  CB  GLN A 205      14.925  -9.563  -0.544  1.00  0.00           C  
ATOM    800  CG  GLN A 205      15.238  -8.976  -1.909  1.00  0.00           C  
ATOM    801  CD  GLN A 205      16.053  -7.700  -1.819  1.00  0.00           C  
ATOM    802  OE1 GLN A 205      16.072  -7.032  -0.781  1.00  0.00           O  
ATOM    803  NE2 GLN A 205      16.731  -7.353  -2.907  1.00  0.00           N  
ATOM    804  H   GLN A 205      12.368  -9.354  -0.881  1.00  0.00           H  
ATOM    805  HA  GLN A 205      14.314 -11.477  -1.290  1.00  0.00           H  
ATOM    806 1HB  GLN A 205      14.517  -8.767   0.078  1.00  0.00           H  
ATOM    807 2HB  GLN A 205      15.864  -9.882  -0.092  1.00  0.00           H  
ATOM    808 1HG  GLN A 205      15.809  -9.706  -2.485  1.00  0.00           H  
ATOM    809 2HG  GLN A 205      14.302  -8.749  -2.419  1.00  0.00           H  
ATOM    810 1HE2 GLN A 205      17.287  -6.520  -2.906  1.00  0.00           H  
ATOM    811 2HE2 GLN A 205      16.687  -7.923  -3.727  1.00  0.00           H  
ATOM    812  N   LYS A 206      12.661 -11.490   1.335  1.00  0.00           N  
ATOM    813  CA  LYS A 206      12.411 -12.108   2.638  1.00  0.00           C  
ATOM    814  C   LYS A 206      13.098 -11.346   3.771  1.00  0.00           C  
ATOM    815  O   LYS A 206      13.381 -11.908   4.831  1.00  0.00           O  
ATOM    816  CB  LYS A 206      12.876 -13.565   2.633  1.00  0.00           C  
ATOM    817  CG  LYS A 206      12.174 -14.446   1.607  1.00  0.00           C  
ATOM    818  CD  LYS A 206      12.485 -15.917   1.837  1.00  0.00           C  
ATOM    819  CE  LYS A 206      11.926 -16.783   0.718  1.00  0.00           C  
ATOM    820  NZ  LYS A 206      10.438 -16.798   0.716  1.00  0.00           N  
ATOM    821  H   LYS A 206      11.902 -11.132   0.833  1.00  0.00           H  
ATOM    822  HA  LYS A 206      11.338 -12.084   2.832  1.00  0.00           H  
ATOM    823 1HB  LYS A 206      13.947 -13.605   2.431  1.00  0.00           H  
ATOM    824 2HB  LYS A 206      12.712 -14.003   3.617  1.00  0.00           H  
ATOM    825 1HG  LYS A 206      11.096 -14.296   1.675  1.00  0.00           H  
ATOM    826 2HG  LYS A 206      12.499 -14.167   0.605  1.00  0.00           H  
ATOM    827 1HD  LYS A 206      13.566 -16.057   1.889  1.00  0.00           H  
ATOM    828 2HD  LYS A 206      12.049 -16.237   2.783  1.00  0.00           H  
ATOM    829 1HE  LYS A 206      12.274 -16.406  -0.242  1.00  0.00           H  
ATOM    830 2HE  LYS A 206      12.287 -17.805   0.834  1.00  0.00           H  
ATOM    831 1HZ  LYS A 206      10.108 -17.383  -0.039  1.00  0.00           H  
ATOM    832 2HZ  LYS A 206      10.103 -17.165   1.597  1.00  0.00           H  
ATOM    833 3HZ  LYS A 206      10.091 -15.858   0.590  1.00  0.00           H  
ATOM    834  N   LEU A 207      13.349 -10.061   3.549  1.00  0.00           N  
ATOM    835  CA  LEU A 207      13.990  -9.224   4.554  1.00  0.00           C  
ATOM    836  C   LEU A 207      12.946  -8.722   5.541  1.00  0.00           C  
ATOM    837  O   LEU A 207      13.220  -8.553   6.728  1.00  0.00           O  
ATOM    838  CB  LEU A 207      14.706  -8.038   3.895  1.00  0.00           C  
ATOM    839  CG  LEU A 207      15.868  -8.399   2.961  1.00  0.00           C  
ATOM    840  CD1 LEU A 207      16.418  -7.131   2.321  1.00  0.00           C  
ATOM    841  CD2 LEU A 207      16.947  -9.125   3.750  1.00  0.00           C  
ATOM    842  H   LEU A 207      13.095  -9.666   2.688  1.00  0.00           H  
ATOM    843  HA  LEU A 207      14.729  -9.824   5.083  1.00  0.00           H  
ATOM    844 1HB  LEU A 207      13.979  -7.473   3.315  1.00  0.00           H  
ATOM    845 2HB  LEU A 207      15.099  -7.390   4.678  1.00  0.00           H  
ATOM    846  HG  LEU A 207      15.506  -9.046   2.161  1.00  0.00           H  
ATOM    847 1HD1 LEU A 207      17.244  -7.388   1.657  1.00  0.00           H  
ATOM    848 2HD1 LEU A 207      15.631  -6.643   1.747  1.00  0.00           H  
ATOM    849 3HD1 LEU A 207      16.774  -6.456   3.098  1.00  0.00           H  
ATOM    850 1HD2 LEU A 207      17.773  -9.382   3.086  1.00  0.00           H  
ATOM    851 2HD2 LEU A 207      17.311  -8.479   4.549  1.00  0.00           H  
ATOM    852 3HD2 LEU A 207      16.532 -10.036   4.181  1.00  0.00           H  
ATOM    853  N   LEU A 208      11.745  -8.502   5.025  1.00  0.00           N  
ATOM    854  CA  LEU A 208      10.630  -8.025   5.825  1.00  0.00           C  
ATOM    855  C   LEU A 208      10.162  -9.114   6.782  1.00  0.00           C  
ATOM    856  O   LEU A 208       9.694 -10.170   6.351  1.00  0.00           O  
ATOM    857  CB  LEU A 208       9.471  -7.588   4.920  1.00  0.00           C  
ATOM    858  CG  LEU A 208       8.679  -6.365   5.398  1.00  0.00           C  
ATOM    859  CD1 LEU A 208       8.472  -5.406   4.233  1.00  0.00           C  
ATOM    860  CD2 LEU A 208       7.346  -6.817   5.976  1.00  0.00           C  
ATOM    861  H   LEU A 208      11.604  -8.670   4.072  1.00  0.00           H  
ATOM    862  HA  LEU A 208      10.963  -7.165   6.405  1.00  0.00           H  
ATOM    863 1HB  LEU A 208       9.869  -7.360   3.932  1.00  0.00           H  
ATOM    864 2HB  LEU A 208       8.773  -8.419   4.824  1.00  0.00           H  
ATOM    865  HG  LEU A 208       9.248  -5.839   6.165  1.00  0.00           H  
ATOM    866 1HD1 LEU A 208       7.909  -4.536   4.573  1.00  0.00           H  
ATOM    867 2HD1 LEU A 208       9.441  -5.083   3.851  1.00  0.00           H  
ATOM    868 3HD1 LEU A 208       7.919  -5.909   3.441  1.00  0.00           H  
ATOM    869 1HD2 LEU A 208       6.783  -5.947   6.317  1.00  0.00           H  
ATOM    870 2HD2 LEU A 208       6.776  -7.341   5.209  1.00  0.00           H  
ATOM    871 3HD2 LEU A 208       7.524  -7.487   6.818  1.00  0.00           H  
ATOM    872  N   THR A 209      10.306  -8.861   8.075  1.00  0.00           N  
ATOM    873  CA  THR A 209       9.894  -9.816   9.089  1.00  0.00           C  
ATOM    874  C   THR A 209       8.410  -9.626   9.399  1.00  0.00           C  
ATOM    875  O   THR A 209       7.823  -8.616   9.001  1.00  0.00           O  
ATOM    876  CB  THR A 209      10.724  -9.645  10.385  1.00  0.00           C  
ATOM    877  OG1 THR A 209      10.422  -8.391  11.011  1.00  0.00           O  
ATOM    878  CG2 THR A 209      12.214  -9.720  10.089  1.00  0.00           C  
ATOM    879  H   THR A 209      10.693  -7.999   8.355  1.00  0.00           H  
ATOM    880  HA  THR A 209      10.047 -10.822   8.699  1.00  0.00           H  
ATOM    881  HB  THR A 209      10.468 -10.444  11.064  1.00  0.00           H  
ATOM    882  HG1 THR A 209      10.753  -7.662  10.452  1.00  0.00           H  
ATOM    883 1HG2 THR A 209      12.770  -9.621  11.011  1.00  0.00           H  
ATOM    884 2HG2 THR A 209      12.488  -8.920   9.418  1.00  0.00           H  
ATOM    885 3HG2 THR A 209      12.443 -10.670   9.629  1.00  0.00           H  
ATOM    886  N   PRO A 210       7.767 -10.590  10.084  1.00  0.00           N  
ATOM    887  CA  PRO A 210       6.348 -10.479  10.443  1.00  0.00           C  
ATOM    888  C   PRO A 210       6.042  -9.171  11.168  1.00  0.00           C  
ATOM    889  O   PRO A 210       4.971  -8.586  10.998  1.00  0.00           O  
ATOM    890  CB  PRO A 210       6.131 -11.689  11.357  1.00  0.00           C  
ATOM    891  CG  PRO A 210       7.113 -12.698  10.868  1.00  0.00           C  
ATOM    892  CD  PRO A 210       8.342 -11.894  10.536  1.00  0.00           C  
ATOM    893  HA  PRO A 210       5.737 -10.558   9.532  1.00  0.00           H  
ATOM    894 1HB  PRO A 210       6.300 -11.403  12.406  1.00  0.00           H  
ATOM    895 2HB  PRO A 210       5.090 -12.035  11.283  1.00  0.00           H  
ATOM    896 1HG  PRO A 210       7.299 -13.455  11.644  1.00  0.00           H  
ATOM    897 2HG  PRO A 210       6.707 -13.230   9.995  1.00  0.00           H  
ATOM    898 1HD  PRO A 210       8.961 -11.780  11.438  1.00  0.00           H  
ATOM    899 2HD  PRO A 210       8.907 -12.400   9.739  1.00  0.00           H  
ATOM    900  N   GLN A 211       7.006  -8.702  11.954  1.00  0.00           N  
ATOM    901  CA  GLN A 211       6.851  -7.466  12.707  1.00  0.00           C  
ATOM    902  C   GLN A 211       6.868  -6.247  11.785  1.00  0.00           C  
ATOM    903  O   GLN A 211       6.293  -5.206  12.112  1.00  0.00           O  
ATOM    904  CB  GLN A 211       7.955  -7.343  13.760  1.00  0.00           C  
ATOM    905  CG  GLN A 211       7.865  -8.366  14.880  1.00  0.00           C  
ATOM    906  CD  GLN A 211       8.970  -8.200  15.906  1.00  0.00           C  
ATOM    907  OE1 GLN A 211      10.044  -7.674  15.602  1.00  0.00           O  
ATOM    908  NE2 GLN A 211       8.712  -8.648  17.129  1.00  0.00           N  
ATOM    909  H   GLN A 211       7.845  -9.210  12.034  1.00  0.00           H  
ATOM    910  HA  GLN A 211       5.886  -7.488  13.213  1.00  0.00           H  
ATOM    911 1HB  GLN A 211       8.928  -7.453  13.282  1.00  0.00           H  
ATOM    912 2HB  GLN A 211       7.921  -6.350  14.208  1.00  0.00           H  
ATOM    913 1HG  GLN A 211       6.907  -8.250  15.387  1.00  0.00           H  
ATOM    914 2HG  GLN A 211       7.943  -9.365  14.452  1.00  0.00           H  
ATOM    915 1HE2 GLN A 211       9.403  -8.566  17.849  1.00  0.00           H  
ATOM    916 2HE2 GLN A 211       7.827  -9.067  17.332  1.00  0.00           H  
ATOM    917  N   ASP A 212       7.497  -6.381  10.621  1.00  0.00           N  
ATOM    918  CA  ASP A 212       7.583  -5.273   9.681  1.00  0.00           C  
ATOM    919  C   ASP A 212       6.345  -5.276   8.808  1.00  0.00           C  
ATOM    920  O   ASP A 212       5.880  -4.234   8.343  1.00  0.00           O  
ATOM    921  CB  ASP A 212       8.841  -5.375   8.815  1.00  0.00           C  
ATOM    922  CG  ASP A 212      10.127  -5.320   9.629  1.00  0.00           C  
ATOM    923  OD1 ASP A 212      10.296  -4.383  10.372  1.00  0.00           O  
ATOM    924  OD2 ASP A 212      10.927  -6.216   9.501  1.00  0.00           O  
ATOM    925  H   ASP A 212       7.856  -7.260  10.360  1.00  0.00           H  
ATOM    926  HA  ASP A 212       7.633  -4.342  10.247  1.00  0.00           H  
ATOM    927 1HB  ASP A 212       8.823  -6.311   8.255  1.00  0.00           H  
ATOM    928 2HB  ASP A 212       8.852  -4.560   8.091  1.00  0.00           H  
ATOM    929  N   MET A 213       5.815  -6.476   8.610  1.00  0.00           N  
ATOM    930  CA  MET A 213       4.627  -6.691   7.800  1.00  0.00           C  
ATOM    931  C   MET A 213       3.453  -5.871   8.318  1.00  0.00           C  
ATOM    932  O   MET A 213       2.797  -5.152   7.562  1.00  0.00           O  
ATOM    933  CB  MET A 213       4.271  -8.176   7.771  1.00  0.00           C  
ATOM    934  CG  MET A 213       3.060  -8.517   6.914  1.00  0.00           C  
ATOM    935  SD  MET A 213       2.613 -10.262   7.005  1.00  0.00           S  
ATOM    936  CE  MET A 213       2.141 -10.402   8.726  1.00  0.00           C  
ATOM    937  H   MET A 213       6.248  -7.253   9.024  1.00  0.00           H  
ATOM    938  HA  MET A 213       4.837  -6.360   6.783  1.00  0.00           H  
ATOM    939 1HB  MET A 213       5.118  -8.746   7.393  1.00  0.00           H  
ATOM    940 2HB  MET A 213       4.070  -8.522   8.786  1.00  0.00           H  
ATOM    941 1HG  MET A 213       2.205  -7.925   7.240  1.00  0.00           H  
ATOM    942 2HG  MET A 213       3.269  -8.269   5.874  1.00  0.00           H  
ATOM    943 1HE  MET A 213       1.838 -11.427   8.938  1.00  0.00           H  
ATOM    944 2HE  MET A 213       2.988 -10.135   9.359  1.00  0.00           H  
ATOM    945 3HE  MET A 213       1.308  -9.728   8.931  1.00  0.00           H  
ATOM    946  N   GLU A 214       3.217  -5.964   9.619  1.00  0.00           N  
ATOM    947  CA  GLU A 214       2.117  -5.252  10.260  1.00  0.00           C  
ATOM    948  C   GLU A 214       2.273  -3.737  10.131  1.00  0.00           C  
ATOM    949  O   GLU A 214       1.288  -2.997  10.166  1.00  0.00           O  
ATOM    950  CB  GLU A 214       2.027  -5.640  11.738  1.00  0.00           C  
ATOM    951  CG  GLU A 214       1.516  -7.051  11.987  1.00  0.00           C  
ATOM    952  CD  GLU A 214       0.106  -7.256  11.508  1.00  0.00           C  
ATOM    953  OE1 GLU A 214      -0.754  -6.512  11.912  1.00  0.00           O  
ATOM    954  OE2 GLU A 214      -0.112  -8.160  10.735  1.00  0.00           O  
ATOM    955  H   GLU A 214       3.800  -6.531  10.168  1.00  0.00           H  
ATOM    956  HA  GLU A 214       1.187  -5.535   9.765  1.00  0.00           H  
ATOM    957 1HB  GLU A 214       3.012  -5.554  12.197  1.00  0.00           H  
ATOM    958 2HB  GLU A 214       1.362  -4.947  12.256  1.00  0.00           H  
ATOM    959 1HG  GLU A 214       2.168  -7.758  11.475  1.00  0.00           H  
ATOM    960 2HG  GLU A 214       1.566  -7.262  13.054  1.00  0.00           H  
ATOM    961  N   ALA A 215       3.509  -3.281   9.977  1.00  0.00           N  
ATOM    962  CA  ALA A 215       3.789  -1.858   9.850  1.00  0.00           C  
ATOM    963  C   ALA A 215       3.609  -1.386   8.410  1.00  0.00           C  
ATOM    964  O   ALA A 215       3.136  -0.274   8.163  1.00  0.00           O  
ATOM    965  CB  ALA A 215       5.198  -1.552  10.337  1.00  0.00           C  
ATOM    966  H   ALA A 215       4.254  -3.918   9.944  1.00  0.00           H  
ATOM    967  HA  ALA A 215       3.075  -1.316  10.470  1.00  0.00           H  
ATOM    968 1HB  ALA A 215       5.393  -0.484  10.238  1.00  0.00           H  
ATOM    969 2HB  ALA A 215       5.293  -1.843  11.383  1.00  0.00           H  
ATOM    970 3HB  ALA A 215       5.918  -2.108   9.739  1.00  0.00           H  
ATOM    971  N   ALA A 216       3.954  -2.252   7.462  1.00  0.00           N  
ATOM    972  CA  ALA A 216       3.845  -1.928   6.047  1.00  0.00           C  
ATOM    973  C   ALA A 216       2.389  -1.795   5.634  1.00  0.00           C  
ATOM    974  O   ALA A 216       2.058  -1.029   4.724  1.00  0.00           O  
ATOM    975  CB  ALA A 216       4.541  -2.990   5.208  1.00  0.00           C  
ATOM    976  H   ALA A 216       4.278  -3.139   7.722  1.00  0.00           H  
ATOM    977  HA  ALA A 216       4.333  -0.967   5.881  1.00  0.00           H  
ATOM    978 1HB  ALA A 216       4.492  -2.715   4.166  1.00  0.00           H  
ATOM    979 2HB  ALA A 216       4.047  -3.939   5.351  1.00  0.00           H  
ATOM    980 3HB  ALA A 216       5.575  -3.073   5.511  1.00  0.00           H  
ATOM    981  N   LYS A 217       1.524  -2.538   6.317  1.00  0.00           N  
ATOM    982  CA  LYS A 217       0.095  -2.511   6.036  1.00  0.00           C  
ATOM    983  C   LYS A 217      -0.461  -1.097   6.184  1.00  0.00           C  
ATOM    984  O   LYS A 217      -1.208  -0.616   5.329  1.00  0.00           O  
ATOM    985  CB  LYS A 217      -0.652  -3.474   6.961  1.00  0.00           C  
ATOM    986  CG  LYS A 217      -0.465  -4.946   6.620  1.00  0.00           C  
ATOM    987  CD  LYS A 217      -1.187  -5.840   7.616  1.00  0.00           C  
ATOM    988  CE  LYS A 217      -1.031  -7.310   7.256  1.00  0.00           C  
ATOM    989  NZ  LYS A 217      -1.636  -8.202   8.283  1.00  0.00           N  
ATOM    990  H   LYS A 217       1.860  -3.132   7.024  1.00  0.00           H  
ATOM    991  HA  LYS A 217      -0.061  -2.828   5.004  1.00  0.00           H  
ATOM    992 1HB  LYS A 217      -0.319  -3.323   7.988  1.00  0.00           H  
ATOM    993 2HB  LYS A 217      -1.720  -3.256   6.927  1.00  0.00           H  
ATOM    994 1HG  LYS A 217      -0.855  -5.141   5.620  1.00  0.00           H  
ATOM    995 2HG  LYS A 217       0.597  -5.189   6.629  1.00  0.00           H  
ATOM    996 1HD  LYS A 217      -0.781  -5.674   8.615  1.00  0.00           H  
ATOM    997 2HD  LYS A 217      -2.248  -5.589   7.628  1.00  0.00           H  
ATOM    998 1HE  LYS A 217      -1.511  -7.503   6.297  1.00  0.00           H  
ATOM    999 2HE  LYS A 217       0.027  -7.552   7.162  1.00  0.00           H  
ATOM   1000 1HZ  LYS A 217      -1.512  -9.166   8.007  1.00  0.00           H  
ATOM   1001 2HZ  LYS A 217      -1.185  -8.045   9.173  1.00  0.00           H  
ATOM   1002 3HZ  LYS A 217      -2.622  -8.001   8.365  1.00  0.00           H  
ATOM   1003  N   GLU A 218      -0.073  -0.436   7.264  1.00  0.00           N  
ATOM   1004  CA  GLU A 218      -0.534   0.924   7.529  1.00  0.00           C  
ATOM   1005  C   GLU A 218       0.011   1.888   6.503  1.00  0.00           C  
ATOM   1006  O   GLU A 218      -0.708   2.770   6.033  1.00  0.00           O  
ATOM   1007  CB  GLU A 218      -0.117   1.373   8.931  1.00  0.00           C  
ATOM   1008  CG  GLU A 218      -0.846   0.663  10.062  1.00  0.00           C  
ATOM   1009  CD  GLU A 218      -0.411   1.129  11.423  1.00  0.00           C  
ATOM   1010  OE1 GLU A 218       0.529   1.882  11.500  1.00  0.00           O  
ATOM   1011  OE2 GLU A 218      -1.022   0.733  12.388  1.00  0.00           O  
ATOM   1012  H   GLU A 218       0.538  -0.870   7.900  1.00  0.00           H  
ATOM   1013  HA  GLU A 218      -1.623   0.938   7.470  1.00  0.00           H  
ATOM   1014 1HB  GLU A 218       0.952   1.204   9.064  1.00  0.00           H  
ATOM   1015 2HB  GLU A 218      -0.295   2.443   9.038  1.00  0.00           H  
ATOM   1016 1HG  GLU A 218      -1.917   0.836   9.956  1.00  0.00           H  
ATOM   1017 2HG  GLU A 218      -0.669  -0.409   9.977  1.00  0.00           H  
ATOM   1018  N   VAL A 219       1.284   1.725   6.160  1.00  0.00           N  
ATOM   1019  CA  VAL A 219       1.942   2.595   5.192  1.00  0.00           C  
ATOM   1020  C   VAL A 219       1.206   2.590   3.853  1.00  0.00           C  
ATOM   1021  O   VAL A 219       0.867   3.647   3.321  1.00  0.00           O  
ATOM   1022  CB  VAL A 219       3.399   2.146   4.977  1.00  0.00           C  
ATOM   1023  CG1 VAL A 219       4.016   2.884   3.798  1.00  0.00           C  
ATOM   1024  CG2 VAL A 219       4.207   2.382   6.244  1.00  0.00           C  
ATOM   1025  H   VAL A 219       1.794   0.988   6.561  1.00  0.00           H  
ATOM   1026  HA  VAL A 219       1.943   3.612   5.585  1.00  0.00           H  
ATOM   1027  HB  VAL A 219       3.410   1.084   4.731  1.00  0.00           H  
ATOM   1028 1HG1 VAL A 219       5.046   2.555   3.660  1.00  0.00           H  
ATOM   1029 2HG1 VAL A 219       3.443   2.673   2.896  1.00  0.00           H  
ATOM   1030 3HG1 VAL A 219       4.003   3.957   3.994  1.00  0.00           H  
ATOM   1031 1HG2 VAL A 219       5.236   2.061   6.084  1.00  0.00           H  
ATOM   1032 2HG2 VAL A 219       4.191   3.443   6.493  1.00  0.00           H  
ATOM   1033 3HG2 VAL A 219       3.771   1.811   7.065  1.00  0.00           H  
ATOM   1034  N   TYR A 220       0.937   1.399   3.330  1.00  0.00           N  
ATOM   1035  CA  TYR A 220       0.255   1.269   2.048  1.00  0.00           C  
ATOM   1036  C   TYR A 220      -1.154   1.862   2.105  1.00  0.00           C  
ATOM   1037  O   TYR A 220      -1.587   2.539   1.169  1.00  0.00           O  
ATOM   1038  CB  TYR A 220       0.197  -0.200   1.623  1.00  0.00           C  
ATOM   1039  CG  TYR A 220      -0.771  -0.471   0.492  1.00  0.00           C  
ATOM   1040  CD1 TYR A 220      -1.329   0.587  -0.211  1.00  0.00           C  
ATOM   1041  CD2 TYR A 220      -1.101  -1.776   0.159  1.00  0.00           C  
ATOM   1042  CE1 TYR A 220      -2.213   0.340  -1.243  1.00  0.00           C  
ATOM   1043  CE2 TYR A 220      -1.985  -2.023  -0.873  1.00  0.00           C  
ATOM   1044  CZ  TYR A 220      -2.540  -0.971  -1.572  1.00  0.00           C  
ATOM   1045  OH  TYR A 220      -3.421  -1.217  -2.600  1.00  0.00           O  
ATOM   1046  H   TYR A 220       1.206   0.589   3.816  1.00  0.00           H  
ATOM   1047  HA  TYR A 220       0.817   1.828   1.299  1.00  0.00           H  
ATOM   1048 1HB  TYR A 220       1.189  -0.527   1.307  1.00  0.00           H  
ATOM   1049 2HB  TYR A 220      -0.094  -0.814   2.474  1.00  0.00           H  
ATOM   1050  HD1 TYR A 220      -1.070   1.613   0.051  1.00  0.00           H  
ATOM   1051  HD2 TYR A 220      -0.663  -2.607   0.713  1.00  0.00           H  
ATOM   1052  HE1 TYR A 220      -2.652   1.170  -1.796  1.00  0.00           H  
ATOM   1053  HE2 TYR A 220      -2.245  -3.049  -1.134  1.00  0.00           H  
ATOM   1054  HH  TYR A 220      -3.468  -2.163  -2.760  1.00  0.00           H  
ATOM   1055  N   LYS A 221      -1.858   1.621   3.207  1.00  0.00           N  
ATOM   1056  CA  LYS A 221      -3.216   2.129   3.368  1.00  0.00           C  
ATOM   1057  C   LYS A 221      -3.236   3.655   3.440  1.00  0.00           C  
ATOM   1058  O   LYS A 221      -4.019   4.310   2.745  1.00  0.00           O  
ATOM   1059  CB  LYS A 221      -3.862   1.535   4.621  1.00  0.00           C  
ATOM   1060  CG  LYS A 221      -5.298   1.981   4.859  1.00  0.00           C  
ATOM   1061  CD  LYS A 221      -5.899   1.286   6.072  1.00  0.00           C  
ATOM   1062  CE  LYS A 221      -7.325   1.748   6.327  1.00  0.00           C  
ATOM   1063  NZ  LYS A 221      -7.931   1.065   7.502  1.00  0.00           N  
ATOM   1064  H   LYS A 221      -1.456   1.087   3.927  1.00  0.00           H  
ATOM   1065  HA  LYS A 221      -3.802   1.831   2.498  1.00  0.00           H  
ATOM   1066 1HB  LYS A 221      -3.857   0.447   4.552  1.00  0.00           H  
ATOM   1067 2HB  LYS A 221      -3.276   1.810   5.498  1.00  0.00           H  
ATOM   1068 1HG  LYS A 221      -5.322   3.059   5.020  1.00  0.00           H  
ATOM   1069 2HG  LYS A 221      -5.902   1.749   3.983  1.00  0.00           H  
ATOM   1070 1HD  LYS A 221      -5.899   0.206   5.910  1.00  0.00           H  
ATOM   1071 2HD  LYS A 221      -5.294   1.502   6.953  1.00  0.00           H  
ATOM   1072 1HE  LYS A 221      -7.334   2.823   6.502  1.00  0.00           H  
ATOM   1073 2HE  LYS A 221      -7.937   1.542   5.448  1.00  0.00           H  
ATOM   1074 1HZ  LYS A 221      -8.875   1.399   7.638  1.00  0.00           H  
ATOM   1075 2HZ  LYS A 221      -7.946   0.068   7.343  1.00  0.00           H  
ATOM   1076 3HZ  LYS A 221      -7.383   1.266   8.328  1.00  0.00           H  
ATOM   1077  N   ILE A 222      -2.372   4.219   4.279  1.00  0.00           N  
ATOM   1078  CA  ILE A 222      -2.295   5.668   4.443  1.00  0.00           C  
ATOM   1079  C   ILE A 222      -1.892   6.342   3.132  1.00  0.00           C  
ATOM   1080  O   ILE A 222      -2.404   7.408   2.782  1.00  0.00           O  
ATOM   1081  CB  ILE A 222      -1.292   6.045   5.548  1.00  0.00           C  
ATOM   1082  CG1 ILE A 222      -1.802   5.579   6.914  1.00  0.00           C  
ATOM   1083  CG2 ILE A 222      -1.045   7.546   5.554  1.00  0.00           C  
ATOM   1084  CD1 ILE A 222      -0.754   5.617   8.003  1.00  0.00           C  
ATOM   1085  H   ILE A 222      -1.766   3.644   4.802  1.00  0.00           H  
ATOM   1086  HA  ILE A 222      -3.279   6.036   4.732  1.00  0.00           H  
ATOM   1087  HB  ILE A 222      -0.347   5.532   5.373  1.00  0.00           H  
ATOM   1088 1HG1 ILE A 222      -2.639   6.204   7.223  1.00  0.00           H  
ATOM   1089 2HG1 ILE A 222      -2.172   4.556   6.834  1.00  0.00           H  
ATOM   1090 1HG2 ILE A 222      -0.334   7.795   6.341  1.00  0.00           H  
ATOM   1091 2HG2 ILE A 222      -0.639   7.851   4.590  1.00  0.00           H  
ATOM   1092 3HG2 ILE A 222      -1.984   8.068   5.733  1.00  0.00           H  
ATOM   1093 1HD1 ILE A 222      -1.192   5.273   8.941  1.00  0.00           H  
ATOM   1094 2HD1 ILE A 222       0.078   4.969   7.730  1.00  0.00           H  
ATOM   1095 3HD1 ILE A 222      -0.395   6.638   8.126  1.00  0.00           H  
ATOM   1096  N   HIS A 223      -0.992   5.700   2.399  1.00  0.00           N  
ATOM   1097  CA  HIS A 223      -0.521   6.226   1.126  1.00  0.00           C  
ATOM   1098  C   HIS A 223      -1.675   6.334   0.131  1.00  0.00           C  
ATOM   1099  O   HIS A 223      -1.806   7.332  -0.576  1.00  0.00           O  
ATOM   1100  CB  HIS A 223       0.587   5.339   0.548  1.00  0.00           C  
ATOM   1101  CG  HIS A 223       1.372   5.995  -0.545  1.00  0.00           C  
ATOM   1102  ND1 HIS A 223       2.319   5.320  -1.288  1.00  0.00           N  
ATOM   1103  CD2 HIS A 223       1.354   7.262  -1.021  1.00  0.00           C  
ATOM   1104  CE1 HIS A 223       2.848   6.145  -2.175  1.00  0.00           C  
ATOM   1105  NE2 HIS A 223       2.279   7.328  -2.033  1.00  0.00           N  
ATOM   1106  H   HIS A 223      -0.625   4.850   2.729  1.00  0.00           H  
ATOM   1107  HA  HIS A 223      -0.110   7.224   1.275  1.00  0.00           H  
ATOM   1108 1HB  HIS A 223       1.278   5.056   1.342  1.00  0.00           H  
ATOM   1109 2HB  HIS A 223       0.150   4.423   0.152  1.00  0.00           H  
ATOM   1110  HD2 HIS A 223       0.723   8.077  -0.666  1.00  0.00           H  
ATOM   1111  HE1 HIS A 223       3.621   5.891  -2.900  1.00  0.00           H  
ATOM   1112  HE2 HIS A 223       2.488   8.153  -2.577  1.00  0.00           H  
ATOM   1113  N   GLN A 224      -2.516   5.305   0.101  1.00  0.00           N  
ATOM   1114  CA  GLN A 224      -3.664   5.273  -0.800  1.00  0.00           C  
ATOM   1115  C   GLN A 224      -4.630   6.418  -0.501  1.00  0.00           C  
ATOM   1116  O   GLN A 224      -5.229   6.992  -1.409  1.00  0.00           O  
ATOM   1117  CB  GLN A 224      -4.393   3.931  -0.692  1.00  0.00           C  
ATOM   1118  CG  GLN A 224      -5.473   3.723  -1.739  1.00  0.00           C  
ATOM   1119  CD  GLN A 224      -6.096   2.342  -1.662  1.00  0.00           C  
ATOM   1120  OE1 GLN A 224      -6.645   1.950  -0.629  1.00  0.00           O  
ATOM   1121  NE2 GLN A 224      -6.015   1.595  -2.758  1.00  0.00           N  
ATOM   1122  H   GLN A 224      -2.360   4.543   0.702  1.00  0.00           H  
ATOM   1123  HA  GLN A 224      -3.305   5.393  -1.822  1.00  0.00           H  
ATOM   1124 1HB  GLN A 224      -3.673   3.118  -0.785  1.00  0.00           H  
ATOM   1125 2HB  GLN A 224      -4.856   3.847   0.291  1.00  0.00           H  
ATOM   1126 1HG  GLN A 224      -6.260   4.462  -1.586  1.00  0.00           H  
ATOM   1127 2HG  GLN A 224      -5.034   3.845  -2.729  1.00  0.00           H  
ATOM   1128 1HE2 GLN A 224      -6.408   0.675  -2.767  1.00  0.00           H  
ATOM   1129 2HE2 GLN A 224      -5.562   1.953  -3.574  1.00  0.00           H  
ATOM   1130  N   GLN A 225      -4.759   6.753   0.777  1.00  0.00           N  
ATOM   1131  CA  GLN A 225      -5.650   7.823   1.205  1.00  0.00           C  
ATOM   1132  C   GLN A 225      -5.056   9.190   0.865  1.00  0.00           C  
ATOM   1133  O   GLN A 225      -5.761  10.087   0.401  1.00  0.00           O  
ATOM   1134  CB  GLN A 225      -5.923   7.725   2.708  1.00  0.00           C  
ATOM   1135  CG  GLN A 225      -6.720   6.498   3.118  1.00  0.00           C  
ATOM   1136  CD  GLN A 225      -6.910   6.406   4.620  1.00  0.00           C  
ATOM   1137  OE1 GLN A 225      -6.114   6.944   5.394  1.00  0.00           O  
ATOM   1138  NE2 GLN A 225      -7.968   5.722   5.040  1.00  0.00           N  
ATOM   1139  H   GLN A 225      -4.237   6.266   1.452  1.00  0.00           H  
ATOM   1140  HA  GLN A 225      -6.595   7.720   0.672  1.00  0.00           H  
ATOM   1141 1HB  GLN A 225      -4.978   7.708   3.250  1.00  0.00           H  
ATOM   1142 2HB  GLN A 225      -6.473   8.607   3.036  1.00  0.00           H  
ATOM   1143 1HG  GLN A 225      -7.703   6.543   2.650  1.00  0.00           H  
ATOM   1144 2HG  GLN A 225      -6.189   5.605   2.785  1.00  0.00           H  
ATOM   1145 1HE2 GLN A 225      -8.145   5.627   6.020  1.00  0.00           H  
ATOM   1146 2HE2 GLN A 225      -8.588   5.302   4.378  1.00  0.00           H  
ATOM   1147  N   LEU A 226      -3.754   9.332   1.090  1.00  0.00           N  
ATOM   1148  CA  LEU A 226      -3.056  10.583   0.813  1.00  0.00           C  
ATOM   1149  C   LEU A 226      -3.093  10.909  -0.678  1.00  0.00           C  
ATOM   1150  O   LEU A 226      -3.253  12.068  -1.064  1.00  0.00           O  
ATOM   1151  CB  LEU A 226      -1.601  10.496   1.291  1.00  0.00           C  
ATOM   1152  CG  LEU A 226      -1.394  10.562   2.809  1.00  0.00           C  
ATOM   1153  CD1 LEU A 226       0.091  10.444   3.126  1.00  0.00           C  
ATOM   1154  CD2 LEU A 226      -1.965  11.867   3.343  1.00  0.00           C  
ATOM   1155  H   LEU A 226      -3.248   8.575   1.461  1.00  0.00           H  
ATOM   1156  HA  LEU A 226      -3.556  11.385   1.355  1.00  0.00           H  
ATOM   1157 1HB  LEU A 226      -1.175   9.558   0.939  1.00  0.00           H  
ATOM   1158 2HB  LEU A 226      -1.039  11.317   0.844  1.00  0.00           H  
ATOM   1159  HG  LEU A 226      -1.904   9.722   3.283  1.00  0.00           H  
ATOM   1160 1HD1 LEU A 226       0.237  10.490   4.205  1.00  0.00           H  
ATOM   1161 2HD1 LEU A 226       0.468   9.493   2.750  1.00  0.00           H  
ATOM   1162 3HD1 LEU A 226       0.630  11.262   2.651  1.00  0.00           H  
ATOM   1163 1HD2 LEU A 226      -1.818  11.913   4.423  1.00  0.00           H  
ATOM   1164 2HD2 LEU A 226      -1.456  12.708   2.873  1.00  0.00           H  
ATOM   1165 3HD2 LEU A 226      -3.030  11.917   3.119  1.00  0.00           H  
ATOM   1166  N   LEU A 227      -2.954   9.877  -1.509  1.00  0.00           N  
ATOM   1167  CA  LEU A 227      -2.965  10.045  -2.961  1.00  0.00           C  
ATOM   1168  C   LEU A 227      -4.276  10.661  -3.440  1.00  0.00           C  
ATOM   1169  O   LEU A 227      -4.292  11.461  -4.374  1.00  0.00           O  
ATOM   1170  CB  LEU A 227      -2.748   8.693  -3.652  1.00  0.00           C  
ATOM   1171  CG  LEU A 227      -1.318   8.139  -3.596  1.00  0.00           C  
ATOM   1172  CD1 LEU A 227      -1.295   6.733  -4.178  1.00  0.00           C  
ATOM   1173  CD2 LEU A 227      -0.385   9.065  -4.365  1.00  0.00           C  
ATOM   1174  H   LEU A 227      -2.835   8.976  -1.134  1.00  0.00           H  
ATOM   1175  HA  LEU A 227      -2.152  10.715  -3.238  1.00  0.00           H  
ATOM   1176 1HB  LEU A 227      -3.405   7.957  -3.190  1.00  0.00           H  
ATOM   1177 2HB  LEU A 227      -3.025   8.790  -4.701  1.00  0.00           H  
ATOM   1178  HG  LEU A 227      -0.992   8.076  -2.558  1.00  0.00           H  
ATOM   1179 1HD1 LEU A 227      -0.278   6.340  -4.140  1.00  0.00           H  
ATOM   1180 2HD1 LEU A 227      -1.954   6.088  -3.599  1.00  0.00           H  
ATOM   1181 3HD1 LEU A 227      -1.632   6.762  -5.214  1.00  0.00           H  
ATOM   1182 1HD2 LEU A 227       0.631   8.672  -4.325  1.00  0.00           H  
ATOM   1183 2HD2 LEU A 227      -0.710   9.128  -5.404  1.00  0.00           H  
ATOM   1184 3HD2 LEU A 227      -0.409  10.058  -3.917  1.00  0.00           H  
ATOM   1185  N   PHE A 228      -5.374  10.294  -2.791  1.00  0.00           N  
ATOM   1186  CA  PHE A 228      -6.683  10.811  -3.162  1.00  0.00           C  
ATOM   1187  C   PHE A 228      -6.769  12.313  -2.907  1.00  0.00           C  
ATOM   1188  O   PHE A 228      -7.225  13.076  -3.761  1.00  0.00           O  
ATOM   1189  CB  PHE A 228      -7.783  10.089  -2.382  1.00  0.00           C  
ATOM   1190  CG  PHE A 228      -9.170  10.567  -2.706  1.00  0.00           C  
ATOM   1191  CD1 PHE A 228      -9.772  10.228  -3.910  1.00  0.00           C  
ATOM   1192  CD2 PHE A 228      -9.875  11.356  -1.811  1.00  0.00           C  
ATOM   1193  CE1 PHE A 228     -11.048  10.667  -4.209  1.00  0.00           C  
ATOM   1194  CE2 PHE A 228     -11.150  11.796  -2.108  1.00  0.00           C  
ATOM   1195  CZ  PHE A 228     -11.737  11.451  -3.309  1.00  0.00           C  
ATOM   1196  H   PHE A 228      -5.300   9.660  -2.045  1.00  0.00           H  
ATOM   1197  HA  PHE A 228      -6.836  10.633  -4.227  1.00  0.00           H  
ATOM   1198 1HB  PHE A 228      -7.734   9.021  -2.590  1.00  0.00           H  
ATOM   1199 2HB  PHE A 228      -7.619  10.222  -1.314  1.00  0.00           H  
ATOM   1200  HD1 PHE A 228      -9.227   9.608  -4.621  1.00  0.00           H  
ATOM   1201  HD2 PHE A 228      -9.411  11.629  -0.862  1.00  0.00           H  
ATOM   1202  HE1 PHE A 228     -11.508  10.394  -5.158  1.00  0.00           H  
ATOM   1203  HE2 PHE A 228     -11.694  12.416  -1.394  1.00  0.00           H  
ATOM   1204  HZ  PHE A 228     -12.742  11.798  -3.545  1.00  0.00           H  
ATOM   1205  N   LYS A 229      -6.302  12.736  -1.742  1.00  0.00           N  
ATOM   1206  CA  LYS A 229      -6.337  14.145  -1.374  1.00  0.00           C  
ATOM   1207  C   LYS A 229      -5.364  14.959  -2.219  1.00  0.00           C  
ATOM   1208  O   LYS A 229      -5.659  16.093  -2.599  1.00  0.00           O  
ATOM   1209  CB  LYS A 229      -6.017  14.318   0.112  1.00  0.00           C  
ATOM   1210  CG  LYS A 229      -7.090  13.785   1.052  1.00  0.00           C  
ATOM   1211  CD  LYS A 229      -6.686  13.964   2.508  1.00  0.00           C  
ATOM   1212  CE  LYS A 229      -7.747  13.412   3.449  1.00  0.00           C  
ATOM   1213  NZ  LYS A 229      -7.352  13.553   4.877  1.00  0.00           N  
ATOM   1214  H   LYS A 229      -5.918  12.086  -1.118  1.00  0.00           H  
ATOM   1215  HA  LYS A 229      -7.341  14.527  -1.561  1.00  0.00           H  
ATOM   1216 1HB  LYS A 229      -5.083  13.806   0.345  1.00  0.00           H  
ATOM   1217 2HB  LYS A 229      -5.874  15.376   0.332  1.00  0.00           H  
ATOM   1218 1HG  LYS A 229      -8.026  14.318   0.875  1.00  0.00           H  
ATOM   1219 2HG  LYS A 229      -7.253  12.726   0.856  1.00  0.00           H  
ATOM   1220 1HD  LYS A 229      -5.745  13.445   2.691  1.00  0.00           H  
ATOM   1221 2HD  LYS A 229      -6.543  15.024   2.720  1.00  0.00           H  
ATOM   1222 1HE  LYS A 229      -8.685  13.942   3.290  1.00  0.00           H  
ATOM   1223 2HE  LYS A 229      -7.911  12.357   3.234  1.00  0.00           H  
ATOM   1224 1HZ  LYS A 229      -8.080  13.176   5.467  1.00  0.00           H  
ATOM   1225 2HZ  LYS A 229      -6.492  13.049   5.041  1.00  0.00           H  
ATOM   1226 3HZ  LYS A 229      -7.216  14.530   5.094  1.00  0.00           H  
ATOM   1227  N   ALA A 230      -4.212  14.368  -2.518  1.00  0.00           N  
ATOM   1228  CA  ALA A 230      -3.190  15.036  -3.317  1.00  0.00           C  
ATOM   1229  C   ALA A 230      -3.684  15.303  -4.738  1.00  0.00           C  
ATOM   1230  O   ALA A 230      -3.207  16.218  -5.409  1.00  0.00           O  
ATOM   1231  CB  ALA A 230      -1.916  14.205  -3.347  1.00  0.00           C  
ATOM   1232  H   ALA A 230      -4.039  13.458  -2.184  1.00  0.00           H  
ATOM   1233  HA  ALA A 230      -2.973  15.999  -2.854  1.00  0.00           H  
ATOM   1234 1HB  ALA A 230      -1.161  14.716  -3.944  1.00  0.00           H  
ATOM   1235 2HB  ALA A 230      -1.545  14.071  -2.330  1.00  0.00           H  
ATOM   1236 3HB  ALA A 230      -2.127  13.231  -3.786  1.00  0.00           H  
ATOM   1237  N   ARG A 231      -4.629  14.492  -5.196  1.00  0.00           N  
ATOM   1238  CA  ARG A 231      -5.189  14.659  -6.531  1.00  0.00           C  
ATOM   1239  C   ARG A 231      -6.194  15.805  -6.558  1.00  0.00           C  
ATOM   1240  O   ARG A 231      -6.261  16.561  -7.528  1.00  0.00           O  
ATOM   1241  CB  ARG A 231      -5.868  13.378  -6.993  1.00  0.00           C  
ATOM   1242  CG  ARG A 231      -6.472  13.442  -8.387  1.00  0.00           C  
ATOM   1243  CD  ARG A 231      -6.990  12.119  -8.822  1.00  0.00           C  
ATOM   1244  NE  ARG A 231      -7.774  12.217 -10.041  1.00  0.00           N  
ATOM   1245  CZ  ARG A 231      -8.424  11.187 -10.619  1.00  0.00           C  
ATOM   1246  NH1 ARG A 231      -8.374   9.991 -10.076  1.00  0.00           N  
ATOM   1247  NH2 ARG A 231      -9.112  11.380 -11.731  1.00  0.00           N  
ATOM   1248  H   ARG A 231      -4.947  13.757  -4.629  1.00  0.00           H  
ATOM   1249  HA  ARG A 231      -4.376  14.889  -7.221  1.00  0.00           H  
ATOM   1250 1HB  ARG A 231      -5.148  12.561  -6.983  1.00  0.00           H  
ATOM   1251 2HB  ARG A 231      -6.667  13.119  -6.298  1.00  0.00           H  
ATOM   1252 1HG  ARG A 231      -7.300  14.151  -8.392  1.00  0.00           H  
ATOM   1253 2HG  ARG A 231      -5.713  13.764  -9.099  1.00  0.00           H  
ATOM   1254 1HD  ARG A 231      -6.153  11.445  -9.008  1.00  0.00           H  
ATOM   1255 2HD  ARG A 231      -7.624  11.702  -8.041  1.00  0.00           H  
ATOM   1256  HE  ARG A 231      -7.836  13.122 -10.489  1.00  0.00           H  
ATOM   1257 1HH1 ARG A 231      -7.848   9.844  -9.226  1.00  0.00           H  
ATOM   1258 2HH1 ARG A 231      -8.861   9.220 -10.508  1.00  0.00           H  
ATOM   1259 1HH2 ARG A 231      -9.151  12.301 -12.148  1.00  0.00           H  
ATOM   1260 2HH2 ARG A 231      -9.599  10.610 -12.162  1.00  0.00           H  
ATOM   1261  N   LEU A 232      -6.958  15.937  -5.481  1.00  0.00           N  
ATOM   1262  CA  LEU A 232      -7.972  16.982  -5.378  1.00  0.00           C  
ATOM   1263  C   LEU A 232      -7.338  18.345  -5.104  1.00  0.00           C  
ATOM   1264  O   LEU A 232      -7.615  19.312  -5.817  1.00  0.00           O  
ATOM   1265  CB  LEU A 232      -8.970  16.642  -4.264  1.00  0.00           C  
ATOM   1266  CG  LEU A 232      -9.829  15.393  -4.500  1.00  0.00           C  
ATOM   1267  CD1 LEU A 232     -10.660  15.105  -3.257  1.00  0.00           C  
ATOM   1268  CD2 LEU A 232     -10.721  15.611  -5.714  1.00  0.00           C  
ATOM   1269  H   LEU A 232      -6.836  15.317  -4.733  1.00  0.00           H  
ATOM   1270  HA  LEU A 232      -8.508  17.038  -6.325  1.00  0.00           H  
ATOM   1271 1HB  LEU A 232      -8.419  16.493  -3.337  1.00  0.00           H  
ATOM   1272 2HB  LEU A 232      -9.644  17.488  -4.131  1.00  0.00           H  
ATOM   1273  HG  LEU A 232      -9.182  14.533  -4.675  1.00  0.00           H  
ATOM   1274 1HD1 LEU A 232     -11.271  14.218  -3.425  1.00  0.00           H  
ATOM   1275 2HD1 LEU A 232      -9.999  14.935  -2.408  1.00  0.00           H  
ATOM   1276 3HD1 LEU A 232     -11.307  15.957  -3.047  1.00  0.00           H  
ATOM   1277 1HD2 LEU A 232     -11.331  14.724  -5.883  1.00  0.00           H  
ATOM   1278 2HD2 LEU A 232     -11.369  16.470  -5.540  1.00  0.00           H  
ATOM   1279 3HD2 LEU A 232     -10.100  15.797  -6.591  1.00  0.00           H  
ATOM   1280  N   GLN A 233      -6.489  18.401  -4.072  1.00  0.00           N  
ATOM   1281  CA  GLN A 233      -5.795  19.630  -3.668  1.00  0.00           C  
ATOM   1282  C   GLN A 233      -6.755  20.654  -3.068  1.00  0.00           C  
ATOM   1283  O   GLN A 233      -7.637  21.178  -3.749  1.00  0.00           O  
ATOM   1284  CB  GLN A 233      -5.063  20.247  -4.863  1.00  0.00           C  
ATOM   1285  CG  GLN A 233      -3.900  19.417  -5.378  1.00  0.00           C  
ATOM   1286  CD  GLN A 233      -2.708  19.448  -4.440  1.00  0.00           C  
ATOM   1287  OE1 GLN A 233      -2.457  20.450  -3.765  1.00  0.00           O  
ATOM   1288  NE2 GLN A 233      -1.964  18.348  -4.394  1.00  0.00           N  
ATOM   1289  H   GLN A 233      -6.323  17.580  -3.557  1.00  0.00           H  
ATOM   1290  HA  GLN A 233      -5.062  19.377  -2.902  1.00  0.00           H  
ATOM   1291 1HB  GLN A 233      -5.764  20.390  -5.685  1.00  0.00           H  
ATOM   1292 2HB  GLN A 233      -4.679  21.229  -4.586  1.00  0.00           H  
ATOM   1293 1HG  GLN A 233      -4.225  18.382  -5.483  1.00  0.00           H  
ATOM   1294 2HG  GLN A 233      -3.586  19.810  -6.344  1.00  0.00           H  
ATOM   1295 1HE2 GLN A 233      -1.164  18.310  -3.793  1.00  0.00           H  
ATOM   1296 2HE2 GLN A 233      -2.203  17.558  -4.958  1.00  0.00           H  
ATOM   1297  N   GLN A 234      -6.566  20.944  -1.788  1.00  0.00           N  
ATOM   1298  CA  GLN A 234      -7.408  21.907  -1.091  1.00  0.00           C  
ATOM   1299  C   GLN A 234      -6.859  23.317  -1.259  1.00  0.00           C  
ATOM   1300  O   GLN A 234      -7.578  24.304  -1.101  1.00  0.00           O  
ATOM   1301  CB  GLN A 234      -7.514  21.556   0.396  1.00  0.00           C  
ATOM   1302  CG  GLN A 234      -8.129  20.195   0.672  1.00  0.00           C  
ATOM   1303  CD  GLN A 234      -9.537  20.074   0.120  1.00  0.00           C  
ATOM   1304  OE1 GLN A 234     -10.416  20.879   0.440  1.00  0.00           O  
ATOM   1305  NE2 GLN A 234      -9.759  19.065  -0.715  1.00  0.00           N  
ATOM   1306  H   GLN A 234      -5.830  20.511  -1.304  1.00  0.00           H  
ATOM   1307  HA  GLN A 234      -8.406  21.873  -1.527  1.00  0.00           H  
ATOM   1308 1HB  GLN A 234      -6.521  21.574   0.845  1.00  0.00           H  
ATOM   1309 2HB  GLN A 234      -8.117  22.308   0.905  1.00  0.00           H  
ATOM   1310 1HG  GLN A 234      -7.512  19.427   0.206  1.00  0.00           H  
ATOM   1311 2HG  GLN A 234      -8.170  20.038   1.750  1.00  0.00           H  
ATOM   1312 1HE2 GLN A 234     -10.669  18.934  -1.110  1.00  0.00           H  
ATOM   1313 2HE2 GLN A 234      -9.018  18.436  -0.947  1.00  0.00           H  
ATOM   1314  N   GLN A 235      -5.578  23.406  -1.578  1.00  0.00           N  
ATOM   1315  CA  GLN A 235      -4.918  24.686  -1.773  1.00  0.00           C  
ATOM   1316  C   GLN A 235      -4.508  24.842  -3.231  1.00  0.00           C  
ATOM   1317  O   GLN A 235      -3.688  24.075  -3.737  1.00  0.00           O  
ATOM   1318  CB  GLN A 235      -3.695  24.812  -0.860  1.00  0.00           C  
ATOM   1319  CG  GLN A 235      -2.971  26.143  -0.969  1.00  0.00           C  
ATOM   1320  CD  GLN A 235      -1.813  26.253   0.005  1.00  0.00           C  
ATOM   1321  OE1 GLN A 235      -1.251  25.244   0.438  1.00  0.00           O  
ATOM   1322  NE2 GLN A 235      -1.449  27.482   0.353  1.00  0.00           N  
ATOM   1323  H   GLN A 235      -5.058  22.582  -1.690  1.00  0.00           H  
ATOM   1324  HA  GLN A 235      -5.621  25.480  -1.520  1.00  0.00           H  
ATOM   1325 1HB  GLN A 235      -4.001  24.679   0.178  1.00  0.00           H  
ATOM   1326 2HB  GLN A 235      -2.983  24.021  -1.096  1.00  0.00           H  
ATOM   1327 1HG  GLN A 235      -2.581  26.251  -1.980  1.00  0.00           H  
ATOM   1328 2HG  GLN A 235      -3.676  26.946  -0.754  1.00  0.00           H  
ATOM   1329 1HE2 GLN A 235      -0.691  27.617   0.992  1.00  0.00           H  
ATOM   1330 2HE2 GLN A 235      -1.933  28.272  -0.022  1.00  0.00           H  
ATOM   1331  N   GLN A 236      -5.078  25.823  -3.910  1.00  0.00           N  
ATOM   1332  CA  GLN A 236      -4.754  26.055  -5.308  1.00  0.00           C  
ATOM   1333  C   GLN A 236      -4.070  27.402  -5.482  1.00  0.00           C  
ATOM   1334  O   GLN A 236      -4.655  28.453  -5.205  1.00  0.00           O  
ATOM   1335  CB  GLN A 236      -6.016  25.989  -6.173  1.00  0.00           C  
ATOM   1336  CG  GLN A 236      -5.758  26.143  -7.662  1.00  0.00           C  
ATOM   1337  CD  GLN A 236      -7.035  26.073  -8.480  1.00  0.00           C  
ATOM   1338  OE1 GLN A 236      -7.743  25.062  -8.464  1.00  0.00           O  
ATOM   1339  NE2 GLN A 236      -7.334  27.147  -9.200  1.00  0.00           N  
ATOM   1340  H   GLN A 236      -5.726  26.410  -3.459  1.00  0.00           H  
ATOM   1341  HA  GLN A 236      -4.066  25.276  -5.637  1.00  0.00           H  
ATOM   1342 1HB  GLN A 236      -6.516  25.034  -6.014  1.00  0.00           H  
ATOM   1343 2HB  GLN A 236      -6.707  26.774  -5.868  1.00  0.00           H  
ATOM   1344 1HG  GLN A 236      -5.290  27.110  -7.841  1.00  0.00           H  
ATOM   1345 2HG  GLN A 236      -5.097  25.340  -7.990  1.00  0.00           H  
ATOM   1346 1HE2 GLN A 236      -8.164  27.159  -9.760  1.00  0.00           H  
ATOM   1347 2HE2 GLN A 236      -6.731  27.944  -9.185  1.00  0.00           H  
ATOM   1348  N   ALA A 237      -2.828  27.359  -5.938  1.00  0.00           N  
ATOM   1349  CA  ALA A 237      -2.048  28.565  -6.159  1.00  0.00           C  
ATOM   1350  C   ALA A 237      -2.369  29.166  -7.519  1.00  0.00           C  
ATOM   1351  O   ALA A 237      -2.182  30.362  -7.748  1.00  0.00           O  
ATOM   1352  CB  ALA A 237      -0.560  28.267  -6.045  1.00  0.00           C  
ATOM   1353  H   ALA A 237      -2.420  26.486  -6.134  1.00  0.00           H  
ATOM   1354  HA  ALA A 237      -2.321  29.290  -5.392  1.00  0.00           H  
ATOM   1355 1HB  ALA A 237       0.008  29.180  -6.217  1.00  0.00           H  
ATOM   1356 2HB  ALA A 237      -0.341  27.886  -5.047  1.00  0.00           H  
ATOM   1357 3HB  ALA A 237      -0.281  27.520  -6.786  1.00  0.00           H  
ATOM   1358  N   GLN A 238      -2.850  28.323  -8.421  1.00  0.00           N  
ATOM   1359  CA  GLN A 238      -3.206  28.760  -9.760  1.00  0.00           C  
ATOM   1360  C   GLN A 238      -4.543  29.487  -9.737  1.00  0.00           C  
ATOM   1361  O   GLN A 238      -4.739  30.404 -10.562  1.00  0.00           O  
ATOM   1362  OXT GLN A 238      -5.382  29.175  -8.938  1.00  0.00           O  
ATOM   1363  CB  GLN A 238      -3.266  27.569 -10.720  1.00  0.00           C  
ATOM   1364  CG  GLN A 238      -3.507  27.951 -12.171  1.00  0.00           C  
ATOM   1365  CD  GLN A 238      -3.460  26.753 -13.100  1.00  0.00           C  
ATOM   1366  OE1 GLN A 238      -3.446  25.603 -12.652  1.00  0.00           O  
ATOM   1367  NE2 GLN A 238      -3.436  27.015 -14.402  1.00  0.00           N  
ATOM   1368  H   GLN A 238      -2.979  27.385  -8.173  1.00  0.00           H  
ATOM   1369  HA  GLN A 238      -2.441  29.451 -10.113  1.00  0.00           H  
ATOM   1370 1HB  GLN A 238      -2.330  27.013 -10.670  1.00  0.00           H  
ATOM   1371 2HB  GLN A 238      -4.064  26.894 -10.413  1.00  0.00           H  
ATOM   1372 1HG  GLN A 238      -4.491  28.412 -12.256  1.00  0.00           H  
ATOM   1373 2HG  GLN A 238      -2.737  28.655 -12.484  1.00  0.00           H  
ATOM   1374 1HE2 GLN A 238      -3.405  26.265 -15.064  1.00  0.00           H  
ATOM   1375 2HE2 GLN A 238      -3.449  27.963 -14.722  1.00  0.00           H  
TER                                                                             
ATOM   1377  N   MET B   1      15.579 -14.077   6.880  1.00  0.00           N  
ATOM   1378  CA  MET B   1      14.938 -14.640   5.698  1.00  0.00           C  
ATOM   1379  C   MET B   1      13.598 -15.274   6.048  1.00  0.00           C  
ATOM   1380  O   MET B   1      13.504 -16.488   6.230  1.00  0.00           O  
ATOM   1381  CB  MET B   1      15.857 -15.666   5.037  1.00  0.00           C  
ATOM   1382  CG  MET B   1      17.203 -15.112   4.594  1.00  0.00           C  
ATOM   1383  SD  MET B   1      17.046 -13.811   3.354  1.00  0.00           S  
ATOM   1384  CE  MET B   1      16.600 -14.771   1.911  1.00  0.00           C  
ATOM   1385 1H   MET B   1      16.455 -13.669   6.623  1.00  0.00           H  
ATOM   1386 2H   MET B   1      14.989 -13.375   7.278  1.00  0.00           H  
ATOM   1387 3H   MET B   1      15.735 -14.802   7.552  1.00  0.00           H  
ATOM   1388  HA  MET B   1      14.747 -13.833   4.991  1.00  0.00           H  
ATOM   1389 1HB  MET B   1      16.044 -16.485   5.729  1.00  0.00           H  
ATOM   1390 2HB  MET B   1      15.363 -16.085   4.160  1.00  0.00           H  
ATOM   1391 1HG  MET B   1      17.731 -14.704   5.456  1.00  0.00           H  
ATOM   1392 2HG  MET B   1      17.807 -15.916   4.174  1.00  0.00           H  
ATOM   1393 1HE  MET B   1      16.468 -14.105   1.057  1.00  0.00           H  
ATOM   1394 2HE  MET B   1      17.392 -15.489   1.692  1.00  0.00           H  
ATOM   1395 3HE  MET B   1      15.669 -15.305   2.102  1.00  0.00           H  
ATOM   1396  N   ASP B   2      12.563 -14.446   6.142  1.00  0.00           N  
ATOM   1397  CA  ASP B   2      11.246 -14.909   6.563  1.00  0.00           C  
ATOM   1398  C   ASP B   2      10.288 -14.992   5.382  1.00  0.00           C  
ATOM   1399  O   ASP B   2      10.449 -14.285   4.388  1.00  0.00           O  
ATOM   1400  CB  ASP B   2      10.666 -13.980   7.633  1.00  0.00           C  
ATOM   1401  CG  ASP B   2      11.533 -13.902   8.882  1.00  0.00           C  
ATOM   1402  OD1 ASP B   2      12.393 -14.736   9.038  1.00  0.00           O  
ATOM   1403  OD2 ASP B   2      11.326 -13.009   9.669  1.00  0.00           O  
ATOM   1404  H   ASP B   2      12.692 -13.470   5.914  1.00  0.00           H  
ATOM   1405  HA  ASP B   2      11.350 -15.908   6.988  1.00  0.00           H  
ATOM   1406 1HB  ASP B   2      10.556 -12.976   7.222  1.00  0.00           H  
ATOM   1407 2HB  ASP B   2       9.673 -14.328   7.918  1.00  0.00           H  
ATOM   1408  N   ASP B   3       9.289 -15.861   5.498  1.00  0.00           N  
ATOM   1409  CA  ASP B   3       8.205 -15.916   4.524  1.00  0.00           C  
ATOM   1410  C   ASP B   3       7.116 -14.905   4.853  1.00  0.00           C  
ATOM   1411  O   ASP B   3       6.423 -15.030   5.862  1.00  0.00           O  
ATOM   1412  CB  ASP B   3       7.604 -17.323   4.470  1.00  0.00           C  
ATOM   1413  CG  ASP B   3       8.568 -18.359   3.908  1.00  0.00           C  
ATOM   1414  OD1 ASP B   3       9.112 -18.126   2.855  1.00  0.00           O  
ATOM   1415  OD2 ASP B   3       8.751 -19.373   4.538  1.00  0.00           O  
ATOM   1416  H   ASP B   3       9.279 -16.498   6.281  1.00  0.00           H  
ATOM   1417  HA  ASP B   3       8.611 -15.673   3.541  1.00  0.00           H  
ATOM   1418 1HB  ASP B   3       7.307 -17.630   5.473  1.00  0.00           H  
ATOM   1419 2HB  ASP B   3       6.705 -17.311   3.852  1.00  0.00           H  
ATOM   1420  N   VAL B   4       6.969 -13.899   3.996  1.00  0.00           N  
ATOM   1421  CA  VAL B   4       6.160 -12.730   4.316  1.00  0.00           C  
ATOM   1422  C   VAL B   4       5.362 -12.263   3.105  1.00  0.00           C  
ATOM   1423  O   VAL B   4       5.862 -12.277   1.979  1.00  0.00           O  
ATOM   1424  CB  VAL B   4       7.055 -11.580   4.813  1.00  0.00           C  
ATOM   1425  CG1 VAL B   4       8.079 -11.205   3.751  1.00  0.00           C  
ATOM   1426  CG2 VAL B   4       6.198 -10.379   5.183  1.00  0.00           C  
ATOM   1427  H   VAL B   4       7.431 -13.947   3.098  1.00  0.00           H  
ATOM   1428  HA  VAL B   4       5.463 -13.000   5.111  1.00  0.00           H  
ATOM   1429  HB  VAL B   4       7.610 -11.916   5.689  1.00  0.00           H  
ATOM   1430 1HG1 VAL B   4       8.703 -10.391   4.119  1.00  0.00           H  
ATOM   1431 2HG1 VAL B   4       8.704 -12.069   3.528  1.00  0.00           H  
ATOM   1432 3HG1 VAL B   4       7.563 -10.886   2.846  1.00  0.00           H  
ATOM   1433 1HG2 VAL B   4       6.838  -9.570   5.534  1.00  0.00           H  
ATOM   1434 2HG2 VAL B   4       5.639 -10.047   4.308  1.00  0.00           H  
ATOM   1435 3HG2 VAL B   4       5.501 -10.659   5.973  1.00  0.00           H  
ATOM   1436  N   TYR B   5       4.123 -11.849   3.342  1.00  0.00           N  
ATOM   1437  CA  TYR B   5       3.274 -11.325   2.279  1.00  0.00           C  
ATOM   1438  C   TYR B   5       3.065  -9.824   2.431  1.00  0.00           C  
ATOM   1439  O   TYR B   5       2.526  -9.362   3.436  1.00  0.00           O  
ATOM   1440  CB  TYR B   5       1.926 -12.050   2.265  1.00  0.00           C  
ATOM   1441  CG  TYR B   5       1.053 -11.693   1.082  1.00  0.00           C  
ATOM   1442  CD1 TYR B   5       1.294 -12.269  -0.156  1.00  0.00           C  
ATOM   1443  CD2 TYR B   5       0.013 -10.788   1.236  1.00  0.00           C  
ATOM   1444  CE1 TYR B   5       0.497 -11.943  -1.237  1.00  0.00           C  
ATOM   1445  CE2 TYR B   5      -0.784 -10.462   0.156  1.00  0.00           C  
ATOM   1446  CZ  TYR B   5      -0.545 -11.036  -1.076  1.00  0.00           C  
ATOM   1447  OH  TYR B   5      -1.339 -10.711  -2.152  1.00  0.00           O  
ATOM   1448  H   TYR B   5       3.759 -11.899   4.283  1.00  0.00           H  
ATOM   1449  HA  TYR B   5       3.771 -11.495   1.324  1.00  0.00           H  
ATOM   1450 1HB  TYR B   5       2.092 -13.128   2.252  1.00  0.00           H  
ATOM   1451 2HB  TYR B   5       1.377 -11.814   3.176  1.00  0.00           H  
ATOM   1452  HD1 TYR B   5       2.111 -12.980  -0.277  1.00  0.00           H  
ATOM   1453  HD2 TYR B   5      -0.175 -10.334   2.209  1.00  0.00           H  
ATOM   1454  HE1 TYR B   5       0.685 -12.396  -2.209  1.00  0.00           H  
ATOM   1455  HE2 TYR B   5      -1.601  -9.751   0.276  1.00  0.00           H  
ATOM   1456  HH  TYR B   5      -1.062 -11.221  -2.918  1.00  0.00           H  
ATOM   1457  N   ASN B   6       3.493  -9.067   1.426  1.00  0.00           N  
ATOM   1458  CA  ASN B   6       3.340  -7.618   1.438  1.00  0.00           C  
ATOM   1459  C   ASN B   6       3.448  -7.040   0.034  1.00  0.00           C  
ATOM   1460  O   ASN B   6       4.484  -6.493  -0.345  1.00  0.00           O  
ATOM   1461  CB  ASN B   6       4.366  -6.981   2.358  1.00  0.00           C  
ATOM   1462  CG  ASN B   6       4.185  -5.494   2.483  1.00  0.00           C  
ATOM   1463  OD1 ASN B   6       3.061  -4.983   2.399  1.00  0.00           O  
ATOM   1464  ND2 ASN B   6       5.268  -4.788   2.683  1.00  0.00           N  
ATOM   1465  H   ASN B   6       3.937  -9.508   0.633  1.00  0.00           H  
ATOM   1466  HA  ASN B   6       2.343  -7.378   1.811  1.00  0.00           H  
ATOM   1467 1HB  ASN B   6       4.294  -7.429   3.350  1.00  0.00           H  
ATOM   1468 2HB  ASN B   6       5.368  -7.182   1.980  1.00  0.00           H  
ATOM   1469 1HD2 ASN B   6       5.208  -3.794   2.775  1.00  0.00           H  
ATOM   1470 2HD2 ASN B   6       6.156  -5.243   2.745  1.00  0.00           H  
ATOM   1471  N   TYR B   7       2.370  -7.162  -0.736  1.00  0.00           N  
ATOM   1472  CA  TYR B   7       2.412  -6.868  -2.163  1.00  0.00           C  
ATOM   1473  C   TYR B   7       1.325  -5.874  -2.552  1.00  0.00           C  
ATOM   1474  O   TYR B   7       0.274  -5.806  -1.913  1.00  0.00           O  
ATOM   1475  CB  TYR B   7       2.272  -8.155  -2.978  1.00  0.00           C  
ATOM   1476  CG  TYR B   7       3.440  -9.105  -2.826  1.00  0.00           C  
ATOM   1477  CD1 TYR B   7       3.474  -9.997  -1.764  1.00  0.00           C  
ATOM   1478  CD2 TYR B   7       4.476  -9.083  -3.747  1.00  0.00           C  
ATOM   1479  CE1 TYR B   7       4.540 -10.864  -1.625  1.00  0.00           C  
ATOM   1480  CE2 TYR B   7       5.542  -9.950  -3.608  1.00  0.00           C  
ATOM   1481  CZ  TYR B   7       5.576 -10.838  -2.552  1.00  0.00           C  
ATOM   1482  OH  TYR B   7       6.638 -11.702  -2.413  1.00  0.00           O  
ATOM   1483  H   TYR B   7       1.502  -7.467  -0.319  1.00  0.00           H  
ATOM   1484  HA  TYR B   7       3.376  -6.412  -2.394  1.00  0.00           H  
ATOM   1485 1HB  TYR B   7       1.365  -8.680  -2.677  1.00  0.00           H  
ATOM   1486 2HB  TYR B   7       2.172  -7.907  -4.035  1.00  0.00           H  
ATOM   1487  HD1 TYR B   7       2.660 -10.014  -1.040  1.00  0.00           H  
ATOM   1488  HD2 TYR B   7       4.450  -8.381  -4.581  1.00  0.00           H  
ATOM   1489  HE1 TYR B   7       4.567 -11.565  -0.791  1.00  0.00           H  
ATOM   1490  HE2 TYR B   7       6.358  -9.933  -4.332  1.00  0.00           H  
ATOM   1491  HH  TYR B   7       6.514 -12.237  -1.625  1.00  0.00           H  
ATOM   1492  N   LEU B   8       1.585  -5.103  -3.601  1.00  0.00           N  
ATOM   1493  CA  LEU B   8       0.579  -4.210  -4.163  1.00  0.00           C  
ATOM   1494  C   LEU B   8       0.285  -4.557  -5.618  1.00  0.00           C  
ATOM   1495  O   LEU B   8       1.191  -4.893  -6.381  1.00  0.00           O  
ATOM   1496  CB  LEU B   8       1.047  -2.753  -4.063  1.00  0.00           C  
ATOM   1497  CG  LEU B   8       1.376  -2.256  -2.649  1.00  0.00           C  
ATOM   1498  CD1 LEU B   8       2.806  -2.640  -2.295  1.00  0.00           C  
ATOM   1499  CD2 LEU B   8       1.183  -0.748  -2.584  1.00  0.00           C  
ATOM   1500  H   LEU B   8       2.504  -5.135  -4.021  1.00  0.00           H  
ATOM   1501  HA  LEU B   8      -0.342  -4.323  -3.591  1.00  0.00           H  
ATOM   1502 1HB  LEU B   8       1.941  -2.633  -4.672  1.00  0.00           H  
ATOM   1503 2HB  LEU B   8       0.267  -2.108  -4.468  1.00  0.00           H  
ATOM   1504  HG  LEU B   8       0.713  -2.738  -1.931  1.00  0.00           H  
ATOM   1505 1HD1 LEU B   8       3.039  -2.287  -1.290  1.00  0.00           H  
ATOM   1506 2HD1 LEU B   8       2.910  -3.725  -2.331  1.00  0.00           H  
ATOM   1507 3HD1 LEU B   8       3.492  -2.185  -3.008  1.00  0.00           H  
ATOM   1508 1HD2 LEU B   8       1.416  -0.395  -1.579  1.00  0.00           H  
ATOM   1509 2HD2 LEU B   8       1.846  -0.265  -3.301  1.00  0.00           H  
ATOM   1510 3HD2 LEU B   8       0.148  -0.503  -2.824  1.00  0.00           H  
ATOM   1511  N   PHE B   9      -0.986  -4.475  -5.995  1.00  0.00           N  
ATOM   1512  CA  PHE B   9      -1.434  -4.975  -7.289  1.00  0.00           C  
ATOM   1513  C   PHE B   9      -2.237  -3.919  -8.039  1.00  0.00           C  
ATOM   1514  O   PHE B   9      -2.877  -3.062  -7.429  1.00  0.00           O  
ATOM   1515  CB  PHE B   9      -2.281  -6.236  -7.111  1.00  0.00           C  
ATOM   1516  CG  PHE B   9      -1.563  -7.355  -6.412  1.00  0.00           C  
ATOM   1517  CD1 PHE B   9      -1.580  -7.451  -5.028  1.00  0.00           C  
ATOM   1518  CD2 PHE B   9      -0.868  -8.312  -7.135  1.00  0.00           C  
ATOM   1519  CE1 PHE B   9      -0.919  -8.480  -4.383  1.00  0.00           C  
ATOM   1520  CE2 PHE B   9      -0.208  -9.342  -6.494  1.00  0.00           C  
ATOM   1521  CZ  PHE B   9      -0.233  -9.425  -5.116  1.00  0.00           C  
ATOM   1522  H   PHE B   9      -1.659  -4.056  -5.370  1.00  0.00           H  
ATOM   1523  HA  PHE B   9      -0.556  -5.225  -7.886  1.00  0.00           H  
ATOM   1524 1HB  PHE B   9      -3.175  -5.995  -6.537  1.00  0.00           H  
ATOM   1525 2HB  PHE B   9      -2.605  -6.597  -8.086  1.00  0.00           H  
ATOM   1526  HD1 PHE B   9      -2.123  -6.704  -4.449  1.00  0.00           H  
ATOM   1527  HD2 PHE B   9      -0.848  -8.246  -8.223  1.00  0.00           H  
ATOM   1528  HE1 PHE B   9      -0.940  -8.543  -3.296  1.00  0.00           H  
ATOM   1529  HE2 PHE B   9       0.334 -10.089  -7.074  1.00  0.00           H  
ATOM   1530  HZ  PHE B   9       0.288 -10.236  -4.609  1.00  0.00           H  
ATOM   1531  N   ASP B  10      -2.200  -3.986  -9.366  1.00  0.00           N  
ATOM   1532  CA  ASP B  10      -3.039  -3.133 -10.200  1.00  0.00           C  
ATOM   1533  C   ASP B  10      -4.321  -3.849 -10.606  1.00  0.00           C  
ATOM   1534  O   ASP B  10      -4.620  -4.935 -10.111  1.00  0.00           O  
ATOM   1535  CB  ASP B  10      -2.276  -2.690 -11.451  1.00  0.00           C  
ATOM   1536  CG  ASP B  10      -1.782  -3.861 -12.289  1.00  0.00           C  
ATOM   1537  OD1 ASP B  10      -2.109  -4.979 -11.965  1.00  0.00           O  
ATOM   1538  OD2 ASP B  10      -1.082  -3.628 -13.245  1.00  0.00           O  
ATOM   1539  H   ASP B  10      -1.576  -4.646  -9.807  1.00  0.00           H  
ATOM   1540  HA  ASP B  10      -3.310  -2.247  -9.625  1.00  0.00           H  
ATOM   1541 1HB  ASP B  10      -2.923  -2.067 -12.069  1.00  0.00           H  
ATOM   1542 2HB  ASP B  10      -1.419  -2.084 -11.159  1.00  0.00           H  
ATOM   1543  N   ASP B  11      -5.076  -3.230 -11.507  1.00  0.00           N  
ATOM   1544  CA  ASP B  11      -6.365  -3.769 -11.926  1.00  0.00           C  
ATOM   1545  C   ASP B  11      -6.192  -4.864 -12.970  1.00  0.00           C  
ATOM   1546  O   ASP B  11      -5.074  -5.161 -13.394  1.00  0.00           O  
ATOM   1547  CB  ASP B  11      -7.254  -2.658 -12.488  1.00  0.00           C  
ATOM   1548  CG  ASP B  11      -8.736  -2.900 -12.235  1.00  0.00           C  
ATOM   1549  OD1 ASP B  11      -9.104  -4.030 -12.015  1.00  0.00           O  
ATOM   1550  OD2 ASP B  11      -9.486  -1.953 -12.263  1.00  0.00           O  
ATOM   1551  H   ASP B  11      -4.749  -2.366 -11.916  1.00  0.00           H  
ATOM   1552  HA  ASP B  11      -6.858  -4.204 -11.056  1.00  0.00           H  
ATOM   1553 1HB  ASP B  11      -6.975  -1.705 -12.036  1.00  0.00           H  
ATOM   1554 2HB  ASP B  11      -7.094  -2.570 -13.562  1.00  0.00           H  
ATOM   1555  N   GLU B  12      -7.304  -5.463 -13.382  1.00  0.00           N  
ATOM   1556  CA  GLU B  12      -7.293  -6.441 -14.464  1.00  0.00           C  
ATOM   1557  C   GLU B  12      -6.853  -5.807 -15.777  1.00  0.00           C  
ATOM   1558  O   GLU B  12      -6.379  -6.495 -16.680  1.00  0.00           O  
ATOM   1559  CB  GLU B  12      -8.679  -7.068 -14.629  1.00  0.00           C  
ATOM   1560  CG  GLU B  12      -9.143  -7.892 -13.436  1.00  0.00           C  
ATOM   1561  CD  GLU B  12     -10.497  -8.512 -13.644  1.00  0.00           C  
ATOM   1562  OE1 GLU B  12     -10.926  -8.591 -14.770  1.00  0.00           O  
ATOM   1563  OE2 GLU B  12     -11.102  -8.906 -12.675  1.00  0.00           O  
ATOM   1564  H   GLU B  12      -8.180  -5.236 -12.933  1.00  0.00           H  
ATOM   1565  HA  GLU B  12      -6.582  -7.228 -14.212  1.00  0.00           H  
ATOM   1566 1HB  GLU B  12      -9.416  -6.283 -14.800  1.00  0.00           H  
ATOM   1567 2HB  GLU B  12      -8.683  -7.717 -15.505  1.00  0.00           H  
ATOM   1568 1HG  GLU B  12      -8.418  -8.684 -13.251  1.00  0.00           H  
ATOM   1569 2HG  GLU B  12      -9.173  -7.252 -12.555  1.00  0.00           H  
ATOM   1570  N   ASP B  13      -7.013  -4.492 -15.876  1.00  0.00           N  
ATOM   1571  CA  ASP B  13      -6.602  -3.758 -17.067  1.00  0.00           C  
ATOM   1572  C   ASP B  13      -5.563  -2.696 -16.727  1.00  0.00           C  
ATOM   1573  O   ASP B  13      -4.413  -3.007 -16.580  1.00  0.00           O  
ATOM   1574  OXT ASP B  13      -5.895  -1.549 -16.607  1.00  0.00           O  
ATOM   1575  CB  ASP B  13      -7.811  -3.102 -17.737  1.00  0.00           C  
ATOM   1576  CG  ASP B  13      -7.467  -2.442 -19.066  1.00  0.00           C  
ATOM   1577  OD1 ASP B  13      -7.299  -3.147 -20.032  1.00  0.00           O  
ATOM   1578  OD2 ASP B  13      -7.374  -1.238 -19.101  1.00  0.00           O  
ATOM   1579  H   ASP B  13      -7.431  -3.987 -15.107  1.00  0.00           H  
ATOM   1580  HA  ASP B  13      -6.154  -4.462 -17.769  1.00  0.00           H  
ATOM   1581 1HB  ASP B  13      -8.583  -3.852 -17.911  1.00  0.00           H  
ATOM   1582 2HB  ASP B  13      -8.232  -2.348 -17.072  1.00  0.00           H  
TER                                                                             
I_bsa 1760.44
I_hb 9
I_pack -0.031
I_sc -56.881
I_unsat 8
pep_sc -13.655
pep_sc_noref -7.206
reweighted_sc -118.526
rmsALL 20.345
rmsALL_CAPRI_if 8.081
rmsALL_allIF 11.056
rmsALL_if 13.563
rmsBB 20.318
rmsBB_CAPRI_if 8.102
rmsBB_allIF 11.038
rmsBB_if 13.946
rmsBB_intrf_lowres 14.442
rmsBB_lowres 20.43
rmsCA 20.336
rmsCA_if 13.866
rmsCA_intrf_lowres 14.342
rmsCA_lowres 20.459
rmsSC_CAPRI_if 7.667
rmsSC_allIF 10.664
score -47.99
score_lowres_opt 4.957
score_lowres_start 23.08
silent_score -47.99
startRMSall 0
startRMSallif 0
startRMSbb 0
startRMSca 0
time 71
