# Supplementary material for: Simple biochemical features underlie transcriptional activation domain diversity and dynamic, fuzzy binding to Mediator
Source: eLife. 2021 Apr 27;10:e68068. doi: 10.7554/eLife.68068 (PMC8137143; doi:10.7554/eLife.68068)
Supplement: Figure 6—source data 2. — The 10 best-scoring models from different binding poses are provided as pdb files. Top500.txt contains the score, cluster number, and RMSD to best model for the 500 best-scoring models. [file elife-68068-fig6-data2.zip › Med15-cAD structural models/ABD1/Gal4/2lpb_Gal4_prepack_17843.pdb]

HEADER                                            17-SEP-20   XXXX              
EXPDTA    THEORETICAL MODEL                                                     
REMARK 220                                                                      
REMARK 220 EXPERIMENTAL DETAILS                                                 
REMARK 220  EXPERIMENT TYPE                : THEORETICAL MODELLING              
REMARK 220  DATE OF DATA COLLECTION        : 17-SEP-20                          
REMARK 220                                                                      
REMARK 220 REMARK: MODEL GENERATED BY ROSETTA                                   
REMARK 220  VERSION 2020.08+release.cb1caba                                     
ATOM      1  N   GLN A 158     -12.016 -12.395 -23.603  1.00  0.00           N  
ATOM      2  CA  GLN A 158     -11.969 -12.966 -22.241  1.00  0.00           C  
ATOM      3  C   GLN A 158     -12.554 -11.986 -21.232  1.00  0.00           C  
ATOM      4  O   GLN A 158     -13.092 -10.945 -21.605  1.00  0.00           O  
ATOM      5  CB  GLN A 158     -10.534 -13.324 -21.846  1.00  0.00           C  
ATOM      6  CG  GLN A 158      -9.893 -14.386 -22.724  1.00  0.00           C  
ATOM      7  CD  GLN A 158     -10.563 -15.739 -22.579  1.00  0.00           C  
ATOM      8  OE1 GLN A 158     -10.629 -16.301 -21.483  1.00  0.00           O  
ATOM      9  NE2 GLN A 158     -11.066 -16.270 -23.687  1.00  0.00           N  
ATOM     10 1H   GLN A 158     -11.629 -13.049 -24.253  1.00  0.00           H  
ATOM     11 2H   GLN A 158     -12.965 -12.201 -23.851  1.00  0.00           H  
ATOM     12 3H   GLN A 158     -11.486 -11.548 -23.628  1.00  0.00           H  
ATOM     13  HA  GLN A 158     -12.567 -13.877 -22.227  1.00  0.00           H  
ATOM     14 1HB  GLN A 158      -9.911 -12.431 -21.889  1.00  0.00           H  
ATOM     15 2HB  GLN A 158     -10.519 -13.685 -20.817  1.00  0.00           H  
ATOM     16 1HG  GLN A 158      -9.970 -14.075 -23.766  1.00  0.00           H  
ATOM     17 2HG  GLN A 158      -8.846 -14.491 -22.442  1.00  0.00           H  
ATOM     18 1HE2 GLN A 158     -11.520 -17.161 -23.654  1.00  0.00           H  
ATOM     19 2HE2 GLN A 158     -10.990 -15.780 -24.557  1.00  0.00           H  
ATOM     20  N   ARG A 159     -12.454 -12.331 -19.958  1.00  0.00           N  
ATOM     21  CA  ARG A 159     -12.963 -11.479 -18.889  1.00  0.00           C  
ATOM     22  C   ARG A 159     -12.021 -10.302 -18.654  1.00  0.00           C  
ATOM     23  O   ARG A 159     -10.801 -10.445 -18.767  1.00  0.00           O  
ATOM     24  CB  ARG A 159     -13.124 -12.269 -17.599  1.00  0.00           C  
ATOM     25  CG  ARG A 159     -14.192 -13.351 -17.640  1.00  0.00           C  
ATOM     26  CD  ARG A 159     -14.288 -14.077 -16.347  1.00  0.00           C  
ATOM     27  NE  ARG A 159     -15.295 -15.125 -16.388  1.00  0.00           N  
ATOM     28  CZ  ARG A 159     -15.547 -15.983 -15.380  1.00  0.00           C  
ATOM     29  NH1 ARG A 159     -14.860 -15.905 -14.264  1.00  0.00           N  
ATOM     30  NH2 ARG A 159     -16.486 -16.903 -15.515  1.00  0.00           N  
ATOM     31  H   ARG A 159     -12.025 -13.184 -19.727  1.00  0.00           H  
ATOM     32  HA  ARG A 159     -13.941 -11.098 -19.186  1.00  0.00           H  
ATOM     33 1HB  ARG A 159     -12.179 -12.748 -17.345  1.00  0.00           H  
ATOM     34 2HB  ARG A 159     -13.375 -11.589 -16.784  1.00  0.00           H  
ATOM     35 1HG  ARG A 159     -15.160 -12.899 -17.853  1.00  0.00           H  
ATOM     36 2HG  ARG A 159     -13.948 -14.072 -18.421  1.00  0.00           H  
ATOM     37 1HD  ARG A 159     -13.327 -14.536 -16.116  1.00  0.00           H  
ATOM     38 2HD  ARG A 159     -14.556 -13.377 -15.557  1.00  0.00           H  
ATOM     39  HE  ARG A 159     -15.845 -15.216 -17.232  1.00  0.00           H  
ATOM     40 1HH1 ARG A 159     -14.142 -15.201 -14.160  1.00  0.00           H  
ATOM     41 2HH1 ARG A 159     -15.049 -16.548 -13.508  1.00  0.00           H  
ATOM     42 1HH2 ARG A 159     -17.015 -16.963 -16.375  1.00  0.00           H  
ATOM     43 2HH2 ARG A 159     -16.676 -17.546 -14.761  1.00  0.00           H  
ATOM     44  N   ARG A 160     -12.586  -9.144 -18.344  1.00  0.00           N  
ATOM     45  CA  ARG A 160     -11.792  -7.949 -18.098  1.00  0.00           C  
ATOM     46  C   ARG A 160     -12.633  -6.875 -17.411  1.00  0.00           C  
ATOM     47  O   ARG A 160     -13.441  -6.198 -18.052  1.00  0.00           O  
ATOM     48  CB  ARG A 160     -11.230  -7.400 -19.401  1.00  0.00           C  
ATOM     49  CG  ARG A 160     -10.292  -6.214 -19.243  1.00  0.00           C  
ATOM     50  CD  ARG A 160      -9.730  -5.783 -20.549  1.00  0.00           C  
ATOM     51  NE  ARG A 160      -8.780  -4.692 -20.396  1.00  0.00           N  
ATOM     52  CZ  ARG A 160      -8.179  -4.051 -21.417  1.00  0.00           C  
ATOM     53  NH1 ARG A 160      -8.437  -4.404 -22.658  1.00  0.00           N  
ATOM     54  NH2 ARG A 160      -7.329  -3.070 -21.174  1.00  0.00           N  
ATOM     55  H   ARG A 160     -13.563  -9.090 -18.275  1.00  0.00           H  
ATOM     56  HA  ARG A 160     -10.960  -8.215 -17.446  1.00  0.00           H  
ATOM     57 1HB  ARG A 160     -10.684  -8.186 -19.921  1.00  0.00           H  
ATOM     58 2HB  ARG A 160     -12.050  -7.088 -20.049  1.00  0.00           H  
ATOM     59 1HG  ARG A 160     -10.835  -5.375 -18.810  1.00  0.00           H  
ATOM     60 2HG  ARG A 160      -9.465  -6.489 -18.588  1.00  0.00           H  
ATOM     61 1HD  ARG A 160      -9.214  -6.620 -21.018  1.00  0.00           H  
ATOM     62 2HD  ARG A 160     -10.536  -5.443 -21.199  1.00  0.00           H  
ATOM     63  HE  ARG A 160      -8.555  -4.392 -19.456  1.00  0.00           H  
ATOM     64 1HH1 ARG A 160      -9.088  -5.154 -22.844  1.00  0.00           H  
ATOM     65 2HH1 ARG A 160      -7.987  -3.924 -23.424  1.00  0.00           H  
ATOM     66 1HH2 ARG A 160      -7.129  -2.799 -20.220  1.00  0.00           H  
ATOM     67 2HH2 ARG A 160      -6.877  -2.590 -21.939  1.00  0.00           H  
ATOM     68  N   GLN A 161     -12.454  -6.736 -16.108  1.00  0.00           N  
ATOM     69  CA  GLN A 161     -13.186  -5.737 -15.341  1.00  0.00           C  
ATOM     70  C   GLN A 161     -12.283  -4.548 -15.024  1.00  0.00           C  
ATOM     71  O   GLN A 161     -11.141  -4.722 -14.597  1.00  0.00           O  
ATOM     72  CB  GLN A 161     -13.737  -6.344 -14.048  1.00  0.00           C  
ATOM     73  CG  GLN A 161     -14.568  -5.384 -13.215  1.00  0.00           C  
ATOM     74  CD  GLN A 161     -15.148  -6.045 -11.978  1.00  0.00           C  
ATOM     75  OE1 GLN A 161     -14.580  -7.000 -11.443  1.00  0.00           O  
ATOM     76  NE2 GLN A 161     -16.287  -5.538 -11.517  1.00  0.00           N  
ATOM     77  H   GLN A 161     -11.811  -7.320 -15.646  1.00  0.00           H  
ATOM     78  HA  GLN A 161     -14.024  -5.385 -15.943  1.00  0.00           H  
ATOM     79 1HB  GLN A 161     -14.358  -7.207 -14.287  1.00  0.00           H  
ATOM     80 2HB  GLN A 161     -12.910  -6.696 -13.431  1.00  0.00           H  
ATOM     81 1HG  GLN A 161     -13.936  -4.556 -12.894  1.00  0.00           H  
ATOM     82 2HG  GLN A 161     -15.392  -5.012 -13.822  1.00  0.00           H  
ATOM     83 1HE2 GLN A 161     -16.717  -5.933 -10.704  1.00  0.00           H  
ATOM     84 2HE2 GLN A 161     -16.714  -4.763 -11.982  1.00  0.00           H  
ATOM     85  N   LEU A 162     -12.793  -3.344 -15.237  1.00  0.00           N  
ATOM     86  CA  LEU A 162     -12.021  -2.140 -14.973  1.00  0.00           C  
ATOM     87  C   LEU A 162     -12.920  -0.927 -14.750  1.00  0.00           C  
ATOM     88  O   LEU A 162     -13.442  -0.340 -15.694  1.00  0.00           O  
ATOM     89  CB  LEU A 162     -11.064  -1.866 -16.140  1.00  0.00           C  
ATOM     90  CG  LEU A 162     -10.155  -0.640 -15.981  1.00  0.00           C  
ATOM     91  CD1 LEU A 162      -9.016  -0.718 -16.989  1.00  0.00           C  
ATOM     92  CD2 LEU A 162     -10.973   0.628 -16.177  1.00  0.00           C  
ATOM     93  H   LEU A 162     -13.712  -3.261 -15.574  1.00  0.00           H  
ATOM     94  HA  LEU A 162     -11.437  -2.296 -14.067  1.00  0.00           H  
ATOM     95 1HB  LEU A 162     -10.425  -2.736 -16.277  1.00  0.00           H  
ATOM     96 2HB  LEU A 162     -11.653  -1.727 -17.047  1.00  0.00           H  
ATOM     97  HG  LEU A 162      -9.717  -0.639 -14.983  1.00  0.00           H  
ATOM     98 1HD1 LEU A 162      -8.370   0.152 -16.876  1.00  0.00           H  
ATOM     99 2HD1 LEU A 162      -8.437  -1.624 -16.814  1.00  0.00           H  
ATOM    100 3HD1 LEU A 162      -9.425  -0.738 -17.998  1.00  0.00           H  
ATOM    101 1HD2 LEU A 162     -10.327   1.499 -16.063  1.00  0.00           H  
ATOM    102 2HD2 LEU A 162     -11.410   0.628 -17.176  1.00  0.00           H  
ATOM    103 3HD2 LEU A 162     -11.768   0.666 -15.433  1.00  0.00           H  
ATOM    104  N   THR A 163     -13.130  -0.568 -13.497  1.00  0.00           N  
ATOM    105  CA  THR A 163     -13.931   0.599 -13.185  1.00  0.00           C  
ATOM    106  C   THR A 163     -13.038   1.835 -13.283  1.00  0.00           C  
ATOM    107  O   THR A 163     -11.937   1.838 -12.733  1.00  0.00           O  
ATOM    108  CB  THR A 163     -14.563   0.499 -11.784  1.00  0.00           C  
ATOM    109  OG1 THR A 163     -15.448  -0.628 -11.736  1.00  0.00           O  
ATOM    110  CG2 THR A 163     -15.341   1.764 -11.458  1.00  0.00           C  
ATOM    111  H   THR A 163     -12.740  -1.095 -12.770  1.00  0.00           H  
ATOM    112  HA  THR A 163     -14.738   0.670 -13.915  1.00  0.00           H  
ATOM    113  HB  THR A 163     -13.779   0.359 -11.041  1.00  0.00           H  
ATOM    114  HG1 THR A 163     -15.749  -0.760 -10.834  1.00  0.00           H  
ATOM    115 1HG2 THR A 163     -15.781   1.675 -10.465  1.00  0.00           H  
ATOM    116 2HG2 THR A 163     -14.669   2.621 -11.483  1.00  0.00           H  
ATOM    117 3HG2 THR A 163     -16.133   1.903 -12.194  1.00  0.00           H  
ATOM    118  N   PRO A 164     -13.497   2.899 -13.960  1.00  0.00           N  
ATOM    119  CA  PRO A 164     -12.714   4.131 -14.141  1.00  0.00           C  
ATOM    120  C   PRO A 164     -12.220   4.737 -12.826  1.00  0.00           C  
ATOM    121  O   PRO A 164     -11.099   5.240 -12.749  1.00  0.00           O  
ATOM    122  CB  PRO A 164     -13.714   5.060 -14.836  1.00  0.00           C  
ATOM    123  CG  PRO A 164     -14.581   4.140 -15.625  1.00  0.00           C  
ATOM    124  CD  PRO A 164     -14.775   2.947 -14.727  1.00  0.00           C  
ATOM    125  HA  PRO A 164     -11.851   3.919 -14.789  1.00  0.00           H  
ATOM    126 1HB  PRO A 164     -14.275   5.638 -14.086  1.00  0.00           H  
ATOM    127 2HB  PRO A 164     -13.178   5.786 -15.465  1.00  0.00           H  
ATOM    128 1HG  PRO A 164     -15.529   4.637 -15.881  1.00  0.00           H  
ATOM    129 2HG  PRO A 164     -14.093   3.880 -16.576  1.00  0.00           H  
ATOM    130 1HD  PRO A 164     -15.637   3.121 -14.066  1.00  0.00           H  
ATOM    131 2HD  PRO A 164     -14.933   2.048 -15.342  1.00  0.00           H  
ATOM    132  N   GLN A 165     -13.054   4.663 -11.798  1.00  0.00           N  
ATOM    133  CA  GLN A 165     -12.719   5.223 -10.492  1.00  0.00           C  
ATOM    134  C   GLN A 165     -11.666   4.392  -9.762  1.00  0.00           C  
ATOM    135  O   GLN A 165     -10.776   4.940  -9.115  1.00  0.00           O  
ATOM    136  CB  GLN A 165     -13.974   5.333  -9.621  1.00  0.00           C  
ATOM    137  CG  GLN A 165     -14.958   6.399 -10.083  1.00  0.00           C  
ATOM    138  CD  GLN A 165     -15.793   5.959 -11.274  1.00  0.00           C  
ATOM    139  OE1 GLN A 165     -16.126   4.782 -11.412  1.00  0.00           O  
ATOM    140  NE2 GLN A 165     -16.135   6.899 -12.139  1.00  0.00           N  
ATOM    141  H   GLN A 165     -13.924   4.226 -11.924  1.00  0.00           H  
ATOM    142  HA  GLN A 165     -12.302   6.219 -10.639  1.00  0.00           H  
ATOM    143 1HB  GLN A 165     -14.483   4.380  -9.625  1.00  0.00           H  
ATOM    144 2HB  GLN A 165     -13.673   5.566  -8.611  1.00  0.00           H  
ATOM    145 1HG  GLN A 165     -15.621   6.637  -9.265  1.00  0.00           H  
ATOM    146 2HG  GLN A 165     -14.401   7.283 -10.360  1.00  0.00           H  
ATOM    147 1HE2 GLN A 165     -16.678   6.641 -12.918  1.00  0.00           H  
ATOM    148 2HE2 GLN A 165     -15.833   7.821 -11.973  1.00  0.00           H  
ATOM    149  N   GLN A 166     -11.757   3.072  -9.874  1.00  0.00           N  
ATOM    150  CA  GLN A 166     -10.822   2.186  -9.190  1.00  0.00           C  
ATOM    151  C   GLN A 166      -9.517   2.063  -9.956  1.00  0.00           C  
ATOM    152  O   GLN A 166      -8.440   2.098  -9.365  1.00  0.00           O  
ATOM    153  CB  GLN A 166     -11.442   0.800  -8.993  1.00  0.00           C  
ATOM    154  CG  GLN A 166     -12.645   0.782  -8.066  1.00  0.00           C  
ATOM    155  CD  GLN A 166     -13.255  -0.601  -7.936  1.00  0.00           C  
ATOM    156  OE1 GLN A 166     -13.132  -1.436  -8.836  1.00  0.00           O  
ATOM    157  NE2 GLN A 166     -13.917  -0.851  -6.812  1.00  0.00           N  
ATOM    158  H   GLN A 166     -12.454   2.687 -10.440  1.00  0.00           H  
ATOM    159  HA  GLN A 166     -10.598   2.609  -8.211  1.00  0.00           H  
ATOM    160 1HB  GLN A 166     -11.754   0.401  -9.958  1.00  0.00           H  
ATOM    161 2HB  GLN A 166     -10.693   0.121  -8.585  1.00  0.00           H  
ATOM    162 1HG  GLN A 166     -12.333   1.113  -7.076  1.00  0.00           H  
ATOM    163 2HG  GLN A 166     -13.406   1.455  -8.462  1.00  0.00           H  
ATOM    164 1HE2 GLN A 166     -14.341  -1.746  -6.669  1.00  0.00           H  
ATOM    165 2HE2 GLN A 166     -13.993  -0.145  -6.108  1.00  0.00           H  
ATOM    166  N   GLN A 167      -9.625   1.917 -11.272  1.00  0.00           N  
ATOM    167  CA  GLN A 167      -8.469   1.777 -12.140  1.00  0.00           C  
ATOM    168  C   GLN A 167      -7.449   2.886 -11.907  1.00  0.00           C  
ATOM    169  O   GLN A 167      -6.258   2.627 -11.753  1.00  0.00           O  
ATOM    170  CB  GLN A 167      -8.907   1.771 -13.607  1.00  0.00           C  
ATOM    171  CG  GLN A 167      -7.759   1.678 -14.599  1.00  0.00           C  
ATOM    172  CD  GLN A 167      -7.036   0.347 -14.525  1.00  0.00           C  
ATOM    173  OE1 GLN A 167      -7.459  -0.566 -13.810  1.00  0.00           O  
ATOM    174  NE2 GLN A 167      -5.940   0.228 -15.265  1.00  0.00           N  
ATOM    175  H   GLN A 167     -10.519   1.896 -11.678  1.00  0.00           H  
ATOM    176  HA  GLN A 167      -7.981   0.829 -11.916  1.00  0.00           H  
ATOM    177 1HB  GLN A 167      -9.573   0.927 -13.784  1.00  0.00           H  
ATOM    178 2HB  GLN A 167      -9.466   2.680 -13.824  1.00  0.00           H  
ATOM    179 1HG  GLN A 167      -8.154   1.798 -15.608  1.00  0.00           H  
ATOM    180 2HG  GLN A 167      -7.041   2.469 -14.382  1.00  0.00           H  
ATOM    181 1HE2 GLN A 167      -5.420  -0.628 -15.257  1.00  0.00           H  
ATOM    182 2HE2 GLN A 167      -5.632   0.993 -15.829  1.00  0.00           H  
ATOM    183  N   GLN A 168      -7.937   4.113 -11.843  1.00  0.00           N  
ATOM    184  CA  GLN A 168      -7.085   5.278 -11.654  1.00  0.00           C  
ATOM    185  C   GLN A 168      -6.316   5.237 -10.336  1.00  0.00           C  
ATOM    186  O   GLN A 168      -5.210   5.765 -10.240  1.00  0.00           O  
ATOM    187  CB  GLN A 168      -7.925   6.557 -11.721  1.00  0.00           C  
ATOM    188  CG  GLN A 168      -8.447   6.886 -13.110  1.00  0.00           C  
ATOM    189  CD  GLN A 168      -9.411   8.057 -13.102  1.00  0.00           C  
ATOM    190  OE1 GLN A 168      -9.683   8.648 -12.054  1.00  0.00           O  
ATOM    191  NE2 GLN A 168      -9.934   8.399 -14.274  1.00  0.00           N  
ATOM    192  H   GLN A 168      -8.906   4.243 -11.920  1.00  0.00           H  
ATOM    193  HA  GLN A 168      -6.346   5.299 -12.454  1.00  0.00           H  
ATOM    194 1HB  GLN A 168      -8.781   6.465 -11.053  1.00  0.00           H  
ATOM    195 2HB  GLN A 168      -7.329   7.402 -11.377  1.00  0.00           H  
ATOM    196 1HG  GLN A 168      -7.604   7.141 -13.752  1.00  0.00           H  
ATOM    197 2HG  GLN A 168      -8.969   6.015 -13.506  1.00  0.00           H  
ATOM    198 1HE2 GLN A 168     -10.577   9.163 -14.332  1.00  0.00           H  
ATOM    199 2HE2 GLN A 168      -9.686   7.892 -15.100  1.00  0.00           H  
ATOM    200  N   LEU A 169      -6.894   4.616  -9.325  1.00  0.00           N  
ATOM    201  CA  LEU A 169      -6.252   4.555  -8.026  1.00  0.00           C  
ATOM    202  C   LEU A 169      -5.281   3.380  -7.910  1.00  0.00           C  
ATOM    203  O   LEU A 169      -4.148   3.543  -7.454  1.00  0.00           O  
ATOM    204  CB  LEU A 169      -7.318   4.453  -6.928  1.00  0.00           C  
ATOM    205  CG  LEU A 169      -8.248   5.664  -6.789  1.00  0.00           C  
ATOM    206  CD1 LEU A 169      -9.336   5.355  -5.769  1.00  0.00           C  
ATOM    207  CD2 LEU A 169      -7.438   6.882  -6.372  1.00  0.00           C  
ATOM    208  H   LEU A 169      -7.756   4.169  -9.461  1.00  0.00           H  
ATOM    209  HA  LEU A 169      -5.678   5.470  -7.881  1.00  0.00           H  
ATOM    210 1HB  LEU A 169      -7.938   3.580  -7.126  1.00  0.00           H  
ATOM    211 2HB  LEU A 169      -6.818   4.307  -5.970  1.00  0.00           H  
ATOM    212  HG  LEU A 169      -8.734   5.861  -7.745  1.00  0.00           H  
ATOM    213 1HD1 LEU A 169      -9.998   6.216  -5.670  1.00  0.00           H  
ATOM    214 2HD1 LEU A 169      -9.913   4.492  -6.102  1.00  0.00           H  
ATOM    215 3HD1 LEU A 169      -8.879   5.137  -4.805  1.00  0.00           H  
ATOM    216 1HD2 LEU A 169      -8.099   7.744  -6.274  1.00  0.00           H  
ATOM    217 2HD2 LEU A 169      -6.953   6.686  -5.415  1.00  0.00           H  
ATOM    218 3HD2 LEU A 169      -6.680   7.091  -7.127  1.00  0.00           H  
ATOM    219  N   VAL A 170      -5.722   2.200  -8.332  1.00  0.00           N  
ATOM    220  CA  VAL A 170      -4.902   0.999  -8.214  1.00  0.00           C  
ATOM    221  C   VAL A 170      -3.789   0.914  -9.259  1.00  0.00           C  
ATOM    222  O   VAL A 170      -2.696   0.433  -8.966  1.00  0.00           O  
ATOM    223  CB  VAL A 170      -5.795  -0.250  -8.336  1.00  0.00           C  
ATOM    224  CG1 VAL A 170      -6.940  -0.185  -7.336  1.00  0.00           C  
ATOM    225  CG2 VAL A 170      -6.326  -0.370  -9.757  1.00  0.00           C  
ATOM    226  H   VAL A 170      -6.621   2.137  -8.726  1.00  0.00           H  
ATOM    227  HA  VAL A 170      -4.424   1.001  -7.234  1.00  0.00           H  
ATOM    228  HB  VAL A 170      -5.205  -1.133  -8.092  1.00  0.00           H  
ATOM    229 1HG1 VAL A 170      -7.562  -1.076  -7.436  1.00  0.00           H  
ATOM    230 2HG1 VAL A 170      -6.538  -0.136  -6.325  1.00  0.00           H  
ATOM    231 3HG1 VAL A 170      -7.544   0.701  -7.531  1.00  0.00           H  
ATOM    232 1HG2 VAL A 170      -6.956  -1.255  -9.836  1.00  0.00           H  
ATOM    233 2HG2 VAL A 170      -6.911   0.516 -10.003  1.00  0.00           H  
ATOM    234 3HG2 VAL A 170      -5.490  -0.457 -10.451  1.00  0.00           H  
ATOM    235  N   ASN A 171      -4.053   1.377 -10.470  1.00  0.00           N  
ATOM    236  CA  ASN A 171      -3.052   1.320 -11.538  1.00  0.00           C  
ATOM    237  C   ASN A 171      -1.928   2.323 -11.293  1.00  0.00           C  
ATOM    238  O   ASN A 171      -0.785   2.112 -11.702  1.00  0.00           O  
ATOM    239  CB  ASN A 171      -3.697   1.562 -12.890  1.00  0.00           C  
ATOM    240  CG  ASN A 171      -2.797   1.189 -14.035  1.00  0.00           C  
ATOM    241  OD1 ASN A 171      -2.397   0.026 -14.173  1.00  0.00           O  
ATOM    242  ND2 ASN A 171      -2.469   2.151 -14.859  1.00  0.00           N  
ATOM    243  H   ASN A 171      -4.938   1.764 -10.655  1.00  0.00           H  
ATOM    244  HA  ASN A 171      -2.604   0.325 -11.540  1.00  0.00           H  
ATOM    245 1HB  ASN A 171      -4.618   0.983 -12.963  1.00  0.00           H  
ATOM    246 2HB  ASN A 171      -3.964   2.614 -12.983  1.00  0.00           H  
ATOM    247 1HD2 ASN A 171      -1.872   1.961 -15.639  1.00  0.00           H  
ATOM    248 2HD2 ASN A 171      -2.815   3.077 -14.708  1.00  0.00           H  
ATOM    249  N   GLN A 172      -2.252   3.402 -10.600  1.00  0.00           N  
ATOM    250  CA  GLN A 172      -1.276   4.444 -10.306  1.00  0.00           C  
ATOM    251  C   GLN A 172      -0.409   4.077  -9.107  1.00  0.00           C  
ATOM    252  O   GLN A 172       0.673   4.635  -8.924  1.00  0.00           O  
ATOM    253  CB  GLN A 172      -1.982   5.778 -10.050  1.00  0.00           C  
ATOM    254  CG  GLN A 172      -2.580   6.415 -11.292  1.00  0.00           C  
ATOM    255  CD  GLN A 172      -3.219   7.760 -11.003  1.00  0.00           C  
ATOM    256  OE1 GLN A 172      -3.183   8.249  -9.871  1.00  0.00           O  
ATOM    257  NE2 GLN A 172      -3.809   8.366 -12.027  1.00  0.00           N  
ATOM    258  H   GLN A 172      -3.169   3.504 -10.275  1.00  0.00           H  
ATOM    259  HA  GLN A 172      -0.619   4.556 -11.169  1.00  0.00           H  
ATOM    260 1HB  GLN A 172      -2.784   5.632  -9.327  1.00  0.00           H  
ATOM    261 2HB  GLN A 172      -1.276   6.486  -9.616  1.00  0.00           H  
ATOM    262 1HG  GLN A 172      -1.790   6.563 -12.029  1.00  0.00           H  
ATOM    263 2HG  GLN A 172      -3.346   5.752 -11.695  1.00  0.00           H  
ATOM    264 1HE2 GLN A 172      -4.248   9.256 -11.897  1.00  0.00           H  
ATOM    265 2HE2 GLN A 172      -3.815   7.933 -12.929  1.00  0.00           H  
ATOM    266  N   MET A 173      -0.880   3.129  -8.300  1.00  0.00           N  
ATOM    267  CA  MET A 173      -0.141   2.679  -7.114  1.00  0.00           C  
ATOM    268  C   MET A 173       1.107   1.888  -7.506  1.00  0.00           C  
ATOM    269  O   MET A 173       1.901   1.499  -6.654  1.00  0.00           O  
ATOM    270  CB  MET A 173      -1.044   1.835  -6.216  1.00  0.00           C  
ATOM    271  CG  MET A 173      -1.931   2.642  -5.279  1.00  0.00           C  
ATOM    272  SD  MET A 173      -2.618   1.645  -3.942  1.00  0.00           S  
ATOM    273  CE  MET A 173      -3.947   0.804  -4.796  1.00  0.00           C  
ATOM    274  H   MET A 173      -1.749   2.722  -8.499  1.00  0.00           H  
ATOM    275  HA  MET A 173       0.186   3.557  -6.556  1.00  0.00           H  
ATOM    276 1HB  MET A 173      -1.690   1.212  -6.833  1.00  0.00           H  
ATOM    277 2HB  MET A 173      -0.432   1.170  -5.607  1.00  0.00           H  
ATOM    278 1HG  MET A 173      -1.353   3.455  -4.841  1.00  0.00           H  
ATOM    279 2HG  MET A 173      -2.756   3.077  -5.843  1.00  0.00           H  
ATOM    280 1HE  MET A 173      -4.469   0.147  -4.100  1.00  0.00           H  
ATOM    281 2HE  MET A 173      -4.647   1.539  -5.196  1.00  0.00           H  
ATOM    282 3HE  MET A 173      -3.537   0.211  -5.615  1.00  0.00           H  
ATOM    283  N   LYS A 174       1.265   1.642  -8.799  1.00  0.00           N  
ATOM    284  CA  LYS A 174       2.421   0.919  -9.300  1.00  0.00           C  
ATOM    285  C   LYS A 174       3.640   1.815  -9.205  1.00  0.00           C  
ATOM    286  O   LYS A 174       4.701   1.407  -8.734  1.00  0.00           O  
ATOM    287  CB  LYS A 174       2.202   0.457 -10.742  1.00  0.00           C  
ATOM    288  CG  LYS A 174       1.178  -0.660 -10.895  1.00  0.00           C  
ATOM    289  CD  LYS A 174       1.002  -1.051 -12.355  1.00  0.00           C  
ATOM    290  CE  LYS A 174       0.016  -2.200 -12.506  1.00  0.00           C  
ATOM    291  NZ  LYS A 174      -0.184  -2.578 -13.931  1.00  0.00           N  
ATOM    292  H   LYS A 174       0.598   1.971  -9.427  1.00  0.00           H  
ATOM    293  HA  LYS A 174       2.574   0.037  -8.677  1.00  0.00           H  
ATOM    294 1HB  LYS A 174       1.870   1.301 -11.348  1.00  0.00           H  
ATOM    295 2HB  LYS A 174       3.146   0.106 -11.159  1.00  0.00           H  
ATOM    296 1HG  LYS A 174       1.505  -1.534 -10.331  1.00  0.00           H  
ATOM    297 2HG  LYS A 174       0.218  -0.331 -10.498  1.00  0.00           H  
ATOM    298 1HD  LYS A 174       0.637  -0.193 -12.920  1.00  0.00           H  
ATOM    299 2HD  LYS A 174       1.964  -1.354 -12.769  1.00  0.00           H  
ATOM    300 1HE  LYS A 174       0.384  -3.069 -11.961  1.00  0.00           H  
ATOM    301 2HE  LYS A 174      -0.945  -1.913 -12.081  1.00  0.00           H  
ATOM    302 1HZ  LYS A 174      -0.843  -3.341 -13.988  1.00  0.00           H  
ATOM    303 2HZ  LYS A 174      -0.543  -1.784 -14.443  1.00  0.00           H  
ATOM    304 3HZ  LYS A 174       0.698  -2.865 -14.331  1.00  0.00           H  
ATOM    305  N   VAL A 175       3.472   3.053  -9.647  1.00  0.00           N  
ATOM    306  CA  VAL A 175       4.547   4.019  -9.596  1.00  0.00           C  
ATOM    307  C   VAL A 175       4.194   5.108  -8.603  1.00  0.00           C  
ATOM    308  O   VAL A 175       3.738   6.192  -8.973  1.00  0.00           O  
ATOM    309  CB  VAL A 175       4.793   4.636 -10.985  1.00  0.00           C  
ATOM    310  CG1 VAL A 175       5.975   5.593 -10.942  1.00  0.00           C  
ATOM    311  CG2 VAL A 175       5.028   3.534 -12.007  1.00  0.00           C  
ATOM    312  H   VAL A 175       2.602   3.324 -10.005  1.00  0.00           H  
ATOM    313  HA  VAL A 175       5.457   3.508  -9.278  1.00  0.00           H  
ATOM    314  HB  VAL A 175       3.919   5.219 -11.274  1.00  0.00           H  
ATOM    315 1HG1 VAL A 175       6.134   6.021 -11.932  1.00  0.00           H  
ATOM    316 2HG1 VAL A 175       5.770   6.393 -10.231  1.00  0.00           H  
ATOM    317 3HG1 VAL A 175       6.870   5.052 -10.632  1.00  0.00           H  
ATOM    318 1HG2 VAL A 175       5.201   3.978 -12.988  1.00  0.00           H  
ATOM    319 2HG2 VAL A 175       5.899   2.948 -11.715  1.00  0.00           H  
ATOM    320 3HG2 VAL A 175       4.154   2.886 -12.052  1.00  0.00           H  
ATOM    321  N   ALA A 176       4.412   4.808  -7.342  1.00  0.00           N  
ATOM    322  CA  ALA A 176       4.130   5.744  -6.275  1.00  0.00           C  
ATOM    323  C   ALA A 176       5.181   5.632  -5.178  1.00  0.00           C  
ATOM    324  O   ALA A 176       5.362   4.567  -4.590  1.00  0.00           O  
ATOM    325  CB  ALA A 176       2.736   5.497  -5.714  1.00  0.00           C  
ATOM    326  H   ALA A 176       4.738   3.912  -7.118  1.00  0.00           H  
ATOM    327  HA  ALA A 176       4.174   6.752  -6.688  1.00  0.00           H  
ATOM    328 1HB  ALA A 176       2.681   4.494  -5.314  1.00  0.00           H  
ATOM    329 2HB  ALA A 176       2.004   5.610  -6.501  1.00  0.00           H  
ATOM    330 3HB  ALA A 176       2.531   6.210  -4.930  1.00  0.00           H  
ATOM    331  N   PRO A 177       5.938   6.710  -4.936  1.00  0.00           N  
ATOM    332  CA  PRO A 177       6.955   6.738  -3.898  1.00  0.00           C  
ATOM    333  C   PRO A 177       6.377   7.101  -2.532  1.00  0.00           C  
ATOM    334  O   PRO A 177       5.520   7.983  -2.420  1.00  0.00           O  
ATOM    335  CB  PRO A 177       7.920   7.815  -4.404  1.00  0.00           C  
ATOM    336  CG  PRO A 177       7.033   8.837  -5.029  1.00  0.00           C  
ATOM    337  CD  PRO A 177       5.917   8.037  -5.646  1.00  0.00           C  
ATOM    338  HA  PRO A 177       7.448   5.756  -3.848  1.00  0.00           H  
ATOM    339 1HB  PRO A 177       8.510   8.215  -3.567  1.00  0.00           H  
ATOM    340 2HB  PRO A 177       8.632   7.375  -5.118  1.00  0.00           H  
ATOM    341 1HG  PRO A 177       6.675   9.545  -4.267  1.00  0.00           H  
ATOM    342 2HG  PRO A 177       7.593   9.425  -5.770  1.00  0.00           H  
ATOM    343 1HD  PRO A 177       4.959   8.553  -5.480  1.00  0.00           H  
ATOM    344 2HD  PRO A 177       6.107   7.910  -6.722  1.00  0.00           H  
ATOM    345  N   ILE A 178       6.852   6.415  -1.506  1.00  0.00           N  
ATOM    346  CA  ILE A 178       6.412   6.640  -0.137  1.00  0.00           C  
ATOM    347  C   ILE A 178       6.911   7.989   0.384  1.00  0.00           C  
ATOM    348  O   ILE A 178       8.119   8.227   0.445  1.00  0.00           O  
ATOM    349  CB  ILE A 178       6.926   5.517   0.785  1.00  0.00           C  
ATOM    350  CG1 ILE A 178       6.386   4.167   0.318  1.00  0.00           C  
ATOM    351  CG2 ILE A 178       6.526   5.781   2.231  1.00  0.00           C  
ATOM    352  CD1 ILE A 178       7.063   2.987   0.973  1.00  0.00           C  
ATOM    353  H   ILE A 178       7.526   5.718  -1.675  1.00  0.00           H  
ATOM    354  HA  ILE A 178       5.323   6.649  -0.121  1.00  0.00           H  
ATOM    355  HB  ILE A 178       8.006   5.501   0.733  1.00  0.00           H  
ATOM    356 1HG1 ILE A 178       5.332   4.109   0.542  1.00  0.00           H  
ATOM    357 2HG1 ILE A 178       6.527   4.080  -0.750  1.00  0.00           H  
ATOM    358 1HG2 ILE A 178       5.451   5.843   2.302  1.00  0.00           H  
ATOM    359 2HG2 ILE A 178       6.963   6.711   2.564  1.00  0.00           H  
ATOM    360 3HG2 ILE A 178       6.880   4.974   2.854  1.00  0.00           H  
ATOM    361 1HD1 ILE A 178       6.996   3.083   2.046  1.00  0.00           H  
ATOM    362 2HD1 ILE A 178       8.103   2.960   0.678  1.00  0.00           H  
ATOM    363 3HD1 ILE A 178       6.575   2.075   0.661  1.00  0.00           H  
ATOM    364  N   PRO A 179       5.983   8.898   0.732  1.00  0.00           N  
ATOM    365  CA  PRO A 179       6.327  10.225   1.255  1.00  0.00           C  
ATOM    366  C   PRO A 179       7.071  10.158   2.582  1.00  0.00           C  
ATOM    367  O   PRO A 179       7.006   9.158   3.299  1.00  0.00           O  
ATOM    368  CB  PRO A 179       4.956  10.889   1.420  1.00  0.00           C  
ATOM    369  CG  PRO A 179       4.074  10.148   0.475  1.00  0.00           C  
ATOM    370  CD  PRO A 179       4.546   8.721   0.562  1.00  0.00           C  
ATOM    371  HA  PRO A 179       6.939  10.759   0.513  1.00  0.00           H  
ATOM    372 1HB  PRO A 179       4.623  10.809   2.465  1.00  0.00           H  
ATOM    373 2HB  PRO A 179       5.027  11.962   1.186  1.00  0.00           H  
ATOM    374 1HG  PRO A 179       3.021  10.264   0.767  1.00  0.00           H  
ATOM    375 2HG  PRO A 179       4.170  10.564  -0.539  1.00  0.00           H  
ATOM    376 1HD  PRO A 179       4.083   8.234   1.434  1.00  0.00           H  
ATOM    377 2HD  PRO A 179       4.285   8.190  -0.364  1.00  0.00           H  
ATOM    378  N   LYS A 180       7.742  11.248   2.920  1.00  0.00           N  
ATOM    379  CA  LYS A 180       8.516  11.337   4.156  1.00  0.00           C  
ATOM    380  C   LYS A 180       7.624  11.176   5.380  1.00  0.00           C  
ATOM    381  O   LYS A 180       8.061  10.675   6.418  1.00  0.00           O  
ATOM    382  CB  LYS A 180       9.265  12.669   4.225  1.00  0.00           C  
ATOM    383  CG  LYS A 180      10.417  12.795   3.236  1.00  0.00           C  
ATOM    384  CD  LYS A 180      11.102  14.148   3.356  1.00  0.00           C  
ATOM    385  CE  LYS A 180      12.253  14.275   2.369  1.00  0.00           C  
ATOM    386  NZ  LYS A 180      12.910  15.607   2.449  1.00  0.00           N  
ATOM    387  H   LYS A 180       7.709  12.023   2.317  1.00  0.00           H  
ATOM    388  HA  LYS A 180       9.245  10.526   4.167  1.00  0.00           H  
ATOM    389 1HB  LYS A 180       8.570  13.487   4.035  1.00  0.00           H  
ATOM    390 2HB  LYS A 180       9.669  12.808   5.228  1.00  0.00           H  
ATOM    391 1HG  LYS A 180      11.148  12.008   3.427  1.00  0.00           H  
ATOM    392 2HG  LYS A 180      10.039  12.677   2.221  1.00  0.00           H  
ATOM    393 1HD  LYS A 180      10.377  14.941   3.160  1.00  0.00           H  
ATOM    394 2HD  LYS A 180      11.487  14.273   4.367  1.00  0.00           H  
ATOM    395 1HE  LYS A 180      12.995  13.505   2.574  1.00  0.00           H  
ATOM    396 2HE  LYS A 180      11.881  14.129   1.355  1.00  0.00           H  
ATOM    397 1HZ  LYS A 180      13.666  15.652   1.780  1.00  0.00           H  
ATOM    398 2HZ  LYS A 180      12.235  16.330   2.241  1.00  0.00           H  
ATOM    399 3HZ  LYS A 180      13.276  15.748   3.380  1.00  0.00           H  
ATOM    400  N   GLN A 181       6.375  11.598   5.250  1.00  0.00           N  
ATOM    401  CA  GLN A 181       5.408  11.494   6.336  1.00  0.00           C  
ATOM    402  C   GLN A 181       5.146  10.029   6.680  1.00  0.00           C  
ATOM    403  O   GLN A 181       4.888   9.680   7.833  1.00  0.00           O  
ATOM    404  CB  GLN A 181       4.098  12.191   5.960  1.00  0.00           C  
ATOM    405  CG  GLN A 181       4.202  13.704   5.869  1.00  0.00           C  
ATOM    406  CD  GLN A 181       2.901  14.348   5.429  1.00  0.00           C  
ATOM    407  OE1 GLN A 181       2.094  13.732   4.727  1.00  0.00           O  
ATOM    408  NE2 GLN A 181       2.690  15.594   5.837  1.00  0.00           N  
ATOM    409  H   GLN A 181       6.099  12.000   4.400  1.00  0.00           H  
ATOM    410  HA  GLN A 181       5.822  11.985   7.216  1.00  0.00           H  
ATOM    411 1HB  GLN A 181       3.751  11.819   4.996  1.00  0.00           H  
ATOM    412 2HB  GLN A 181       3.333  11.951   6.699  1.00  0.00           H  
ATOM    413 1HG  GLN A 181       4.464  14.100   6.849  1.00  0.00           H  
ATOM    414 2HG  GLN A 181       4.974  13.962   5.143  1.00  0.00           H  
ATOM    415 1HE2 GLN A 181       1.849  16.071   5.578  1.00  0.00           H  
ATOM    416 2HE2 GLN A 181       3.372  16.057   6.405  1.00  0.00           H  
ATOM    417  N   LEU A 182       5.231   9.176   5.671  1.00  0.00           N  
ATOM    418  CA  LEU A 182       4.985   7.754   5.846  1.00  0.00           C  
ATOM    419  C   LEU A 182       6.278   6.995   6.126  1.00  0.00           C  
ATOM    420  O   LEU A 182       6.263   5.978   6.816  1.00  0.00           O  
ATOM    421  CB  LEU A 182       4.307   7.180   4.596  1.00  0.00           C  
ATOM    422  CG  LEU A 182       2.774   7.229   4.588  1.00  0.00           C  
ATOM    423  CD1 LEU A 182       2.311   8.668   4.775  1.00  0.00           C  
ATOM    424  CD2 LEU A 182       2.253   6.652   3.280  1.00  0.00           C  
ATOM    425  H   LEU A 182       5.479   9.510   4.781  1.00  0.00           H  
ATOM    426  HA  LEU A 182       4.321   7.620   6.699  1.00  0.00           H  
ATOM    427 1HB  LEU A 182       4.661   7.730   3.725  1.00  0.00           H  
ATOM    428 2HB  LEU A 182       4.605   6.137   4.486  1.00  0.00           H  
ATOM    429  HG  LEU A 182       2.387   6.643   5.422  1.00  0.00           H  
ATOM    430 1HD1 LEU A 182       1.222   8.702   4.770  1.00  0.00           H  
ATOM    431 2HD1 LEU A 182       2.680   9.048   5.727  1.00  0.00           H  
ATOM    432 3HD1 LEU A 182       2.697   9.282   3.963  1.00  0.00           H  
ATOM    433 1HD2 LEU A 182       1.164   6.686   3.275  1.00  0.00           H  
ATOM    434 2HD2 LEU A 182       2.639   7.238   2.445  1.00  0.00           H  
ATOM    435 3HD2 LEU A 182       2.584   5.618   3.181  1.00  0.00           H  
ATOM    436  N   LEU A 183       7.393   7.504   5.602  1.00  0.00           N  
ATOM    437  CA  LEU A 183       8.704   6.872   5.793  1.00  0.00           C  
ATOM    438  C   LEU A 183       9.061   6.750   7.271  1.00  0.00           C  
ATOM    439  O   LEU A 183       9.811   5.860   7.667  1.00  0.00           O  
ATOM    440  CB  LEU A 183       9.791   7.677   5.069  1.00  0.00           C  
ATOM    441  CG  LEU A 183       9.808   7.547   3.541  1.00  0.00           C  
ATOM    442  CD1 LEU A 183      10.912   8.425   2.969  1.00  0.00           C  
ATOM    443  CD2 LEU A 183      10.014   6.089   3.157  1.00  0.00           C  
ATOM    444  H   LEU A 183       7.333   8.319   5.058  1.00  0.00           H  
ATOM    445  HA  LEU A 183       8.669   5.869   5.369  1.00  0.00           H  
ATOM    446 1HB  LEU A 183       9.661   8.731   5.311  1.00  0.00           H  
ATOM    447 2HB  LEU A 183      10.765   7.358   5.440  1.00  0.00           H  
ATOM    448  HG  LEU A 183       8.859   7.899   3.135  1.00  0.00           H  
ATOM    449 1HD1 LEU A 183      10.925   8.332   1.882  1.00  0.00           H  
ATOM    450 2HD1 LEU A 183      10.730   9.465   3.242  1.00  0.00           H  
ATOM    451 3HD1 LEU A 183      11.875   8.107   3.370  1.00  0.00           H  
ATOM    452 1HD2 LEU A 183      10.026   5.997   2.071  1.00  0.00           H  
ATOM    453 2HD2 LEU A 183      10.963   5.737   3.561  1.00  0.00           H  
ATOM    454 3HD2 LEU A 183       9.201   5.488   3.564  1.00  0.00           H  
ATOM    455  N   GLN A 184       8.520   7.649   8.080  1.00  0.00           N  
ATOM    456  CA  GLN A 184       8.772   7.642   9.516  1.00  0.00           C  
ATOM    457  C   GLN A 184       8.196   6.395  10.182  1.00  0.00           C  
ATOM    458  O   GLN A 184       8.633   6.003  11.265  1.00  0.00           O  
ATOM    459  CB  GLN A 184       8.185   8.898  10.165  1.00  0.00           C  
ATOM    460  CG  GLN A 184       8.907  10.183   9.800  1.00  0.00           C  
ATOM    461  CD  GLN A 184       8.299  11.400  10.471  1.00  0.00           C  
ATOM    462  OE1 GLN A 184       7.702  11.299  11.547  1.00  0.00           O  
ATOM    463  NE2 GLN A 184       8.447  12.559   9.840  1.00  0.00           N  
ATOM    464  H   GLN A 184       7.946   8.345   7.700  1.00  0.00           H  
ATOM    465  HA  GLN A 184       9.850   7.636   9.678  1.00  0.00           H  
ATOM    466 1HB  GLN A 184       7.140   9.004   9.872  1.00  0.00           H  
ATOM    467 2HB  GLN A 184       8.212   8.794  11.250  1.00  0.00           H  
ATOM    468 1HG  GLN A 184       9.949  10.105  10.113  1.00  0.00           H  
ATOM    469 2HG  GLN A 184       8.851  10.325   8.720  1.00  0.00           H  
ATOM    470 1HE2 GLN A 184       8.067  13.396  10.235  1.00  0.00           H  
ATOM    471 2HE2 GLN A 184       8.938  12.596   8.969  1.00  0.00           H  
ATOM    472  N   ARG A 185       7.222   5.771   9.528  1.00  0.00           N  
ATOM    473  CA  ARG A 185       6.577   4.580  10.068  1.00  0.00           C  
ATOM    474  C   ARG A 185       7.439   3.343   9.852  1.00  0.00           C  
ATOM    475  O   ARG A 185       7.341   2.372  10.601  1.00  0.00           O  
ATOM    476  CB  ARG A 185       5.217   4.367   9.420  1.00  0.00           C  
ATOM    477  CG  ARG A 185       4.155   5.381   9.814  1.00  0.00           C  
ATOM    478  CD  ARG A 185       2.833   5.048   9.225  1.00  0.00           C  
ATOM    479  NE  ARG A 185       1.805   5.995   9.627  1.00  0.00           N  
ATOM    480  CZ  ARG A 185       1.079   5.902  10.758  1.00  0.00           C  
ATOM    481  NH1 ARG A 185       1.277   4.900  11.586  1.00  0.00           N  
ATOM    482  NH2 ARG A 185       0.166   6.817  11.034  1.00  0.00           N  
ATOM    483  H   ARG A 185       6.941   6.112   8.650  1.00  0.00           H  
ATOM    484  HA  ARG A 185       6.433   4.720  11.140  1.00  0.00           H  
ATOM    485 1HB  ARG A 185       5.321   4.402   8.336  1.00  0.00           H  
ATOM    486 2HB  ARG A 185       4.841   3.377   9.681  1.00  0.00           H  
ATOM    487 1HG  ARG A 185       4.052   5.398  10.899  1.00  0.00           H  
ATOM    488 2HG  ARG A 185       4.447   6.370   9.461  1.00  0.00           H  
ATOM    489 1HD  ARG A 185       2.903   5.062   8.138  1.00  0.00           H  
ATOM    490 2HD  ARG A 185       2.527   4.054   9.555  1.00  0.00           H  
ATOM    491  HE  ARG A 185       1.624   6.779   9.016  1.00  0.00           H  
ATOM    492 1HH1 ARG A 185       1.975   4.201  11.375  1.00  0.00           H  
ATOM    493 2HH1 ARG A 185       0.732   4.831  12.433  1.00  0.00           H  
ATOM    494 1HH2 ARG A 185       0.013   7.587  10.397  1.00  0.00           H  
ATOM    495 2HH2 ARG A 185      -0.378   6.747  11.881  1.00  0.00           H  
ATOM    496  N   ILE A 186       8.274   3.384   8.823  1.00  0.00           N  
ATOM    497  CA  ILE A 186       9.169   2.275   8.510  1.00  0.00           C  
ATOM    498  C   ILE A 186      10.596   2.788   8.321  1.00  0.00           C  
ATOM    499  O   ILE A 186      11.022   3.085   7.205  1.00  0.00           O  
ATOM    500  CB  ILE A 186       8.709   1.531   7.243  1.00  0.00           C  
ATOM    501  CG1 ILE A 186       7.243   1.109   7.373  1.00  0.00           C  
ATOM    502  CG2 ILE A 186       9.595   0.321   6.986  1.00  0.00           C  
ATOM    503  CD1 ILE A 186       7.020  -0.029   8.343  1.00  0.00           C  
ATOM    504  H   ILE A 186       8.299   4.187   8.261  1.00  0.00           H  
ATOM    505  HA  ILE A 186       9.155   1.574   9.343  1.00  0.00           H  
ATOM    506  HB  ILE A 186       8.769   2.201   6.386  1.00  0.00           H  
ATOM    507 1HG1 ILE A 186       6.648   1.960   7.702  1.00  0.00           H  
ATOM    508 2HG1 ILE A 186       6.865   0.803   6.398  1.00  0.00           H  
ATOM    509 1HG2 ILE A 186       9.255  -0.194   6.087  1.00  0.00           H  
ATOM    510 2HG2 ILE A 186      10.625   0.646   6.851  1.00  0.00           H  
ATOM    511 3HG2 ILE A 186       9.537  -0.359   7.836  1.00  0.00           H  
ATOM    512 1HD1 ILE A 186       5.958  -0.271   8.382  1.00  0.00           H  
ATOM    513 2HD1 ILE A 186       7.580  -0.904   8.013  1.00  0.00           H  
ATOM    514 3HD1 ILE A 186       7.359   0.267   9.335  1.00  0.00           H  
ATOM    515  N   PRO A 187      11.351   2.908   9.421  1.00  0.00           N  
ATOM    516  CA  PRO A 187      12.720   3.411   9.388  1.00  0.00           C  
ATOM    517  C   PRO A 187      13.758   2.333   9.085  1.00  0.00           C  
ATOM    518  O   PRO A 187      13.455   1.139   9.120  1.00  0.00           O  
ATOM    519  CB  PRO A 187      12.898   3.970  10.803  1.00  0.00           C  
ATOM    520  CG  PRO A 187      12.126   3.031  11.667  1.00  0.00           C  
ATOM    521  CD  PRO A 187      10.915   2.677  10.845  1.00  0.00           C  
ATOM    522  HA  PRO A 187      12.795   4.207   8.632  1.00  0.00           H  
ATOM    523 1HB  PRO A 187      13.966   4.007  11.062  1.00  0.00           H  
ATOM    524 2HB  PRO A 187      12.520   5.002  10.850  1.00  0.00           H  
ATOM    525 1HG  PRO A 187      12.739   2.153  11.916  1.00  0.00           H  
ATOM    526 2HG  PRO A 187      11.866   3.518  12.618  1.00  0.00           H  
ATOM    527 1HD  PRO A 187      10.649   1.624  11.018  1.00  0.00           H  
ATOM    528 2HD  PRO A 187      10.079   3.338  11.120  1.00  0.00           H  
ATOM    529  N   ASN A 188      14.979   2.783   8.787  1.00  0.00           N  
ATOM    530  CA  ASN A 188      16.103   1.893   8.484  1.00  0.00           C  
ATOM    531  C   ASN A 188      15.767   0.949   7.333  1.00  0.00           C  
ATOM    532  O   ASN A 188      15.730  -0.273   7.506  1.00  0.00           O  
ATOM    533  CB  ASN A 188      16.510   1.106   9.716  1.00  0.00           C  
ATOM    534  CG  ASN A 188      16.934   1.992  10.853  1.00  0.00           C  
ATOM    535  OD1 ASN A 188      17.767   2.889  10.680  1.00  0.00           O  
ATOM    536  ND2 ASN A 188      16.378   1.758  12.015  1.00  0.00           N  
ATOM    537  H   ASN A 188      15.132   3.752   8.774  1.00  0.00           H  
ATOM    538  HA  ASN A 188      16.951   2.502   8.165  1.00  0.00           H  
ATOM    539 1HB  ASN A 188      15.673   0.487  10.045  1.00  0.00           H  
ATOM    540 2HB  ASN A 188      17.333   0.437   9.466  1.00  0.00           H  
ATOM    541 1HD2 ASN A 188      16.623   2.317  12.808  1.00  0.00           H  
ATOM    542 2HD2 ASN A 188      15.709   1.021  12.110  1.00  0.00           H  
ATOM    543  N   ILE A 189      15.512   1.513   6.163  1.00  0.00           N  
ATOM    544  CA  ILE A 189      15.184   0.709   4.997  1.00  0.00           C  
ATOM    545  C   ILE A 189      16.421   0.501   4.122  1.00  0.00           C  
ATOM    546  O   ILE A 189      17.003   1.461   3.620  1.00  0.00           O  
ATOM    547  CB  ILE A 189      14.065   1.370   4.171  1.00  0.00           C  
ATOM    548  CG1 ILE A 189      12.744   1.344   4.944  1.00  0.00           C  
ATOM    549  CG2 ILE A 189      13.913   0.672   2.828  1.00  0.00           C  
ATOM    550  CD1 ILE A 189      11.642   2.151   4.296  1.00  0.00           C  
ATOM    551  H   ILE A 189      15.568   2.487   6.079  1.00  0.00           H  
ATOM    552  HA  ILE A 189      14.833  -0.265   5.336  1.00  0.00           H  
ATOM    553  HB  ILE A 189      14.310   2.417   4.000  1.00  0.00           H  
ATOM    554 1HG1 ILE A 189      12.400   0.315   5.043  1.00  0.00           H  
ATOM    555 2HG1 ILE A 189      12.904   1.733   5.950  1.00  0.00           H  
ATOM    556 1HG2 ILE A 189      13.118   1.151   2.257  1.00  0.00           H  
ATOM    557 2HG2 ILE A 189      14.849   0.740   2.274  1.00  0.00           H  
ATOM    558 3HG2 ILE A 189      13.663  -0.377   2.989  1.00  0.00           H  
ATOM    559 1HD1 ILE A 189      10.738   2.085   4.903  1.00  0.00           H  
ATOM    560 2HD1 ILE A 189      11.952   3.194   4.220  1.00  0.00           H  
ATOM    561 3HD1 ILE A 189      11.440   1.758   3.301  1.00  0.00           H  
ATOM    562  N   PRO A 190      16.831  -0.769   3.930  1.00  0.00           N  
ATOM    563  CA  PRO A 190      18.009  -1.127   3.118  1.00  0.00           C  
ATOM    564  C   PRO A 190      18.013  -0.542   1.691  1.00  0.00           C  
ATOM    565  O   PRO A 190      19.017   0.044   1.284  1.00  0.00           O  
ATOM    566  CB  PRO A 190      17.920  -2.656   3.083  1.00  0.00           C  
ATOM    567  CG  PRO A 190      17.295  -3.015   4.388  1.00  0.00           C  
ATOM    568  CD  PRO A 190      16.240  -1.963   4.600  1.00  0.00           C  
ATOM    569  HA  PRO A 190      18.920  -0.789   3.634  1.00  0.00           H  
ATOM    570 1HB  PRO A 190      17.320  -2.978   2.219  1.00  0.00           H  
ATOM    571 2HB  PRO A 190      18.923  -3.089   2.956  1.00  0.00           H  
ATOM    572 1HG  PRO A 190      16.876  -4.031   4.341  1.00  0.00           H  
ATOM    573 2HG  PRO A 190      18.054  -3.021   5.183  1.00  0.00           H  
ATOM    574 1HD  PRO A 190      15.303  -2.279   4.119  1.00  0.00           H  
ATOM    575 2HD  PRO A 190      16.089  -1.807   5.679  1.00  0.00           H  
ATOM    576  N   PRO A 191      16.918  -0.679   0.897  1.00  0.00           N  
ATOM    577  CA  PRO A 191      16.887  -0.148  -0.471  1.00  0.00           C  
ATOM    578  C   PRO A 191      17.027   1.369  -0.505  1.00  0.00           C  
ATOM    579  O   PRO A 191      17.645   1.926  -1.412  1.00  0.00           O  
ATOM    580  CB  PRO A 191      15.511  -0.592  -0.978  1.00  0.00           C  
ATOM    581  CG  PRO A 191      14.735  -0.867   0.265  1.00  0.00           C  
ATOM    582  CD  PRO A 191      15.749  -1.437   1.221  1.00  0.00           C  
ATOM    583  HA  PRO A 191      17.693  -0.613  -1.058  1.00  0.00           H  
ATOM    584 1HB  PRO A 191      15.063   0.202  -1.593  1.00  0.00           H  
ATOM    585 2HB  PRO A 191      15.615  -1.478  -1.621  1.00  0.00           H  
ATOM    586 1HG  PRO A 191      14.275   0.059   0.638  1.00  0.00           H  
ATOM    587 2HG  PRO A 191      13.913  -1.566   0.052  1.00  0.00           H  
ATOM    588 1HD  PRO A 191      15.409  -1.277   2.255  1.00  0.00           H  
ATOM    589 2HD  PRO A 191      15.883  -2.510   1.017  1.00  0.00           H  
ATOM    590  N   ASN A 192      16.439   2.024   0.497  1.00  0.00           N  
ATOM    591  CA  ASN A 192      16.461   3.484   0.616  1.00  0.00           C  
ATOM    592  C   ASN A 192      15.739   4.142  -0.554  1.00  0.00           C  
ATOM    593  O   ASN A 192      15.877   5.342  -0.797  1.00  0.00           O  
ATOM    594  CB  ASN A 192      17.887   3.993   0.715  1.00  0.00           C  
ATOM    595  CG  ASN A 192      17.986   5.294   1.461  1.00  0.00           C  
ATOM    596  OD1 ASN A 192      17.297   5.502   2.467  1.00  0.00           O  
ATOM    597  ND2 ASN A 192      18.830   6.176   0.989  1.00  0.00           N  
ATOM    598  H   ASN A 192      15.983   1.506   1.191  1.00  0.00           H  
ATOM    599  HA  ASN A 192      15.928   3.765   1.526  1.00  0.00           H  
ATOM    600 1HB  ASN A 192      18.505   3.250   1.221  1.00  0.00           H  
ATOM    601 2HB  ASN A 192      18.296   4.130  -0.286  1.00  0.00           H  
ATOM    602 1HD2 ASN A 192      18.937   7.060   1.446  1.00  0.00           H  
ATOM    603 2HD2 ASN A 192      19.368   5.966   0.174  1.00  0.00           H  
ATOM    604  N   ILE A 193      14.963   3.345  -1.271  1.00  0.00           N  
ATOM    605  CA  ILE A 193      14.193   3.829  -2.403  1.00  0.00           C  
ATOM    606  C   ILE A 193      12.766   4.063  -1.944  1.00  0.00           C  
ATOM    607  O   ILE A 193      12.276   3.346  -1.075  1.00  0.00           O  
ATOM    608  CB  ILE A 193      14.218   2.833  -3.577  1.00  0.00           C  
ATOM    609  CG1 ILE A 193      15.653   2.618  -4.064  1.00  0.00           C  
ATOM    610  CG2 ILE A 193      13.335   3.326  -4.712  1.00  0.00           C  
ATOM    611  CD1 ILE A 193      15.814   1.431  -4.985  1.00  0.00           C  
ATOM    612  H   ILE A 193      14.902   2.400  -1.023  1.00  0.00           H  
ATOM    613  HA  ILE A 193      14.633   4.765  -2.745  1.00  0.00           H  
ATOM    614  HB  ILE A 193      13.852   1.864  -3.239  1.00  0.00           H  
ATOM    615 1HG1 ILE A 193      15.995   3.508  -4.592  1.00  0.00           H  
ATOM    616 2HG1 ILE A 193      16.312   2.474  -3.207  1.00  0.00           H  
ATOM    617 1HG2 ILE A 193      13.365   2.611  -5.533  1.00  0.00           H  
ATOM    618 2HG2 ILE A 193      12.310   3.429  -4.357  1.00  0.00           H  
ATOM    619 3HG2 ILE A 193      13.697   4.294  -5.061  1.00  0.00           H  
ATOM    620 1HD1 ILE A 193      16.858   1.344  -5.288  1.00  0.00           H  
ATOM    621 2HD1 ILE A 193      15.511   0.522  -4.465  1.00  0.00           H  
ATOM    622 3HD1 ILE A 193      15.192   1.568  -5.868  1.00  0.00           H  
ATOM    623  N   ASN A 194      12.099   5.055  -2.510  1.00  0.00           N  
ATOM    624  CA  ASN A 194      10.742   5.373  -2.087  1.00  0.00           C  
ATOM    625  C   ASN A 194       9.680   4.789  -3.014  1.00  0.00           C  
ATOM    626  O   ASN A 194       8.531   4.642  -2.611  1.00  0.00           O  
ATOM    627  CB  ASN A 194      10.571   6.877  -1.974  1.00  0.00           C  
ATOM    628  CG  ASN A 194      11.451   7.481  -0.915  1.00  0.00           C  
ATOM    629  OD1 ASN A 194      11.766   6.834   0.091  1.00  0.00           O  
ATOM    630  ND2 ASN A 194      11.854   8.709  -1.120  1.00  0.00           N  
ATOM    631  H   ASN A 194      12.521   5.581  -3.224  1.00  0.00           H  
ATOM    632  HA  ASN A 194      10.571   4.924  -1.107  1.00  0.00           H  
ATOM    633 1HB  ASN A 194      10.804   7.343  -2.933  1.00  0.00           H  
ATOM    634 2HB  ASN A 194       9.532   7.109  -1.742  1.00  0.00           H  
ATOM    635 1HD2 ASN A 194      12.441   9.161  -0.449  1.00  0.00           H  
ATOM    636 2HD2 ASN A 194      11.574   9.194  -1.949  1.00  0.00           H  
ATOM    637  N   THR A 195      10.044   4.426  -4.241  1.00  0.00           N  
ATOM    638  CA  THR A 195       9.060   3.891  -5.177  1.00  0.00           C  
ATOM    639  C   THR A 195       8.646   2.488  -4.757  1.00  0.00           C  
ATOM    640  O   THR A 195       9.495   1.626  -4.538  1.00  0.00           O  
ATOM    641  CB  THR A 195       9.607   3.866  -6.616  1.00  0.00           C  
ATOM    642  OG1 THR A 195       9.975   5.193  -7.014  1.00  0.00           O  
ATOM    643  CG2 THR A 195       8.559   3.326  -7.576  1.00  0.00           C  
ATOM    644  H   THR A 195      10.977   4.513  -4.518  1.00  0.00           H  
ATOM    645  HA  THR A 195       8.180   4.534  -5.159  1.00  0.00           H  
ATOM    646  HB  THR A 195      10.492   3.231  -6.658  1.00  0.00           H  
ATOM    647  HG1 THR A 195      10.511   5.151  -7.809  1.00  0.00           H  
ATOM    648 1HG2 THR A 195       8.964   3.315  -8.588  1.00  0.00           H  
ATOM    649 2HG2 THR A 195       8.285   2.312  -7.283  1.00  0.00           H  
ATOM    650 3HG2 THR A 195       7.675   3.962  -7.546  1.00  0.00           H  
ATOM    651  N   TRP A 196       7.335   2.252  -4.728  1.00  0.00           N  
ATOM    652  CA  TRP A 196       6.777   0.971  -4.294  1.00  0.00           C  
ATOM    653  C   TRP A 196       7.317  -0.211  -5.074  1.00  0.00           C  
ATOM    654  O   TRP A 196       7.583  -1.257  -4.494  1.00  0.00           O  
ATOM    655  CB  TRP A 196       5.253   0.994  -4.421  1.00  0.00           C  
ATOM    656  CG  TRP A 196       4.562   1.583  -3.228  1.00  0.00           C  
ATOM    657  CD1 TRP A 196       5.153   2.192  -2.162  1.00  0.00           C  
ATOM    658  CD2 TRP A 196       3.137   1.623  -2.973  1.00  0.00           C  
ATOM    659  NE1 TRP A 196       4.200   2.605  -1.264  1.00  0.00           N  
ATOM    660  CE2 TRP A 196       2.960   2.267  -1.746  1.00  0.00           C  
ATOM    661  CE3 TRP A 196       2.014   1.172  -3.679  1.00  0.00           C  
ATOM    662  CZ2 TRP A 196       1.703   2.472  -1.199  1.00  0.00           C  
ATOM    663  CZ3 TRP A 196       0.754   1.379  -3.131  1.00  0.00           C  
ATOM    664  CH2 TRP A 196       0.603   2.013  -1.924  1.00  0.00           C  
ATOM    665  H   TRP A 196       6.718   2.975  -4.977  1.00  0.00           H  
ATOM    666  HA  TRP A 196       7.041   0.815  -3.248  1.00  0.00           H  
ATOM    667 1HB  TRP A 196       4.969   1.571  -5.301  1.00  0.00           H  
ATOM    668 2HB  TRP A 196       4.884  -0.022  -4.563  1.00  0.00           H  
ATOM    669  HD1 TRP A 196       6.226   2.330  -2.040  1.00  0.00           H  
ATOM    670  HE1 TRP A 196       4.380   3.080  -0.392  1.00  0.00           H  
ATOM    671  HE3 TRP A 196       2.128   0.670  -4.639  1.00  0.00           H  
ATOM    672  HZ2 TRP A 196       1.563   2.973  -0.241  1.00  0.00           H  
ATOM    673  HZ3 TRP A 196      -0.115   1.024  -3.686  1.00  0.00           H  
ATOM    674  HH2 TRP A 196      -0.401   2.160  -1.523  1.00  0.00           H  
ATOM    675  N   GLN A 197       7.501  -0.040  -6.371  1.00  0.00           N  
ATOM    676  CA  GLN A 197       8.009  -1.113  -7.211  1.00  0.00           C  
ATOM    677  C   GLN A 197       9.357  -1.617  -6.706  1.00  0.00           C  
ATOM    678  O   GLN A 197       9.664  -2.802  -6.803  1.00  0.00           O  
ATOM    679  CB  GLN A 197       8.135  -0.641  -8.662  1.00  0.00           C  
ATOM    680  CG  GLN A 197       8.595  -1.719  -9.629  1.00  0.00           C  
ATOM    681  CD  GLN A 197       8.681  -1.215 -11.058  1.00  0.00           C  
ATOM    682  OE1 GLN A 197       9.295  -0.180 -11.330  1.00  0.00           O  
ATOM    683  NE2 GLN A 197       8.066  -1.947 -11.980  1.00  0.00           N  
ATOM    684  H   GLN A 197       7.285   0.827  -6.773  1.00  0.00           H  
ATOM    685  HA  GLN A 197       7.305  -1.944  -7.174  1.00  0.00           H  
ATOM    686 1HB  GLN A 197       7.172  -0.267  -9.008  1.00  0.00           H  
ATOM    687 2HB  GLN A 197       8.845   0.184  -8.716  1.00  0.00           H  
ATOM    688 1HG  GLN A 197       9.584  -2.065  -9.328  1.00  0.00           H  
ATOM    689 2HG  GLN A 197       7.885  -2.545  -9.600  1.00  0.00           H  
ATOM    690 1HE2 GLN A 197       8.089  -1.665 -12.940  1.00  0.00           H  
ATOM    691 2HE2 GLN A 197       7.580  -2.780 -11.716  1.00  0.00           H  
ATOM    692  N   GLN A 198      10.175  -0.711  -6.199  1.00  0.00           N  
ATOM    693  CA  GLN A 198      11.478  -1.081  -5.673  1.00  0.00           C  
ATOM    694  C   GLN A 198      11.403  -1.414  -4.177  1.00  0.00           C  
ATOM    695  O   GLN A 198      12.272  -2.104  -3.643  1.00  0.00           O  
ATOM    696  CB  GLN A 198      12.485   0.047  -5.913  1.00  0.00           C  
ATOM    697  CG  GLN A 198      12.708   0.382  -7.378  1.00  0.00           C  
ATOM    698  CD  GLN A 198      13.262  -0.793  -8.161  1.00  0.00           C  
ATOM    699  OE1 GLN A 198      14.305  -1.354  -7.813  1.00  0.00           O  
ATOM    700  NE2 GLN A 198      12.565  -1.175  -9.226  1.00  0.00           N  
ATOM    701  H   GLN A 198       9.892   0.225  -6.159  1.00  0.00           H  
ATOM    702  HA  GLN A 198      11.821  -1.974  -6.195  1.00  0.00           H  
ATOM    703 1HB  GLN A 198      12.144   0.952  -5.409  1.00  0.00           H  
ATOM    704 2HB  GLN A 198      13.447  -0.225  -5.480  1.00  0.00           H  
ATOM    705 1HG  GLN A 198      11.757   0.672  -7.823  1.00  0.00           H  
ATOM    706 2HG  GLN A 198      13.420   1.204  -7.447  1.00  0.00           H  
ATOM    707 1HE2 GLN A 198      12.880  -1.944  -9.782  1.00  0.00           H  
ATOM    708 2HE2 GLN A 198      11.723  -0.693  -9.472  1.00  0.00           H  
ATOM    709  N   VAL A 199      10.352  -0.934  -3.509  1.00  0.00           N  
ATOM    710  CA  VAL A 199      10.176  -1.172  -2.075  1.00  0.00           C  
ATOM    711  C   VAL A 199       9.600  -2.567  -1.810  1.00  0.00           C  
ATOM    712  O   VAL A 199       9.919  -3.196  -0.799  1.00  0.00           O  
ATOM    713  CB  VAL A 199       9.255  -0.107  -1.419  1.00  0.00           C  
ATOM    714  CG1 VAL A 199       8.956  -0.458   0.032  1.00  0.00           C  
ATOM    715  CG2 VAL A 199       9.874   1.280  -1.499  1.00  0.00           C  
ATOM    716  H   VAL A 199       9.680  -0.403  -3.994  1.00  0.00           H  
ATOM    717  HA  VAL A 199      11.150  -1.099  -1.590  1.00  0.00           H  
ATOM    718  HB  VAL A 199       8.320  -0.092  -1.960  1.00  0.00           H  
ATOM    719 1HG1 VAL A 199       8.271   0.269   0.442  1.00  0.00           H  
ATOM    720 2HG1 VAL A 199       9.874  -0.448   0.604  1.00  0.00           H  
ATOM    721 3HG1 VAL A 199       8.512  -1.442   0.081  1.00  0.00           H  
ATOM    722 1HG2 VAL A 199      10.602   1.399  -0.711  1.00  0.00           H  
ATOM    723 2HG2 VAL A 199       9.100   2.036  -1.396  1.00  0.00           H  
ATOM    724 3HG2 VAL A 199      10.357   1.401  -2.457  1.00  0.00           H  
ATOM    725  N   THR A 200       8.776  -3.060  -2.735  1.00  0.00           N  
ATOM    726  CA  THR A 200       8.155  -4.378  -2.600  1.00  0.00           C  
ATOM    727  C   THR A 200       9.204  -5.486  -2.514  1.00  0.00           C  
ATOM    728  O   THR A 200       8.948  -6.567  -1.971  1.00  0.00           O  
ATOM    729  CB  THR A 200       7.201  -4.662  -3.775  1.00  0.00           C  
ATOM    730  OG1 THR A 200       6.303  -5.721  -3.420  1.00  0.00           O  
ATOM    731  CG2 THR A 200       7.986  -5.063  -5.015  1.00  0.00           C  
ATOM    732  H   THR A 200       8.574  -2.521  -3.533  1.00  0.00           H  
ATOM    733  HA  THR A 200       7.577  -4.395  -1.676  1.00  0.00           H  
ATOM    734  HB  THR A 200       6.618  -3.768  -3.995  1.00  0.00           H  
ATOM    735  HG1 THR A 200       5.520  -5.350  -3.006  1.00  0.00           H  
ATOM    736 1HG2 THR A 200       7.296  -5.259  -5.835  1.00  0.00           H  
ATOM    737 2HG2 THR A 200       8.662  -4.255  -5.294  1.00  0.00           H  
ATOM    738 3HG2 THR A 200       8.564  -5.962  -4.804  1.00  0.00           H  
ATOM    739  N   ALA A 201      10.393  -5.191  -3.035  1.00  0.00           N  
ATOM    740  CA  ALA A 201      11.500  -6.131  -3.034  1.00  0.00           C  
ATOM    741  C   ALA A 201      11.877  -6.546  -1.615  1.00  0.00           C  
ATOM    742  O   ALA A 201      12.438  -7.620  -1.410  1.00  0.00           O  
ATOM    743  CB  ALA A 201      12.701  -5.528  -3.748  1.00  0.00           C  
ATOM    744  H   ALA A 201      10.525  -4.306  -3.437  1.00  0.00           H  
ATOM    745  HA  ALA A 201      11.184  -7.027  -3.567  1.00  0.00           H  
ATOM    746 1HB  ALA A 201      13.523  -6.244  -3.745  1.00  0.00           H  
ATOM    747 2HB  ALA A 201      12.431  -5.289  -4.776  1.00  0.00           H  
ATOM    748 3HB  ALA A 201      13.011  -4.620  -3.234  1.00  0.00           H  
ATOM    749  N   LEU A 202      11.555  -5.698  -0.639  1.00  0.00           N  
ATOM    750  CA  LEU A 202      11.852  -5.986   0.761  1.00  0.00           C  
ATOM    751  C   LEU A 202      11.164  -7.273   1.205  1.00  0.00           C  
ATOM    752  O   LEU A 202      11.734  -8.081   1.942  1.00  0.00           O  
ATOM    753  CB  LEU A 202      11.402  -4.821   1.652  1.00  0.00           C  
ATOM    754  CG  LEU A 202      12.284  -3.567   1.603  1.00  0.00           C  
ATOM    755  CD1 LEU A 202      11.532  -2.392   2.213  1.00  0.00           C  
ATOM    756  CD2 LEU A 202      13.584  -3.831   2.349  1.00  0.00           C  
ATOM    757  H   LEU A 202      11.099  -4.855  -0.870  1.00  0.00           H  
ATOM    758  HA  LEU A 202      12.929  -6.112   0.867  1.00  0.00           H  
ATOM    759 1HB  LEU A 202      10.395  -4.529   1.360  1.00  0.00           H  
ATOM    760 2HB  LEU A 202      11.373  -5.166   2.686  1.00  0.00           H  
ATOM    761  HG  LEU A 202      12.506  -3.318   0.565  1.00  0.00           H  
ATOM    762 1HD1 LEU A 202      12.159  -1.501   2.178  1.00  0.00           H  
ATOM    763 2HD1 LEU A 202      10.617  -2.214   1.648  1.00  0.00           H  
ATOM    764 3HD1 LEU A 202      11.282  -2.619   3.248  1.00  0.00           H  
ATOM    765 1HD2 LEU A 202      14.211  -2.939   2.313  1.00  0.00           H  
ATOM    766 2HD2 LEU A 202      13.364  -4.078   3.387  1.00  0.00           H  
ATOM    767 3HD2 LEU A 202      14.110  -4.663   1.881  1.00  0.00           H  
ATOM    768  N   ALA A 203       9.940  -7.462   0.736  1.00  0.00           N  
ATOM    769  CA  ALA A 203       9.168  -8.647   1.076  1.00  0.00           C  
ATOM    770  C   ALA A 203       9.582  -9.823   0.199  1.00  0.00           C  
ATOM    771  O   ALA A 203       9.557 -10.975   0.629  1.00  0.00           O  
ATOM    772  CB  ALA A 203       7.680  -8.368   0.926  1.00  0.00           C  
ATOM    773  H   ALA A 203       9.547  -6.788   0.138  1.00  0.00           H  
ATOM    774  HA  ALA A 203       9.381  -8.904   2.114  1.00  0.00           H  
ATOM    775 1HB  ALA A 203       7.121  -9.270   1.131  1.00  0.00           H  
ATOM    776 2HB  ALA A 203       7.476  -8.040  -0.081  1.00  0.00           H  
ATOM    777 3HB  ALA A 203       7.386  -7.597   1.623  1.00  0.00           H  
ATOM    778  N   GLN A 204       9.984  -9.521  -1.026  1.00  0.00           N  
ATOM    779  CA  GLN A 204      10.404 -10.548  -1.973  1.00  0.00           C  
ATOM    780  C   GLN A 204      11.764 -11.129  -1.585  1.00  0.00           C  
ATOM    781  O   GLN A 204      12.022 -12.314  -1.796  1.00  0.00           O  
ATOM    782  CB  GLN A 204      10.462  -9.976  -3.392  1.00  0.00           C  
ATOM    783  CG  GLN A 204       9.116  -9.535  -3.941  1.00  0.00           C  
ATOM    784  CD  GLN A 204       9.235  -8.876  -5.302  1.00  0.00           C  
ATOM    785  OE1 GLN A 204      10.299  -8.374  -5.674  1.00  0.00           O  
ATOM    786  NE2 GLN A 204       8.140  -8.873  -6.055  1.00  0.00           N  
ATOM    787  H   GLN A 204       9.997  -8.581  -1.307  1.00  0.00           H  
ATOM    788  HA  GLN A 204       9.674 -11.357  -1.953  1.00  0.00           H  
ATOM    789 1HB  GLN A 204      11.131  -9.116  -3.410  1.00  0.00           H  
ATOM    790 2HB  GLN A 204      10.873 -10.725  -4.069  1.00  0.00           H  
ATOM    791 1HG  GLN A 204       8.472 -10.409  -4.039  1.00  0.00           H  
ATOM    792 2HG  GLN A 204       8.671  -8.818  -3.252  1.00  0.00           H  
ATOM    793 1HE2 GLN A 204       8.157  -8.453  -6.963  1.00  0.00           H  
ATOM    794 2HE2 GLN A 204       7.298  -9.292  -5.714  1.00  0.00           H  
ATOM    795  N   GLN A 205      12.623 -10.297  -1.006  1.00  0.00           N  
ATOM    796  CA  GLN A 205      13.947 -10.740  -0.576  1.00  0.00           C  
ATOM    797  C   GLN A 205      13.877 -11.400   0.798  1.00  0.00           C  
ATOM    798  O   GLN A 205      14.899 -11.798   1.357  1.00  0.00           O  
ATOM    799  CB  GLN A 205      14.925  -9.563  -0.544  1.00  0.00           C  
ATOM    800  CG  GLN A 205      15.237  -8.975  -1.909  1.00  0.00           C  
ATOM    801  CD  GLN A 205      16.045  -7.695  -1.818  1.00  0.00           C  
ATOM    802  OE1 GLN A 205      16.061  -7.027  -0.781  1.00  0.00           O  
ATOM    803  NE2 GLN A 205      16.721  -7.344  -2.906  1.00  0.00           N  
ATOM    804  H   GLN A 205      12.368  -9.354  -0.881  1.00  0.00           H  
ATOM    805  HA  GLN A 205      14.314 -11.477  -1.290  1.00  0.00           H  
ATOM    806 1HB  GLN A 205      14.517  -8.767   0.079  1.00  0.00           H  
ATOM    807 2HB  GLN A 205      15.864  -9.882  -0.093  1.00  0.00           H  
ATOM    808 1HG  GLN A 205      15.812  -9.702  -2.484  1.00  0.00           H  
ATOM    809 2HG  GLN A 205      14.301  -8.753  -2.420  1.00  0.00           H  
ATOM    810 1HE2 GLN A 205      17.273  -6.508  -2.905  1.00  0.00           H  
ATOM    811 2HE2 GLN A 205      16.680  -7.913  -3.726  1.00  0.00           H  
ATOM    812  N   LYS A 206      12.661 -11.490   1.335  1.00  0.00           N  
ATOM    813  CA  LYS A 206      12.411 -12.108   2.638  1.00  0.00           C  
ATOM    814  C   LYS A 206      13.098 -11.346   3.771  1.00  0.00           C  
ATOM    815  O   LYS A 206      13.381 -11.908   4.831  1.00  0.00           O  
ATOM    816  CB  LYS A 206      12.876 -13.565   2.633  1.00  0.00           C  
ATOM    817  CG  LYS A 206      12.328 -14.396   1.479  1.00  0.00           C  
ATOM    818  CD  LYS A 206      10.811 -14.481   1.533  1.00  0.00           C  
ATOM    819  CE  LYS A 206      10.265 -15.351   0.409  1.00  0.00           C  
ATOM    820  NZ  LYS A 206       8.777 -15.400   0.416  1.00  0.00           N  
ATOM    821  H   LYS A 206      11.902 -11.132   0.833  1.00  0.00           H  
ATOM    822  HA  LYS A 206      11.338 -12.084   2.832  1.00  0.00           H  
ATOM    823 1HB  LYS A 206      13.965 -13.600   2.582  1.00  0.00           H  
ATOM    824 2HB  LYS A 206      12.576 -14.046   3.563  1.00  0.00           H  
ATOM    825 1HG  LYS A 206      12.626 -13.945   0.533  1.00  0.00           H  
ATOM    826 2HG  LYS A 206      12.742 -15.403   1.528  1.00  0.00           H  
ATOM    827 1HD  LYS A 206      10.502 -14.903   2.490  1.00  0.00           H  
ATOM    828 2HD  LYS A 206      10.386 -13.481   1.443  1.00  0.00           H  
ATOM    829 1HE  LYS A 206      10.599 -14.958  -0.550  1.00  0.00           H  
ATOM    830 2HE  LYS A 206      10.648 -16.365   0.515  1.00  0.00           H  
ATOM    831 1HZ  LYS A 206       8.456 -15.985  -0.342  1.00  0.00           H  
ATOM    832 2HZ  LYS A 206       8.456 -15.780   1.295  1.00  0.00           H  
ATOM    833 3HZ  LYS A 206       8.409 -14.467   0.299  1.00  0.00           H  
ATOM    834  N   LEU A 207      13.349 -10.061   3.549  1.00  0.00           N  
ATOM    835  CA  LEU A 207      13.990  -9.224   4.554  1.00  0.00           C  
ATOM    836  C   LEU A 207      12.946  -8.722   5.541  1.00  0.00           C  
ATOM    837  O   LEU A 207      13.220  -8.553   6.728  1.00  0.00           O  
ATOM    838  CB  LEU A 207      14.706  -8.038   3.895  1.00  0.00           C  
ATOM    839  CG  LEU A 207      15.870  -8.398   2.962  1.00  0.00           C  
ATOM    840  CD1 LEU A 207      16.410  -7.133   2.311  1.00  0.00           C  
ATOM    841  CD2 LEU A 207      16.955  -9.111   3.757  1.00  0.00           C  
ATOM    842  H   LEU A 207      13.095  -9.666   2.688  1.00  0.00           H  
ATOM    843  HA  LEU A 207      14.729  -9.824   5.083  1.00  0.00           H  
ATOM    844 1HB  LEU A 207      13.979  -7.474   3.313  1.00  0.00           H  
ATOM    845 2HB  LEU A 207      15.098  -7.389   4.677  1.00  0.00           H  
ATOM    846  HG  LEU A 207      15.511  -9.056   2.170  1.00  0.00           H  
ATOM    847 1HD1 LEU A 207      17.237  -7.390   1.649  1.00  0.00           H  
ATOM    848 2HD1 LEU A 207      15.618  -6.655   1.733  1.00  0.00           H  
ATOM    849 3HD1 LEU A 207      16.762  -6.448   3.082  1.00  0.00           H  
ATOM    850 1HD2 LEU A 207      17.782  -9.367   3.094  1.00  0.00           H  
ATOM    851 2HD2 LEU A 207      17.315  -8.454   4.550  1.00  0.00           H  
ATOM    852 3HD2 LEU A 207      16.546 -10.021   4.197  1.00  0.00           H  
ATOM    853  N   LEU A 208      11.745  -8.502   5.025  1.00  0.00           N  
ATOM    854  CA  LEU A 208      10.630  -8.025   5.825  1.00  0.00           C  
ATOM    855  C   LEU A 208      10.162  -9.114   6.782  1.00  0.00           C  
ATOM    856  O   LEU A 208       9.694 -10.170   6.351  1.00  0.00           O  
ATOM    857  CB  LEU A 208       9.471  -7.588   4.920  1.00  0.00           C  
ATOM    858  CG  LEU A 208       9.463  -6.108   4.518  1.00  0.00           C  
ATOM    859  CD1 LEU A 208       8.410  -5.879   3.442  1.00  0.00           C  
ATOM    860  CD2 LEU A 208       9.189  -5.249   5.744  1.00  0.00           C  
ATOM    861  H   LEU A 208      11.604  -8.670   4.072  1.00  0.00           H  
ATOM    862  HA  LEU A 208      10.963  -7.165   6.405  1.00  0.00           H  
ATOM    863 1HB  LEU A 208       9.502  -8.179   4.006  1.00  0.00           H  
ATOM    864 2HB  LEU A 208       8.532  -7.797   5.432  1.00  0.00           H  
ATOM    865  HG  LEU A 208      10.433  -5.840   4.097  1.00  0.00           H  
ATOM    866 1HD1 LEU A 208       8.404  -4.827   3.156  1.00  0.00           H  
ATOM    867 2HD1 LEU A 208       8.642  -6.490   2.570  1.00  0.00           H  
ATOM    868 3HD1 LEU A 208       7.430  -6.154   3.829  1.00  0.00           H  
ATOM    869 1HD2 LEU A 208       9.184  -4.197   5.458  1.00  0.00           H  
ATOM    870 2HD2 LEU A 208       8.219  -5.516   6.164  1.00  0.00           H  
ATOM    871 3HD2 LEU A 208       9.967  -5.420   6.488  1.00  0.00           H  
ATOM    872  N   THR A 209      10.306  -8.861   8.075  1.00  0.00           N  
ATOM    873  CA  THR A 209       9.894  -9.816   9.089  1.00  0.00           C  
ATOM    874  C   THR A 209       8.410  -9.626   9.399  1.00  0.00           C  
ATOM    875  O   THR A 209       7.823  -8.616   9.001  1.00  0.00           O  
ATOM    876  CB  THR A 209      10.729  -9.666  10.374  1.00  0.00           C  
ATOM    877  OG1 THR A 209      10.434  -8.408  10.995  1.00  0.00           O  
ATOM    878  CG2 THR A 209      12.214  -9.735  10.057  1.00  0.00           C  
ATOM    879  H   THR A 209      10.693  -7.999   8.355  1.00  0.00           H  
ATOM    880  HA  THR A 209      10.047 -10.822   8.699  1.00  0.00           H  
ATOM    881  HB  THR A 209      10.474 -10.467  11.069  1.00  0.00           H  
ATOM    882  HG1 THR A 209      10.769  -7.695  10.446  1.00  0.00           H  
ATOM    883 1HG2 THR A 209      12.789  -9.628  10.977  1.00  0.00           H  
ATOM    884 2HG2 THR A 209      12.444 -10.695   9.595  1.00  0.00           H  
ATOM    885 3HG2 THR A 209      12.477  -8.932   9.370  1.00  0.00           H  
ATOM    886  N   PRO A 210       7.767 -10.590  10.084  1.00  0.00           N  
ATOM    887  CA  PRO A 210       6.348 -10.479  10.443  1.00  0.00           C  
ATOM    888  C   PRO A 210       6.042  -9.171  11.168  1.00  0.00           C  
ATOM    889  O   PRO A 210       4.971  -8.586  10.998  1.00  0.00           O  
ATOM    890  CB  PRO A 210       6.131 -11.689  11.357  1.00  0.00           C  
ATOM    891  CG  PRO A 210       7.112 -12.698  10.867  1.00  0.00           C  
ATOM    892  CD  PRO A 210       8.342 -11.896  10.537  1.00  0.00           C  
ATOM    893  HA  PRO A 210       5.737 -10.558   9.532  1.00  0.00           H  
ATOM    894 1HB  PRO A 210       6.301 -11.403  12.406  1.00  0.00           H  
ATOM    895 2HB  PRO A 210       5.090 -12.035  11.283  1.00  0.00           H  
ATOM    896 1HG  PRO A 210       7.297 -13.457  11.642  1.00  0.00           H  
ATOM    897 2HG  PRO A 210       6.706 -13.229   9.993  1.00  0.00           H  
ATOM    898 1HD  PRO A 210       8.960 -11.782  11.440  1.00  0.00           H  
ATOM    899 2HD  PRO A 210       8.908 -12.402   9.741  1.00  0.00           H  
ATOM    900  N   GLN A 211       7.006  -8.702  11.954  1.00  0.00           N  
ATOM    901  CA  GLN A 211       6.851  -7.466  12.707  1.00  0.00           C  
ATOM    902  C   GLN A 211       6.868  -6.247  11.785  1.00  0.00           C  
ATOM    903  O   GLN A 211       6.293  -5.206  12.112  1.00  0.00           O  
ATOM    904  CB  GLN A 211       7.955  -7.343  13.760  1.00  0.00           C  
ATOM    905  CG  GLN A 211       7.865  -8.365  14.880  1.00  0.00           C  
ATOM    906  CD  GLN A 211       8.969  -8.199  15.906  1.00  0.00           C  
ATOM    907  OE1 GLN A 211      10.044  -7.674  15.603  1.00  0.00           O  
ATOM    908  NE2 GLN A 211       8.711  -8.647  17.129  1.00  0.00           N  
ATOM    909  H   GLN A 211       7.845  -9.210  12.034  1.00  0.00           H  
ATOM    910  HA  GLN A 211       5.886  -7.488  13.213  1.00  0.00           H  
ATOM    911 1HB  GLN A 211       8.928  -7.453  13.282  1.00  0.00           H  
ATOM    912 2HB  GLN A 211       7.921  -6.350  14.208  1.00  0.00           H  
ATOM    913 1HG  GLN A 211       6.907  -8.251  15.387  1.00  0.00           H  
ATOM    914 2HG  GLN A 211       7.943  -9.365  14.452  1.00  0.00           H  
ATOM    915 1HE2 GLN A 211       9.402  -8.564  17.849  1.00  0.00           H  
ATOM    916 2HE2 GLN A 211       7.826  -9.066  17.333  1.00  0.00           H  
ATOM    917  N   ASP A 212       7.497  -6.381  10.621  1.00  0.00           N  
ATOM    918  CA  ASP A 212       7.583  -5.273   9.681  1.00  0.00           C  
ATOM    919  C   ASP A 212       6.345  -5.276   8.808  1.00  0.00           C  
ATOM    920  O   ASP A 212       5.880  -4.234   8.343  1.00  0.00           O  
ATOM    921  CB  ASP A 212       8.841  -5.375   8.815  1.00  0.00           C  
ATOM    922  CG  ASP A 212      10.125  -5.378   9.634  1.00  0.00           C  
ATOM    923  OD1 ASP A 212      10.308  -4.478  10.419  1.00  0.00           O  
ATOM    924  OD2 ASP A 212      10.911  -6.281   9.467  1.00  0.00           O  
ATOM    925  H   ASP A 212       7.856  -7.260  10.360  1.00  0.00           H  
ATOM    926  HA  ASP A 212       7.633  -4.342  10.247  1.00  0.00           H  
ATOM    927 1HB  ASP A 212       8.803  -6.290   8.224  1.00  0.00           H  
ATOM    928 2HB  ASP A 212       8.873  -4.537   8.119  1.00  0.00           H  
ATOM    929  N   MET A 213       5.815  -6.476   8.610  1.00  0.00           N  
ATOM    930  CA  MET A 213       4.627  -6.691   7.800  1.00  0.00           C  
ATOM    931  C   MET A 213       3.453  -5.871   8.318  1.00  0.00           C  
ATOM    932  O   MET A 213       2.797  -5.152   7.562  1.00  0.00           O  
ATOM    933  CB  MET A 213       4.271  -8.176   7.771  1.00  0.00           C  
ATOM    934  CG  MET A 213       5.203  -9.031   6.924  1.00  0.00           C  
ATOM    935  SD  MET A 213       5.195  -8.552   5.184  1.00  0.00           S  
ATOM    936  CE  MET A 213       6.316  -9.767   4.495  1.00  0.00           C  
ATOM    937  H   MET A 213       6.248  -7.253   9.024  1.00  0.00           H  
ATOM    938  HA  MET A 213       4.837  -6.360   6.783  1.00  0.00           H  
ATOM    939 1HB  MET A 213       4.284  -8.573   8.785  1.00  0.00           H  
ATOM    940 2HB  MET A 213       3.259  -8.300   7.384  1.00  0.00           H  
ATOM    941 1HG  MET A 213       6.221  -8.943   7.301  1.00  0.00           H  
ATOM    942 2HG  MET A 213       4.902 -10.076   6.994  1.00  0.00           H  
ATOM    943 1HE  MET A 213       6.415  -9.602   3.422  1.00  0.00           H  
ATOM    944 2HE  MET A 213       7.293  -9.672   4.970  1.00  0.00           H  
ATOM    945 3HE  MET A 213       5.922 -10.768   4.673  1.00  0.00           H  
ATOM    946  N   GLU A 214       3.217  -5.964   9.619  1.00  0.00           N  
ATOM    947  CA  GLU A 214       2.117  -5.252  10.260  1.00  0.00           C  
ATOM    948  C   GLU A 214       2.273  -3.737  10.131  1.00  0.00           C  
ATOM    949  O   GLU A 214       1.288  -2.997  10.166  1.00  0.00           O  
ATOM    950  CB  GLU A 214       2.027  -5.640  11.738  1.00  0.00           C  
ATOM    951  CG  GLU A 214       1.541  -7.061  11.986  1.00  0.00           C  
ATOM    952  CD  GLU A 214       0.131  -7.287  11.518  1.00  0.00           C  
ATOM    953  OE1 GLU A 214      -0.736  -6.552  11.925  1.00  0.00           O  
ATOM    954  OE2 GLU A 214      -0.080  -8.197  10.751  1.00  0.00           O  
ATOM    955  H   GLU A 214       3.800  -6.531  10.168  1.00  0.00           H  
ATOM    956  HA  GLU A 214       1.187  -5.535   9.765  1.00  0.00           H  
ATOM    957 1HB  GLU A 214       3.007  -5.535  12.202  1.00  0.00           H  
ATOM    958 2HB  GLU A 214       1.347  -4.959  12.251  1.00  0.00           H  
ATOM    959 1HG  GLU A 214       2.200  -7.755  11.466  1.00  0.00           H  
ATOM    960 2HG  GLU A 214       1.603  -7.273  13.053  1.00  0.00           H  
ATOM    961  N   ALA A 215       3.509  -3.281   9.977  1.00  0.00           N  
ATOM    962  CA  ALA A 215       3.789  -1.858   9.850  1.00  0.00           C  
ATOM    963  C   ALA A 215       3.609  -1.386   8.410  1.00  0.00           C  
ATOM    964  O   ALA A 215       3.136  -0.274   8.163  1.00  0.00           O  
ATOM    965  CB  ALA A 215       5.198  -1.552  10.337  1.00  0.00           C  
ATOM    966  H   ALA A 215       4.254  -3.918   9.944  1.00  0.00           H  
ATOM    967  HA  ALA A 215       3.075  -1.316  10.470  1.00  0.00           H  
ATOM    968 1HB  ALA A 215       5.393  -0.484  10.238  1.00  0.00           H  
ATOM    969 2HB  ALA A 215       5.293  -1.843  11.383  1.00  0.00           H  
ATOM    970 3HB  ALA A 215       5.918  -2.108   9.739  1.00  0.00           H  
ATOM    971  N   ALA A 216       3.954  -2.252   7.462  1.00  0.00           N  
ATOM    972  CA  ALA A 216       3.845  -1.928   6.047  1.00  0.00           C  
ATOM    973  C   ALA A 216       2.389  -1.795   5.634  1.00  0.00           C  
ATOM    974  O   ALA A 216       2.058  -1.029   4.724  1.00  0.00           O  
ATOM    975  CB  ALA A 216       4.541  -2.990   5.208  1.00  0.00           C  
ATOM    976  H   ALA A 216       4.278  -3.139   7.722  1.00  0.00           H  
ATOM    977  HA  ALA A 216       4.333  -0.967   5.881  1.00  0.00           H  
ATOM    978 1HB  ALA A 216       4.492  -2.715   4.166  1.00  0.00           H  
ATOM    979 2HB  ALA A 216       4.047  -3.939   5.351  1.00  0.00           H  
ATOM    980 3HB  ALA A 216       5.575  -3.073   5.511  1.00  0.00           H  
ATOM    981  N   LYS A 217       1.524  -2.538   6.317  1.00  0.00           N  
ATOM    982  CA  LYS A 217       0.095  -2.511   6.036  1.00  0.00           C  
ATOM    983  C   LYS A 217      -0.461  -1.097   6.184  1.00  0.00           C  
ATOM    984  O   LYS A 217      -1.208  -0.616   5.329  1.00  0.00           O  
ATOM    985  CB  LYS A 217      -0.655  -3.453   6.978  1.00  0.00           C  
ATOM    986  CG  LYS A 217      -0.507  -4.920   6.625  1.00  0.00           C  
ATOM    987  CD  LYS A 217      -1.182  -5.804   7.662  1.00  0.00           C  
ATOM    988  CE  LYS A 217      -1.030  -7.276   7.326  1.00  0.00           C  
ATOM    989  NZ  LYS A 217      -1.691  -8.150   8.331  1.00  0.00           N  
ATOM    990  H   LYS A 217       1.860  -3.132   7.024  1.00  0.00           H  
ATOM    991  HA  LYS A 217      -0.061  -2.828   5.004  1.00  0.00           H  
ATOM    992 1HB  LYS A 217      -0.287  -3.306   7.982  1.00  0.00           H  
ATOM    993 2HB  LYS A 217      -1.705  -3.205   6.953  1.00  0.00           H  
ATOM    994 1HG  LYS A 217      -0.965  -5.095   5.663  1.00  0.00           H  
ATOM    995 2HG  LYS A 217       0.543  -5.167   6.579  1.00  0.00           H  
ATOM    996 1HD  LYS A 217      -0.736  -5.618   8.626  1.00  0.00           H  
ATOM    997 2HD  LYS A 217      -2.235  -5.562   7.699  1.00  0.00           H  
ATOM    998 1HE  LYS A 217      -1.472  -7.460   6.359  1.00  0.00           H  
ATOM    999 2HE  LYS A 217       0.022  -7.516   7.292  1.00  0.00           H  
ATOM   1000 1HZ  LYS A 217      -2.684  -7.861   8.454  1.00  0.00           H  
ATOM   1001 2HZ  LYS A 217      -1.204  -8.077   9.251  1.00  0.00           H  
ATOM   1002 3HZ  LYS A 217      -1.665  -9.141   8.017  1.00  0.00           H  
ATOM   1003  N   GLU A 218      -0.073  -0.436   7.264  1.00  0.00           N  
ATOM   1004  CA  GLU A 218      -0.534   0.924   7.529  1.00  0.00           C  
ATOM   1005  C   GLU A 218       0.011   1.888   6.503  1.00  0.00           C  
ATOM   1006  O   GLU A 218      -0.708   2.770   6.033  1.00  0.00           O  
ATOM   1007  CB  GLU A 218      -0.117   1.373   8.931  1.00  0.00           C  
ATOM   1008  CG  GLU A 218      -0.846   0.662  10.062  1.00  0.00           C  
ATOM   1009  CD  GLU A 218      -0.411   1.129  11.423  1.00  0.00           C  
ATOM   1010  OE1 GLU A 218       0.532   1.880  11.500  1.00  0.00           O  
ATOM   1011  OE2 GLU A 218      -1.022   0.734  12.388  1.00  0.00           O  
ATOM   1012  H   GLU A 218       0.538  -0.870   7.900  1.00  0.00           H  
ATOM   1013  HA  GLU A 218      -1.623   0.938   7.470  1.00  0.00           H  
ATOM   1014 1HB  GLU A 218       0.952   1.205   9.064  1.00  0.00           H  
ATOM   1015 2HB  GLU A 218      -0.295   2.443   9.039  1.00  0.00           H  
ATOM   1016 1HG  GLU A 218      -1.917   0.836   9.956  1.00  0.00           H  
ATOM   1017 2HG  GLU A 218      -0.670  -0.409   9.977  1.00  0.00           H  
ATOM   1018  N   VAL A 219       1.284   1.725   6.160  1.00  0.00           N  
ATOM   1019  CA  VAL A 219       1.942   2.595   5.192  1.00  0.00           C  
ATOM   1020  C   VAL A 219       1.206   2.590   3.853  1.00  0.00           C  
ATOM   1021  O   VAL A 219       0.867   3.647   3.321  1.00  0.00           O  
ATOM   1022  CB  VAL A 219       3.399   2.146   4.977  1.00  0.00           C  
ATOM   1023  CG1 VAL A 219       4.008   2.866   3.783  1.00  0.00           C  
ATOM   1024  CG2 VAL A 219       4.213   2.405   6.235  1.00  0.00           C  
ATOM   1025  H   VAL A 219       1.794   0.988   6.561  1.00  0.00           H  
ATOM   1026  HA  VAL A 219       1.943   3.612   5.585  1.00  0.00           H  
ATOM   1027  HB  VAL A 219       3.411   1.080   4.749  1.00  0.00           H  
ATOM   1028 1HG1 VAL A 219       5.038   2.536   3.645  1.00  0.00           H  
ATOM   1029 2HG1 VAL A 219       3.431   2.637   2.887  1.00  0.00           H  
ATOM   1030 3HG1 VAL A 219       3.993   3.941   3.960  1.00  0.00           H  
ATOM   1031 1HG2 VAL A 219       5.242   2.085   6.076  1.00  0.00           H  
ATOM   1032 2HG2 VAL A 219       4.196   3.471   6.466  1.00  0.00           H  
ATOM   1033 3HG2 VAL A 219       3.784   1.847   7.068  1.00  0.00           H  
ATOM   1034  N   TYR A 220       0.937   1.399   3.330  1.00  0.00           N  
ATOM   1035  CA  TYR A 220       0.255   1.269   2.048  1.00  0.00           C  
ATOM   1036  C   TYR A 220      -1.154   1.862   2.105  1.00  0.00           C  
ATOM   1037  O   TYR A 220      -1.587   2.539   1.169  1.00  0.00           O  
ATOM   1038  CB  TYR A 220       0.197  -0.200   1.623  1.00  0.00           C  
ATOM   1039  CG  TYR A 220      -0.775  -0.472   0.496  1.00  0.00           C  
ATOM   1040  CD1 TYR A 220      -0.308  -0.637  -0.799  1.00  0.00           C  
ATOM   1041  CD2 TYR A 220      -2.135  -0.555   0.759  1.00  0.00           C  
ATOM   1042  CE1 TYR A 220      -1.196  -0.886  -1.828  1.00  0.00           C  
ATOM   1043  CE2 TYR A 220      -3.023  -0.803  -0.269  1.00  0.00           C  
ATOM   1044  CZ  TYR A 220      -2.558  -0.968  -1.558  1.00  0.00           C  
ATOM   1045  OH  TYR A 220      -3.442  -1.215  -2.582  1.00  0.00           O  
ATOM   1046  H   TYR A 220       1.206   0.589   3.816  1.00  0.00           H  
ATOM   1047  HA  TYR A 220       0.817   1.828   1.299  1.00  0.00           H  
ATOM   1048 1HB  TYR A 220       1.188  -0.526   1.303  1.00  0.00           H  
ATOM   1049 2HB  TYR A 220      -0.089  -0.815   2.475  1.00  0.00           H  
ATOM   1050  HD1 TYR A 220       0.761  -0.572  -1.005  1.00  0.00           H  
ATOM   1051  HD2 TYR A 220      -2.502  -0.423   1.777  1.00  0.00           H  
ATOM   1052  HE1 TYR A 220      -0.829  -1.016  -2.845  1.00  0.00           H  
ATOM   1053  HE2 TYR A 220      -4.091  -0.867  -0.063  1.00  0.00           H  
ATOM   1054  HH  TYR A 220      -2.972  -1.607  -3.322  1.00  0.00           H  
ATOM   1055  N   LYS A 221      -1.858   1.621   3.207  1.00  0.00           N  
ATOM   1056  CA  LYS A 221      -3.216   2.129   3.368  1.00  0.00           C  
ATOM   1057  C   LYS A 221      -3.236   3.655   3.440  1.00  0.00           C  
ATOM   1058  O   LYS A 221      -4.019   4.310   2.745  1.00  0.00           O  
ATOM   1059  CB  LYS A 221      -3.862   1.535   4.621  1.00  0.00           C  
ATOM   1060  CG  LYS A 221      -4.258   0.070   4.490  1.00  0.00           C  
ATOM   1061  CD  LYS A 221      -4.808  -0.473   5.800  1.00  0.00           C  
ATOM   1062  CE  LYS A 221      -5.173  -1.945   5.681  1.00  0.00           C  
ATOM   1063  NZ  LYS A 221      -6.400  -2.149   4.863  1.00  0.00           N  
ATOM   1064  H   LYS A 221      -1.456   1.087   3.927  1.00  0.00           H  
ATOM   1065  HA  LYS A 221      -3.802   1.831   2.498  1.00  0.00           H  
ATOM   1066 1HB  LYS A 221      -3.173   1.622   5.461  1.00  0.00           H  
ATOM   1067 2HB  LYS A 221      -4.758   2.102   4.872  1.00  0.00           H  
ATOM   1068 1HG  LYS A 221      -5.018  -0.034   3.715  1.00  0.00           H  
ATOM   1069 2HG  LYS A 221      -3.387  -0.517   4.200  1.00  0.00           H  
ATOM   1070 1HD  LYS A 221      -4.060  -0.355   6.586  1.00  0.00           H  
ATOM   1071 2HD  LYS A 221      -5.697   0.090   6.083  1.00  0.00           H  
ATOM   1072 1HE  LYS A 221      -4.350  -2.488   5.219  1.00  0.00           H  
ATOM   1073 2HE  LYS A 221      -5.341  -2.360   6.674  1.00  0.00           H  
ATOM   1074 1HZ  LYS A 221      -6.608  -3.136   4.809  1.00  0.00           H  
ATOM   1075 2HZ  LYS A 221      -7.176  -1.665   5.293  1.00  0.00           H  
ATOM   1076 3HZ  LYS A 221      -6.250  -1.786   3.933  1.00  0.00           H  
ATOM   1077  N   ILE A 222      -2.372   4.219   4.279  1.00  0.00           N  
ATOM   1078  CA  ILE A 222      -2.295   5.668   4.443  1.00  0.00           C  
ATOM   1079  C   ILE A 222      -1.892   6.342   3.132  1.00  0.00           C  
ATOM   1080  O   ILE A 222      -2.404   7.408   2.782  1.00  0.00           O  
ATOM   1081  CB  ILE A 222      -1.292   6.045   5.548  1.00  0.00           C  
ATOM   1082  CG1 ILE A 222      -1.802   5.578   6.914  1.00  0.00           C  
ATOM   1083  CG2 ILE A 222      -1.045   7.546   5.554  1.00  0.00           C  
ATOM   1084  CD1 ILE A 222      -0.754   5.618   8.003  1.00  0.00           C  
ATOM   1085  H   ILE A 222      -1.766   3.644   4.802  1.00  0.00           H  
ATOM   1086  HA  ILE A 222      -3.279   6.036   4.732  1.00  0.00           H  
ATOM   1087  HB  ILE A 222      -0.347   5.532   5.373  1.00  0.00           H  
ATOM   1088 1HG1 ILE A 222      -2.639   6.202   7.223  1.00  0.00           H  
ATOM   1089 2HG1 ILE A 222      -2.170   4.555   6.834  1.00  0.00           H  
ATOM   1090 1HG2 ILE A 222      -0.334   7.795   6.341  1.00  0.00           H  
ATOM   1091 2HG2 ILE A 222      -0.640   7.851   4.590  1.00  0.00           H  
ATOM   1092 3HG2 ILE A 222      -1.985   8.068   5.734  1.00  0.00           H  
ATOM   1093 1HD1 ILE A 222      -1.191   5.273   8.941  1.00  0.00           H  
ATOM   1094 2HD1 ILE A 222       0.079   4.970   7.730  1.00  0.00           H  
ATOM   1095 3HD1 ILE A 222      -0.396   6.639   8.126  1.00  0.00           H  
ATOM   1096  N   HIS A 223      -0.992   5.700   2.399  1.00  0.00           N  
ATOM   1097  CA  HIS A 223      -0.521   6.226   1.126  1.00  0.00           C  
ATOM   1098  C   HIS A 223      -1.675   6.334   0.131  1.00  0.00           C  
ATOM   1099  O   HIS A 223      -1.806   7.332  -0.576  1.00  0.00           O  
ATOM   1100  CB  HIS A 223       0.582   5.327   0.560  1.00  0.00           C  
ATOM   1101  CG  HIS A 223       1.400   5.964  -0.522  1.00  0.00           C  
ATOM   1102  ND1 HIS A 223       2.489   5.324  -1.053  1.00  0.00           N  
ATOM   1103  CD2 HIS A 223       1.257   7.169  -1.129  1.00  0.00           C  
ATOM   1104  CE1 HIS A 223       2.988   6.143  -1.960  1.00  0.00           C  
ATOM   1105  NE2 HIS A 223       2.272   7.274  -2.046  1.00  0.00           N  
ATOM   1106  H   HIS A 223      -0.625   4.850   2.729  1.00  0.00           H  
ATOM   1107  HA  HIS A 223      -0.110   7.224   1.275  1.00  0.00           H  
ATOM   1108 1HB  HIS A 223       1.252   5.052   1.359  1.00  0.00           H  
ATOM   1109 2HB  HIS A 223       0.130   4.433   0.157  1.00  0.00           H  
ATOM   1110  HD2 HIS A 223       0.494   7.905  -0.932  1.00  0.00           H  
ATOM   1111  HE1 HIS A 223       3.861   5.928  -2.560  1.00  0.00           H  
ATOM   1112  HE2 HIS A 223       2.552   8.095  -2.503  1.00  0.00           H  
ATOM   1113  N   GLN A 224      -2.516   5.305   0.101  1.00  0.00           N  
ATOM   1114  CA  GLN A 224      -3.664   5.273  -0.800  1.00  0.00           C  
ATOM   1115  C   GLN A 224      -4.630   6.418  -0.501  1.00  0.00           C  
ATOM   1116  O   GLN A 224      -5.229   6.992  -1.409  1.00  0.00           O  
ATOM   1117  CB  GLN A 224      -4.393   3.931  -0.692  1.00  0.00           C  
ATOM   1118  CG  GLN A 224      -5.492   3.735  -1.721  1.00  0.00           C  
ATOM   1119  CD  GLN A 224      -6.139   2.366  -1.624  1.00  0.00           C  
ATOM   1120  OE1 GLN A 224      -6.941   1.981  -2.479  1.00  0.00           O  
ATOM   1121  NE2 GLN A 224      -5.794   1.622  -0.579  1.00  0.00           N  
ATOM   1122  H   GLN A 224      -2.360   4.543   0.702  1.00  0.00           H  
ATOM   1123  HA  GLN A 224      -3.305   5.393  -1.822  1.00  0.00           H  
ATOM   1124 1HB  GLN A 224      -3.676   3.117  -0.806  1.00  0.00           H  
ATOM   1125 2HB  GLN A 224      -4.838   3.837   0.298  1.00  0.00           H  
ATOM   1126 1HG  GLN A 224      -6.263   4.489  -1.562  1.00  0.00           H  
ATOM   1127 2HG  GLN A 224      -5.066   3.841  -2.719  1.00  0.00           H  
ATOM   1128 1HE2 GLN A 224      -6.188   0.710  -0.462  1.00  0.00           H  
ATOM   1129 2HE2 GLN A 224      -5.139   1.974   0.091  1.00  0.00           H  
ATOM   1130  N   GLN A 225      -4.759   6.753   0.777  1.00  0.00           N  
ATOM   1131  CA  GLN A 225      -5.650   7.823   1.205  1.00  0.00           C  
ATOM   1132  C   GLN A 225      -5.056   9.190   0.865  1.00  0.00           C  
ATOM   1133  O   GLN A 225      -5.761  10.087   0.401  1.00  0.00           O  
ATOM   1134  CB  GLN A 225      -5.923   7.725   2.708  1.00  0.00           C  
ATOM   1135  CG  GLN A 225      -6.709   6.491   3.119  1.00  0.00           C  
ATOM   1136  CD  GLN A 225      -6.832   6.359   4.625  1.00  0.00           C  
ATOM   1137  OE1 GLN A 225      -6.055   6.949   5.380  1.00  0.00           O  
ATOM   1138  NE2 GLN A 225      -7.813   5.582   5.071  1.00  0.00           N  
ATOM   1139  H   GLN A 225      -4.237   6.266   1.452  1.00  0.00           H  
ATOM   1140  HA  GLN A 225      -6.595   7.720   0.672  1.00  0.00           H  
ATOM   1141 1HB  GLN A 225      -4.978   7.718   3.251  1.00  0.00           H  
ATOM   1142 2HB  GLN A 225      -6.481   8.603   3.034  1.00  0.00           H  
ATOM   1143 1HG  GLN A 225      -7.712   6.555   2.697  1.00  0.00           H  
ATOM   1144 2HG  GLN A 225      -6.200   5.605   2.739  1.00  0.00           H  
ATOM   1145 1HE2 GLN A 225      -7.944   5.456   6.055  1.00  0.00           H  
ATOM   1146 2HE2 GLN A 225      -8.421   5.122   4.424  1.00  0.00           H  
ATOM   1147  N   LEU A 226      -3.754   9.332   1.090  1.00  0.00           N  
ATOM   1148  CA  LEU A 226      -3.056  10.583   0.813  1.00  0.00           C  
ATOM   1149  C   LEU A 226      -3.093  10.909  -0.678  1.00  0.00           C  
ATOM   1150  O   LEU A 226      -3.253  12.068  -1.064  1.00  0.00           O  
ATOM   1151  CB  LEU A 226      -1.601  10.496   1.291  1.00  0.00           C  
ATOM   1152  CG  LEU A 226      -1.394  10.561   2.809  1.00  0.00           C  
ATOM   1153  CD1 LEU A 226       0.091  10.442   3.126  1.00  0.00           C  
ATOM   1154  CD2 LEU A 226      -1.964  11.867   3.344  1.00  0.00           C  
ATOM   1155  H   LEU A 226      -3.248   8.575   1.461  1.00  0.00           H  
ATOM   1156  HA  LEU A 226      -3.556  11.385   1.355  1.00  0.00           H  
ATOM   1157 1HB  LEU A 226      -1.175   9.558   0.939  1.00  0.00           H  
ATOM   1158 2HB  LEU A 226      -1.039  11.317   0.844  1.00  0.00           H  
ATOM   1159  HG  LEU A 226      -1.905   9.722   3.283  1.00  0.00           H  
ATOM   1160 1HD1 LEU A 226       0.237  10.487   4.205  1.00  0.00           H  
ATOM   1161 2HD1 LEU A 226       0.467   9.491   2.750  1.00  0.00           H  
ATOM   1162 3HD1 LEU A 226       0.630  11.260   2.651  1.00  0.00           H  
ATOM   1163 1HD2 LEU A 226      -1.817  11.913   4.424  1.00  0.00           H  
ATOM   1164 2HD2 LEU A 226      -1.453  12.707   2.873  1.00  0.00           H  
ATOM   1165 3HD2 LEU A 226      -3.029  11.918   3.119  1.00  0.00           H  
ATOM   1166  N   LEU A 227      -2.954   9.877  -1.509  1.00  0.00           N  
ATOM   1167  CA  LEU A 227      -2.965  10.045  -2.961  1.00  0.00           C  
ATOM   1168  C   LEU A 227      -4.276  10.661  -3.440  1.00  0.00           C  
ATOM   1169  O   LEU A 227      -4.292  11.461  -4.374  1.00  0.00           O  
ATOM   1170  CB  LEU A 227      -2.748   8.693  -3.652  1.00  0.00           C  
ATOM   1171  CG  LEU A 227      -1.320   8.135  -3.588  1.00  0.00           C  
ATOM   1172  CD1 LEU A 227      -1.307   6.710  -4.124  1.00  0.00           C  
ATOM   1173  CD2 LEU A 227      -0.389   9.030  -4.392  1.00  0.00           C  
ATOM   1174  H   LEU A 227      -2.835   8.976  -1.134  1.00  0.00           H  
ATOM   1175  HA  LEU A 227      -2.152  10.715  -3.238  1.00  0.00           H  
ATOM   1176 1HB  LEU A 227      -3.411   7.959  -3.196  1.00  0.00           H  
ATOM   1177 2HB  LEU A 227      -3.018   8.792  -4.703  1.00  0.00           H  
ATOM   1178  HG  LEU A 227      -0.988   8.104  -2.550  1.00  0.00           H  
ATOM   1179 1HD1 LEU A 227      -0.293   6.313  -4.078  1.00  0.00           H  
ATOM   1180 2HD1 LEU A 227      -1.966   6.087  -3.518  1.00  0.00           H  
ATOM   1181 3HD1 LEU A 227      -1.652   6.706  -5.157  1.00  0.00           H  
ATOM   1182 1HD2 LEU A 227       0.626   8.634  -4.346  1.00  0.00           H  
ATOM   1183 2HD2 LEU A 227      -0.720   9.060  -5.430  1.00  0.00           H  
ATOM   1184 3HD2 LEU A 227      -0.404  10.038  -3.977  1.00  0.00           H  
ATOM   1185  N   PHE A 228      -5.374  10.294  -2.791  1.00  0.00           N  
ATOM   1186  CA  PHE A 228      -6.683  10.811  -3.162  1.00  0.00           C  
ATOM   1187  C   PHE A 228      -6.769  12.313  -2.907  1.00  0.00           C  
ATOM   1188  O   PHE A 228      -7.225  13.076  -3.761  1.00  0.00           O  
ATOM   1189  CB  PHE A 228      -7.783  10.079  -2.386  1.00  0.00           C  
ATOM   1190  CG  PHE A 228      -9.170  10.496  -2.761  1.00  0.00           C  
ATOM   1191  CD1 PHE A 228      -9.738  10.070  -3.947  1.00  0.00           C  
ATOM   1192  CD2 PHE A 228      -9.909  11.312  -1.922  1.00  0.00           C  
ATOM   1193  CE1 PHE A 228     -11.014  10.448  -4.292  1.00  0.00           C  
ATOM   1194  CE2 PHE A 228     -11.188  11.693  -2.262  1.00  0.00           C  
ATOM   1195  CZ  PHE A 228     -11.743  11.263  -3.449  1.00  0.00           C  
ATOM   1196  H   PHE A 228      -5.300   9.660  -2.045  1.00  0.00           H  
ATOM   1197  HA  PHE A 228      -6.836  10.633  -4.227  1.00  0.00           H  
ATOM   1198 1HB  PHE A 228      -7.702   9.020  -2.575  1.00  0.00           H  
ATOM   1199 2HB  PHE A 228      -7.657  10.265  -1.331  1.00  0.00           H  
ATOM   1200  HD1 PHE A 228      -9.169   9.433  -4.607  1.00  0.00           H  
ATOM   1201  HD2 PHE A 228      -9.476  11.651  -0.995  1.00  0.00           H  
ATOM   1202  HE1 PHE A 228     -11.444  10.107  -5.220  1.00  0.00           H  
ATOM   1203  HE2 PHE A 228     -11.751  12.327  -1.598  1.00  0.00           H  
ATOM   1204  HZ  PHE A 228     -12.744  11.560  -3.716  1.00  0.00           H  
ATOM   1205  N   LYS A 229      -6.302  12.736  -1.742  1.00  0.00           N  
ATOM   1206  CA  LYS A 229      -6.337  14.145  -1.374  1.00  0.00           C  
ATOM   1207  C   LYS A 229      -5.364  14.959  -2.219  1.00  0.00           C  
ATOM   1208  O   LYS A 229      -5.659  16.093  -2.599  1.00  0.00           O  
ATOM   1209  CB  LYS A 229      -6.017  14.318   0.112  1.00  0.00           C  
ATOM   1210  CG  LYS A 229      -7.090  13.786   1.052  1.00  0.00           C  
ATOM   1211  CD  LYS A 229      -6.685  13.963   2.508  1.00  0.00           C  
ATOM   1212  CE  LYS A 229      -7.748  13.412   3.449  1.00  0.00           C  
ATOM   1213  NZ  LYS A 229      -7.352  13.552   4.877  1.00  0.00           N  
ATOM   1214  H   LYS A 229      -5.918  12.086  -1.118  1.00  0.00           H  
ATOM   1215  HA  LYS A 229      -7.341  14.527  -1.561  1.00  0.00           H  
ATOM   1216 1HB  LYS A 229      -5.083  13.805   0.345  1.00  0.00           H  
ATOM   1217 2HB  LYS A 229      -5.873  15.376   0.332  1.00  0.00           H  
ATOM   1218 1HG  LYS A 229      -8.026  14.319   0.876  1.00  0.00           H  
ATOM   1219 2HG  LYS A 229      -7.254  12.727   0.855  1.00  0.00           H  
ATOM   1220 1HD  LYS A 229      -5.745  13.443   2.691  1.00  0.00           H  
ATOM   1221 2HD  LYS A 229      -6.541  15.022   2.720  1.00  0.00           H  
ATOM   1222 1HE  LYS A 229      -8.684  13.944   3.291  1.00  0.00           H  
ATOM   1223 2HE  LYS A 229      -7.912  12.357   3.233  1.00  0.00           H  
ATOM   1224 1HZ  LYS A 229      -8.080  13.176   5.467  1.00  0.00           H  
ATOM   1225 2HZ  LYS A 229      -6.492  13.047   5.040  1.00  0.00           H  
ATOM   1226 3HZ  LYS A 229      -7.214  14.528   5.095  1.00  0.00           H  
ATOM   1227  N   ALA A 230      -4.212  14.368  -2.518  1.00  0.00           N  
ATOM   1228  CA  ALA A 230      -3.190  15.036  -3.317  1.00  0.00           C  
ATOM   1229  C   ALA A 230      -3.684  15.303  -4.738  1.00  0.00           C  
ATOM   1230  O   ALA A 230      -3.207  16.218  -5.409  1.00  0.00           O  
ATOM   1231  CB  ALA A 230      -1.916  14.205  -3.347  1.00  0.00           C  
ATOM   1232  H   ALA A 230      -4.039  13.458  -2.184  1.00  0.00           H  
ATOM   1233  HA  ALA A 230      -2.973  15.999  -2.854  1.00  0.00           H  
ATOM   1234 1HB  ALA A 230      -1.161  14.716  -3.944  1.00  0.00           H  
ATOM   1235 2HB  ALA A 230      -1.545  14.071  -2.330  1.00  0.00           H  
ATOM   1236 3HB  ALA A 230      -2.127  13.231  -3.786  1.00  0.00           H  
ATOM   1237  N   ARG A 231      -4.629  14.492  -5.196  1.00  0.00           N  
ATOM   1238  CA  ARG A 231      -5.189  14.659  -6.531  1.00  0.00           C  
ATOM   1239  C   ARG A 231      -6.194  15.805  -6.558  1.00  0.00           C  
ATOM   1240  O   ARG A 231      -6.261  16.561  -7.528  1.00  0.00           O  
ATOM   1241  CB  ARG A 231      -5.868  13.378  -6.993  1.00  0.00           C  
ATOM   1242  CG  ARG A 231      -6.474  13.442  -8.386  1.00  0.00           C  
ATOM   1243  CD  ARG A 231      -6.985  12.118  -8.824  1.00  0.00           C  
ATOM   1244  NE  ARG A 231      -7.782  12.217 -10.035  1.00  0.00           N  
ATOM   1245  CZ  ARG A 231      -8.429  11.185 -10.613  1.00  0.00           C  
ATOM   1246  NH1 ARG A 231      -8.361   9.986 -10.080  1.00  0.00           N  
ATOM   1247  NH2 ARG A 231      -9.131  11.380 -11.716  1.00  0.00           N  
ATOM   1248  H   ARG A 231      -4.947  13.757  -4.629  1.00  0.00           H  
ATOM   1249  HA  ARG A 231      -4.376  14.889  -7.221  1.00  0.00           H  
ATOM   1250 1HB  ARG A 231      -5.147  12.562  -6.985  1.00  0.00           H  
ATOM   1251 2HB  ARG A 231      -6.666  13.118  -6.297  1.00  0.00           H  
ATOM   1252 1HG  ARG A 231      -7.306  14.147  -8.388  1.00  0.00           H  
ATOM   1253 2HG  ARG A 231      -5.717  13.771  -9.098  1.00  0.00           H  
ATOM   1254 1HD  ARG A 231      -6.144  11.453  -9.023  1.00  0.00           H  
ATOM   1255 2HD  ARG A 231      -7.607  11.690  -8.039  1.00  0.00           H  
ATOM   1256  HE  ARG A 231      -7.858  13.125 -10.475  1.00  0.00           H  
ATOM   1257 1HH1 ARG A 231      -7.825   9.838  -9.236  1.00  0.00           H  
ATOM   1258 2HH1 ARG A 231      -8.845   9.213 -10.512  1.00  0.00           H  
ATOM   1259 1HH2 ARG A 231      -9.182  12.303 -12.126  1.00  0.00           H  
ATOM   1260 2HH2 ARG A 231      -9.614  10.607 -12.148  1.00  0.00           H  
ATOM   1261  N   LEU A 232      -6.958  15.937  -5.481  1.00  0.00           N  
ATOM   1262  CA  LEU A 232      -7.972  16.982  -5.378  1.00  0.00           C  
ATOM   1263  C   LEU A 232      -7.338  18.345  -5.104  1.00  0.00           C  
ATOM   1264  O   LEU A 232      -7.615  19.312  -5.817  1.00  0.00           O  
ATOM   1265  CB  LEU A 232      -8.970  16.642  -4.264  1.00  0.00           C  
ATOM   1266  CG  LEU A 232      -9.821  15.386  -4.494  1.00  0.00           C  
ATOM   1267  CD1 LEU A 232     -10.642  15.092  -3.246  1.00  0.00           C  
ATOM   1268  CD2 LEU A 232     -10.721  15.596  -5.703  1.00  0.00           C  
ATOM   1269  H   LEU A 232      -6.836  15.317  -4.733  1.00  0.00           H  
ATOM   1270  HA  LEU A 232      -8.508  17.038  -6.325  1.00  0.00           H  
ATOM   1271 1HB  LEU A 232      -8.420  16.503  -3.335  1.00  0.00           H  
ATOM   1272 2HB  LEU A 232      -9.650  17.484  -4.137  1.00  0.00           H  
ATOM   1273  HG  LEU A 232      -9.168  14.531  -4.673  1.00  0.00           H  
ATOM   1274 1HD1 LEU A 232     -11.246  14.200  -3.410  1.00  0.00           H  
ATOM   1275 2HD1 LEU A 232      -9.974  14.927  -2.401  1.00  0.00           H  
ATOM   1276 3HD1 LEU A 232     -11.294  15.939  -3.033  1.00  0.00           H  
ATOM   1277 1HD2 LEU A 232     -11.325  14.704  -5.868  1.00  0.00           H  
ATOM   1278 2HD2 LEU A 232     -11.375  16.450  -5.526  1.00  0.00           H  
ATOM   1279 3HD2 LEU A 232     -10.107  15.787  -6.584  1.00  0.00           H  
ATOM   1280  N   GLN A 233      -6.489  18.401  -4.072  1.00  0.00           N  
ATOM   1281  CA  GLN A 233      -5.795  19.630  -3.668  1.00  0.00           C  
ATOM   1282  C   GLN A 233      -6.755  20.654  -3.068  1.00  0.00           C  
ATOM   1283  O   GLN A 233      -7.637  21.178  -3.749  1.00  0.00           O  
ATOM   1284  CB  GLN A 233      -5.063  20.247  -4.863  1.00  0.00           C  
ATOM   1285  CG  GLN A 233      -3.900  19.417  -5.378  1.00  0.00           C  
ATOM   1286  CD  GLN A 233      -2.708  19.448  -4.441  1.00  0.00           C  
ATOM   1287  OE1 GLN A 233      -2.457  20.450  -3.766  1.00  0.00           O  
ATOM   1288  NE2 GLN A 233      -1.963  18.349  -4.394  1.00  0.00           N  
ATOM   1289  H   GLN A 233      -6.323  17.580  -3.557  1.00  0.00           H  
ATOM   1290  HA  GLN A 233      -5.062  19.377  -2.902  1.00  0.00           H  
ATOM   1291 1HB  GLN A 233      -5.764  20.390  -5.685  1.00  0.00           H  
ATOM   1292 2HB  GLN A 233      -4.679  21.229  -4.586  1.00  0.00           H  
ATOM   1293 1HG  GLN A 233      -4.225  18.381  -5.483  1.00  0.00           H  
ATOM   1294 2HG  GLN A 233      -3.587  19.809  -6.345  1.00  0.00           H  
ATOM   1295 1HE2 GLN A 233      -1.163  18.311  -3.795  1.00  0.00           H  
ATOM   1296 2HE2 GLN A 233      -2.203  17.558  -4.959  1.00  0.00           H  
ATOM   1297  N   GLN A 234      -6.566  20.944  -1.788  1.00  0.00           N  
ATOM   1298  CA  GLN A 234      -7.408  21.907  -1.091  1.00  0.00           C  
ATOM   1299  C   GLN A 234      -6.859  23.317  -1.259  1.00  0.00           C  
ATOM   1300  O   GLN A 234      -7.578  24.304  -1.101  1.00  0.00           O  
ATOM   1301  CB  GLN A 234      -7.514  21.556   0.396  1.00  0.00           C  
ATOM   1302  CG  GLN A 234      -8.129  20.195   0.672  1.00  0.00           C  
ATOM   1303  CD  GLN A 234      -9.536  20.073   0.120  1.00  0.00           C  
ATOM   1304  OE1 GLN A 234     -10.416  20.878   0.439  1.00  0.00           O  
ATOM   1305  NE2 GLN A 234      -9.758  19.063  -0.715  1.00  0.00           N  
ATOM   1306  H   GLN A 234      -5.830  20.511  -1.304  1.00  0.00           H  
ATOM   1307  HA  GLN A 234      -8.406  21.873  -1.527  1.00  0.00           H  
ATOM   1308 1HB  GLN A 234      -6.521  21.574   0.845  1.00  0.00           H  
ATOM   1309 2HB  GLN A 234      -8.117  22.308   0.905  1.00  0.00           H  
ATOM   1310 1HG  GLN A 234      -7.511  19.427   0.206  1.00  0.00           H  
ATOM   1311 2HG  GLN A 234      -8.170  20.038   1.750  1.00  0.00           H  
ATOM   1312 1HE2 GLN A 234     -10.668  18.932  -1.110  1.00  0.00           H  
ATOM   1313 2HE2 GLN A 234      -9.017  18.434  -0.946  1.00  0.00           H  
ATOM   1314  N   GLN A 235      -5.578  23.406  -1.578  1.00  0.00           N  
ATOM   1315  CA  GLN A 235      -4.918  24.686  -1.773  1.00  0.00           C  
ATOM   1316  C   GLN A 235      -4.508  24.842  -3.231  1.00  0.00           C  
ATOM   1317  O   GLN A 235      -3.688  24.075  -3.737  1.00  0.00           O  
ATOM   1318  CB  GLN A 235      -3.695  24.812  -0.860  1.00  0.00           C  
ATOM   1319  CG  GLN A 235      -2.971  26.143  -0.969  1.00  0.00           C  
ATOM   1320  CD  GLN A 235      -1.813  26.253   0.005  1.00  0.00           C  
ATOM   1321  OE1 GLN A 235      -1.253  25.244   0.440  1.00  0.00           O  
ATOM   1322  NE2 GLN A 235      -1.447  27.482   0.350  1.00  0.00           N  
ATOM   1323  H   GLN A 235      -5.058  22.582  -1.690  1.00  0.00           H  
ATOM   1324  HA  GLN A 235      -5.621  25.480  -1.520  1.00  0.00           H  
ATOM   1325 1HB  GLN A 235      -4.001  24.679   0.178  1.00  0.00           H  
ATOM   1326 2HB  GLN A 235      -2.983  24.021  -1.096  1.00  0.00           H  
ATOM   1327 1HG  GLN A 235      -2.581  26.251  -1.980  1.00  0.00           H  
ATOM   1328 2HG  GLN A 235      -3.676  26.946  -0.754  1.00  0.00           H  
ATOM   1329 1HE2 GLN A 235      -0.689  27.617   0.990  1.00  0.00           H  
ATOM   1330 2HE2 GLN A 235      -1.929  28.272  -0.027  1.00  0.00           H  
ATOM   1331  N   GLN A 236      -5.078  25.823  -3.910  1.00  0.00           N  
ATOM   1332  CA  GLN A 236      -4.754  26.055  -5.308  1.00  0.00           C  
ATOM   1333  C   GLN A 236      -4.070  27.402  -5.482  1.00  0.00           C  
ATOM   1334  O   GLN A 236      -4.655  28.453  -5.205  1.00  0.00           O  
ATOM   1335  CB  GLN A 236      -6.016  25.989  -6.173  1.00  0.00           C  
ATOM   1336  CG  GLN A 236      -5.758  26.143  -7.662  1.00  0.00           C  
ATOM   1337  CD  GLN A 236      -7.035  26.073  -8.480  1.00  0.00           C  
ATOM   1338  OE1 GLN A 236      -7.743  25.062  -8.464  1.00  0.00           O  
ATOM   1339  NE2 GLN A 236      -7.334  27.147  -9.200  1.00  0.00           N  
ATOM   1340  H   GLN A 236      -5.726  26.410  -3.459  1.00  0.00           H  
ATOM   1341  HA  GLN A 236      -4.066  25.276  -5.637  1.00  0.00           H  
ATOM   1342 1HB  GLN A 236      -6.516  25.034  -6.014  1.00  0.00           H  
ATOM   1343 2HB  GLN A 236      -6.707  26.774  -5.868  1.00  0.00           H  
ATOM   1344 1HG  GLN A 236      -5.290  27.110  -7.841  1.00  0.00           H  
ATOM   1345 2HG  GLN A 236      -5.097  25.340  -7.990  1.00  0.00           H  
ATOM   1346 1HE2 GLN A 236      -8.164  27.159  -9.760  1.00  0.00           H  
ATOM   1347 2HE2 GLN A 236      -6.730  27.944  -9.185  1.00  0.00           H  
ATOM   1348  N   ALA A 237      -2.828  27.359  -5.938  1.00  0.00           N  
ATOM   1349  CA  ALA A 237      -2.048  28.565  -6.159  1.00  0.00           C  
ATOM   1350  C   ALA A 237      -2.369  29.166  -7.519  1.00  0.00           C  
ATOM   1351  O   ALA A 237      -2.182  30.362  -7.748  1.00  0.00           O  
ATOM   1352  CB  ALA A 237      -0.560  28.267  -6.045  1.00  0.00           C  
ATOM   1353  H   ALA A 237      -2.420  26.486  -6.134  1.00  0.00           H  
ATOM   1354  HA  ALA A 237      -2.321  29.290  -5.392  1.00  0.00           H  
ATOM   1355 1HB  ALA A 237       0.008  29.180  -6.217  1.00  0.00           H  
ATOM   1356 2HB  ALA A 237      -0.341  27.886  -5.047  1.00  0.00           H  
ATOM   1357 3HB  ALA A 237      -0.281  27.520  -6.786  1.00  0.00           H  
ATOM   1358  N   GLN A 238      -2.850  28.323  -8.421  1.00  0.00           N  
ATOM   1359  CA  GLN A 238      -3.206  28.760  -9.760  1.00  0.00           C  
ATOM   1360  C   GLN A 238      -4.543  29.487  -9.737  1.00  0.00           C  
ATOM   1361  O   GLN A 238      -4.739  30.404 -10.562  1.00  0.00           O  
ATOM   1362  OXT GLN A 238      -5.382  29.175  -8.938  1.00  0.00           O  
ATOM   1363  CB  GLN A 238      -3.266  27.569 -10.720  1.00  0.00           C  
ATOM   1364  CG  GLN A 238      -3.507  27.951 -12.171  1.00  0.00           C  
ATOM   1365  CD  GLN A 238      -3.460  26.753 -13.100  1.00  0.00           C  
ATOM   1366  OE1 GLN A 238      -3.447  25.603 -12.652  1.00  0.00           O  
ATOM   1367  NE2 GLN A 238      -3.435  27.015 -14.402  1.00  0.00           N  
ATOM   1368  H   GLN A 238      -2.979  27.385  -8.173  1.00  0.00           H  
ATOM   1369  HA  GLN A 238      -2.441  29.451 -10.113  1.00  0.00           H  
ATOM   1370 1HB  GLN A 238      -2.330  27.013 -10.670  1.00  0.00           H  
ATOM   1371 2HB  GLN A 238      -4.064  26.894 -10.413  1.00  0.00           H  
ATOM   1372 1HG  GLN A 238      -4.491  28.412 -12.256  1.00  0.00           H  
ATOM   1373 2HG  GLN A 238      -2.737  28.656 -12.484  1.00  0.00           H  
ATOM   1374 1HE2 GLN A 238      -3.404  26.265 -15.064  1.00  0.00           H  
ATOM   1375 2HE2 GLN A 238      -3.447  27.963 -14.722  1.00  0.00           H  
TER                                                                             
ATOM   1377  N   MET B   1      -9.739  -2.524  -2.034  1.00  0.00           N  
ATOM   1378  CA  MET B   1      -9.209  -3.769  -2.574  1.00  0.00           C  
ATOM   1379  C   MET B   1      -7.740  -3.946  -2.210  1.00  0.00           C  
ATOM   1380  O   MET B   1      -6.912  -4.258  -3.066  1.00  0.00           O  
ATOM   1381  CB  MET B   1      -9.390  -3.807  -4.090  1.00  0.00           C  
ATOM   1382  CG  MET B   1     -10.841  -3.820  -4.550  1.00  0.00           C  
ATOM   1383  SD  MET B   1     -11.001  -3.908  -6.345  1.00  0.00           S  
ATOM   1384  CE  MET B   1     -10.417  -2.282  -6.816  1.00  0.00           C  
ATOM   1385 1H   MET B   1     -10.702  -2.433  -2.287  1.00  0.00           H  
ATOM   1386 2H   MET B   1      -9.656  -2.529  -1.037  1.00  0.00           H  
ATOM   1387 3H   MET B   1      -9.223  -1.752  -2.406  1.00  0.00           H  
ATOM   1388  HA  MET B   1      -9.760  -4.600  -2.133  1.00  0.00           H  
ATOM   1389 1HB  MET B   1      -8.906  -2.940  -4.536  1.00  0.00           H  
ATOM   1390 2HB  MET B   1      -8.904  -4.697  -4.493  1.00  0.00           H  
ATOM   1391 1HG  MET B   1     -11.353  -4.678  -4.116  1.00  0.00           H  
ATOM   1392 2HG  MET B   1     -11.341  -2.915  -4.204  1.00  0.00           H  
ATOM   1393 1HE  MET B   1     -10.455  -2.182  -7.901  1.00  0.00           H  
ATOM   1394 2HE  MET B   1     -11.049  -1.521  -6.358  1.00  0.00           H  
ATOM   1395 3HE  MET B   1      -9.389  -2.152  -6.476  1.00  0.00           H  
ATOM   1396  N   ASP B   2      -7.422  -3.743  -0.936  1.00  0.00           N  
ATOM   1397  CA  ASP B   2      -6.035  -3.729  -0.484  1.00  0.00           C  
ATOM   1398  C   ASP B   2      -5.409  -5.113  -0.589  1.00  0.00           C  
ATOM   1399  O   ASP B   2      -4.189  -5.250  -0.675  1.00  0.00           O  
ATOM   1400  CB  ASP B   2      -5.945  -3.230   0.960  1.00  0.00           C  
ATOM   1401  CG  ASP B   2      -6.332  -1.765   1.106  1.00  0.00           C  
ATOM   1402  OD1 ASP B   2      -6.478  -1.107   0.103  1.00  0.00           O  
ATOM   1403  OD2 ASP B   2      -6.478  -1.318   2.218  1.00  0.00           O  
ATOM   1404  H   ASP B   2      -8.161  -3.596  -0.262  1.00  0.00           H  
ATOM   1405  HA  ASP B   2      -5.470  -3.050  -1.123  1.00  0.00           H  
ATOM   1406 1HB  ASP B   2      -6.601  -3.829   1.593  1.00  0.00           H  
ATOM   1407 2HB  ASP B   2      -4.927  -3.361   1.327  1.00  0.00           H  
ATOM   1408  N   ASP B   3      -6.253  -6.140  -0.582  1.00  0.00           N  
ATOM   1409  CA  ASP B   3      -5.783  -7.519  -0.642  1.00  0.00           C  
ATOM   1410  C   ASP B   3      -5.469  -7.932  -2.074  1.00  0.00           C  
ATOM   1411  O   ASP B   3      -4.925  -9.010  -2.314  1.00  0.00           O  
ATOM   1412  CB  ASP B   3      -6.827  -8.468  -0.049  1.00  0.00           C  
ATOM   1413  CG  ASP B   3      -8.160  -8.416  -0.782  1.00  0.00           C  
ATOM   1414  OD1 ASP B   3      -8.660  -7.336  -0.991  1.00  0.00           O  
ATOM   1415  OD2 ASP B   3      -8.667  -9.457  -1.126  1.00  0.00           O  
ATOM   1416  H   ASP B   3      -7.246  -5.960  -0.535  1.00  0.00           H  
ATOM   1417  HA  ASP B   3      -4.867  -7.598  -0.056  1.00  0.00           H  
ATOM   1418 1HB  ASP B   3      -6.450  -9.491  -0.082  1.00  0.00           H  
ATOM   1419 2HB  ASP B   3      -6.995  -8.216   0.999  1.00  0.00           H  
ATOM   1420  N   VAL B   4      -5.817  -7.071  -3.025  1.00  0.00           N  
ATOM   1421  CA  VAL B   4      -5.636  -7.375  -4.438  1.00  0.00           C  
ATOM   1422  C   VAL B   4      -4.484  -6.573  -5.031  1.00  0.00           C  
ATOM   1423  O   VAL B   4      -3.630  -7.120  -5.731  1.00  0.00           O  
ATOM   1424  CB  VAL B   4      -6.927  -7.068  -5.220  1.00  0.00           C  
ATOM   1425  CG1 VAL B   4      -6.724  -7.324  -6.706  1.00  0.00           C  
ATOM   1426  CG2 VAL B   4      -8.072  -7.910  -4.679  1.00  0.00           C  
ATOM   1427  H   VAL B   4      -6.216  -6.181  -2.759  1.00  0.00           H  
ATOM   1428  HA  VAL B   4      -5.410  -8.437  -4.538  1.00  0.00           H  
ATOM   1429  HB  VAL B   4      -7.167  -6.011  -5.106  1.00  0.00           H  
ATOM   1430 1HG1 VAL B   4      -7.646  -7.102  -7.243  1.00  0.00           H  
ATOM   1431 2HG1 VAL B   4      -5.924  -6.685  -7.079  1.00  0.00           H  
ATOM   1432 3HG1 VAL B   4      -6.457  -8.370  -6.861  1.00  0.00           H  
ATOM   1433 1HG2 VAL B   4      -8.982  -7.688  -5.236  1.00  0.00           H  
ATOM   1434 2HG2 VAL B   4      -7.829  -8.967  -4.788  1.00  0.00           H  
ATOM   1435 3HG2 VAL B   4      -8.227  -7.680  -3.625  1.00  0.00           H  
ATOM   1436  N   TYR B   5      -4.464  -5.276  -4.747  1.00  0.00           N  
ATOM   1437  CA  TYR B   5      -3.543  -4.360  -5.409  1.00  0.00           C  
ATOM   1438  C   TYR B   5      -2.481  -3.852  -4.442  1.00  0.00           C  
ATOM   1439  O   TYR B   5      -2.153  -2.666  -4.433  1.00  0.00           O  
ATOM   1440  CB  TYR B   5      -4.306  -3.185  -6.023  1.00  0.00           C  
ATOM   1441  CG  TYR B   5      -5.264  -3.587  -7.123  1.00  0.00           C  
ATOM   1442  CD1 TYR B   5      -6.616  -3.729  -6.847  1.00  0.00           C  
ATOM   1443  CD2 TYR B   5      -4.790  -3.815  -8.406  1.00  0.00           C  
ATOM   1444  CE1 TYR B   5      -7.491  -4.096  -7.851  1.00  0.00           C  
ATOM   1445  CE2 TYR B   5      -5.665  -4.182  -9.410  1.00  0.00           C  
ATOM   1446  CZ  TYR B   5      -7.010  -4.323  -9.136  1.00  0.00           C  
ATOM   1447  OH  TYR B   5      -7.882  -4.689 -10.136  1.00  0.00           O  
ATOM   1448  H   TYR B   5      -5.103  -4.914  -4.054  1.00  0.00           H  
ATOM   1449  HA  TYR B   5      -3.032  -4.900  -6.207  1.00  0.00           H  
ATOM   1450 1HB  TYR B   5      -4.876  -2.674  -5.246  1.00  0.00           H  
ATOM   1451 2HB  TYR B   5      -3.598  -2.467  -6.436  1.00  0.00           H  
ATOM   1452  HD1 TYR B   5      -6.988  -3.550  -5.838  1.00  0.00           H  
ATOM   1453  HD2 TYR B   5      -3.728  -3.705  -8.623  1.00  0.00           H  
ATOM   1454  HE1 TYR B   5      -8.553  -4.207  -7.635  1.00  0.00           H  
ATOM   1455  HE2 TYR B   5      -5.293  -4.362 -10.419  1.00  0.00           H  
ATOM   1456  HH  TYR B   5      -8.773  -4.737  -9.781  1.00  0.00           H  
ATOM   1457  N   ASN B   6      -1.944  -4.757  -3.630  1.00  0.00           N  
ATOM   1458  CA  ASN B   6      -0.865  -4.419  -2.711  1.00  0.00           C  
ATOM   1459  C   ASN B   6       0.487  -4.460  -3.410  1.00  0.00           C  
ATOM   1460  O   ASN B   6       1.012  -5.535  -3.704  1.00  0.00           O  
ATOM   1461  CB  ASN B   6      -0.875  -5.348  -1.511  1.00  0.00           C  
ATOM   1462  CG  ASN B   6       0.145  -4.965  -0.475  1.00  0.00           C  
ATOM   1463  OD1 ASN B   6       1.221  -4.454  -0.805  1.00  0.00           O  
ATOM   1464  ND2 ASN B   6      -0.173  -5.200   0.772  1.00  0.00           N  
ATOM   1465  H   ASN B   6      -2.295  -5.704  -3.650  1.00  0.00           H  
ATOM   1466  HA  ASN B   6      -1.016  -3.397  -2.361  1.00  0.00           H  
ATOM   1467 1HB  ASN B   6      -1.864  -5.340  -1.052  1.00  0.00           H  
ATOM   1468 2HB  ASN B   6      -0.675  -6.369  -1.840  1.00  0.00           H  
ATOM   1469 1HD2 ASN B   6       0.466  -4.965   1.505  1.00  0.00           H  
ATOM   1470 2HD2 ASN B   6      -1.055  -5.615   0.993  1.00  0.00           H  
ATOM   1471  N   TYR B   7       1.049  -3.284  -3.672  1.00  0.00           N  
ATOM   1472  CA  TYR B   7       2.305  -3.183  -4.405  1.00  0.00           C  
ATOM   1473  C   TYR B   7       3.450  -2.789  -3.481  1.00  0.00           C  
ATOM   1474  O   TYR B   7       4.514  -2.370  -3.938  1.00  0.00           O  
ATOM   1475  CB  TYR B   7       2.176  -2.177  -5.550  1.00  0.00           C  
ATOM   1476  CG  TYR B   7       1.194  -2.594  -6.622  1.00  0.00           C  
ATOM   1477  CD1 TYR B   7      -0.024  -1.940  -6.739  1.00  0.00           C  
ATOM   1478  CD2 TYR B   7       1.510  -3.630  -7.488  1.00  0.00           C  
ATOM   1479  CE1 TYR B   7      -0.922  -2.322  -7.718  1.00  0.00           C  
ATOM   1480  CE2 TYR B   7       0.613  -4.011  -8.466  1.00  0.00           C  
ATOM   1481  CZ  TYR B   7      -0.598  -3.361  -8.583  1.00  0.00           C  
ATOM   1482  OH  TYR B   7      -1.492  -3.741  -9.558  1.00  0.00           O  
ATOM   1483  H   TYR B   7       0.592  -2.441  -3.355  1.00  0.00           H  
ATOM   1484  HA  TYR B   7       2.540  -4.161  -4.825  1.00  0.00           H  
ATOM   1485 1HB  TYR B   7       1.857  -1.212  -5.153  1.00  0.00           H  
ATOM   1486 2HB  TYR B   7       3.149  -2.032  -6.019  1.00  0.00           H  
ATOM   1487  HD1 TYR B   7      -0.274  -1.126  -6.059  1.00  0.00           H  
ATOM   1488  HD2 TYR B   7       2.467  -4.145  -7.395  1.00  0.00           H  
ATOM   1489  HE1 TYR B   7      -1.878  -1.808  -7.810  1.00  0.00           H  
ATOM   1490  HE2 TYR B   7       0.862  -4.827  -9.146  1.00  0.00           H  
ATOM   1491  HH  TYR B   7      -2.152  -3.053  -9.671  1.00  0.00           H  
ATOM   1492  N   LEU B   8       3.226  -2.924  -2.178  1.00  0.00           N  
ATOM   1493  CA  LEU B   8       4.209  -2.511  -1.185  1.00  0.00           C  
ATOM   1494  C   LEU B   8       4.936  -3.714  -0.597  1.00  0.00           C  
ATOM   1495  O   LEU B   8       6.125  -3.641  -0.285  1.00  0.00           O  
ATOM   1496  CB  LEU B   8       3.528  -1.718  -0.062  1.00  0.00           C  
ATOM   1497  CG  LEU B   8       4.448  -1.243   1.070  1.00  0.00           C  
ATOM   1498  CD1 LEU B   8       5.535  -0.343   0.497  1.00  0.00           C  
ATOM   1499  CD2 LEU B   8       3.626  -0.509   2.118  1.00  0.00           C  
ATOM   1500  H   LEU B   8       2.350  -3.323  -1.869  1.00  0.00           H  
ATOM   1501  HA  LEU B   8       4.944  -1.870  -1.671  1.00  0.00           H  
ATOM   1502 1HB  LEU B   8       3.055  -0.839  -0.496  1.00  0.00           H  
ATOM   1503 2HB  LEU B   8       2.752  -2.341   0.381  1.00  0.00           H  
ATOM   1504  HG  LEU B   8       4.935  -2.104   1.528  1.00  0.00           H  
ATOM   1505 1HD1 LEU B   8       6.189  -0.006   1.301  1.00  0.00           H  
ATOM   1506 2HD1 LEU B   8       6.120  -0.900  -0.235  1.00  0.00           H  
ATOM   1507 3HD1 LEU B   8       5.076   0.520   0.016  1.00  0.00           H  
ATOM   1508 1HD2 LEU B   8       4.280  -0.171   2.923  1.00  0.00           H  
ATOM   1509 2HD2 LEU B   8       3.139   0.353   1.661  1.00  0.00           H  
ATOM   1510 3HD2 LEU B   8       2.869  -1.180   2.523  1.00  0.00           H  
ATOM   1511  N   PHE B   9       4.215  -4.820  -0.447  1.00  0.00           N  
ATOM   1512  CA  PHE B   9       4.800  -6.052   0.068  1.00  0.00           C  
ATOM   1513  C   PHE B   9       3.942  -7.259  -0.289  1.00  0.00           C  
ATOM   1514  O   PHE B   9       2.787  -7.116  -0.690  1.00  0.00           O  
ATOM   1515  CB  PHE B   9       4.968  -5.970   1.586  1.00  0.00           C  
ATOM   1516  CG  PHE B   9       3.679  -5.763   2.329  1.00  0.00           C  
ATOM   1517  CD1 PHE B   9       3.005  -6.837   2.890  1.00  0.00           C  
ATOM   1518  CD2 PHE B   9       3.136  -4.494   2.467  1.00  0.00           C  
ATOM   1519  CE1 PHE B   9       1.818  -6.648   3.573  1.00  0.00           C  
ATOM   1520  CE2 PHE B   9       1.951  -4.302   3.150  1.00  0.00           C  
ATOM   1521  CZ  PHE B   9       1.292  -5.381   3.704  1.00  0.00           C  
ATOM   1522  H   PHE B   9       3.236  -4.806  -0.695  1.00  0.00           H  
ATOM   1523  HA  PHE B   9       5.783  -6.184  -0.386  1.00  0.00           H  
ATOM   1524 1HB  PHE B   9       5.427  -6.888   1.951  1.00  0.00           H  
ATOM   1525 2HB  PHE B   9       5.639  -5.148   1.834  1.00  0.00           H  
ATOM   1526  HD1 PHE B   9       3.422  -7.840   2.788  1.00  0.00           H  
ATOM   1527  HD2 PHE B   9       3.658  -3.642   2.029  1.00  0.00           H  
ATOM   1528  HE1 PHE B   9       1.299  -7.501   4.009  1.00  0.00           H  
ATOM   1529  HE2 PHE B   9       1.536  -3.299   3.252  1.00  0.00           H  
ATOM   1530  HZ  PHE B   9       0.356  -5.231   4.241  1.00  0.00           H  
ATOM   1531  N   ASP B  10       4.513  -8.450  -0.140  1.00  0.00           N  
ATOM   1532  CA  ASP B  10       3.770  -9.687  -0.345  1.00  0.00           C  
ATOM   1533  C   ASP B  10       2.933 -10.036   0.880  1.00  0.00           C  
ATOM   1534  O   ASP B  10       3.410 -10.698   1.801  1.00  0.00           O  
ATOM   1535  CB  ASP B  10       4.725 -10.840  -0.663  1.00  0.00           C  
ATOM   1536  CG  ASP B  10       5.382 -10.705  -2.030  1.00  0.00           C  
ATOM   1537  OD1 ASP B  10       4.899  -9.936  -2.826  1.00  0.00           O  
ATOM   1538  OD2 ASP B  10       6.362 -11.372  -2.264  1.00  0.00           O  
ATOM   1539  H   ASP B  10       5.487  -8.498   0.123  1.00  0.00           H  
ATOM   1540  HA  ASP B  10       3.095  -9.550  -1.190  1.00  0.00           H  
ATOM   1541 1HB  ASP B  10       5.506 -10.886   0.097  1.00  0.00           H  
ATOM   1542 2HB  ASP B  10       4.180 -11.784  -0.630  1.00  0.00           H  
ATOM   1543  N   ASP B  11       1.684  -9.585   0.883  1.00  0.00           N  
ATOM   1544  CA  ASP B  11       0.810  -9.755   2.039  1.00  0.00           C  
ATOM   1545  C   ASP B  11       0.357 -11.202   2.179  1.00  0.00           C  
ATOM   1546  O   ASP B  11       0.445 -11.986   1.233  1.00  0.00           O  
ATOM   1547  CB  ASP B  11      -0.412  -8.840   1.928  1.00  0.00           C  
ATOM   1548  CG  ASP B  11      -1.107  -8.615   3.264  1.00  0.00           C  
ATOM   1549  OD1 ASP B  11      -0.776  -9.296   4.205  1.00  0.00           O  
ATOM   1550  OD2 ASP B  11      -1.962  -7.765   3.329  1.00  0.00           O  
ATOM   1551  H   ASP B  11       1.327  -9.113   0.064  1.00  0.00           H  
ATOM   1552  HA  ASP B  11       1.367  -9.484   2.936  1.00  0.00           H  
ATOM   1553 1HB  ASP B  11      -0.107  -7.874   1.526  1.00  0.00           H  
ATOM   1554 2HB  ASP B  11      -1.129  -9.274   1.230  1.00  0.00           H  
ATOM   1555  N   GLU B  12      -0.128 -11.552   3.365  1.00  0.00           N  
ATOM   1556  CA  GLU B  12      -0.639 -12.894   3.619  1.00  0.00           C  
ATOM   1557  C   GLU B  12      -2.137 -12.872   3.892  1.00  0.00           C  
ATOM   1558  O   GLU B  12      -2.796 -13.911   3.874  1.00  0.00           O  
ATOM   1559  CB  GLU B  12       0.095 -13.529   4.802  1.00  0.00           C  
ATOM   1560  CG  GLU B  12       1.586 -13.738   4.578  1.00  0.00           C  
ATOM   1561  CD  GLU B  12       2.274 -14.361   5.761  1.00  0.00           C  
ATOM   1562  OE1 GLU B  12       1.624 -14.576   6.756  1.00  0.00           O  
ATOM   1563  OE2 GLU B  12       3.450 -14.621   5.670  1.00  0.00           O  
ATOM   1564  H   GLU B  12      -0.142 -10.872   4.111  1.00  0.00           H  
ATOM   1565  HA  GLU B  12      -0.465 -13.504   2.732  1.00  0.00           H  
ATOM   1566 1HB  GLU B  12      -0.025 -12.900   5.685  1.00  0.00           H  
ATOM   1567 2HB  GLU B  12      -0.349 -14.499   5.028  1.00  0.00           H  
ATOM   1568 1HG  GLU B  12       1.725 -14.383   3.711  1.00  0.00           H  
ATOM   1569 2HG  GLU B  12       2.048 -12.777   4.359  1.00  0.00           H  
ATOM   1570  N   ASP B  13      -2.669 -11.682   4.146  1.00  0.00           N  
ATOM   1571  CA  ASP B  13      -4.076 -11.531   4.499  1.00  0.00           C  
ATOM   1572  C   ASP B  13      -4.917 -11.189   3.275  1.00  0.00           C  
ATOM   1573  O   ASP B  13      -5.250 -12.056   2.515  1.00  0.00           O  
ATOM   1574  OXT ASP B  13      -5.246 -10.054   3.071  1.00  0.00           O  
ATOM   1575  CB  ASP B  13      -4.249 -10.445   5.564  1.00  0.00           C  
ATOM   1576  CG  ASP B  13      -3.683 -10.848   6.919  1.00  0.00           C  
ATOM   1577  OD1 ASP B  13      -3.781 -12.003   7.262  1.00  0.00           O  
ATOM   1578  OD2 ASP B  13      -3.158  -9.998   7.597  1.00  0.00           O  
ATOM   1579  H   ASP B  13      -2.084 -10.859   4.094  1.00  0.00           H  
ATOM   1580  HA  ASP B  13      -4.434 -12.477   4.906  1.00  0.00           H  
ATOM   1581 1HB  ASP B  13      -3.753  -9.532   5.236  1.00  0.00           H  
ATOM   1582 2HB  ASP B  13      -5.309 -10.217   5.683  1.00  0.00           H  
TER                                                                             
I_bsa 1317.59
I_hb 3
I_pack 0.005
I_sc -44.904
I_unsat 6
pep_sc -22.095
pep_sc_noref -15.646
reweighted_sc -121.44
rmsALL 12.863
rmsALL_CAPRI_if 4.38
rmsALL_allIF 6.706
rmsALL_if 6.355
rmsBB 12.295
rmsBB_CAPRI_if 4.253
rmsBB_allIF 6.326
rmsBB_if 6.567
rmsBB_intrf_lowres 7.45
rmsBB_lowres 13.173
rmsCA 12.362
rmsCA_if 6.295
rmsCA_intrf_lowres 7.378
rmsCA_lowres 13.231
rmsSC_CAPRI_if 4.146
rmsSC_allIF 6.608
score -54.441
score_lowres_opt -7.754
score_lowres_start 23.08
silent_score -54.441
startRMSall 0
startRMSallif 0
startRMSbb 0
startRMSca 0
time 87
